# Supplementary material for: Multi-orbit lunar GNSS constellation design with distant retrograde orbit and Halo orbit combination
Source: Sci Rep. 2023 Jun 22;13:10158. doi: 10.1038/s41598-023-37348-x (PMC10287729; doi:10.1038/s41598-023-37348-x)
Supplement: Supplementary file 1 — Supplementary Information. [file 41598_2023_37348_MOESM1_ESM.zip]

Archive with 320 entries (275 files):
- supplement materials of the manuscript/
- supplement materials of the manuscript/document description.docx
- supplement materials of the manuscript/Figure 10/
- supplement materials of the manuscript/Figure 10/Arctic Region of the Moon/
- supplement materials of the manuscript/Figure 10/Arctic Region of the Moon/Case 4-3/
- supplement materials of the manuscript/Figure 10/Arctic Region of the Moon/Case 4-3/(a)Number of Visible Sateliites.csv
- supplement materials of the manuscript/Figure 10/Arctic Region of the Moon/Case 4-3/(a)PDOP Value.csv
- supplement materials of the manuscript/Figure 10/Arctic Region of the Moon/Case 4-3/(b)Number of Visible Sateliites.csv
- supplement materials of the manuscript/Figure 10/Arctic Region of the Moon/Case 4-3/(b)PDOP Value.csv
- supplement materials of the manuscript/Figure 10/Arctic Region of the Moon/Case 4-7/
- supplement materials of the manuscript/Figure 10/Arctic Region of the Moon/Case 4-7/(a)Number of Visible Sateliites.csv
- supplement materials of the manuscript/Figure 10/Arctic Region of the Moon/Case 4-7/(a)PDOP Value.csv
- supplement materials of the manuscript/Figure 10/Arctic Region of the Moon/Case 4-7/(b)Number of Visible Sateliites.csv
- supplement materials of the manuscript/Figure 10/Arctic Region of the Moon/Case 4-7/(b)PDOP Value.csv
- supplement materials of the manuscript/Figure 10/Arctic Region of the Moon/Case M-1/
- supplement materials of the manuscript/Figure 10/Arctic Region of the Moon/Case M-1/(a)Number of Visible Sateliites.csv
- supplement materials of the manuscript/Figure 10/Arctic Region of the Moon/Case M-1/(a)PDOP Value.csv
- supplement materials of the manuscript/Figure 10/Arctic Region of the Moon/Case M-1/(b)Number of Visible Sateliites.csv
- supplement materials of the manuscript/Figure 10/Arctic Region of the Moon/Case M-1/(b)PDOP Value.csv
- supplement materials of the manuscript/Figure 10/Arctic Region of the Moon/Case M-2/
- supplement materials of the manuscript/Figure 10/Arctic Region of the Moon/Case M-2/(a)Number of Visible Sateliites.csv
- supplement materials of the manuscript/Figure 10/Arctic Region of the Moon/Case M-2/(a)PDOP Value.csv
- supplement materials of the manuscript/Figure 10/Arctic Region of the Moon/Case M-2/(b)Number of Visible Sateliites.csv
- supplement materials of the manuscript/Figure 10/Arctic Region of the Moon/Case M-2/(b)PDOP Value.csv
- supplement materials of the manuscript/Figure 10/Equatorial Region of the Moon/
- supplement materials of the manuscript/Figure 10/Equatorial Region of the Moon/Case 4-3/
- supplement materials of the manuscript/Figure 10/Equatorial Region of the Moon/Case 4-3/(a)Number of Visible Sateliites.csv
- supplement materials of the manuscript/Figure 10/Equatorial Region of the Moon/Case 4-3/(a)PDOP Value.csv
- supplement materials of the manuscript/Figure 10/Equatorial Region of the Moon/Case 4-3/(b)Number of Visible Sateliites.csv
- supplement materials of the manuscript/Figure 10/Equatorial Region of the Moon/Case 4-3/(b)PDOP Value.csv
- supplement materials of the manuscript/Figure 10/Equatorial Region of the Moon/Case 4-7/
- supplement materials of the manuscript/Figure 10/Equatorial Region of the Moon/Case 4-7/(a)Number of Visible Sateliites.csv
- supplement materials of the manuscript/Figure 10/Equatorial Region of the Moon/Case 4-7/(a)PDOP Value.csv
- supplement materials of the manuscript/Figure 10/Equatorial Region of the Moon/Case 4-7/(b)Number of Visible Sateliites.csv
- supplement materials of the manuscript/Figure 10/Equatorial Region of the Moon/Case 4-7/(b)PDOP Value.csv
- supplement materials of the manuscript/Figure 10/Equatorial Region of the Moon/Case M-1/
- supplement materials of the manuscript/Figure 10/Equatorial Region of the Moon/Case M-1/(a)Number of Visible Sateliites.csv
- supplement materials of the manuscript/Figure 10/Equatorial Region of the Moon/Case M-1/(a)PDOP Value.csv
- supplement materials of the manuscript/Figure 10/Equatorial Region of the Moon/Case M-1/(b)Number of Visible Sateliites.csv
- supplement materials of the manuscript/Figure 10/Equatorial Region of the Moon/Case M-1/(b)PDOP Value.csv
- supplement materials of the manuscript/Figure 10/Equatorial Region of the Moon/Case M-2/
- supplement materials of the manuscript/Figure 10/Equatorial Region of the Moon/Case M-2/(a)Number of Visible Sateliites.csv
- supplement materials of the manuscript/Figure 10/Equatorial Region of the Moon/Case M-2/(a)PDOP Value.csv
- supplement materials of the manuscript/Figure 10/Equatorial Region of the Moon/Case M-2/(b)Number of Visible Sateliites.csv
- supplement materials of the manuscript/Figure 10/Equatorial Region of the Moon/Case M-2/(b)PDOP Value.csv
- supplement materials of the manuscript/Figure 10/South Pole Region of the Moon/
- supplement materials of the manuscript/Figure 10/South Pole Region of the Moon/Case 4-3/
- supplement materials of the manuscript/Figure 10/South Pole Region of the Moon/Case 4-3/(a)Number of Visible Sateliites.csv
- supplement materials of the manuscript/Figure 10/South Pole Region of the Moon/Case 4-3/(a)PDOP Value.csv
- supplement materials of the manuscript/Figure 10/South Pole Region of the Moon/Case 4-3/(b)Number of Visible Sateliites.csv
- supplement materials of the manuscript/Figure 10/South Pole Region of the Moon/Case 4-3/(b)PDOP Value.csv
- supplement materials of the manuscript/Figure 10/South Pole Region of the Moon/Case 4-7/
- supplement materials of the manuscript/Figure 10/South Pole Region of the Moon/Case 4-7/(a)Number of Visible Sateliites.csv
- supplement materials of the manuscript/Figure 10/South Pole Region of the Moon/Case 4-7/(a)PDOP Value.csv
- supplement materials of the manuscript/Figure 10/South Pole Region of the Moon/Case 4-7/(b)Number of Visible Sateliites.csv
- supplement materials of the manuscript/Figure 10/South Pole Region of the Moon/Case 4-7/(b)PDOP Value.csv
- supplement materials of the manuscript/Figure 10/South Pole Region of the Moon/Case M-1/
- supplement materials of the manuscript/Figure 10/South Pole Region of the Moon/Case M-1/(a)Number of Visible Sateliites.csv
- supplement materials of the manuscript/Figure 10/South Pole Region of the Moon/Case M-1/(a)PDOP Value.csv
- supplement materials of the manuscript/Figure 10/South Pole Region of the Moon/Case M-1/(b)Number of Visible Sateliites.csv
- supplement materials of the manuscript/Figure 10/South Pole Region of the Moon/Case M-1/(b)PDOP Value.csv
- supplement materials of the manuscript/Figure 10/South Pole Region of the Moon/Case M-2/
- supplement materials of the manuscript/Figure 10/South Pole Region of the Moon/Case M-2/(a)Number of Visible Sateliites.csv
- supplement materials of the manuscript/Figure 10/South Pole Region of the Moon/Case M-2/(a)PDOP Value.csv
- supplement materials of the manuscript/Figure 10/South Pole Region of the Moon/Case M-2/(b)Number of Visible Sateliites.csv
- supplement materials of the manuscript/Figure 10/South Pole Region of the Moon/Case M-2/(b)PDOP Value.csv
- supplement materials of the manuscript/Figure 3/
- supplement materials of the manuscript/Figure 3/Distant Retrograde Orbit/
- supplement materials of the manuscript/Figure 3/Distant Retrograde Orbit/1008.csv
- supplement materials of the manuscript/Figure 3/Distant Retrograde Orbit/112.csv
- supplement materials of the manuscript/Figure 3/Distant Retrograde Orbit/168.csv
- supplement materials of the manuscript/Figure 3/Distant Retrograde Orbit/224.csv
- supplement materials of the manuscript/Figure 3/Distant Retrograde Orbit/280.csv
- supplement materials of the manuscript/Figure 3/Distant Retrograde Orbit/336.csv
- supplement materials of the manuscript/Figure 3/Distant Retrograde Orbit/448.csv
- supplement materials of the manuscript/Figure 3/Distant Retrograde Orbit/504.csv
- supplement materials of the manuscript/Figure 3/Distant Retrograde Orbit/56.csv
- supplement materials of the manuscript/Figure 3/Distant Retrograde Orbit/560.csv
- supplement materials of the manuscript/Figure 3/Distant Retrograde Orbit/616.csv
- supplement materials of the manuscript/Figure 3/Distant Retrograde Orbit/672.csv
- supplement materials of the manuscript/Figure 3/Distant Retrograde Orbit/728.csv
- supplement materials of the manuscript/Figure 3/Distant Retrograde Orbit/840.csv
- supplement materials of the manuscript/Figure 3/Distant Retrograde Orbit/896.csv
- supplement materials of the manuscript/Figure 3/Distant Retrograde Orbit/952.csv
- supplement materials of the manuscript/Figure 3/Halo Orbit/
- supplement materials of the manuscript/Figure 3/Halo Orbit/L1N/
- supplement materials of the manuscript/Figure 3/Halo Orbit/L1N/1020.csv
- supplement materials of the manuscript/Figure 3/Halo Orbit/L1N/1088.csv
- supplement materials of the manuscript/Figure 3/Halo Orbit/L1N/136.csv
- supplement materials of the manuscript/Figure 3/Halo Orbit/L1N/204.csv
- supplement materials of the manuscript/Figure 3/Halo Orbit/L1N/272.csv
- supplement materials of the manuscript/Figure 3/Halo Orbit/L1N/340.csv
- supplement materials of the manuscript/Figure 3/Halo Orbit/L1N/408.csv
- supplement materials of the manuscript/Figure 3/Halo Orbit/L1N/476.csv
- supplement materials of the manuscript/Figure 3/Halo Orbit/L1N/544.csv
- supplement materials of the manuscript/Figure 3/Halo Orbit/L1N/612.csv
- supplement materials of the manuscript/Figure 3/Halo Orbit/L1N/68.csv
- supplement materials of the manuscript/Figure 3/Halo Orbit/L1N/680.csv
- supplement materials of the manuscript/Figure 3/Halo Orbit/L1N/748.csv
- supplement materials of the manuscript/Figure 3/Halo Orbit/L1N/816.csv
- supplement materials of the manuscript/Figure 3/Halo Orbit/L1N/884.csv
- supplement materials of the manuscript/Figure 3/Halo Orbit/L1N/952.csv
- supplement materials of the manuscript/Figure 3/Halo Orbit/L1S/
- supplement materials of the manuscript/Figure 3/Halo Orbit/L1S/1020.csv
- supplement materials of the manuscript/Figure 3/Halo Orbit/L1S/1088.csv
- supplement materials of the manuscript/Figure 3/Halo Orbit/L1S/136.csv
- supplement materials of the manuscript/Figure 3/Halo Orbit/L1S/204.csv
- supplement materials of the manuscript/Figure 3/Halo Orbit/L1S/272.csv
- supplement materials of the manuscript/Figure 3/Halo Orbit/L1S/340.csv
- supplement materials of the manuscript/Figure 3/Halo Orbit/L1S/408.csv
- supplement materials of the manuscript/Figure 3/Halo Orbit/L1S/476.csv
- supplement materials of the manuscript/Figure 3/Halo Orbit/L1S/544.csv
- supplement materials of the manuscript/Figure 3/Halo Orbit/L1S/612.csv
- supplement materials of the manuscript/Figure 3/Halo Orbit/L1S/68.csv
- supplement materials of the manuscript/Figure 3/Halo Orbit/L1S/680.csv
- supplement materials of the manuscript/Figure 3/Halo Orbit/L1S/748.csv
- supplement materials of the manuscript/Figure 3/Halo Orbit/L1S/816.csv
- supplement materials of the manuscript/Figure 3/Halo Orbit/L1S/844.csv
- supplement materials of the manuscript/Figure 3/Halo Orbit/L1S/952.csv
- supplement materials of the manuscript/Figure 3/Halo Orbit/L2N/
- supplement materials of the manuscript/Figure 3/Halo Orbit/L2N/1078.csv
- supplement materials of the manuscript/Figure 3/Halo Orbit/L2N/1155.csv
- supplement materials of the manuscript/Figure 3/Halo Orbit/L2N/1232.csv
- supplement materials of the manuscript/Figure 3/Halo Orbit/L2N/1386.csv
- supplement materials of the manuscript/Figure 3/Halo Orbit/L2N/1463.csv
- supplement materials of the manuscript/Figure 3/Halo Orbit/L2N/154.csv
- supplement materials of the manuscript/Figure 3/Halo Orbit/L2N/231.csv
- supplement materials of the manuscript/Figure 3/Halo Orbit/L2N/308.csv
- supplement materials of the manuscript/Figure 3/Halo Orbit/L2N/385.csv
- supplement materials of the manuscript/Figure 3/Halo Orbit/L2N/462.csv
- supplement materials of the manuscript/Figure 3/Halo Orbit/L2N/539.csv
- supplement materials of the manuscript/Figure 3/Halo Orbit/L2N/616.csv
- supplement materials of the manuscript/Figure 3/Halo Orbit/L2N/693.csv
- supplement materials of the manuscript/Figure 3/Halo Orbit/L2N/77.csv
- supplement materials of the manuscript/Figure 3/Halo Orbit/L2N/770.csv
- supplement materials of the manuscript/Figure 3/Halo Orbit/L2N/913.csv
- supplement materials of the manuscript/Figure 3/Halo Orbit/L2S/
- supplement materials of the manuscript/Figure 3/Halo Orbit/L2S/1078.csv
- supplement materials of the manuscript/Figure 3/Halo Orbit/L2S/1155.csv
- supplement materials of the manuscript/Figure 3/Halo Orbit/L2S/1232.csv
- supplement materials of the manuscript/Figure 3/Halo Orbit/L2S/1386.csv
- supplement materials of the manuscript/Figure 3/Halo Orbit/L2S/1463.csv
- supplement materials of the manuscript/Figure 3/Halo Orbit/L2S/154.csv
- supplement materials of the manuscript/Figure 3/Halo Orbit/L2S/231.csv
- supplement materials of the manuscript/Figure 3/Halo Orbit/L2S/308.csv
- supplement materials of the manuscript/Figure 3/Halo Orbit/L2S/385.csv
- supplement materials of the manuscript/Figure 3/Halo Orbit/L2S/462.csv
- supplement materials of the manuscript/Figure 3/Halo Orbit/L2S/539.csv
- supplement materials of the manuscript/Figure 3/Halo Orbit/L2S/616.csv
- supplement materials of the manuscript/Figure 3/Halo Orbit/L2S/693.csv
- supplement materials of the manuscript/Figure 3/Halo Orbit/L2S/77.csv
- supplement materials of the manuscript/Figure 3/Halo Orbit/L2S/770.csv
- supplement materials of the manuscript/Figure 3/Halo Orbit/L2S/952.csv
- supplement materials of the manuscript/Figure 5/
- supplement materials of the manuscript/Figure 5/L1 North Family Halo orbit/
- supplement materials of the manuscript/Figure 5/L1 North Family Halo orbit/10.133.csv
- supplement materials of the manuscript/Figure 5/L1 North Family Halo orbit/10.400.csv
- supplement materials of the manuscript/Figure 5/L1 North Family Halo orbit/10.667.csv
- supplement materials of the manuscript/Figure 5/L1 North Family Halo orbit/10.933.csv
- supplement materials of the manuscript/Figure 5/L1 North Family Halo orbit/11.200.csv
- supplement materials of the manuscript/Figure 5/L1 North Family Halo orbit/11.467.csv
- supplement materials of the manuscript/Figure 5/L1 North Family Halo orbit/11.733.csv
- supplement materials of the manuscript/Figure 5/L1 North Family Halo orbit/12.000.csv
- supplement materials of the manuscript/Figure 5/L1 North Family Halo orbit/8.000.csv
- supplement materials of the manuscript/Figure 5/L1 North Family Halo orbit/8.267.csv
- supplement materials of the manuscript/Figure 5/L1 North Family Halo orbit/8.533.csv
- supplement materials of the manuscript/Figure 5/L1 North Family Halo orbit/8.800.csv
- supplement materials of the manuscript/Figure 5/L1 North Family Halo orbit/9.067.csv
- supplement materials of the manuscript/Figure 5/L1 North Family Halo orbit/9.333.csv
- supplement materials of the manuscript/Figure 5/L1 North Family Halo orbit/9.600.csv
- supplement materials of the manuscript/Figure 5/L1 North Family Halo orbit/9.867.csv
- supplement materials of the manuscript/Figure 5/L1 North Family Halo orbit/SVOP/
- supplement materials of the manuscript/Figure 5/L1 North Family Halo orbit/SVOP/10.133.csv
- supplement materials of the manuscript/Figure 5/L1 North Family Halo orbit/SVOP/10.400.csv
- supplement materials of the manuscript/Figure 5/L1 North Family Halo orbit/SVOP/10.667.csv
- supplement materials of the manuscript/Figure 5/L1 North Family Halo orbit/SVOP/10.933.csv
- supplement materials of the manuscript/Figure 5/L1 North Family Halo orbit/SVOP/11.200.csv
- supplement materials of the manuscript/Figure 5/L1 North Family Halo orbit/SVOP/11.467.csv
- supplement materials of the manuscript/Figure 5/L1 North Family Halo orbit/SVOP/11.733.csv
- supplement materials of the manuscript/Figure 5/L1 North Family Halo orbit/SVOP/12.000.csv
- supplement materials of the manuscript/Figure 5/L1 North Family Halo orbit/SVOP/8.000.csv
- supplement materials of the manuscript/Figure 5/L1 North Family Halo orbit/SVOP/8.267.csv
- supplement materials of the manuscript/Figure 5/L1 North Family Halo orbit/SVOP/8.533.csv
- supplement materials of the manuscript/Figure 5/L1 North Family Halo orbit/SVOP/8.800.csv
- supplement materials of the manuscript/Figure 5/L1 North Family Halo orbit/SVOP/9.067.csv
- supplement materials of the manuscript/Figure 5/L1 North Family Halo orbit/SVOP/9.333.csv
- supplement materials of the manuscript/Figure 5/L1 North Family Halo orbit/SVOP/9.600.csv
- supplement materials of the manuscript/Figure 5/L1 North Family Halo orbit/SVOP/9.867.csv
- supplement materials of the manuscript/Figure 5/L2 North Family Halo orbit/
- supplement materials of the manuscript/Figure 5/L2 North Family Halo orbit/10.133.csv
- supplement materials of the manuscript/Figure 5/L2 North Family Halo orbit/10.400.csv
- supplement materials of the manuscript/Figure 5/L2 North Family Halo orbit/10.667.csv
- supplement materials of the manuscript/Figure 5/L2 North Family Halo orbit/10.933.csv
- supplement materials of the manuscript/Figure 5/L2 North Family Halo orbit/11.200.csv
- supplement materials of the manuscript/Figure 5/L2 North Family Halo orbit/11.467.csv
- supplement materials of the manuscript/Figure 5/L2 North Family Halo orbit/11.733.csv
- supplement materials of the manuscript/Figure 5/L2 North Family Halo orbit/12.000.csv
- supplement materials of the manuscript/Figure 5/L2 North Family Halo orbit/8.000.csv
- supplement materials of the manuscript/Figure 5/L2 North Family Halo orbit/8.267.csv
- supplement materials of the manuscript/Figure 5/L2 North Family Halo orbit/8.533.csv
- supplement materials of the manuscript/Figure 5/L2 North Family Halo orbit/8.800.csv
- supplement materials of the manuscript/Figure 5/L2 North Family Halo orbit/9.067.csv
- supplement materials of the manuscript/Figure 5/L2 North Family Halo orbit/9.333.csv
- supplement materials of the manuscript/Figure 5/L2 North Family Halo orbit/9.600.csv
- supplement materials of the manuscript/Figure 5/L2 North Family Halo orbit/9.867.csv
- supplement materials of the manuscript/Figure 5/L2 North Family Halo orbit/SVOP/
- supplement materials of the manuscript/Figure 5/L2 North Family Halo orbit/SVOP/10.133.csv
- supplement materials of the manuscript/Figure 5/L2 North Family Halo orbit/SVOP/10.400.csv
- supplement materials of the manuscript/Figure 5/L2 North Family Halo orbit/SVOP/10.667.csv
- supplement materials of the manuscript/Figure 5/L2 North Family Halo orbit/SVOP/10.933.csv
- supplement materials of the manuscript/Figure 5/L2 North Family Halo orbit/SVOP/11.200.csv
- supplement materials of the manuscript/Figure 5/L2 North Family Halo orbit/SVOP/11.467.csv
- supplement materials of the manuscript/Figure 5/L2 North Family Halo orbit/SVOP/11.733.csv
- supplement materials of the manuscript/Figure 5/L2 North Family Halo orbit/SVOP/12.000.csv
- supplement materials of the manuscript/Figure 5/L2 North Family Halo orbit/SVOP/8.000.csv
- supplement materials of the manuscript/Figure 5/L2 North Family Halo orbit/SVOP/8.267.csv
- supplement materials of the manuscript/Figure 5/L2 North Family Halo orbit/SVOP/8.533.csv
- supplement materials of the manuscript/Figure 5/L2 North Family Halo orbit/SVOP/8.800.csv
- supplement materials of the manuscript/Figure 5/L2 North Family Halo orbit/SVOP/9.067.csv
- supplement materials of the manuscript/Figure 5/L2 North Family Halo orbit/SVOP/9.333.csv
- supplement materials of the manuscript/Figure 5/L2 North Family Halo orbit/SVOP/9.600.csv
- supplement materials of the manuscript/Figure 5/L2 North Family Halo orbit/SVOP/9.867.csv
- supplement materials of the manuscript/Figure 6/
- supplement materials of the manuscript/Figure 6/Distant Retrograde Orbit/
- supplement materials of the manuscript/Figure 6/Distant Retrograde Orbit/10.400.csv
- supplement materials of the manuscript/Figure 6/Distant Retrograde Orbit/11.867.csv
- supplement materials of the manuscript/Figure 6/Distant Retrograde Orbit/13.333.csv
- supplement materials of the manuscript/Figure 6/Distant Retrograde Orbit/14.800.csv
- supplement materials of the manuscript/Figure 6/Distant Retrograde Orbit/16.267.csv
- supplement materials of the manuscript/Figure 6/Distant Retrograde Orbit/17.733.csv
- supplement materials of the manuscript/Figure 6/Distant Retrograde Orbit/19.200.csv
- supplement materials of the manuscript/Figure 6/Distant Retrograde Orbit/20.667.csv
- supplement materials of the manuscript/Figure 6/Distant Retrograde Orbit/22.133.csv
- supplement materials of the manuscript/Figure 6/Distant Retrograde Orbit/23.600.csv
- supplement materials of the manuscript/Figure 6/Distant Retrograde Orbit/25.067.csv
- supplement materials of the manuscript/Figure 6/Distant Retrograde Orbit/26.533.csv
- supplement materials of the manuscript/Figure 6/Distant Retrograde Orbit/28.000.csv
- supplement materials of the manuscript/Figure 6/Distant Retrograde Orbit/6.000.csv
- supplement materials of the manuscript/Figure 6/Distant Retrograde Orbit/7.467.csv
- supplement materials of the manuscript/Figure 6/Distant Retrograde Orbit/8.933.csv
- supplement materials of the manuscript/Figure 6/Distant Retrograde Orbit/res/
- supplement materials of the manuscript/Figure 6/Distant Retrograde Orbit/res/10.400.csv
- supplement materials of the manuscript/Figure 6/Distant Retrograde Orbit/res/11.867.csv
- supplement materials of the manuscript/Figure 6/Distant Retrograde Orbit/res/13.333.csv
- supplement materials of the manuscript/Figure 6/Distant Retrograde Orbit/res/14.800.csv
- supplement materials of the manuscript/Figure 6/Distant Retrograde Orbit/res/16.267.csv
- supplement materials of the manuscript/Figure 6/Distant Retrograde Orbit/res/17.733.csv
- supplement materials of the manuscript/Figure 6/Distant Retrograde Orbit/res/19.200.csv
- supplement materials of the manuscript/Figure 6/Distant Retrograde Orbit/res/20.667.csv
- supplement materials of the manuscript/Figure 6/Distant Retrograde Orbit/res/22.133.csv
- supplement materials of the manuscript/Figure 6/Distant Retrograde Orbit/res/23.600.csv
- supplement materials of the manuscript/Figure 6/Distant Retrograde Orbit/res/25.067.csv
- supplement materials of the manuscript/Figure 6/Distant Retrograde Orbit/res/26.533.csv
- supplement materials of the manuscript/Figure 6/Distant Retrograde Orbit/res/28.000.csv
- supplement materials of the manuscript/Figure 6/Distant Retrograde Orbit/res/6.000.csv
- supplement materials of the manuscript/Figure 6/Distant Retrograde Orbit/res/7.467.csv
- supplement materials of the manuscript/Figure 6/Distant Retrograde Orbit/res/8.933.csv
- supplement materials of the manuscript/Figure 7/
- supplement materials of the manuscript/Figure 7/Case 3-1/
- supplement materials of the manuscript/Figure 7/Case 3-1/Case 3-1.csv
- supplement materials of the manuscript/Figure 7/Case 3-1/DRO.csv
- supplement materials of the manuscript/Figure 7/Case 3-1/L1N.csv
- supplement materials of the manuscript/Figure 7/Case 3-1/L1S.csv
- supplement materials of the manuscript/Figure 7/Case 3-2/
- supplement materials of the manuscript/Figure 7/Case 3-2/Case 3-2.csv
- supplement materials of the manuscript/Figure 7/Case 3-2/DRO.csv
- supplement materials of the manuscript/Figure 7/Case 3-2/L2N.csv
- supplement materials of the manuscript/Figure 7/Case 3-2/L2S.csv
- supplement materials of the manuscript/Figure 7/Case 3-3/
- supplement materials of the manuscript/Figure 7/Case 3-3/Case 3-3.csv
- supplement materials of the manuscript/Figure 7/Case 3-3/DRO.csv
- supplement materials of the manuscript/Figure 7/Case 3-3/L1N.csv
- supplement materials of the manuscript/Figure 7/Case 3-3/L2S.csv
- supplement materials of the manuscript/Figure 8/
- supplement materials of the manuscript/Figure 8/Case 4-1/
- supplement materials of the manuscript/Figure 8/Case 4-1/Case 4-1.csv
- supplement materials of the manuscript/Figure 8/Case 4-1/DRO1.csv
- supplement materials of the manuscript/Figure 8/Case 4-1/L1N.csv
- supplement materials of the manuscript/Figure 8/Case 4-1/L1S.csv
- supplement materials of the manuscript/Figure 8/Case 4-1/L2N.csv
- supplement materials of the manuscript/Figure 8/Case 4-3/
- supplement materials of the manuscript/Figure 8/Case 4-3/Case 4-3.csv
- supplement materials of the manuscript/Figure 8/Case 4-3/DRO1.csv
- supplement materials of the manuscript/Figure 8/Case 4-3/L1N.csv
- supplement materials of the manuscript/Figure 8/Case 4-3/L2N.csv
- supplement materials of the manuscript/Figure 8/Case 4-3/L2S.csv
- supplement materials of the manuscript/Figure 8/Case 4-5/
- supplement materials of the manuscript/Figure 8/Case 4-5/Case 4-5.csv
- supplement materials of the manuscript/Figure 8/Case 4-5/DRO1.csv
- supplement materials of the manuscript/Figure 8/Case 4-5/DRO2.csv
- supplement materials of the manuscript/Figure 8/Case 4-5/L1N.csv
- supplement materials of the manuscript/Figure 8/Case 4-5/L1S.csv
- supplement materials of the manuscript/Figure 8/Case 4-6/
- supplement materials of the manuscript/Figure 8/Case 4-6/Case 4-6.csv
- supplement materials of the manuscript/Figure 8/Case 4-6/DRO1.csv
- supplement materials of the manuscript/Figure 8/Case 4-6/DRO2.csv
- supplement materials of the manuscript/Figure 8/Case 4-6/L1N.csv
- supplement materials of the manuscript/Figure 8/Case 4-6/L2S.csv
- supplement materials of the manuscript/Figure 8/Case 4-7/
- supplement materials of the manuscript/Figure 8/Case 4-7/DRO1.csv
[truncated: 20 more entries]
