# Supplementary material for: Multi-orbit lunar GNSS constellation design with distant retrograde orbit and Halo orbit combination
Source: Sci Rep. 2023 Jun 22;13:10158. doi: 10.1038/s41598-023-37348-x (PMC10287729; doi:10.1038/s41598-023-37348-x)
Supplement: Supplementary file 1 — Supplementary Information. [file 41598_2023_37348_MOESM1_ESM.zip › supplement materials of the manuscript/Figure 10/Arctic Region of the Moon/Case 4-3/(a)PDOP Value.csv]

1.684981943
1.684977188
1.684962922
1.684939147
1.684905865
1.684863082
1.6848108
1.684749028
1.68467777
1.684597036
1.684506835
1.684407177
1.684298074
1.684179537
1.684051581
1.683914219
1.683767468
1.683611343
1.683445864
1.683271048
1.683086915
1.682893486
1.682690783
1.682478829
1.682257647
1.682027263
1.681787702
1.681538992
1.681281159
1.681014234
1.680738245
1.680453224
1.680159202
1.679856212
1.679544288
1.679223464
1.678893776
1.67855526
1.678207953
1.677851894
1.677487122
1.677113676
1.676731598
1.676340929
1.675941712
1.67553399
1.675117807
1.674693209
1.67426024
1.673818948
1.673369381
1.672911585
1.67244561
1.671971506
1.671489323
1.670999113
1.670500926
1.669994815
1.669480834
1.668959036
1.668429475
1.667892208
1.667347289
1.666794776
1.666234724
1.665667191
1.665092236
1.664509917
1.663920294
1.663323426
1.662719374
1.662108198
1.661489959
1.66086472
1.660232542
1.659593489
1.658947623
1.658295008
1.657635708
1.656969788
1.656297311
1.655618344
1.654932952
1.6542412
1.653543155
1.652838883
1.65212845
1.651411925
1.650689375
1.649960866
1.649226467
1.648486247
1.647740272
1.646988612
1.646231336
1.645468513
1.644700211
1.643926499
1.643147448
1.642363127
1.641573605
1.640778952
1.639979238
1.639174533
1.638364907
1.637550429
1.636731171
1.635907202
1.635078592
1.634245412
1.633407732
1.632565621
1.63171915
1.630868389
1.630013409
1.629154278
1.628291067
1.627423847
1.626552686
1.625677654
1.624798821
1.623916256
1.623030029
1.622140209
1.621246864
1.620350064
1.619449877
1.618546372
1.617639617
1.61672968
1.61581663
1.614900533
1.613981457
1.61305947
1.612134639
1.61120703
1.61027671
1.609343745
1.608408201
1.607470144
1.606529639
1.605586752
1.604641547
1.603694088
1.602744441
1.601792668
1.600838834
1.599883002
1.598925234
1.597965593
1.597004142
1.596040942
1.595076055
1.594109542
1.593141463
1.59217188
1.591200851
1.590228438
1.589254698
1.588279691
1.587303476
1.58632611
1.585347651
1.584368156
1.583387683
1.582406287
1.581424025
1.580440952
1.579457123
1.578472593
1.577487417
1.576501647
1.575515339
1.574528544
1.573541315
1.572553705
1.571565765
1.570577546
1.569589098
1.568600473
1.567611721
1.56662289
1.565634029
1.564645187
1.563656413
1.562667753
1.561679255
1.560690966
1.559702931
1.558715197
1.557727808
1.556740811
1.555754248
1.554768164
1.553782602
1.552797606
1.551813218
1.550829479
1.549846432
1.548864118
1.547882577
1.54690185
1.545921976
1.544942995
1.543964945
1.542987865
1.542011793
1.541036766
1.540062822
1.539089997
1.538118327
1.537147847
1.536178594
1.535210601
1.534243904
1.533278535
1.532314529
1.531351919
1.530390736
1.529431014
1.528472784
1.527516077
1.526560924
1.525607355
1.524655401
1.523705091
1.522756454
1.521809519
1.520864314
1.519920867
1.518979205
1.518039356
1.517101347
1.516165202
1.515230949
1.514298613
1.513368219
1.51243979
1.511513353
1.51058893
1.509666545
1.508746221
1.50782798
1.506911846
1.50599784
1.505085983
1.504176297
1.503268803
1.50236352
1.50146047
1.500559671
1.499661144
1.498764906
1.497870978
1.496979376
1.49609012
1.495203226
1.494318713
1.493436596
1.492556892
1.491679619
1.490804791
1.489932424
1.489062534
1.488195136
1.487330243
1.486467872
1.485608034
1.484750745
1.483896017
1.483043865
1.482194299
1.481347334
1.480502981
1.479661252
1.478822158
1.477985712
1.477151924
1.476320804
1.475492364
1.474666614
1.473843563
1.473023222
1.472205599
1.471390703
1.470578545
1.469769131
1.468962472
1.468158574
1.467357446
1.466559095
1.465763529
1.464970755
1.464180779
1.463393609
1.462609251
1.46182771
1.461048994
1.460273108
1.459500057
1.458729847
1.457962483
1.457197969
1.456436311
1.455677512
1.454921578
1.454168512
1.453418317
1.452670999
1.45192656
1.451185003
1.450446332
1.449710549
1.448977658
1.44824766
1.447520558
1.446796355
1.446075051
1.44535665
1.444641153
1.44392856
1.443218875
1.442512097
1.441808227
1.441107267
1.440409217
1.439714078
1.43902185
1.438332534
1.437646128
1.436962634
1.436282051
1.435604379
1.434929617
1.434257765
1.433588821
1.432922785
1.432259656
1.431599433
1.430942114
1.430287698
1.429636183
1.428987568
1.428341851
1.42769903
1.427059103
1.426422068
1.425787922
1.425156664
1.424528291
1.4239028
1.423280188
1.422660453
1.422043592
1.421429602
1.420818479
1.420210222
1.419604825
1.419002287
1.418402603
1.41780577
1.417211784
1.416620642
1.41603234
1.415446873
1.414864239
1.414284432
1.413707449
1.413133286
1.412561937
1.4119934
1.411427669
1.41086474
1.410304608
1.409747269
1.409192717
1.408640949
1.408091959
1.407545743
1.407002295
1.40646161
1.405923684
1.405388511
1.404856085
1.404326402
1.403799457
1.403275243
1.402753756
1.40223499
1.401718939
1.401205599
1.400694962
1.400187024
1.399681779
1.399179221
1.398679344
1.398182143
1.397687611
1.397195743
1.396706532
1.396219973
1.395736059
1.395254785
1.394776144
1.39430013
1.393826737
1.393355959
1.392887789
1.392422221
1.391959249
1.391498867
1.391041067
1.390585845
1.390133192
1.389683103
1.389235572
1.388790591
1.388348155
1.387908256
1.387470888
1.387036045
1.38660372
1.386173906
1.385746596
1.385321784
1.384899464
1.384479628
1.384062269
1.383647382
1.383234959
1.382824993
1.382417478
1.382012406
1.381609772
1.381209568
1.380811787
1.380416423
1.380023469
1.379632917
1.379244761
1.378858994
1.378475609
1.378094599
1.377715958
1.377339678
1.376965753
1.376594175
1.376224937
1.375858034
1.375493457
1.375131199
1.374771255
1.374413617
1.374058277
1.373705229
1.373354467
1.373005982
1.372659769
1.37231582
1.371974128
1.371634686
1.371297488
1.370962526
1.370629793
1.370299283
1.369970988
1.369644902
1.369321018
1.368999329
1.368679827
1.368362506
1.368047359
1.367734379
1.36742356
1.367114894
1.366808374
1.366503993
1.366201745
1.365901623
1.36560362
1.365307729
1.365013943
1.364722256
1.36443266
1.364145148
1.363859715
1.363576353
1.363295055
1.363015814
1.362738625
1.362463479
1.36219037
1.361919292
1.361650238
1.361383201
1.361118174
1.360855151
1.360594125
1.360335089
1.360078037
1.359822961
1.359569856
1.359318715
1.359069531
1.358822298
1.358577008
1.358333656
1.358092235
1.357852738
1.357615158
1.357379491
1.357145727
1.356913862
1.356683889
1.356455801
1.356229593
1.356005256
1.355782786
1.355562175
1.355343418
1.355126508
1.354911438
1.354698202
1.354486795
1.354277209
1.354069438
1.353863477
1.353659318
1.353456956
1.353256385
1.353057597
1.352860588
1.35266535
1.352471878
1.352280166
1.352090206
1.351901995
1.351715524
1.351530789
1.351347783
1.351166499
1.350986933
1.350809078
1.350632928
1.350458477
1.350285719
1.350114649
1.349945259
1.349777545
1.349611501
1.34944712
1.349284397
1.349123327
1.348963902
1.348806118
1.348649968
1.348495447
1.348342549
1.348191269
1.348041601
1.347893538
1.347747076
1.347602208
1.34745893
1.347317235
1.347177118
1.347038574
1.346901596
1.346766179
1.346632318
1.346500008
1.346369242
1.346240015
1.346112322
1.345986157
1.345861516
1.345738392
1.34561678
1.345496675
1.345378072
1.345260964
1.345145348
1.345031217
1.344918567
1.344807392
1.344697686
1.344589445
1.344482664
1.344377337
1.344273459
1.344171025
1.34407003
1.343970469
1.343872336
1.343775627
1.343680337
1.34358646
1.343493991
1.343402926
1.34331326
1.343224988
1.343138104
1.343052603
1.342968482
1.342885734
1.342804356
1.342724342
1.342645687
1.342568387
1.342492436
1.342417831
1.342344565
1.342272636
1.342202037
1.342132764
1.342064812
1.341998177
1.341932854
1.341868839
1.341806126
1.341744711
1.34168459
1.341625758
1.34156821
1.341511942
1.34145695
1.341403228
1.341350773
1.34129958
1.341249644
1.147405269
1.147413988
1.147423114
1.147432646
1.147442581
1.14745292
1.147463661
1.147474801
1.14748634
1.147498277
1.14751061
1.147523338
1.147536459
1.147549972
1.147563876
1.14757817
1.147592851
1.14760792
1.147623374
1.147639212
1.147655433
1.147672035
1.147689018
1.147706379
1.147724118
1.038345705
1.03838345
1.038421587
1.038460111
1.038499023
1.03853832
1.038578
1.038618062
1.038658504
1.038699324
1.03874052
1.038782092
1.038824037
1.038866354
1.03890904
1.038952095
1.038995516
1.039039303
1.039083453
1.039127964
1.039172836
1.039218066
1.039263653
1.039309596
1.039355892
1.039402541
1.03944954
1.039496888
1.039544584
1.039592625
1.039641011
1.03968974
1.03973881
1.039788219
1.039837968
1.039888052
1.039938472
1.039989226
1.040040312
1.040091729
1.040143475
1.040195549
1.04024795
1.040300675
1.040353723
1.040407094
1.040460785
1.040514795
1.040569123
1.040623768
1.040678727
1.040733999
1.040789584
1.040845479
1.040901683
1.040958195
1.041015014
1.041072138
1.041129566
1.041187296
1.041245327
1.041303657
1.041362286
1.041421212
1.041480434
1.04153995
1.041599759
1.041659859
1.04172025
1.04178093
1.041841898
1.041903152
1.041964692
1.042026515
1.042088621
1.042151009
1.042213676
1.042276622
1.042339846
1.042403347
1.042467122
1.042531171
1.042595493
1.042660086
1.042724949
1.042790082
1.042855482
1.042921148
1.04298708
1.043053276
1.043119735
1.043186455
1.043253437
1.043320677
1.043388176
1.043455932
1.043523943
1.04359221
1.04366073
1.043729502
1.043798526
1.0438678
1.043937323
1.044007093
1.044077111
1.044147374
1.044217882
1.044288633
1.044359626
1.044430861
1.044502335
1.044574049
1.044646
1.044718189
1.044790613
1.044863272
1.044936165
1.04500929
1.045082646
1.045156233
1.04523005
1.045304095
1.045378367
1.045452865
1.045527589
1.045602537
1.045677707
1.045753101
1.045828715
1.045904549
1.045980603
1.046056874
1.046133363
1.046210068
1.046286988
1.046364122
1.046441469
1.046519029
1.046596799
1.04667478
1.04675297
1.046831369
1.046909975
1.046988787
1.047067804
1.047147026
1.047226452
1.04730608
1.04738591
1.04746594
1.04754617
1.047626599
1.047707226
1.04778805
1.047869071
1.047950286
1.048031695
1.048113298
1.048195094
1.048277081
1.048359259
1.048441626
1.048524183
1.048606927
1.048689859
1.048772977
1.04885628
1.048939768
1.049023439
1.049107294
1.04919133
1.049275547
1.049359945
1.049444522
1.049529278
1.049614211
1.049699321
1.049784607
1.049870069
1.049955704
1.050041514
1.050127496
1.05021365
1.050299975
1.05038647
1.050473135
1.050559968
1.050646969
1.050734138
1.050821472
1.050908972
1.050996637
1.051084466
1.051172458
1.051260612
1.051348927
1.051437404
1.05152604
1.051614836
1.05170379
1.051792902
1.051882171
1.051971596
1.052061176
1.052150911
1.0522408
1.052330842
1.052421037
1.052511383
1.05260188
1.052692528
1.052783325
1.052874271
1.052965364
1.053056606
1.053147993
1.053239527
1.053331205
1.053423029
1.053514995
1.053607105
1.053699358
1.053791751
1.053884286
1.053976961
1.054069776
1.054162729
1.05425582
1.054349049
1.054442415
1.054535917
1.054629554
1.054723326
1.132859085
1.132949814
1.133040607
1.133131463
1.133222383
1.133313365
1.133404409
1.133495515
1.133586683
1.133677911
1.1337692
1.133860549
1.133951957
1.134043424
1.13413495
1.134226534
1.134318177
1.134409876
1.134501633
1.134593445
1.134685315
1.134777239
1.134869219
1.134961254
1.135053344
1.135145487
1.135237684
1.135329934
1.135422237
1.135514592
1.135606999
1.135699458
1.135791968
1.135884529
1.13597714
1.136069801
1.136162511
1.136255271
1.13634808
1.136440937
1.136533841
1.136626794
1.136719794
1.13681284
1.136905933
1.136999072
1.137092257
1.137185487
1.137278761
1.137372081
1.137465444
1.137558852
1.137652302
1.137745796
1.137839333
1.137932911
1.138026532
1.138120194
1.138213898
1.138307642
1.138401427
1.138495251
1.138589116
1.13868302
1.138776963
1.138870945
1.138964965
1.139059023
1.139153118
1.139247251
1.139341421
1.139435628
1.13952987
1.139624149
1.139718463
1.139812812
1.139907196
1.140001615
1.140096068
1.140190554
1.140285075
1.140379628
1.140474214
1.140568833
1.140663484
1.140758167
1.140852881
1.140947626
1.141042402
1.141137209
1.141232046
1.141326913
1.14142181
1.141516735
1.14161169
1.141706673
1.141801685
1.141896724
1.141991792
1.142086886
1.142182008
1.142277156
1.142372331
1.142467531
1.142562758
1.14265801
1.142753287
1.142848589
1.142943916
1.143039267
1.143134642
1.14323004
1.143325462
1.143420907
1.143516375
1.143611865
1.143707377
1.143802911
1.143898467
1.143994044
1.144089642
1.144185261
1.1442809
1.144376559
1.144472238
1.144567937
1.144663655
1.065059854
1.065121762
1.065183657
1.06524554
1.06530741
1.065369268
1.065431113
1.065492945
1.065554766
1.065616574
1.065678369
1.065740153
1.065801924
1.065863683
1.065925431
1.065987166
1.066048889
1.0661106
1.0661723
1.066233987
1.066295663
1.066357327
1.06641898
1.066480621
1.06654225
1.066603867
1.066665473
1.066727068
1.066788651
1.066850223
1.066911783
1.066973332
1.06703487
1.067096396
1.067157912
1.067219416
1.067280909
1.067342391
1.067403861
1.067465321
1.06752677
1.067588208
1.067649635
1.067711051
1.067772456
1.06783385
1.067895233
1.067956606
1.068017968
1.068079319
1.06814066
1.068201989
1.068263309
1.068324617
1.068385915
1.068447203
1.06850848
1.068569746
1.068631002
1.068692248
1.068753483
1.068814707
1.068875921
1.068937125
1.068998319
1.069059502
1.069120675
1.069181838
1.06924299
1.069304132
1.069365264
1.069426386
1.069487497
1.069548598
1.069609689
1.06967077
1.069731841
1.069792902
1.069853952
1.069914993
1.069976023
1.070037043
1.070098054
1.070159054
1.070220044
1.070281024
1.070341994
1.070402954
1.070463904
1.070524844
1.070585774
1.070646694
1.070707604
1.070768504
1.070829394
1.070890275
1.070951145
1.071012005
1.071072855
1.071133696
1.071194526
1.071255346
1.071316157
1.071376957
1.071437748
1.071498528
1.071559299
1.071620059
1.07168081
1.071741551
1.071802281
1.071863002
1.071923713
1.071984414
1.072045104
1.072105785
1.072166456
1.072227117
1.072287767
1.072348408
1.072409039
1.072469659
1.07253027
1.07259087
1.072651461
1.072712041
1.072772611
1.072833171
1.072893721
1.072954261
1.073014791
1.07307531
1.07313582
1.073196319
1.073256808
1.073317286
1.073377755
1.073438213
1.073498661
1.073559098
1.073619525
1.073679942
1.073740349
1.073800745
1.07386113
1.073921506
1.07398187
1.074042225
1.074102568
1.074162902
1.074223225
1.074283537
1.074343838
1.074404129
1.07446441
1.074524679
1.074584938
1.074645187
1.074705424
1.074765651
1.074825867
1.074886072
1.074946266
1.075006449
1.075066622
1.075126783
1.075186933
1.075247073
1.075307201
1.075367318
1.075427425
1.07548752
1.075547603
1.075607676
1.075667737
1.075727787
1.075787826
1.075847853
1.075907869
1.075967874
1.076027867
1.076087848
1.076147818
1.076207777
1.076267724
1.076327659
1.076387582
1.076447494
1.076507393
1.076567281
1.076627158
1.076687022
1.076746874
1.076806714
1.076866542
1.076926358
1.076986162
1.077045954
1.077105734
1.077165501
1.077225256
1.077284999
1.077344729
1.077404447
1.077464152
1.077523845
1.077583525
1.077643192
1.077702847
1.077762489
1.077822118
1.077881734
1.077941338
1.078000928
1.078060506
1.07812007
1.078179622
1.07823916
1.078298685
1.078358197
1.078417695
1.07847718
1.078536652
1.07859611
1.078655554
1.078714985
1.078774403
1.078833806
1.078893196
1.078952572
1.079011934
1.079071283
1.079130617
1.079189937
1.079249243
1.079308535
1.079367813
1.079427076
1.079486325
1.07954556
1.07960478
1.079663986
1.079723177
1.079782353
1.079841515
1.079900662
1.079959794
1.080018911
1.080078013
1.080137101
1.080196173
1.08025523
1.080314271
1.080373298
1.080432309
1.080491304
1.080550284
1.080609249
1.080668198
1.080727131
1.080786049
1.08084495
1.080903836
1.080962706
1.08102156
1.081080397
1.081139219
1.081198024
1.081256813
1.081315586
1.081374342
1.081433081
1.081491804
1.081550511
1.0816092
1.081667873
1.081726529
1.081785168
1.08184379
1.081902395
1.081960982
1.082019553
1.082078106
1.082136642
1.08219516
1.08225366
1.082312143
1.082370609
1.082429056
1.082487486
1.082545898
1.082604292
1.082662668
1.082721025
1.082779365
1.082837686
1.082895988
1.082954272
1.083012538
1.083070785
1.083129013
1.083187223
1.083245414
1.083303585
1.083361738
1.083419872
1.083477986
1.083536081
1.083594157
1.083652214
1.083710251
1.083768268
1.083826266
1.083884243
1.083942202
1.08400014
1.084058058
1.084115956
1.084173834
1.084231691
1.084289529
1.084347346
1.084405142
1.084462918
1.084520673
1.084578407
1.084636121
1.084693814
1.084751485
1.084809136
1.084866765
1.084924373
1.08498196
1.085039525
1.085097069
1.085154591
1.085212091
1.08526957
1.085327027
1.085384462
1.085441874
1.085499265
1.085556633
1.085613979
1.085671303
1.085728604
1.085785882
1.085843138
1.085900371
1.085957582
1.086014769
1.086071933
1.086129074
1.086186192
1.086243287
1.086300358
1.086357405
1.086414429
1.08647143
1.086528406
1.086585359
1.086642288
1.086699193
1.086756073
1.08681293
1.086869762
1.08692657
1.086983353
1.087040111
1.087096845
1.087153554
1.087210239
1.087266898
1.087323532
1.087380141
1.087436725
1.087493283
1.087549816
1.087606323
1.087662805
1.087719261
1.087775691
1.087832095
1.087888473
1.087944826
1.088001151
1.088057451
1.088113724
1.088169971
1.088226191
1.088282384
1.088338551
1.08839469
1.088450803
1.088506889
1.088562947
1.088618978
1.088674982
1.088730958
1.088786907
1.088842828
1.088898721
1.088954586
1.089010424
1.089066233
1.089122014
1.089177767
1.089233492
1.089289188
1.089344855
1.089400494
1.089456104
1.089511686
1.089567238
1.089622761
1.089678255
1.08973372
1.089789155
1.089844561
1.089899937
1.089955284
1.090010601
1.090065888
1.090121145
1.090176372
1.090231569
1.090286736
1.090341872
1.090396978
1.090452053
1.090507098
1.090562111
1.090617094
1.090672046
1.090726967
1.090781856
1.090836715
1.090891541
1.090946337
1.091001101
1.091055833
1.091110533
1.091165201
1.091219838
1.091274442
1.091329014
1.091383554
1.091438061
1.091492536
1.091546978
1.091601388
1.091655764
1.091710108
1.091764418
1.091818696
1.09187294
1.091927151
1.091981328
1.092035472
1.092089582
1.092143659
1.092197701
1.09225171
1.092305684
1.092359624
1.09241353
1.092467402
1.092521239
1.092575041
1.092628809
1.092682542
1.09273624
1.092789903
1.09284353
1.092897123
1.09295068
1.093004202
1.093057688
1.093111139
1.093164553
1.093217932
1.093271275
1.093324582
1.093377852
1.093431087
1.093484285
1.093537446
1.093590571
1.093643659
1.09369671
1.093749724
1.093802701
1.093855642
1.093908544
1.09396141
1.094014238
1.094067028
1.094119781
1.094172496
1.094225173
1.094277812
1.094330413
1.094382976
1.0944355
1.094487986
1.094540433
1.094592842
1.094645212
1.094697543
1.094749836
1.094802089
1.094854303
1.094906477
1.094958613
1.095010708
1.095062764
1.095114781
1.095166758
1.095218694
1.095270591
1.095322447
1.095374264
1.09542604
1.095477775
1.09552947
1.095581124
1.095632737
1.09568431
1.095735841
1.095787332
1.095838781
1.095890189
1.095941555
1.09599288
1.096044163
1.096095404
1.096146604
1.096197762
1.096248877
1.09629995
1.096350981
1.09640197
1.096452916
1.09650382
1.09655468
1.096605498
1.096656273
1.096707005
1.096757694
1.096808339
1.096858941
1.0969095
1.096960015
1.097010486
1.097060914
1.097111297
1.097161637
1.097211932
1.097262183
1.09731239
1.097362553
1.09741267
1.097462743
1.097512772
1.097562755
1.097612694
1.097662587
1.097712435
1.097762238
1.097811995
1.097861707
1.097911373
1.097960994
1.098010568
1.098060097
1.09810958
1.098159016
1.098208406
1.09825775
1.098307047
1.098356297
1.098405501
1.098454658
1.098503768
1.098552831
1.098601847
1.098650815
1.098699736
1.09874861
1.098797436
1.098846215
1.098894945
1.098943628
1.098992263
1.099040849
1.099089387
1.099137877
1.099186319
1.099234712
1.099283056
1.099331352
1.099379598
1.099427796
1.099475944
1.099524044
1.099572094
1.099620094
1.099668045
1.099715947
1.099763799
1.0998116
1.099859352
1.099907054
1.099954706
1.100002307
1.100049858
1.100097359
1.100144809
1.100192208
1.100239556
1.100286854
1.1003341
1.100381295
1.100428439
1.100475532
1.100522573
1.100569563
1.100616501
1.100663387
1.100710221
1.100757004
1.100803734
1.100850412
1.100897038
1.100943611
1.100990132
1.1010366
1.101083015
1.101129378
1.101175687
1.101221944
1.101268147
1.101314297
1.101360394
1.101406437
1.101452427
1.101498363
1.101544245
1.101590073
1.101635847
1.101681568
1.101727233
1.101772845
1.101818402
1.101863905
1.101909352
1.101954745
1.102000084
1.102045367
1.102090595
1.102135768
1.102180886
1.102225948
1.102270955
1.102315906
1.102360802
1.102405642
1.102450425
1.102495153
1.102539825
1.10258444
1.102628999
1.102673502
1.102717948
1.102762337
1.10280667
1.102850945
1.102895164
1.102939326
1.10298343
1.103027478
1.103071468
1.1031154
1.103159275
1.103203092
1.103246851
1.103290552
1.103334195
1.103377781
1.103421307
1.103464776
1.103508186
1.103551538
1.103594831
1.103638065
1.10368124
1.103724357
1.103767414
1.103810412
1.103853351
1.103896231
1.103939051
1.103981811
1.104024512
1.104067153
1.104109734
1.104152255
1.104194716
1.104237117
1.104279457
1.104321737
1.104363957
1.104406116
1.104448214
1.104490252
1.104532228
1.104574144
1.104615998
1.104657791
1.104699523
1.104741193
1.104782802
1.104824349
1.104865834
1.104907258
1.10494862
1.104989919
1.105031157
1.105072332
1.105113444
1.105154495
1.105195482
1.105236408
1.10527727
1.105318069
1.105358806
1.105399479
1.105440089
1.105480636
1.10552112
1.10556154
1.105601896
1.105642189
1.105682418
1.105722583
1.105762685
1.105802722
1.105842695
1.105882603
1.105922447
1.105962227
1.106001942
1.106041593
1.106081178
1.106120699
1.106160155
1.106199545
1.106238871
1.106278131
1.106317326
1.106356455
1.106395519
1.106434517
1.106473449
1.106512315
1.106551115
1.106589849
1.106628517
1.106667119
1.106705654
1.106744123
1.106782525
1.106820861
1.10685913
1.106897331
1.106935466
1.106973534
1.107011534
1.107049468
1.107087333
1.107125132
1.107162863
1.107200526
1.107238121
1.107275648
1.107313108
1.107350499
1.107387822
1.107425077
1.107462264
1.107499382
1.107536431
1.107573412
1.107610324
1.107647167
1.107683941
1.107720646
1.107757282
1.107793849
1.107830346
1.107866774
1.107903132
1.107939421
1.10797564
1.108011789
1.108047868
1.108083877
1.108119816
1.108155685
1.108191483
1.108227211
1.108262868
1.108298455
1.108333971
1.108369416
1.108404791
1.108440094
1.108475326
1.108510487
1.108545577
1.108580595
1.108615542
1.108650417
1.10868522
1.108719952
1.108754612
1.1087892
1.108823716
1.108858159
1.108892531
1.10892683
1.108961056
1.10899521
1.109029291
1.1090633
1.109097236
1.109131098
1.109164888
1.109198605
1.109232248
1.109265818
1.109299315
1.109332738
1.109366088
1.109399364
1.109432566
1.109465694
1.109498748
1.109531728
1.109564634
1.109597466
1.109630223
1.109662906
1.109695514
1.109728048
1.109760507
1.109792891
1.1098252
1.109857434
1.109889593
1.109921677
1.109953686
1.109985619
1.110017476
1.110049258
1.110080965
1.110112595
1.11014415
1.110175629
1.110207031
1.110238358
1.110269608
1.110300782
1.11033188
1.110362901
1.110393845
1.110424713
1.110455503
1.110486217
1.110516854
1.110547414
1.110577897
1.110608302
1.11063863
1.110668881
1.110699054
1.110729149
1.110759167
1.110789107
1.110818968
1.110848752
1.110878458
1.110908086
1.110937635
1.110967106
1.110996498
1.111025812
1.111055047
1.111084204
1.111113281
1.11114228
1.111171199
1.11120004
1.111228801
1.111257483
1.111286086
1.111314609
1.111343052
1.111371416
1.1113997
1.111427904
1.111456028
1.111484073
1.111512037
1.11153992
1.111567724
1.111595447
1.11162309
1.111650652
1.111678133
1.111705533
1.111732853
1.111760092
1.111787249
1.111814326
1.111841321
1.111868235
1.111895068
1.111921819
1.111948488
1.111975076
1.112001582
1.112028006
1.112054348
1.112080608
1.112106786
1.112132882
1.112158895
1.112184826
1.112210675
1.112236441
1.112262124
1.112287724
1.112313242
1.112338676
1.112364028
1.112389296
1.112414481
1.112439583
1.112464601
1.112489536
1.112514388
1.112539155
1.112563839
1.112588439
1.112612955
1.112637387
1.112661735
1.112685998
1.112710178
1.112734273
1.112758283
1.112782209
1.11280605
1.112829806
1.112853478
1.112877064
1.112900566
1.112923982
1.112947313
1.112970559
1.112993719
1.113016794
1.113039783
1.113062687
1.113085505
1.113108237
1.113130883
1.113153443
1.113175917
1.113198305
1.113220606
1.113242821
1.11326495
1.113286992
[truncated: 12,400 more rows]
