# Supplementary material for: Multi-orbit lunar GNSS constellation design with distant retrograde orbit and Halo orbit combination
Source: Sci Rep. 2023 Jun 22;13:10158. doi: 10.1038/s41598-023-37348-x (PMC10287729; doi:10.1038/s41598-023-37348-x)
Supplement: Supplementary file 1 — Supplementary Information. [file 41598_2023_37348_MOESM1_ESM.zip › supplement materials of the manuscript/Figure 10/Arctic Region of the Moon/Case 4-3/(b)PDOP Value.csv]

1.837953611641092388e+00
1.837989486974998865e+00
1.838023171399580491e+00
1.838054664165174712e+00
1.838083964685622851e+00
1.838111072538394231e+00
1.838135987464682319e+00
1.838158709369466459e+00
1.838179238321548503e+00
1.838197574553551705e+00
1.838213718461899626e+00
1.838227670606751740e+00
1.838239431711921057e+00
1.838249002664755771e+00
1.838256384515986275e+00
1.838261578479552405e+00
1.838264585932391393e+00
1.838265408414199831e+00
1.838264047627163889e+00
1.838260505435661774e+00
1.838254783865935327e+00
1.838246885105729200e+00
1.838236811503906054e+00
1.838224565570027336e+00
1.838210149973904528e+00
1.838193567545129081e+00
1.838174821272557935e+00
1.838153914303789493e+00
1.838130849944592526e+00
1.838105631658321082e+00
1.838078263065290985e+00
1.838048747942133687e+00
1.838017090221119698e+00
1.837983293989457145e+00
1.837947363488559249e+00
1.837909303113285597e+00
1.837869117411160103e+00
1.837826811081557210e+00
1.837782388974862569e+00
1.837735856091613051e+00
1.837687217581601917e+00
1.837636478742964430e+00
1.837583645021239498e+00
1.837528722008399562e+00
1.837471715441863829e+00
1.837412631203477309e+00
1.837351475318480754e+00
1.837288253954438622e+00
1.837222973420157945e+00
1.837155640164580328e+00
1.837086260775645075e+00
1.837014841979140112e+00
1.836941390637523153e+00
1.836865913748727097e+00
1.836788418444935678e+00
1.836708911991352666e+00
1.836627401784933111e+00
1.836543895353109246e+00
1.836458400352490417e+00
1.836370924567543694e+00
1.836281475909255390e+00
1.836190062413778801e+00
1.836096692241055539e+00
1.836001373673431969e+00
1.835904115114241231e+00
1.835804925086388817e+00
1.835703812230904841e+00
1.835600785305488314e+00
1.835495853183038317e+00
1.835389024850160755e+00
1.835280309405674215e+00
1.835169716059090295e+00
1.835057254129086601e+00
1.834942933041959323e+00
1.834826762330078243e+00
1.834708751630312440e+00
1.834588910682452445e+00
1.834467249327623950e+00
1.834343777506683537e+00
1.834218505258608412e+00
1.834091442718879028e+00
1.833962600117842179e+00
1.833831987779078299e+00
1.833699616117750564e+00
1.833565495638947773e+00
1.833429636936023011e+00
1.833292050688923425e+00
1.833152747662511795e+00
1.833011738704881211e+00
1.832869034745671533e+00
1.832724646794370749e+00
1.832578585938614113e+00
1.832430863342484617e+00
1.832281490244803468e+00
1.832130477957417236e+00
1.831977837863486336e+00
1.831823581415767066e+00
1.831667720134894317e+00
1.831510265607653842e+00
1.831351229485270737e+00
1.831190623481678825e+00
1.831028459371800254e+00
1.830864748989821988e+00
1.830699504227470520e+00
1.830532737032293467e+00
1.830364459405937394e+00
1.830194683402424971e+00
1.830023421126444783e+00
1.829850684731629151e+00
1.829676486418846615e+00
1.829500838434493293e+00
1.829323753068786251e+00
1.829145242654061532e+00
1.828965319563081282e+00
1.828783996207337115e+00
1.828601285035368784e+00
1.828417198531076648e+00
1.828231749212053003e+00
1.828044949627905424e+00
1.827856812358602090e+00
1.827667350012810443e+00
1.827476575226250066e+00
1.827284500660053768e+00
1.827091138999130893e+00
1.826896502950545065e+00
1.826700605241897923e+00
1.826503458619721076e+00
1.826305075847877157e+00
1.826105469705971540e+00
1.825904652987773380e+00
1.825702638499646868e+00
1.825499439058990259e+00
1.825295067492688883e+00
1.825089536635579712e+00
1.824882859328919915e+00
1.824675048418877621e+00
1.824466116755023126e+00
1.824256077188843195e+00
1.824044942572250916e+00
1.823832725756132422e+00
1.823619439588880953e+00
1.823405096914957779e+00
1.823189710573467126e+00
1.822973293396732863e+00
1.822755858208902069e+00
1.822537417824551031e+00
1.822317985047313904e+00
1.822097572668517795e+00
1.821876193465835403e+00
1.821653860201954744e+00
1.821430585623254883e+00
1.821206382458506301e+00
1.820981263417577711e+00
1.820755241190161966e+00
1.820528328444517507e+00
1.820300537826220033e+00
1.820071881956934590e+00
1.819842373433201654e+00
1.819612024825236540e+00
1.819380848675745677e+00
1.819148857498759098e+00
1.818916063778478254e+00
1.818682479968138255e+00
1.818448118488887877e+00
1.818212991728684669e+00
1.817977112041208265e+00
1.817740491744781473e+00
1.817503143121321774e+00
1.817265078415293278e+00
1.817026309832687536e+00
1.816786849540014348e+00
1.816546709663309001e+00
1.816305902287157492e+00
1.816064439453737522e+00
1.815822333161875690e+00
1.815579595366122678e+00
1.815336237975839762e+00
1.815092272854309741e+00
1.814847711817855203e+00
1.814602566634983871e+00
1.814356849025536178e+00
1.814110570659866584e+00
1.813863743158022457e+00
1.813616378088957148e+00
1.813368486969746396e+00
1.813120081264823380e+00
1.812871172385240426e+00
1.812621771687930039e+00
1.812371890474993918e+00
1.812121539993007069e+00
1.811870731432333903e+00
1.811619475926459444e+00
1.811367784551344062e+00
1.811115668324785766e+00
1.810863138205804024e+00
1.810610205094035141e+00
1.810356879829145837e+00
1.810103173190260151e+00
1.809849095895408322e+00
1.809594658600977901e+00
1.809339871901197716e+00
1.809084746327620730e+00
1.808829292348631546e+00
1.808573520368968124e+00
1.808317440729254155e+00
1.808061063705548976e+00
1.807804399508914805e+00
1.807547458284994191e+00
1.807290250113602781e+00
1.807032785008340081e+00
1.806775072916209091e+00
1.806517123717255480e+00
1.806258947224216316e+00
1.806000553182187662e+00
1.805741951268299728e+00
1.805483151091408889e+00
1.805224162191809256e+00
1.804964994040945347e+00
1.804705656041147410e+00
1.804446157525376959e+00
1.804186507756986524e+00
1.803926715929490276e+00
1.803666791166350425e+00
1.803406742520770711e+00
1.803146578975510783e+00
1.802886309442705004e+00
1.802625942763699474e+00
1.802365487708896818e+00
1.802104952977614971e+00
1.801844347197958607e+00
1.801583678926699905e+00
1.801322956649172857e+00
1.801062188779179785e+00
1.800801383658902965e+00
1.800540549558838022e+00
1.800279694677727971e+00
1.800018827142514155e+00
1.799757955008296939e+00
1.799497086258301959e+00
1.799236228803868354e+00
1.798975390484431003e+00
1.798714579067529407e+00
1.798453802248812572e+00
1.798193067652064547e+00
1.797932382829233955e+00
1.797671755260469073e+00
1.797411192354175125e+00
1.797150701447066456e+00
1.796890289804238261e+00
1.796629964619239184e+00
1.796369733014159920e+00
1.796109602039726916e+00
1.795849578675401848e+00
1.795589669829494861e+00
1.795329882339283145e+00
1.795070222971137275e+00
1.794810698420656658e+00
1.794551315312810535e+00
1.794292080202088746e+00
1.794032999572662046e+00
1.793774079838541979e+00
1.793515327343758514e+00
1.793256748362534125e+00
1.792998349099472088e+00
1.792740135689750769e+00
1.792482114199320575e+00
1.792224290625110683e+00
1.791966670895240865e+00
1.791709260869241760e+00
1.791452066338277138e+00
1.791195093025374385e+00
1.790938346585663199e+00
1.790681832606614510e+00
1.790425556608291169e+00
1.790169524043597749e+00
1.789913740298538558e+00
1.789658210692484985e+00
1.789402940478440396e+00
1.789147934843313470e+00
1.788893198908196869e+00
1.788638737728651229e+00
1.788384556294990491e+00
1.788130659532574773e+00
1.787877052302103920e+00
1.787623739399921918e+00
1.787370725558316220e+00
1.787118015445829267e+00
1.786865613667568908e+00
1.786613524765525263e+00
1.786361753218886017e+00
1.786110303444365721e+00
1.785859179796525531e+00
1.785608386568105388e+00
1.785357927990356863e+00
1.785107808233378002e+00
1.784858031406449941e+00
1.784608601558381524e+00
1.784359522677851029e+00
1.784110798693753663e+00
1.783862433475549736e+00
1.783614430833617259e+00
1.783366794519605003e+00
1.783119528226790651e+00
1.782872635590434518e+00
1.782626120188146812e+00
1.782379985540243128e+00
1.782134235110111264e+00
1.781888872304578264e+00
1.781643900474277231e+00
1.781399322914015260e+00
1.781155142863145358e+00
1.780911363505938594e+00
1.780667987971956689e+00
1.780425019336425940e+00
1.780182460620616913e+00
1.779940314792216816e+00
1.779698584765710301e+00
1.779457273402755835e+00
1.779216383512568500e+00
1.778975917852298583e+00
1.778735879127413266e+00
1.778496269992078105e+00
1.778257093049538717e+00
1.778018350852507590e+00
1.777780045903542661e+00
1.777542180655432569e+00
1.777304757511581901e+00
1.777067778826394662e+00
1.776831246905657746e+00
1.165042979219291785e+00
1.164860344960151117e+00
1.164678375417169676e+00
1.164497072634930630e+00
1.164316438611520121e+00
1.164136475298908735e+00
1.163957184603329864e+00
1.163778568385664069e+00
1.163600628461816999e+00
1.163423366603099529e+00
1.163246784536608125e+00
1.163070883945602096e+00
1.162895666469883516e+00
1.162721133706173360e+00
1.162547287208489877e+00
1.162374128488524061e+00
1.162201659016014466e+00
1.162029880219124456e+00
1.161858793484812358e+00
1.161688400159208268e+00
1.161518701547982868e+00
1.161349698916720907e+00
1.161181393491290015e+00
1.161013786458209074e+00
1.160846878965017925e+00
1.160680672120643520e+00
1.160515166995764513e+00
1.160350364623177200e+00
1.160186265998157662e+00
1.160022872078825262e+00
1.159860183786500132e+00
1.159698202006067769e+00
1.159536927586331645e+00
1.159376361340373141e+00
1.159216504045906149e+00
1.159057356445629905e+00
1.158898919247582260e+00
1.158741193125492064e+00
1.158584178719124225e+00
1.158427876634631648e+00
1.158272287444899629e+00
1.158117411689890908e+00
1.157963249876989398e+00
1.157809802481339023e+00
1.157657069946187667e+00
1.157505052683221347e+00
1.157353751072903503e+00
1.157203165464807171e+00
1.157053296177951829e+00
1.156904143501129578e+00
1.156755707693238877e+00
1.156607988983610724e+00
1.156460987572332844e+00
1.156314703630578311e+00
1.156169137300922412e+00
1.156024288697667712e+00
1.155880157907159589e+00
1.155736744988105302e+00
1.155594049971887083e+00
1.155452072862875879e+00
1.155310813638743550e+00
1.155170272250769958e+00
1.155030448624151385e+00
1.154891342658308062e+00
1.154752954227182826e+00
1.154615283179546870e+00
1.154478329339298392e+00
1.154342092505759032e+00
1.154206572453970514e+00
1.154071768934987752e+00
1.153937681676172389e+00
1.153804310381479681e+00
1.153671654731749374e+00
1.153539714384988146e+00
1.153408488976657820e+00
1.153277978119952474e+00
1.153148181406081774e+00
1.153019098404547860e+00
1.152890728663420017e+00
1.152763071709610454e+00
1.152636127049144310e+00
1.152509894167431659e+00
1.152384372529532630e+00
1.152259561580425862e+00
1.152135460745271622e+00
1.152012069429672048e+00
1.151889387019932931e+00
1.151767412883320629e+00
1.151646146368318524e+00
1.151525586804880374e+00
1.151405733504681672e+00
1.151286585761371439e+00
1.151168142850817144e+00
1.151050404031353391e+00
1.150933368544023949e+00
1.150817035612824890e+00
1.150701404444943732e+00
1.150586474230996803e+00
1.150472244145266831e+00
1.150358713345936312e+00
1.150245880975318213e+00
1.150133746160088677e+00
1.150022308011513061e+00
1.149911565625671761e+00
1.149801518083687579e+00
1.149692164451944443e+00
1.149583503782309224e+00
1.149475535112350677e+00
1.149368257465555709e+00
1.149261669851543655e+00
1.149155771266278547e+00
1.149050560692282508e+00
1.148946037098840245e+00
1.148842199442210221e+00
1.148739046665827823e+00
1.148636577700509642e+00
1.148534791464653093e+00
1.148433686864439141e+00
1.148333262794025700e+00
1.148233518135748366e+00
1.148134451760310482e+00
1.148036062526978318e+00
1.147938349283769588e+00
1.147841310867642628e+00
1.147744946104684027e+00
1.147649253810292258e+00
1.147554232789362638e+00
1.147459881836466966e+00
1.147366199736034487e+00
1.147273185262530637e+00
1.147180837180630908e+00
1.147089154245397591e+00
1.146998135202451641e+00
1.146907778788143650e+00
1.146818083729723936e+00
1.146729048745509294e+00
1.146640672545049755e+00
1.146552953829292232e+00
1.146465891290743944e+00
1.146379483613633399e+00
1.146293729474068268e+00
1.146208627540195701e+00
1.146124176472355760e+00
1.146040374923238181e+00
1.145957221538033588e+00
1.145874714954585594e+00
1.145792853803540012e+00
1.145711636708494296e+00
1.145631062286141866e+00
1.145551129146419100e+00
1.145471835892647894e+00
1.145393181121677317e+00
1.145315163424025506e+00
1.145237781384016884e+00
1.145161033579919607e+00
1.145084918584082789e+00
1.145009434963070616e+00
1.144934581277793795e+00
1.144860356083642783e+00
1.144786757930617016e+00
1.144713785363453473e+00
1.144641436921754352e+00
1.144569711140112300e+00
1.144498606548235431e+00
1.144428121671068332e+00
1.144358255028917748e+00
1.144289005137567372e+00
1.144220370508400864e+00
1.144152349648517530e+00
1.144084941060848681e+00
1.144018143244272423e+00
1.143951954693728013e+00
1.143886373900325992e+00
1.143821399351460544e+00
1.143757029530919178e+00
1.143693262918989761e+00
1.143630097992569095e+00
1.143567533225266608e+00
1.143505567087511610e+00
1.143444198046653426e+00
1.143383424567065765e+00
1.143323245110245967e+00
1.143263658134916483e+00
1.143204662097119462e+00
1.143146255450319781e+00
1.143088436645494310e+00
1.143031204131233380e+00
1.142974556353828053e+00
1.142918491757367594e+00
1.142863008783828516e+00
1.142808105873165392e+00
1.142753781463399232e+00
1.142700033990706299e+00
1.142646861889505594e+00
1.142594263592542569e+00
1.142542237530975946e+00
1.142490782134459870e+00
1.142439895831227847e+00
1.142389577048172900e+00
1.142339824210928612e+00
1.142290635743949290e+00
1.142242010070587677e+00
1.142193945613171335e+00
1.142146440793081030e+00
1.142099494030826001e+00
1.142053103746114795e+00
1.142007268357934535e+00
1.141961986284618424e+00
1.141917255943919463e+00
1.141873075753080835e+00
1.141829444128905191e+00
1.141786359487822811e+00
1.141743820245961105e+00
1.141701824819209232e+00
1.141660371623285597e+00
1.141619459073801579e+00
1.141579085586326814e+00
1.141539249576452031e+00
1.141499949459850782e+00
1.141461183652341616e+00
1.141422950569949579e+00
1.141385248628963289e+00
1.141348076245997101e+00
1.141311431838046841e+00
1.141275313822547322e+00
1.141239720617431175e+00
1.141204650641181484e+00
1.141170102312888179e+00
1.141136074052302440e+00
1.141102564279887988e+00
1.141069571416877482e+00
1.141037093885319154e+00
1.141005130108131871e+00
1.140973678509153766e+00
1.140942737513192862e+00
1.140912305546072147e+00
1.140882381034683535e+00
1.140852962407030047e+00
1.140824048092274889e+00
1.140795636520786971e+00
1.140767726124184867e+00
1.140740315335384336e+00
1.140713402588637626e+00
1.140686986319580987e+00
1.140661064965274862e+00
1.140635636964245192e+00
1.140610700756526263e+00
1.140586254783699793e+00
1.140562297488935561e+00
1.140538827317031156e+00
1.140515842714447947e+00
1.140493342129352383e+00
1.140471324011651966e+00
1.140449786813030553e+00
1.140428728986986329e+00
1.140408148988867554e+00
1.140388045275905649e+00
1.140368416307251387e+00
1.140349260544007093e+00
1.140330576449261724e+00
1.140312362488122844e+00
1.140294617127746379e+00
1.140277338837371701e+00
1.140260526088350934e+00
1.140244177354179822e+00
1.140228291110526149e+00
1.140212865835261935e+00
1.140197900008490972e+00
1.140183392112574801e+00
1.140169340632164241e+00
1.140155744054225817e+00
1.140142600868067291e+00
1.140129909565365418e+00
1.140117668640189486e+00
1.140105876589031286e+00
1.140094531910824216e+00
1.140083633106973249e+00
1.140073178681373811e+00
1.140063167140440425e+00
1.140053596993125584e+00
1.140044466750944174e+00
1.140035774927996126e+00
1.140027520040987064e+00
1.140019700609250286e+00
1.140012315154766753e+00
1.140005362202187289e+00
1.139998840278851233e+00
1.139992747914805538e+00
1.139987083642825860e+00
1.139981845998433885e+00
1.139977033519916860e+00
1.139972644748343811e+00
1.139968678227585741e+00
1.139965132504329848e+00
1.139962006128099725e+00
1.139959297651269798e+00
1.139957005629080644e+00
1.139955128619657199e+00
1.139953665184022746e+00
1.139952613886113353e+00
1.139951973292794296e+00
1.139951741973873389e+00
1.139951918502114081e+00
1.139952501453250555e+00
1.139953489406001941e+00
1.139954880942082083e+00
1.139956674646214640e+00
1.139958869106145078e+00
1.139961462912652879e+00
1.139964454659561754e+00
1.139967842943753418e+00
1.139971626365176904e+00
1.139975803526858344e+00
1.139980373034916505e+00
1.139985333498566566e+00
1.139990683530133886e+00
1.139996421745062660e+00
1.140002546761925029e+00
1.140009057202430620e+00
1.140015951691434992e+00
1.140023228856948512e+00
1.140030887330143905e+00
1.140038925745364695e+00
1.140047342740132974e+00
1.140056136955156507e+00
1.140065307034336728e+00
1.140074851624774066e+00
1.140084769376776386e+00
1.140095058943864537e+00
1.140105718982778571e+00
1.140116748153484183e+00
1.140128145119177372e+00
1.140139908546291769e+00
1.140152037104501970e+00
1.140164529466729304e+00
1.140177384309146946e+00
1.140190600311185021e+00
1.140204176155533489e+00
1.140218110528147255e+00
1.140232402118249722e+00
1.140247049618337005e+00
1.140262051724181713e+00
1.140277407134834053e+00
1.140293114552629827e+00
1.140309172683186434e+00
1.140325580235412861e+00
1.140342335921505912e+00
1.140359438456957974e+00
1.140376886560554581e+00
1.140394678954379959e+00
1.140412814363816807e+00
1.140431291517548074e+00
1.140450109147559843e+00
1.140469265989140446e+00
1.140488760780883570e+00
1.140508592264688481e+00
1.140528759185759800e+00
1.140549260292609279e+00
1.140570094337056695e+00
1.140591260074228730e+00
1.140612756262560090e+00
1.140634581663792613e+00
1.140656735042977044e+00
1.140679215168469929e+00
1.140702020811934503e+00
1.140725150748341576e+00
1.140748603755966428e+00
1.140772378616388583e+00
1.140796474114491810e+00
1.140820889038461683e+00
1.140845622179784247e+00
1.140870672333246905e+00
1.140896038296932868e+00
1.140921718872222934e+00
1.140947712863791930e+00
1.140974019079607604e+00
1.141000636330928408e+00
1.141027563432299496e+00
1.141054799201554060e+00
1.141082342459807109e+00
1.141110192031456139e+00
1.141138346744175802e+00
1.141166805428917019e+00
1.141195566919903204e+00
1.141224630054627598e+00
1.141253993673850164e+00
1.141283656621594478e+00
1.141313617745143061e+00
1.141343875895037385e+00
1.141374429925070988e+00
1.141405278692286585e+00
1.141436421056974293e+00
1.141467855882664750e+00
1.141499582036128890e+00
1.141531598387370838e+00
1.141563903809625247e+00
1.141596497179353742e+00
1.141629377376239152e+00
1.141662543283181952e+00
1.141695993786296714e+00
1.141729727774906333e+00
1.141763744141538250e+00
1.141798041781918904e+00
1.141832619594970399e+00
1.141867476482805399e+00
1.141902611350720465e+00
1.141938023107194056e+00
1.141973710663878760e+00
1.142009672935598630e+00
1.142045908840341628e+00
1.142082417299257191e+00
1.142119197236648009e+00
1.142156247579966255e+00
1.142193567259809361e+00
1.142231155209911586e+00
1.142269010367141124e+00
1.142307131671492781e+00
1.142345518066083754e+00
1.142384168497146746e+00
1.142423081914024419e+00
1.142462257269164727e+00
1.142501693518113370e+00
1.142541389619508463e+00
1.142581344535075205e+00
1.142621557229619222e+00
1.142662026671020348e+00
1.142702751830226848e+00
1.142743731681249431e+00
1.142784965201154801e+00
1.142826451370058560e+00
1.142868189171120319e+00
1.142910177590535925e+00
1.142952415617533024e+00
1.142994902244362176e+00
1.143037636466292195e+00
1.143080617281602818e+00
1.143123843691578045e+00
1.143167314700500370e+00
1.143211029315642779e+00
1.143254986547263208e+00
1.143299185408598095e+00
1.143343624915854395e+00
1.143388304088203133e+00
1.143433221947773415e+00
1.143478377519644651e+00
1.143523769831840120e+00
1.143569397915319641e+00
1.143615260803974243e+00
1.143661357534616396e+00
1.143707687146975349e+00
1.143754248683688912e+00
1.143801041190297463e+00
1.143848063715235508e+00
1.040671462580219142e+00
1.040736886736641331e+00
1.040802524193746859e+00
1.040868373934746183e+00
1.040934434947005549e+00
1.041000706222025896e+00
1.041067186755425977e+00
1.041133875546917942e+00
1.041200771600291342e+00
1.041267873923391596e+00
1.041335181528100673e+00
1.041402693430317772e+00
1.041470408649939561e+00
1.041538326210841525e+00
1.041606445140858206e+00
1.041674764471763437e+00
1.041743283239252804e+00
1.041812000482923883e+00
1.041880915246256478e+00
1.041950026576595523e+00
1.042019333525131541e+00
1.042088835146881109e+00
1.042158530500671310e+00
1.042228418649117083e+00
1.042298498658606798e+00
1.042368769599281375e+00
1.042439230545017637e+00
1.042509880573409209e+00
1.042580718765750092e+00
1.042651744207014231e+00
1.042722955985840638e+00
1.042794353194513191e+00
1.042865934928944416e+00
1.042937700288657732e+00
1.043009648376769904e+00
1.043081778299973061e+00
1.043154089168518484e+00
1.043226580096198841e+00
1.043299250200330874e+00
1.043372098601738296e+00
1.043445124424735582e+00
1.043518326797110651e+00
1.043591704850108215e+00
1.043665257718412454e+00
1.043738984540131032e+00
1.043812884456778445e+00
9.977719803449557334e-01
9.978464440154510839e-01
9.979208030377926253e-01
9.979950573734914787e-01
9.980692069884896656e-01
9.981432518531124787e-01
9.982171919420186335e-01
9.982910272341494196e-01
9.983647577126817385e-01
9.984383833649794759e-01
9.985119041825443187e-01
9.985853201609691254e-01
9.986586312998901871e-01
9.987318376029397093e-01
9.988049390776998493e-01
9.988779357356560862e-01
9.989508275921501479e-01
9.990236146663360461e-01
9.990962969811332250e-01
9.991688745631825963e-01
9.992413474428005760e-01
9.993137156539362298e-01
9.993859792341254211e-01
9.994581382244482892e-01
9.995301926694850625e-01
9.996021426172743141e-01
9.996739881192679977e-01
9.997457292302905918e-01
9.998173660084966885e-01
9.998888985153289166e-01
9.999603268154755309e-01
1.000031650976830999e+00
1.000102871070453814e+00
1.000173987170525969e+00
1.000244999354313880e+00
1.000315907702125529e+00
1.000386712297274272e+00
1.000457413226037540e+00
1.000528010577617088e+00
1.000598504444102588e+00
1.000668894920430763e+00
1.000739182104347869e+00
1.000809366096373276e+00
1.000879446999759281e+00
1.000949424920456465e+00
1.001019299967074616e+00
1.001089072250846979e+00
1.001158741885594283e+00
1.001228308987686999e+00
1.001297773676010472e+00
1.001367136071930064e+00
1.001436396299254961e+00
1.001505554484202420e+00
1.001574610755365358e+00
1.001643565243675260e+00
1.001712418082369993e+00
1.001781169406958938e+00
1.001849819355188353e+00
1.001918368067011400e+00
1.001986815684552168e+00
1.002055162352071704e+00
1.002123408215940037e+00
1.002191553424599313e+00
1.002259598128534934e+00
1.002327542480241807e+00
1.002395386634193697e+00
1.002463130746812592e+00
1.002530774976435834e+00
1.002598319483287481e+00
1.002665764429447215e+00
1.002733109978819481e+00
1.002800356297104845e+00
1.002867503551767570e+00
1.002934551912010530e+00
1.003001501548742347e+00
1.003068352634549409e+00
1.003135105343667899e+00
1.003201759851956032e+00
1.003268316336862753e+00
1.003334774977403310e+00
1.003401135954128831e+00
1.003467399449101904e+00
1.003533565645865266e+00
1.003599634729418488e+00
1.003665606886189998e+00
1.003731482304008660e+00
1.003797261172081123e+00
1.003862943680962516e+00
1.003928530022531795e+00
1.003994020389967101e+00
1.004059414977719333e+00
1.004124713981485950e+00
1.004189917598189208e+00
1.004255026025947961e+00
1.004320039464055458e+00
1.004384958112954251e+00
1.004449782174212435e+00
1.004514511850499225e+00
1.004579147345562085e+00
1.004643688864203632e+00
1.004708136612256553e+00
1.004772490796563389e+00
1.004836751624951230e+00
1.004900919306211504e+00
1.004964994050075333e+00
1.005028976067193547e+00
1.005092865569112925e+00
1.005156662768256215e+00
1.005220367877898813e+00
1.005283981112148783e+00
1.005347502685925765e+00
1.005410932814939429e+00
1.005474271715669499e+00
1.005537519605342878e+00
1.005600676701917662e+00
1.005663743224059159e+00
1.005726719391121904e+00
1.005789605423129451e+00
1.005852401540754393e+00
1.005915107965299482e+00
1.005977724918679428e+00
1.006040252623399356e+00
1.006102691302538155e+00
1.006165041179729824e+00
1.006227302479144159e+00
1.006289475425468760e+00
1.006351560243891052e+00
1.006413557160080519e+00
1.006475466400170937e+00
1.006537288190743507e+00
1.006599022758807083e+00
1.006660670331784635e+00
1.006722231137493040e+00
1.006783705404129314e+00
1.006845093360249521e+00
1.006906395234758111e+00
1.006967611256886164e+00
1.007028741656178283e+00
1.007089786662476838e+00
1.007150746505903749e+00
1.007211621416847169e+00
1.007272411625945496e+00
1.007333117364070940e+00
1.007393738862314869e+00
1.007454276351974709e+00
1.007514730064535513e+00
1.007575100231658860e+00
1.007635387085165091e+00
1.007695590857021983e+00
1.007755711779328323e+00
1.007815750084300133e+00
1.007875706004258687e+00
1.007935579771613854e+00
1.007995371618852554e+00
1.008055081778524764e+00
1.008114710483229537e+00
1.008174257965602560e+00
1.008233724458303504e+00
1.008293110194001363e+00
1.008352415405364688e+00
1.008411640325045822e+00
1.008470785185670016e+00
1.008529850219823665e+00
1.008588835660040761e+00
1.008647741738791792e+00
1.008706568688471750e+00
1.008765316741387474e+00
1.008823986129748107e+00
1.008882577085650656e+00
1.008941089841070671e+00
1.008999524627851585e+00
1.009057881677691393e+00
1.009116161222133323e+00
1.009174363492554294e+00
1.009232488720154919e+00
1.009290537135947963e+00
1.009348508970749236e+00
1.009406404455165163e+00
1.009464223819584783e+00
1.009521967294168210e+00
1.009579635108837303e+00
1.009637227493265899e+00
1.009694744676869593e+00
1.009752186888796199e+00
1.009809554357917527e+00
1.009866847312817617e+00
1.009924065981785635e+00
1.009981210592806100e+00
1.010038281373548896e+00
1.010095278551362385e+00
1.010152202353262307e+00
1.010209053005924673e+00
1.010265830735676662e+00
1.010322535768489072e+00
1.010379168329965660e+00
1.010435728645336928e+00
1.010492216939452792e+00
1.010548633436770594e+00
1.010604978361351991e+00
1.010661251936852745e+00
1.010717454386513614e+00
1.010773585933156360e+00
1.010829646799172421e+00
1.010885637206519361e+00
1.010941557376709321e+00
1.010997407530805692e+00
1.011053187889413563e+00
1.011108898672673728e+00
1.011164540100255582e+00
1.011220112391349790e+00
1.011275615764662961e+00
1.011331050438409651e+00
1.011386416630305707e+00
1.011441714557563820e+00
1.011496944436884649e+00
1.011552106484452596e+00
1.011607200915928040e+00
1.011662227946442227e+00
1.011717187790591499e+00
1.011772080662430850e+00
1.011826906775467938e+00
1.011881666342658637e+00
1.011936359576398825e+00
1.011990986688522165e+00
1.012045547890292774e+00
1.012100043392399007e+00
1.012154473404950572e+00
1.012208838137470757e+00
1.012263137798893986e+00
1.012317372597557830e+00
1.012371542741201447e+00
1.012425648436956926e+00
1.012479689891347290e+00
1.012533667310281604e+00
1.012587580899047879e+00
1.012641430862312175e+00
1.012695217404110615e+00
1.012748940727847602e+00
1.012802601036290051e+00
1.012856198531563612e+00
1.012909733415147784e+00
1.012963205887873697e+00
1.013016616149917448e+00
1.013069964400798328e+00
1.013123250839373490e+00
1.013176475663835285e+00
1.013229639071706600e+00
1.013282741259836861e+00
1.013335782424400033e+00
1.013388762760889739e+00
1.013441682464116145e+00
1.013494541728202192e+00
1.013547340746580705e+00
1.013600079711990842e+00
1.013652758816475874e+00
1.013705378251377409e+00
1.013757938207336062e+00
1.013810438874284792e+00
1.013862880441448677e+00
1.013915263097339814e+00
1.013967587029756423e+00
1.014019852425778856e+00
1.014072059471767373e+00
1.014124208353358814e+00
1.014176299255465485e+00
1.014228332362270502e+00
1.014280307857226671e+00
1.014332225923055164e+00
1.014384086741739521e+00
1.014435890494527204e+00
1.014487637361926042e+00
1.014539327523700241e+00
1.014590961158871263e+00
1.014642538445712505e+00
1.014694059561751072e+00
1.014745524683762001e+00
1.014796933987768490e+00
1.014848287649039893e+00
1.014899585842088614e+00
1.014950828740670330e+00
1.015002016517780659e+00
1.015053149345653827e+00
1.015104227395761338e+00
1.015155250838809753e+00
1.015206219844741353e+00
1.015257134582728371e+00
1.015307995221176540e+00
1.015358801927719767e+00
1.015409554869220798e+00
1.062172135266976625e+00
1.062219568438425465e+00
1.062266992846316205e+00
1.062314408480974359e+00
1.062361815332252490e+00
1.062409213389533091e+00
1.062456602641729253e+00
1.062503983077284886e+00
1.062551354684177607e+00
1.062598717449918517e+00
1.062646071361553313e+00
1.062693416405664282e+00
1.062740752568371860e+00
1.062788079835333965e+00
1.062835398191748659e+00
1.062882707622355039e+00
1.062930008111434788e+00
1.062977299642812845e+00
1.063024582199858514e+00
1.063071855765487905e+00
1.063119120322163491e+00
1.063166375851896550e+00
1.063213622336248720e+00
1.063260859756331778e+00
1.063308088092810522e+00
1.063355307325903665e+00
1.063402517435383388e+00
1.063449718400580668e+00
1.063496910200382173e+00
1.063544092813234254e+00
1.063591266217143172e+00
1.063638430389677758e+00
1.063685585307968751e+00
1.063732730948711902e+00
1.063779867288169090e+00
1.063826994302168760e+00
1.063874111966107705e+00
1.063921220254953282e+00
1.063968319143244523e+00
1.064015408605091473e+00
1.064062488614180513e+00
1.064109559143771477e+00
1.064156620166702760e+00
1.064203671655390648e+00
1.064250713581831098e+00
1.064297745917601290e+00
1.064344768633861626e+00
1.064391781701356399e+00
1.064438785090414896e+00
1.064485778770954738e+00
1.064532762712480984e+00
1.064579736884089689e+00
1.064626701254467234e+00
1.064673655791893658e+00
1.064720600464243994e+00
1.064767535238988261e+00
1.064814460083193692e+00
1.064861374963527840e+00
1.064908279846257244e+00
1.064955174697250984e+00
1.065002059481981345e+00
1.065048934165525818e+00
1.065095798712568431e+00
1.065142653087399971e+00
1.065189497253922646e+00
1.065236331175647866e+00
1.065283154815700239e+00
1.065329968136818906e+00
1.065376771101357978e+00
1.065423563671288099e+00
1.065470345808199992e+00
1.065517117473302910e+00
1.065563878627429961e+00
1.065610629231034778e+00
1.065657369244197739e+00
1.065704098626624852e+00
1.065750817337650203e+00
1.065797525336237284e+00
1.065844222580980327e+00
1.065890909030106526e+00
1.065937584641476477e+00
1.065984249372586845e+00
1.066030903180571698e+00
1.066077546022202949e+00
1.066124177853894350e+00
1.066170798631700389e+00
1.066217408311318504e+00
1.066264006848092860e+00
1.066310594197012573e+00
1.066357170312715930e+00
1.066403735149489496e+00
1.066450288661273671e+00
1.066496830801658469e+00
1.066543361523890621e+00
1.066589880780872246e+00
1.066636388525162626e+00
1.066682884708979984e+00
1.066729369284204587e+00
1.066775842202376978e+00
1.066822303414702411e+00
1.066868752872052628e+00
1.066915190524964085e+00
1.066961616323643725e+00
1.067008030217967418e+00
1.067054432157483301e+00
1.067100822091412216e+00
1.067147199968650151e+00
1.067193565737769356e+00
1.067239919347020782e+00
1.067286260744332971e+00
1.067332589877318050e+00
1.067378906693268181e+00
1.067425211139162000e+00
1.067471503161662616e+00
1.067517782707120277e+00
1.067564049721575259e+00
1.067610304150758083e+00
1.067656545940089963e+00
1.067702775034687690e+00
1.067748991379361634e+00
1.067795194918619295e+00
1.067841385596667081e+00
1.067887563357410308e+00
1.067933728144455863e+00
1.067979879901114870e+00
1.068026018570400693e+00
1.068072144095035148e+00
1.068118256417445178e+00
1.068164355479769734e+00
1.068210441223855556e+00
1.068256513591263390e+00
1.068302572523267546e+00
1.068348617960857450e+00
1.068394649844739419e+00
1.068440668115337999e+00
1.068486672712798846e+00
1.068532663576986952e+00
1.068578640647491973e+00
1.068624603863628231e+00
1.068670553164435377e+00
1.068716488488681060e+00
1.068762409774861588e+00
1.068808316961205040e+00
1.068854209985670156e+00
1.068900088785950997e+00
1.068945953299475837e+00
1.068991803463410051e+00
1.069037639214657442e+00
1.069083460489861137e+00
1.069129267225406243e+00
1.069175059357420077e+00
1.069220836821774379e+00
1.069266599554087316e+00
1.069312347489723036e+00
1.069358080563796332e+00
1.069403798711171305e+00
1.069449501866462926e+00
1.069495189964041693e+00
1.069540862938031411e+00
1.069586520722312084e+00
1.069632163250522572e+00
1.069677790456058819e+00
1.069723402272081181e+00
1.069768998631508428e+00
1.069814579467024629e+00
1.069860144711079819e+00
1.069905694295889553e+00
1.069951228153437572e+00
1.069996746215477357e+00
1.070042248413533903e+00
1.070087734678903502e+00
1.070133204942657512e+00
1.070178659135641919e+00
1.070224097188479995e+00
1.070269519031573857e+00
1.070314924595103134e+00
1.070360313809031627e+00
1.070405686603103312e+00
1.070451042906847006e+00
1.070496382649577694e+00
1.070541705760396312e+00
1.070587012168192409e+00
1.070632301801645259e+00
1.070677574589225856e+00
1.070722830459196917e+00
1.070768069339615547e+00
1.070813291158334124e+00
1.070858495843001412e+00
1.070903683321066335e+00
1.070948853519774424e+00
1.070994006366174922e+00
1.071039141787117899e+00
1.071084259709257358e+00
1.071129360059053681e+00
1.071174442762771628e+00
1.071219507746486777e+00
1.071264554936081304e+00
1.071309584257249536e+00
1.071354595635497287e+00
1.071399588996144736e+00
1.071444564264326216e+00
1.071489521364991759e+00
1.071534460222909990e+00
1.071579380762667011e+00
1.071624282908671066e+00
1.071669166585150323e+00
1.071714031716156423e+00
1.071758878225565148e+00
1.071803706037078863e+00
1.071848515074225183e+00
1.071893305260361640e+00
1.071938076518673455e+00
1.071982828772179097e+00
1.072027561943727836e+00
1.072072275956002407e+00
1.072116970731520791e+00
1.072161646192637319e+00
1.072206302261544009e+00
1.072250938860270342e+00
1.072295555910687703e+00
1.072340153334507828e+00
1.072384731053285023e+00
1.072429288988418605e+00
1.072473827061151352e+00
1.072518345192574385e+00
1.072562843303625613e+00
1.072607321315092399e+00
1.072651779147612672e+00
1.072696216721675144e+00
1.072740633957622425e+00
1.072785030775651016e+00
1.072829407095811982e+00
1.072873762838014500e+00
1.072918097922024527e+00
1.072962412267467469e+00
1.073006705793829507e+00
1.073050978420458046e+00
1.073095230066563710e+00
1.073139460651220789e+00
1.073183670093369013e+00
1.073227858311815552e+00
1.073272025225234128e+00
1.073316170752168119e+00
1.073360294811031013e+00
1.073404397320107284e+00
1.073448478197555067e+00
1.073492537361405263e+00
1.073536574729564652e+00
1.073580590219816111e+00
1.073624583749819061e+00
1.073668555237112132e+00
1.073712504599114492e+00
1.073756431753124518e+00
1.073800336616325124e+00
1.073844219105780207e+00
1.073888079138439533e+00
1.073931916631138073e+00
1.073975731500597997e+00
1.074019523663429121e+00
1.074063293036129796e+00
1.074107039535090458e+00
1.074150763076591186e+00
1.074194463576805036e+00
1.074238140951799814e+00
1.074281795117536742e+00
1.074325425989874461e+00
1.074369033484567471e+00
1.074412617517269242e+00
1.074456178003532214e+00
1.074499714858809796e+00
1.074543227998456585e+00
1.074586717337730146e+00
1.074630182791791455e+00
1.074673624275706896e+00
1.074717041704449150e+00
1.074760434992896974e+00
1.074803804055838308e+00
1.074847148807969388e+00
1.074890469163898299e+00
1.074933765038143640e+00
1.074977036345136083e+00
1.075020282999221255e+00
1.075063504914658408e+00
1.075106702005623083e+00
1.075149874186206889e+00
1.075193021370421054e+00
1.075236143472193540e+00
1.075279240405373926e+00
1.075322312083732079e+00
1.075365358420960371e+00
1.075408379330673903e+00
1.075451374726412057e+00
1.075494344521639833e+00
1.075537288629747845e+00
1.075580206964054319e+00
1.075623099437806207e+00
1.075665965964178294e+00
1.075708806456277644e+00
1.075751620827141153e+00
1.075794408989738438e+00
1.075837170856972946e+00
1.075879906341682402e+00
1.075922615356638801e+00
1.075965297814552191e+00
1.076007953628068448e+00
1.076050582709773495e+00
1.076093184972190198e+00
1.076135760327783242e+00
1.076178308688958918e+00
1.076220829968064896e+00
1.076263324077392225e+00
1.076305790929176220e+00
1.076348230435598019e+00
1.076390642508783468e+00
1.076433027060806236e+00
1.076475384003688252e+00
1.076517713249399932e+00
1.076560014709861957e+00
1.076602288296945931e+00
1.076644533922474611e+00
1.076686751498223682e+00
1.076728940935923085e+00
1.076771102147256576e+00
1.076813235043863948e+00
1.076855339537340805e+00
1.076897415539240788e+00
1.076939462961075566e+00
1.076981481714316180e+00
1.077023471710392366e+00
1.077065432860696781e+00
1.077107365076583001e+00
1.077149268269366633e+00
1.077191142350328423e+00
1.077232987230713146e+00
1.077274802821730937e+00
1.077316589034557515e+00
1.077358345780336624e+00
1.077400072970180034e+00
1.077441770515168429e+00
1.077483438326351850e+00
1.077525076314751473e+00
1.077566684391359830e+00
1.077608262467141920e+00
1.077649810453036094e+00
1.077691328259954728e+00
1.077732815798784660e+00
1.077774272980389858e+00
1.077815699715608755e+00
1.077857095915259800e+00
1.077898461490137461e+00
1.077939796351016888e+00
1.077981100408652804e+00
1.078022373573780168e+00
1.078063615757115956e+00
1.078104826869360267e+00
1.078146006821194991e+00
1.078187155523286922e+00
1.078228272886288419e+00
1.078269358820835633e+00
1.078310413237553611e+00
1.078351436047052303e+00
1.078392427159931222e+00
1.078433386486777668e+00
1.078474313938170059e+00
1.078515209424676380e+00
1.078556072856854620e+00
1.078596904145257662e+00
1.078637703200428177e+00
1.078678469932903283e+00
1.078719204253216324e+00
1.078759906071892871e+00
1.078800575299456277e+00
1.078841211846425674e+00
1.078881815623316642e+00
1.078922386540645428e+00
1.078962924508924726e+00
1.079003429438667228e+00
1.079043901240386960e+00
1.079084339824598615e+00
1.079124745101817995e+00
1.079165116982564232e+00
1.079205455377358902e+00
1.079245760196729131e+00
1.079286031351205377e+00
1.079326268751322981e+00
1.079366472307625280e+00
1.079406641930661381e+00
1.079446777530987944e+00
1.079486879019170509e+00
1.079526946305782387e+00
1.079566979301408436e+00
1.079606977916642396e+00
1.079646942062089110e+00
1.079686871648366520e+00
1.079726766586103448e+00
1.079766626785942929e+00
1.079806452158541319e+00
1.079846242614569407e+00
1.079885998064714192e+00
1.079925718419676883e+00
1.079965403590176676e+00
1.080005053486948752e+00
1.080044668020747167e+00
1.080084247102344630e+00
1.080123790642531389e+00
1.080163298552119455e+00
1.080202770741939711e+00
1.080242207122846132e+00
1.080281607605712013e+00
1.080320972101435295e+00
1.080360300520935679e+00
1.080399592775157069e+00
1.080438848775067573e+00
1.080478068431659944e+00
1.080517251655952915e+00
1.080556398358991643e+00
1.080595508451847486e+00
1.080634581845620223e+00
1.080673618451436280e+00
1.080712618180451834e+00
1.080751580943852375e+00
1.080790506652852478e+00
1.080829395218698030e+00
1.080868246552665779e+00
1.080907060566064004e+00
1.080945837170233403e+00
1.080984576276547315e+00
1.081023277796413051e+00
1.081061941641271895e+00
1.081100567722598882e+00
1.081139155951905684e+00
1.081177706240738612e+00
1.081216218500681059e+00
1.081254692643352833e+00
1.081293128580411711e+00
1.081331526223554107e+00
1.081369885484512849e+00
1.081408206275062511e+00
1.081446488507015635e+00
1.081484732092226064e+00
1.081522936942588942e+00
1.081561102970039157e+00
1.081599230086555341e+00
1.081637318204156983e+00
1.081675367234907537e+00
1.081713377090914863e+00
1.081751347684328790e+00
1.081789278927345777e+00
1.081827170732206467e+00
1.081865023011197025e+00
1.081902835676650465e+00
1.081940608640946655e+00
1.081978341816511424e+00
1.082016035115820562e+00
1.082053688451396045e+00
1.082091301735808697e+00
1.082128874881680858e+00
1.082166407801682606e+00
1.082203900408534647e+00
1.082241352615009200e+00
1.082278764333928445e+00
1.082316135478168517e+00
1.082353465960655292e+00
1.082390755694369266e+00
1.082428004592343118e+00
1.082465212567664148e+00
1.082502379533473391e+00
1.082539505402965840e+00
1.082576590089393331e+00
1.082613633506060991e+00
1.082650635566332564e+00
1.082687596183626644e+00
1.082724515271419552e+00
1.082761392743244233e+00
1.082798228512692695e+00
1.082835022493414900e+00
1.082871774599118986e+00
1.082908484743573929e+00
1.082945152840606440e+00
1.082981778804104955e+00
1.083018362548017421e+00
1.083054903986353512e+00
1.083091403033185074e+00
1.083127859602643683e+00
1.083164273608925532e+00
1.083200644966288317e+00
1.083236973589053243e+00
1.083273259391605237e+00
1.083309502288392956e+00
1.083345702193930116e+00
1.083381859022794824e+00
1.083417972689630027e+00
1.083454043109145282e+00
1.083490070196115429e+00
1.083526053865382810e+00
1.083561994031855935e+00
1.083597890610509706e+00
1.083633743516388970e+00
1.083669552664603852e+00
1.083705317970336424e+00
1.083741039348833812e+00
1.083776716715415755e+00
1.083812349985469270e+00
1.083847939074451983e+00
1.083883483897892130e+00
1.083918984371389449e+00
1.083954440410612952e+00
1.083989851931304926e+00
1.084025218849278493e+00
1.084060541080419382e+00
1.084095818540685707e+00
1.084131051146108859e+00
1.084166238812793059e+00
1.084201381456916469e+00
1.084236478994731634e+00
1.084271531342564598e+00
1.084306538416816013e+00
1.084341500133962688e+00
1.084376416410556487e+00
1.084411287163224324e+00
1.084446112308669719e+00
1.084480891763672572e+00
1.084515625445088727e+00
1.084550313269852406e+00
1.084584955154974217e+00
1.084619551017542260e+00
1.084654100774724128e+00
1.084688604343764240e+00
1.084723061641986064e+00
1.084757472586793003e+00
1.084791837095665512e+00
1.084826155086166199e+00
1.084860426475935391e+00
1.084894651182695346e+00
1.084928829124248040e+00
1.084962960218475825e+00
1.084997044383342990e+00
1.085031081536894426e+00
1.085065071597257180e+00
1.085099014482640234e+00
1.085132910111334059e+00
1.085166758401713505e+00
1.085200559272234244e+00
1.085234312641435883e+00
1.085268018427941294e+00
1.085301676550457284e+00
1.085335286927773701e+00
1.085368849478765441e+00
1.085402364122391772e+00
1.085435830777696120e+00
1.085469249363807398e+00
1.085502619799939117e+00
1.085535942005391163e+00
1.085569215899548468e+00
1.085602441401881890e+00
1.085635618431949112e+00
1.085668746909393745e+00
1.085701826753945998e+00
1.085734857885423787e+00
1.085767840223731628e+00
1.085800773688861742e+00
1.085833658200893614e+00
1.085866493679995104e+00
1.085899280046421556e+00
1.085932017220518020e+00
1.085964705122716367e+00
1.085997343673538840e+00
1.086029932793594943e+00
1.086062472403585000e+00
1.086094962424298593e+00
1.086127402776614126e+00
1.086159793381500371e+00
1.086192134160016254e+00
1.086224425033310625e+00
1.086256665922623821e+00
1.086288856749284770e+00
1.086320997434715441e+00
1.086353087900427949e+00
1.086385128068025896e+00
1.086417117859204140e+00
1.086449057195748580e+00
1.086480945999538594e+00
1.086512784192544601e+00
1.086544571696827610e+00
1.086576308434544336e+00
1.086607994327941640e+00
1.086639629299359422e+00
1.086671213271231284e+00
1.086702746166083200e+00
1.086734227906534178e+00
1.086765658415297819e+00
1.086797037615179429e+00
1.086828365429079568e+00
1.086859641779992058e+00
1.086890866591004645e+00
1.086922039785299221e+00
1.086953161286152714e+00
1.086984231016935754e+00
1.087015248901112896e+00
1.087046214862245508e+00
1.087077128823987549e+00
1.087107990710090011e+00
1.087138800444397813e+00
1.087169557950850685e+00
1.087200263153485391e+00
1.087230915976433288e+00
1.087261516343921430e+00
1.087292064180272133e+00
1.087322559409904965e+00
1.087353001957334309e+00
1.087383391747171579e+00
1.087413728704123672e+00
1.087444012752994293e+00
1.087474243818683295e+00
1.087504421826187784e+00
1.087534546700600568e+00
1.087564618367112157e+00
1.087594636751009869e+00
1.087624601777676059e+00
1.087654513372593446e+00
1.087684371461340227e+00
1.087714175969590524e+00
1.087743926823118379e+00
1.087773623947792867e+00
1.087803267269582985e+00
1.087832856714552765e+00
1.087862392208866158e+00
1.087891873678782595e+00
1.087921301050661871e+00
1.087950674250959704e+00
1.087979993206230178e+00
1.088009257843125965e+00
1.088038468088396549e+00
1.088067623868891776e+00
1.088096725111557195e+00
1.088125771743438053e+00
1.088154763691677518e+00
1.088183700883517124e+00
1.088212583246296328e+00
1.088241410707454060e+00
1.088270183194526952e+00
1.088298900635149558e+00
1.088327562957057015e+00
1.088356170088081054e+00
1.088384721956152656e+00
1.088413218489301393e+00
1.088441659615656754e+00
1.088470045263444819e+00
1.088498375360991366e+00
1.088526649836721649e+00
1.088554868619158178e+00
1.088583031636924270e+00
1.088611138818739610e+00
1.088639190093424691e+00
1.088667185389898151e+00
1.088695124637176992e+00
1.088723007764377693e+00
1.088750834700715320e+00
1.088778605375503306e+00
1.088806319718155224e+00
1.088833977658182350e+00
1.088861579125194101e+00
1.088889124048901147e+00
1.088916612359110303e+00
1.088944043985729193e+00
1.088971418858762252e+00
1.088998736908314502e+00
1.089025998064588663e+00
1.089053202257886488e+00
1.089080349418608096e+00
1.089107439477252637e+00
1.089134472364417405e+00
1.089161448010798505e+00
1.089188366347190184e+00
1.089215227304486611e+00
1.089242030813678541e+00
1.089268776805856209e+00
1.089295465212207326e+00
1.089322095964019521e+00
1.089348668992677238e+00
1.089375184229663285e+00
1.089401641606559057e+00
1.089428041055043428e+00
1.089454382506894081e+00
1.089480665893986400e+00
1.089506891148293466e+00
1.089533058201885840e+00
1.089559166986932670e+00
1.089585217435700137e+00
1.089611209480552123e+00
1.089637143053950208e+00
1.089663018088453228e+00
1.089688834516717497e+00
1.089714592271497029e+00
1.089740291285641094e+00
1.089765931492099327e+00
1.089791512823914843e+00
1.089817035214230456e+00
1.089842498596283793e+00
1.089867902903410846e+00
1.089893248069042642e+00
1.089918534026707242e+00
1.089943760710029297e+00
1.089968928052730490e+00
1.089994035988626653e+00
1.090019084451631093e+00
1.090044073375753264e+00
1.090069002695097211e+00
1.090093872343863568e+00
1.090118682256347782e+00
1.090143432366941001e+00
1.090168122610130963e+00
1.090192752920497998e+00
1.090217323232719471e+00
1.090241833481566669e+00
1.090266283601905473e+00
1.090290673528697463e+00
1.090315003196997479e+00
1.090339272541955173e+00
1.090363481498813902e+00
1.090387630002911390e+00
1.090411717989679286e+00
1.090435745394642275e+00
1.090459712153418970e+00
1.090483618201721461e+00
1.090507463475354877e+00
1.090531247910216939e+00
1.090554971442298848e+00
1.090578634007683512e+00
1.090602235542547316e+00
1.090625775983158130e+00
1.090649255265876416e+00
1.090672673327154785e+00
1.090696030103536662e+00
1.090719325531657180e+00
1.090742559548243840e+00
1.090765732090114737e+00
1.090788843094177896e+00
1.090811892497433711e+00
1.090834880236971838e+00
1.090857806249972750e+00
1.090880670473707958e+00
1.090903472845536459e+00
1.090926213302909842e+00
1.090948891783367181e+00
1.090971508224537256e+00
1.090994062564138556e+00
1.091016554739977273e+00
1.091038984689949753e+00
1.091061352352038716e+00
1.091083657664316808e+00
1.091105900564943276e+00
1.091128080992165739e+00
1.091150198884318634e+00
1.091172254179824774e+00
1.091194246817192237e+00
1.091216176735017029e+00
1.091238043871980867e+00
1.091259848166851842e+00
1.091281589558484644e+00
1.091303267985818337e+00
1.091324883387878586e+00
1.091346435703774764e+00
1.091367924872703066e+00
1.091389350833941840e+00
1.091410713526856036e+00
1.091432012890893422e+00
1.091453248865585701e+00
1.091474421390548510e+00
1.091495530405479863e+00
1.091516575850160820e+00
1.091537557664456370e+00
1.091558475788312110e+00
1.091579330161756900e+00
1.091600120724899758e+00
1.091620847417933193e+00
1.091641510181129870e+00
1.091662108954843058e+00
1.091682643679506626e+00
1.091703114295635491e+00
1.091723520743822951e+00
1.091743862964743572e+00
1.091764140899149638e+00
1.091784354487873587e+00
1.091804503671826021e+00
1.091824588391995476e+00
1.091844608589449539e+00
1.091864564205331511e+00
1.091884455180864189e+00
1.091904281457346082e+00
1.091924042976152087e+00
1.091943739678734815e+00
1.091963371506621039e+00
1.091982938401414360e+00
1.092002440304792987e+00
1.092021877158510401e+00
1.092041248904394024e+00
1.092060555484346551e+00
1.092079796840343286e+00
1.092098972914433697e+00
1.092118083648739413e+00
1.092137128985456229e+00
1.092156108866851216e+00
1.092175023235263165e+00
1.092193872033103696e+00
1.092212655202854599e+00
1.092231372687067825e+00
1.092250024428367938e+00
1.092268610369447668e+00
1.092287130453069466e+00
1.092305584622065506e+00
1.092323972819337463e+00
1.092342294987854290e+00
1.092360551070653552e+00
1.092378741010839871e+00
1.092396864751586261e+00
1.092414922236131236e+00
1.092432913407780370e+00
1.092450838209905184e+00
1.092468696585942478e+00
1.092486488479394557e+00
1.092504213833828342e+00
1.092521872592874477e+00
1.092539464700228447e+00
1.092556990099647685e+00
1.092574448734954240e+00
1.092591840550031668e+00
1.092609165488826140e+00
1.092626423495343779e+00
1.092643614513655104e+00
1.092660738487889027e+00
1.092677795362234416e+00
1.092694785080941422e+00
1.092711707588318593e+00
1.092728562828733985e+00
1.092745350746613830e+00
1.092762071286441872e+00
1.092778724392760026e+00
1.092795310010166610e+00
1.092811828083317227e+00
1.092828278556922772e+00
1.092844661375750093e+00
1.092860976484621105e+00
1.092877223828412347e+00
1.092893403352054094e+00
1.092909515000531240e+00
1.092925558718879753e+00
1.092941534452190666e+00
1.092957442145606084e+00
1.092973281744318292e+00
1.092989053193573534e+00
1.093004756438666236e+00
1.093020391424941673e+00
1.093035958097794857e+00
1.093051456402669874e+00
1.093066886285058992e+00
1.093082247690502218e+00
1.093097540564587744e+00
1.093112764852950836e+00
1.093127920501271833e+00
1.093143007455278148e+00
1.093158025660741384e+00
1.093172975063479324e+00
1.093187855609352610e+00
1.093202667244266957e+00
1.093217409914169824e+00
1.093232083565051527e+00
1.093246688142945455e+00
1.093261223593924747e+00
1.093275689864104505e+00
1.093290086899640468e+00
1.093304414646727007e+00
1.093318673051598910e+00
1.093332862060528043e+00
1.093346981619825575e+00
1.093361031675839978e+00
1.093375012174955252e+00
1.093388923063594254e+00
1.093402764288212925e+00
1.093416535795303179e+00
1.093430237531392235e+00
1.093443869443039729e+00
1.093457431476840158e+00
[truncated: 21,285 more rows]
