# Supplementary material for: Multi-orbit lunar GNSS constellation design with distant retrograde orbit and Halo orbit combination
Source: Sci Rep. 2023 Jun 22;13:10158. doi: 10.1038/s41598-023-37348-x (PMC10287729; doi:10.1038/s41598-023-37348-x)
Supplement: Supplementary file 1 — Supplementary Information. [file 41598_2023_37348_MOESM1_ESM.zip › supplement materials of the manuscript/Figure 10/Arctic Region of the Moon/Case 4-7/(a)PDOP Value.csv]

2.398329493
2.398321662
2.39829817
2.398259019
2.398204214
2.398133761
2.398047669
2.397945946
2.397828605
2.397695659
2.397547123
2.397383014
2.397203351
2.397008153
2.396797444
2.396571247
2.396329588
2.396072494
2.395799994
2.395512119
2.395208902
2.394890376
2.394556578
2.394207546
2.393843318
2.393463935
2.393069441
2.392659879
2.392235295
2.391795736
2.391341252
2.390871893
2.390387712
2.389888762
2.389375098
2.388846778
2.388303859
2.387746402
2.387174467
2.386588118
2.38598742
2.385372436
2.384743236
2.384099887
2.383442459
2.382771023
2.382085653
2.381386421
2.380673404
2.379946678
2.37920632
2.37845241
2.377685028
2.376904255
2.376110175
2.375302871
2.374482429
2.373648933
2.372802473
2.371943135
2.37107101
2.370186188
2.36928876
2.36837882
2.36745646
2.366521776
2.365574861
2.364615814
2.363644731
2.362661709
2.361666849
2.36066025
2.359642012
2.358612237
2.357571027
2.356518485
2.355454714
2.354379819
2.353293904
2.352197076
2.351089439
2.349971102
2.348842172
2.347702756
2.346552963
2.345392902
2.344222682
2.343042414
2.341852208
2.340652174
2.339442424
2.338223069
2.336994222
2.335755994
2.334508499
2.333251849
2.331986157
2.330711537
2.329428102
2.328135966
2.326835244
2.325526048
2.324208495
2.322882698
2.321548772
2.320206831
2.31885699
2.317499364
2.316134068
2.314761216
2.313380923
2.311993305
2.310598475
2.309196549
2.30778764
2.306371864
2.304949334
2.303520166
2.302084472
2.300642366
2.299193964
2.297739377
2.296278718
2.294812102
2.293339641
2.291861447
2.290377632
2.288888308
2.287393588
2.285893581
2.284388398
2.282878152
2.28136295
2.279842904
2.278318123
2.276788715
2.275254789
2.273716453
2.272173815
2.270626982
2.26907606
2.267521156
2.265962375
2.264399823
2.262833605
2.261263823
2.259690583
2.258113986
2.256534136
2.254951135
2.253365083
2.251776082
2.250184231
2.248589631
2.246992379
2.245392575
2.243790316
2.2421857
2.240578821
2.238969777
2.237358663
2.235745572
2.234130599
2.232513837
2.230895377
2.229275312
2.227653734
2.226030731
2.224406394
2.222780811
2.221154072
2.219526263
2.217897471
2.216267782
2.214637282
2.213006055
2.211374184
2.209741754
2.208108846
2.206475543
2.204841924
2.203208071
2.201574062
2.199939976
2.198305891
2.196671885
2.195038033
2.193404412
2.191771096
2.190138159
2.188505675
2.186873716
2.185242354
2.183611661
2.181981706
2.180352559
2.178724289
2.177096965
2.175470652
2.173845419
2.172221331
2.170598452
2.168976847
2.16735658
2.165737714
2.16412031
2.16250443
2.160890134
2.159277482
2.157666534
2.156057348
2.15444998
2.152844489
2.15124093
2.149639359
2.14803983
2.146442397
2.144847114
2.143254034
2.141663207
2.140074685
2.138488519
2.136904758
2.135323451
2.133744647
2.132168393
2.130594736
2.129023722
2.127455397
2.125889806
2.124326992
2.122767
2.121209873
2.119655652
2.118104379
2.116556095
2.11501084
2.113468654
2.111929576
2.110393644
2.108860895
2.107331368
2.105805098
2.10428212
2.102762471
2.101246185
2.099733296
2.098223837
2.096717841
2.09521534
2.093716366
2.09222095
2.090729122
2.089240912
2.08775635
2.086275464
2.084798282
2.083324833
2.081855142
2.080389237
2.078927144
2.077468887
2.076014493
2.074563985
2.073117388
2.071674724
2.070236017
2.068801288
2.067370561
2.065943855
2.064521193
2.063102594
2.061688078
2.060277665
2.058871373
2.057469222
2.056071229
2.054677411
2.053287787
2.051902371
2.050521182
2.049144234
2.047771543
2.046403124
2.045038991
2.043679159
2.042323641
2.04097245
2.039625599
2.0382831
2.036944967
2.03561121
2.03428184
2.032956869
2.031636307
2.030320164
2.02900845
2.027701174
2.026398346
2.025099973
2.023806066
2.02251663
2.021231675
2.019951207
2.018675233
2.017403761
2.016136796
2.014874344
2.013616411
2.012363003
2.011114124
2.009869779
2.008629973
2.007394709
2.006163993
2.004937826
2.003716214
2.002499157
2.00128666
2.000078725
1.998875354
1.997676548
1.996482311
1.995292642
1.994107543
1.992927015
1.991751059
1.990579674
1.989412862
1.988250622
1.987092954
1.985939857
1.98479133
1.983647373
1.982507985
1.981373163
1.980242907
1.979117213
1.977996082
1.976879509
1.975767493
1.974660031
1.97355712
1.972458757
1.971364939
1.970275663
1.969190924
1.96811072
1.967035046
1.965963897
1.964897271
1.963835162
1.962777565
1.961724477
1.960675891
1.959631804
1.958592208
1.957557101
1.956526475
1.955500324
1.954478645
1.953461429
1.952448671
1.951440365
1.950436505
1.949437084
1.948442095
1.947451532
1.946465387
1.945483654
1.944506325
1.943533394
1.942564853
1.941600695
1.940640911
1.939685495
1.938734438
1.937787733
1.936845371
1.935907345
1.934973647
1.934044267
1.933119199
1.932198432
1.93128196
1.930369772
1.929461861
1.928558217
1.927658833
1.926763698
1.925872803
1.924986141
1.924103701
1.923225474
1.922351451
1.921481622
1.920615979
1.919754511
1.918897209
1.918044063
1.917195064
1.916350202
1.915509466
1.914672848
1.913840337
1.913011923
1.912187597
1.911367347
1.910551164
1.909739039
1.908930959
1.908126916
1.907326899
1.906530898
1.905738902
1.9049509
1.904166883
1.90338684
1.90261076
1.901838633
1.901070447
1.900306194
1.899545861
1.898789438
1.898036915
1.89728828
1.896543523
1.895802633
1.8950656
1.894332412
1.893603058
1.892877528
1.892155811
1.891437896
1.890723771
1.890013427
1.889306851
1.888604033
1.887904963
1.887209628
1.886518018
1.885830122
1.885145929
1.884465427
1.883788607
1.883115456
1.882445963
1.881780118
1.88111791
1.880459327
1.879804358
1.879152992
1.878505218
1.877861025
1.877220402
1.876583337
1.87594982
1.87531984
1.874693385
1.874070444
1.873451006
1.872835061
1.872222596
1.871613602
1.871008066
1.870405978
1.869807327
1.869212102
1.868620291
1.868031883
1.867446869
1.866865236
1.866286973
1.86571207
1.865140515
1.864572298
1.864007408
1.863445833
1.862887563
1.862332586
1.861780893
1.861232472
1.860687311
1.860145401
1.85960673
1.859071288
1.858539063
1.858010046
1.857484224
1.856961588
1.856442126
1.855925828
1.855412684
1.854902682
1.854395811
1.853892062
1.853391423
1.852893884
1.852399435
1.851908064
1.851419761
1.850934515
1.850452317
1.849973156
1.84949702
1.8490239
1.848553786
1.848086666
1.847622531
1.84716137
1.846703173
1.846247929
1.845795628
1.84534626
1.844899815
1.844456283
1.844015652
1.843577914
1.843143058
1.842711074
1.842281952
1.841855681
1.841432252
1.841011655
1.840593879
1.840178916
1.839766754
1.839357384
1.838950796
1.83854698
1.838145927
1.837747627
1.837352069
1.836959244
1.836569143
1.836181755
1.835797072
1.835415083
1.835035779
1.834659149
1.834285186
1.833913879
1.833545219
1.833179195
1.8328158
1.832455023
1.832096855
1.831741287
1.831388309
1.831037913
1.830690088
1.830344825
1.830002116
1.829661952
1.829324322
1.828989219
1.828656632
1.828326553
1.827998973
1.827673883
1.827351273
1.827031136
1.826713461
1.826398241
1.826085466
1.825775127
1.825467216
1.825161724
1.824858643
1.824557962
1.824259675
1.823963771
1.823670243
1.823379082
1.82309028
1.822803827
1.822519716
1.822237938
1.821958484
1.821681346
1.821406516
1.821133985
1.820863746
1.820595789
1.820330107
1.82006669
1.819805532
1.819546624
1.819289958
1.819035525
1.818783318
1.818533328
1.818285548
1.818039969
1.817796584
1.817555384
1.817316362
1.81707951
1.81684482
1.816612284
1.816381894
1.816153643
1.815927522
1.815703525
1.815481643
1.815261869
1.815044195
1.814828614
1.814615118
1.814403699
1.814194351
1.813987065
1.813781834
1.81357865
1.813377507
1.813178397
1.812981312
1.812786246
1.81259319
1.812402138
1.812213083
1.812026017
1.811840934
1.811657825
1.811476684
1.811297504
1.811120278
1.810944998
1.810771659
1.810600251
1.482533869
1.482656965
1.482780083
1.482903223
1.483026385
1.483149569
1.483272776
1.483396005
1.483519257
1.483642532
1.483765829
1.483889149
1.484012493
1.484135859
1.484259249
1.484382662
1.484506098
1.484629558
1.484753042
1.484876549
1.48500008
1.485123635
1.485247214
1.485370817
1.485494444
1.485618096
1.485741772
1.485865472
1.485989198
1.486112947
1.486236722
1.486360522
1.486484346
1.486608196
1.486732071
1.486855971
1.486979896
1.487103847
1.487227824
1.487351826
1.487475854
1.487599908
1.487723988
1.487848094
1.487972225
1.488096384
1.488220568
1.488344779
1.488469016
1.48859328
1.488717571
1.488841888
1.488966232
1.489090603
1.489215002
1.489339427
1.489463879
1.489588359
1.489712866
1.489837401
1.489961963
1.490086553
1.49021117
1.490335815
1.490460489
1.49058519
1.490709919
1.490834676
1.490959462
1.491084275
1.491209118
1.491333988
1.491458887
1.491583815
1.491708772
1.491833757
1.491958771
1.492083814
1.492208886
1.492333987
1.492459117
1.492584277
1.492709466
1.492834684
1.492959932
1.493085209
1.493210516
1.493335852
1.493461218
1.493586615
1.49371204
1.493837496
1.493962982
1.494088498
1.494214045
1.494339621
1.494465228
1.494590865
1.494716533
1.494842231
1.49496796
1.495093719
1.495219509
1.49534533
1.495471182
1.495597065
1.495722978
1.495848923
1.495974899
1.496100906
1.496226944
1.496353013
1.496479114
1.496605246
1.49673141
1.496857605
1.496983832
1.49711009
1.49723638
1.497362702
1.497489056
1.497615441
1.497741859
1.497868308
1.49799479
1.498121303
1.498247849
1.498374427
1.498501037
1.498627679
1.498754354
1.498881061
1.499007801
1.499134573
1.499261377
1.499388214
1.499515084
1.499641987
1.499768922
1.49989589
1.500022891
1.500149924
1.500276991
1.500404091
1.500531223
1.500658389
1.500785588
1.500912819
1.501040084
1.501167383
1.501294714
1.501422079
1.501549477
1.501676908
1.501804373
1.501931872
1.502059403
1.502186969
1.502314568
1.5024422
1.502569866
1.502697566
1.502825299
1.502953066
1.503080867
1.503208702
1.503336571
1.503464473
1.503592409
1.503720379
1.503848384
1.503976422
1.504104494
1.5042326
1.50436074
1.38972686
1.389880281
1.390033461
1.3901864
1.390339101
1.390491563
1.390643788
1.390795777
1.39094753
1.391099049
1.391250334
1.391401388
1.391552209
1.3917028
1.391853161
1.392003293
1.392153198
1.392302875
1.392452327
1.392601553
1.392750556
1.392899335
1.393047892
1.393196227
1.393344341
1.393492237
1.393639913
1.393787371
1.393934613
1.394081638
1.394228449
1.394375045
1.394521427
1.394667598
1.394813556
1.394959304
1.395104842
1.39525017
1.395395291
1.395540205
1.395684912
1.395829413
1.39597371
1.396117803
1.396261693
1.39640538
1.396548867
1.396692153
1.396835239
1.396978127
1.397120816
1.397263309
1.397405605
1.397547706
1.397689612
1.397831325
1.397972844
1.398114171
1.398255307
1.398396253
1.398537009
1.398677575
1.398817954
1.398958145
1.39909815
1.399237969
1.399377604
1.399517054
1.39965632
1.399795405
1.399934307
1.400073028
1.40021157
1.400349931
1.400488115
1.40062612
1.400763948
1.4009016
1.401039076
1.401176377
1.401313504
1.401450458
1.40158724
1.501553704
1.501693069
1.501832548
1.501972141
1.502111847
1.502251667
1.5023916
1.502531646
1.502671805
1.502812077
1.502952463
1.503092961
1.503233572
1.503374296
1.503515133
1.503656082
1.503797144
1.503938318
1.504079605
1.504221004
1.504362515
1.504504138
1.504645873
1.504787721
1.50492968
1.505071751
1.505213933
1.505356228
1.505498634
1.505641151
1.50578378
1.50592652
1.506069371
1.506212334
1.506355407
1.506498592
1.506641888
1.506785294
1.506928811
1.507072439
1.507216177
1.507360026
1.507503986
1.507648055
1.507792235
1.507936525
1.508080926
1.508225436
1.508370056
1.508514786
1.508659626
1.508804575
1.508949634
1.509094803
1.509240081
1.509385469
1.509530965
1.509676571
1.509822286
1.50996811
1.510114043
1.510260085
1.510406235
1.510552495
1.510698863
1.510845339
1.510991924
1.511138617
1.511285418
1.511432328
1.511579346
1.511726471
1.511873705
1.512021046
1.512168496
1.512316052
1.512463717
1.512611489
1.512759368
1.512907355
1.513055449
1.51320365
1.513351958
1.513500373
1.513648895
1.513797524
1.51394626
1.514095102
1.514244051
1.514393106
1.514542268
1.514691535
1.51484091
1.51499039
1.515139976
1.515289668
1.515439466
1.51558937
1.51573938
1.515889495
1.516039715
1.516190041
1.516340473
1.516491009
1.516641651
1.516792398
1.51694325
1.517094206
1.517245268
1.517396434
1.517547705
1.51769908
1.51785056
1.518002144
1.518153833
1.518305625
1.518457522
1.518609523
1.518761627
1.518913836
1.519066148
1.519218563
1.519371083
1.519523706
1.519676432
1.519829261
1.519982194
1.420838224
1.421007223
1.421176171
1.421345068
1.421513914
1.42168271
1.421851454
1.422020149
1.422188794
1.422357389
1.422525935
1.422694431
1.422862879
1.423031277
1.423199627
1.423367929
1.423536182
1.423704388
1.423872546
1.424040656
1.424208719
1.424376735
1.424544704
1.424712627
1.424880503
1.425048334
1.425216118
1.425383856
1.425551549
1.425719197
1.425886799
1.426054357
1.426221869
1.426389338
1.426556762
1.426724142
1.426891478
1.427058771
1.42722602
1.427393225
1.427560388
1.427727508
1.427894585
1.42806162
1.428228612
1.428395562
1.428562471
1.428729337
1.428896163
1.429062947
1.429229689
1.429396391
1.429563053
1.429729673
1.429896253
1.430062794
1.430229294
1.430395754
1.430562175
1.430728556
1.430894898
1.431061201
1.431227465
1.43139369
1.431559877
1.431726026
1.431892136
1.432058208
1.432224242
1.432390239
1.432556199
1.432722121
1.432888005
1.433053853
1.433219664
1.433385439
1.433551177
1.433716878
1.433882544
1.434048174
1.434213767
1.434379325
1.434544848
1.434710335
1.434875788
1.435041205
1.435206587
1.435371935
1.435537248
1.435702526
1.435867771
1.436032981
1.436198158
1.436363301
1.43652841
1.436693486
1.436858528
1.437023537
1.437188513
1.437353457
1.437518367
1.437683245
1.437848091
1.438012904
1.438177686
1.438342435
1.438507152
1.438671838
1.438836492
1.439001114
1.439165705
1.439330265
1.439494794
1.439659293
1.43982376
1.439988197
1.440152603
1.440316979
1.440481324
1.44064564
1.440809925
1.440974181
1.441138406
1.441302603
1.441466769
1.441630907
1.441795015
1.441959094
1.442123144
1.442287165
1.442451157
1.442615121
1.442779056
1.442942963
1.443106842
1.443270692
1.443434515
1.443598309
1.443762075
1.443925814
1.444089526
1.444253209
1.444416866
1.444580495
1.444744097
1.444907671
1.445071219
1.44523474
1.445398235
1.445561702
1.445725143
1.445888558
1.446051946
1.446215308
1.446378644
1.446541954
1.446705238
1.446868496
1.447031729
1.447194936
1.447358117
1.447521272
1.447684403
1.447847508
1.448010588
1.448173643
1.448336672
1.448499677
1.448662657
1.448825613
1.448988543
1.449151449
1.449314331
1.449477188
1.449640021
1.44980283
1.449965614
1.450128375
1.450291111
1.450453824
1.450616512
1.450779177
1.450941819
1.451104436
1.451267031
1.451429601
1.451592149
1.451754673
1.451917174
1.452079651
1.452242106
1.452404537
1.452566946
1.452729332
1.452891695
1.453054035
1.453216353
1.453378647
1.45354092
1.45370317
1.453865397
1.454027602
1.454189785
1.454351946
1.454514084
1.454676201
1.454838295
1.455000367
1.455162418
1.455324446
1.455486453
1.455648438
1.455810401
1.455972342
1.456134262
1.45629616
1.456458037
1.456619893
1.456781727
1.456943539
1.457105331
1.457267101
1.457428849
1.457590577
1.457752284
1.457913969
1.458075634
1.458237277
1.4583989
1.458560501
1.458722082
1.458883642
1.459045181
1.4592067
1.459368197
1.459529674
1.459691131
1.459852567
1.460013982
1.460175377
1.460336751
1.460498105
1.460659439
1.460820752
1.460982044
1.461143317
1.461304569
1.461465801
1.461627012
1.461788203
1.461949375
1.462110526
1.462271657
1.462432767
1.462593858
1.462754929
1.46291598
1.46307701
1.463238021
1.463399012
1.463559982
1.463720933
1.463881864
1.464042775
1.464203666
1.464364538
1.464525389
1.464686221
1.464847033
1.465007825
1.465168597
1.46532935
1.465490083
1.465650796
1.465811489
1.465972163
1.466132817
1.466293451
1.466454065
1.46661466
1.466775236
1.466935791
1.467096327
1.467256843
1.46741734
1.467577817
1.467738274
1.467898712
1.46805913
1.468219529
1.468379907
1.468540267
1.468700606
1.468860926
1.469021226
1.469181507
1.469341768
1.46950201
1.469662231
1.469822433
1.469982616
1.470142779
1.470302922
1.470463045
1.470623149
1.470783233
1.470943298
1.471103343
1.471263368
1.471423373
1.471583358
1.471743324
1.47190327
1.472063197
1.472223103
1.47238299
1.472542857
1.472702704
1.472862531
1.473022338
1.473182126
1.473341893
1.473501641
1.473661369
1.473821077
1.473980765
1.474140432
1.47430008
1.474459708
1.474619316
1.474778903
1.474938471
1.475098018
1.475257546
1.475417053
1.47557654
1.475736006
1.475895453
1.476054879
1.476214285
1.47637367
1.476533035
1.47669238
1.476851704
1.477011008
1.477170291
1.477329554
1.477488796
1.477648018
1.477807219
1.477966399
1.478125559
1.478284698
1.478443816
1.478602914
1.47876199
1.478921046
1.479080081
1.479239095
1.479398087
1.479557059
1.47971601
1.47987494
1.480033848
1.480192736
1.480351602
1.480510446
1.48066927
1.480828072
1.480986853
1.481145612
1.48130435
1.481463066
1.481621761
1.481780434
1.481939085
1.482097715
1.482256322
1.482414908
1.482573472
1.482732015
1.482890535
1.483049033
1.483207509
1.483365963
1.483524395
1.483682804
1.483841191
1.483999556
1.484157899
1.484316219
1.484474516
1.484632791
1.484791043
1.484949273
1.48510748
1.485265664
1.485423825
1.485581963
1.485740079
1.485898171
1.48605624
1.486214286
1.486372309
1.486530309
1.486688285
1.486846238
1.487004167
1.487162073
1.487319955
1.487477813
1.487635648
1.487793459
1.487951246
1.488109009
1.488266748
1.488424464
1.488582155
1.488739821
1.488897464
1.489055082
1.489212676
1.489370245
1.48952779
1.48968531
1.489842805
1.490000276
1.490157722
1.490315142
1.490472538
1.490629909
1.490787255
1.490944575
1.49110187
1.49125914
1.491416385
1.491573603
1.491730797
1.491887964
1.492045106
1.492202222
1.492359312
1.492516376
1.492673414
1.492830426
1.492987411
1.493144371
1.493301304
1.49345821
1.49361509
1.493771943
1.493928769
1.494085569
1.494242342
1.494399087
1.494555806
1.494712498
1.494869162
1.495025799
1.495182408
1.49533899
1.495495545
1.495652071
1.49580857
1.495965041
1.496121485
1.4962779
1.496434287
1.496590645
1.496746976
1.496903278
1.497059551
1.497215796
1.497372012
1.4975282
1.497684358
1.497840488
1.497996588
1.49815266
1.498308702
1.498464715
1.498620698
1.498776652
1.498932576
1.49908847
1.499244335
1.499400169
1.499555974
1.499711748
1.499867492
1.500023206
1.50017889
1.500334542
1.500490165
1.500645756
1.500801317
1.500956846
1.501112345
1.501267812
1.501423249
1.501578653
1.501734027
1.501889368
1.502044679
1.502199957
1.502355203
1.502510418
1.5026656
1.50282075
1.502975868
1.503130953
1.503286006
1.503441026
1.503596014
1.503750968
1.50390589
1.504060778
1.504215633
1.504370455
1.504525244
1.504679999
1.50483472
1.504989408
1.505144062
1.505298681
1.505453267
1.505607818
1.505762335
1.505916818
1.506071266
1.506225679
1.506380058
1.506534402
1.50668871
1.506842984
1.506997222
1.507151425
1.507305592
1.507459724
1.50761382
1.50776788
1.507921904
1.508075892
1.508229844
1.50838376
1.508537639
1.508691481
1.508845287
1.508999056
1.509152788
1.509306483
1.50946014
1.509613761
1.509767344
1.509920889
1.510074397
1.510227866
1.510381298
1.510534692
1.510688048
1.510841365
1.510994644
1.511147884
1.511301086
1.511454248
1.511607372
1.511760457
1.511913502
1.512066508
1.512219474
1.512372401
1.512525289
1.512678136
1.512830943
1.51298371
1.513136437
1.513289123
1.513441769
1.513594375
1.513746939
1.513899463
1.514051945
1.514204386
1.514356786
1.514509144
1.514661461
1.514813736
1.514965969
1.51511816
1.515270309
1.515422416
1.51557448
1.515726502
1.515878481
1.516030417
1.51618231
1.51633416
1.516485966
1.516637729
1.516789449
1.516941125
1.517092757
1.517244345
1.51739589
1.517547389
1.517698845
1.517850256
1.518001622
1.518152943
1.51830422
1.518455451
1.518606637
1.518757777
1.518908873
1.519059922
1.519210925
1.519361883
1.519512794
1.51966366
1.519814478
1.51996525
1.520115976
1.520266654
1.520417286
1.52056787
1.520718407
1.520868897
1.521019339
1.521169733
1.521320079
1.521470377
1.521620627
1.521770829
1.521920982
1.522071087
1.522221142
1.522371149
1.522521106
1.522671015
1.522820874
1.522970683
1.523120442
1.523270152
1.523419812
1.523569421
1.52371898
1.523868488
1.524017946
1.524167353
1.524316709
1.524466014
1.524615268
1.52476447
1.52491362
1.525062719
1.525211766
1.525360761
1.525509703
1.525658593
1.525807431
1.525956216
1.526104948
1.526253626
1.526402252
1.526550824
1.526699343
1.526847808
1.52699622
1.527144577
1.52729288
1.527441129
1.527589323
1.527737463
1.527885547
1.528033577
1.528181552
1.528329471
1.528477335
1.528625143
1.528772895
1.528920592
1.529068232
1.529215816
1.529363343
1.529510814
1.529658228
1.529805585
1.529952885
1.530100127
1.530247312
1.53039444
1.530541509
1.530688521
1.530835474
1.530982369
1.531129206
1.531275984
1.531422703
1.531569363
1.531715963
1.531862505
1.532008987
1.532155409
1.532301771
1.532448074
1.532594316
1.532740497
1.532886619
1.533032679
1.533178678
1.533324617
1.533470494
1.533616309
1.533762064
1.533907756
1.534053386
1.534198954
1.53434446
1.534489903
1.534635284
1.534780601
1.534925856
1.535071048
1.535216176
1.53536124
1.535506241
1.535651178
1.535796051
1.535940859
1.536085603
1.536230282
1.536374897
1.536519446
1.536663931
1.53680835
1.536952703
1.537096991
1.537241212
1.537385368
1.537529457
1.53767348
1.537817436
1.537961326
1.538105148
1.538248903
1.538392591
1.538536211
1.538679764
1.538823248
1.538966664
1.539110012
1.539253292
1.539396503
1.539539645
1.539682718
1.539825721
1.539968655
1.54011152
1.540254315
1.540397039
1.540539694
1.540682278
1.540824792
1.540967234
1.541109606
1.541251907
1.541394136
1.541536294
1.54167838
1.541820394
1.541962336
1.542104206
1.542246003
1.542387728
1.54252938
1.542670958
1.542812464
1.542953896
1.543095254
1.543236538
1.543377749
1.543518885
1.543659947
1.543800934
1.543941846
1.544082683
1.544223445
1.544364132
1.544504743
1.544645278
1.544785738
1.544926121
1.545066427
1.545206657
1.545346811
1.545486887
1.545626886
1.545766808
1.545906652
1.546046418
1.546186106
1.546325716
1.546465248
1.546604701
1.546744075
1.546883371
1.547022587
1.547161723
1.54730078
1.547439758
1.547578655
1.547717472
1.547856208
1.547994864
1.54813344
1.548271934
1.548410346
1.548548678
1.548686928
1.548825095
1.548963181
1.549101185
1.549239106
1.549376944
1.5495147
1.549652372
1.549789961
1.549927467
1.550064889
1.550202227
1.55033948
1.55047665
1.550613735
1.550750735
1.55088765
1.55102448
1.551161224
1.551297883
1.551434456
1.551570943
1.551707344
1.551843659
1.551979886
1.552116027
1.552252081
1.552388047
1.552523926
1.552659717
1.55279542
1.552931035
1.553066562
1.553202
1.553337349
1.553472609
1.55360778
1.553742861
1.553877853
1.554012755
1.554147567
1.554282288
1.554416919
1.554551459
1.554685908
1.554820266
1.554954532
1.555088707
1.55522279
1.555356781
1.55549068
1.555624486
1.555758199
1.55589182
1.556025347
1.556158781
1.556292121
1.556425367
1.556558519
1.556691577
1.556824541
1.556957409
1.557090183
1.557222862
1.557355445
1.557487932
1.557620324
1.557752619
1.557884818
1.558016921
1.558148927
1.558280836
1.558412648
1.558544362
1.558675979
1.558807497
1.558938918
1.55907024
1.559201464
1.559332588
1.559463614
1.559594541
1.559725368
1.559856095
1.559986722
1.560117249
1.560247676
1.560378002
1.560508227
1.560638351
1.560768374
1.560898295
1.561028114
1.561157832
1.561287446
1.561416959
1.561546369
1.561675675
1.561804879
1.561933979
1.562062975
1.562191868
1.562320656
1.56244934
1.562577919
1.562706394
1.562834763
1.562963027
1.563091185
1.563219238
1.563347184
1.563475024
1.563602758
1.563730385
1.563857905
1.563985317
1.564112623
1.56423982
1.564366909
1.564493891
1.564620763
1.564747527
1.564874183
1.565000728
1.565127165
1.565253492
1.565379709
1.565505816
1.565631812
1.565757698
1.565883472
1.566009136
1.566134689
1.566260129
1.566385458
1.566510675
1.566635779
1.566760771
1.56688565
1.567010416
1.567135068
1.567259607
1.567384032
1.567508343
1.567632539
1.567756621
1.567880588
1.56800444
1.568128177
1.568251798
1.568375303
1.568498692
1.568621965
1.568745121
1.56886816
1.568991082
1.569113887
1.569236574
1.569359144
1.569481595
1.569603928
1.569726142
1.569848237
1.569970213
1.57009207
1.570213807
1.570335424
[truncated: 12,400 more rows]
