# Supplementary material for: Multi-orbit lunar GNSS constellation design with distant retrograde orbit and Halo orbit combination
Source: Sci Rep. 2023 Jun 22;13:10158. doi: 10.1038/s41598-023-37348-x (PMC10287729; doi:10.1038/s41598-023-37348-x)
Supplement: Supplementary file 1 — Supplementary Information. [file 41598_2023_37348_MOESM1_ESM.zip › supplement materials of the manuscript/Figure 10/Arctic Region of the Moon/Case M-1/(a)PDOP Value.csv]

1.389585206
1.38958531
1.389585624
1.389586146
1.389586878
1.389587818
1.389588967
1.389590325
1.389591892
1.389593667
1.389595651
1.389597844
1.389600245
1.389602854
1.389605672
1.389608697
1.389611931
1.389615372
1.389619021
1.389622878
1.389626942
1.389631213
1.389635691
1.389640376
1.389645268
1.389650366
1.38965567
1.38966118
1.389666896
1.389672818
1.389678944
1.389685276
1.389691812
1.389698553
1.389705498
1.389712646
1.389719999
1.389727554
1.389735313
1.389743274
1.389751437
1.389759802
1.389768369
1.389777137
1.389786105
1.389795275
1.389804644
1.389814213
1.389823981
1.389833948
1.389844114
1.389854477
1.389865038
1.389875797
1.389886752
1.389897903
1.38990925
1.389920793
1.38993253
1.389944462
1.389956588
1.389968907
1.389981419
1.389994123
1.390007019
1.390020107
1.390033385
1.390046854
1.390060513
1.39007436
1.390088396
1.390102621
1.390117033
1.390131631
1.390146416
1.390161387
1.390176543
1.390191884
1.390207408
1.390223116
1.390239007
1.390255079
1.390271333
1.390287768
1.390304383
1.390321178
1.390338151
1.390355303
1.390372632
1.390390138
1.390407821
1.390425679
1.390443711
1.390461918
1.390480299
1.390498852
1.390517577
1.390536474
1.390555541
1.390574778
1.390594184
1.390613759
1.390633502
1.390653411
1.390673487
1.390693729
1.390714135
1.390734705
1.390755439
1.390776335
1.390797393
1.390818612
1.390839991
1.39086153
1.390883227
1.390905082
1.390927095
1.390949263
1.390971588
1.390994067
1.3910167
1.391039486
1.391062425
1.391085515
1.391108756
1.391132147
1.391155687
1.391179376
1.391203212
1.391227195
1.391251324
1.391275597
1.391300016
1.391324577
1.391349281
1.391374127
1.391399114
1.391424242
1.391449508
1.391474913
1.391500456
1.391526135
1.391551951
1.391577901
1.391603986
1.391630204
1.391656555
1.391683038
1.391709652
1.391736396
1.391763269
1.39179027
1.391817399
1.391844655
1.391872037
1.391899544
1.391927175
1.391954929
1.391982806
1.392010804
1.392038924
1.392067163
1.392095521
1.392123998
1.392152592
1.392181303
1.392210129
1.39223907
1.392268126
1.392297294
1.392326575
1.392355968
1.392385471
1.392415084
1.392444806
1.392474637
1.392504574
1.392534618
1.392564768
1.392595023
1.392625382
1.392655844
1.392686408
1.392717074
1.39274784
1.392778706
1.392809672
1.392840735
1.392871897
1.392903154
1.392934508
1.392965956
1.392997499
1.393029135
1.393060863
1.393092683
1.393124594
1.393156595
1.393188686
1.393220865
1.393253132
1.393285486
1.393317925
1.393350451
1.39338306
1.393415754
1.39344853
1.393481389
1.393514329
1.39354735
1.393580451
1.393613631
1.393646889
1.393680225
1.393713637
1.393747126
1.39378069
1.393814329
1.393848041
1.393881826
1.393915684
1.393949613
1.393983614
1.394017684
1.394051823
1.394086032
1.394120308
1.394154651
1.394189061
1.394223537
1.394258077
1.394292682
1.394327351
1.394362082
1.394396876
1.394431731
1.394466647
1.394501623
1.394536659
1.394571753
1.394606905
1.394642115
1.394677382
1.394712704
1.394748082
1.394783515
1.394819001
1.394854541
1.394890134
1.394925779
1.394961475
1.394997223
1.39503302
1.395068867
1.395104762
1.395140706
1.395176698
1.395212737
1.395248822
1.395284953
1.395321129
1.395357349
1.395393614
1.395429922
1.395466272
1.395502665
1.395539099
1.395575575
1.39561209
1.395648646
1.395685241
1.395721874
1.395758546
1.395795255
1.395832002
1.395868784
1.395905603
1.395942457
1.395979345
1.396016268
1.396053225
1.396090215
1.396127237
1.396164292
1.396201378
1.396238495
1.396275643
1.396312821
1.396350028
1.396387265
1.39642453
1.396461823
1.396499143
1.396536491
1.396573865
1.396611265
1.396648691
1.396686142
1.396723618
1.396761118
1.396798641
1.396836188
1.396873758
1.396911349
1.396948963
1.396986599
1.397024255
1.397061932
1.397099629
1.397137345
1.397175081
1.397212836
1.397250609
1.397288401
1.39732621
1.397364035
1.397401878
1.397439737
1.397477612
1.397515503
1.397553409
1.397591329
1.397629264
1.397667213
1.397705176
1.397743152
1.39778114
1.397819141
1.397857155
1.39789518
1.397933216
1.397971264
1.398009322
1.39804739
1.398085469
1.398123557
1.398161655
1.398199761
1.398237876
1.398275999
1.398314131
1.39835227
1.398390416
1.398428569
1.398466729
1.398504895
1.398543068
1.398581246
1.398619429
1.398657618
1.398695811
1.398734009
1.398772212
1.398810418
1.398848628
1.398886841
1.398925058
1.398963277
1.399001499
1.399039723
1.399077949
1.399116177
1.399154406
1.399192637
1.399230868
1.3992691
1.399307333
1.399345566
1.399383799
1.399422031
1.399460263
1.399498495
1.399536725
1.399574954
1.399613181
1.399651407
1.399689631
1.399727853
1.399766072
1.399804289
1.399842503
1.399880714
1.399918922
1.399957126
1.399995326
1.400033523
1.400071716
1.400109904
1.400148088
1.400186267
1.400224442
1.400262611
1.400300775
1.400338934
1.400377087
1.400415235
1.400453376
1.400491512
1.400529641
1.400567763
1.400605879
1.400643988
1.40068209
1.400720185
1.400758273
1.400796353
1.400834426
1.40087249
1.400910547
1.400948596
1.400986636
1.401024669
1.401062692
1.401100707
1.401138713
1.40117671
1.401214699
1.401252677
1.401290647
1.401328607
1.401366557
1.401404498
1.401442429
1.401480349
1.40151826
1.40155616
1.40159405
1.40163193
1.401669799
1.401707657
1.401745504
1.40178334
1.401821166
1.40185898
1.401896783
1.401934574
1.401972354
1.402010123
1.40204788
1.402085625
1.402123358
1.402161079
1.402198788
1.402236485
1.40227417
1.402311842
1.402349502
1.402387149
1.402424784
1.402462406
1.402500016
1.402537612
1.402575196
1.402612766
1.402650324
1.402687868
1.402725399
1.402762917
1.402800422
1.402837913
1.40287539
1.402912854
1.402950304
1.402987741
1.403025164
1.403062573
1.403099967
1.403137349
1.403174715
1.403212068
1.403249407
1.403286732
1.403324042
1.403361338
1.40339862
1.403435887
1.40347314
1.403510378
1.403547601
1.40358481
1.403622005
1.403659184
1.403696349
1.403733499
1.403770635
1.403807755
1.403844861
1.403881951
1.403919027
1.403956087
1.403993132
1.404030163
1.404067178
1.404104178
1.404141162
1.404178132
1.404215086
1.404252025
1.404288948
1.404325856
1.404362749
1.404399626
1.404436488
1.404473335
1.404510165
1.404546981
1.40458378
1.404620565
1.404657333
1.404694086
1.404730823
1.404767545
1.404804251
1.404840941
1.404877615
1.404914274
1.404950917
1.404987544
1.405024155
1.40506075
1.40509733
1.405133894
1.405170442
1.405206974
1.40524349
1.40527999
1.405316474
1.405352943
1.405389395
1.405425832
1.405462252
1.405498657
1.405535046
1.405571418
1.405607775
1.405644116
1.40568044
1.405716749
1.405753042
1.405789318
1.405825579
1.405861823
1.405898052
1.405934264
1.405970461
1.406006641
1.406042806
1.406078954
1.406115086
1.406151203
1.406187303
1.406223387
1.406259455
1.406295507
1.406331543
1.406367563
1.406403567
1.406439555
1.406475527
1.406511483
1.406547423
1.406583347
1.406619255
1.406655146
1.406691022
1.406726882
1.406762726
1.406798554
1.406834365
1.406870161
1.406905941
1.406941705
1.406977453
1.407013185
1.407048901
1.407084601
1.407120285
1.407155953
1.407191605
1.407227242
1.407262862
1.407298467
1.407334055
1.407369628
1.407405185
1.407440726
1.407476252
1.407511761
1.407547255
1.407582732
1.407618194
1.407653641
1.407689071
1.407724486
1.407759884
1.407795268
1.407830635
1.407865987
1.407901323
1.407936643
1.407971947
1.408007236
1.40804251
1.408077767
1.408113009
1.408148235
1.408183446
1.408218641
1.408253821
1.408288985
1.408324133
1.408359266
1.408394384
1.408429485
1.408464572
1.408499643
1.408534698
1.408569738
1.408604762
1.408639771
1.408674765
1.408709743
1.408744706
1.408779654
1.408814586
1.408849503
1.408884404
1.40891929
1.408954161
1.408989017
1.409023857
1.409058682
1.409093492
1.409128286
1.409163066
1.40919783
1.409232579
1.409267313
1.409302032
1.409336735
1.409371424
1.409406097
1.409440755
1.409475399
1.409510027
1.40954464
1.409579238
1.409613821
1.409648389
1.409682943
1.409717481
1.409752004
1.409786512
1.409821006
1.409855484
1.409889948
1.409924397
1.409958831
1.40999325
1.410027654
1.410062044
1.410096418
1.410130778
1.410165124
1.410199454
1.41023377
1.410268071
1.410302357
1.410336629
1.410370886
1.410405128
1.410439356
1.410473569
1.410507767
1.410541951
1.410576121
1.410610276
1.410644416
1.410678542
1.410712653
1.41074675
1.410780832
1.4108149
1.410848953
1.410882992
1.410917017
1.410951027
1.410985022
1.411019004
1.411052971
1.411086923
1.411120862
1.411154786
1.411188696
1.411222591
1.411256472
1.411290339
1.411324192
1.41135803
1.411391854
1.411425665
1.41145946
1.411493242
1.41152701
1.411560763
1.411594502
1.411628227
1.411661938
1.411695635
1.411729318
1.411762987
1.411796642
1.411830283
1.41186391
1.411897522
1.411931121
1.411964706
1.411998277
1.412031834
1.412065377
1.412098906
1.412132421
1.412165922
1.412199409
1.412232883
1.412266342
1.412299788
1.41233322
1.412366638
1.412400042
1.412433433
1.41246681
1.412500173
1.412533522
1.412566857
1.412600179
1.412633487
1.412666781
1.412700062
1.412733329
1.412766582
1.412799821
1.412833047
1.41286626
1.412899458
1.412932643
1.412965815
1.412998972
1.413032117
1.413065247
1.413098365
1.413131468
1.413164558
1.413197635
1.413230698
1.413263747
1.413296783
1.413329806
1.413362815
1.41339581
1.413428793
1.413461761
1.413494717
1.413527658
1.413560587
1.413593502
1.413626404
1.413659292
1.413692167
1.413725028
1.413757877
1.413790711
1.413823533
1.413856341
1.413889136
1.413921918
1.413954686
1.413987441
1.414020183
1.414052911
1.414085627
1.414118329
1.414151018
1.414183693
1.414216356
1.414249005
1.414281641
1.414314263
1.414346873
1.41437947
1.414412053
1.414444623
1.41447718
1.414509724
1.414542254
1.414574772
1.414607277
1.414639768
1.414672246
1.414704711
1.414737164
1.414769603
1.414802029
1.414834442
1.414866842
1.414899228
1.414931602
1.414963963
1.414996311
1.415028646
1.415060968
1.415093277
1.415125572
1.415157855
1.415190125
1.415222382
1.415254626
1.415286857
1.415319075
1.415351281
1.415383473
1.415415652
1.415447819
1.415479972
1.415512113
1.415544241
1.415576356
1.415608458
1.415640547
1.415672623
1.415704687
1.415736738
1.415768775
1.4158008
1.415832813
1.415864812
1.415896799
1.415928772
1.415960733
1.415992681
1.416024617
1.416056539
1.416088449
1.416120346
1.416152231
1.416184102
1.416215961
1.416247807
1.416279641
1.416311461
1.416343269
1.416375065
1.416406847
1.416438617
1.416470374
1.416502119
1.41653385
1.41656557
1.416597276
1.41662897
1.416660651
1.41669232
1.416723975
1.416755619
1.416787249
1.416818867
1.416850473
1.416882065
1.416913646
1.416945213
1.416976768
1.417008311
1.41703984
1.417071358
1.417102862
1.417134355
1.417165834
1.417197301
1.417228756
1.417260198
1.417291627
1.417323044
1.417354448
1.41738584
1.41741722
1.417448587
1.553254176
1.553248699
1.897101715
1.897048459
1.896995293
1.896942214
1.896889224
1.896836323
1.89678351
1.896730786
1.89667815
1.896625602
1.896573142
1.896520771
1.896468488
1.896416292
1.896364185
1.896312166
1.896260235
1.896208392
1.896156637
1.89610497
1.89605339
1.896001898
1.895950494
1.895899178
1.895847949
1.895796808
1.895745754
1.895694788
1.895643909
1.895593118
1.895542414
1.895491797
1.895441268
1.895390826
1.895340471
1.895290204
1.895240023
1.89518993
1.895139923
1.895090004
1.895040172
1.894990426
1.894940768
1.894891196
1.894841711
1.894792313
1.894743001
1.894693777
1.894644639
1.894595587
1.894546622
1.894497744
1.894448952
1.894400247
1.894351628
1.894303095
1.894254649
1.894206289
1.894158016
1.894109828
1.894061727
1.894013712
1.893965783
1.89391794
1.893870184
1.893822513
1.893774928
1.893727429
1.893680017
1.89363269
1.893585449
1.893538293
1.893491224
1.89344424
1.893397342
1.89335053
1.893303803
1.893257162
1.893210607
1.893164137
1.893117752
1.893071453
1.89302524
1.892979112
1.892933069
1.892887112
1.89284124
1.892795454
1.892749752
1.892704136
1.892658605
1.892613159
1.892567799
1.892522523
1.892477333
1.892432228
1.892387207
1.892342272
1.892297422
1.892252656
1.892207976
1.89216338
1.89211887
1.892074444
1.892030103
1.891985847
1.891941675
1.891897588
1.891853586
1.891809669
1.891765836
1.891722088
1.891678425
1.891634846
1.891591351
1.891547941
1.891504616
1.891461375
1.891418219
1.891375147
1.891332159
1.891289256
1.891246437
1.891203703
1.891161052
1.891118487
1.891076005
1.553945187
1.553955974
1.553966902
1.553977971
1.553989181
1.554000529
1.554012016
1.554023642
1.554035404
1.554047303
1.554059339
1.554071509
1.554083814
1.554096253
1.554108826
1.554121531
1.554134368
1.554147336
1.554160435
1.554173663
1.554187021
1.554200508
1.554214123
1.554227865
1.554241734
1.554255729
1.554269849
1.554284095
1.554298464
1.554312957
1.554327572
1.55434231
1.55435717
1.554372151
1.554387252
1.554402472
1.554417812
1.554433271
1.554448847
1.554464541
1.554480351
1.554496277
1.554512319
1.554528476
1.554544747
1.554561131
1.554577629
1.554594239
1.554610961
1.554627794
1.554644737
1.554661791
1.554678955
1.554696227
1.554713608
1.554731096
1.554748692
1.554766394
1.554784202
1.554802115
1.554820134
1.554838256
1.554856483
1.554874813
1.554893245
1.554911779
1.554930415
1.554949151
1.554967988
1.554986925
1.555005961
1.555025096
1.555044329
1.55506366
1.555083087
1.555102611
1.555122232
1.555141947
1.555161758
1.555181663
1.555201661
1.555221753
1.555241938
1.555262215
1.555282584
1.555303044
1.555323595
1.555344236
1.555364966
1.555385786
1.555406694
1.55542769
1.555448774
1.555469945
1.555491203
1.555512546
1.555533975
1.555555489
1.555577088
1.555598771
1.555620537
1.555642386
1.555664318
1.555686332
1.555708428
1.555730605
1.555752862
1.555775199
1.555797616
1.555820112
1.555842687
1.55586534
1.555888071
1.555910879
1.555933763
1.555956724
1.555979761
1.556002873
1.55602606
1.556049321
1.556072656
1.556096065
1.556119547
1.556143101
1.556166728
1.556190426
1.556214195
1.556238035
1.556261945
1.556285926
1.556309975
1.556334093
1.55635828
1.556382535
1.556406858
1.556431248
1.556455704
1.556480227
1.556504815
1.556529469
1.556554188
1.556578972
1.556603819
1.556628731
1.556653705
1.556678742
1.556703842
1.556729004
1.556754227
1.556779512
1.556804857
1.556830262
1.556855728
1.556881253
1.556906836
1.556932479
1.55695818
1.556983938
1.557009754
1.557035627
1.557061557
1.557087543
1.557113584
1.557139681
1.557165834
1.55719204
1.557218301
1.557244616
1.557270984
1.557297405
1.557323879
1.557350405
1.557376983
1.557403612
1.557430292
1.557457024
1.557483805
1.557510637
1.557537518
1.557564448
1.557591427
1.557618454
1.55764553
1.557672653
1.557699823
1.55772704
1.557754304
1.557781615
1.557808971
1.557836372
1.557863819
1.55789131
1.557918845
1.557946425
1.557974048
1.558001715
1.558029425
1.558057177
1.558084971
1.558112807
1.558140685
1.558168604
1.558196564
1.558224564
1.558252605
1.558280685
1.558308804
1.558336963
1.558365161
1.558393397
1.55842167
1.558449982
1.558478331
1.558506717
1.55853514
1.5585636
1.558592095
1.558620626
1.558649192
1.558677794
1.55870643
1.558735101
1.558763805
1.558792544
1.558821316
1.558850121
1.558878959
1.558907829
1.558936732
1.558965666
1.558994632
1.559023629
1.559052657
1.559081715
1.559110804
1.559139923
1.559169071
1.559198249
1.559227455
1.559256691
1.559285955
1.559315246
1.559344566
1.559373913
1.559403288
1.559432689
1.559462117
1.559491571
1.559521052
1.559550557
1.559580089
1.559609645
1.559639227
1.559668832
1.559698462
1.559728116
1.559757794
1.559787495
1.559817219
1.559846966
1.559876736
1.559906527
1.559936341
1.559966176
1.559996033
1.560025911
1.560055809
1.560085728
1.560115668
1.560145627
1.560175606
1.560205605
1.560235622
1.560265659
1.560295714
1.560325788
1.56035588
1.560385989
1.560416116
1.560446261
1.560476422
1.5605066
1.560536795
1.560567006
1.560597232
1.560627475
1.560657733
1.560688006
1.560718294
1.560748597
1.560778914
1.560809245
1.560839591
1.56086995
1.560900322
1.560930707
1.560961106
1.560991517
1.56102194
1.561052376
1.561082823
1.561113282
1.561143753
1.561174235
1.561204727
1.56123523
1.561265744
1.561296268
1.561326802
1.561357346
1.561387899
1.561418461
1.561449033
1.561479613
1.561510201
1.561540798
1.561571403
1.561602016
1.561632637
1.561663265
1.5616939
1.561724542
1.56175519
1.561785845
1.561816506
1.561847174
1.561877847
1.561908525
1.561939209
1.561969898
1.562000592
1.562031291
1.562061994
1.562092701
1.562123413
1.562154128
1.562184847
1.562215569
1.562246294
1.562277022
1.562307753
1.562338486
1.562369222
1.562399959
1.562430699
1.56246144
1.562492183
1.562522927
1.562553672
1.562584417
1.562615164
1.562645911
1.562676658
1.562707405
1.562738151
1.562768898
1.562799644
1.562830389
1.562861133
1.562891875
1.562922617
1.562953356
1.562984094
1.56301483
1.563045564
1.563076296
1.563107024
1.56313775
1.563168473
1.563199193
1.56322991
1.563260623
1.563291332
1.563322038
1.563352739
1.563383436
1.563414128
1.563444816
1.563475499
1.563506177
1.56353685
1.563567517
1.563598178
1.563628834
1.563659484
1.563690128
1.563720765
1.563751396
1.563782021
1.563812638
1.563843248
1.563873852
1.563904447
1.563935036
1.563965616
1.563996189
1.564026753
1.564057309
1.564087857
1.564118396
1.564148926
1.564179448
1.56420996
1.564240463
1.564270957
1.564301441
1.564331915
1.564362379
1.564392833
1.564423277
1.56445371
1.564484133
1.564514544
1.564544945
1.564575335
1.564605714
1.564636081
1.564666436
1.56469678
1.564727112
1.564757432
1.564787739
1.564818034
1.564848317
1.564878587
1.564908844
1.564939088
1.564969319
1.564999536
1.56502974
1.565059931
1.565090107
1.56512027
1.565150419
1.565180553
1.565210673
1.565240779
1.56527087
1.565300946
1.565331007
1.565361053
1.565391083
1.565421098
1.565451098
1.565481082
1.56551105
1.565541002
1.565570938
1.565600858
1.565630761
1.565660648
1.565690518
1.565720371
1.565750207
1.565780026
1.565809828
1.565839612
1.565869379
1.565899128
1.56592886
1.565958573
1.565988269
1.566017946
1.566047605
1.566077245
1.566106867
1.56613647
1.566166054
1.566195619
1.566225165
1.566254691
1.566284198
1.566313686
1.566343154
1.566372602
1.566402031
1.566431439
1.566460827
1.566490195
1.566519542
1.566548869
1.566578175
1.566607461
1.566636725
1.566665968
1.566695191
1.566724392
1.566753571
1.566782729
1.566811865
1.56684098
1.566870072
1.566899143
1.566928192
1.566957218
1.566986222
1.567015203
1.567044162
1.567073098
1.567102011
1.567130901
1.567159768
1.567188612
1.567217433
1.56724623
1.567275004
1.567303754
1.56733248
1.567361183
1.567389861
1.567418516
1.567447146
1.567475752
1.567504333
1.56753289
1.567561423
1.56758993
1.567618413
1.567646871
1.567675303
1.567703711
1.567732093
1.56776045
1.567788781
1.567817087
1.567845367
1.567873622
1.56790185
1.567930053
1.567958229
1.567986379
1.568014503
1.5680426
1.568070671
1.568098715
1.568126733
1.568154724
1.568182688
1.568210624
1.568238534
1.568266417
1.568294272
1.5683221
1.5683499
1.568377673
1.568405418
1.568433135
1.568460825
1.568488486
1.568516119
1.568543725
1.568571302
1.56859885
1.56862637
1.568653862
1.568681325
1.56870876
1.568736165
1.568763542
1.56879089
1.568818208
1.568845498
1.568872758
1.568899989
1.56892719
1.568954362
1.568981505
1.569008618
1.569035701
1.569062754
1.569089777
1.56911677
1.569143733
1.569170666
1.569197569
1.569224441
1.569251283
1.569278094
1.569304875
1.569331625
1.569358344
1.569385032
1.56941169
1.569438316
1.569464912
1.569491476
1.569518009
1.56954451
1.569570981
1.569597419
1.569623826
1.569650202
1.569676546
1.569702858
1.569729138
1.569755386
1.569781603
1.569807787
1.569833939
1.569860058
1.569886146
1.569912201
1.569938223
1.569964213
1.569990171
1.570016096
1.570041988
1.570067847
1.570093673
1.570119466
1.570145227
1.570170954
1.570196648
1.570222309
1.570247936
1.57027353
1.570299091
1.570324618
1.570350111
1.570375571
1.570400997
1.57042639
1.570451748
1.570477073
1.570502364
1.57052762
1.570552843
1.570578031
1.570603185
1.570628305
1.57065339
1.570678441
1.570703458
1.570728439
1.570753387
1.570778299
1.570803177
1.57082802
1.570852829
1.570877602
1.57090234
1.570927043
1.570951712
1.570976345
1.571000942
1.571025505
1.571050032
1.571074524
1.57109898
1.571123401
1.571147786
1.571172136
1.57119645
1.571220728
1.57124497
1.571269177
1.571293348
1.571317482
1.571341581
1.571365644
1.57138967
1.571413661
1.571437615
1.571461533
1.571485414
1.571509259
1.571533068
1.57155684
1.571580576
1.571604275
1.571627937
1.571651563
1.571675152
1.571698705
1.57172222
1.571745699
1.57176914
1.571792545
1.571815912
1.571839243
1.571862536
1.571885793
1.571909012
1.571932193
1.571955338
1.571978445
1.572001515
1.572024547
1.572047542
1.572070499
1.572093418
1.5721163
1.572139145
1.572161951
1.57218472
1.572207451
1.572230144
1.5722528
1.572275417
1.572297997
1.572320538
1.572343041
1.572365507
1.572387934
1.572410323
1.572432673
1.572454986
1.57247726
1.572499496
1.572521693
1.572543852
1.572565973
1.572588055
1.572610099
1.572632104
1.57265407
1.572675998
1.572697887
1.572719737
1.572741549
1.572763322
1.572785056
1.572806751
1.572828407
1.572850025
1.572871603
1.572893142
1.572914643
1.572936104
1.572957526
1.57297891
1.573000253
1.573021558
1.573042824
1.57306405
1.573085237
1.573106385
1.573127493
1.573148562
1.573169591
1.573190581
1.573211532
1.573232443
1.573253315
1.573274147
1.573294939
1.573315692
1.573336405
1.573357078
1.573377712
1.573398306
1.57341886
1.573439375
1.573459849
1.573480284
1.573500679
1.573521034
1.573541349
1.573561625
1.57358186
1.573602055
1.57362221
1.573642325
1.5736624
1.573682435
1.57370243
1.573722385
1.5737423
1.573762174
1.573782008
1.573801802
1.573821556
1.573841269
1.573860942
1.573880575
1.573900168
1.57391972
1.573939231
1.573958703
1.573978134
1.573997524
1.574016874
1.574036184
1.574055453
1.574074681
1.574093869
1.574113017
1.574132124
1.57415119
1.574170215
1.574189201
1.574208145
1.574227049
1.574245912
1.574264734
1.574283516
1.574302257
1.574320957
1.574339616
1.574358235
1.574376813
1.57439535
1.574413847
1.574432302
1.574450717
1.57446909
1.574487423
1.574505716
1.574523967
1.574542177
1.574560346
1.574578475
1.574596562
1.574614609
1.574632615
1.574650579
1.574668503
1.574686386
1.574704227
1.574722028
1.574739788
1.574757506
1.574775184
1.57479282
1.574810416
1.57482797
1.574845484
1.574862956
1.574880387
1.574897777
1.574915126
1.574932434
1.574949701
1.574966927
1.574984112
1.575001255
1.575018357
1.575035419
1.575052439
1.575069418
1.575086355
1.575103252
1.575120107
1.575136922
1.575153695
1.575170427
1.575187118
1.575203767
1.575220376
1.575236943
1.575253469
1.575269954
1.575286398
1.5753028
1.575319162
1.575335482
1.575351761
1.575367999
1.575384195
1.575400351
1.575416465
1.575432538
1.57544857
1.575464561
1.57548051
1.575496419
1.575512286
1.575528112
1.575543897
1.575559641
1.575575344
1.575591005
1.575606625
1.575622205
1.575637743
1.57565324
1.575668695
1.57568411
1.575699484
1.575714816
1.575730108
1.575745358
1.575760567
1.575775735
1.575790862
1.575805948
1.575820993
1.575835997
1.57585096
1.575865882
1.575880762
1.575895602
1.575910401
1.575925159
1.575939876
1.575954551
1.575969186
1.57598378
1.575998333
1.576012845
1.576027316
1.576041747
1.576056136
1.576070484
1.576084792
1.576099059
1.576113285
1.57612747
1.576141614
1.576155718
1.576169781
1.576183803
1.576197784
1.576211724
1.576225624
1.576239483
1.576253302
1.576267079
1.576280817
1.576294513
1.576308169
1.576321784
1.576335359
1.576348893
1.576362387
1.57637584
1.576389252
1.576402624
1.576415956
1.576429247
1.576442498
1.576455709
1.576468879
1.576482008
1.576495098
1.576508147
1.576521156
1.576534124
1.576547052
1.57655994
1.576572788
1.576585596
1.576598364
1.576611091
1.576623778
1.576636426
1.576649033
1.5766616
1.576674127
1.576686615
1.576699062
1.57671147
1.576723837
1.576736165
1.576748453
1.576760701
1.576772909
1.576785078
1.576797207
1.576809296
1.576821346
1.576833356
1.576845326
1.576857257
1.576869149
1.576881001
1.576892813
1.576904586
1.57691632
1.576928014
1.576939669
1.576951285
1.576962861
1.576974398
1.576985896
1.576997355
1.577008775
1.577020156
1.577031498
1.577042801
1.577054064
1.577065289
1.577076475
1.577087622
1.577098731
[truncated: 12,400 more rows]
