# Supplementary material for: Multi-orbit lunar GNSS constellation design with distant retrograde orbit and Halo orbit combination
Source: Sci Rep. 2023 Jun 22;13:10158. doi: 10.1038/s41598-023-37348-x (PMC10287729; doi:10.1038/s41598-023-37348-x)
Supplement: Supplementary file 1 — Supplementary Information. [file 41598_2023_37348_MOESM1_ESM.zip › supplement materials of the manuscript/Figure 10/Arctic Region of the Moon/Case M-1/(b)PDOP Value.csv]

2.120360910615894046e+00
2.120306281233978574e+00
2.120251568284631460e+00
2.120196774124599060e+00
2.120141901091066927e+00
2.120086951501437333e+00
2.120031927653095227e+00
2.119976831823194630e+00
2.119921666268437477e+00
2.119866433224858682e+00
2.119811134907615191e+00
2.119755773510777264e+00
2.119700351207122857e+00
2.119644870147936455e+00
2.119589332462810560e+00
2.119533740259449406e+00
2.119478095623478886e+00
2.119422400618257818e+00
2.119366657284694977e+00
2.119310867641062135e+00
2.119255033682827971e+00
2.119199157382470666e+00
2.119143240689318031e+00
2.119087285529375198e+00
2.119031293805164751e+00
2.118975267395565520e+00
2.118919208155658929e+00
2.118863117916576666e+00
2.118806998485351478e+00
2.118750851644774169e+00
2.118694679153254157e+00
2.118638482744682694e+00
2.118582264128298753e+00
2.118526024988562462e+00
2.118469766985027647e+00
2.118413491752226374e+00
2.118357200899545489e+00
2.118300896011116041e+00
2.118244578645706699e+00
2.118188250336618061e+00
2.118131912591577848e+00
2.118075566892646755e+00
2.118019214696127861e+00
2.117962857432471591e+00
2.117906496506195779e+00
2.117850133295802628e+00
2.117793769153703209e+00
2.117737405406140638e+00
2.117681043353126125e+00
2.117624684268371915e+00
2.117568329399228677e+00
2.117511979966632207e+00
2.117455637165048365e+00
2.117399302162426000e+00
2.117342976100148544e+00
2.117286660092999373e+00
2.117230355229119620e+00
2.117174062569978421e+00
2.117117783150344046e+00
2.117061517978259477e+00
2.117005268035018428e+00
2.116949034275156016e+00
2.116892817626425227e+00
2.116836618989802687e+00
2.116780439239468237e+00
2.116724279222815142e+00
2.116668139760451428e+00
2.116612021646200326e+00
2.116555925647120695e+00
2.116499852503512358e+00
2.116443802928944073e+00
2.116387777610266863e+00
2.116331777207648646e+00
2.116275802354595115e+00
2.116219853657993255e+00
2.116163931698141543e+00
2.116108037028795241e+00
2.116052170177209923e+00
2.115996331644188100e+00
2.115940521904135618e+00
2.115884741405114511e+00
2.115828990568904278e+00
2.115773269791064060e+00
2.115717579440997476e+00
2.115661919862028117e+00
2.115606291371464831e+00
2.115550694260687870e+00
2.115495128795223501e+00
2.115439595214828383e+00
2.115384093733577942e+00
2.115328624539959179e+00
2.115273187796958165e+00
2.115217783642163951e+00
2.115162412187865382e+00
2.115107073521152348e+00
2.115051767704029473e+00
2.114996494773516922e+00
2.114941254741771193e+00
2.114886047596195251e+00
2.114830873299560210e+00
2.114775731790127011e+00
2.114720622981767661e+00
2.114665546764102011e+00
2.114610503002613218e+00
2.114555491538795629e+00
2.114500512190282677e+00
2.114445564750987216e+00
2.114390648991242738e+00
2.114335764657950811e+00
2.114280911474718305e+00
2.114226089142019926e+00
2.114171297337337219e+00
2.114116535715319767e+00
2.114061803907941517e+00
2.114007101524656207e+00
2.113952428152560348e+00
2.113897783356557092e+00
2.113843166679523211e+00
2.113788577642472077e+00
2.113734015744729078e+00
2.113679480464102589e+00
2.113624971257054508e+00
2.113570487558880995e+00
2.113516028783889666e+00
2.113461594325575454e+00
2.113407183556809787e+00
2.113352795830019559e+00
2.113298430477371870e+00
2.113244086810965428e+00
2.113189764123015291e+00
2.113135461686048711e+00
2.113081178753090761e+00
2.113026914557863734e+00
2.112972668314980318e+00
2.112918439220139000e+00
2.112864226450324789e+00
2.112810029164005954e+00
2.112755846501340962e+00
2.112701677584368554e+00
2.112647521517225790e+00
2.112593377386342119e+00
2.112539244260648541e+00
2.112485121191786330e+00
2.112431007214308654e+00
2.112376901345898617e+00
2.112322802587568660e+00
2.112268709923880827e+00
2.112214622323151048e+00
2.112160538737665849e+00
2.112106458103895523e+00
2.112052379342701958e+00
2.111998301359562014e+00
2.111944223044776692e+00
2.111890143273688292e+00
2.111836060906898460e+00
2.111781974790482241e+00
2.111727883756208790e+00
2.111673786621754534e+00
2.111619682190926550e+00
2.111565569253878394e+00
2.111511446587326368e+00
2.111457312954774679e+00
2.111403167106729484e+00
2.111349007780919607e+00
2.111294833702518581e+00
2.111240643584360921e+00
2.111186436127164612e+00
2.111132210019748268e+00
2.111077963939253177e+00
2.111023696551362683e+00
2.110969406510520674e+00
2.110915092460152298e+00
2.110860753032881121e+00
2.110806386850752059e+00
2.110751992525445431e+00
2.110697568658501222e+00
2.110643113841531804e+00
2.110588626656443978e+00
2.110534105675653027e+00
2.110479549462303872e+00
2.110424956570483790e+00
2.110370325545441350e+00
2.110315654923802242e+00
2.110260943233781550e+00
2.110206188995400911e+00
2.110151390720701237e+00
2.110096546913958537e+00
2.110041656071892202e+00
2.109986716683879937e+00
2.109931727232170040e+00
2.109876686192086570e+00
2.109821592032246507e+00
2.109766443214761367e+00
2.109711238195449923e+00
2.109655975424044705e+00
2.109600653344394949e+00
2.109545270394677541e+00
2.109489825007594632e+00
2.109434315610583255e+00
2.109378740626012938e+00
2.109323098471389546e+00
2.109267387559555118e+00
2.109211606298887709e+00
2.109155753093497676e+00
2.109099826343426631e+00
2.109043824444841952e+00
2.108987745790231294e+00
2.108931588768598431e+00
2.108875351765651107e+00
2.108819033163999546e+00
2.108762631343334970e+00
2.108706144680630779e+00
2.108649571550321067e+00
2.108592910324492475e+00
2.108536159373060936e+00
2.108479317063964409e+00
2.108422381763339182e+00
2.108365351835701507e+00
2.108308225644127454e+00
2.108251001550430992e+00
2.108193677915340292e+00
2.108136253098671364e+00
2.108078725459504366e+00
2.108021093356353237e+00
2.107963355147339346e+00
2.107905509190355797e+00
2.107847553843241517e+00
2.107789487463942457e+00
2.107731308410679016e+00
2.107673015042108133e+00
2.107614605717485379e+00
2.107556078796825716e+00
2.107497432641059820e+00
2.107438665612194395e+00
2.107379776073466715e+00
2.107320762389496505e+00
2.107261622926439149e+00
2.107202356052140679e+00
2.107142960136279441e+00
2.107083433550518858e+00
2.107023774668653981e+00
2.106963981866751823e+00
2.106904053523297460e+00
2.106843988019334368e+00
2.106783783738603866e+00
2.106723439067681447e+00
2.106662952396115784e+00
2.106602322116561510e+00
2.106541546624913330e+00
2.106480624320436146e+00
2.106419553605895167e+00
2.106358332887686036e+00
2.106296960575957833e+00
2.106235435084740093e+00
2.106173754832065370e+00
2.106111918240091363e+00
2.106049923735219043e+00
2.105987769748213889e+00
2.105925454714317802e+00
2.105862977073370779e+00
2.105800335269917056e+00
2.105737527753321459e+00
2.105674552977877756e+00
2.105611409402918355e+00
2.105548095492917771e+00
2.105484609717603650e+00
2.105420950552050918e+00
2.105357116476794133e+00
2.105293105977922075e+00
2.105228917547176781e+00
2.105164549682051245e+00
2.105100000885884004e+00
2.105035269667954179e+00
2.104970354543573841e+00
2.104905254034177720e+00
2.104839966667412465e+00
2.104774490977222356e+00
2.104708825503941227e+00
2.104642968794368851e+00
2.104576919401858870e+00
2.104510675886397397e+00
2.104444236814686953e+00
2.104377600760218403e+00
2.104310766303352231e+00
2.104243732031392256e+00
2.104176496538657126e+00
2.104109058426555823e+00
2.104041416303656042e+00
2.103973568785754367e+00
2.103905514495941986e+00
2.103837252064671759e+00
2.103768780129825267e+00
2.103700097336770991e+00
2.103631202338428263e+00
2.103562093795331656e+00
2.103492770375681165e+00
2.103423230755408824e+00
2.103353473618224001e+00
2.103283497655682233e+00
2.103213301567224303e+00
2.103142884060235751e+00
2.103072243850093503e+00
2.103001379660220937e+00
2.102930290222126519e+00
2.102858974275459758e+00
2.102787430568045401e+00
2.102715657855940723e+00
2.102643654903462167e+00
2.102571420483239084e+00
2.102498953376248370e+00
2.102426252371850879e+00
2.102353316267832728e+00
2.102280143870438600e+00
2.102206733994407273e+00
2.102133085463004036e+00
2.102059197108056221e+00
2.101985067769977622e+00
2.101910696297804915e+00
2.101836081549222079e+00
2.101761222390591488e+00
2.101686117696973444e+00
2.101610766352159487e+00
2.101535167248690161e+00
2.101459319287880323e+00
2.101383221379839572e+00
2.101306872443494012e+00
2.101230271406604899e+00
2.101153417205786411e+00
2.101076308786524294e+00
1.371087261967419035e+00
1.371114763370848033e+00
1.371142424495855217e+00
1.371170244762199619e+00
1.371198223588764087e+00
1.371226360393591914e+00
1.371254654593923927e+00
1.371283105606238450e+00
1.371311712846284836e+00
1.371340475729123431e+00
1.371369393669159331e+00
1.371398466080179235e+00
1.371427692375386753e+00
1.371457071967438601e+00
1.371486604268477683e+00
1.371516288690169727e+00
1.371546124643734599e+00
1.371576111539984044e+00
1.371606248789351223e+00
1.371636535801926904e+00
1.371666971987490102e+00
1.371697556755541836e+00
1.371728289515336208e+00
1.371759169675913270e+00
1.371790196646129889e+00
1.371821369834690829e+00
1.371852688650178953e+00
1.371884152501087417e+00
1.371915760795846317e+00
1.371947512942857106e+00
1.371979408350517460e+00
1.372011446427253478e+00
1.372043626581547215e+00
1.372075948221963770e+00
1.372108410757182817e+00
1.372141013596022141e+00
1.372173756147467838e+00
1.372206637820701625e+00
1.372239658025125042e+00
1.372272816170388543e+00
1.372306111666415696e+00
1.372339543923429606e+00
1.372373112351979341e+00
1.372406816362963689e+00
1.372440655367656914e+00
1.372474628777731631e+00
1.372508736005285668e+00
1.372542976462864051e+00
1.372577349563482318e+00
1.372611854720651170e+00
1.372646491348398001e+00
1.372681258861291997e+00
1.372716156674461896e+00
1.372751184203623298e+00
1.372786340865096877e+00
1.372821626075830137e+00
1.372857039253421396e+00
1.372892579816136216e+00
1.372928247182932049e+00
1.372964040773474670e+00
1.372999960008163045e+00
1.373036004308142877e+00
1.373072173095331916e+00
1.373108465792434618e+00
1.373144881822963903e+00
1.373181420611257142e+00
1.373218081582497252e+00
1.373254864162728461e+00
1.373291767778874517e+00
1.373328791858757114e+00
1.373365935831112106e+00
1.373403199125605934e+00
1.373440581172853836e+00
1.373478081404434947e+00
1.373515699252908284e+00
1.373553434151829622e+00
1.373591285535766593e+00
1.373629252840313120e+00
1.373667335502106512e+00
1.373705532958839903e+00
1.373743844649278012e+00
1.373782270013272466e+00
1.373820808491772683e+00
1.373859459526844518e+00
1.373898222561678262e+00
1.373937097040607513e+00
1.373976082409116728e+00
1.374015178113858759e+00
1.374054383602665075e+00
1.374093698324559076e+00
1.374133121729767204e+00
1.374172653269731370e+00
1.374212292397121837e+00
1.374252038565846323e+00
1.374291891231063101e+00
1.374331849849191656e+00
1.374371913877922902e+00
1.374412082776230726e+00
1.374452356004381093e+00
1.374492733023943591e+00
1.374533213297799428e+00
1.374573796290154304e+00
1.374614481466544635e+00
1.374655268293848431e+00
1.374696156240295064e+00
1.374737144775473041e+00
1.374778233370338221e+00
1.374819421497225136e+00
1.374860708629851436e+00
1.374902094243328765e+00
1.374943577814170093e+00
1.374985158820297482e+00
1.375026836741048974e+00
1.375068611057185919e+00
1.375110481250902073e+00
1.375152446805828488e+00
1.375194507207040839e+00
1.375236661941066973e+00
1.375278910495892681e+00
1.375321252360966806e+00
1.375363687027210347e+00
1.375406213987020454e+00
1.375448832734275317e+00
1.375491542764341713e+00
1.375534343574080332e+00
1.375577234661848891e+00
1.375620215527510126e+00
1.375663285672436009e+00
1.375706444599509304e+00
1.375749691813134223e+00
1.375793026819235321e+00
1.375836449125265482e+00
1.375879958240208367e+00
1.375923553674582633e+00
1.375967234940447481e+00
1.376011001551403323e+00
1.376054853022597779e+00
1.376098788870729672e+00
1.376142808614049695e+00
1.376186911772366184e+00
1.376231097867046227e+00
1.376275366421020774e+00
1.376319716958784856e+00
1.376364149006403581e+00
1.376408662091510138e+00
1.376453255743312232e+00
1.376497929492592753e+00
1.376542682871712220e+00
1.376587515414610330e+00
1.376632426656807517e+00
1.376677416135409171e+00
1.376722483389103857e+00
1.376767627958167095e+00
1.376812849384463355e+00
1.376858147211444283e+00
1.376903520984153362e+00
1.376948970249225468e+00
1.376994494554887760e+00
1.377040093450960123e+00
1.377085766488857832e+00
1.377131513221589998e+00
1.377177333203761789e+00
1.377223225991573541e+00
1.377269191142823201e+00
1.377315228216903442e+00
1.377361336774804990e+00
1.377407516379113961e+00
1.377453766594015194e+00
1.377500086985288030e+00
1.377546477120309865e+00
1.377592936568053483e+00
1.377639464899086841e+00
1.377686061685574392e+00
1.377732726501274652e+00
1.377779458921539302e+00
1.377826258523315417e+00
1.377873124885140355e+00
1.377920057587144420e+00
1.377967056211048646e+00
1.378014120340161464e+00
1.378061249559384027e+00
1.378108443455200449e+00
1.378155701615682904e+00
1.378203023630487634e+00
1.378250409090854500e+00
1.378297857589603881e+00
1.378345368721137998e+00
1.378392942081436034e+00
1.378440577268054357e+00
1.378488273880124293e+00
1.378536031518350358e+00
1.378583849785007809e+00
1.378631728283941760e+00
1.378679666620563848e+00
1.378727664401852016e+00
1.378775721236345397e+00
1.378823836734144770e+00
1.378872010506909440e+00
1.378920242167855026e+00
1.378968531331749459e+00
1.379016877614914094e+00
1.379065280635217050e+00
1.379113740012073874e+00
1.379162255366443102e+00
1.379210826320824923e+00
1.379259452499256966e+00
1.379308133527312741e+00
1.379356869032098754e+00
1.379405658642250287e+00
1.379454501987930959e+00
1.379503398700827610e+00
1.379552348414147867e+00
1.379601350762618583e+00
1.379650405382479850e+00
1.379699511911484322e+00
1.379748669988893894e+00
1.379797879255474369e+00
1.379847139353495900e+00
1.379896449926725666e+00
1.379945810620427427e+00
1.379995221081357082e+00
1.380044680957759118e+00
1.380094189899363943e+00
1.380143747557383671e+00
1.380193353584509008e+00
1.380243007634905483e+00
1.380292709364210779e+00
1.380342458429529851e+00
1.380392254489432258e+00
1.380442097203946838e+00
1.380491986234561930e+00
1.380541921244216930e+00
1.380591901897301632e+00
1.380641927859651119e+00
1.380691998798543318e+00
1.380742114382693453e+00
1.380792274282251597e+00
1.380842478168797793e+00
1.380892725715339830e+00
1.380943016596305917e+00
1.380993350487545790e+00
1.381043727066322058e+00
1.381094146011309087e+00
1.381144607002587676e+00
1.381195109721641501e+00
1.381245653851353339e+00
1.381296239076001520e+00
1.381346865081252151e+00
1.381397531554161784e+00
1.381448238183167199e+00
1.381498984658084073e+00
1.381549770670102539e+00
1.381600595911782525e+00
1.381651460077050864e+00
1.381702362861195299e+00
1.381753303960861157e+00
1.381804283074048456e+00
1.381855299900104361e+00
1.381906354139722959e+00
1.381957445494938153e+00
1.382008573669121221e+00
1.382059738366973933e+00
1.382110939294528329e+00
1.382162176159138056e+00
1.382213448669477929e+00
1.382264756535536820e+00
1.382316099468614556e+00
1.382367477181319027e+00
1.382418889387557748e+00
1.382470335802537642e+00
1.382521816142759929e+00
1.382573330126013467e+00
1.382624877471372971e+00
1.382676457899193023e+00
1.382728071131105851e+00
1.382779716890013555e+00
1.382831394900087663e+00
1.382883104886761139e+00
1.382934846576726828e+00
1.382986619697931685e+00
1.383038423979572551e+00
1.383090259152091939e+00
1.383142124947174256e+00
1.383194021097740034e+00
1.383245947337941928e+00
1.383297903403162943e+00
1.383349889030007551e+00
1.383401903956300583e+00
1.383453947921081895e+00
1.383506020664601932e+00
1.383558121928317952e+00
1.383610251454888029e+00
1.383662408988168835e+00
1.383714594273209642e+00
1.383766807056248549e+00
1.383819047084708931e+00
1.383871314107193662e+00
1.383923607873480677e+00
1.383975928134520084e+00
1.384028274642429501e+00
1.384080647150488508e+00
1.384133045413134866e+00
1.384185469185960971e+00
1.384237918225708519e+00
1.384290392290265181e+00
1.384342891138658604e+00
1.384395414531053525e+00
1.384447962228747997e+00
1.384500533994167615e+00
1.384553129590860854e+00
1.384605748783497070e+00
1.384658391337860062e+00
1.384711057020844738e+00
1.384763745600452678e+00
1.384816456845789023e+00
1.384869190527055149e+00
1.384921946415547112e+00
1.384974724283651204e+00
1.385027523904838631e+00
1.385080345053661954e+00
1.385133187505750429e+00
1.385186051037806454e+00
1.385238935427601792e+00
1.385291840453970247e+00
1.385344765896808328e+00
1.385397711537067922e+00
1.385450677156751409e+00
1.385503662538911218e+00
1.385556667467640724e+00
1.385609691728076021e+00
1.385662735106385490e+00
1.385715797389770243e+00
1.385768878366458345e+00
1.385821977825701046e+00
1.385875095557768111e+00
1.385928231353943829e+00
1.385981385006525235e+00
1.386034556308813670e+00
1.386087745055115006e+00
1.386140951040733427e+00
1.386194174061965878e+00
1.386247413916103621e+00
1.386300670401421797e+00
1.386353943317179649e+00
1.386407232463614525e+00
1.386460537641938995e+00
1.386513858654335962e+00
1.386567195303955558e+00
1.386620547394911585e+00
1.386673914732275747e+00
1.386727297122075875e+00
1.386780694371290812e+00
1.386834106287846868e+00
1.386887532680614488e+00
1.386940973359402474e+00
1.386994428134957325e+00
1.387047896818956572e+00
1.387101379224006559e+00
1.387154875163637779e+00
1.387208384452301324e+00
1.387261906905366882e+00
1.387315442339114524e+00
1.387368990570736038e+00
1.387422551418329375e+00
1.387476124700892433e+00
1.387529710238323055e+00
1.387583307851413483e+00
1.387636917361846134e+00
1.387690538592192491e+00
1.387744171365906443e+00
1.387797815507322063e+00
1.387851470841650725e+00
1.387905137194975769e+00
1.387958814394250506e+00
1.388012502267293335e+00
1.388066200642785741e+00
1.388119909350266745e+00
1.388173628220131572e+00
1.388227357083625879e+00
1.388281095772844864e+00
1.388334844120727052e+00
1.388388601961052515e+00
1.388442369128438436e+00
1.388496145458338216e+00
1.388549930787033482e+00
1.388603724951635421e+00
1.388657527790077229e+00
1.388711339141114331e+00
1.388765158844318837e+00
1.388818986740076644e+00
1.388872822669584117e+00
1.388926666474844973e+00
1.388980517998666286e+00
1.389034377084657157e+00
1.389088243577222492e+00
1.389142117321562342e+00
1.389195998163666124e+00
1.389249885950312402e+00
1.389303780529063559e+00
1.389357681748262463e+00
1.389411589457030916e+00
1.389465503505264987e+00
1.389519423743631021e+00
1.389573350023566523e+00
1.389627282197272384e+00
1.389681220117712002e+00
1.389735163638608384e+00
1.389789112614439048e+00
1.389843066900436241e+00
1.389897026352581610e+00
1.389950990827602428e+00
1.390004960182970928e+00
1.390058934276898528e+00
1.390112912968337611e+00
1.390166896116971751e+00
1.390220883583217493e+00
1.390274875228221241e+00
1.390328870913853931e+00
1.390382870502710144e+00
1.390436873858104327e+00
1.390490880844066801e+00
1.390544891325344201e+00
1.390598905167393928e+00
1.390652922236380373e+00
1.390706942399175139e+00
1.390760965523352155e+00
1.390814991477185236e+00
1.390869020129645417e+00
1.390923051350398287e+00
1.390977085009800884e+00
1.391031120978899693e+00
1.391085159129426208e+00
1.391139199333795817e+00
1.391193241465105146e+00
1.391247285397128719e+00
1.391301331004315411e+00
1.391355378161787337e+00
1.391409426745336742e+00
1.391463476631423557e+00
1.391517527697170742e+00
1.391571579820365168e+00
1.391625632879452512e+00
1.391679686753535261e+00
1.391733741322370266e+00
1.391787796466365634e+00
1.391841852066580287e+00
1.391895908004717519e+00
1.391949964163126774e+00
1.392004020424797872e+00
1.392058076673360567e+00
1.392112132793080548e+00
1.392166188668859439e+00
1.392220244186228140e+00
1.392274299231348600e+00
1.392328353691009157e+00
1.392382407452623205e+00
1.392436460404224974e+00
1.392490512434469974e+00
1.392544563432630333e+00
1.392598613288593024e+00
1.392652661892857413e+00
1.392706709136535048e+00
1.392760754911342325e+00
1.392814799109604929e+00
1.392868841624249843e+00
1.392922882348805347e+00
1.392976921177399241e+00
1.393030958004755515e+00
1.393084992726192572e+00
1.393139025237621897e+00
1.393193055435544059e+00
1.393247083217047821e+00
1.393301108479807482e+00
1.393355131122080426e+00
1.393409151042706462e+00
1.393463168141103381e+00
1.393517182317266290e+00
1.393571193471765390e+00
1.393625201505744204e+00
1.393679206320915576e+00
1.393733207819562114e+00
1.393787205904533089e+00
1.393841200479241760e+00
1.393895191447664050e+00
1.393949178714335657e+00
1.394003162184352718e+00
1.394057141763364704e+00
1.394111117357578422e+00
1.394165088873751568e+00
1.394219056219192732e+00
1.394273019301759176e+00
1.394326978029853947e+00
1.394380932312426102e+00
1.394434882058965597e+00
1.394488827179505508e+00
1.394542767584615817e+00
1.394596703185404740e+00
1.394650633893515179e+00
1.394704559621123607e+00
1.315651461205206596e+00
1.315771387436982298e+00
1.315890598952780266e+00
1.316009096602424489e+00
1.316126881249259917e+00
1.316243953770025232e+00
1.316360315054717400e+00
1.316475966006465548e+00
1.316590907541396849e+00
1.316705140588512624e+00
1.316818666089553780e+00
1.316931484998877355e+00
1.317043598283324624e+00
1.317155006922096305e+00
1.317265711906626002e+00
1.317375714240449636e+00
1.317485014939084653e+00
1.317593615029900800e+00
1.317701515551997771e+00
1.317808717556078646e+00
1.317915222104326656e+00
1.318021030270282834e+00
1.318126143138719897e+00
1.318230561805523893e+00
1.318334287377568970e+00
1.318437320972597915e+00
1.318539663719099364e+00
1.318641316756189230e+00
1.318742281233489466e+00
1.318842558311009716e+00
1.318942149159026522e+00
1.319041054957968528e+00
1.319139276898295021e+00
1.319236816180381355e+00
1.319333674014399271e+00
1.319429851620203875e+00
1.319525350227216176e+00
1.319620171074308956e+00
1.319714315409689753e+00
1.319807784490790503e+00
1.319900579584151412e+00
1.319992701965309045e+00
1.320084152918683085e+00
1.320174933737465306e+00
1.320265045723508113e+00
1.320354490187213958e+00
1.320443268447422991e+00
1.320531381831308471e+00
1.320618831674261529e+00
1.320705619319786583e+00
1.320791746119392762e+00
1.320877213432485320e+00
1.320962022626260168e+00
1.321046175075595741e+00
1.321129672162949742e+00
1.321212515278251676e+00
1.321294705818799819e+00
1.321376245189156418e+00
1.321457134801043765e+00
1.321537376073242731e+00
1.321616970431488181e+00
1.321695919308369938e+00
1.321774224143228871e+00
1.321851886382059416e+00
1.321928907477404991e+00
1.322005288888263408e+00
1.322081032079984508e+00
1.322156138524172242e+00
1.322230609698588744e+00
1.322304447087055301e+00
1.322377652179356211e+00
1.322450226471142853e+00
1.322522171463837104e+00
1.322593488664538963e+00
1.322664179585929300e+00
1.322734245746176818e+00
1.322803688668846789e+00
1.322872509882805137e+00
1.322940710922128948e+00
1.323008293326013440e+00
1.323075258638682250e+00
1.323141608409295289e+00
1.323207344191860813e+00
1.323272467545144160e+00
1.323336980032581822e+00
1.323400883222190183e+00
1.323464178686480697e+00
1.323526868002370183e+00
1.323588952751096892e+00
1.323650434518133245e+00
1.323711314893101010e+00
1.323771595469686702e+00
1.323831277845556764e+00
1.323890363622274968e+00
1.323948854405217812e+00
1.324006751803493476e+00
1.324064057429860330e+00
1.324120772900642784e+00
1.324176899835654453e+00
1.324232439858115118e+00
1.324287394594570344e+00
1.324341765674816207e+00
1.324395554731816471e+00
1.324448763401627538e+00
1.324501393323318510e+00
1.324553446138897916e+00
1.324604923493232445e+00
1.324655827033975442e+00
1.324706158411489643e+00
1.324755919278772565e+00
1.324805111291381898e+00
1.324853736107364677e+00
1.324901795387180226e+00
1.324949290793629109e+00
1.324996223991783184e+00
1.325042596648911442e+00
1.325088410434410724e+00
1.325133667019733785e+00
1.325178368078321789e+00
1.325222515285532809e+00
1.325266110318573887e+00
1.325309154856433080e+00
1.325351650579811080e+00
1.325393599171055481e+00
1.325435002314092170e+00
1.325475861694360713e+00
1.325516178998747741e+00
1.325555955915522333e+00
1.325595194134272736e+00
1.325633895345838642e+00
1.325672061242252564e+00
1.325709693516673227e+00
1.325746793863324058e+00
1.325783363977431684e+00
1.325819405555164643e+00
1.325854920293571659e+00
1.325889909890521245e+00
1.325924376044642194e+00
1.325958320455264294e+00
1.325991744822359486e+00
1.326024650846481912e+00
1.326057040228712403e+00
1.326088914670599639e+00
1.326120275874101750e+00
1.326151125541534359e+00
1.326181465375510182e+00
1.326211297078884632e+00
1.326240622354703191e+00
1.326269442906143903e+00
1.326297760436464745e+00
1.326325576648949678e+00
1.326352893246858011e+00
1.326379711933367345e+00
1.326406034411525603e+00
1.326431862384196858e+00
1.326457197554010925e+00
1.326482041623314068e+00
1.326506396294116374e+00
1.326530263268044463e+00
1.326553644246290631e+00
1.326576540929564008e+00
1.326598955018043036e+00
1.326620888211328619e+00
1.326642342208391945e+00
1.326663318707534733e+00
1.326683819406337062e+00
1.326703846001612508e+00
1.326723400189365298e+00
1.326742483664740790e+00
1.326761098121985061e+00
1.326779245254396500e+00
1.326796926754285622e+00
1.326814144312929766e+00
1.326830899620529802e+00
1.326847194366168603e+00
1.326863030237769081e+00
1.326878408922051111e+00
1.326893332104491563e+00
1.326907801469282999e+00
1.326921818699294153e+00
1.326935385476028184e+00
1.326948503479584485e+00
1.326961174388618936e+00
1.326973399880305493e+00
1.326985181630298216e+00
1.326996521312692412e+00
1.327007420599987775e+00
1.327017881163050861e+00
1.327027904671079783e+00
1.327037492791565576e+00
1.327046647190258000e+00
1.327055369531130680e+00
1.327063661476342471e+00
1.327071524686207482e+00
1.327078960819158215e+00
1.327085971531710928e+00
1.327092558478433659e+00
1.327098723311912476e+00
1.327104467682718614e+00
1.327109793239377167e+00
1.327114701628332227e+00
1.327119194493918908e+00
1.327123273478328702e+00
1.327126940221581730e+00
1.327130196361493208e+00
1.327133043533645473e+00
1.327135483371357783e+00
1.327137517505654785e+00
1.327139147565242094e+00
1.327140375176470766e+00
1.327141201963316419e+00
1.327141629547345492e+00
1.327141659547690145e+00
1.327141293581020953e+00
1.327140533261518485e+00
1.327139380200848873e+00
1.327137836008134952e+00
1.327135902289932723e+00
1.327133580650203815e+00
1.327130872690292840e+00
1.327127780008898306e+00
1.327124304202051963e+00
1.327120446863093051e+00
1.327116209582643647e+00
1.327111593948585577e+00
1.327106601546037989e+00
1.327101233957332926e+00
1.327095492761993789e+00
1.327089379536712244e+00
1.327082895855327127e+00
1.327076043288801355e+00
1.327068823405201492e+00
1.327061237769676438e+00
1.327053287944436999e+00
1.327044975488734790e+00
1.327036301958842479e+00
1.327027268908032909e+00
1.327017877886561115e+00
1.327008130441644340e+00
1.326998028117442274e+00
1.326987572455039510e+00
1.326976764992426450e+00
1.326965607264481761e+00
1.326954100802952841e+00
1.326942247136440933e+00
1.326930047790381373e+00
1.326917504287029370e+00
1.326904618145438697e+00
1.326891390881451027e+00
1.326877824007674844e+00
1.326863919033472339e+00
1.326849677464942978e+00
1.326835100804908185e+00
1.326820190552895351e+00
1.326804948205124512e+00
1.326789375254493031e+00
1.326773473190561603e+00
1.326757243499538497e+00
1.326740687664269114e+00
1.326723807164218893e+00
1.326706603475461765e+00
1.326689078070668160e+00
1.326671232419089241e+00
1.326653067986546919e+00
1.326634586235420965e+00
1.326615788624636139e+00
1.326596676609650416e+00
1.326577251642444999e+00
1.326557515171509660e+00
1.326537468641836082e+00
1.326517113494904088e+00
1.326496451168669655e+00
1.326475483097558250e+00
1.326454210712451953e+00
1.326432635440680130e+00
1.326410758706010107e+00
1.326388581928636512e+00
1.326366106525173061e+00
1.326343333908643007e+00
1.326320265488470485e+00
1.326296902670471844e+00
1.326273246856846555e+00
1.326249299446168983e+00
1.326225061833382179e+00
1.326200535409787218e+00
1.326175721563037424e+00
1.326150621677130381e+00
1.326125237132401491e+00
1.326099569305515757e+00
1.404898746281210808e+00
1.404917032602973181e+00
1.404935286704261710e+00
1.404953508601778811e+00
1.404971698312113215e+00
1.404989855851740632e+00
1.405007981237028192e+00
1.405026074484230447e+00
1.405044135609493594e+00
1.405062164628856358e+00
1.405080161558247553e+00
1.405098126413491855e+00
1.405116059210306467e+00
1.405133959964305124e+00
1.405151828690994975e+00
1.405169665405784141e+00
1.405187470123974602e+00
1.405205242860769310e+00
1.405222983631269074e+00
1.405240692450476558e+00
1.405258369333294066e+00
1.405276014294527087e+00
1.405293627348883856e+00
1.405311208510975796e+00
1.405328757795319294e+00
1.405346275216335483e+00
1.405363760788353567e+00
1.405381214525607714e+00
1.405398636442241056e+00
1.405416026552306130e+00
1.405433384869763547e+00
1.405450711408485542e+00
1.405468006182254648e+00
1.405485269204766574e+00
1.405502500489629547e+00
1.405519700050364751e+00
1.405536867900408993e+00
1.405554004053113815e+00
1.405571108521747048e+00
1.405588181319493035e+00
1.405605222459454406e+00
1.405622231954652523e+00
1.405639209818027258e+00
1.405656156062438988e+00
1.405673070700669935e+00
1.405689953745422383e+00
1.405706805209322896e+00
1.405723625104919217e+00
1.405740413444684922e+00
1.405757170241018539e+00
1.405773895506241766e+00
1.405790589252605916e+00
1.405807251492287469e+00
1.405823882237390965e+00
1.405840481499950112e+00
1.405857049291928229e+00
1.405873585625218469e+00
1.405890090511644708e+00
1.405906563962962430e+00
1.405923005990860730e+00
1.405939416606960313e+00
1.405955795822817267e+00
1.405972143649921069e+00
1.405988460099697690e+00
1.406004745183508930e+00
1.406020998912652420e+00
1.406037221298364726e+00
1.406053412351821130e+00
1.406069572084134300e+00
1.406085700506357838e+00
1.406101797629485617e+00
1.406117863464452000e+00
1.406133898022134954e+00
1.406149901313353823e+00
1.406165873348871109e+00
1.406181814139394248e+00
1.406197723695574719e+00
1.406213602028009824e+00
1.406229449147242905e+00
1.406245265063764238e+00
1.406261049788011253e+00
1.406276803330369862e+00
1.406292525701175355e+00
1.406308216910711284e+00
1.406323876969213238e+00
1.406339505886866403e+00
1.406355103673807116e+00
1.406370670340125972e+00
1.406386205895865160e+00
1.406401710351020684e+00
1.406417183715541919e+00
1.406432625999335828e+00
1.406448037212261859e+00
1.406463417364137491e+00
1.406478766464736907e+00
1.406494084523791432e+00
1.406509371550990872e+00
1.406524627555983509e+00
1.406539852548377656e+00
1.406555046537741216e+00
1.406570209533603455e+00
1.406585341545454337e+00
1.406600442582746080e+00
1.406615512654894484e+00
1.406630551771276938e+00
1.406645559941235302e+00
1.406660537174076575e+00
1.406675483479072453e+00
1.406690398865460656e+00
1.406705283342444712e+00
1.406720136919195285e+00
1.406734959604850843e+00
1.406749751408517657e+00
1.406764512339271578e+00
1.406779242406156261e+00
1.406793941618187160e+00
1.406808609984349090e+00
1.406823247513597996e+00
1.406837854214862293e+00
1.406852430097041751e+00
1.406866975169010381e+00
1.406881489439614441e+00
1.406895972917674431e+00
1.406910425611985538e+00
1.406924847531318745e+00
1.406939238684419724e+00
1.406953599080011941e+00
1.406967928726794215e+00
1.406982227633442939e+00
1.406996495808614522e+00
1.407010733260941615e+00
1.407024939999036217e+00
1.407039116031491899e+00
1.407053261366880026e+00
1.407067376013754645e+00
1.407081459980649374e+00
1.407095513276081400e+00
1.407109535908549258e+00
1.407123527886534387e+00
1.407137489218501791e+00
1.407151419912900714e+00
1.407165319978164852e+00
1.407179189422712362e+00
1.407193028254947187e+00
1.407206836483260171e+00
1.407220614116027502e+00
1.407234361161613156e+00
1.407248077628368677e+00
1.407261763524632947e+00
1.407275418858734639e+00
1.407289043638991100e+00
1.407302637873708351e+00
1.407316201571184200e+00
1.407329734739705795e+00
1.407343237387551627e+00
1.407356709522992411e+00
1.407370151154290205e+00
1.407383562289699741e+00
1.407396942937469086e+00
1.407410293105839205e+00
1.407423612803046620e+00
1.407436902037320525e+00
1.407450160816885898e+00
1.407463389149962829e+00
1.407476587044767191e+00
1.407489754509513080e+00
1.407502891552407487e+00
1.407515998181659178e+00
1.407529074405471370e+00
1.407542120232047056e+00
1.407555135669586788e+00
1.407568120726291561e+00
1.407581075410360594e+00
1.407593999729993994e+00
1.407606893693392092e+00
1.407619757308754993e+00
1.407632590584286358e+00
1.407645393528190070e+00
1.407658166148671564e+00
1.407670908453939829e+00
1.407683620452207407e+00
1.407696302151689505e+00
1.407708953560605103e+00
1.407721574687177402e+00
1.407734165539635374e+00
1.407746726126211767e+00
1.407759256455145547e+00
1.407771756534681229e+00
1.407784226373070879e+00
1.407796665978571671e+00
1.407809075359449213e+00
1.407821454523976001e+00
1.407833803480432078e+00
1.407846122237107256e+00
1.407858410802299343e+00
1.407870669184314583e+00
1.407882897391469657e+00
1.407895095432091459e+00
1.407907263314515767e+00
1.407919401047090124e+00
1.407931508638173401e+00
1.407943586096135125e+00
1.407955633429356812e+00
1.407967650646232416e+00
1.407979637755168101e+00
1.407991594764583798e+00
1.408003521682911430e+00
1.408015418518597572e+00
1.408027285280102792e+00
1.408039121975900754e+00
1.408050928614481778e+00
1.408062705204349729e+00
1.408074451754024015e+00
1.408086168272041583e+00
1.408097854766952706e+00
1.408109511247326751e+00
1.408121137721747296e+00
1.408132734198818348e+00
1.408144300687157680e+00
1.408155837195403493e+00
1.408167343732211085e+00
1.408178820306254853e+00
1.408190266926227618e+00
1.408201683600840637e+00
1.408213070338825812e+00
1.408224427148934588e+00
1.408235754039937504e+00
1.408247051020626417e+00
1.408258318099814055e+00
1.408269555286332686e+00
1.408280762589038337e+00
1.408291940016806798e+00
1.408303087578535839e+00
1.408314205283146325e+00
1.408325293139581547e+00
1.408336351156806776e+00
1.408347379343811268e+00
1.408358377709607590e+00
1.408369346263232069e+00
1.408380285013744349e+00
1.408391193970229160e+00
1.408402073141794997e+00
1.408412922537576550e+00
1.408423742166732495e+00
1.408434532038446818e+00
1.408445292161929707e+00
1.408456022546417330e+00
1.408466723201171611e+00
1.408477394135482452e+00
1.408488035358663737e+00
1.408498646880058880e+00
1.408509228709037497e+00
1.408519780854996961e+00
1.408530303327362398e+00
1.408540796135586470e+00
1.408551259289150703e+00
1.408561692797566156e+00
1.408572096670370755e+00
1.408582470917132401e+00
1.408592815547447863e+00
1.408603130570945217e+00
1.408613415997279184e+00
1.408623671836136904e+00
1.408633898097235271e+00
1.408644094790321155e+00
1.408654261925172957e+00
1.408664399511597942e+00
1.408674507559437572e+00
1.408684586078561951e+00
1.408694635078874935e+00
1.408704654570310577e+00
1.408714644562835794e+00
1.408724605066449254e+00
1.408734536091182266e+00
1.408744437647099446e+00
1.408754309744297384e+00
1.408764152392905977e+00
1.408773965603088651e+00
1.408783749385042583e+00
1.408793503748997367e+00
1.408803228705218125e+00
1.408812924264002620e+00
1.408822590435684141e+00
1.408832227230629286e+00
1.408841834659239955e+00
1.408851412731952912e+00
1.408860961459240224e+00
1.408870480851607709e+00
1.408879970919598490e+00
1.408889431673789439e+00
1.408898863124794953e+00
1.408908265283264072e+00
1.408917638159882024e+00
1.408926981765370900e+00
1.408936296110487874e+00
1.408945581206028974e+00
1.408954837062825316e+00
1.408964063691744872e+00
1.408973261103692920e+00
1.408982429309612705e+00
1.408991568320483667e+00
1.409000678147322994e+00
1.409009758801186951e+00
1.409018810293168222e+00
1.409027832634397015e+00
1.409036825836043061e+00
1.409045789909313395e+00
1.409054724865453689e+00
1.409063630715748694e+00
1.409072507471520908e+00
1.409081355144132353e+00
1.409090173744983243e+00
1.409098963285513761e+00
1.409107723777202281e+00
1.409116455231566922e+00
1.409125157660165994e+00
1.409133831074595999e+00
1.409142475486494295e+00
1.409151090907537318e+00
1.409159677349441475e+00
1.409168234823963362e+00
1.409176763342899985e+00
1.409185262918087655e+00
1.409193733561403539e+00
1.409202175284766323e+00
1.409210588100133332e+00
1.409218972019504079e+00
1.409227327054917822e+00
1.409235653218455120e+00
1.409243950522237387e+00
1.409252218978426896e+00
1.409260458599227217e+00
1.409268669396883888e+00
1.409276851383681750e+00
1.409285004571949163e+00
1.409293128974054454e+00
1.409301224602408364e+00
1.409309291469462933e+00
1.409317329587711498e+00
1.409325338969689811e+00
1.409333319627974923e+00
1.409341271575186738e+00
1.409349194823985352e+00
1.409357089387074824e+00
1.409364955277200293e+00
1.409372792507149086e+00
1.409380601089750940e+00
1.409388381037877780e+00
1.409396132364443943e+00
1.409403855082405954e+00
1.409411549204762970e+00
1.409419214744557003e+00
1.409426851714871365e+00
1.409434460128833777e+00
1.409442039999612373e+00
1.409449591340420360e+00
1.409457114164511582e+00
1.409464608485183623e+00
1.409472074315776258e+00
1.409479511669673446e+00
1.409486920560300671e+00
1.409494301001126049e+00
1.409501653005661659e+00
1.409508976587461770e+00
1.409516271760124173e+00
1.409523538537288623e+00
1.409530776932638840e+00
1.409537986959901401e+00
1.409545168632845291e+00
1.409552321965283461e+00
1.409559446971070162e+00
1.409566543664105165e+00
1.409573612058329095e+00
1.409580652167726988e+00
1.409587664006326291e+00
1.409594647588197303e+00
1.409601602927454955e+00
1.409608530038254814e+00
1.409615428934796855e+00
1.409622299631324349e+00
1.409629142142122760e+00
1.409635956481521735e+00
1.409642742663892445e+00
1.409649500703650249e+00
1.409656230615252692e+00
1.409662932413200398e+00
1.409669606112038398e+00
1.409676251726351914e+00
1.409682869270771466e+00
1.409689458759968650e+00
1.409696020208659473e+00
1.409702553631602129e+00
1.409709059043596335e+00
1.409715536459486884e+00
1.409721985894158980e+00
1.409728407362542235e+00
1.409734800879608230e+00
1.409741166460369843e+00
1.409747504119885475e+00
1.409753813873253270e+00
1.409760095735614893e+00
1.409766349722153311e+00
1.409772575848096121e+00
1.409778774128711554e+00
1.409784944579309585e+00
1.409791087215243710e+00
1.409797202051908283e+00
1.409803289104740731e+00
1.409809348389219785e+00
1.409815379920866807e+00
1.409821383715243570e+00
1.409827359787954926e+00
1.409833308154647691e+00
1.409839228831008651e+00
1.409845121832766779e+00
1.409850987175693682e+00
1.409856824875601156e+00
1.409862634948342741e+00
1.409868417409812391e+00
1.409874172275946469e+00
1.409879899562721084e+00
1.409885599286154534e+00
1.409891271462305307e+00
1.409896916107272302e+00
1.409902533237195721e+00
1.409908122868255287e+00
1.409913685016673135e+00
1.409919219698710258e+00
1.409924726930667838e+00
1.409930206728887470e+00
1.409935659109751382e+00
1.409941084089680885e+00
1.409946481685137698e+00
1.409951851912622622e+00
1.409957194788676649e+00
1.409962510329880292e+00
1.409967798552852258e+00
1.409973059474252111e+00
1.409978293110777159e+00
1.409983499479164681e+00
1.409988678596190148e+00
1.409993830478668109e+00
1.409998955143451083e+00
1.410004052607431113e+00
1.410009122887536659e+00
1.410014166000737035e+00
1.410019181964037305e+00
1.410024170794481613e+00
1.410029132509151406e+00
1.410034067125165436e+00
1.410038974659680200e+00
1.410043855129890389e+00
1.410048708553026220e+00
1.410053534946355658e+00
1.410058334327183971e+00
1.410063106712851511e+00
1.410067852120737930e+00
1.410072570568256634e+00
1.410077262072857440e+00
1.410081926652027917e+00
1.410086564323289604e+00
1.410091175104201788e+00
1.410095759012356620e+00
1.410100316065383330e+00
1.410104846280946234e+00
1.410109349676744506e+00
1.410113826270511073e+00
1.410118276080015720e+00
1.410122699123059764e+00
1.410127095417480270e+00
1.410131464981149829e+00
1.410135807831971899e+00
1.410140123987885907e+00
1.410144413466863478e+00
1.410148676286909986e+00
1.410152912466064112e+00
1.410157122022396292e+00
1.410161304974012264e+00
1.410165461339046633e+00
1.410169591135669087e+00
1.410173694382079734e+00
1.410177771096511545e+00
1.410181821297228355e+00
1.410185845002526417e+00
1.410189842230731072e+00
1.410193813000201191e+00
1.410197757329324730e+00
1.410201675236521179e+00
1.410205566740239114e+00
1.410209431858959084e+00
1.410213270611188729e+00
1.410217083015467221e+00
1.410220869090363260e+00
1.410224628854473750e+00
1.410228362326425122e+00
1.410232069524872234e+00
1.410235750468497695e+00
1.410239405176013427e+00
1.410243033666158219e+00
1.410246635957700168e+00
1.410250212069432241e+00
1.410253762020177604e+00
1.410257285828783624e+00
1.410260783514125649e+00
1.410264255095104780e+00
1.410267700590649431e+00
1.410271120019713553e+00
1.410274513401275076e+00
1.410277880754339019e+00
1.410281222097935050e+00
1.410284537451117703e+00
1.410287826832965052e+00
1.410291090262580926e+00
1.410294327759092248e+00
1.410297539341649031e+00
1.410300725029427049e+00
1.410303884841621835e+00
1.410307018797454681e+00
1.410310126916167306e+00
1.410313209217024966e+00
1.410316265719314677e+00
1.410319296442345216e+00
1.410322301405445788e+00
1.410325280627967359e+00
1.410328234129282432e+00
1.410331161928781718e+00
1.410334064045878577e+00
1.410336940500004799e+00
1.410339791310612378e+00
1.410342616497171520e+00
1.410345416079172409e+00
1.410348190076123887e+00
1.410350938507551444e+00
1.410353661392999669e+00
1.410356358752032246e+00
1.410359030604226849e+00
1.410361676969180911e+00
1.410364297866506966e+00
1.410366893315834647e+00
1.410369463336809126e+00
1.410372007949091788e+00
1.410374527172357784e+00
1.410377021026299138e+00
1.410379489530621644e+00
1.410381932705045305e+00
1.410384350569303002e+00
1.410386743143143384e+00
1.410389110446326644e+00
1.410391452498626297e+00
1.410393769319828294e+00
1.410396060929731021e+00
1.410398327348143965e+00
1.410400568594889048e+00
1.410402784689797517e+00
1.410404975652713055e+00
1.410407141503489559e+00
1.410409282261989361e+00
1.410411397948085011e+00
1.410413488581659269e+00
1.410415554182601783e+00
1.410417594770812855e+00
1.410419610366198340e+00
1.410421600988673640e+00
1.410423566658161043e+00
1.410425507394588607e+00
1.410427423217891718e+00
1.410429314148012647e+00
1.410431180204897439e+00
1.410433021408497911e+00
1.410434837778772099e+00
1.410436629335681369e+00
1.410438396099191305e+00
1.410440138089270601e+00
1.410441855325891947e+00
1.410443547829030475e+00
1.410445215618663539e+00
1.410446858714770935e+00
1.410448477137333789e+00
1.410450070906334119e+00
1.410451640041754828e+00
1.410453184563578377e+00
1.410454704491788114e+00
1.410456199846367165e+00
1.410457670647295547e+00
1.410459116914553501e+00
1.410460538668117936e+00
1.410461935927965760e+00
1.410463308714067665e+00
1.410464657046394787e+00
1.410465980944910935e+00
1.410467280429578807e+00
1.410468555520354439e+00
1.410469806237189871e+00
1.410471032600030483e+00
1.410472234628816324e+00
1.410473412343481447e+00
1.410474565763952137e+00
1.410475694910146682e+00
1.410476799801976711e+00
1.410477880459344968e+00
1.410478936902145541e+00
1.410479969150262303e+00
1.410480977223570909e+00
1.410481961141934359e+00
1.410482920925207218e+00
1.410483856593230945e+00
1.410484768165836345e+00
1.410485655662840898e+00
1.410486519104050318e+00
1.410487358509255884e+00
1.410488173898236663e+00
1.410488965290755292e+00
1.410489732706561306e+00
1.410490476165388474e+00
1.410491195686953469e+00
1.410491891290958755e+00
1.410492562997088140e+00
1.410493210825008781e+00
1.410493834794368517e+00
1.410494434924799201e+00
1.410495011235911589e+00
1.410495563747297565e+00
1.410496092478529473e+00
1.410496597449157896e+00
1.410497078678712768e+00
1.410497536186702039e+00
1.410497969992611900e+00
1.410498380115905892e+00
1.410498766576023133e+00
1.410499129392379647e+00
1.410499468584366589e+00
1.410499784171349802e+00
1.410500076172670259e+00
1.410500344607642509e+00
1.410500589495553792e+00
1.410500810855663811e+00
1.410501008707205184e+00
1.410501183069382769e+00
1.410501333961370118e+00
1.410501461402312584e+00
1.410501565411324876e+00
1.410501646007490617e+00
1.410501703209863233e+00
1.410501737037462400e+00
1.410501747509275816e+00
1.410501734644258320e+00
1.410501698461331221e+00
1.410501638979379635e+00
1.410501556217255370e+00
1.410501450193773820e+00
1.410501320927714186e+00
1.410501168437818809e+00
1.410500992742792059e+00
1.410500793861301005e+00
1.410500571811973192e+00
1.410500326613397082e+00
1.410500058284120284e+00
1.410499766842651326e+00
1.410499452307456103e+00
1.410499114696958101e+00
1.410498754029539725e+00
1.410498370323538753e+00
1.410497963597250326e+00
1.410497533868923181e+00
1.410497081156762755e+00
1.410496605478926746e+00
1.410496106853527554e+00
1.410495585298629839e+00
1.410495040832250746e+00
1.410494473472357679e+00
1.410493883236870527e+00
1.410493270143657440e+00
1.410492634210537055e+00
1.410491975455275604e+00
1.410491293895590026e+00
1.410490589549139973e+00
1.410489862433536246e+00
1.410489112566332359e+00
1.410488339965028093e+00
1.410487544647068603e+00
1.410486726629841758e+00
1.410485885930677918e+00
1.410485022566851487e+00
1.410484136555576695e+00
1.410483227914009596e+00
1.410482296659246959e+00
1.410481342808323380e+00
1.410480366378213724e+00
1.410479367385830241e+00
1.410478345848021231e+00
1.410477301781573711e+00
1.410476235203208750e+00
1.410475146129583024e+00
1.410474034577286595e+00
1.410472900562844245e+00
1.410471744102712588e+00
1.410470565213281180e+00
1.410469363910868967e+00
1.410468140211727173e+00
1.410466894132035076e+00
1.410465625687902236e+00
1.410464334895364935e+00
1.410463021770387293e+00
1.410461686328860598e+00
1.410460328586600864e+00
1.410458948559349057e+00
1.410457546262770867e+00
1.410456121712454269e+00
1.410454674923911300e+00
1.410453205912574504e+00
1.410451714693796710e+00
1.410450201282853033e+00
1.410448665694934434e+00
1.410447107945153711e+00
1.410445528048538844e+00
1.410443926020036098e+00
1.410442301874506921e+00
1.410440655626727047e+00
1.410438987291387836e+00
1.410437296883093161e+00
1.410435584416359411e+00
1.410433849905615267e+00
1.410432093365199702e+00
1.410430314809361541e+00
1.410428514252258347e+00
1.410426691707957092e+00
1.410424847190431041e+00
1.410422980713560648e+00
1.410421092291130885e+00
1.410419181936831912e+00
1.410417249664257966e+00
1.410415295486905585e+00
1.410413319418174494e+00
1.410411321471363832e+00
1.410409301659674153e+00
1.410407259996204310e+00
1.410405196493952573e+00
1.410403111165813961e+00
1.410401004024580240e+00
1.410398875082938375e+00
1.410396724353470965e+00
1.410394551848653366e+00
1.410392357580853684e+00
1.410390141562331889e+00
1.410387903805240262e+00
1.410385644321619170e+00
1.410383363123398848e+00
1.410381060222396954e+00
1.410378735630319458e+00
1.410376389358756644e+00
1.410374021419185997e+00
1.410371631822967098e+00
1.410369220581344063e+00
1.410366787705442437e+00
1.410364333206269638e+00
1.410361857094712068e+00
1.410359359381537114e+00
1.410356840077388263e+00
1.410354299192788208e+00
1.410351736738134854e+00
1.410349152723700650e+00
1.410346547159632813e+00
1.410343920055952438e+00
1.410341271422550280e+00
1.410338601269191194e+00
1.410335909605507920e+00
1.410333196441003079e+00
1.410330461785046507e+00
1.410327705646875707e+00
1.410324928035593395e+00
1.410322128960167065e+00
1.410319308429427876e+00
1.410316466452069983e+00
1.410313603036648988e+00
1.410310718191579937e+00
1.410307811925138655e+00
1.410304884245458634e+00
1.410301935160529485e+00
1.410298964678198930e+00
1.410295972806168141e+00
1.410292959551992631e+00
1.410289924923080473e+00
1.410286868926691195e+00
1.410283791569935996e+00
1.410280692859773310e+00
1.410277572803011692e+00
1.410274431406306483e+00
1.410271268676157597e+00
1.410268084618911288e+00
1.410264879240756386e+00
1.410261652547725397e+00
1.410258404545690958e+00
1.410255135240366275e+00
1.410251844637303797e+00
1.410248532741893213e+00
1.410245199559361229e+00
1.410241845094769353e+00
1.410238469353014779e+00
1.410235072338826168e+00
1.410231654056764317e+00
1.410228214511221267e+00
1.410224753706417866e+00
1.410221271646402652e+00
1.410217768335052746e+00
1.410214243776068965e+00
1.410210697972978044e+00
1.410207130929129526e+00
1.410203542647694430e+00
1.410199933131665029e+00
1.410196302383852851e+00
1.410192650406887349e+00
1.410188977203215455e+00
1.410185282775099136e+00
1.410181567124615842e+00
1.410177830253654285e+00
1.410174072163916215e+00
1.410170292856913310e+00
1.410166492333966959e+00
1.410162670596205814e+00
1.410158827644565793e+00
1.410154963479787416e+00
1.410151078102414690e+00
1.410147171512794895e+00
1.410143243711076799e+00
1.410139294697208001e+00
1.410135324470935370e+00
1.410131333031803269e+00
1.410127320379150451e+00
1.410123286512111385e+00
1.410119231429612485e+00
1.410115155130373221e+00
1.410111057612902785e+00
1.410106938875498317e+00
1.410102798916245348e+00
1.410098637733015581e+00
1.410094455323465112e+00
1.410090251685032658e+00
1.410086026814939775e+00
1.410081780710188415e+00
1.410077513367558044e+00
1.410073224783607415e+00
1.410068914954670127e+00
1.410064583876854849e+00
1.410060231546043319e+00
1.410055857957889014e+00
1.410051463107815595e+00
1.410047046991014685e+00
1.410042609602446539e+00
1.410038150936836043e+00
1.410033670988672494e+00
1.410029169752208267e+00
1.410024647221456373e+00
1.410020103390189794e+00
1.410015538251939926e+00
1.410010951799994139e+00
1.410006344027395553e+00
1.410001714926940153e+00
1.409997064491176566e+00
1.409992392712402509e+00
1.409987699582666787e+00
1.409982985093762631e+00
1.409978249237231029e+00
1.409973492004357176e+00
1.409968713386166694e+00
1.409963913373427857e+00
1.409959091956647814e+00
1.409954249126071257e+00
1.409949384871677980e+00
1.409944499183183986e+00
1.409939592050036605e+00
1.409934663461414495e+00
1.409929713406226526e+00
1.409924741873108012e+00
1.409919748850421595e+00
1.409914734326253249e+00
1.409909698288413171e+00
1.409904640724430447e+00
1.409899561621555941e+00
1.409894460966756302e+00
1.409889338746715293e+00
1.409884194947829350e+00
1.409879029556208474e+00
1.409873842557674450e+00
[truncated: 21,285 more rows]
