# Supplementary material for: Multi-orbit lunar GNSS constellation design with distant retrograde orbit and Halo orbit combination
Source: Sci Rep. 2023 Jun 22;13:10158. doi: 10.1038/s41598-023-37348-x (PMC10287729; doi:10.1038/s41598-023-37348-x)
Supplement: Supplementary file 1 — Supplementary Information. [file 41598_2023_37348_MOESM1_ESM.zip › supplement materials of the manuscript/Figure 10/Arctic Region of the Moon/Case M-2/(a)PDOP Value.csv]

1.332830443
1.332830232
1.332829598
1.332828543
1.332827066
1.332825167
1.332822848
1.332820107
1.332816947
1.332813368
1.33280937
1.332804955
1.332800123
1.332794875
1.332789213
1.332783138
1.332776651
1.332769754
1.332762448
1.332754735
1.332746616
1.332738093
1.332729168
1.332719844
1.332710121
1.332700002
1.33268949
1.332678586
1.332667292
1.332655612
1.332643548
1.332631102
1.332618277
1.332605076
1.332591501
1.332577556
1.332563242
1.332548564
1.332533524
1.332518125
1.33250237
1.332486264
1.332469808
1.332453006
1.332435863
1.33241838
1.332400562
1.332382413
1.332363935
1.332345133
1.33232601
1.33230657
1.332286817
1.332266755
1.332246387
1.332225717
1.33220475
1.332183489
1.332161938
1.332140102
1.332117985
1.33209559
1.332072921
1.332049984
1.332026782
1.332003319
1.331979599
1.331955627
1.331931408
1.331906944
1.331882242
1.331857304
1.331832135
1.33180674
1.331781123
1.331755288
1.33172924
1.331702983
1.331676521
1.331649858
1.331623
1.33159595
1.331568713
1.331541292
1.331513694
1.331485921
1.331457977
1.331429869
1.331401599
1.331373172
1.331344592
1.331315863
1.331286991
1.331257978
1.33122883
1.33119955
1.331170142
1.331140612
1.331110962
1.331081197
1.331051321
1.331021338
1.330991253
1.330961068
1.330930789
1.330900419
1.330869962
1.330839421
1.330808802
1.330778107
1.330747341
1.330716507
1.330685609
1.330654651
1.330623636
1.330592568
1.330561451
1.330530288
1.330499083
1.330467839
1.33043656
1.330405249
1.33037391
1.330342545
1.330311159
1.330279755
1.330248335
1.330216903
1.330185462
1.330154016
1.330122567
1.330091118
1.330059673
1.330028235
1.329996806
1.329965389
1.329933987
1.329902603
1.329871239
1.3298399
1.329808586
1.329777301
1.329746048
1.329714828
1.329683645
1.329652501
1.329621399
1.329590341
1.329559328
1.329528365
1.329497452
1.329466593
1.329435789
1.329405042
1.329374355
1.32934373
1.329313169
1.329282674
1.329252247
1.32922189
1.329191605
1.329161393
1.329131257
1.329101198
1.329071219
1.32904132
1.329011504
1.328981772
1.328952126
1.328922567
1.328893098
1.328863719
1.328834432
1.328805238
1.32877614
1.328747138
1.328718233
1.328689428
1.328660723
1.328632119
1.328603618
1.328575222
1.32854693
1.328518745
1.328490667
1.328462698
1.328434838
1.328407089
1.328379452
1.328351927
1.328324516
1.328297219
1.328270038
1.328242972
1.328216024
1.328189193
1.328162481
1.328135889
1.328109417
1.328083065
1.328056835
1.328030727
1.328004742
1.32797888
1.327953142
1.327927529
1.32790204
1.327876678
1.327851441
1.327826331
1.327801348
1.327776493
1.327751766
1.327727167
1.327702696
1.327678355
1.327654143
1.327630061
1.327606108
1.327582286
1.327558595
1.327535035
1.327511605
1.327488307
1.32746514
1.327442105
1.327419202
1.327396431
1.327373792
1.327351285
1.327328911
1.327306669
1.32728456
1.327262583
1.327240739
1.327219028
1.327197449
1.327176004
1.327154691
1.327133511
1.327112463
1.327091548
1.327070766
1.327050117
1.3270296
1.327009216
1.326988964
1.326968844
1.326948856
1.326929001
1.326909278
1.326889686
1.326870226
1.326850897
1.3268317
1.326812634
1.326793699
1.326774895
1.326756222
1.326737679
1.326719266
1.326700983
1.32668283
1.326664807
1.326646912
1.326629147
1.326611511
1.326594003
1.326576624
1.326559373
1.326542249
1.326525253
1.326508384
1.326491642
1.326475026
1.326458537
1.326442174
1.326425937
1.326409825
1.326393838
1.326377976
1.326362238
1.326346624
1.326331134
1.326315768
1.326300524
1.326285404
1.326270405
1.326255529
1.326240775
1.326226141
1.326211629
1.326197237
1.326182966
1.326168814
1.326154782
1.326140869
1.326127075
1.326113399
1.326099841
1.326086401
1.326073078
1.326059872
1.326046783
1.326033809
1.326020951
1.326008209
1.325995581
1.325983068
1.325970669
1.325958384
1.325946212
1.325934153
1.325922207
1.325910373
1.32589865
1.325887039
1.325875539
1.325864149
1.32585287
1.3258417
1.32583064
1.325819689
1.325808846
1.325798111
1.325787484
1.325776965
1.325766552
1.325756246
1.325746046
1.325735952
1.325725963
1.325716079
1.3257063
1.325696625
1.325687053
1.325677585
1.32566822
1.325658958
1.325649797
1.325640739
1.325631781
1.325622925
1.325614169
1.325605514
1.325596958
1.325588502
1.325580144
1.325571886
1.325563725
1.325555663
1.325547697
1.325539829
1.325532058
1.325524383
1.325516804
1.32550932
1.325501932
1.325494638
1.325487439
1.325480333
1.325473322
1.325466403
1.325459578
1.325452845
1.325446204
1.325439655
1.325433198
1.325426831
1.325420555
1.32541437
1.325408274
1.325402269
1.325396352
1.325390524
1.325384785
1.325379134
1.325373571
1.325368095
1.325362706
1.325357405
1.325352189
1.32534706
1.325342016
1.325337058
1.325332185
1.325327397
1.325322693
1.325318073
1.325313536
1.325309084
1.325304714
1.325300427
1.325296222
1.325292099
1.325288058
1.325284099
1.32528022
1.325276423
1.325272706
1.325269068
1.325265511
1.325262034
1.325258635
1.325255315
1.325252074
1.325248912
1.325245827
1.32524282
1.32523989
1.325237037
1.325234261
1.325231562
1.325228938
1.325226391
1.325223919
1.325221523
1.325219201
1.325216954
1.325214782
1.325212684
1.32521066
1.325208709
1.325206832
1.325205027
1.325203296
1.325201637
1.32520005
1.325198535
1.325197092
1.32519572
1.325194419
1.32519319
1.325192031
1.325190942
1.325189923
1.325188974
1.325188095
1.325187285
1.325186545
1.325185873
1.32518527
1.325184735
1.325184268
1.325183869
1.325183538
1.325183274
1.325183077
1.325182947
1.325182883
1.325182887
1.325182956
1.325183091
1.325183292
1.325183559
1.325183891
1.325184287
1.325184749
1.325185275
1.325185866
1.325186521
1.32518724
1.325188022
1.325188868
1.325189778
1.504352827
1.504368101
1.504383412
1.50439876
1.504414145
1.504429566
1.504445025
1.504460521
1.504476053
1.504491623
1.504507229
1.504522873
1.504538554
1.504554271
1.504570026
1.504585818
1.504601648
1.504617514
1.504633418
1.504649359
1.504665337
1.504681353
1.504697406
1.504713496
1.504729624
1.50474579
1.504761992
1.504778232
1.50479451
1.504810826
1.504827178
1.504843569
1.504859997
1.504876463
1.504892966
1.504909507
1.504926086
1.504942703
1.504959358
1.50497605
1.50499278
1.505009549
1.505026355
1.505043199
1.505060081
1.505077001
1.505093959
1.505110955
1.505127989
1.505145062
1.505162172
1.505179321
1.505196508
1.505213733
1.505230997
1.505248298
1.505265639
1.505283017
1.505300434
1.505317889
1.505335383
1.505352916
1.505370486
1.505388096
1.505405744
1.50542343
1.505441156
1.50545892
1.505476722
1.505494564
1.505512444
1.505530363
1.505548321
1.505566317
1.505584353
1.505602427
1.505620541
1.505638693
1.505656884
1.505675115
1.505693384
1.505711693
1.505730041
1.505748428
1.505766854
1.50578532
1.505803824
1.505822369
1.505840952
1.505859575
1.505878237
1.505896939
1.50591568
1.50593446
1.50595328
1.50597214
1.505991039
1.506009978
1.506028957
1.506047975
1.506067033
1.506086131
1.506105269
1.506124446
1.506143663
1.506162921
1.506182218
1.506201555
1.506220932
1.506240349
1.506259806
1.506279304
1.506298841
1.506318419
1.506338037
1.506357695
1.506377393
1.506397132
1.506416911
1.50643673
1.50645659
1.50647649
1.506496431
1.506516412
1.506536434
1.506556497
1.5065766
1.506596743
1.506616928
1.506637153
1.506657419
1.506677725
1.506698073
1.506718461
1.50673889
1.50675936
1.506779872
1.506800424
1.506821017
1.506841651
1.506862327
1.506883043
1.506903801
1.5069246
1.50694544
1.506966322
1.506987245
1.507008209
1.507029215
1.507050262
1.50707135
1.507092481
1.507113652
1.507134866
1.50715612
1.507177417
1.507198755
1.507220135
1.507241557
1.507263021
1.507284526
1.507306074
1.507327663
1.507349294
1.507370967
1.507392683
1.50741444
1.50743624
1.507458081
1.507479965
1.507501891
1.50752386
1.50754587
1.507567923
1.507590019
1.507612157
1.507634337
1.50765656
1.507678825
1.507701133
1.507723484
1.507745877
1.507768313
1.507790791
1.507813313
1.507835877
1.507858484
1.507881134
1.507903827
1.507926563
1.326266655
1.326276355
1.326286093
1.32629587
1.326305686
1.32631554
1.326325432
1.326335362
1.326345331
1.326355338
1.326365382
1.326375465
1.326385585
1.326395742
1.326405938
1.32641617
1.32642644
1.326436747
1.326447091
1.326457472
1.32646789
1.326478345
1.326488837
1.326499365
1.32650993
1.326520531
1.326531168
1.326541842
1.326552552
1.326563297
1.326574079
1.326584897
1.32659575
1.326606639
1.326617564
1.326628524
1.326639519
1.32665055
1.326661616
1.326672717
1.326683853
1.326695024
1.32670623
1.326717471
1.326728747
1.326740057
1.326751401
1.32676278
1.326774194
1.326785641
1.326797123
1.326808639
1.326820189
1.326831773
1.326843391
1.326855042
1.326866728
1.326878446
1.326890199
1.326901985
1.326913804
1.326925657
1.326937542
1.326949461
1.326961413
1.326973398
1.326985416
1.326997467
1.327009551
1.327021667
1.327033816
1.327045998
1.327058212
1.327070458
1.327082737
1.327095048
1.327107391
1.327119767
1.327132174
1.327144614
1.327157085
1.327169588
1.327182123
1.32719469
1.327207289
1.327219919
1.32723258
1.327245273
1.327257997
1.327270753
1.32728354
1.327296358
1.327309208
1.327322088
1.327334999
1.327347942
1.327360915
1.327373919
1.327386954
1.32740002
1.327413116
1.327426243
1.3274394
1.327452588
1.327465806
1.327479054
1.327492333
1.327505642
1.327518981
1.327532351
1.32754575
1.32755918
1.327572639
1.327586128
1.327599648
1.327613196
1.327626775
1.327640384
1.327654022
1.327667689
1.327681386
1.327695113
1.327708869
1.327722654
1.327736469
1.327750313
1.327764186
1.327778088
1.32779202
1.32780598
1.32781997
1.327833988
1.327848036
1.327862112
1.327876217
1.327890351
1.327904514
1.327918705
1.327932925
1.327947174
1.327961451
1.327975757
1.327990091
1.328004454
1.328018845
1.328033264
1.328047712
1.328062188
1.328076692
1.328091224
1.238898843
1.238888042
1.238877178
1.238866251
1.238855261
1.238844209
1.238833096
1.238821922
1.238810688
1.238799394
1.238788041
1.238776629
1.238765159
1.238753631
1.238742046
1.238730405
1.238718708
1.238706955
1.238695147
1.238683285
1.238671368
1.238659398
1.238647376
1.2386353
1.238623173
1.238610994
1.238598765
1.238586485
1.238574155
1.238561775
1.238549346
1.238536869
1.238524344
1.238511771
1.238499151
1.238486484
1.238473771
1.238461013
1.238448209
1.23843536
1.238422467
1.23840953
1.23839655
1.238383527
1.238370461
1.238357353
1.238344203
1.238331013
1.238317781
1.238304509
1.238291198
1.238277846
1.238264456
1.238251027
1.23823756
1.238224055
1.238210513
1.238196934
1.238183318
1.238169667
1.238155979
1.238142256
1.238128499
1.238114707
1.238100881
1.238087021
1.238073128
1.238059202
1.238045243
1.238031252
1.23801723
1.238003176
1.237989092
1.237974977
1.237960831
1.237946656
1.237932451
1.237918218
1.237903955
1.237889665
1.237875346
1.237861
1.237846626
1.237832226
1.237817799
1.237803346
1.237788868
1.237774363
1.237759834
1.23774528
1.237730702
1.2377161
1.237701473
1.237686824
1.237672152
1.237657456
1.237642739
1.237627999
1.237613238
1.237598456
1.237583652
1.237568828
1.237553984
1.237539119
1.237524235
1.237509331
1.237494408
1.237479467
1.237464507
1.237449529
1.237434533
1.23741952
1.237404489
1.237389442
1.237374378
1.237359298
1.237344201
1.237329089
1.237313962
1.23729882
1.237283663
1.237268491
1.237253305
1.237238105
1.237222892
1.237207665
1.237192425
1.237177173
1.237161908
1.237146631
1.237131342
1.237116041
1.237100729
1.237085406
1.237070072
1.237054727
1.237039372
1.237024007
1.237008633
1.236993249
1.236977856
1.236962453
1.236947043
1.236931623
1.236916196
1.236900761
1.236885318
1.236869867
1.23685441
1.236838946
1.236823475
1.236807997
1.236792514
1.236777024
1.236761529
1.236746029
1.236730523
1.236715013
1.236699498
1.236683978
1.236668455
1.236652927
1.236637395
1.23662186
1.236606322
1.236590781
1.236575237
1.236559691
1.236544142
1.236528591
1.236513038
1.236497483
1.236481927
1.23646637
1.236450812
1.236435253
1.236419693
1.236404134
1.236388574
1.236373014
1.236357454
1.236341895
1.236326337
1.236310779
1.236295223
1.236279668
1.236264115
1.236248563
1.236233014
1.236217466
1.236201921
1.236186379
1.236170839
1.236155303
1.236139769
1.236124239
1.236108713
1.23609319
1.236077671
1.236062156
1.236046646
1.23603114
1.236015639
1.236000143
1.235984652
1.235969166
1.235953686
1.235938211
1.235922743
1.23590728
1.235891824
1.235876373
1.23586093
1.235845493
1.235830063
1.235814641
1.235799225
1.235783817
1.235768417
1.235753024
1.23573764
1.235722263
1.235706895
1.235691536
1.235676185
1.235660843
1.23564551
1.235630186
1.235614871
1.235599566
1.235584271
1.235568985
1.235553709
1.235538444
1.235523189
1.235507944
1.23549271
1.235477487
1.235462275
1.235447073
1.235431883
1.235416705
1.235401538
1.235386383
1.235371239
1.235356108
1.235340989
1.235325882
1.235310787
1.235295706
1.235280637
1.235265581
1.235250538
1.235235508
1.235220491
1.235205488
1.235190499
1.235175524
1.235160562
1.235145614
1.235130681
1.235115762
1.235100858
1.235085968
1.235071093
1.235056233
1.235041387
1.235026557
1.235011743
1.234996943
1.23498216
1.234967392
1.23495264
1.234937904
1.234923184
1.23490848
1.234893792
1.234879121
1.234864467
1.234849829
1.234835209
1.234820605
1.234806018
1.234791449
1.234776897
1.234762363
1.234747846
1.234733347
1.234718865
1.234704402
1.234689957
1.23467553
1.234661122
1.234646732
1.23463236
1.234618007
1.234603673
1.234589358
1.234575062
1.234560785
1.234546528
1.23453229
1.234518071
1.234503872
1.234489693
1.234475533
1.234461394
1.234447275
1.234433175
1.234419096
1.234405038
1.234391
1.234376983
1.234362986
1.23434901
1.234335055
1.234321121
1.234307209
1.234293317
1.234279447
1.234265599
1.234251772
1.234237966
1.234224183
1.234210421
1.234196681
1.234182964
1.234169268
1.234155595
1.234141944
1.234128316
1.23411471
1.234101127
1.234087567
1.234074029
1.234060515
1.234047024
1.234033556
1.234020111
1.234006689
1.233993291
1.233979916
1.233966565
1.233953238
1.233939935
1.233926655
1.2339134
1.233900168
1.233886961
1.233873778
1.23386062
1.233847486
1.233834376
1.233821291
1.233808231
1.233795196
1.233782185
1.2337692
1.233756239
1.233743304
1.233730394
1.23371751
1.233704651
1.233691817
1.233679009
1.233666226
1.23365347
1.233640739
1.233628034
1.233615355
1.233602702
1.233590076
1.233577475
1.233564901
1.233552354
1.233539832
1.233527338
1.23351487
1.233502429
1.233490015
1.233477627
1.233465267
1.233452933
1.233440627
1.233428348
1.233416096
1.233403872
1.233391675
1.233379505
1.233367363
1.233355249
1.233343162
1.233331104
1.233319073
1.23330707
1.233295095
1.233283148
1.23327123
1.23325934
1.233247478
1.233235644
1.233223839
1.233212062
1.233200314
1.233188595
1.233176905
1.233165243
1.23315361
1.233142006
1.233130431
1.233118886
1.233107369
1.233095882
1.233084424
1.233072995
1.233061596
1.233050226
1.233038886
1.233027576
1.233016295
1.233005044
1.232993822
1.232982631
1.23297147
1.232960339
1.232949237
1.232938166
1.232927126
1.232916115
1.232905135
1.232894185
1.232883266
1.232872377
1.232861519
1.232850691
1.232839895
1.232829129
1.232818394
1.23280769
1.232797016
1.232786374
1.232775763
1.232765183
1.232754634
1.232744117
1.232733631
1.232723176
1.232712753
1.232702361
1.232692001
1.232681672
1.232671376
1.23266111
1.232650877
1.232640676
1.232630506
1.232620369
1.232610263
1.23260019
1.232590148
1.232580139
1.232570162
1.232560218
1.232550306
1.232540426
1.232530579
1.232520764
1.232510982
1.232501232
1.232491515
1.232481831
1.23247218
1.232462561
1.232452976
1.232443423
1.232433904
1.232424417
1.232414964
1.232405544
1.232396157
1.232386803
1.232377482
1.232368195
1.232358942
1.232349722
1.232340535
1.232331382
1.232322263
1.232313177
1.232304125
1.232295107
1.232286123
1.232277172
1.232268256
1.232259373
1.232250524
1.23224171
1.23223293
1.232224183
1.232215472
1.232206794
1.23219815
1.232189541
1.232180967
1.232172427
1.232163921
1.23215545
1.232147014
1.232138612
1.232130245
1.232121912
1.232113615
1.232105352
1.232097124
1.232088931
1.232080773
1.23207265
1.232064562
1.23205651
1.232048492
1.232040509
1.232032562
1.23202465
1.232016774
1.232008933
1.232001127
1.231993356
1.231985622
1.231977922
1.231970259
1.23196263
1.231955038
1.231947481
1.23193996
1.231932475
1.231925026
1.231917613
1.231910235
1.231902894
1.231895588
1.231888319
1.231881086
1.231873889
1.231866728
1.231859603
1.231852514
1.231845462
1.231838446
1.231831467
1.231824524
1.231817617
1.231810747
1.231803914
1.231797117
1.231790357
1.231783633
1.231776946
1.231770296
1.231763683
1.231757106
1.231750566
1.231744064
1.231737598
1.231731169
1.231724777
1.231718422
1.231712105
1.231705824
1.231699581
1.231693374
1.231687206
1.231681074
1.23167498
1.231668923
1.231662903
1.231656921
1.231650976
1.231645069
1.2316392
1.231633368
1.231627573
1.231621816
1.231616097
1.231610416
1.231604773
1.231599167
1.231593599
1.231588069
1.231582577
1.231577123
1.231571706
1.231566328
1.231560988
1.231555686
1.231550422
1.231545196
1.231540009
1.231534859
1.231529748
1.231524675
1.231519641
1.231514645
1.231509687
1.231504768
1.231499887
1.231495045
1.231490241
1.231485476
1.231480749
1.231476061
1.231471412
1.231466801
1.231462229
1.231457696
1.231453202
1.231448746
1.23144433
1.231439952
1.231435613
1.231431314
1.231427053
1.231422831
1.231418648
1.231414505
1.2314104
1.231406335
1.231402309
1.231398322
1.231394374
1.231390466
1.231386596
1.231382767
1.231378976
1.231375225
1.231371514
1.231367842
1.231364209
1.231360616
1.231357063
1.231353549
1.231350075
1.23134664
1.231343246
1.23133989
1.231336575
1.231333299
1.231330064
1.231326868
1.231323712
1.231320595
1.231317519
1.231314483
1.231311487
1.23130853
1.231305614
1.231302738
1.231299902
1.231297106
1.23129435
1.231291635
1.231288959
1.231286324
1.231283729
1.231281175
1.231278661
1.231276187
1.231273754
1.231271361
1.231269008
1.231266696
1.231264425
1.231262194
1.231260003
1.231257853
1.231255744
1.231253676
1.231251648
1.231249661
1.231247714
1.231245808
1.231243944
1.231242119
1.231240336
1.231238594
1.231236892
1.231235232
1.231233612
1.231232034
1.231230496
1.231228999
1.231227544
1.231226129
1.231224756
1.231223424
1.231222133
1.231220883
1.231219674
1.231218507
1.231217381
1.231216296
1.231215252
1.23121425
1.231213289
1.23121237
1.231211492
1.231210656
1.23120986
1.231209107
1.231208395
1.231207724
1.231207096
1.231206508
1.231205963
1.231205459
1.231204996
1.231204576
1.231204197
1.23120386
1.231203564
1.231203311
1.231203099
1.231202929
1.231202801
1.231202715
1.231202671
1.231202668
1.231202708
1.23120279
1.231202914
1.231203079
1.231203287
1.231203537
1.231203829
1.231204164
1.23120454
1.231204958
1.231205419
1.231205922
1.231206468
1.231207055
1.231207685
1.231208357
1.231209072
1.231209829
1.231210628
1.23121147
1.231212354
1.23121328
1.23121425
1.231215261
1.231216315
1.231217412
1.231218552
1.231219733
1.231220958
1.231222225
1.231223535
1.231224888
1.231226283
1.231227721
1.231229202
1.231230725
1.231232292
1.231233901
1.231235553
1.231237248
1.231238985
1.231240766
1.23124259
1.231244456
1.231246366
1.231248319
1.231250314
1.231252353
1.231254434
1.231256559
1.231258727
1.231260938
1.231263192
1.231265489
1.23126783
1.231270214
1.231272641
1.231275111
1.231277624
1.231280181
1.231282781
1.231285424
1.231288111
1.231290841
1.231293615
1.231296432
1.231299292
1.231302196
1.231305143
1.231308134
1.231311168
1.231314246
1.231317367
1.231320532
1.231323741
1.231326993
1.231330289
1.231333628
1.231337011
1.231340438
1.231343908
1.231347423
1.231350981
1.231354582
1.231358228
1.231361917
1.23136565
1.231369427
1.231373248
1.231377113
1.231381021
1.231384974
1.23138897
1.231393011
1.231397095
1.231401224
1.231405396
1.231409612
1.231413873
1.231418177
1.231422526
1.231426919
1.231431355
1.231435836
1.231440361
1.231444931
1.231449544
1.231454202
1.231458904
1.23146365
1.23146844
1.231473275
1.340528678
1.340513529
1.340498438
1.340483405
1.34046843
1.340453513
1.340438654
1.340423853
1.34040911
1.340394425
1.340379798
1.340365229
1.340350718
1.340336266
1.340321871
1.340307534
1.340293256
1.340279036
1.340264874
1.34025077
1.340236725
1.340222737
1.340208808
1.340194937
1.340181124
1.34016737
1.340153673
1.340140035
1.340126456
1.340112934
1.340099471
1.340086067
1.34007272
1.340059432
1.340046202
1.340033031
1.340019918
1.340006864
1.339993868
1.33998093
1.339968051
1.33995523
1.339942467
1.339929764
1.339917118
1.339904531
1.339892003
1.339879533
1.339867122
1.339854769
1.339842475
1.339830239
1.339818062
1.339805943
1.339793883
1.339781882
1.33976994
1.339758056
1.33974623
1.339734463
1.339722755
1.339711106
1.339699515
1.339687983
1.33967651
1.339665096
1.33965374
1.339642443
1.339631205
1.339620025
1.339608905
1.339597843
1.33958684
1.339575895
1.33956501
1.339554183
1.339543415
1.339532707
1.339522057
1.339511465
1.339500933
1.33949046
1.339480046
1.33946969
1.339459393
1.339449156
1.339438977
1.339428858
1.339418797
1.339408795
1.339398853
1.339388969
1.339379144
1.339369379
1.339359672
1.339350024
1.339340436
1.339330907
1.339321436
1.339312025
1.339302673
1.33929338
1.339284146
1.339274971
1.339265856
1.339256799
1.339247802
1.339238864
1.339229985
1.339221165
1.339212405
1.339203704
1.339195061
1.339186479
1.339177955
1.339169491
1.339161086
1.33915274
1.339144453
1.339136226
1.339128058
1.339119949
1.3391119
1.33910391
1.33909598
1.339088108
1.339080296
1.339072544
1.339064851
1.339057217
1.339049642
1.339042127
1.339034672
1.339027275
1.339019939
1.339012661
1.339005443
1.338998285
1.338991186
1.338984147
1.338977167
1.338970246
1.338963385
1.338956583
1.338949841
1.338943159
1.338936536
1.338929973
1.338923469
1.338917024
1.33891064
1.338904315
1.338898049
1.338891843
1.338885697
1.33887961
1.338873583
1.338867615
1.338861707
1.338855859
1.33885007
1.338844341
1.338838672
1.338833062
1.338827512
1.338822022
1.338816591
1.33881122
1.338805909
1.338800658
1.338795466
1.338790334
1.338785261
1.338780249
1.338775296
1.338770403
1.33876557
1.338760796
1.338756082
1.338751429
1.338746834
1.3387423
1.338737825
1.338733411
1.338729056
1.338724761
1.338720525
1.33871635
1.338712235
1.338708179
1.338704183
1.338700247
1.338696371
1.338692555
1.338688798
1.338685102
1.338681465
1.338677889
1.338674372
1.338670915
1.338667518
1.338664181
1.338660904
1.338657687
1.33865453
1.338651433
1.338648396
1.338645419
1.338642501
1.338639644
1.338636847
1.33863411
1.338631432
1.338628815
1.338626258
1.33862376
1.338621323
1.338618946
1.338616629
1.338614372
1.338612174
1.338610037
1.33860796
1.338605943
1.338603986
1.338602089
1.338600253
1.338598476
1.338596759
1.338595103
1.338593506
1.33859197
1.338590494
1.338589077
1.338587721
1.338586425
1.338585189
1.338584014
1.338582898
1.338581843
1.338580847
1.338579912
1.338579037
1.338578222
1.338577467
1.338576773
1.338576138
1.338575564
1.33857505
1.338574596
1.338574202
1.338573868
1.338573595
1.338573382
1.338573229
1.338573136
1.338573103
1.338573131
1.338573218
1.338573366
1.338573575
1.338573843
1.338574171
1.33857456
1.338575009
1.338575518
1.338576088
1.338576718
1.338577408
1.338578158
1.338578968
1.338579839
1.33858077
1.338581761
1.338582812
1.338583924
1.338585096
1.338586328
1.33858762
1.338588973
1.338590386
1.338591859
1.338593392
1.338594986
1.33859664
1.338598354
1.338600129
1.338601964
1.338603859
1.338605814
1.33860783
1.338609906
1.338612042
1.338614238
1.338616495
1.338618812
1.33862119
1.338623627
1.338626125
1.338628684
1.338631302
1.338633981
1.33863672
1.33863952
1.338642379
1.338645299
1.33864828
1.33865132
1.338654421
1.338657583
1.338660804
1.338664086
1.338667428
1.338670831
1.338674294
1.338677817
1.3386814
1.338685044
1.338688748
1.338692512
1.338696337
1.338700222
1.338704167
1.338708172
1.338712238
1.338716365
1.338720551
1.338724798
1.338729105
1.338733472
1.3387379
1.338742388
1.338746936
1.338751545
1.338756214
1.338760943
1.338765732
1.338770582
1.338775492
1.338780463
1.338785493
1.338790584
1.338795736
1.338800947
1.338806219
1.338811551
1.338816944
1.338822396
1.338827909
1.338833483
1.338839116
1.33884481
1.338850564
1.338856378
1.338862253
1.338868188
1.338874183
[truncated: 12,400 more rows]
