# Supplementary material for: Multi-orbit lunar GNSS constellation design with distant retrograde orbit and Halo orbit combination
Source: Sci Rep. 2023 Jun 22;13:10158. doi: 10.1038/s41598-023-37348-x (PMC10287729; doi:10.1038/s41598-023-37348-x)
Supplement: Supplementary file 1 — Supplementary Information. [file 41598_2023_37348_MOESM1_ESM.zip › supplement materials of the manuscript/Figure 10/Arctic Region of the Moon/Case M-2/(b)PDOP Value.csv]

1.547008124935977502e+00
1.547030545207725538e+00
1.547057160452943947e+00
1.547087961327972883e+00
1.547122937689959121e+00
1.547162078600959667e+00
1.547205372332373763e+00
1.547252806369700195e+00
1.547304367417627891e+00
1.547360041405440256e+00
1.547419813492733720e+00
1.547483668075462226e+00
1.547551588792273281e+00
1.547623558531160182e+00
1.547699559436410022e+00
1.547779572915841673e+00
1.547863579648334431e+00
1.547951559591640436e+00
1.548043491990474418e+00
1.548139355384870353e+00
1.548239127618810551e+00
1.548342785849107006e+00
1.548450306554538081e+00
1.548561665545233668e+00
1.548676837972293718e+00
1.548795798337645913e+00
1.548918520504124929e+00
1.549044977705768655e+00
1.549175142558329776e+00
1.549308987069987653e+00
1.549446482652260704e+00
1.549587600131101528e+00
1.549732309758179216e+00
1.549880581222329079e+00
1.550032383661176683e+00
1.550187685672911320e+00
1.550346455328214690e+00
1.550508660182328136e+00
1.550674267287256658e+00
1.550843243204097943e+00
1.551015554015489961e+00
1.551191165338168698e+00
1.551370042335626254e+00
1.551552149730864638e+00
1.551737451819235503e+00
1.551925912481354919e+00
1.552117495196093877e+00
1.552312163053623406e+00
1.552509878768519203e+00
1.552710604692909779e+00
1.552914302829661253e+00
1.553120934845599876e+00
1.553330462084747676e+00
1.553542845581579845e+00
1.553758046074286581e+00
1.553976024018037805e+00
1.554196739598235233e+00
1.554420152743755779e+00
1.554646223140169869e+00
1.554874910242934449e+00
1.555106173290541127e+00
1.555339971317635239e+00
1.555576263168074291e+00
1.555815007507931336e+00
1.556056162838444834e+00
1.556299687508888585e+00
1.556545539729375260e+00
1.556793677583570235e+00
1.557044059041327033e+00
1.557296641971223305e+00
1.557551384153001539e+00
1.557808243289906747e+00
1.558067177020909355e+00
1.558328142932822402e+00
1.558591098572292388e+00
1.558856001457665785e+00
1.559122809090731865e+00
1.559391478968326528e+00
1.559661968593801351e+00
1.559934235488350307e+00
1.560208237202191484e+00
1.560483931325593598e+00
1.560761275499755962e+00
1.561040227427526350e+00
1.561320744883964107e+00
1.561602785726731835e+00
1.561886307906327653e+00
1.562171269476143376e+00
1.562457628602352600e+00
1.562745343573623824e+00
1.563034372810657491e+00
1.563324674875543163e+00
1.563616208480935521e+00
1.563908932499046056e+00
1.564202805970454246e+00
1.564497788112726662e+00
1.564793838328852438e+00
1.565090916215489791e+00
1.565388981571021576e+00
1.565687994403418326e+00
1.565987914937914338e+00
1.566288703624486356e+00
1.566590321145141962e+00
1.566892728421014791e+00
1.567195886619265233e+00
1.567499757159788842e+00
1.567804301721730464e+00
1.568109482249804287e+00
1.568415260960423607e+00
1.568721600347634970e+00
1.569028463188860689e+00
1.569335812550452181e+00
1.569643611793046567e+00
1.569951824576743649e+00
1.570260414866081700e+00
1.570569346934837185e+00
1.570878585370627523e+00
1.571188095079333547e+00
1.571497841289338782e+00
1.571807789555581758e+00
1.572117905763432688e+00
1.572428156132385624e+00
1.572738507219574089e+00
1.573048925923112851e+00
1.573359379485262055e+00
1.573669835495418834e+00
1.573980261892945265e+00
1.574290626969814255e+00
1.574600899373105101e+00
1.574911048107323852e+00
1.575221042536564031e+00
1.575530852386508807e+00
1.575840447746275963e+00
1.576149799070105884e+00
1.576458877178896767e+00
1.576767653261592850e+00
1.577076098876418975e+00
1.577384185951976381e+00
1.577691886788188391e+00
1.577999174057111098e+00
1.578306020803604159e+00
1.578612400445865704e+00
1.578918286775834678e+00
1.579223653959464624e+00
1.579528476536868675e+00
1.579832729422339543e+00
1.580136387904249151e+00
1.580439427644825034e+00
1.580741824679813945e+00
1.581043555418029101e+00
1.581344596640783973e+00
1.581644925501223486e+00
1.581944519523543535e+00
1.582243356602108797e+00
1.582541415000468632e+00
1.582838673350275283e+00
1.583135110650106148e+00
1.583430706264196131e+00
1.583725439921076061e+00
1.584019291712121191e+00
1.584312242090022860e+00
1.584604271867169345e+00
1.584895362213947445e+00
1.585185494656973670e+00
1.585474651077240837e+00
1.585762813708199159e+00
1.586049965133760287e+00
1.586336088286245172e+00
1.586621166444250441e+00
1.586905183230466587e+00
1.587188122609426655e+00
1.587469968885201199e+00
1.587750706699034176e+00
1.588030321026925318e+00
1.588308797177164777e+00
1.588586120787814027e+00
1.588862277824141689e+00
1.589137254576012070e+00
1.589411037655234837e+00
1.589683613992872946e+00
1.589954970836504167e+00
1.590225095747460404e+00
1.590493976598016834e+00
1.590761601568559946e+00
1.591027959144716952e+00
1.591293038114456548e+00
1.591556827565172583e+00
1.591819316880723978e+00
1.592080495738469326e+00
1.592340354106264844e+00
1.592598882239453895e+00
1.592856070677828750e+00
1.593111910242578588e+00
1.593366392033222834e+00
1.593619507424530957e+00
1.593871248063425172e+00
1.594121605865878255e+00
1.594370573013797809e+00
1.594618141951904544e+00
1.594864305384599668e+00
1.595109056272836279e+00
1.595352387830973218e+00
1.595594293523635798e+00
1.595834767062575432e+00
1.596073802403518371e+00
1.596311393743028884e+00
1.596547535515364435e+00
1.596782222389337536e+00
1.597015449265180909e+00
1.597247211271419332e+00
1.597477503761743023e+00
1.597706322311894356e+00
1.597933662716556791e+00
1.598159520986257354e+00
1.598383893344275553e+00
1.598606776223565173e+00
1.598828166263684736e+00
1.599048060307741714e+00
1.599266455399352305e+00
1.599483348779610736e+00
1.599698737884076127e+00
1.599912620339771552e+00
1.600124993962204867e+00
1.600335856752396868e+00
1.600545206893935202e+00
1.600753042750037825e+00
1.600959362860644664e+00
1.601164165939517492e+00
1.601367450871368892e+00
1.601569216709000987e+00
1.601769462670475042e+00
1.601968188136290605e+00
1.602165392646595743e+00
1.602361075898411258e+00
1.602555237742882221e+00
1.602747878182549046e+00
1.602938997368638985e+00
1.603128595598386275e+00
1.603316673312370710e+00
1.603503231091882419e+00
1.603688269656307064e+00
1.603871789860539243e+00
1.604053792692417435e+00
1.604234279270183361e+00
1.604413250839967775e+00
1.604590708773298013e+00
1.604766654564635298e+00
1.604941089828930689e+00
1.605114016299213464e+00
1.605285435824199247e+00
1.605455350365925682e+00
1.605623761997416743e+00
1.605790672900363480e+00
1.605956085362845176e+00
1.606120001777059603e+00
1.606282424637093920e+00
1.606443356536709777e+00
1.606602800167162615e+00
1.606760758315043391e+00
1.606917233860146066e+00
1.607072229773360839e+00
1.607225749114594482e+00
1.607377795030715983e+00
1.607528370753528613e+00
1.607677479597763526e+00
1.607825124959106677e+00
1.607971310312246160e+00
1.608116039208944636e+00
1.608259315276139523e+00
1.608401142214068491e+00
1.608541523794419614e+00
1.608680463858503717e+00
1.608817966315459369e+00
1.608954035140474526e+00
1.609088674373037486e+00
1.609221888115214050e+00
1.609353680529941322e+00
1.609484055839358607e+00
1.609613018323150513e+00
1.609740572316920026e+00
1.609866722210587131e+00
1.609991472446806071e+00
1.610114827519410818e+00
1.610236791971879189e+00
1.610357370395829379e+00
1.610476567429527162e+00
1.610594387756424828e+00
1.610710836103724342e+00
1.610825917240954475e+00
1.610939635978576590e+00
1.611051997166613958e+00
1.611163005693296846e+00
1.219207892583222597e+00
1.219340120346473988e+00
1.219471192576836227e+00
1.219601114678348086e+00
1.219729892076804267e+00
1.219857530218651620e+00
1.219984034569890685e+00
1.220109410615008771e+00
1.220233663855929240e+00
1.220356799810976334e+00
1.220478824013865315e+00
1.220599742012706601e+00
1.220719559369032536e+00
1.220838281656839275e+00
1.220955914461649083e+00
1.221072463379590856e+00
1.221187934016496612e+00
1.221302331987017986e+00
1.221415662913758027e+00
1.221527932426421881e+00
1.221639146160983458e+00
1.221749309758869861e+00
1.221858428866160473e+00
1.221966509132804912e+00
1.222073556211856094e+00
1.222179575758715719e+00
1.222284573430403531e+00
1.222388554884834111e+00
1.222491525780112109e+00
1.222593491773844132e+00
1.222694458522462835e+00
1.222794431680566563e+00
1.222893416900274088e+00
1.222991419830592896e+00
1.223088446116801231e+00
1.223184501399845026e+00
1.223279591315748149e+00
1.223373721495034872e+00
1.223466897562167199e+00
1.223559125134994430e+00
1.223650409824216023e+00
1.223740757232855803e+00
1.223830172955750806e+00
1.223918662579050576e+00
1.224006231679728218e+00
1.224092885825107224e+00
1.224178630572393622e+00
1.224263471468225450e+00
1.224347414048229776e+00
1.224430463836594818e+00
1.224512626345646504e+00
1.224593907075443688e+00
1.224674311513378688e+00
1.224753845133789820e+00
1.224832513397584144e+00
1.224910321751871312e+00
1.224987275629604522e+00
1.225063380449236572e+00
1.225138641614377910e+00
1.225213064513472450e+00
1.225286654519476492e+00
1.225359416989548755e+00
1.225431357264750609e+00
1.225502480669754313e+00
1.225572792512558795e+00
1.225642298084215431e+00
1.225711002658561366e+00
1.225778911491962386e+00
1.225846029823060901e+00
1.225912362872536798e+00
1.225977915842870747e+00
1.226042693918117710e+00
1.226106702263689119e+00
1.226169946026140600e+00
1.226232430332967027e+00
1.226294160292405788e+00
1.226355140993245829e+00
1.226415377504644244e+00
1.226474874875951082e+00
1.226533638136536375e+00
1.226591672295627600e+00
1.226648982342153360e+00
1.226705573244591063e+00
1.226761449950822369e+00
1.226816617387993746e+00
1.226871080462383468e+00
1.226924844059274822e+00
1.226977913042833546e+00
1.227030292255991251e+00
1.227081986520336176e+00
1.227133000636007054e+00
1.227183339381591187e+00
1.227233007514032748e+00
1.227282009768539073e+00
1.325528985741007748e+00
1.325542513295642877e+00
1.325556071228384702e+00
1.325569659546673273e+00
1.325583278257973729e+00
1.325596927369777189e+00
1.325610606889600529e+00
1.325624316824987048e+00
1.325638057183505580e+00
1.325651827972751828e+00
1.325665629200347251e+00
1.325679460873940174e+00
1.325693323001205126e+00
1.325707215589843280e+00
1.325721138647581565e+00
1.325735092182175556e+00
1.325749076201406584e+00
1.325763090713081960e+00
1.325777135725038303e+00
1.325791211245137102e+00
1.325805317281268714e+00
1.325819453841350137e+00
1.325833620933325685e+00
1.325847818565167202e+00
1.325862046744873846e+00
1.325876305480473638e+00
1.325890594780021026e+00
1.325904914651598876e+00
1.325919265103318700e+00
1.325933646143318434e+00
1.325948057779766209e+00
1.325962500020856139e+00
1.325976972874812976e+00
1.325991476349888565e+00
1.326006010454363171e+00
1.326020575196546369e+00
1.326035170584776157e+00
1.326049796627419397e+00
1.326064453332871373e+00
1.326079140709557569e+00
1.326093858765931222e+00
1.326108607510475768e+00
1.326123386951703731e+00
1.326138197098156279e+00
1.326153037958405001e+00
1.326167909541050793e+00
1.326182811854723642e+00
1.326197744908084397e+00
1.326212708709822774e+00
1.326227703268658686e+00
1.326242728593343134e+00
1.326257784692655317e+00
1.326272871575406187e+00
1.326287989250437560e+00
1.326303137726619230e+00
1.326318317012854298e+00
1.326333527118074729e+00
1.326348768051243354e+00
1.326364039821354979e+00
1.326379342437434161e+00
1.326394675908537435e+00
1.326410040243751087e+00
1.326425435452194268e+00
1.326440861543015659e+00
1.326456318525397027e+00
1.326471806408551224e+00
1.326487325201721745e+00
1.326502874914184726e+00
1.326518455555247389e+00
1.326534067134249817e+00
1.326549709660563625e+00
1.326565383143591959e+00
1.326581087592770603e+00
1.326596823017567761e+00
1.326612589427483613e+00
1.326628386832051643e+00
1.326644215240837088e+00
1.326660074663438049e+00
1.326675965109485489e+00
1.326691886588643010e+00
1.326707839110607523e+00
1.326723822685108800e+00
1.326739837321909476e+00
1.326755883030806604e+00
1.326771959821628766e+00
1.326788067704239626e+00
1.326804206688535714e+00
1.326820376784447308e+00
1.326836578001937106e+00
1.326852810351004663e+00
1.326869073841680624e+00
1.326885368484031158e+00
1.326901694288156186e+00
1.326918051264189380e+00
1.326934439422300160e+00
1.326950858772690145e+00
1.326967309325597810e+00
1.326983791091294496e+00
1.327000304080087734e+00
1.327016848302318142e+00
1.327033423768362974e+00
1.327050030488633903e+00
1.327066668473576572e+00
1.327083337733674373e+00
1.327100038279442895e+00
1.327116770121435696e+00
1.327133533270240751e+00
1.327150327736481339e+00
1.327167153530817600e+00
1.327184010663944536e+00
1.327200899146592672e+00
1.327217818989530285e+00
1.327234770203559844e+00
1.327251752799520457e+00
1.327268766788288978e+00
1.327285812180776237e+00
1.327302888987932805e+00
1.327319997220742120e+00
1.327337136890226699e+00
1.327354308007445693e+00
1.327371510583494452e+00
1.327388744629505624e+00
1.327406010156648497e+00
1.327423307176130773e+00
1.327440635699196347e+00
1.327457995737126417e+00
1.327475387301240595e+00
1.327492810402895351e+00
1.327510265053485350e+00
1.327527751264442113e+00
1.327545269047236243e+00
1.327562818413375423e+00
1.327580399374406195e+00
1.327598011941912404e+00
1.327615656127516308e+00
1.327633331942879469e+00
1.327651039399700972e+00
1.327668778509718983e+00
1.327686549284710082e+00
1.327704351736489041e+00
1.327722185876911709e+00
1.327740051717870351e+00
1.327757949271297200e+00
1.327775878549164013e+00
1.327793839563481626e+00
1.327811832326300401e+00
1.327829856849709333e+00
1.327847913145838277e+00
1.327866001226855719e+00
1.327884121104970561e+00
1.327902272792430782e+00
1.327920456301525665e+00
1.327938671644583124e+00
1.327956918833971933e+00
1.327975197882100833e+00
1.327993508801419864e+00
1.328011851604417703e+00
1.328030226303625660e+00
1.328048632911613680e+00
1.328067071440994340e+00
1.328085541904420186e+00
1.328104044314584176e+00
1.328122578684221233e+00
1.328141145026107139e+00
1.328159743353058531e+00
1.328178373677933788e+00
1.328197036013632815e+00
1.328215730373097037e+00
1.328234456769309624e+00
1.328253215215294158e+00
1.328272005724117966e+00
1.328290828308889671e+00
1.328309682982759199e+00
1.328328569758919553e+00
1.328347488650605923e+00
1.328366439671094801e+00
1.328385422833706198e+00
1.328404438151802314e+00
1.328423485638787760e+00
1.328442565308110446e+00
1.328461677173260025e+00
1.328480821247770116e+00
1.328499997545217193e+00
1.328519206079220361e+00
1.328538446863442246e+00
1.328557719911588775e+00
1.328577025237409615e+00
1.328596362854697510e+00
1.328615732777288505e+00
1.328635135019063274e+00
1.328654569593945567e+00
1.328674036515903101e+00
1.328693535798948222e+00
1.328713067457136576e+00
1.328732631504568440e+00
1.328752227955388054e+00
1.328771856823784958e+00
1.328791518123991988e+00
1.328811211870286613e+00
1.328830938076992707e+00
1.328850696758476779e+00
1.328870487929151079e+00
1.328890311603473151e+00
1.328910167795945618e+00
1.328930056521115510e+00
1.328949977793575821e+00
1.328969931627964840e+00
1.328989918038966156e+00
1.329009937041308653e+00
1.329029988649767402e+00
1.329050072879162769e+00
1.329070189744361752e+00
1.329090339260276643e+00
1.329110521441865256e+00
1.329130736304132476e+00
1.329150983862129376e+00
1.329171264130952990e+00
1.329191577125746981e+00
1.329211922861701423e+00
1.329232301354053014e+00
1.329252712618085086e+00
1.329273156669128042e+00
1.329293633522559581e+00
1.329314143193803144e+00
1.329334685698330354e+00
1.329355261051659687e+00
1.329375869269357135e+00
1.329396510367035766e+00
1.329417184360356607e+00
1.329437891265027982e+00
1.329458631096805288e+00
1.329479403871492327e+00
1.329500209604941308e+00
1.329521048313051290e+00
1.329541920011770628e+00
1.329562824717094305e+00
1.329583762445067485e+00
1.329604733211780854e+00
1.329625737033377275e+00
1.329646773926044911e+00
1.329667843906022551e+00
1.329688946989596499e+00
1.329710083193101910e+00
1.329731252532924568e+00
1.329752455025496882e+00
1.329773690687302112e+00
1.329794959534872145e+00
1.329816261584787718e+00
1.329837596853679749e+00
1.329858965358228229e+00
1.329880367115162665e+00
1.329901802141262301e+00
1.329923270453356565e+00
1.329944772068324177e+00
1.329966307003093817e+00
1.329987875274644793e+00
1.330009476900005705e+00
1.330031111896256668e+00
1.330052780280526425e+00
1.330074482069995456e+00
1.330096217281894422e+00
1.330117985933504610e+00
1.330139788042157711e+00
1.330161623625236711e+00
1.330183492700174774e+00
1.330205395284456582e+00
1.330227331395618329e+00
1.330249301051246391e+00
1.330271304268978660e+00
1.330293341066504986e+00
1.330315411461566288e+00
1.330337515471954557e+00
1.330359653115514185e+00
1.330381824410140856e+00
1.330404029373782215e+00
1.330426268024437864e+00
1.330448540380158917e+00
1.330470846459049561e+00
1.330493186279265050e+00
1.330515559859013486e+00
1.330537967216555373e+00
1.330560408370203840e+00
1.330582883338323974e+00
1.330605392139333709e+00
1.330627934791703826e+00
1.330650511313958395e+00
1.330673121724673447e+00
1.330695766042478523e+00
1.330718444286056013e+00
1.330741156474142262e+00
1.330763902625526018e+00
1.330786682759049766e+00
1.330809496893609056e+00
1.330832345048153620e+00
1.330855227241686034e+00
1.330878143493263277e+00
1.330901093821996284e+00
1.330924078247048836e+00
1.330947096787639783e+00
1.330970149463041707e+00
1.330993236292580928e+00
1.331016357295638830e+00
1.331039512491650312e+00
1.331062701900104894e+00
1.331085925540547166e+00
1.331109183432576337e+00
1.331132475595845577e+00
1.331155802050062675e+00
1.331179162814991379e+00
1.331202557910449613e+00
1.331225987356311258e+00
1.331249451172503928e+00
1.331272949379011417e+00
1.331296481995872583e+00
1.331320049043181797e+00
1.331343650541088719e+00
1.331367286509798742e+00
1.331390956969573214e+00
1.331414661940728328e+00
1.331438401443636455e+00
1.331462175498727252e+00
1.331485984126484112e+00
1.331509827347448383e+00
1.331533705182216254e+00
1.331557617651441650e+00
1.331581564775832893e+00
1.331605546576156929e+00
1.331629563073235101e+00
1.331653614287946930e+00
1.331677700241228113e+00
1.331701820954071191e+00
1.331725976447525328e+00
1.331750166742696084e+00
1.331774391860748530e+00
1.331798651822901469e+00
1.331822946650432993e+00
1.331847276364678034e+00
1.331871640987029259e+00
1.331896040538935733e+00
1.331920475041905361e+00
1.331944944517502449e+00
1.331969448987350368e+00
1.331993988473128887e+00
1.332018562996576172e+00
1.332043172579489010e+00
1.332067817243721031e+00
1.332092497011185372e+00
1.332117211903852461e+00
1.332141961943750452e+00
1.332166747152967456e+00
1.332191567553648426e+00
1.332216423167998709e+00
1.332241314018279832e+00
1.332266240126814605e+00
1.332291201515982237e+00
1.332316198208223001e+00
1.332341230226034234e+00
1.332366297591973225e+00
1.332391400328656772e+00
1.332416538458759625e+00
1.332441712005017154e+00
1.332466920990223347e+00
1.332492165437231257e+00
1.332517445368954334e+00
1.332542760808364868e+00
1.332568111778495101e+00
1.332593498302437895e+00
1.332618920403344065e+00
1.332644378104425931e+00
1.332669871428955100e+00
1.332695400400263352e+00
1.332720965041742645e+00
1.332746565376845549e+00
1.332772201429084147e+00
1.332797873222031360e+00
1.332823580779320505e+00
1.332849324124645518e+00
1.332875103281761398e+00
1.332900918274482205e+00
1.332926769126685063e+00
1.332952655862305935e+00
1.332978578505342959e+00
1.333004537079854890e+00
1.333030531609961322e+00
1.333056562119843580e+00
1.333082628633743827e+00
1.333108731175965289e+00
1.333134869770873365e+00
1.333161044442893628e+00
1.333187255216514933e+00
1.333213502116286531e+00
1.333239785166819180e+00
1.333266104392786477e+00
1.333292459818923081e+00
1.333318851470025601e+00
1.333345279370952818e+00
1.231991287788939626e+00
1.231988463349021901e+00
1.231985564823460333e+00
1.231982592804230281e+00
1.231979547880181602e+00
1.231976430637051756e+00
1.231973241657483786e+00
1.231969981521038093e+00
1.231966650804209529e+00
1.231963250080442052e+00
1.231959779920141607e+00
1.231956240890694110e+00
1.231952633556478993e+00
1.231948958478881861e+00
1.231945216216312255e+00
1.231941407324216531e+00
1.231937532355092291e+00
1.231933591858504595e+00
1.231929586381097508e+00
1.231925516466611636e+00
1.231921382655897013e+00
1.231917185486925748e+00
1.231912925494810018e+00
1.231908603211813391e+00
1.231904219167365255e+00
1.231899773888076144e+00
1.231895267897750390e+00
1.231890701717401893e+00
1.231886075865265884e+00
1.231881390856814029e+00
1.231876647204768416e+00
1.231871845419114653e+00
1.231866986007115861e+00
1.231862069473327548e+00
1.231857096319607603e+00
1.231852067045134724e+00
1.231846982146418412e+00
1.231841842117313846e+00
1.231836647449034761e+00
1.231831398630166552e+00
1.231826096146680927e+00
1.231820740481947674e+00
1.231815332116748873e+00
1.231809871529290223e+00
1.231804359195217469e+00
1.231798795587625950e+00
1.231793181177075702e+00
1.231787516431602558e+00
1.231781801816733690e+00
1.231776037795498491e+00
1.231770224828441007e+00
1.231764363373633930e+00
1.231758453886691251e+00
1.231752496820778475e+00
1.231746492626629941e+00
1.231740441752554815e+00
1.231734344644456414e+00
1.231728201745839080e+00
1.231722013497823953e+00
1.231715780339159405e+00
1.231709502706233694e+00
1.231703181033088068e+00
1.231696815751427865e+00
1.231690407290634504e+00
1.231683956077778808e+00
1.231677462537631218e+00
1.231670927092674672e+00
1.231664350163116817e+00
1.231657732166901331e+00
1.231651073519719475e+00
1.231644374635021411e+00
1.231637635924029528e+00
1.231630857795749545e+00
1.231624040656980057e+00
1.231617184912325857e+00
1.231610290964210597e+00
1.231603359212884774e+00
1.231596390056439727e+00
1.231589383890818512e+00
1.231582341109826562e+00
1.231575262105143231e+00
1.231568147266332902e+00
1.231560996980856082e+00
1.231553811634079842e+00
1.231546591609290697e+00
1.231539337287703040e+00
1.231532049048472022e+00
1.231524727268703323e+00
1.231517372323464254e+00
1.231509984585795081e+00
1.231502564426718349e+00
1.231495112215250654e+00
1.231487628318414185e+00
1.231480113101243834e+00
1.231472566926801626e+00
1.231464990156184491e+00
1.231457383148536699e+00
1.231449746261058076e+00
1.231442079849016213e+00
1.231434384265755799e+00
1.231426659862708384e+00
1.231418906989403039e+00
1.231411125993478350e+00
1.231403317220688187e+00
1.231395481014915916e+00
1.231387617718182170e+00
1.231379727670655511e+00
1.231371811210661527e+00
1.231363868674694828e+00
1.231355900397424374e+00
1.231347906711708351e+00
1.231339887948601941e+00
1.231331844437364875e+00
1.231323776505473866e+00
1.231315684478630601e+00
1.231307568680771958e+00
1.231299429434079773e+00
1.231291267058989281e+00
1.231283081874198215e+00
1.231274874196677693e+00
1.231266644341681316e+00
1.231258392622752051e+00
1.231250119351734007e+00
1.231241824838781529e+00
1.231233509392365644e+00
1.231225173319285826e+00
1.231216816924679325e+00
1.231208440512026936e+00
1.231200044383164993e+00
1.231191628838292917e+00
1.231183194175982765e+00
1.231174740693186997e+00
1.231166268685247811e+00
1.231157778445906015e+00
1.231149270267309692e+00
1.231140744440022416e+00
1.231132201253032576e+00
1.231123640993760482e+00
1.231115063948068578e+00
1.231106470400268105e+00
1.231097860633129759e+00
1.231089234927890352e+00
1.231080593564260806e+00
1.231071936820436141e+00
1.231063264973103255e+00
1.231054578297446245e+00
1.231045877067160177e+00
1.231037161554453974e+00
1.231028432030061071e+00
1.231019688763246078e+00
1.231010932021815663e+00
1.231002162072122541e+00
1.230993379179075697e+00
1.230984583606148819e+00
1.230975775615386292e+00
1.230966955467411861e+00
1.230958123421436845e+00
1.230949279735267687e+00
1.230940424665312172e+00
1.230931558466589637e+00
1.230922681392736528e+00
1.230913793696014391e+00
1.230904895627318973e+00
1.230895987436184447e+00
1.230887069370794507e+00
1.230878141677986370e+00
1.230869204603261879e+00
1.230860258390791717e+00
1.230851303283422737e+00
1.230842339522688400e+00
1.230833367348812102e+00
1.230824387000717834e+00
1.230815398716033293e+00
1.230806402731101645e+00
1.230797399280985083e+00
1.230788388599472594e+00
1.230779370919088844e+00
1.230770346471098842e+00
1.230761315485515706e+00
1.230752278191107774e+00
1.230743234815405263e+00
1.230734185584706708e+00
1.230725130724087180e+00
1.230716070457402944e+00
1.230707005007299681e+00
1.230697934595218701e+00
1.230688859441404270e+00
1.230679779764908055e+00
1.230670695783598445e+00
1.230661607714164774e+00
1.230652515772127309e+00
1.230643420171837699e+00
1.230634321126492292e+00
1.230625218848133029e+00
1.230616113547657431e+00
1.230607005434823931e+00
1.230597894718256313e+00
1.230588781605452375e+00
1.230579666302789477e+00
1.230570549015530091e+00
1.230561429947828911e+00
1.230552309302738401e+00
1.230543187282214568e+00
1.230534064087124735e+00
1.230524939917251093e+00
1.230515814971298916e+00
1.230506689446900559e+00
1.230497563540623451e+00
1.230488437447974981e+00
1.230479311363408268e+00
1.230470185480327938e+00
1.230461059991096118e+00
1.230451935087039317e+00
1.230442810958451094e+00
1.230433687794603159e+00
1.230424565783744484e+00
1.230415445113111961e+00
1.230406325968935066e+00
1.230397208536438525e+00
1.230388092999852745e+00
1.230378979542414264e+00
1.230369868346375739e+00
1.230360759593009501e+00
1.230351653462610884e+00
1.230342550134507995e+00
1.230333449787064382e+00
1.230324352597683912e+00
1.230315258742818330e+00
1.230306168397971245e+00
1.230297081737703024e+00
1.230287998935636562e+00
1.230278920164463052e+00
1.230269845595946876e+00
1.230260775400929818e+00
1.230251709749337952e+00
1.230242648810184747e+00
1.230233592751577953e+00
1.230224541740723820e+00
1.230215495943931980e+00
1.230206455526621223e+00
1.230197420653323714e+00
1.230188391487690325e+00
1.230179368192494849e+00
1.230170350929641110e+00
1.230161339860163849e+00
1.230152335144238940e+00
1.230143336941183385e+00
1.230134345409461982e+00
1.230125360706692872e+00
1.230116382989651314e+00
1.230107412414274348e+00
1.230098449135666128e+00
1.230089493308101911e+00
1.230080545085033839e+00
1.230071604619093151e+00
1.230062672062099072e+00
1.230053747565057254e+00
1.230044831278171102e+00
1.230035923350840443e+00
1.230027023931670405e+00
1.230018133168472083e+00
1.230009251208271426e+00
1.230000378197309008e+00
1.229991514281047582e+00
1.229982659604175854e+00
1.229973814310610702e+00
1.229964978543505838e+00
1.229956152445251361e+00
1.229947336157481086e+00
1.229938529821076543e+00
1.229929733576168971e+00
1.229920947562146871e+00
1.229912171917657338e+00
1.229903406780612052e+00
1.229894652288189949e+00
1.229885908576843434e+00
1.229877175782299492e+00
1.229868454039566572e+00
1.229859743482937695e+00
1.229851044245993563e+00
1.229842356461607888e+00
1.229833680261949613e+00
1.229825015778490460e+00
1.229816363142003599e+00
1.229807722482572530e+00
1.229799093929592857e+00
1.229790477611774513e+00
1.229781873657148639e+00
1.229773282193070028e+00
1.229764703346220678e+00
1.229756137242614678e+00
1.229747584007599537e+00
1.229739043765863071e+00
1.229730516641435401e+00
1.229722002757692501e+00
1.229713502237361311e+00
1.229705015202520846e+00
1.229696541774608409e+00
1.229688082074422928e+00
1.229679636222126060e+00
1.229671204337249080e+00
1.229662786538694874e+00
1.229654382944740387e+00
1.229645993673042170e+00
1.229637618840639490e+00
1.229629258563956551e+00
1.229620912958806933e+00
1.229612582140398036e+00
1.229604266223331077e+00
1.229595965321609530e+00
1.229587679548636903e+00
1.229579409017226510e+00
1.229571153839597697e+00
1.229562914127385387e+00
1.229554689991640082e+00
1.229546481542830971e+00
1.229538288890851927e+00
1.229530112145021281e+00
1.229521951414088043e+00
1.229513806806233012e+00
1.229505678429073434e+00
1.229497566389665231e+00
1.229489470794506767e+00
1.229481391749541297e+00
1.229473329360161404e+00
1.229465283731210556e+00
1.229457254966987989e+00
1.229449243171249151e+00
1.229441248447212143e+00
1.229433270897557495e+00
1.229425310624434164e+00
1.229417367729459531e+00
1.229409442313725398e+00
1.229401534477798208e+00
1.229393644321725265e+00
1.229385771945033845e+00
1.229377917446737190e+00
1.229370080925335174e+00
1.229362262478819634e+00
1.229354462204675702e+00
1.229346680199884467e+00
1.229338916560925865e+00
1.229331171383783783e+00
1.229323444763944284e+00
1.229315736796403602e+00
1.229308047575666585e+00
1.229300377195753136e+00
1.229292725750198212e+00
1.229285093332055157e+00
1.229277480033899916e+00
1.229269885947831487e+00
1.229262311165476795e+00
1.229254755777992258e+00
1.229247219876065556e+00
1.229239703549919849e+00
1.229232206889316892e+00
1.229224729983556363e+00
1.229217272921482973e+00
1.229209835791485794e+00
1.229202418681501374e+00
1.229195021679016842e+00
1.229187644871073903e+00
1.229180288344268401e+00
1.229172952184753420e+00
1.229165636478244839e+00
1.229158341310020663e+00
1.229151066764924360e+00
1.229143812927366186e+00
1.229136579881329627e+00
1.229129367710368292e+00
1.229122176497613017e+00
1.229115006325771198e+00
1.229107857277131455e+00
1.229100729433563188e+00
1.229093622876523018e+00
1.229086537687052560e+00
1.229079473945784207e+00
1.229072431732941562e+00
1.229065411128343221e+00
1.229058412211402995e+00
1.229051435061135233e+00
1.229044479756153052e+00
1.229037546374674772e+00
1.229030634994523918e+00
1.229023745693130776e+00
1.229016878547536162e+00
1.229010033634393650e+00
1.229003211029970011e+00
1.228996410810149875e+00
1.228989633050435959e+00
1.228982877825951281e+00
1.228976145211443161e+00
1.228969435281283218e+00
1.228962748109470482e+00
1.228956083769633389e+00
1.228949442335031783e+00
1.228942823878559576e+00
1.228936228472745196e+00
1.228929656189756470e+00
1.228923107101399292e+00
1.228916581279122067e+00
1.228910078794017036e+00
1.228903599716822725e+00
1.228897144117923945e+00
1.228890712067356450e+00
1.228884303634807829e+00
1.228877918889619059e+00
1.228871557900787170e+00
1.228865220736966135e+00
1.228858907466470196e+00
1.228852618157274312e+00
1.228846352877018155e+00
1.228840111693004555e+00
1.228833894672205496e+00
1.228827701881261669e+00
1.228821533386484255e+00
1.228815389253856472e+00
1.228809269549038019e+00
1.228803174337362414e+00
1.228797103683844760e+00
1.228791057653177532e+00
1.228785036309735901e+00
1.228779039717578847e+00
1.228773067940450936e+00
1.228767121041783650e+00
1.228761199084697608e+00
1.228755302132003902e+00
1.228749430246206531e+00
1.228743583489503077e+00
1.228737761923787364e+00
1.228731965610651011e+00
1.228726194611384770e+00
1.228720448986980074e+00
1.228714728798131262e+00
1.228709034105236908e+00
1.228703364968402045e+00
1.228697721447438607e+00
1.228692103601868535e+00
1.228686511490924005e+00
1.228680945173550088e+00
1.228675404708405861e+00
1.228669890153866628e+00
1.228664401568023701e+00
1.228658939008688611e+00
1.228653502533393338e+00
1.228648092199390751e+00
1.228642708063658606e+00
1.228637350182898658e+00
1.228632018613539989e+00
1.228626713411739679e+00
1.228621434633384579e+00
1.228616182334092644e+00
1.228610956569214707e+00
1.228605757393836040e+00
1.228600584862776124e+00
1.228595439030594205e+00
1.228590319951585741e+00
1.228585227679786840e+00
1.228580162268975817e+00
1.228575123772673194e+00
1.228570112244144363e+00
1.228565127736400697e+00
1.228560170302199772e+00
1.228555239994048920e+00
1.228550336864204118e+00
1.228545460964673985e+00
1.228540612347219341e+00
1.228535791063355198e+00
1.228530997164351657e+00
1.228526230701236566e+00
1.228521491724794856e+00
1.228516780285571652e+00
1.228512096433872713e+00
1.228507440219766433e+00
1.228502811693083396e+00
1.228498210903420595e+00
1.228493637900139657e+00
1.228489092732370391e+00
1.228484575449011018e+00
1.228480086098729274e+00
1.228475624729965077e+00
1.228471191390929418e+00
1.228466786129608579e+00
1.228462408993761912e+00
1.228458060030925836e+00
1.228453739288414504e+00
1.228449446813320023e+00
1.228445182652514678e+00
1.228440946852651150e+00
1.228436739460165406e+00
1.228432560521275807e+00
1.228428410081985334e+00
1.228424288188083580e+00
1.228420194885145866e+00
1.228416130218536573e+00
1.228412094233407803e+00
1.228408086974704272e+00
1.228404108487160640e+00
1.228400158815304843e+00
1.228396238003457208e+00
1.228392346095734666e+00
1.228388483136049647e+00
1.228384649168110521e+00
1.228380844235425595e+00
1.228377068381301118e+00
1.228373321648844607e+00
1.228369604080963962e+00
1.228365915720370349e+00
1.228362256609577763e+00
1.228358626790906127e+00
1.228355026306479969e+00
1.228351455198230191e+00
1.228347913507896072e+00
1.228344401277025710e+00
1.228340918546977356e+00
1.228337465358918301e+00
1.228334041753829764e+00
1.228330647772504003e+00
1.228327283455548535e+00
1.228323948843385027e+00
1.228320643976250404e+00
1.228317368894199291e+00
1.228314123637103350e+00
1.228310908244653499e+00
1.228307722756359688e+00
1.228304567211552900e+00
1.228301441649385373e+00
1.228298346108832151e+00
1.228295280628691311e+00
1.228292245247585734e+00
1.228289240003963556e+00
1.228286264936098160e+00
1.228283320082091512e+00
1.228280405479872606e+00
1.228277521167199016e+00
1.228274667181659341e+00
1.228271843560671872e+00
1.228269050341486590e+00
1.228266287561186276e+00
1.228263555256687400e+00
1.228260853464739011e+00
1.228258182221926731e+00
1.228255541564671427e+00
1.228252931529230985e+00
1.228250352151700309e+00
1.228247803468013766e+00
1.228245285513943630e+00
1.228242798325102969e+00
1.228240341936945867e+00
1.228237916384768091e+00
1.228235521703707311e+00
1.228233157928745323e+00
1.228230825094707379e+00
1.228228523236264191e+00
1.228226252387931483e+00
1.228224012584071989e+00
1.228221803858895234e+00
1.228219626246459306e+00
1.228217479780671306e+00
1.228215364495286899e+00
1.228213280423911868e+00
1.228211227600005007e+00
1.228209206056875225e+00
1.228207215827683996e+00
1.228205256945446910e+00
1.228203329443032787e+00
1.228201433353165895e+00
1.228199568708425282e+00
1.228197735541246338e+00
1.228195933883921898e+00
1.228194163768602021e+00
1.228192425227293771e+00
1.228190718291866101e+00
1.228189042994044744e+00
1.228187399365417765e+00
1.228185787437432896e+00
1.228184207241400649e+00
1.228182658808493199e+00
1.228181142169746165e+00
1.228179657356059051e+00
1.228178204398195028e+00
1.228176783326783372e+00
1.228175394172317914e+00
1.228174036965159921e+00
1.228172711735536549e+00
1.228171418513543500e+00
1.228170157329144363e+00
1.228168928212171274e+00
1.228167731192326473e+00
1.228166566299182083e+00
1.228165433562180109e+00
1.228164333010635323e+00
1.228163264673733268e+00
1.228162228580533144e+00
1.228161224759966030e+00
1.228160253240837552e+00
1.228159314051827877e+00
1.228158407221491499e+00
1.228157532778257677e+00
1.228156690750433766e+00
1.228155881166201890e+00
1.228155104053621827e+00
1.228154359440632115e+00
1.228153647355048061e+00
1.228152967824565067e+00
1.228152320876756631e+00
1.228151706539078347e+00
1.228151124838864128e+00
1.228150575803329980e+00
1.228150059459572896e+00
1.228149575834573071e+00
1.228149124955191906e+00
1.228148706848175564e+00
1.228148321540151855e+00
1.228147969057634459e+00
1.228147649427021815e+00
1.228147362674595788e+00
1.228147108826525891e+00
1.228146887908866614e+00
1.228146699947560094e+00
1.228146544968433895e+00
1.228146422997206111e+00
1.228146334059480260e+00
1.228146278180749951e+00
1.228146255386397545e+00
1.228146265701694384e+00
1.228146309151803450e+00
1.228146385761776482e+00
1.228146495556557749e+00
1.228146638560981163e+00
1.228146814799774056e+00
1.228147024297555401e+00
1.228147267078837812e+00
1.228147543168025324e+00
1.228147852589417832e+00
1.228148195367207762e+00
1.228148571525482069e+00
1.228148981088223790e+00
1.228149424079310714e+00
1.228149900522516491e+00
1.228150410441511076e+00
1.228150953859860506e+00
1.228151530801029123e+00
1.228152141288376686e+00
1.228152785345163700e+00
1.228153462994546086e+00
1.228154174259580289e+00
1.228154919163221059e+00
1.228155697728323226e+00
1.228156509977640143e+00
1.228157355933826800e+00
1.228158235619438265e+00
1.228159149056930577e+00
1.228160096268661405e+00
1.228161077276889390e+00
1.228162092103775915e+00
1.228163140771385553e+00
1.228164223301683622e+00
1.228165339716541071e+00
1.228166490037730485e+00
1.228167674286929190e+00
1.228168892485719255e+00
1.228170144655586160e+00
1.228171430817921461e+00
1.228172750994021012e+00
1.228174105205086741e+00
1.228175493472226876e+00
1.228176915816455939e+00
1.228178372258694084e+00
1.228179862819769541e+00
1.228181387520417056e+00
1.228182946381279894e+00
1.228184539422907839e+00
1.228186166665760082e+00
1.228187828130203441e+00
1.228189523836514585e+00
1.228191253804878258e+00
1.228193018055389718e+00
1.228194816608052520e+00
1.228196649482782732e+00
1.228198516699403608e+00
1.228200418277651362e+00
1.228202354237172056e+00
1.228204324597523378e+00
1.228206329378174200e+00
1.228208368598505462e+00
1.228210442277809955e+00
1.228212550435292538e+00
1.228214693090071252e+00
1.228216870261176652e+00
1.228219081967552251e+00
1.228221328228054743e+00
1.228223609061455557e+00
1.228225924486438636e+00
1.228228274521603103e+00
1.228230659185461704e+00
1.228233078496442365e+00
1.228235532472887748e+00
1.228238021133055913e+00
1.228240544495119657e+00
1.228243102577167845e+00
1.228245695397205850e+00
1.228248322973153117e+00
1.228250985322847821e+00
1.228253682464043539e+00
1.228256414414409914e+00
1.228259181191535543e+00
1.228261982812924202e+00
1.228264819295998400e+00
1.228267690658097600e+00
1.228270596916479773e+00
1.228273538088320738e+00
1.228276514190714153e+00
1.228279525240672410e+00
1.228282571255127742e+00
1.228285652250929338e+00
1.228288768244846452e+00
1.228291919253568398e+00
1.228295105293702782e+00
1.228298326381777494e+00
1.228301582534239600e+00
1.228304873767457561e+00
1.228308200097719016e+00
1.228311561541232777e+00
1.228314958114127053e+00
1.228318389832451896e+00
1.228321856712178750e+00
1.228325358769198683e+00
1.228328896019325711e+00
1.228332468478293915e+00
1.228336076161760104e+00
1.228339719085302040e+00
1.228343397264420434e+00
1.228347110714537394e+00
1.228350859450996646e+00
1.228354643489066644e+00
1.228358462843936350e+00
1.228362317530718562e+00
1.228366207564447921e+00
1.228370132960082906e+00
1.228374093732505612e+00
1.228378089896520420e+00
1.228382121466855992e+00
1.228386188458163941e+00
1.228390290885020608e+00
1.228394428761925283e+00
1.228398602103301318e+00
1.228402810923496791e+00
1.228407055236783840e+00
1.228411335057358889e+00
1.228415650399342418e+00
1.228420001276780749e+00
1.228424387703643816e+00
1.228428809693826729e+00
1.228433267261150208e+00
1.228437760419359925e+00
1.228442289182125169e+00
1.228446853563042840e+00
1.228451453575634345e+00
1.228456089233345594e+00
1.228460760549550557e+00
1.228465467537546152e+00
1.228470210210557578e+00
1.228474988581733873e+00
1.228479802664151688e+00
1.228484652470812843e+00
1.228489538014646776e+00
1.228494459308506759e+00
1.228499416365174790e+00
1.228504409197358704e+00
1.228509437817691730e+00
1.228514502238735595e+00
1.228519602472977423e+00
1.228524738532831728e+00
1.228529910430639305e+00
1.228535118178669006e+00
1.228540361789115520e+00
1.228545641274101152e+00
1.228550956645675818e+00
1.228556307915815715e+00
1.228561695096424877e+00
1.228567118199335395e+00
1.228572577236305197e+00
1.228578072219020489e+00
1.228583603159095983e+00
1.228589170068072001e+00
1.228594772957418035e+00
1.228600411838530970e+00
1.228606086722734858e+00
1.228611797621282253e+00
1.228617544545353102e+00
1.228623327506055629e+00
1.228629146514425674e+00
1.228635001581427133e+00
1.228640892717951960e+00
1.228646819934819945e+00
1.228652783242779600e+00
1.228658782652506609e+00
1.228664818174605822e+00
1.228670889819609480e+00
1.228676997597978104e+00
1.228683141520101163e+00
1.228689321596295958e+00
1.228695537836807627e+00
1.228701790251810699e+00
1.228708078851406205e+00
1.228714403645625897e+00
1.228720764644428698e+00
1.228727161857701367e+00
1.228733595295260050e+00
1.228740064966848955e+00
1.228746570882140565e+00
1.228753113050736090e+00
1.228759691482164573e+00
1.228766306185885115e+00
1.228772957171282876e+00
1.228779644447673736e+00
1.228786368024300302e+00
1.228793127910335237e+00
1.228799924114878372e+00
1.228806756646958931e+00
1.228813625515533525e+00
1.228820530729487936e+00
1.228827472297636891e+00
1.228834450228722064e+00
1.228841464531415628e+00
1.228848515214315817e+00
1.228855602285951365e+00
1.228862725754777951e+00
1.228869885629180203e+00
1.228877081917471248e+00
1.228884314627892493e+00
1.228891583768612961e+00
1.228898889347730616e+00
1.228906231373272373e+00
1.228913609853191424e+00
1.228921024795370798e+00
1.228928476207621356e+00
1.228935964097681577e+00
1.228943488473218881e+00
1.228951049341828528e+00
1.228958646711032721e+00
1.228966280588283499e+00
1.228973950980959184e+00
1.228981657896367485e+00
1.228989401341743282e+00
1.228997181324249288e+00
1.229004997850975611e+00
1.229012850928941081e+00
1.229020740565091918e+00
1.229028666766301736e+00
1.229036629539371539e+00
1.229044628891030388e+00
1.229052664827935182e+00
1.229060737356669541e+00
1.229068846483744704e+00
1.229076992215599518e+00
1.229085174558600002e+00
1.229093393519039568e+00
1.229101649103137905e+00
1.229109941317043209e+00
1.229118270166829952e+00
1.229126635658499556e+00
1.229135037797980612e+00
1.229143476591128437e+00
1.229151952043725071e+00
1.229160464161479505e+00
1.229169012950027451e+00
1.229177598414930461e+00
1.229186220561677256e+00
1.229194879395683504e+00
1.229203574922289377e+00
1.229212307146763550e+00
1.229221076074299646e+00
1.229229881710017125e+00
1.229238724058962173e+00
1.229247603126107036e+00
1.229256518916348906e+00
1.229265471434512147e+00
1.229274460685345183e+00
1.229283486673523385e+00
1.229292549403646628e+00
1.229301648880241293e+00
1.229310785107758042e+00
1.229319958090573817e+00
1.229329167832989178e+00
1.229338414339231633e+00
1.229347697613451862e+00
1.229357017659726825e+00
1.229366374482057545e+00
1.229375768084369547e+00
1.229385198470512863e+00
1.229394665644262696e+00
1.229404169609318309e+00
1.229413710369302803e+00
1.229423287927763564e+00
1.229432902288171814e+00
1.229442553453923059e+00
1.229452241428336867e+00
1.229461966214655755e+00
1.229471727816046744e+00
1.229481526235598476e+00
1.229491361476325428e+00
1.229501233541163696e+00
1.229511142432972326e+00
1.229521088154534869e+00
1.229531070708555607e+00
1.229541090097663991e+00
1.229551146324409538e+00
1.229561239391266714e+00
1.229571369300630490e+00
1.229581536054819013e+00
1.229591739656072491e+00
1.229601980106552306e+00
1.229612257408343234e+00
1.229622571563450562e+00
1.229632922573801190e+00
1.229643310441244530e+00
1.229653735167550277e+00
1.229664196754408856e+00
1.229674695203433643e+00
1.229685230516157191e+00
1.229695802694033890e+00
1.229706411738438199e+00
1.229717057650665080e+00
1.229727740431930227e+00
1.229738460083368956e+00
1.229749216606037310e+00
1.229760010000910508e+00
1.229770840268884946e+00
1.229781707410774416e+00
1.229792611427314331e+00
1.229803552319157944e+00
1.229814530086878799e+00
1.229825544730968279e+00
1.229836596251837832e+00
1.229847684649816530e+00
1.229858809925153285e+00
1.229869972078013740e+00
1.229881171108482940e+00
1.229892407016563771e+00
1.229903679802176963e+00
1.229914989465160868e+00
1.229926336005272125e+00
1.229937719422183662e+00
1.229949139715486250e+00
1.229960596884687618e+00
1.229972090929213113e+00
1.229983621848403263e+00
1.229995189641517550e+00
1.230006794307729523e+00
1.230018435846129909e+00
1.230030114255725726e+00
1.230041829535439835e+00
1.230053581684110053e+00
1.230065370700491378e+00
1.230077196583252430e+00
1.230089059330977896e+00
1.230100958942166756e+00
1.230112895415234053e+00
1.230124868748508904e+00
1.230136878940234268e+00
1.230148925988568287e+00
1.230161009891582058e+00
1.230173130647261637e+00
1.230185288253506704e+00
1.230197482708130119e+00
1.230209714008858146e+00
1.230221982153329563e+00
1.230234287139098104e+00
1.230246628963628019e+00
1.230259007624296963e+00
1.230271423118395546e+00
1.230283875443126007e+00
1.230296364595602210e+00
1.230308890572850533e+00
1.230321453371808094e+00
1.230334052989324967e+00
1.230346689422160189e+00
1.230359362666985756e+00
1.230372072720383736e+00
1.230384819578845601e+00
1.230397603238775339e+00
1.230410423696485900e+00
1.230423280948199860e+00
1.230436174990050535e+00
1.230449105818079536e+00
1.230462073428238989e+00
1.230475077816389984e+00
1.230488118978301681e+00
1.230501196909652650e+00
1.230514311606029310e+00
1.230527463062927485e+00
1.230540651275749742e+00
1.230553876239807387e+00
1.230567137950318690e+00
1.230580436402409772e+00
1.230593771591113939e+00
1.230607143511370793e+00
1.230620552158027348e+00
1.230633997525837131e+00
1.230647479609459527e+00
1.230660998403459772e+00
1.230674553902309620e+00
1.230688146100385794e+00
1.230701774991971309e+00
1.230715440571253261e+00
1.230729142832323708e+00
1.230742881769180119e+00
1.230756657375723595e+00
1.230770469645760423e+00
1.230784318572999636e+00
1.230798204151054787e+00
1.230812126373443061e+00
1.230826085233584610e+00
1.230840080724801888e+00
1.230854112840321424e+00
1.230868181573271158e+00
1.230882286916682444e+00
1.230896428863487602e+00
1.230910607406521251e+00
1.230924822538519869e+00
1.230939074252119791e+00
1.230953362539860763e+00
1.230967687394181276e+00
1.230982048807422125e+00
1.230996446771822406e+00
1.231010881279522184e+00
1.231025352322562938e+00
1.231039859892883115e+00
1.231054403982321688e+00
1.231068984582616377e+00
1.231083601685404982e+00
1.231098255282221388e+00
1.231112945364500000e+00
1.231127671923571976e+00
1.231142434950666775e+00
1.231157234436910386e+00
1.231172070373327987e+00
1.231186942750839508e+00
1.231201851560262739e+00
1.231216796792312440e+00
1.231231778437598123e+00
1.231246796486626049e+00
1.231261850929797896e+00
1.231276941757410981e+00
1.231292068959656927e+00
1.231307232526622997e+00
1.231322432448290982e+00
1.231337668714536537e+00
1.231352941315128957e+00
1.231368250239732065e+00
1.231383595477902659e+00
1.231398977019091179e+00
1.231414394852640148e+00
1.231429848967785068e+00
1.231445339353653967e+00
1.231460865999266741e+00
1.231476428893535369e+00
1.231492028025261920e+00
1.231507663383141438e+00
1.231523334955759275e+00
1.231539042731591094e+00
1.231554786699002202e+00
1.231570566846249992e+00
1.231586383161479059e+00
1.231602235632726083e+00
1.231618124247914503e+00
1.231634048994857622e+00
1.231650009861258166e+00
1.231666006834705840e+00
1.231682039902678660e+00
1.231698109052542733e+00
1.231714214271550922e+00
1.231730355546843514e+00
1.231746532865447996e+00
1.231762746214277504e+00
1.231778995580132152e+00
1.231795280949697258e+00
1.231811602309544007e+00
1.231827959646128567e+00
1.231844352945792753e+00
1.231860782194762027e+00
1.231877247379147278e+00
1.231893748484942597e+00
1.231910285498025726e+00
1.231926858404158942e+00
1.231943467188985952e+00
1.231960111838034333e+00
1.231976792336714421e+00
1.231993508670317983e+00
1.232010260824017989e+00
1.232027048782870615e+00
1.232043872531811690e+00
1.232060732055658914e+00
1.232077627339110304e+00
1.232094558366743531e+00
1.232111525123016804e+00
1.232128527592267986e+00
1.232145565758713479e+00
1.232162639606448895e+00
1.232179749119449053e+00
1.232196894281566202e+00
1.232214075076531135e+00
1.232231291487951630e+00
1.232248543499313342e+00
1.232265831093979358e+00
1.232283154255187085e+00
1.232300512966052697e+00
1.232317907209567798e+00
1.232335336968598316e+00
1.232352802225886279e+00
1.232370302964049369e+00
1.232387839165578480e+00
1.232405410812839497e+00
1.232423017888072181e+00
1.232440660373389729e+00
1.232458338250778329e+00
1.232476051502097825e+00
1.232493800109079496e+00
1.232511584053327613e+00
1.232529403316317218e+00
1.232547257879396341e+00
1.232565147723783117e+00
1.232583072830566451e+00
1.232601033180706240e+00
1.232619028755031598e+00
1.232637059534241963e+00
1.232655125498905990e+00
1.232673226629461327e+00
1.232691362906214394e+00
1.232709534309339050e+00
1.232727740818877926e+00
1.232745982414741537e+00
1.232764259076705837e+00
1.232782570784415999e+00
1.232800917517381745e+00
1.232819299254979128e+00
1.232837715976450976e+00
1.232856167660904667e+00
1.232874654287312133e+00
1.232893175834511634e+00
1.232911732281203099e+00
1.232930323605952783e+00
1.232948949787188608e+00
1.232967610803203051e+00
1.232986306632149809e+00
1.233005037252046243e+00
1.233023802640770938e+00
1.643627944200211077e+00
1.643746588868085778e+00
1.643865137759233708e+00
1.643983590767353675e+00
1.644101947786213325e+00
1.644220208709649800e+00
1.644338373431568190e+00
1.644456441845940420e+00
1.644574413846808802e+00
1.644692289328282930e+00
1.644810068184539453e+00
1.644927750309825187e+00
1.645045335598451564e+00
1.645162823944799513e+00
1.645280215243317246e+00
1.645397509388518253e+00
1.645514706274984862e+00
1.645631805797365566e+00
1.645748807850376139e+00
1.645865712328799191e+00
1.645982519127481281e+00
1.646099228141338244e+00
1.646215839265350311e+00
1.646332352394564102e+00
1.646448767424090853e+00
1.646565084249109079e+00
1.646681302764862576e+00
1.646797422866659533e+00
1.646913444449872976e+00
1.647029367409942324e+00
1.647145191642369833e+00
1.647260917042723483e+00
1.647376543506635871e+00
1.647492070929803765e+00
1.647607499207986992e+00
1.647722828237010440e+00
1.647838057912761167e+00
1.647953188131192181e+00
1.648068218788318218e+00
1.648183149780216183e+00
1.648297981003028934e+00
1.648412712352959275e+00
1.648527343726274852e+00
1.648641875019303260e+00
1.648756306128437377e+00
1.648870636950130475e+00
1.648984867380896668e+00
1.649098997317313131e+00
1.649213026656019210e+00
1.649326955293714203e+00
1.649440783127159582e+00
1.649554510053176326e+00
1.649668135968648031e+00
1.649781660770516911e+00
1.649895084355787134e+00
1.650008406621522372e+00
1.650121627464845808e+00
1.650234746782940576e+00
1.650347764473049761e+00
1.650460680432476845e+00
1.650573494558581489e+00
1.650686206748784857e+00
1.650798816900564958e+00
1.650911324911460865e+00
1.651023730679067159e+00
1.651136034101038819e+00
1.651248235075086113e+00
1.651360333498979704e+00
1.651472329270545991e+00
[truncated: 21,285 more rows]
