# Supplementary material for: Multi-orbit lunar GNSS constellation design with distant retrograde orbit and Halo orbit combination
Source: Sci Rep. 2023 Jun 22;13:10158. doi: 10.1038/s41598-023-37348-x (PMC10287729; doi:10.1038/s41598-023-37348-x)
Supplement: Supplementary file 1 — Supplementary Information. [file 41598_2023_37348_MOESM1_ESM.zip › supplement materials of the manuscript/Figure 10/Equatorial Region of the Moon/Case 4-3/(a)PDOP Value.csv]

1.698729353
1.6987295
1.698729943
1.69873068
1.698731712
1.698733039
1.698734661
1.698736577
1.698738789
1.698741296
1.698744097
1.698747193
1.698750584
1.69875427
1.698758251
1.698762527
1.698767098
1.698771963
1.698777123
1.698782579
1.698788329
1.698794374
1.698800713
1.698807348
1.698814278
1.698821502
1.698829021
1.698836835
1.698844944
1.698853348
1.698862046
1.69887104
1.698880328
1.698889911
1.698899789
1.698909961
1.698920429
1.698931191
1.698942248
1.6989536
1.698965246
1.698977188
1.698989424
1.699001955
1.699014781
1.699027901
1.699041316
1.699055026
1.699069031
1.699083331
1.699097925
1.699112814
1.699127998
1.699143476
1.699159249
1.699175317
1.699191679
1.699208336
1.699225288
1.699242535
1.699260076
1.699277912
1.699296042
1.699314468
1.699333187
1.699352202
1.699371511
1.699391114
1.699411013
1.699431206
1.699451693
1.699472475
1.699493552
1.699514923
1.699536588
1.699558549
1.699580803
1.699603353
1.699626196
1.699649335
1.699672768
1.699696495
1.699720517
1.699744833
1.699769443
1.699794349
1.699819548
1.699845042
1.69987083
1.699896913
1.69992329
1.699949962
1.699976928
1.700004188
1.700031743
1.700059592
1.700087735
1.700116172
1.700144904
1.70017393
1.700203251
1.700232866
1.700262774
1.700292978
1.700323475
1.700354267
1.700385352
1.700416732
1.700448406
1.700480375
1.700512637
1.700545194
1.700578044
1.700611189
1.700644628
1.700678361
1.700712388
1.700746709
1.700781324
1.700816233
1.700851436
1.700886933
1.700922724
1.700958809
1.700995188
1.701031861
1.701068827
1.701106088
1.701143643
1.701181491
1.701219633
1.701258069
1.701296799
1.701335823
1.70137514
1.701414751
1.701454656
1.701494855
1.701535347
1.701576133
1.701617213
1.701658586
1.701700253
1.701742214
1.701784468
1.701827016
1.701869857
1.701912992
1.701956421
1.702000143
1.702044158
1.702088467
1.702133069
1.702177965
1.702223155
1.702268637
1.702314413
1.702360483
1.702406845
1.702453501
1.702500451
1.702547693
1.702595229
1.702643058
1.702691181
1.702739596
1.702788305
1.702837307
1.702886602
1.70293619
1.702986072
1.703036246
1.703086713
1.703137474
1.703188527
1.703239874
1.703291513
1.703343445
1.70339567
1.703448189
1.703501
1.703554103
1.7036075
1.70366119
1.703715172
1.703769447
1.703824015
1.703878875
1.703934029
1.703989474
1.704045213
1.704101244
1.704157568
1.704214184
1.704271093
1.704328294
1.704385788
1.704443575
1.704501654
1.704560025
1.704618688
1.704677644
1.704736893
1.704796434
1.704856267
1.704916392
1.704976809
1.705037519
1.705098521
1.705159815
1.705221401
1.70528328
1.70534545
1.705407913
1.705470667
1.705533714
1.705597053
1.705660683
1.705724606
1.70578882
1.705853326
1.705918124
1.705983214
1.706048596
1.706114269
1.706180234
1.706246491
1.70631304
1.70637988
1.706447012
1.706514436
1.706582151
1.706650157
1.706718455
1.706787045
1.706855926
1.706925098
1.706994562
1.707064317
1.707134363
1.707204701
1.70727533
1.707346251
1.707417462
1.707488965
1.707560758
1.707632843
1.707705219
1.707777886
1.707850845
1.338583138
1.338633592
1.338684155
1.338734825
1.338785602
1.338836488
1.338887481
1.338938581
1.338989789
1.339041105
1.339092527
1.339144057
1.339195694
1.339247439
1.33929929
1.339351248
1.339403314
1.339455486
1.339507765
1.339560151
1.339612644
1.339665244
1.33971795
1.339770762
1.339823681
1.339876707
1.339929839
1.339983077
1.340036421
1.340089872
1.340143429
1.340197092
1.340250861
1.340304735
1.340358716
1.340412803
1.340466995
1.340521293
1.340575696
1.340630205
1.34068482
1.34073954
1.340794365
1.340849296
1.340904332
1.340959473
1.341014719
1.34107007
1.341125527
1.341181088
1.341236754
1.341292524
1.3413484
1.34140438
1.341460464
1.341516654
1.341572947
1.341629345
1.341685847
1.341742454
1.341799164
1.341855979
1.341912898
1.341969921
1.342027047
1.342084278
1.342141612
1.34219905
1.342256591
1.342314236
1.342371985
1.342429836
1.342487792
1.34254585
1.342604012
1.342662277
1.342720644
1.342779115
1.342837689
1.342896365
1.342955145
1.343014027
1.343073011
1.343132098
1.343191288
1.34325058
1.343309974
1.343369471
1.343429069
1.34348877
1.343548573
1.343608478
1.343668484
1.343728593
1.343788803
1.343849115
1.343909528
1.343970043
1.344030659
1.344091377
1.344152196
1.344213116
1.344274137
1.344335259
1.344396483
1.344457807
1.344519232
1.344580757
1.344642384
1.34470411
1.344765938
1.344827865
1.344889894
1.344952022
1.34501425
1.345076579
1.345139008
1.345201536
1.345264165
1.345326893
1.345389721
1.345452648
1.345515676
1.345578802
1.345642028
1.345705353
1.345768778
1.345832301
1.345895924
1.345959645
1.346023466
1.346087385
1.346151403
1.34621552
1.346279735
1.346344049
1.346408461
1.346472971
1.34653758
1.346602286
1.346667091
1.346731994
1.346796994
1.346862093
1.346927289
1.346992583
1.347057974
1.347123463
1.347189049
1.347254732
1.347320513
1.34738639
1.347452365
1.347518437
1.347584605
1.347650871
1.347717233
1.347783691
1.347850246
1.347916898
1.347983645
1.348050489
1.34811743
1.348184466
1.348251598
1.348318826
1.34838615
1.34845357
1.348521085
1.348588696
1.348656402
1.348724203
1.3487921
1.348860092
1.348928179
1.348996361
1.349064638
1.349133009
1.349201476
1.349270037
1.349338692
1.349407442
1.349476286
1.349545225
1.349614258
1.349683384
1.349752605
1.349821919
1.349891328
1.34996083
1.350030425
1.350100114
1.350169897
1.350239773
1.350309742
1.350379804
1.350449959
1.350520207
1.350590548
1.350660982
1.350731508
1.350802127
1.350872838
1.350943642
1.351014537
1.351085526
1.351156606
1.351227778
1.351299042
1.351370397
1.351441845
1.351513383
1.351585014
1.351656736
1.351728549
1.351800453
1.351872448
1.351944534
1.352016712
1.35208898
1.352161338
1.352233787
1.352306327
1.352378957
1.352451677
1.352524488
1.352597388
1.352670379
1.352743459
1.35281663
1.352889889
1.352963239
1.353036678
1.353110206
1.353183824
1.35325753
1.353331326
1.353405211
1.353479184
1.353553247
1.353627398
1.353701637
1.353775965
1.353850381
1.353924886
1.353999478
1.354074159
1.354148927
1.354223784
1.354298728
1.35437376
1.354448879
1.354524085
1.354599379
1.35467476
1.354750228
1.354825783
1.354901425
1.354977153
1.355052969
1.35512887
1.355204859
1.355280933
1.355357094
1.355433341
1.355509673
1.355586092
1.355662597
1.355739187
1.355815862
1.355892624
1.35596947
1.356046402
1.356123419
1.356200521
1.356277707
1.356354979
1.356432335
1.356509776
1.356587301
1.356664911
1.356742604
1.356820382
1.356898244
1.35697619
1.35705422
1.357132333
1.35721053
1.35728881
1.357367174
1.357445621
1.357524151
1.357602764
1.35768146
1.357760238
1.3578391
1.357918043
1.35799707
1.358076178
1.358155369
1.358234642
1.358313997
1.358393434
1.358472952
1.358552552
1.358632234
1.358711997
1.358791841
1.358871766
1.358951773
1.35903186
1.359112028
1.359192277
1.359272607
1.359353017
1.359433507
1.359514077
1.359594728
1.359675459
1.359756269
1.359837159
1.359918129
1.359999178
1.360080307
1.360161515
1.360242802
1.360324169
1.360405614
1.360487138
1.36056874
1.360650422
1.360732181
1.360814019
1.360895935
1.360977929
1.361060002
1.361142152
1.361224379
1.361306685
1.361389067
1.361471527
1.361554065
1.361636679
1.361719371
1.361802139
1.361884984
1.361967906
1.362050904
1.362133978
1.362217129
1.362300356
1.362383658
1.362467037
1.362550492
1.362634022
1.362717627
1.362801308
1.362885064
1.362968896
1.363052802
1.363136783
1.363220839
1.36330497
1.363389175
1.363473454
1.363557808
1.363642235
1.363726737
1.363811313
1.363895962
1.363980685
1.364065481
1.364150351
1.364235294
1.36432031
1.364405399
1.364490561
1.364575796
1.364661103
1.364746482
1.364831934
1.364917458
1.365003055
1.365088723
1.365174463
1.365260274
1.365346158
1.365432112
1.365518138
1.365604235
1.365690403
1.365776642
1.365862952
1.365949332
1.366035783
1.366122304
1.366208896
1.366295557
1.366382289
1.36646909
1.366555961
1.366642902
1.366729912
1.366816992
1.36690414
1.366991358
1.367078644
1.367166
1.367253424
1.367340916
1.367428477
1.367516106
1.367603803
1.367691569
1.367779402
1.367867302
1.367955271
1.368043307
1.36813141
1.36821958
1.368307817
1.368396121
1.368484492
1.36857293
1.368661434
1.368750004
1.36883864
1.368927343
1.369016112
1.369104946
1.369193846
1.369282812
1.369371842
1.369460939
1.3695501
1.369639326
1.369728617
1.369817973
1.369907393
1.369996878
1.370086427
1.37017604
1.370265718
1.370355459
1.370445263
1.370535132
1.370625064
1.370715059
1.370805117
1.370895238
1.370985422
1.371075669
1.371165979
1.371256351
1.371346785
1.371437282
1.37152784
1.371618461
1.371709143
1.371799886
1.371890692
1.371981558
1.372072486
1.372163475
1.372254524
1.372345635
1.372436806
1.372528037
1.372619329
1.372710681
1.372802093
1.372893565
1.372985097
1.373076688
1.373168339
1.373260049
1.373351818
1.373443646
1.373535534
1.37362748
1.373719484
1.373811547
1.373903668
1.373995848
1.374088085
1.37418038
1.374272733
1.374365144
1.374457612
1.374550137
1.374642719
1.374735359
1.374828055
1.374920808
1.375013617
1.375106483
1.375199405
1.375292383
1.375385418
1.375478508
1.375571653
1.375664854
1.375758111
1.375851422
1.375944789
1.376038211
1.376131687
1.376225218
1.376318804
1.376412444
1.376506138
1.376599885
1.376693687
1.376787543
1.376881452
1.376975415
1.37706943
1.377163499
1.377257621
1.377351796
1.377446023
1.377540303
1.377634635
1.37772902
1.377823456
1.377917945
1.378012485
1.378107076
1.37820172
1.378296414
1.37839116
1.378485956
1.378580804
1.378675702
1.37877065
1.378865649
1.378960699
1.379055798
1.379150947
1.379246146
1.379341395
1.379436693
1.37953204
1.379627437
1.379722882
1.379818376
1.379913919
1.380009511
1.380105151
1.380200839
1.380296575
1.380392359
1.380488191
1.38058407
1.380679997
1.380775971
1.380871992
1.38096806
1.381064175
1.381160337
1.381256545
1.381352799
1.3814491
1.381545447
1.381641839
1.381738277
1.381834761
1.38193129
1.382027865
1.382124484
1.382221149
1.382317858
1.382414612
1.38251141
1.382608252
1.382705139
1.38280207
1.382899044
1.382996062
1.383093124
1.383190229
1.383287377
1.383384568
1.383481802
1.383579078
1.383676398
1.383773759
1.383871163
1.383968609
1.384066096
1.384163626
1.384261197
1.384358809
1.384456463
1.384554157
1.384651893
1.384749669
1.384847486
1.384945344
1.385043242
1.385141179
1.385239157
1.385337175
1.385435232
1.385533329
1.385631465
1.38572964
1.385827854
1.385926107
1.386024398
1.386122728
1.386221097
1.386319503
1.386417948
1.38651643
1.38661495
1.386713508
1.386812103
1.386910735
1.387009404
1.38710811
1.387206852
1.387305631
1.387404447
1.387503299
1.387602186
1.38770111
1.387800069
1.387899064
1.387998094
1.388097159
1.38819626
1.388295395
1.388394565
1.38849377
1.388593008
1.388692281
1.388791588
1.388890929
1.388990304
1.389089712
1.389189154
1.389288629
1.389388136
1.389487677
1.38958725
1.389686856
1.389786495
1.389886165
1.389985868
1.390085602
1.390185368
1.390285165
1.390384994
1.390484854
1.390584746
1.390684668
1.39078462
1.390884603
1.390984617
1.391084661
1.391184734
1.391284838
1.391384971
1.391485134
1.391585326
1.391685547
1.391785797
1.391886076
1.391986384
1.39208672
1.392187084
1.392287477
1.392387898
1.392488346
1.392588822
1.392689325
1.392789856
1.392890414
1.392990999
1.39309161
1.393192248
1.393292913
1.393393604
1.393494321
1.393595064
1.393695832
1.393796627
1.393897446
1.393998291
1.394099161
1.394200056
1.394300975
1.394401919
1.394502887
1.39460388
1.394704896
1.394805937
1.394907001
1.395008089
1.3951092
1.395210334
1.395311491
1.395412671
1.395513873
1.395615098
1.395716345
1.395817615
1.395918906
1.396020219
1.396121554
1.39622291
1.396324288
1.396425686
1.396527105
1.396628545
1.396730006
1.396831487
1.396932988
1.397034509
1.397136051
1.397237611
1.397339192
1.397440791
1.39754241
1.397644047
1.397745704
1.397847379
1.397949073
1.398050784
1.398152514
1.398254262
1.398356028
1.398457811
1.398559611
1.398661429
1.398763264
1.398865116
1.398966984
1.399068869
1.39917077
1.399272687
1.399374621
1.39947657
1.399578535
1.399680515
1.39978251
1.399884521
1.399986546
1.400088587
1.400190641
1.400292711
1.400394794
1.400496891
1.400599003
1.400701128
1.400803266
1.400905418
1.401007583
1.40110976
1.401211951
1.401314154
1.40141637
1.401518598
1.401620838
1.40172309
1.401825353
1.401927628
1.402029915
1.402132213
1.402234521
1.402336841
1.402439171
1.402541511
1.402643862
1.402746223
1.402848594
1.402950975
1.403053365
1.403155764
1.403258173
1.403360591
1.403463018
1.403565453
1.403667897
1.403770349
1.403872809
1.403975277
1.404077753
1.404180237
1.404282728
1.404385226
1.213185979
1.213297895
1.213409812
1.213521729
1.213633646
1.213745563
1.213857479
1.213969395
1.21408131
1.214193225
1.214305139
1.214417052
1.214528964
1.214640875
1.214752785
1.214864694
1.214976601
1.215088507
1.215200412
1.215312314
1.215424215
1.215536114
1.215648011
1.215759906
1.215871799
1.21598369
1.216095578
1.216207464
1.216319347
1.216431227
1.216543105
1.216654979
1.216766851
1.21687872
1.216990585
1.217102447
1.217214306
1.217326161
1.217438012
1.21754986
1.217661704
1.217773544
1.21788538
1.217997212
1.21810904
1.218220863
1.218332682
1.218444496
1.218556306
1.21866811
1.21877991
1.218891705
1.219003495
1.21911528
1.219227059
1.219338833
1.219450602
1.219562365
1.219674122
1.219785874
1.219897619
1.220009359
1.220121092
1.220232819
1.22034454
1.220456255
1.220567963
1.220679664
1.220791358
1.220903046
1.221014726
1.2211264
1.221238066
1.221349725
1.221461377
1.221573021
1.221684658
1.221796287
1.221907908
1.222019521
1.222131126
1.222242723
1.222354311
1.222465892
1.222577463
1.222689026
1.222800581
1.222912127
1.223023663
1.223135191
1.22324671
1.223358219
1.223469719
1.22358121
1.223692691
1.223804162
1.223915624
1.224027075
1.224138517
1.224249948
1.22436137
1.224472781
1.224584181
1.224695571
1.22480695
1.224918318
1.225029676
1.225141022
1.225252358
1.225363682
1.225474994
1.225586296
1.225697585
1.225808863
1.225920129
1.226031383
1.226142625
1.226253855
1.226365073
1.226476278
1.226587471
1.226698651
1.226809818
1.226920973
1.227032114
1.227143242
1.227254358
1.227365459
1.227476548
1.227587623
1.227698684
1.227809731
1.227920764
1.228031784
1.228142789
1.22825378
1.228364756
1.228475718
1.228586666
1.228697598
1.228808516
1.228919418
1.229030306
1.229141178
1.229252035
1.229362877
1.229473702
1.229584512
1.229695307
1.229806085
1.229916847
1.230027593
1.230138322
1.230249035
1.230359732
1.230470412
1.230581074
1.23069172
1.230802349
1.230912961
1.231023555
1.231134132
1.231244691
1.231355232
1.231465756
1.231576261
1.231686749
1.231797218
1.231907669
1.232018101
1.232128515
1.23223891
1.232349286
1.232459643
1.232569981
1.232680299
1.232790599
1.232900878
1.233011138
1.233121379
1.233231599
1.233341799
1.233451979
1.233562139
1.233672279
1.233782397
1.233892495
1.234002573
1.234112629
1.234222664
1.234332678
1.23444267
1.234552641
1.234662591
1.234772518
1.234882424
1.234992307
1.235102169
1.235212008
1.235321824
1.235431618
1.235541389
1.235651138
1.235760863
1.235870565
1.235980244
1.2360899
1.236199532
1.23630914
1.236418725
1.236528285
1.236637821
1.236747334
1.236856821
1.236966284
1.237075723
1.237185137
1.237294525
1.237403889
1.237513228
1.237622541
1.237731828
1.23784109
1.237950326
1.238059536
1.23816872
1.238277878
1.23838701
1.238496115
1.238605193
1.238714245
1.238823269
1.238932267
1.239041237
1.23915018
1.239259095
1.239367983
1.239476843
1.239585675
1.239694478
1.239803254
1.239912001
1.24002072
1.24012941
1.240238071
1.240346703
1.240455306
1.24056388
1.240672424
1.240780939
1.240889424
1.240997879
1.241106304
1.241214699
1.241323063
1.241431398
1.241539701
1.241647974
1.241756216
1.241864426
1.241972606
1.242080754
1.242188871
1.242296956
1.242405009
1.24251303
1.242621019
1.242728976
1.2428369
1.242944792
1.243052651
1.243160477
1.24326827
1.243376029
1.243483756
1.243591449
1.243699108
1.243806734
1.243914325
1.244021882
1.244129405
1.244236894
1.244344348
1.244451767
1.244559152
1.244666501
1.244773815
1.244881094
1.244988337
1.245095544
1.245202716
1.245309852
1.245416951
1.245524014
1.245631041
1.245738031
1.245844984
1.2459519
1.246058779
1.246165621
1.246272426
1.246379193
1.246485922
1.246592613
1.246699266
1.246805881
1.246912457
1.247018995
1.247125494
1.247231955
1.247338376
1.247444758
1.247551101
1.247657404
1.247763667
1.247869891
1.247976075
1.248082218
1.248188321
1.248294384
1.248400406
1.248506387
1.248612327
1.248718226
1.248824084
1.2489299
1.249035674
1.249141407
1.249247098
1.249352747
1.249458353
1.249563917
1.249669438
1.249774917
1.249880352
1.249985744
1.250091093
1.250196399
1.250301661
1.250406879
1.250512053
1.250617183
1.250722269
1.250827311
1.250932307
1.251037259
1.251142166
1.251247028
1.251351844
1.251456615
1.251561341
1.25166602
1.251770654
1.251875242
1.251979783
1.252084278
1.252188726
1.252293127
1.252397481
1.252501788
1.252606048
1.25271026
1.252814425
1.252918542
1.253022611
1.253126631
1.253230604
1.253334527
1.253438403
1.253542229
1.253646006
1.253749734
1.253853413
1.253957042
1.254060621
1.254164151
1.25426763
1.25437106
1.254474438
1.254577767
1.254681044
1.254784271
1.254887446
1.254990571
1.255093644
1.255196665
1.255299634
1.255402552
1.255505417
1.255608231
1.255710991
1.255813699
1.255916354
1.256018957
1.256121506
1.256224002
1.256326444
1.256428832
1.256531167
1.256633448
1.256735674
1.256837846
1.256939964
1.257042026
1.257144034
1.257245987
1.257347885
1.257449727
1.257551513
1.257653244
1.257754919
1.257856538
1.2579581
1.258059606
1.258161055
1.258262447
1.258363783
1.258465061
1.258566282
1.258667445
1.258768551
1.258869598
1.258970588
1.25907152
1.259172393
1.259273207
1.259373963
1.259474659
1.259575297
1.259675875
1.259776394
1.259876853
1.259977252
1.260077592
1.260177871
1.26027809
1.260378248
1.260478345
1.260578382
1.260678358
1.260778272
1.260878125
1.260977916
1.261077646
1.261177313
1.261276919
1.261376462
1.261475942
1.26157536
1.261674715
1.261774008
1.261873236
1.261972402
1.262071504
1.262170542
1.262269516
1.262368427
1.262467272
1.262566054
1.262664771
1.262763423
1.26286201
1.262960532
1.263058988
1.263157379
1.263255705
1.263353964
1.263452158
1.263550285
1.263648346
1.26374634
1.263844267
1.263942128
1.264039921
1.264137647
1.264235306
1.264332896
1.264430419
1.264527874
1.264625261
1.26472258
1.264819829
1.264917011
1.265014123
1.265111166
1.26520814
1.265305044
1.265401879
1.265498644
1.265595339
1.265691964
1.265788518
1.265885002
1.265981415
1.266077757
1.266174029
1.266270229
1.266366357
1.266462414
1.266558399
1.266654312
1.266750153
1.266845922
1.266941618
1.267037242
1.267132793
1.26722827
1.267323675
1.267419006
1.267514263
1.267609447
1.267704557
1.267799593
1.267894554
1.267989441
1.268084253
1.268178991
1.268273653
1.26836824
1.268462752
1.268557189
1.268651549
1.268745834
1.268840043
1.268934175
1.269028231
1.26912221
1.269216113
1.269309938
1.269403687
1.269497358
1.269590951
1.269684467
1.269777905
1.269871265
1.269964547
1.27005775
1.270150875
1.270243921
1.270336888
1.270429776
1.270522585
1.270615314
1.270707964
1.270800533
1.270893023
1.270985432
1.271077762
1.27117001
1.271262178
1.271354265
1.271446271
1.271538196
1.271630039
1.2717218
1.27181348
1.271905078
1.271996594
1.272088027
1.272179378
1.272270646
1.272361832
1.272452934
1.272543953
1.272634889
1.272725741
1.27281651
1.272907194
1.272997795
1.273088311
1.273178743
1.27326909
1.273359352
1.273449529
1.273539622
1.273629628
1.27371955
1.273809385
1.273899135
1.273988799
1.274078377
1.274167868
1.274257273
1.274346591
1.274435822
1.274524965
1.274614022
1.274702991
1.274791873
1.274880667
1.274969373
1.27505799
1.27514652
1.275234961
1.275323313
1.275411576
1.275499751
1.275587836
1.275675832
1.275763738
1.275851554
1.275939281
1.276026918
1.276114464
1.27620192
1.276289286
1.27637656
1.276463744
1.276550837
1.276637838
1.276724748
1.276811566
1.276898292
1.276984927
1.277071469
1.277157919
1.277244277
1.277330542
1.277416714
1.277502793
1.277588779
1.277674671
1.27776047
1.277846175
1.277931787
1.278017304
1.278102727
1.278188056
1.27827329
1.27835843
1.278443475
1.278528424
1.278613278
1.278698037
1.278782701
1.278867268
1.27895174
1.279036115
1.279120394
1.279204577
1.279288664
1.279372653
1.279456546
1.279540341
1.279624039
1.27970764
1.279791143
1.279874548
1.279957855
1.280041064
1.280124175
1.280207188
1.280290101
1.280372916
1.280455632
1.280538249
1.280620767
1.280703185
1.280785503
1.280867722
1.280949841
1.281031859
1.281113777
1.281195595
1.281277312
1.281358928
1.281440443
1.281521858
1.28160317
1.281684382
1.281765491
1.281846499
1.281927405
1.282008209
1.28208891
1.282169509
1.282250006
1.282330399
1.28241069
1.282490877
1.282570961
1.282650942
1.282730819
1.282810592
1.282890262
1.282969827
1.283049288
1.283128644
1.283207896
1.283287043
1.283366086
1.283445023
1.283523854
1.283602581
1.283681202
1.283759717
1.283838126
1.283916429
1.283994626
1.284072716
1.2841507
1.284228578
1.284306348
1.284384011
1.284461567
1.284539016
1.284616357
1.284693591
1.284770717
1.284847734
1.284924644
1.285001445
1.285078138
1.285154722
1.285231198
1.285307564
1.285383821
1.285459969
1.285536008
1.285611937
1.285687756
1.285763466
1.285839065
1.285914554
1.285989933
1.286065201
1.286140359
1.286215405
1.286290341
1.286365166
1.286439879
1.286514481
1.286588971
1.286663349
1.286737616
1.28681177
1.286885812
1.286959742
1.287033559
1.287107264
1.287180855
1.287254334
1.2873277
1.287400952
1.28747409
1.287547115
1.287620027
1.287692824
1.287765507
1.287838076
1.287910531
1.287982871
1.288055097
1.288127207
1.288199203
1.288271083
1.288342848
1.288414498
1.288486032
1.288557451
1.288628753
1.28869994
1.28877101
1.288841964
1.288912801
1.288983522
1.289054126
1.289124613
1.289194983
1.289265236
1.289335371
1.289405389
1.289475289
1.289545071
1.289614736
1.289684282
1.28975371
1.289823019
1.28989221
1.289961283
1.290030236
1.290099071
1.290167786
1.290236382
1.290304858
1.290373215
1.290441453
1.29050957
1.290577568
1.290645445
1.290713202
1.290780838
1.290848354
1.29091575
1.290983024
1.291050177
1.29111721
1.29118412
1.29125091
1.291317578
1.291384124
1.291450548
1.291516851
1.291583031
1.291649089
1.291715024
1.291780837
1.291846527
1.291912095
1.291977539
1.292042861
1.292108059
1.292173133
1.292238084
1.292302912
1.292367616
1.292432195
1.292496651
1.292560982
1.292625189
1.292689272
1.29275323
1.292817063
1.292880771
1.292944354
1.293007812
1.293071145
1.293134352
1.293197434
1.29326039
1.29332322
1.293385924
1.293448502
1.293510954
1.29357328
1.293635479
1.293697551
1.293759496
1.293821315
1.293883006
1.293944571
1.294006008
1.294067317
1.294128499
1.294189554
1.29425048
1.294311279
1.294371949
1.294432492
1.294492906
1.294553191
1.294613348
1.294673376
1.294733275
1.294793045
1.294852686
1.294912198
1.294971581
1.295030834
1.295089957
1.295148951
1.295207814
1.295266548
1.295325152
1.295383625
1.295441968
1.29550018
1.295558262
1.295616213
1.295674033
1.295731722
1.29578928
1.295846707
1.295904002
1.295961166
1.296018198
1.296075099
1.296131867
1.296188504
1.296245009
1.296301381
1.296357621
1.296413728
1.296469703
1.296525545
1.296581254
1.296636831
1.296692274
1.296747584
1.296802761
1.296857804
1.296912714
1.29696749
1.297022132
1.29707664
1.297131015
1.297185255
1.297239361
1.297293332
1.297347169
1.297400872
1.297454439
1.297507872
1.29756117
1.297614333
1.297667361
1.297720253
1.29777301
1.297825631
1.297878117
1.297930467
1.297982681
1.298034759
1.298086701
1.298138507
1.298190177
1.29824171
1.298293106
1.298344366
1.298395489
1.298446475
1.298497325
1.298548037
1.298598612
1.298649049
1.29869935
1.298749512
1.298799537
1.298849425
1.298899174
1.298948785
1.298998259
1.299047594
1.299096791
1.299145849
1.299194769
1.299243551
1.299292193
1.299340697
1.299389062
1.299437288
1.299485375
1.299533322
1.29958113
1.299628799
1.299676328
1.299723718
1.299770967
1.299818077
1.299865047
1.299911877
1.299958567
1.300005116
1.300051525
1.300097794
1.300143922
1.300189909
1.300235755
[truncated: 12,400 more rows]
