# Supplementary material for: Multi-orbit lunar GNSS constellation design with distant retrograde orbit and Halo orbit combination
Source: Sci Rep. 2023 Jun 22;13:10158. doi: 10.1038/s41598-023-37348-x (PMC10287729; doi:10.1038/s41598-023-37348-x)
Supplement: Supplementary file 1 — Supplementary Information. [file 41598_2023_37348_MOESM1_ESM.zip › supplement materials of the manuscript/Figure 10/Equatorial Region of the Moon/Case 4-3/(b)PDOP Value.csv]

4.974098323591982229e+00
4.974232001066273057e+00
4.974364814734404838e+00
4.974496764023411011e+00
4.974627848361000027e+00
4.974758067175557130e+00
4.974887419896140806e+00
4.975015905952488993e+00
4.975143524775023529e+00
4.975270275794841268e+00
4.975396158443724737e+00
4.975521172154135030e+00
4.975645316359219805e+00
4.975768590492807064e+00
4.975890993989414923e+00
4.976012526284244508e+00
4.976133186813184395e+00
4.976252975012815938e+00
4.976371890320397284e+00
4.976489932173895347e+00
4.976607100011954721e+00
4.976723393273912777e+00
4.976838811399808549e+00
4.976953353830372073e+00
4.977067020007020837e+00
4.977179809371879315e+00
4.977291721367758548e+00
4.977402755438181892e+00
4.977512911027361930e+00
4.977622187580215574e+00
4.977730584542354286e+00
4.977838101360096523e+00
4.977944737480465953e+00
4.978050492351188794e+00
4.978155365420699141e+00
4.978259356138130975e+00
4.978362463953329708e+00
4.978464688316856623e+00
4.978566028679962230e+00
4.978666484494625344e+00
4.978766055213537101e+00
3.952937543527514030e+00
3.952202088938517655e+00
3.951463545006361322e+00
3.950721956183798511e+00
3.949977367716284604e+00
3.949229825632098567e+00
3.948479376732201729e+00
3.947726068579846537e+00
3.946969949489965490e+00
3.946211068518255871e+00
3.945449475450075294e+00
3.944685220789088120e+00
3.943918355745676951e+00
3.943148932225122749e+00
3.942377002815600662e+00
3.941602620775921828e+00
1.609827278702577580e+00
1.609632367747833470e+00
1.609431560660672833e+00
1.609224877144667776e+00
1.609012337918820146e+00
1.608793964711629165e+00
1.608569780254835546e+00
1.608339808276841643e+00
1.608104073495813413e+00
1.607862601612467968e+00
1.607615419302553139e+00
1.607362554209015748e+00
1.607104034933873660e+00
1.606839891029784972e+00
1.606570152991328548e+00
1.606294852245996330e+00
1.606014021144899218e+00
1.605727692953200503e+00
1.605435901840272628e+00
1.605138682869590827e+00
1.604836071988361867e+00
1.604528106016899436e+00
1.604214822637751503e+00
1.603896260384577221e+00
1.603572458630798225e+00
1.603243457578003017e+00
1.602909298244143077e+00
1.602570022451493825e+00
1.602225672814417745e+00
1.601876292726910789e+00
1.601521926349958935e+00
1.601162618598694465e+00
1.600798415129375263e+00
1.600429362326176719e+00
1.600055507287819534e+00
1.599676897814028553e+00
1.599293582391837720e+00
1.598905610181743153e+00
1.598513031003708118e+00
1.598115895323042546e+00
1.597714254236143550e+00
1.597308159456120924e+00
1.596897663298304071e+00
1.596482818665645675e+00
1.596063679034017913e+00
1.595640298437429383e+00
1.595212731453142130e+00
1.594781033186716046e+00
1.594345259256989333e+00
1.593905465780980579e+00
1.593461709358747980e+00
1.593014047058187055e+00
1.592562536399797057e+00
1.592107235341401639e+00
1.591648202262848866e+00
1.591185495950681705e+00
1.590719175582800959e+00
1.590249300713115321e+00
1.589775931256193431e+00
1.589299127471917039e+00
1.588818949950150383e+00
1.588335459595424437e+00
1.587848717611648475e+00
1.587358785486852053e+00
1.586865724977962522e+00
1.586369598095626943e+00
1.585870467089087743e+00
1.585368394431105887e+00
1.584863442802951994e+00
1.584355675079461179e+00
1.583845154314161841e+00
1.583331943724484381e+00
1.582816106677046530e+00
1.582297706673039039e+00
1.581776807333693746e+00
1.581253472385858005e+00
1.580727765647672367e+00
1.580199751014353948e+00
1.579669492444095713e+00
1.579137053944085212e+00
1.578602499556641003e+00
1.578065893345480752e+00
1.577527299382118331e+00
1.576986781732394816e+00
1.576444404443152258e+00
1.575900231529044015e+00
1.575354326959494511e+00
1.574806754645812212e+00
1.476432273157725072e+00
1.475841260423751633e+00
1.475248515331660126e+00
1.474654101488043656e+00
1.474058082369872347e+00
1.473460521312564886e+00
1.472861481498228819e+00
1.472261025944083590e+00
1.471659217491059657e+00
1.471056118792573475e+00
1.470451792303498539e+00
1.469846300269304518e+00
1.469239704715396666e+00
1.468632067436636657e+00
1.468023449987054141e+00
1.467413913669749270e+00
1.466803519526987953e+00
1.466192328330491179e+00
1.465580400571916631e+00
1.464967796453538140e+00
1.464354575879116771e+00
1.463740798444975066e+00
1.463126523431262704e+00
1.462511809793420881e+00
1.461896716153846754e+00
1.461281300793755511e+00
1.460665621645236723e+00
1.460049736283514310e+00
1.459433701919401249e+00
1.458817575391951671e+00
1.458201413161311688e+00
1.457585271301768071e+00
1.456969205494990982e+00
1.456353271023474338e+00
1.455737522764172454e+00
1.455122015182327866e+00
1.454506802325495451e+00
1.453891937817757718e+00
1.453277474854134388e+00
1.452663466195178721e+00
1.452049964161764573e+00
1.451437020630065300e+00
1.450824687026711857e+00
1.450213014324143401e+00
1.449602053036139537e+00
1.448991853213534187e+00
1.448382464440111317e+00
1.447773935828677194e+00
1.447166316017316934e+00
1.446559653165820025e+00
1.445953994952283272e+00
1.445349388569884486e+00
1.444745880723828702e+00
1.444143517628460938e+00
1.443542345004545924e+00
1.442942408076713479e+00
1.442343751571064647e+00
1.441746419712938376e+00
1.441150456224838283e+00
1.440555904324513969e+00
1.439962806723196653e+00
1.439371205623984462e+00
1.438781142720381823e+00
1.438192659194982959e+00
1.437605795718299939e+00
1.437020592447735723e+00
1.436437089026696645e+00
1.435855324583839687e+00
1.435275337732463408e+00
1.434697166570024773e+00
1.434120848677788107e+00
1.433546421120608150e+00
1.432973920446833249e+00
1.432403382688336224e+00
1.431834843360663800e+00
1.431268337463307949e+00
1.430703899480095131e+00
1.430141563379683456e+00
1.429581362616180629e+00
1.429023330129863822e+00
1.428467498348012787e+00
1.427913899185844215e+00
1.427362564047549576e+00
1.426813523827433539e+00
1.426266808911150985e+00
1.425722449177038609e+00
1.425180473997537112e+00
1.424640912240712209e+00
1.424103792271853797e+00
1.423569141955169703e+00
1.423036988655559831e+00
1.422507359240472891e+00
1.421980280081843295e+00
1.421455777058102443e+00
1.420933875556271486e+00
1.420414600474119604e+00
1.419897976222398217e+00
1.419384026727143144e+00
1.418872775432041156e+00
1.418364245300864024e+00
1.417858458819962086e+00
1.417355438000821977e+00
1.416855204382677424e+00
1.416357779035182229e+00
1.415863182561134526e+00
1.415371435099252784e+00
1.414882556327005325e+00
1.414396565463485578e+00
1.413913481272334627e+00
1.413433322064712172e+00
1.412956105702305454e+00
1.412481849600383255e+00
1.412010570730887871e+00
1.411542285625565274e+00
1.411077010379131025e+00
1.410614760652472821e+00
1.410155551675883245e+00
1.409699398252322489e+00
1.409246314760717267e+00
1.408796315159279500e+00
1.408349412988857630e+00
1.407905621376309924e+00
1.407464953037901090e+00
1.407027420282723762e+00
1.406593035016137305e+00
1.406161808743227493e+00
1.405733752572283501e+00
1.405308877218292674e+00
1.404887193006449264e+00
1.404468709875674737e+00
1.404053437382157377e+00
1.403641384702897010e+00
1.403232560639260607e+00
1.402826973620550977e+00
1.402424631707579916e+00
1.402025542596247565e+00
1.401629713621129980e+00
1.401237151759068489e+00
1.400847863632767254e+00
1.400461855514385956e+00
1.400079133329139136e+00
1.399699702658898204e+00
1.399323568745785229e+00
1.398950736495772063e+00
1.398581210482275239e+00
1.398214994949745993e+00
1.397852093817260499e+00
1.397492510682099232e+00
1.397136248823325211e+00
1.396783311205357148e+00
1.396433700481527929e+00
1.396087418997645546e+00
1.395744468795536042e+00
1.395404851616583342e+00
1.395068568905255324e+00
1.394735621812623005e+00
1.394406011199863293e+00
1.394079737641756633e+00
1.393756801430165559e+00
1.393437202577503475e+00
1.393120940820190556e+00
1.392808015622094331e+00
1.392498426177954496e+00
1.392192171416795077e+00
1.391889250005320378e+00
1.391589660351292945e+00
1.391293400606897102e+00
1.391000468672085821e+00
1.390710862197908515e+00
1.390424578589821492e+00
1.390141615010982656e+00
1.389861968385525559e+00
1.389585635401813013e+00
1.389312612515678058e+00
1.389042895953637169e+00
1.388776481716090139e+00
1.388513365580497982e+00
1.388253543104539300e+00
1.387997009629247769e+00
1.387743760282128980e+00
1.387493789980254855e+00
1.387247093433339185e+00
1.387003665146787634e+00
1.386763499424733315e+00
1.386526590373043044e+00
1.386292931902307179e+00
1.386062517730801691e+00
1.385835341387437580e+00
1.385611396214676105e+00
1.385390675371431346e+00
1.385173171835945682e+00
1.384958878408641736e+00
1.384747787714955658e+00
1.384539892208143552e+00
1.384335184172067690e+00
1.384133655723956524e+00
1.383935298817148052e+00
1.383740105243802088e+00
1.383548066637596108e+00
1.383359174476392672e+00
1.383173420084889083e+00
1.382990794637239729e+00
1.382811289159657564e+00
1.382634894532990266e+00
1.382461601495276415e+00
1.382291400644274804e+00
1.382124282439974428e+00
1.381960237207078279e+00
1.381799255137467375e+00
1.381641326292636363e+00
1.381486440606114030e+00
1.381334587885853171e+00
1.381185757816601800e+00
1.381039939962253049e+00
1.380897123768166868e+00
1.380757298563473734e+00
1.380620453563354832e+00
1.380486577871298692e+00
1.380355660481336066e+00
1.380227690280253716e+00
1.380102656049781773e+00
1.379980546468765112e+00
1.379861350115308305e+00
1.379745055468897919e+00
1.379631650912509278e+00
1.379521124734682358e+00
1.379413465131585248e+00
1.379308660209047410e+00
1.379206697984579177e+00
1.379107566389366824e+00
1.379011253270243875e+00
1.378917746391646437e+00
1.378827033437543648e+00
1.378739102013349704e+00
1.378653939647815685e+00
1.378571533794897164e+00
1.378491871835605398e+00
1.378414941079837863e+00
1.378340728768184809e+00
1.378269222073723821e+00
1.378200408103784635e+00
1.378134273901701956e+00
1.378070806448546071e+00
1.378009992664833927e+00
1.377951819412220669e+00
1.377896273495172075e+00
1.377843341662621235e+00
1.377793010609601909e+00
1.377745266978865457e+00
1.377700097362478449e+00
1.377657488303403843e+00
1.377617426297063297e+00
1.377579897792876151e+00
1.377544889195793321e+00
1.377512386867797423e+00
1.377482377129397362e+00
1.377454846261099819e+00
1.377429780504866530e+00
1.377407166065552691e+00
1.377386989112325821e+00
1.377369235780073309e+00
1.377353892170790850e+00
1.377340944354950913e+00
1.377330378372860320e+00
1.377322180236000726e+00
1.377316335928346458e+00
1.377312831407675908e+00
1.377311652606861392e+00
1.377312785435143683e+00
1.377316215779391451e+00
1.377321929505347820e+00
1.377329912458860717e+00
1.377340150467091018e+00
1.377352629339719803e+00
1.377367334870128079e+00
1.377384252836567846e+00
1.377403369003316946e+00
1.377424669121823264e+00
1.377448138931825827e+00
1.377473764162473691e+00
1.377501530533421947e+00
1.377531423755914863e+00
1.377563429533862793e+00
1.377597533564893340e+00
1.377633721541401624e+00
1.377671979151577464e+00
1.377712292080426337e+00
1.377754646010772133e+00
1.377799026624251244e+00
1.377845419602290455e+00
1.377893810627076165e+00
1.377944185382504738e+00
1.377996529555129079e+00
1.378050828835086117e+00
1.378107068917014288e+00
1.378165235500959263e+00
1.378225314293269888e+00
1.378287291007477267e+00
1.378351151365168059e+00
1.378416881096840241e+00
1.378484465942754200e+00
1.378553891653767405e+00
1.378625143992159074e+00
1.378698208732445085e+00
1.378773071662181327e+00
1.378849718582755735e+00
1.378928135310169445e+00
1.379008307675809508e+00
1.379090221527209170e+00
1.379173862728796385e+00
1.379259217162634998e+00
1.379346270729155055e+00
1.379435009347873109e+00
1.379525418958099436e+00
1.379617485519638809e+00
1.379711195013485048e+00
1.379806533442494043e+00
1.379903486832060766e+00
1.380002041230779186e+00
1.380102182711091974e+00
1.380203897369938204e+00
1.380307171329380633e+00
1.380411990737237193e+00
1.380518341767691837e+00
1.380626210621904715e+00
1.380735583528605481e+00
1.380846446744687706e+00
1.380958786555786855e+00
1.381072589276850948e+00
1.381187841252707882e+00
1.381304528858618541e+00
1.381422638500822586e+00
1.381542156617079575e+00
1.381663069677197875e+00
1.381785364183559128e+00
1.381909026671629626e+00
1.382034043710470783e+00
1.382160401903235414e+00
1.382288087887661554e+00
1.382417088336550970e+00
1.382547389958251660e+00
1.382678979497121707e+00
1.382811843733992241e+00
1.382945969486620186e+00
1.383081343610135239e+00
1.383217952997479072e+00
1.383355784579836989e+00
1.383494825327064692e+00
1.383635062248101955e+00
1.383776482391388951e+00
1.383919072845266163e+00
1.384062820738374944e+00
1.384207713240044324e+00
1.384353737560680475e+00
1.384500880952137969e+00
1.384649130708095033e+00
1.384798474164414372e+00
1.384948898699505326e+00
1.385100391734671144e+00
1.385252940734455818e+00
1.385406533206984037e+00
1.385561156704292252e+00
1.385716798822655749e+00
1.385873447202910391e+00
1.386031089530764593e+00
1.386189713537111290e+00
1.386349306998326814e+00
1.386509857736570872e+00
1.386671353620075875e+00
1.386833782563432038e+00
1.386997132527867826e+00
1.387161391521524401e+00
1.387326547599720294e+00
1.387492588865219201e+00
1.387659503468484656e+00
1.387827279607930953e+00
1.387995905530171603e+00
1.388165369530259152e+00
1.388335659951921430e+00
1.388506765187792258e+00
1.388678673679636377e+00
1.388851373918569720e+00
1.389024854445275903e+00
1.389199103850212058e+00
1.389374110773818893e+00
1.389549863906718752e+00
1.389726351989909237e+00
1.389903563814955278e+00
1.390081488224173434e+00
1.390260114110813738e+00
1.390439430419234235e+00
1.390619426145071724e+00
1.390800090335409411e+00
1.390981412088938107e+00
1.391163380556113660e+00
1.391345984939308611e+00
1.391529214492961408e+00
1.391713058523720292e+00
1.391897506390579853e+00
1.392082547505019585e+00
1.392268171331131121e+00
1.392454367385747016e+00
1.392641125238558875e+00
1.392828434512239255e+00
1.393016284882552247e+00
1.393204666078464271e+00
1.393393567882245110e+00
1.393582980129576043e+00
1.393772892709639333e+00
1.393963295565215699e+00
1.394154178692771140e+00
1.394345532142543753e+00
1.394537346018621449e+00
1.394729610479021220e+00
1.394922315735763085e+00
1.395115452054938476e+00
1.395309009756773078e+00
1.395502979215694550e+00
1.395697350860384933e+00
1.395892115173838377e+00
1.396087262693411102e+00
1.396282784010867584e+00
1.396478669772425629e+00
1.396674910678794790e+00
1.396871497485213887e+00
1.397068421001482985e+00
1.397265672091994482e+00
1.397463241675756196e+00
1.397661120726418016e+00
1.397859300272286553e+00
1.398057771396344462e+00
1.398256525236262648e+00
1.398455552984406713e+00
1.398654845887846498e+00
1.398854395248356752e+00
1.399054192422418019e+00
1.399254228821211310e+00
1.399454495910613883e+00
1.399654985211185032e+00
1.399855688298158984e+00
1.400056596801424691e+00
1.400257702405509397e+00
1.400458996849553994e+00
1.400660471927289707e+00
1.400862119487010782e+00
1.401063931431541620e+00
1.401265899718206587e+00
1.401468016358788038e+00
1.401670273419493462e+00
1.401872663020907739e+00
1.402075177337951395e+00
1.402277808599831976e+00
1.402480549089993644e+00
1.402683391146063663e+00
1.402886327159796886e+00
1.403089349577018918e+00
1.403292450897562604e+00
1.403495623675205195e+00
1.403698860517604174e+00
1.403902154086225540e+00
1.404105497096274080e+00
1.404308882316620988e+00
1.404512302569724591e+00
1.404715750731555524e+00
1.404919219731511681e+00
1.405122702552339398e+00
1.405326192230043958e+00
1.405529681853804336e+00
1.405733164565880600e+00
1.405936633561522875e+00
1.406140082088875642e+00
1.406343503448882037e+00
1.406546890995183263e+00
1.406750238134017561e+00
1.406953538324116071e+00
1.407156785076599803e+00
1.407359971954867062e+00
1.407563092574489305e+00
1.407766140603093019e+00
1.407969109760252246e+00
1.408171993817366907e+00
1.408374786597550221e+00
1.408577481975502810e+00
1.408780073877396788e+00
1.408982556280748311e+00
1.409184923214292784e+00
1.409387168757858522e+00
1.409589287042237293e+00
1.409791272249050431e+00
1.409993118610620932e+00
1.410194820409834460e+00
1.410396371980004337e+00
1.410597767704735439e+00
1.410799002017781412e+00
1.411000069402904789e+00
1.411200964393735324e+00
1.411401681573620559e+00
1.411602215575485042e+00
1.411802561081678897e+00
1.412002712823830830e+00
1.412202665582693584e+00
1.412402414187996280e+00
1.412601953518286102e+00
1.412801278500774416e+00
1.413000384111181118e+00
1.413199265373575653e+00
1.413397917360215361e+00
1.413596335191387832e+00
1.413794514035245475e+00
1.413992449107643212e+00
1.414190135671973270e+00
1.414387569038999315e+00
1.414584744566687702e+00
1.414781657660038716e+00
1.414978303770916712e+00
1.415174678397880914e+00
1.415370777086009113e+00
1.415566595426726249e+00
1.415762129057630547e+00
1.415957373662314778e+00
1.416152324970191945e+00
1.416346978756315877e+00
1.416541330841202040e+00
1.416735377090649006e+00
1.416929113415553942e+00
1.417122535771734970e+00
1.417315640159743095e+00
1.417508422624682130e+00
1.417700879256022173e+00
1.417893006187411986e+00
1.418084799596495138e+00
1.418276255704720601e+00
1.418467370777154457e+00
1.418658141122290495e+00
1.418848563091860138e+00
1.419038633080640599e+00
1.419228347526263923e+00
1.419417702909024692e+00
1.419606695751687075e+00
1.419795322619287647e+00
1.419983580118945543e+00
1.420171464899663283e+00
1.420358973652131152e+00
1.420546103108534686e+00
1.420732850042349726e+00
1.420919211268151461e+00
1.421105183641413472e+00
1.421290764058305456e+00
1.421475949455499155e+00
1.421660736809965186e+00
1.421845123138772538e+00
1.422029105498885393e+00
1.422212680986965960e+00
1.422395846739167968e+00
1.422578599930939269e+00
1.422760937776808898e+00
1.422942857530197447e+00
1.423124356483201014e+00
1.423305431966394252e+00
1.423486081348622090e+00
1.423666302036796338e+00
1.423846091475690967e+00
1.424025447147735157e+00
1.424204366572806579e+00
1.424382847308029776e+00
1.424560886947563221e+00
1.424738483122398591e+00
1.424915633500148715e+00
1.425092335784846398e+00
1.425268587716729263e+00
1.425444387072040353e+00
1.425619731662814527e+00
1.425794619336673508e+00
1.425969047976617832e+00
1.426143015500817235e+00
1.426316519862401710e+00
1.426489559049258338e+00
1.426662131083816343e+00
1.426834234022842818e+00
1.427005865957231334e+00
1.427177025011797884e+00
1.427347709345065052e+00
1.427517917149061955e+00
1.427687646649109077e+00
1.427856896103612216e+00
1.428025663803853096e+00
1.428193948073783748e+00
1.428361747269812465e+00
1.428529059780601518e+00
1.428695884026854213e+00
1.428862218461109279e+00
1.429028061567532149e+00
1.429193411861706231e+00
1.429358267890425971e+00
1.429522628231488568e+00
1.429686491493486145e+00
1.429849856315600798e+00
1.430012721367393880e+00
1.430175085348601272e+00
1.430336946988925995e+00
1.430498305047831042e+00
1.430659158314334656e+00
1.430819505606803155e+00
1.430979345772744216e+00
1.431138677688603256e+00
1.431297500259557154e+00
1.431455812419308415e+00
1.431613613129881779e+00
1.431770901381420380e+00
1.431927676191978582e+00
1.432083936607321473e+00
1.432239681700721246e+00
1.432394910572751145e+00
1.432549622351085628e+00
1.432703816190297630e+00
1.432857491271656070e+00
1.433010646802922672e+00
1.433163282018155016e+00
1.433315396177502477e+00
1.433466988567005274e+00
1.433618058498397296e+00
1.433768605308904931e+00
1.433918628361049441e+00
1.434068127042444463e+00
1.434217100765604158e+00
1.434365548967740267e+00
1.434513471110567373e+00
1.434660866680105507e+00
1.434807735186483857e+00
1.434954076163746928e+00
1.435099889169655807e+00
1.435245173785497652e+00
1.435389929615888072e+00
1.435534156288579499e+00
1.435677853454267350e+00
1.435821020786399504e+00
1.435963657980980468e+00
1.436105764756383518e+00
1.436247340853158860e+00
1.436388386033842446e+00
1.436528900082768789e+00
1.436668882805878011e+00
1.436808334030531542e+00
1.436947253605322716e+00
1.437085641399888258e+00
1.437223497304723097e+00
1.437360821230994734e+00
1.437497613110356953e+00
1.437633872894764853e+00
1.437769600556293215e+00
1.437904796086948656e+00
1.438039459498492434e+00
1.438173590822253711e+00
1.438307190108950362e+00
1.438440257428508229e+00
1.438572792869879047e+00
1.438704796540864361e+00
1.438836268567935672e+00
1.438967209096052358e+00
1.439097618288492253e+00
1.439227496326666911e+00
1.439356843409951292e+00
1.439485659755505909e+00
1.439613945598104294e+00
1.439741701189955814e+00
1.439868926800537352e+00
1.439995622716416568e+00
1.440121789241081807e+00
1.440247426694773569e+00
1.440372535414311095e+00
1.440497115752923829e+00
1.440621168080084447e+00
1.440744692781339431e+00
1.440867690258140987e+00
1.440990160927684061e+00
1.441112105222736250e+00
1.441233523591476828e+00
1.441354416497331314e+00
1.441474784418806054e+00
1.441594627849328791e+00
1.441713947297085685e+00
1.441832743284858998e+00
1.441951016349869441e+00
1.442068767043614530e+00
1.442185995931709375e+00
1.442302703593733693e+00
1.442418890623066607e+00
1.442534557626737879e+00
1.442649705225266921e+00
1.442764334052513586e+00
1.442878444755517187e+00
1.442992037994350607e+00
1.443105114441961545e+00
1.443217674784026183e+00
1.443329719718794424e+00
1.443441249956943784e+00
1.443552266221426184e+00
1.443662769247322952e+00
1.443772759781694948e+00
1.443882238583437783e+00
1.443991206423132834e+00
1.444099664082907353e+00
1.444207612356284365e+00
1.444315052048043002e+00
1.444421983974074841e+00
1.444528408961242016e+00
1.444634327847234445e+00
1.444739741480433048e+00
1.444844650719767420e+00
1.444949056434578605e+00
1.445052959504480983e+00
1.445156360819224162e+00
1.445259261278560192e+00
1.445361661792103902e+00
1.445463563279200558e+00
1.445564966668792639e+00
1.445665872899286608e+00
1.445766282918419909e+00
1.445866197683129295e+00
1.445965618159423149e+00
1.446064545322248485e+00
1.446162980155366373e+00
1.446260923651216501e+00
1.446358376810799040e+00
1.446455340643542309e+00
1.446551816167178206e+00
1.446647804407619198e+00
1.446743306398832196e+00
1.446838323182716879e+00
1.446932855808983565e+00
1.447026905335028646e+00
1.447120472825820015e+00
1.447213559353770052e+00
1.447306165998621053e+00
1.447398293847326656e+00
1.447489943993930828e+00
1.447581117539456841e+00
1.447671815591786260e+00
1.447762039265546807e+00
1.447851789681996015e+00
1.447941067968910644e+00
1.448029875260469668e+00
1.448118212697146800e+00
1.448206081425597258e+00
1.448293482598546955e+00
1.448380417374683260e+00
1.448466886918547747e+00
1.448552892400425840e+00
1.448638434996242230e+00
1.448723515887451629e+00
1.448808136260934853e+00
1.448892297308895571e+00
1.448976000228751726e+00
1.449059246223036279e+00
1.449142036499293740e+00
1.449224372269976691e+00
1.449306254752348089e+00
1.449387685168376683e+00
1.449468664744641533e+00
1.449549194712232758e+00
1.449629276306649395e+00
1.449708910767708803e+00
1.449788099339444303e+00
1.449866843270015249e+00
1.449945143811604886e+00
1.450023002220333534e+00
1.450100419756161330e+00
1.450177397682795188e+00
1.450253937267599547e+00
1.450330039781501767e+00
1.450405706498905101e+00
1.450480938697594979e+00
1.450555737658655309e+00
1.450630104666375209e+00
1.450704041008164413e+00
1.450777547974466453e+00
1.450850626858669390e+00
1.450923278957025442e+00
1.450995505568562161e+00
1.451067307995000277e+00
1.451138687540671324e+00
1.451209645512433255e+00
1.451280183219589404e+00
1.451350301973807655e+00
1.451420003089040289e+00
1.451489287881443602e+00
1.451558157669299298e+00
1.451626613772934782e+00
1.451694657514648990e+00
1.451762290218632012e+00
1.451829513210889600e+00
1.451896327819169885e+00
1.451962735372883451e+00
1.452028737203036268e+00
1.452094334642150208e+00
1.452159529024190876e+00
1.452224321684499442e+00
1.452288713959715816e+00
1.452352707187711367e+00
1.452416302707517870e+00
1.452479501859256672e+00
1.452542305984071414e+00
1.452604716424058084e+00
1.452666734522199743e+00
1.452728361622296127e+00
1.452789599068901705e+00
1.452850448207253953e+00
1.452910910383214738e+00
1.452970986943201037e+00
1.453030679234123879e+00
1.453089988603324390e+00
1.453148916398509183e+00
1.453207463967691515e+00
1.453265632659127782e+00
1.453323423821257565e+00
1.453380838802643460e+00
1.453437878951911566e+00
1.453494545617690870e+00
1.453550840148558621e+00
1.453606763892978604e+00
1.453662318199245407e+00
1.453717504415429129e+00
1.453772323889316986e+00
1.453826777968360240e+00
1.453880867999618021e+00
1.453934595329702262e+00
1.453987961304726184e+00
1.454040967270248785e+00
1.454093614571224213e+00
1.454145904551948698e+00
1.454197838556009259e+00
1.454249417926232635e+00
1.454300644004635323e+00
1.454351518132373844e+00
1.454402041649695221e+00
1.454452215895887024e+00
1.454502042209231849e+00
1.454551521926958246e+00
1.454600656385191426e+00
1.454649446918912403e+00
1.454697894861904706e+00
1.454746001546715295e+00
1.454793768304604384e+00
1.454841196465504805e+00
1.454888287357976706e+00
1.454935042309162263e+00
1.454981462644745704e+00
1.455027549688908017e+00
1.455073304764288533e+00
1.455118729191938076e+00
1.455163824291284325e+00
1.455208591380085625e+00
1.455253031774395245e+00
1.455297146788518736e+00
1.455340937734978191e+00
1.455384405924468716e+00
1.455427552665826463e+00
1.455470379265985104e+00
1.455512887029943858e+00
1.455555077260726637e+00
1.455596951259348293e+00
1.455638510324777979e+00
1.455679755753904292e+00
1.455720688841499522e+00
1.455761310880186121e+00
1.455801623160401848e+00
1.455841626970367120e+00
1.455881323596052379e+00
1.455920714321142562e+00
1.455959800427009787e+00
1.455998583192676277e+00
1.456037063894786598e+00
1.456075243807575248e+00
1.456113124202836895e+00
1.456150706349894630e+00
1.456187991515572877e+00
1.456224980964167193e+00
1.456261675957411850e+00
1.456298077754457854e+00
1.456334187611840081e+00
1.456370006783451743e+00
1.456405536520514410e+00
1.456440778071555808e+00
1.456475732682379176e+00
1.456510401596037951e+00
1.456544786052813345e+00
1.456578887290184809e+00
1.456612706542806057e+00
1.456646245042483301e+00
1.456679504018147497e+00
1.456712484695831922e+00
1.456745188298649518e+00
1.456777616046768697e+00
1.456809769157390910e+00
1.456841648844729775e+00
1.456873256319985988e+00
1.456904592791327557e+00
1.456935659463868937e+00
1.456966457539649262e+00
1.456996988217611699e+00
1.457027252693583019e+00
1.457057252160255167e+00
1.457086987807163947e+00
1.457116460820669479e+00
1.457145672383940216e+00
1.457174623676929404e+00
1.457203315876362204e+00
1.457231750155713712e+00
1.457259927685193190e+00
1.457287849631726973e+00
1.457315517158940921e+00
1.457342931427140886e+00
1.457370093593304272e+00
1.457397004811053165e+00
1.457423666230648562e+00
1.457450078998968390e+00
1.457476244259495735e+00
1.457502163152300634e+00
1.457527836814030309e+00
1.457553266377891399e+00
1.457578452973634420e+00
1.457603397727545991e+00
1.457628101762428630e+00
1.457652566197593647e+00
1.457676792148842937e+00
1.457700780728460987e+00
1.457724533045198667e+00
1.457748050204264567e+00
1.457771333307309458e+00
1.457794383452420073e+00
1.457817201734101786e+00
1.457839789243272621e+00
1.457862147067249481e+00
1.457884276289739267e+00
1.457906177990827556e+00
1.457927853246969718e+00
1.457949303130980701e+00
1.457970528712025482e+00
1.457991531055609524e+00
1.458012311223571444e+00
1.458032870274070358e+00
1.458053209261584549e+00
1.458073329236895033e+00
1.458093231247082455e+00
1.458112916335518428e+00
1.458132385541857312e+00
1.458151639902029562e+00
1.458170680448234613e+00
1.458189508208932228e+00
1.458208124208838496e+00
1.458226529468918953e+00
1.458244725006379916e+00
1.458262711834665382e+00
1.458280490963449694e+00
1.458298063398631106e+00
1.458315430142330005e+00
1.458332592192878252e+00
1.458349550544820517e+00
1.458366306188904504e+00
1.458382860112077850e+00
1.458399213297483676e+00
1.458415366724458373e+00
1.458431321368525158e+00
1.458447078201392078e+00
1.458462638190944904e+00
1.458478002301248244e+00
1.458493171492541096e+00
1.458508146721231302e+00
1.458522928939896213e+00
1.458537519097275581e+00
1.458551918138275116e+00
1.458566127003958046e+00
1.458580146631547558e+00
1.458593977954422138e+00
1.458607621902113571e+00
1.458621079400309162e+00
1.458634351370844184e+00
1.458647438731706325e+00
1.458660342397029908e+00
1.458673063277099891e+00
1.458685602278345428e+00
1.458697960303342311e+00
1.458710138250814303e+00
1.458722137015629805e+00
1.458733957488799859e+00
1.458745600557484590e+00
1.458757067104986760e+00
1.458768358010755994e+00
1.458779474150387223e+00
1.458790416395622014e+00
1.458801185614350127e+00
1.458811782670607737e+00
1.458822208424581213e+00
1.458832463732606444e+00
1.458842549447171733e+00
1.458852466416915572e+00
1.458862215486634195e+00
1.458871797497276246e+00
1.458881213285950995e+00
1.458890463685925232e+00
1.458899549526628370e+00
1.458908471633653114e+00
1.458917230828757461e+00
1.458925827929870689e+00
1.458934263751089144e+00
1.458942539102684677e+00
1.458950654791106194e+00
1.458958611618980328e+00
1.458966410385116763e+00
1.458974051884509793e+00
1.458981536908343646e+00
1.458988866243992266e+00
1.458996040675027306e+00
1.459003060981217237e+00
1.459009927938533568e+00
1.459016642319154178e+00
1.459023204891468417e+00
1.459029616420076891e+00
1.459035877665799674e+00
1.459041989385680749e+00
1.459047952332987119e+00
1.459053767257220802e+00
1.459059434904115715e+00
1.459064956015647674e+00
1.459070331330036385e+00
1.459075561581751224e+00
1.459080647501514560e+00
1.459085589816309314e+00
1.459090389249381836e+00
1.459095046520247907e+00
1.459099562344697620e+00
1.459103937434799159e+00
1.459108172498908118e+00
1.459112268241668842e+00
1.459116225364022412e+00
1.459120044563210650e+00
1.459123726532783438e+00
1.459127271962602723e+00
1.459130681538849394e+00
1.459133955944029726e+00
1.459137095856979149e+00
1.459140101952871582e+00
1.459142974903222090e+00
1.459145715375896879e+00
1.459148324035114408e+00
1.459150801541456932e+00
1.459153148551874279e+00
1.459155365719691178e+00
1.459157453694611917e+00
1.459159413122729454e+00
1.459161244646531408e+00
1.459162948904905388e+00
1.459164526533146988e+00
1.459165978162967781e+00
1.459167304422499090e+00
1.459168505936301763e+00
1.459169583325371944e+00
1.459170537207148399e+00
1.459171368195519181e+00
1.459172076900830950e+00
1.459172663929892089e+00
1.459173129885985354e+00
1.459173475368870321e+00
1.459173700974793597e+00
1.459173807296495484e+00
1.459173794923217748e+00
1.459173664440709839e+00
1.459173416431239989e+00
1.459173051473597660e+00
1.459172570143106418e+00
1.459171973011628154e+00
1.459171260647572854e+00
1.459170433615904150e+00
1.459169492478149976e+00
1.459168437792409456e+00
1.459167270113359338e+00
1.459165989992265100e+00
1.459164597976985389e+00
1.459163094611981792e+00
1.459161480438329495e+00
1.459159755993719720e+00
1.459157921812473280e+00
1.459155978425546563e+00
1.459153926360538200e+00
1.459151766141701945e+00
1.459149498289948443e+00
1.459147123322861450e+00
1.459144641754698934e+00
1.459142054096405516e+00
1.459139360855620238e+00
1.459136562536685222e+00
1.459133659640652780e+00
1.459130652665296513e+00
1.459127542105116415e+00
1.459124328451350427e+00
1.459121012191983091e+00
1.459117593811751323e+00
1.459114073792155519e+00
1.459110452611468656e+00
1.459106730744742286e+00
1.459102908663819198e+00
1.459098986837338741e+00
1.459094965730745486e+00
1.459090845806303216e+00
1.459086627523095592e+00
1.459082311337043247e+00
1.459077897700906457e+00
1.459073387064297123e+00
1.459068779873687660e+00
1.459064076572417878e+00
1.459059277600706306e+00
1.459054383395657961e+00
1.459049394391274346e+00
1.459044311018458773e+00
1.459039133705032576e+00
1.459033862875736220e+00
1.459028498952243513e+00
1.459023042353168709e+00
1.459017493494075390e+00
1.459011852787488461e+00
1.459006120642897697e+00
1.459000297466771734e+00
1.458994383662566285e+00
1.458988379630730581e+00
1.458982285768720022e+00
1.458976102471003067e+00
1.458969830129070111e+00
1.458963469131445922e+00
1.458957019863694082e+00
1.458950482708429863e+00
1.458943858045328223e+00
1.458937146251132688e+00
1.458930347699664232e+00
1.458923462761831047e+00
1.458916491805638760e+00
1.458909435196197535e+00
1.458902293295734065e+00
1.458895066463596013e+00
1.458887755056267110e+00
1.458880359427373818e+00
1.458872879927691990e+00
1.458865316905160192e+00
1.458857670704887033e+00
1.458849941669161154e+00
1.458842130137458337e+00
1.458834236446455046e+00
1.458826260930031760e+00
1.458818203919288292e+00
1.458810065742548456e+00
1.458801846725371831e+00
1.458793547190562201e+00
1.458785167458177101e+00
1.458776707845535814e+00
1.458768168667231802e+00
1.458759550235136260e+00
1.458750852858414548e+00
1.458742076843528857e+00
1.458733222494253745e+00
1.458724290111677480e+00
1.458715279994218905e+00
1.458706192437632998e+00
1.458697027735019747e+00
1.458687786176835921e+00
1.458678468050899735e+00
1.458669073642405056e+00
1.458659603233928737e+00
1.458650057105436826e+00
1.458640435534299673e+00
1.458630738795297033e+00
1.458620967160624948e+00
1.458611120899912184e+00
1.458601200280223331e+00
1.458591205566069693e+00
1.458581137019419049e+00
1.458570994899704987e+00
1.458560779463833113e+00
1.458550490966194602e+00
1.458540129658671747e+00
1.458529695790649949e+00
1.458519189609024380e+00
1.458508611358208418e+00
1.458497961280147859e+00
1.458487239614322473e+00
1.458476446597761322e+00
1.458465582465049426e+00
1.458454647448336194e+00
1.458443641777344091e+00
1.458432565679380399e+00
1.458421419379343442e+00
1.458410203099732794e+00
1.458398917060657496e+00
1.458387561479845607e+00
1.458376136572654413e+00
1.458364642552075541e+00
1.458353079628748272e+00
1.458341448010965768e+00
1.458329747904684615e+00
1.458317979513533702e+00
1.458306143038824221e+00
1.458294238679556099e+00
1.458282266632428659e+00
1.458270227091848614e+00
1.458258120249940948e+00
1.458245946296554241e+00
1.458233705419271775e+00
1.458221397803418418e+00
1.458209023632073720e+00
1.458196583086075915e+00
1.458184076344031466e+00
1.458171503582325501e+00
1.458158864975130919e+00
1.458146160694414162e+00
1.458133390909945870e+00
1.458120555789308659e+00
1.458107655497907995e+00
1.458094690198978416e+00
1.458081660053590856e+00
1.458068565220666413e+00
1.458055405856979014e+00
1.458042182117166963e+00
1.458028894153744037e+00
1.458015542117100605e+00
1.458002126155519385e+00
1.457988646415181222e+00
1.457975103040171527e+00
1.457961496172492488e+00
1.457947825952068843e+00
1.457934092516757207e+00
1.457920296002353844e+00
1.457906436542605322e+00
1.457892514269212292e+00
1.457878529311842808e+00
1.457864481798137879e+00
1.457850371853719684e+00
1.457836199602201122e+00
1.457821965165192912e+00
1.457807668662313372e+00
1.457793310211194404e+00
1.457778889927491273e+00
1.457764407924891481e+00
1.457749864315120547e+00
1.457735259207951106e+00
1.457720592711214014e+00
1.457705864930801232e+00
1.457691075970676486e+00
1.457676225932885039e+00
1.457661314917560347e+00
1.457646343022929836e+00
1.457631310345326225e+00
1.457616216979193524e+00
1.457601063017097021e+00
1.457585848549726837e+00
1.457570573665913471e+00
1.457555238452626911e+00
1.457539842994991286e+00
1.457524387376289976e+00
1.457508871677971829e+00
1.457493295979662706e+00
1.457477660359170368e+00
1.457461964892494910e+00
1.457446209653832536e+00
1.457430394715588884e+00
1.457414520148379022e+00
1.457398586021044551e+00
1.457382592400653376e+00
1.457366539352511925e+00
1.457350426940170252e+00
1.457334255225431585e+00
1.457318024268358769e+00
1.457301734127281367e+00
1.457285384858805211e+00
1.457268976517818171e+00
1.457252509157497933e+00
1.457235982829319987e+00
1.457219397583066289e+00
1.457202753466828815e+00
1.457186050527020660e+00
1.457169288808382257e+00
1.457152468353989594e+00
1.457135589205259762e+00
1.457118651401960285e+00
1.457101654982213335e+00
1.457084599982508610e+00
1.457067486437704229e+00
1.457050314381038048e+00
1.457033083844133881e+00
1.457015794857009050e+00
1.456998447448080380e+00
1.456981041644173080e+00
1.456963577470526294e+00
1.456946054950800873e+00
1.456928474107087368e+00
1.456910834959911361e+00
1.456893137528241899e+00
1.456875381829498828e+00
1.456857567879558113e+00
1.456839695692760506e+00
1.456821765281917536e+00
1.456803776658319061e+00
1.456785729831739706e+00
1.456767624810445971e+00
1.456749461601203333e+00
1.456731240209283351e+00
1.456712960638469667e+00
1.456694622891065549e+00
1.456676226967900334e+00
1.456657772868337197e+00
1.456639260590276930e+00
1.456620690130169926e+00
1.456602061483016852e+00
1.456583374642380635e+00
1.456564629600388461e+00
1.456545826347743766e+00
1.456526964873727570e+00
1.456508045166207577e+00
1.456489067211646615e+00
1.456470030995104414e+00
1.456450936500249593e+00
1.456431783709362104e+00
1.456412572603341005e+00
1.456393303161711561e+00
1.456373975362632134e+00
1.456354589182898396e+00
1.456335144597951992e+00
1.456315641581884979e+00
1.456296080107449376e+00
1.456276460146060714e+00
1.456256781667802702e+00
1.456237044641439660e+00
1.456217249034416961e+00
1.456197394812869694e+00
1.456177481941629104e+00
1.456157510384229026e+00
1.456137480102908333e+00
1.456117391058625588e+00
1.456097243211055048e+00
1.456077036518600432e+00
1.456056770938396472e+00
1.456036446426318465e+00
1.456016062936985156e+00
1.455995620423768733e+00
1.455975118838795046e+00
1.455954558132956045e+00
1.455933938255910887e+00
1.455913259156095485e+00
1.455892520780724952e+00
1.455871723075802482e+00
1.455850865986124676e+00
1.455829949455285321e+00
1.455808973425684494e+00
1.455787937838532553e+00
1.455766842633853919e+00
1.455745687750497952e+00
1.455724473126142060e+00
1.455703198697294809e+00
1.455681864399305692e+00
1.455660470166370235e+00
1.455639015931533331e+00
1.455617501626697452e+00
1.455595927182626870e+00
1.455574292528954539e+00
1.455552597594184316e+00
1.455530842305703176e+00
1.455509026589779653e+00
1.455487150371573613e+00
1.455465213575141581e+00
1.455443216123439409e+00
1.455421157938331378e+00
1.455399038940593526e+00
1.455376859049920091e+00
1.455354618184927729e+00
1.455332316263162618e+00
1.455309953201104900e+00
1.455287528914172013e+00
1.455265043316729567e+00
1.455242496322091350e+00
1.455219887842527093e+00
1.455197217789266251e+00
1.455174486072505768e+00
1.455151692601413416e+00
1.455128837284133114e+00
1.455105920027790045e+00
1.455082940738497754e+00
1.455059899321362149e+00
1.455036795680483497e+00
1.455013629718967971e+00
1.454990401338927208e+00
1.454967110441486078e+00
1.454943756926788234e+00
1.454920340693998559e+00
1.454896861641309824e+00
1.454873319665949127e+00
1.454849714664180782e+00
1.454826046531311645e+00
1.454802315161696447e+00
1.454778520448743118e+00
1.454754662284917677e+00
1.454730740561747782e+00
1.454706755169829613e+00
1.454682705998830539e+00
1.454658592937497108e+00
1.454634415873655717e+00
1.454610174694222380e+00
1.454585869285202282e+00
1.454561499531698887e+00
1.454537065317914823e+00
1.454512566527161432e+00
1.454488003041860100e+00
1.454463374743545589e+00
1.454438681512876252e+00
1.454413923229630923e+00
1.454389099772722016e+00
1.454364211020194420e+00
1.454339256849230821e+00
1.454314237136158150e+00
1.454289151756451570e+00
1.454264000584738703e+00
1.454238783494802290e+00
1.454213500359588629e+00
1.454188151051210021e+00
1.454162735440947873e+00
1.454137253399260477e+00
1.454111704795782556e+00
1.454086089499336598e+00
1.454060407377929742e+00
1.454034658298763771e+00
1.454008842128237777e+00
1.453982958731951936e+00
1.453957007974710169e+00
1.453930989720529920e+00
1.453904903832640816e+00
1.453878750173491330e+00
1.453852528604753225e+00
1.453826238987327324e+00
1.453799881181341735e+00
1.453773455046164065e+00
1.453746960440400526e+00
1.453720397221901717e+00
1.453693765247765057e+00
1.453667064374342566e+00
1.453640294457241300e+00
1.453613455351328909e+00
1.453586546910740740e+00
1.453559568988876727e+00
1.453532521438412051e+00
1.453505404111299804e+00
1.453478216858771654e+00
1.453450959531346509e+00
1.453423631978830954e+00
1.453396234050326807e+00
1.453368765594229561e+00
1.453341226458237934e+00
1.453313616489356086e+00
1.453285935533895401e+00
1.453258183437481144e+00
1.453230360045054903e+00
1.453202465200879256e+00
1.453174498748540211e+00
1.453146460530952311e+00
1.453118350390363522e+00
1.453090168168355900e+00
1.453061913705852248e+00
1.453033586843119007e+00
1.453005187419768474e+00
1.452976715274765240e+00
1.452948170246428639e+00
1.452919552172435402e+00
1.452890860889825664e+00
1.452862096235004730e+00
1.452833258043746412e+00
1.452804346151200132e+00
1.452775360391890258e+00
1.452746300599721208e+00
1.452717166607983001e+00
1.452687958249352373e+00
1.452658675355897655e+00
1.452629317759080552e+00
1.452599885289764359e+00
1.452570377778210187e+00
1.452540795054086509e+00
1.452511136946472048e+00
1.452481403283854888e+00
1.452451593894142023e+00
1.452421708604656470e+00
1.452391747242147702e+00
1.452361709632788989e+00
1.452331595602182723e+00
1.452301404975365751e+00
1.452271137576811366e+00
1.452240793230431315e+00
1.452210371759582230e+00
1.452179872987064524e+00
1.452149296735132378e+00
1.452118642825489525e+00
1.452087911079297466e+00
1.452057101317178134e+00
1.452026213359214779e+00
1.451995247024958635e+00
1.451964202133429582e+00
1.451933078503119923e+00
1.451901875951998599e+00
1.451870594297512973e+00
1.451839233356593484e+00
1.451807792945656317e+00
1.451776272880604957e+00
1.451744672976835737e+00
1.451712993049240730e+00
1.451681232912208408e+00
1.451649392379629422e+00
1.451617471264898374e+00
1.451585469380917814e+00
1.451553386540100465e+00
1.451521222554372770e+00
1.451488977235175781e+00
1.451456650393474268e+00
1.451424241839751383e+00
1.451391751384019324e+00
1.451359178835816000e+00
1.451326524004213248e+00
1.451293786697815058e+00
1.451260966724765566e+00
1.451228063892747944e+00
1.451195078008988837e+00
1.451162008880261478e+00
1.451128856312887461e+00
1.451095620112741624e+00
1.451062300085253609e+00
1.451028896035410076e+00
1.450995407767759593e+00
1.450961835086412188e+00
1.450928177795048013e+00
1.450894435696911344e+00
1.450860608594823242e+00
1.450826696291175999e+00
1.450792698587942020e+00
1.450758615286672493e+00
1.450724446188502270e+00
1.450690191094151427e+00
1.450655849803930142e+00
1.450621422117737591e+00
1.450586907835069050e+00
1.450552306755016119e+00
1.450517618676267384e+00
1.450482843397116861e+00
1.450447980715461993e+00
1.450413030428806760e+00
1.450377992334265898e+00
1.450342866228566674e+00
1.450307651908051998e+00
1.450272349168682195e+00
1.450236957806037452e+00
1.450201477615322254e+00
1.450165908391366498e+00
1.450130249928627268e+00
1.450094502021192167e+00
1.450058664462784641e+00
1.450022737046761323e+00
1.449986719566117355e+00
1.449950611813489498e+00
1.449914413581158357e+00
1.449878124661049039e+00
1.449841744844735381e+00
1.449805273923442828e+00
1.449768711688048217e+00
1.449732057929085327e+00
1.449695312436745764e+00
1.449658475000881630e+00
1.449621545411007961e+00
1.449584523456303842e+00
1.449547408925618841e+00
1.449510201607469462e+00
1.449472901290046245e+00
1.449435507761215103e+00
1.449398020808517540e+00
1.449360440219175983e+00
1.449322765780093114e+00
1.449284997277857423e+00
1.449247134498742096e+00
1.449209177228710788e+00
1.449171125253417403e+00
1.449132978358208756e+00
1.449094736328126576e+00
1.449056398947913049e+00
1.449017966002008162e+00
1.448979437274554805e+00
1.448940812549400992e+00
1.448902091610100307e+00
1.448863274239916787e+00
1.448824360221823593e+00
1.448785349338510331e+00
1.448746241372379506e+00
1.448707036105552959e+00
1.448667733319870754e+00
1.448628332796896734e+00
1.448588834317918961e+00
1.448549237663949496e+00
1.448509542615732393e+00
1.448469748953738812e+00
1.448429856458175902e+00
1.448389864908983249e+00
1.448349774085838648e+00
1.448309583768157660e+00
1.448269293735098717e+00
1.448228903765561792e+00
1.448188413638192618e+00
1.448147823131384682e+00
1.448107132023279453e+00
1.448066340091771487e+00
1.448025447114507758e+00
1.447984452868890326e+00
1.447943357132079223e+00
1.447902159680993339e+00
1.447860860292313756e+00
1.447819458742483967e+00
1.447777954807713430e+00
1.447736348263978678e+00
1.447694638887025764e+00
1.447652826452371588e+00
1.447610910735307232e+00
1.447568891510896405e+00
1.447526768553982990e+00
1.447484541639187272e+00
1.447442210540911489e+00
1.447399775033341607e+00
1.447357234890446431e+00
1.447314589885981828e+00
1.447271839793493386e+00
1.447228984386315087e+00
1.447186023437574409e+00
1.447142956720192775e+00
1.447099784006886436e+00
1.447056505070170473e+00
1.447013119682359683e+00
1.446969627615568799e+00
1.446926028641716933e+00
1.446882322532528686e+00
1.446838509059534594e+00
1.446794587994073567e+00
1.446750559107295775e+00
1.446706422170163542e+00
1.446662176953452894e+00
1.446617823227756006e+00
1.446573360763480975e+00
1.446528789330857823e+00
1.446484108699936932e+00
1.446439318640589056e+00
1.446394418922512193e+00
1.446349409315230483e+00
1.446304289588094427e+00
1.446259059510285994e+00
1.446213718850816843e+00
1.446168267378534100e+00
1.446122704862116803e+00
1.446077031070082786e+00
1.446031245770788010e+00
1.445985348732427456e+00
1.445939339723037786e+00
1.445893218510499345e+00
1.445846984862537266e+00
1.445800638546723249e+00
1.445754179330476896e+00
1.445707606981068816e+00
1.445660921265619736e+00
1.445614121951104725e+00
1.445567208804352521e+00
1.445520181592049092e+00
1.445473040080737626e+00
1.445425784036822314e+00
1.445378413226566794e+00
1.445330927416100142e+00
1.445283326371412880e+00
1.445235609858362968e+00
1.445187777642677140e+00
1.445139829489949124e+00
1.445091765165644748e+00
1.445043584435101724e+00
1.444995287063531642e+00
1.444946872816022410e+00
1.444898341457538038e+00
1.444849692752920411e+00
1.444800926466894175e+00
1.444752042364061850e+00
1.444703040208912270e+00
1.444653919765817474e+00
1.444604680799035812e+00
1.444555323072715280e+00
1.444505846350889522e+00
1.444456250397486041e+00
1.444406534976322876e+00
1.444356699851111925e+00
1.444306744785462282e+00
1.444256669542877791e+00
1.444206473886760600e+00
1.444156157580413824e+00
1.444105720387039993e+00
1.444055162069747045e+00
1.444004482391543442e+00
1.443953681115347054e+00
1.443902758003979159e+00
1.443851712820173328e+00
1.443800545326569207e+00
1.443749255285720956e+00
1.443697842460094138e+00
1.443646306612069052e+00
1.443594647503941619e+00
1.443542864897924716e+00
1.443490958556150172e+00
1.443438928240670549e+00
1.443386773713458027e+00
1.443334494736408402e+00
1.443282091071343753e+00
1.443229562480009109e+00
1.443176908724077334e+00
1.443124129565150682e+00
1.443071224764761018e+00
1.443018194084371375e+00
1.442965037285377505e+00
1.442911754129108548e+00
1.442858344376830360e+00
1.442804807789744626e+00
1.442751144128992857e+00
1.442697353155653950e+00
1.442643434630749955e+00
1.442589388315244081e+00
1.442535213970043362e+00
1.442480911356000650e+00
1.442426480233915065e+00
1.442371920364533100e+00
1.442317231508550623e+00
1.442262413426614653e+00
1.442207465879323580e+00
1.442152388627229609e+00
1.442097181430838537e+00
1.442041844050613086e+00
1.441986376246973567e+00
1.441930777780298323e+00
1.441875048410925730e+00
1.441819187899156196e+00
1.441763196005252379e+00
1.441707072489438968e+00
1.441650817111911120e+00
1.441594429632825580e+00
1.441537909812310003e+00
1.441481257410460071e+00
1.441424472187342598e+00
1.441367553902996868e+00
1.441310502317435072e+00
1.441253317190643646e+00
1.441195998282585489e+00
1.441138545353201739e+00
1.441080958162409775e+00
1.441023236470109437e+00
1.440965380036180354e+00
1.440907388620485285e+00
1.440849261982870111e+00
1.440790999883167167e+00
1.440732602081193914e+00
1.440674068336756708e+00
1.440615398409651027e+00
1.440556592059661023e+00
1.440497649046565076e+00
1.440438569130133351e+00
1.440379352070130015e+00
1.440319997626316351e+00
1.440260505558448312e+00
1.440200875626282517e+00
1.440141107589573366e+00
1.440081201208077477e+00
1.440021156241551914e+00
1.439960972449759069e+00
1.439900649592465331e+00
1.439840187429443308e+00
1.439779585720472266e+00
1.439718844225341021e+00
1.439657962703848604e+00
1.439596940915804257e+00
1.439535778621030104e+00
1.439474475579364254e+00
1.439413031550655919e+00
1.439351446294774961e+00
1.439289719571606341e+00
1.439227851141054781e+00
1.439165840763047655e+00
1.439103688197529651e+00
1.439041393204472108e+00
1.438978955543869009e+00
1.438916374975741652e+00
1.438853651260136202e+00
1.438790784157128355e+00
1.438727773426823342e+00
1.438664618829357034e+00
1.438601320124897054e+00
1.438537877073645888e+00
1.438474289435839548e+00
1.438410556971750465e+00
1.438346679441689480e+00
1.438282656606004739e+00
1.438218488225085689e+00
1.438154174059363077e+00
1.438089713869310948e+00
1.438025107415444204e+00
1.437960354458328149e+00
1.437895454758571390e+00
1.437830408076832045e+00
1.437765214173816641e+00
1.437699872810283219e+00
1.437634383747042666e+00
1.437568746744957604e+00
1.437502961564945725e+00
1.437437027967982894e+00
1.437370945715100490e+00
1.437304714567389397e+00
1.437238334285999342e+00
1.437171804632144223e+00
1.437105125367099223e+00
1.437038296252203917e+00
1.436971317048863384e+00
1.436904187518550868e+00
1.436836907422806675e+00
1.436769476523241273e+00
1.436701894581537076e+00
1.436634161359447548e+00
1.436566276618800542e+00
1.436498240121500736e+00
1.436430051629527416e+00
1.436361710904939359e+00
1.436293217709874614e+00
1.436224571806551387e+00
1.436155772957270482e+00
1.436086820924417307e+00
1.436017715470461420e+00
1.435948456357959646e+00
1.435879043349556294e+00
1.435809476207984714e+00
1.435739754696070403e+00
1.435669878576729896e+00
1.435599847612974767e+00
1.435529661567910509e+00
1.435459320204739431e+00
1.435388823286762872e+00
1.435318170577380537e+00
1.435247361840094049e+00
1.435176396838506951e+00
1.435105275336327590e+00
1.435033997097369118e+00
1.434962561885551491e+00
1.434890969464903465e+00
1.434819219599564821e+00
1.434747312053783697e+00
1.434675246591924802e+00
1.434603022978464759e+00
1.434530640977997429e+00
1.434458100355234578e+00
1.434385400875005434e+00
1.434312542302261795e+00
[truncated: 21,285 more rows]
