# Supplementary material for: Multi-orbit lunar GNSS constellation design with distant retrograde orbit and Halo orbit combination
Source: Sci Rep. 2023 Jun 22;13:10158. doi: 10.1038/s41598-023-37348-x (PMC10287729; doi:10.1038/s41598-023-37348-x)
Supplement: Supplementary file 1 — Supplementary Information. [file 41598_2023_37348_MOESM1_ESM.zip › supplement materials of the manuscript/Figure 10/Equatorial Region of the Moon/Case 4-7/(a)PDOP Value.csv]

1.44802931
1.448029414
1.448029728
1.44803025
1.448030981
1.44803192
1.448033069
1.448034426
1.448035993
1.448037768
1.448039752
1.448041945
1.448044346
1.448046957
1.448049776
1.448052804
1.448056041
1.448059487
1.448063142
1.448067005
1.448071077
1.448075358
1.448079848
1.448084547
1.448089455
1.448094571
1.448099896
1.44810543
1.448111173
1.448117125
1.448123285
1.448129654
1.448136232
1.448143019
1.448150015
1.448157219
1.448164632
1.448172254
1.448180085
1.448188125
1.448196373
1.44820483
1.448213496
1.448222371
1.448231454
1.448240746
1.448250247
1.448259957
1.448269875
1.448280003
1.448290339
1.448300883
1.448311637
1.448322599
1.44833377
1.448345149
1.448356737
1.448368535
1.44838054
1.448392755
1.448405178
1.44841781
1.44843065
1.448443699
1.448456957
1.448470424
1.448484099
1.448497983
1.448512075
1.448526377
1.448540886
1.448555605
1.448570532
1.448585668
1.448601012
1.448616565
1.448632327
1.448648297
1.448664476
1.448680863
1.448697459
1.448714264
1.448731277
1.448748499
1.448765929
1.448783568
1.448801415
1.448819471
1.448837735
1.448856208
1.44887489
1.44889378
1.448912878
1.448932185
1.448951701
1.448971425
1.448991357
1.449011498
1.449031848
1.449052406
1.449073172
1.449094147
1.44911533
1.449136721
1.449158321
1.44918013
1.449202146
1.449224372
1.449246805
1.449269447
1.449292297
1.449315356
1.449338623
1.449362098
1.449385782
1.449409674
1.449433774
1.449458082
1.449482599
1.449507324
1.449532258
1.449557399
1.449582749
1.449608307
1.449634074
1.449660048
1.449686231
1.449712622
1.449739221
1.449766028
1.449793044
1.449820267
1.449847699
1.449875339
1.449903187
1.449931243
1.449959508
1.44998798
1.45001666
1.450045549
1.450074645
1.45010395
1.450133463
1.450163183
1.450193112
1.450223249
1.450253593
1.450284146
1.450314907
1.450345875
1.450377052
1.450408436
1.450440029
1.450471829
1.450503837
1.450536053
1.450568477
1.450601109
1.450633948
1.450666996
1.450700251
1.450733714
1.450767385
1.450801264
1.45083535
1.450869644
1.450904146
1.450938856
1.450973773
1.451008898
1.451044231
1.451079771
1.451115519
1.451151475
1.451187638
1.451224009
1.451260588
1.451297374
1.451334368
1.451371569
1.451408978
1.451446594
1.451484418
1.451522449
1.451560688
1.451599134
1.451637788
1.451676649
1.451715718
1.451754994
1.451794477
1.451834168
1.451874066
1.451914172
1.451954485
1.451995005
1.452035732
1.452076667
1.452117809
1.452159158
1.452200715
1.452242479
1.45228445
1.452326628
1.452369013
1.452411606
1.452454405
1.452497412
1.452540626
1.452584047
1.452627675
1.45267151
1.452715552
1.452759801
1.452804257
1.45284892
1.45289379
1.452938867
1.452984151
1.453029642
1.45307534
1.453121245
1.453167356
1.453213674
1.4532602
1.453306932
1.453353871
1.453401016
1.453448368
1.453495928
1.453543693
1.453591666
1.453639845
1.453688231
1.453736823
1.453785622
1.453834628
1.45388384
1.453933259
1.453982885
1.454032717
1.454082755
1.454133
1.454183451
1.454234109
1.454284974
1.454336044
1.454387321
1.454438805
1.454490495
1.08528931
1.085325278
1.085361336
1.085397483
1.085433718
1.085470043
1.085506457
1.085542959
1.085579551
1.085616231
1.085653001
1.085689859
1.085726806
1.085763841
1.085800966
1.085838179
1.085875481
1.085912871
1.08595035
1.085987917
1.086025573
1.086063318
1.086101151
1.086139072
1.086177082
1.08621518
1.086253367
1.086291641
1.086330004
1.086368456
1.086406995
1.086445623
1.086484338
1.086523142
1.086562034
1.086601014
1.086640082
1.086679238
1.086718481
1.086757813
1.086797232
1.08683674
1.086876335
1.086916018
1.086955788
1.086995646
1.087035592
1.087075625
1.087115746
1.087155955
1.087196251
1.087236634
1.087277105
1.087317663
1.087358309
1.087399041
1.087439862
1.087480769
1.087521763
1.087562845
1.087604014
1.08764527
1.087686613
1.087728043
1.08776956
1.087811163
1.087852854
1.087894632
1.087936496
1.087978447
1.088020485
1.08806261
1.088104821
1.088147119
1.088189504
1.088231975
1.088274532
1.088317176
1.088359907
1.088402724
1.088445627
1.088488616
1.088531692
1.088574854
1.088618102
1.088661437
1.088704857
1.088748364
1.088791956
1.088835635
1.088879399
1.08892325
1.088967186
1.089011208
1.089055316
1.08909951
1.08914379
1.089188155
1.089232605
1.089277142
1.089321763
1.089366471
1.089411264
1.089456142
1.089501105
1.089546154
1.089591288
1.089636508
1.089681813
1.089727202
1.089772677
1.089818237
1.089863882
1.089909613
1.089955428
1.090001328
1.090047312
1.090093382
1.090139536
1.090185775
1.090232099
1.090278508
1.090325001
1.090371578
1.090418241
1.090464987
1.090511818
1.090558734
1.090605733
1.090652817
1.090699986
1.090747238
1.090794575
1.090841996
1.090889501
1.09093709
1.090984762
1.091032519
1.09108036
1.091128284
1.091176293
1.091224385
1.091272561
1.09132082
1.091369163
1.09141759
1.0914661
1.091514694
1.091563371
1.091612131
1.091660975
1.091709902
1.091758912
1.091808006
1.091857182
1.091906442
1.091955785
1.092005211
1.092054719
1.092104311
1.092153986
1.092203743
1.092253583
1.092303506
1.092353511
1.0924036
1.09245377
1.092504024
1.092554359
1.092604777
1.092655278
1.092705861
1.092756526
1.092807273
1.092858103
1.092909014
0.953879705
0.95392955
0.953979465
0.954029449
0.954079503
0.954129627
0.95417982
0.954230082
0.954280414
0.954330815
0.954381285
0.954431825
0.954482434
0.954533112
0.954583859
0.954634676
0.954685561
0.954736515
0.954787539
0.954838631
0.954889792
0.954941022
0.95499232
0.955043688
0.955095124
0.955146629
0.955198202
0.955249844
0.955301554
0.955353333
0.95540518
0.955457096
0.955509079
0.955561132
0.955613252
0.95566544
0.955717697
0.955770022
0.955822414
0.955874875
0.955927404
0.95598
0.956032665
0.956085397
0.956138197
0.956191065
0.956244
0.956297003
0.956350073
0.956403211
0.956456417
0.956509689
0.95656303
0.956616437
0.956669912
0.956723454
0.956777063
0.956830739
0.956884483
0.956938293
0.95699217
0.957046115
0.957100126
0.957154204
0.957208349
0.95726256
0.957316838
0.957371183
0.957425595
0.957480073
0.957534617
0.957589228
0.957643905
0.957698649
0.957753459
0.957808335
0.957863277
0.957918285
0.95797336
0.9580285
0.958083707
0.958138979
0.958194318
0.958249722
0.958305192
0.958360727
0.958416329
0.958471996
0.958527728
0.958583526
0.95863939
0.958695319
0.958751313
0.958807372
0.958863497
0.958919687
0.958975943
0.959032263
0.959088648
0.959145099
0.959201614
0.959258195
0.95931484
0.95937155
0.959428324
0.959485164
0.959542068
0.959599036
0.959656069
0.959713167
0.959770329
0.959827555
0.959884846
0.959942201
0.95999962
0.960057103
0.960114651
0.960172262
0.960229937
0.960287677
0.96034548
0.960403347
0.960461278
0.960519273
0.960577331
0.960635453
0.960693638
0.960751887
0.9608102
0.960868576
0.960927015
0.960985517
0.961044083
0.961102712
0.961161404
0.961220159
0.961278977
0.961337858
0.961396802
0.961455808
0.961514878
0.96157401
0.961633205
0.961692463
0.961751783
0.961811165
0.961870611
0.961930118
0.961989688
0.96204932
0.962109014
0.962168771
0.962228589
0.96228847
0.962348413
0.962408417
0.962468484
0.962528612
0.962588802
0.962649054
0.962709368
0.962769743
0.962830179
0.962890677
0.962951237
0.963011858
0.96307254
0.963133284
0.963194088
0.963254954
0.963315881
0.963376869
0.963437918
0.963499027
0.963560198
0.963621429
0.963682721
0.963744074
0.963805488
0.963866962
0.963928496
0.963990091
0.964051746
0.964113462
0.964175237
0.964237073
0.96429897
0.964360926
0.964422942
0.964485018
0.964547154
0.96460935
0.964671606
0.964733921
0.964796296
0.964858731
0.964921225
0.964983779
0.965046392
0.965109064
0.965171796
0.965234587
0.965297437
0.965360347
0.965423315
0.965486342
0.965549428
0.965612573
0.965675777
0.96573904
0.965802361
0.965865741
0.96592918
0.965992677
0.966056232
0.966119846
0.966183518
0.966247248
0.966311037
0.966374884
0.966438788
0.966502751
0.966566772
0.96663085
0.966694987
0.966759181
0.966823433
0.966887742
0.966952109
0.967016533
0.967081015
0.967145555
0.967210151
0.967274805
0.967339516
0.967404284
0.96746911
0.967533992
0.967598931
0.967663927
0.96772898
0.967794089
0.967859255
0.967924478
0.967989757
0.968055093
0.968120486
0.968185934
0.968251439
0.968317
0.968382617
0.968448291
0.96851402
0.968579806
0.968645647
0.968711544
0.968777497
0.968843505
0.968909569
0.968975689
0.969041864
0.969108095
0.969174381
0.969240723
0.969307119
0.969373571
0.969440078
0.96950664
0.969573257
0.969639929
0.969706656
0.969773437
0.969840273
0.969907164
0.96997411
0.970041109
0.970108164
0.970175273
0.970242436
0.970309653
0.970376925
0.97044425
0.97051163
0.970579064
0.970646551
0.970714093
0.970781688
0.970849337
0.970917039
0.970984796
0.971052605
0.971120468
0.971188385
0.971256355
0.971324378
0.971392454
0.971460583
0.971528765
0.971597001
0.971665289
0.97173363
0.971802024
0.97187047
0.971938969
0.972007521
0.972076125
0.972144781
0.97221349
0.972282251
0.972351065
0.97241993
0.972488848
0.972557817
0.972626839
0.972695912
0.972765037
0.972834214
0.972903443
0.972972723
0.973042054
0.973111437
0.973180872
0.973250358
0.973319894
0.973389483
0.973459122
0.973528812
0.973598553
0.973668345
0.973738188
0.973808082
0.973878026
0.973948021
0.974018066
0.974088162
0.974158308
0.974228505
0.974298752
0.974369049
0.974439396
0.974509793
0.97458024
0.974650737
0.974721283
0.97479188
0.974862526
0.974933222
0.975003967
0.975074762
0.975145606
0.975216499
0.975287442
0.975358434
0.975429475
0.975500565
0.975571703
0.975642891
0.975714128
0.975785413
0.975856747
0.97592813
0.975999561
0.97607104
0.976142568
0.976214144
0.976285768
0.976357441
0.976429162
0.97650093
0.976572747
0.976644611
0.976716523
0.976788483
0.976860491
0.976932546
0.977004648
0.977076798
0.977148995
0.97722124
0.977293532
0.97736587
0.977438256
0.977510689
0.977583169
0.977655696
0.977728269
0.977800889
0.977873555
0.977946268
0.978019028
0.978091834
0.978164686
0.978237585
0.978310529
0.97838352
0.978456556
0.978529639
0.978602767
0.978675941
0.978749161
0.978822427
0.978895738
0.978969094
0.979042496
0.979115943
0.979189436
0.979262973
0.979336556
0.979410184
0.979483856
0.979557574
0.979631336
0.979705143
0.979778995
0.979852891
0.979926831
0.980000816
0.980074846
0.980148919
0.980223037
0.980297199
0.980371405
0.980445655
0.980519948
0.980594286
0.980668667
0.980743092
0.98081756
0.980892072
0.980966627
0.981041226
0.981115867
0.981190552
0.98126528
0.981340052
0.981414866
0.981489722
0.981564622
0.981639564
0.981714549
0.981789577
0.981864647
0.981939759
0.982014914
0.982090111
0.98216535
0.982240631
0.982315954
0.982391319
0.982466726
0.982542174
0.982617665
0.982693197
0.98276877
0.982844385
0.982920041
0.982995739
0.983071477
0.983147257
0.983223078
0.98329894
0.983374843
0.983450786
0.983526771
0.983602796
0.983678861
0.983754967
0.983831114
0.9839073
0.983983527
0.984059795
0.984136102
0.984212449
0.984288837
0.984365264
0.98444173
0.984518237
0.984594783
0.984671369
0.984747994
0.984824659
0.984901362
0.984978105
0.985054888
0.985131709
0.985208569
0.985285468
0.985362406
0.985439382
0.985516398
0.985593451
0.985670544
0.985747674
0.985824843
0.985902051
0.985979296
0.986056579
0.986133901
0.98621126
0.986288657
0.986366092
0.986443565
0.986521075
0.986598623
0.986676208
0.98675383
0.98683149
0.986909187
0.986986921
0.987064692
0.9871425
0.987220345
0.987298226
0.987376145
0.987454099
0.987532091
0.987610118
0.987688183
0.987766283
0.98784442
0.987922592
0.988000801
0.988079046
0.988157326
0.988235643
0.988313994
0.988392382
0.988470805
0.988549264
0.988627758
0.988706287
0.988784851
0.988863451
0.988942085
0.989020755
0.989099459
0.989178198
0.989256972
0.98933578
0.989414623
0.989493501
0.989572412
0.989651358
0.989730338
0.989809353
0.989888401
0.989967483
0.990046599
0.990125749
0.990204933
0.99028415
0.9903634
0.990442685
0.990522002
0.990601353
0.990680736
0.990760153
0.990839603
0.990919086
0.990998602
0.99107815
0.991157732
0.991237345
0.991316992
0.99139667
0.991476381
0.991556124
0.9916359
0.991715707
0.991795547
0.991875418
0.991955321
0.992035256
0.992115223
0.992195221
0.99227525
0.992355311
0.992435404
0.992515527
0.992595682
0.992675867
0.992756084
0.992836332
0.99291661
0.992996919
0.993077259
0.993157629
0.993238029
0.99331846
0.993398922
0.993479413
0.993559935
0.993640486
0.993721068
0.993801679
0.99388232
0.993962991
0.994043691
0.994124421
0.994205181
0.994285969
0.994366787
0.994447634
0.99452851
0.994609415
0.994690349
0.994771312
0.994852303
0.994933323
0.995014372
0.995095449
0.995176554
0.995257688
0.99533885
0.99542004
0.995501258
0.886741279
0.886821792
0.88690229
0.886982773
0.887063242
0.887143695
0.887224134
0.887304558
0.887384968
0.887465363
0.887545744
0.887626111
0.887706464
0.887786802
0.887867127
0.887947437
0.888027734
0.888108017
0.888188286
0.888268542
0.888348785
0.888429014
0.88850923
0.888589432
0.888669622
0.888749798
0.888829962
0.888910112
0.88899025
0.889070375
0.889150488
0.889230588
0.889310675
0.88939075
0.889470813
0.889550864
0.889630902
0.889710929
0.889790943
0.889870946
0.889950937
0.890030916
0.890110883
0.890190839
0.890270783
0.890350716
0.890430638
0.890510548
0.890590447
0.890670335
0.890750212
0.890830078
0.890909933
0.890989777
0.891069611
0.891149434
0.891229246
0.891309048
0.891388839
0.89146862
0.89154839
0.89162815
0.8917079
0.89178764
0.89186737
0.89194709
0.8920268
0.8921065
0.892186191
0.892265872
0.892345543
0.892425204
0.892504856
0.892584499
0.892664132
0.892743756
0.89282337
0.892902976
0.892982572
0.893062159
0.893141738
0.893221307
0.893300867
0.893380419
0.893459962
0.893539496
0.893619021
0.893698538
0.893778047
0.893857547
0.893937038
0.894016521
0.894095996
0.894175463
0.894254921
0.894334371
0.894413814
0.894493248
0.894572674
0.894652092
0.894731503
0.894810906
0.8948903
0.894969688
0.895049067
0.895128439
0.895207804
0.89528716
0.89536651
0.895445852
0.895525186
0.895604514
0.895683834
0.895763147
0.895842452
0.895921751
0.896001042
0.896080326
0.896159604
0.896238874
0.896318138
0.896397394
0.896476644
0.896555887
0.896635124
0.896714353
0.896793576
0.896872792
0.896952002
0.897031205
0.897110402
0.897189592
0.897268776
0.897347953
0.897427124
0.897506289
0.897585447
0.897664599
0.897743745
0.897822885
0.897902019
0.897981146
0.898060268
0.898139383
0.898218492
0.898297595
0.898376693
0.898455784
0.89853487
0.898613949
0.898693023
0.898772091
0.898851154
0.89893021
0.899009261
0.899088306
0.899167345
0.899246379
0.899325407
0.899404429
0.899483446
0.899562458
0.899641463
0.899720464
0.899799459
0.899878448
0.899957432
0.90003641
0.900115383
0.900194351
0.900273313
0.90035227
0.900431222
0.900510168
0.900589109
0.900668045
0.900746976
0.900825901
0.900904821
0.900983736
0.901062645
0.90114155
0.901220449
0.901299343
0.901378232
0.901457116
0.901535995
0.901614869
0.901693737
0.901772601
0.901851459
0.901930312
0.902009161
0.902088004
0.902166842
0.902245675
0.902324503
0.902403326
0.902482145
0.902560958
0.902639766
0.902718569
0.902797367
0.90287616
0.902954948
0.903033732
0.90311251
0.903191283
0.903270051
0.903348815
0.903427573
0.903506326
0.903585075
0.903663818
0.903742557
0.90382129
0.903900019
0.903978742
0.904057461
0.904136175
0.904214883
0.904293587
0.904372286
0.90445098
0.904529668
0.904608352
0.904687031
0.904765704
0.904844373
0.904923037
0.905001695
0.905080349
0.905158997
0.905237641
0.905316279
0.905394913
0.905473541
0.905552164
0.905630782
0.905709395
0.905788003
0.905866605
0.905945203
0.906023795
0.906102382
0.906180964
0.906259541
0.906338113
0.906416679
0.90649524
0.906573796
0.906652346
0.906730891
0.906809431
0.906887966
0.906966495
0.907045019
0.907123537
0.90720205
0.907280558
0.90735906
0.907437556
0.907516047
0.907594533
0.907673013
0.907751488
0.907829957
0.90790842
0.907986878
0.90806533
0.908143776
0.908222217
0.908300652
0.908379081
0.908457505
0.908535922
0.908614334
0.90869274
0.908771141
0.908849535
0.908927923
0.909006306
0.909084682
0.909163052
0.909241417
0.909319775
0.909398127
0.909476473
0.909554813
0.909633147
0.909711474
0.909789796
0.909868111
0.909946419
0.910024722
0.910103017
0.910181307
0.91025959
0.910337866
0.910416136
0.9104944
0.910572657
0.910650907
0.910729151
0.910807388
0.910885618
0.910963841
0.911042058
0.911120267
0.91119847
0.911276666
0.911354855
0.911433037
0.911511212
0.91158938
0.911667541
0.911745694
0.911823841
0.91190198
0.911980112
0.912058236
0.912136353
0.912214463
0.912292565
0.91237066
0.912448748
0.912526827
0.912604899
0.912682964
0.91276102
0.912839069
0.91291711
0.912995144
0.913073169
0.913151187
0.913229196
0.913307197
0.913385191
0.913463176
0.913541153
0.913619122
0.913697082
0.913775035
0.913852978
0.913930914
0.914008841
0.914086759
0.914164669
0.91424257
0.914320463
0.914398347
0.914476222
0.914554088
0.914631945
0.914709794
0.914787633
0.914865463
0.914943285
0.915021097
0.9150989
0.915176694
0.915254478
0.915332253
0.915410019
0.915487775
0.915565521
0.915643258
0.915720986
0.915798703
0.915876411
0.91595411
0.916031798
0.916109476
0.916187144
0.916264803
0.916342451
0.916420089
0.916497717
0.916575334
0.916652942
0.916730538
0.916808125
0.916885701
0.916963266
0.91704082
0.917118364
0.917195897
0.91727342
0.917350931
0.917428432
0.917505921
0.9175834
0.917660867
0.917738323
0.917815768
0.917893201
0.917970623
0.918048034
0.918125433
0.918202821
0.918280197
0.918357561
0.918434913
0.918512254
0.918589582
0.918666899
0.918744204
0.918821496
0.918898776
0.918976044
0.9190533
0.919130544
0.919207775
0.919284993
0.919362199
0.919439392
0.919516572
0.91959374
0.919670895
0.919748037
0.919825166
0.919902281
0.919979384
0.920056473
0.92013355
0.920210612
0.920287662
0.920364698
0.92044172
0.920518729
0.920595724
0.920672705
0.920749672
0.920826625
0.920903565
0.92098049
0.921057401
0.921134298
0.921211181
0.921288049
0.921364903
0.921441742
0.921518567
0.921595377
0.921672172
0.921748953
0.921825718
0.921902469
0.921979204
0.922055925
0.92213263
0.92220932
0.922285995
0.922362654
0.922439297
0.922515926
0.922592538
0.922669135
0.922745715
0.92282228
0.922898829
0.922975362
0.923051879
0.92312838
0.923204864
0.923281332
0.923357783
0.923434218
0.923510637
0.923587038
0.923663423
0.923739791
0.923816142
0.923892477
0.923968794
0.924045093
0.924121376
0.924197641
0.924273889
0.924350119
0.924426332
0.924502527
0.924578705
0.924654864
0.924731006
0.924807129
0.924883235
0.924959322
0.925035391
0.925111442
0.925187475
0.925263489
0.925339484
0.925415461
0.925491418
0.925567358
0.925643278
0.925719179
0.925795061
0.925870924
0.925946768
0.926022592
0.926098397
0.926174182
0.926249948
0.926325694
0.92640142
0.926477127
0.926552813
0.92662848
0.926704126
0.926779752
0.926855358
0.926930944
0.927006509
0.927082053
0.927157577
0.92723308
0.927308563
0.927384024
0.927459464
0.927534884
0.927610282
0.927685659
0.927761014
0.927836348
0.927911661
0.927986952
0.928062221
0.928137468
0.928212694
0.928287898
0.928363079
0.928438238
0.928513376
0.92858849
0.928663583
0.928738652
0.9288137
0.928888724
0.928963726
0.929038705
0.929113661
0.929188593
0.929263503
0.92933839
0.929413253
0.929488092
0.929562908
0.929637701
0.92971247
0.929787215
0.929861936
0.929936633
0.930011306
0.930085955
0.930160579
0.93023518
0.930309755
0.930384307
0.930458833
0.930533335
0.930607812
0.930682264
0.930756692
0.930831094
0.93090547
0.930979822
0.931054148
0.931128449
0.931202724
0.931276973
0.931351197
0.931425395
0.931499567
0.931573713
0.931647832
0.931721926
0.931795993
0.931870033
0.931944048
0.932018035
0.932091996
0.93216593
0.932239837
0.932313717
0.93238757
0.932461396
0.932535194
0.932608965
0.932682709
0.932756425
0.932830113
0.932903774
0.932977406
0.933051011
0.933124588
0.933198136
0.933271657
0.933345148
0.933418612
0.933492047
0.933565453
0.93363883
0.933712179
0.933785499
0.933858789
0.933932051
0.934005283
0.934078486
0.934151659
0.934224803
0.934297918
0.934371002
0.934444057
0.934517082
0.934590077
0.934663042
0.934735976
0.93480888
0.934881754
0.934954597
0.93502741
0.935100192
0.935172943
0.935245663
0.935318352
0.93539101
0.935463637
0.935536233
0.935608797
0.93568133
0.935753831
0.9358263
0.935898738
0.935971143
0.936043517
0.936115858
0.936188167
0.936260444
0.936332689
0.936404901
0.936477081
0.936549227
0.936621341
0.936693422
0.93676547
0.936837485
0.936909467
0.936981415
0.93705333
0.937125212
0.937197059
0.937268874
0.937340654
0.9374124
0.937484113
0.937555791
0.937627435
0.937699045
0.93777062
0.937842161
0.937913667
0.937985138
0.938056575
0.938127976
0.938199343
0.938270675
0.938341971
0.938413232
0.938484457
0.938555647
0.938626801
0.93869792
0.938769003
0.93884005
0.93891106
0.938982035
0.939052973
0.939123875
0.939194741
0.93926557
0.939336362
0.939407117
0.939477836
0.939548518
0.939619162
0.93968977
0.93976034
0.939830873
0.939901368
0.939971826
0.940042246
0.940112628
0.940182973
0.940253279
0.940323547
0.940393778
0.940463969
0.940534123
0.940604238
0.940674314
0.940744352
0.94081435
0.94088431
0.940954231
0.941024113
0.941093955
0.941163758
0.941233522
0.941303246
0.941372931
0.941442576
0.941512181
0.941581746
0.941651271
0.941720756
0.9417902
0.941859604
0.941928968
0.941998291
0.942067574
0.942136816
0.942206016
0.942275176
0.942344295
0.942413373
0.942482409
0.942551404
0.942620358
0.942689269
0.94275814
0.942826968
0.942895754
0.942964499
0.943033201
0.943101861
0.943170479
0.943239054
0.943307587
0.943376078
0.943444525
0.94351293
0.943581291
0.94364961
0.943717885
0.943786118
0.943854306
0.943922452
0.943990554
0.944058612
0.944126626
0.944194597
0.944262523
0.944330406
0.944398244
0.944466038
0.944533788
0.944601493
0.944669153
0.944736769
0.94480434
0.944871866
0.944939347
0.945006783
0.945074174
0.945141519
0.945208819
0.945276074
0.945343283
0.945410446
0.945477563
0.945544634
0.945611659
0.945678638
0.945745571
0.945812458
0.945879298
0.945946091
0.946012838
0.946079538
0.946146191
0.946212797
0.946279356
0.946345868
0.946412332
0.946478749
0.946545119
0.946611441
0.946677715
0.946743942
0.94681012
0.946876251
0.946942333
0.947008367
0.947074353
0.947140291
0.947206179
0.94727202
0.947337811
0.947403554
0.947469248
0.947534892
0.947600488
0.947666034
0.947731531
0.947796978
0.947862376
0.947927724
0.947993022
0.948058271
0.948123469
0.948188618
0.948253716
0.948318764
0.948383761
0.948448708
0.948513605
0.94857845
0.948643245
0.948707989
0.948772682
0.948837324
0.948901914
0.948966454
0.949030942
0.949095378
0.949159762
0.949224095
0.949288376
0.949352605
0.949416783
0.949480907
0.94954498
0.949609
0.949672968
0.949736883
0.949800746
0.949864556
0.949928313
0.949992017
0.950055668
0.950119265
0.95018281
0.950246301
0.950309738
0.950373122
0.950436452
0.950499729
0.950562951
0.95062612
0.950689234
0.950752294
0.9508153
0.950878252
0.950941149
0.951003991
0.951066779
0.951129511
0.951192189
0.951254812
0.95131738
0.951379892
0.951442349
0.951504751
0.951567097
0.951629388
0.951691622
0.951753801
0.951815924
0.951877991
0.951940002
0.952001956
0.952063854
0.952125696
0.952187481
0.952249209
0.952310881
0.952372496
0.952434053
0.952495554
0.952556998
0.952618384
0.952679713
0.952740984
0.952802198
0.952863354
0.952924452
0.952985493
0.953046475
0.9531074
0.953168266
0.953229074
0.953289823
0.953350514
0.953411146
0.95347172
0.953532235
0.953592691
0.953653088
0.953713426
0.953773704
0.953833924
0.953894084
0.953954184
0.954014225
0.954074206
0.954134127
0.954193988
0.95425379
0.954313531
0.954373212
0.954432832
0.954492393
0.954551892
0.954611331
0.95467071
0.954730027
0.954789284
0.954848479
0.954907614
0.954966687
0.955025699
0.955084649
0.955143538
0.955202366
0.955261131
0.955319835
0.955378477
0.955437056
0.955495574
0.955554029
0.955612422
0.955670753
0.955729021
0.955787227
0.955845369
0.955903449
0.955961466
0.95601942
0.956077311
0.956135138
0.956192902
0.956250603
0.95630824
0.956365814
0.956423324
0.95648077
0.956538152
0.95659547
0.956652724
0.956709914
0.956767039
0.9568241
0.956881096
0.956938028
0.956994895
0.957051697
[truncated: 12,400 more rows]
