# Supplementary material for: Multi-orbit lunar GNSS constellation design with distant retrograde orbit and Halo orbit combination
Source: Sci Rep. 2023 Jun 22;13:10158. doi: 10.1038/s41598-023-37348-x (PMC10287729; doi:10.1038/s41598-023-37348-x)
Supplement: Supplementary file 1 — Supplementary Information. [file 41598_2023_37348_MOESM1_ESM.zip › supplement materials of the manuscript/Figure 10/Equatorial Region of the Moon/Case 4-7/(b)Number of Visible Sateliites.csv]

4.000000000000000000e+00
4.000000000000000000e+00
4.000000000000000000e+00
4.000000000000000000e+00
4.000000000000000000e+00
4.000000000000000000e+00
4.000000000000000000e+00
4.000000000000000000e+00
4.000000000000000000e+00
4.000000000000000000e+00
4.000000000000000000e+00
4.000000000000000000e+00
4.000000000000000000e+00
4.000000000000000000e+00
4.000000000000000000e+00
4.000000000000000000e+00
4.000000000000000000e+00
4.000000000000000000e+00
4.000000000000000000e+00
4.000000000000000000e+00
4.000000000000000000e+00
4.000000000000000000e+00
4.000000000000000000e+00
4.000000000000000000e+00
4.000000000000000000e+00
4.000000000000000000e+00
4.000000000000000000e+00
4.000000000000000000e+00
4.000000000000000000e+00
4.000000000000000000e+00
4.000000000000000000e+00
4.000000000000000000e+00
4.000000000000000000e+00
4.000000000000000000e+00
4.000000000000000000e+00
4.000000000000000000e+00
4.000000000000000000e+00
4.000000000000000000e+00
4.000000000000000000e+00
4.000000000000000000e+00
4.000000000000000000e+00
6.000000000000000000e+00
6.000000000000000000e+00
6.000000000000000000e+00
6.000000000000000000e+00
6.000000000000000000e+00
6.000000000000000000e+00
6.000000000000000000e+00
6.000000000000000000e+00
6.000000000000000000e+00
6.000000000000000000e+00
7.000000000000000000e+00
7.000000000000000000e+00
7.000000000000000000e+00
7.000000000000000000e+00
7.000000000000000000e+00
7.000000000000000000e+00
8.000000000000000000e+00
8.000000000000000000e+00
8.000000000000000000e+00
8.000000000000000000e+00
8.000000000000000000e+00
8.000000000000000000e+00
8.000000000000000000e+00
8.000000000000000000e+00
8.000000000000000000e+00
8.000000000000000000e+00
8.000000000000000000e+00
8.000000000000000000e+00
8.000000000000000000e+00
8.000000000000000000e+00
8.000000000000000000e+00
8.000000000000000000e+00
8.000000000000000000e+00
8.000000000000000000e+00
8.000000000000000000e+00
8.000000000000000000e+00
8.000000000000000000e+00
8.000000000000000000e+00
8.000000000000000000e+00
8.000000000000000000e+00
8.000000000000000000e+00
8.000000000000000000e+00
8.000000000000000000e+00
8.000000000000000000e+00
8.000000000000000000e+00
8.000000000000000000e+00
8.000000000000000000e+00
8.000000000000000000e+00
8.000000000000000000e+00
8.000000000000000000e+00
8.000000000000000000e+00
8.000000000000000000e+00
8.000000000000000000e+00
8.000000000000000000e+00
8.000000000000000000e+00
8.000000000000000000e+00
8.000000000000000000e+00
8.000000000000000000e+00
8.000000000000000000e+00
8.000000000000000000e+00
8.000000000000000000e+00
8.000000000000000000e+00
8.000000000000000000e+00
8.000000000000000000e+00
8.000000000000000000e+00
8.000000000000000000e+00
8.000000000000000000e+00
8.000000000000000000e+00
8.000000000000000000e+00
8.000000000000000000e+00
8.000000000000000000e+00
8.000000000000000000e+00
8.000000000000000000e+00
8.000000000000000000e+00
8.000000000000000000e+00
8.000000000000000000e+00
8.000000000000000000e+00
8.000000000000000000e+00
8.000000000000000000e+00
8.000000000000000000e+00
8.000000000000000000e+00
8.000000000000000000e+00
8.000000000000000000e+00
8.000000000000000000e+00
8.000000000000000000e+00
8.000000000000000000e+00
8.000000000000000000e+00
8.000000000000000000e+00
8.000000000000000000e+00
8.000000000000000000e+00
8.000000000000000000e+00
8.000000000000000000e+00
8.000000000000000000e+00
8.000000000000000000e+00
8.000000000000000000e+00
8.000000000000000000e+00
8.000000000000000000e+00
8.000000000000000000e+00
8.000000000000000000e+00
8.000000000000000000e+00
8.000000000000000000e+00
8.000000000000000000e+00
8.000000000000000000e+00
8.000000000000000000e+00
8.000000000000000000e+00
8.000000000000000000e+00
8.000000000000000000e+00
8.000000000000000000e+00
8.000000000000000000e+00
8.000000000000000000e+00
8.000000000000000000e+00
8.000000000000000000e+00
8.000000000000000000e+00
8.000000000000000000e+00
8.000000000000000000e+00
8.000000000000000000e+00
8.000000000000000000e+00
8.000000000000000000e+00
8.000000000000000000e+00
8.000000000000000000e+00
8.000000000000000000e+00
8.000000000000000000e+00
8.000000000000000000e+00
8.000000000000000000e+00
8.000000000000000000e+00
8.000000000000000000e+00
8.000000000000000000e+00
8.000000000000000000e+00
8.000000000000000000e+00
8.000000000000000000e+00
8.000000000000000000e+00
8.000000000000000000e+00
8.000000000000000000e+00
8.000000000000000000e+00
8.000000000000000000e+00
8.000000000000000000e+00
8.000000000000000000e+00
8.000000000000000000e+00
8.000000000000000000e+00
8.000000000000000000e+00
8.000000000000000000e+00
8.000000000000000000e+00
8.000000000000000000e+00
8.000000000000000000e+00
8.000000000000000000e+00
8.000000000000000000e+00
8.000000000000000000e+00
8.000000000000000000e+00
8.000000000000000000e+00
8.000000000000000000e+00
8.000000000000000000e+00
8.000000000000000000e+00
8.000000000000000000e+00
8.000000000000000000e+00
8.000000000000000000e+00
8.000000000000000000e+00
8.000000000000000000e+00
8.000000000000000000e+00
8.000000000000000000e+00
8.000000000000000000e+00
8.000000000000000000e+00
8.000000000000000000e+00
8.000000000000000000e+00
8.000000000000000000e+00
8.000000000000000000e+00
8.000000000000000000e+00
8.000000000000000000e+00
8.000000000000000000e+00
8.000000000000000000e+00
8.000000000000000000e+00
8.000000000000000000e+00
8.000000000000000000e+00
8.000000000000000000e+00
8.000000000000000000e+00
8.000000000000000000e+00
8.000000000000000000e+00
8.000000000000000000e+00
8.000000000000000000e+00
8.000000000000000000e+00
8.000000000000000000e+00
8.000000000000000000e+00
8.000000000000000000e+00
8.000000000000000000e+00
8.000000000000000000e+00
8.000000000000000000e+00
8.000000000000000000e+00
8.000000000000000000e+00
8.000000000000000000e+00
8.000000000000000000e+00
8.000000000000000000e+00
8.000000000000000000e+00
8.000000000000000000e+00
8.000000000000000000e+00
8.000000000000000000e+00
8.000000000000000000e+00
8.000000000000000000e+00
8.000000000000000000e+00
8.000000000000000000e+00
8.000000000000000000e+00
8.000000000000000000e+00
8.000000000000000000e+00
8.000000000000000000e+00
8.000000000000000000e+00
8.000000000000000000e+00
8.000000000000000000e+00
8.000000000000000000e+00
8.000000000000000000e+00
8.000000000000000000e+00
8.000000000000000000e+00
8.000000000000000000e+00
8.000000000000000000e+00
8.000000000000000000e+00
8.000000000000000000e+00
8.000000000000000000e+00
8.000000000000000000e+00
8.000000000000000000e+00
8.000000000000000000e+00
8.000000000000000000e+00
8.000000000000000000e+00
8.000000000000000000e+00
8.000000000000000000e+00
8.000000000000000000e+00
8.000000000000000000e+00
8.000000000000000000e+00
8.000000000000000000e+00
8.000000000000000000e+00
8.000000000000000000e+00
8.000000000000000000e+00
8.000000000000000000e+00
8.000000000000000000e+00
8.000000000000000000e+00
8.000000000000000000e+00
8.000000000000000000e+00
8.000000000000000000e+00
8.000000000000000000e+00
8.000000000000000000e+00
8.000000000000000000e+00
8.000000000000000000e+00
8.000000000000000000e+00
8.000000000000000000e+00
8.000000000000000000e+00
8.000000000000000000e+00
8.000000000000000000e+00
8.000000000000000000e+00
8.000000000000000000e+00
8.000000000000000000e+00
8.000000000000000000e+00
8.000000000000000000e+00
8.000000000000000000e+00
8.000000000000000000e+00
8.000000000000000000e+00
8.000000000000000000e+00
8.000000000000000000e+00
8.000000000000000000e+00
8.000000000000000000e+00
8.000000000000000000e+00
8.000000000000000000e+00
8.000000000000000000e+00
8.000000000000000000e+00
8.000000000000000000e+00
8.000000000000000000e+00
8.000000000000000000e+00
8.000000000000000000e+00
8.000000000000000000e+00
8.000000000000000000e+00
8.000000000000000000e+00
8.000000000000000000e+00
8.000000000000000000e+00
8.000000000000000000e+00
8.000000000000000000e+00
8.000000000000000000e+00
8.000000000000000000e+00
8.000000000000000000e+00
8.000000000000000000e+00
8.000000000000000000e+00
8.000000000000000000e+00
8.000000000000000000e+00
8.000000000000000000e+00
8.000000000000000000e+00
8.000000000000000000e+00
8.000000000000000000e+00
8.000000000000000000e+00
8.000000000000000000e+00
8.000000000000000000e+00
8.000000000000000000e+00
8.000000000000000000e+00
8.000000000000000000e+00
8.000000000000000000e+00
8.000000000000000000e+00
8.000000000000000000e+00
8.000000000000000000e+00
8.000000000000000000e+00
8.000000000000000000e+00
8.000000000000000000e+00
8.000000000000000000e+00
8.000000000000000000e+00
8.000000000000000000e+00
8.000000000000000000e+00
8.000000000000000000e+00
8.000000000000000000e+00
8.000000000000000000e+00
8.000000000000000000e+00
8.000000000000000000e+00
8.000000000000000000e+00
8.000000000000000000e+00
8.000000000000000000e+00
8.000000000000000000e+00
8.000000000000000000e+00
8.000000000000000000e+00
8.000000000000000000e+00
8.000000000000000000e+00
8.000000000000000000e+00
8.000000000000000000e+00
8.000000000000000000e+00
8.000000000000000000e+00
8.000000000000000000e+00
8.000000000000000000e+00
8.000000000000000000e+00
8.000000000000000000e+00
8.000000000000000000e+00
8.000000000000000000e+00
8.000000000000000000e+00
8.000000000000000000e+00
8.000000000000000000e+00
8.000000000000000000e+00
8.000000000000000000e+00
8.000000000000000000e+00
8.000000000000000000e+00
8.000000000000000000e+00
8.000000000000000000e+00
8.000000000000000000e+00
8.000000000000000000e+00
8.000000000000000000e+00
8.000000000000000000e+00
8.000000000000000000e+00
8.000000000000000000e+00
8.000000000000000000e+00
8.000000000000000000e+00
8.000000000000000000e+00
8.000000000000000000e+00
8.000000000000000000e+00
8.000000000000000000e+00
8.000000000000000000e+00
8.000000000000000000e+00
8.000000000000000000e+00
8.000000000000000000e+00
8.000000000000000000e+00
8.000000000000000000e+00
8.000000000000000000e+00
8.000000000000000000e+00
8.000000000000000000e+00
8.000000000000000000e+00
8.000000000000000000e+00
8.000000000000000000e+00
8.000000000000000000e+00
8.000000000000000000e+00
8.000000000000000000e+00
8.000000000000000000e+00
8.000000000000000000e+00
8.000000000000000000e+00
8.000000000000000000e+00
8.000000000000000000e+00
8.000000000000000000e+00
8.000000000000000000e+00
8.000000000000000000e+00
8.000000000000000000e+00
8.000000000000000000e+00
8.000000000000000000e+00
8.000000000000000000e+00
8.000000000000000000e+00
8.000000000000000000e+00
8.000000000000000000e+00
8.000000000000000000e+00
8.000000000000000000e+00
8.000000000000000000e+00
8.000000000000000000e+00
8.000000000000000000e+00
8.000000000000000000e+00
8.000000000000000000e+00
8.000000000000000000e+00
8.000000000000000000e+00
8.000000000000000000e+00
8.000000000000000000e+00
8.000000000000000000e+00
8.000000000000000000e+00
8.000000000000000000e+00
8.000000000000000000e+00
8.000000000000000000e+00
8.000000000000000000e+00
8.000000000000000000e+00
8.000000000000000000e+00
8.000000000000000000e+00
8.000000000000000000e+00
8.000000000000000000e+00
8.000000000000000000e+00
8.000000000000000000e+00
8.000000000000000000e+00
8.000000000000000000e+00
8.000000000000000000e+00
8.000000000000000000e+00
8.000000000000000000e+00
8.000000000000000000e+00
8.000000000000000000e+00
8.000000000000000000e+00
8.000000000000000000e+00
8.000000000000000000e+00
8.000000000000000000e+00
8.000000000000000000e+00
8.000000000000000000e+00
8.000000000000000000e+00
8.000000000000000000e+00
8.000000000000000000e+00
8.000000000000000000e+00
8.000000000000000000e+00
8.000000000000000000e+00
8.000000000000000000e+00
8.000000000000000000e+00
8.000000000000000000e+00
8.000000000000000000e+00
8.000000000000000000e+00
8.000000000000000000e+00
8.000000000000000000e+00
8.000000000000000000e+00
8.000000000000000000e+00
8.000000000000000000e+00
8.000000000000000000e+00
8.000000000000000000e+00
8.000000000000000000e+00
8.000000000000000000e+00
8.000000000000000000e+00
8.000000000000000000e+00
8.000000000000000000e+00
8.000000000000000000e+00
8.000000000000000000e+00
8.000000000000000000e+00
8.000000000000000000e+00
8.000000000000000000e+00
8.000000000000000000e+00
8.000000000000000000e+00
8.000000000000000000e+00
8.000000000000000000e+00
8.000000000000000000e+00
8.000000000000000000e+00
8.000000000000000000e+00
8.000000000000000000e+00
8.000000000000000000e+00
8.000000000000000000e+00
8.000000000000000000e+00
8.000000000000000000e+00
8.000000000000000000e+00
8.000000000000000000e+00
8.000000000000000000e+00
8.000000000000000000e+00
8.000000000000000000e+00
8.000000000000000000e+00
8.000000000000000000e+00
8.000000000000000000e+00
8.000000000000000000e+00
8.000000000000000000e+00
8.000000000000000000e+00
8.000000000000000000e+00
8.000000000000000000e+00
8.000000000000000000e+00
8.000000000000000000e+00
8.000000000000000000e+00
8.000000000000000000e+00
8.000000000000000000e+00
8.000000000000000000e+00
8.000000000000000000e+00
8.000000000000000000e+00
8.000000000000000000e+00
8.000000000000000000e+00
8.000000000000000000e+00
8.000000000000000000e+00
8.000000000000000000e+00
8.000000000000000000e+00
8.000000000000000000e+00
8.000000000000000000e+00
8.000000000000000000e+00
8.000000000000000000e+00
8.000000000000000000e+00
8.000000000000000000e+00
8.000000000000000000e+00
8.000000000000000000e+00
8.000000000000000000e+00
8.000000000000000000e+00
8.000000000000000000e+00
8.000000000000000000e+00
8.000000000000000000e+00
8.000000000000000000e+00
8.000000000000000000e+00
8.000000000000000000e+00
8.000000000000000000e+00
8.000000000000000000e+00
8.000000000000000000e+00
8.000000000000000000e+00
8.000000000000000000e+00
8.000000000000000000e+00
8.000000000000000000e+00
8.000000000000000000e+00
8.000000000000000000e+00
8.000000000000000000e+00
8.000000000000000000e+00
8.000000000000000000e+00
8.000000000000000000e+00
8.000000000000000000e+00
8.000000000000000000e+00
8.000000000000000000e+00
8.000000000000000000e+00
8.000000000000000000e+00
8.000000000000000000e+00
8.000000000000000000e+00
8.000000000000000000e+00
8.000000000000000000e+00
8.000000000000000000e+00
8.000000000000000000e+00
8.000000000000000000e+00
8.000000000000000000e+00
8.000000000000000000e+00
8.000000000000000000e+00
8.000000000000000000e+00
8.000000000000000000e+00
8.000000000000000000e+00
8.000000000000000000e+00
8.000000000000000000e+00
8.000000000000000000e+00
8.000000000000000000e+00
8.000000000000000000e+00
8.000000000000000000e+00
8.000000000000000000e+00
8.000000000000000000e+00
8.000000000000000000e+00
8.000000000000000000e+00
8.000000000000000000e+00
8.000000000000000000e+00
8.000000000000000000e+00
8.000000000000000000e+00
8.000000000000000000e+00
8.000000000000000000e+00
8.000000000000000000e+00
8.000000000000000000e+00
8.000000000000000000e+00
8.000000000000000000e+00
8.000000000000000000e+00
8.000000000000000000e+00
8.000000000000000000e+00
8.000000000000000000e+00
8.000000000000000000e+00
8.000000000000000000e+00
8.000000000000000000e+00
8.000000000000000000e+00
8.000000000000000000e+00
8.000000000000000000e+00
8.000000000000000000e+00
8.000000000000000000e+00
8.000000000000000000e+00
8.000000000000000000e+00
8.000000000000000000e+00
8.000000000000000000e+00
8.000000000000000000e+00
8.000000000000000000e+00
8.000000000000000000e+00
8.000000000000000000e+00
8.000000000000000000e+00
8.000000000000000000e+00
8.000000000000000000e+00
8.000000000000000000e+00
8.000000000000000000e+00
8.000000000000000000e+00
8.000000000000000000e+00
8.000000000000000000e+00
8.000000000000000000e+00
8.000000000000000000e+00
8.000000000000000000e+00
8.000000000000000000e+00
8.000000000000000000e+00
8.000000000000000000e+00
8.000000000000000000e+00
8.000000000000000000e+00
8.000000000000000000e+00
8.000000000000000000e+00
8.000000000000000000e+00
8.000000000000000000e+00
8.000000000000000000e+00
8.000000000000000000e+00
8.000000000000000000e+00
8.000000000000000000e+00
8.000000000000000000e+00
8.000000000000000000e+00
8.000000000000000000e+00
8.000000000000000000e+00
8.000000000000000000e+00
8.000000000000000000e+00
8.000000000000000000e+00
8.000000000000000000e+00
8.000000000000000000e+00
8.000000000000000000e+00
8.000000000000000000e+00
8.000000000000000000e+00
8.000000000000000000e+00
8.000000000000000000e+00
8.000000000000000000e+00
8.000000000000000000e+00
8.000000000000000000e+00
8.000000000000000000e+00
8.000000000000000000e+00
8.000000000000000000e+00
8.000000000000000000e+00
8.000000000000000000e+00
8.000000000000000000e+00
8.000000000000000000e+00
8.000000000000000000e+00
8.000000000000000000e+00
8.000000000000000000e+00
8.000000000000000000e+00
8.000000000000000000e+00
8.000000000000000000e+00
8.000000000000000000e+00
8.000000000000000000e+00
8.000000000000000000e+00
8.000000000000000000e+00
8.000000000000000000e+00
8.000000000000000000e+00
8.000000000000000000e+00
8.000000000000000000e+00
8.000000000000000000e+00
8.000000000000000000e+00
8.000000000000000000e+00
8.000000000000000000e+00
8.000000000000000000e+00
8.000000000000000000e+00
8.000000000000000000e+00
8.000000000000000000e+00
8.000000000000000000e+00
8.000000000000000000e+00
8.000000000000000000e+00
8.000000000000000000e+00
8.000000000000000000e+00
8.000000000000000000e+00
8.000000000000000000e+00
8.000000000000000000e+00
8.000000000000000000e+00
8.000000000000000000e+00
8.000000000000000000e+00
8.000000000000000000e+00
8.000000000000000000e+00
8.000000000000000000e+00
8.000000000000000000e+00
8.000000000000000000e+00
8.000000000000000000e+00
8.000000000000000000e+00
8.000000000000000000e+00
8.000000000000000000e+00
8.000000000000000000e+00
8.000000000000000000e+00
8.000000000000000000e+00
8.000000000000000000e+00
8.000000000000000000e+00
8.000000000000000000e+00
8.000000000000000000e+00
8.000000000000000000e+00
8.000000000000000000e+00
8.000000000000000000e+00
8.000000000000000000e+00
8.000000000000000000e+00
8.000000000000000000e+00
8.000000000000000000e+00
8.000000000000000000e+00
8.000000000000000000e+00
8.000000000000000000e+00
8.000000000000000000e+00
8.000000000000000000e+00
8.000000000000000000e+00
8.000000000000000000e+00
8.000000000000000000e+00
8.000000000000000000e+00
8.000000000000000000e+00
8.000000000000000000e+00
8.000000000000000000e+00
8.000000000000000000e+00
8.000000000000000000e+00
8.000000000000000000e+00
8.000000000000000000e+00
8.000000000000000000e+00
8.000000000000000000e+00
8.000000000000000000e+00
8.000000000000000000e+00
8.000000000000000000e+00
8.000000000000000000e+00
8.000000000000000000e+00
8.000000000000000000e+00
8.000000000000000000e+00
8.000000000000000000e+00
8.000000000000000000e+00
8.000000000000000000e+00
8.000000000000000000e+00
8.000000000000000000e+00
8.000000000000000000e+00
8.000000000000000000e+00
8.000000000000000000e+00
8.000000000000000000e+00
8.000000000000000000e+00
8.000000000000000000e+00
8.000000000000000000e+00
8.000000000000000000e+00
8.000000000000000000e+00
8.000000000000000000e+00
8.000000000000000000e+00
8.000000000000000000e+00
8.000000000000000000e+00
8.000000000000000000e+00
8.000000000000000000e+00
8.000000000000000000e+00
8.000000000000000000e+00
8.000000000000000000e+00
8.000000000000000000e+00
8.000000000000000000e+00
8.000000000000000000e+00
8.000000000000000000e+00
8.000000000000000000e+00
8.000000000000000000e+00
8.000000000000000000e+00
8.000000000000000000e+00
8.000000000000000000e+00
8.000000000000000000e+00
8.000000000000000000e+00
8.000000000000000000e+00
8.000000000000000000e+00
8.000000000000000000e+00
8.000000000000000000e+00
8.000000000000000000e+00
8.000000000000000000e+00
8.000000000000000000e+00
8.000000000000000000e+00
8.000000000000000000e+00
8.000000000000000000e+00
8.000000000000000000e+00
8.000000000000000000e+00
8.000000000000000000e+00
8.000000000000000000e+00
8.000000000000000000e+00
8.000000000000000000e+00
8.000000000000000000e+00
8.000000000000000000e+00
8.000000000000000000e+00
8.000000000000000000e+00
8.000000000000000000e+00
8.000000000000000000e+00
8.000000000000000000e+00
8.000000000000000000e+00
8.000000000000000000e+00
8.000000000000000000e+00
8.000000000000000000e+00
8.000000000000000000e+00
8.000000000000000000e+00
8.000000000000000000e+00
8.000000000000000000e+00
8.000000000000000000e+00
8.000000000000000000e+00
8.000000000000000000e+00
8.000000000000000000e+00
8.000000000000000000e+00
8.000000000000000000e+00
8.000000000000000000e+00
8.000000000000000000e+00
8.000000000000000000e+00
8.000000000000000000e+00
8.000000000000000000e+00
8.000000000000000000e+00
8.000000000000000000e+00
8.000000000000000000e+00
8.000000000000000000e+00
8.000000000000000000e+00
8.000000000000000000e+00
8.000000000000000000e+00
8.000000000000000000e+00
8.000000000000000000e+00
8.000000000000000000e+00
8.000000000000000000e+00
8.000000000000000000e+00
8.000000000000000000e+00
8.000000000000000000e+00
8.000000000000000000e+00
8.000000000000000000e+00
8.000000000000000000e+00
8.000000000000000000e+00
8.000000000000000000e+00
8.000000000000000000e+00
8.000000000000000000e+00
8.000000000000000000e+00
8.000000000000000000e+00
8.000000000000000000e+00
8.000000000000000000e+00
8.000000000000000000e+00
8.000000000000000000e+00
8.000000000000000000e+00
8.000000000000000000e+00
8.000000000000000000e+00
8.000000000000000000e+00
8.000000000000000000e+00
8.000000000000000000e+00
8.000000000000000000e+00
8.000000000000000000e+00
8.000000000000000000e+00
8.000000000000000000e+00
8.000000000000000000e+00
8.000000000000000000e+00
8.000000000000000000e+00
8.000000000000000000e+00
8.000000000000000000e+00
8.000000000000000000e+00
8.000000000000000000e+00
8.000000000000000000e+00
8.000000000000000000e+00
8.000000000000000000e+00
8.000000000000000000e+00
8.000000000000000000e+00
8.000000000000000000e+00
8.000000000000000000e+00
8.000000000000000000e+00
8.000000000000000000e+00
8.000000000000000000e+00
8.000000000000000000e+00
8.000000000000000000e+00
8.000000000000000000e+00
8.000000000000000000e+00
8.000000000000000000e+00
8.000000000000000000e+00
8.000000000000000000e+00
8.000000000000000000e+00
8.000000000000000000e+00
8.000000000000000000e+00
8.000000000000000000e+00
8.000000000000000000e+00
8.000000000000000000e+00
8.000000000000000000e+00
8.000000000000000000e+00
8.000000000000000000e+00
8.000000000000000000e+00
8.000000000000000000e+00
8.000000000000000000e+00
8.000000000000000000e+00
8.000000000000000000e+00
8.000000000000000000e+00
8.000000000000000000e+00
8.000000000000000000e+00
8.000000000000000000e+00
8.000000000000000000e+00
8.000000000000000000e+00
8.000000000000000000e+00
8.000000000000000000e+00
8.000000000000000000e+00
8.000000000000000000e+00
8.000000000000000000e+00
8.000000000000000000e+00
8.000000000000000000e+00
8.000000000000000000e+00
8.000000000000000000e+00
8.000000000000000000e+00
8.000000000000000000e+00
8.000000000000000000e+00
8.000000000000000000e+00
8.000000000000000000e+00
8.000000000000000000e+00
8.000000000000000000e+00
8.000000000000000000e+00
8.000000000000000000e+00
8.000000000000000000e+00
8.000000000000000000e+00
8.000000000000000000e+00
8.000000000000000000e+00
8.000000000000000000e+00
8.000000000000000000e+00
8.000000000000000000e+00
8.000000000000000000e+00
8.000000000000000000e+00
8.000000000000000000e+00
8.000000000000000000e+00
8.000000000000000000e+00
8.000000000000000000e+00
8.000000000000000000e+00
8.000000000000000000e+00
8.000000000000000000e+00
8.000000000000000000e+00
8.000000000000000000e+00
8.000000000000000000e+00
8.000000000000000000e+00
8.000000000000000000e+00
8.000000000000000000e+00
8.000000000000000000e+00
8.000000000000000000e+00
8.000000000000000000e+00
8.000000000000000000e+00
8.000000000000000000e+00
8.000000000000000000e+00
8.000000000000000000e+00
8.000000000000000000e+00
8.000000000000000000e+00
8.000000000000000000e+00
8.000000000000000000e+00
8.000000000000000000e+00
8.000000000000000000e+00
8.000000000000000000e+00
8.000000000000000000e+00
8.000000000000000000e+00
8.000000000000000000e+00
8.000000000000000000e+00
8.000000000000000000e+00
8.000000000000000000e+00
8.000000000000000000e+00
8.000000000000000000e+00
8.000000000000000000e+00
8.000000000000000000e+00
8.000000000000000000e+00
8.000000000000000000e+00
8.000000000000000000e+00
8.000000000000000000e+00
8.000000000000000000e+00
8.000000000000000000e+00
8.000000000000000000e+00
8.000000000000000000e+00
8.000000000000000000e+00
8.000000000000000000e+00
8.000000000000000000e+00
8.000000000000000000e+00
8.000000000000000000e+00
8.000000000000000000e+00
8.000000000000000000e+00
8.000000000000000000e+00
8.000000000000000000e+00
8.000000000000000000e+00
8.000000000000000000e+00
8.000000000000000000e+00
8.000000000000000000e+00
8.000000000000000000e+00
8.000000000000000000e+00
8.000000000000000000e+00
8.000000000000000000e+00
8.000000000000000000e+00
8.000000000000000000e+00
8.000000000000000000e+00
8.000000000000000000e+00
8.000000000000000000e+00
8.000000000000000000e+00
8.000000000000000000e+00
8.000000000000000000e+00
8.000000000000000000e+00
8.000000000000000000e+00
8.000000000000000000e+00
8.000000000000000000e+00
8.000000000000000000e+00
8.000000000000000000e+00
8.000000000000000000e+00
8.000000000000000000e+00
8.000000000000000000e+00
8.000000000000000000e+00
8.000000000000000000e+00
8.000000000000000000e+00
8.000000000000000000e+00
8.000000000000000000e+00
8.000000000000000000e+00
8.000000000000000000e+00
8.000000000000000000e+00
8.000000000000000000e+00
8.000000000000000000e+00
8.000000000000000000e+00
8.000000000000000000e+00
8.000000000000000000e+00
8.000000000000000000e+00
8.000000000000000000e+00
8.000000000000000000e+00
8.000000000000000000e+00
8.000000000000000000e+00
8.000000000000000000e+00
8.000000000000000000e+00
8.000000000000000000e+00
8.000000000000000000e+00
8.000000000000000000e+00
8.000000000000000000e+00
8.000000000000000000e+00
8.000000000000000000e+00
8.000000000000000000e+00
8.000000000000000000e+00
8.000000000000000000e+00
8.000000000000000000e+00
8.000000000000000000e+00
8.000000000000000000e+00
8.000000000000000000e+00
8.000000000000000000e+00
8.000000000000000000e+00
8.000000000000000000e+00
8.000000000000000000e+00
8.000000000000000000e+00
8.000000000000000000e+00
8.000000000000000000e+00
8.000000000000000000e+00
8.000000000000000000e+00
8.000000000000000000e+00
8.000000000000000000e+00
8.000000000000000000e+00
8.000000000000000000e+00
8.000000000000000000e+00
8.000000000000000000e+00
8.000000000000000000e+00
8.000000000000000000e+00
8.000000000000000000e+00
8.000000000000000000e+00
8.000000000000000000e+00
8.000000000000000000e+00
8.000000000000000000e+00
8.000000000000000000e+00
8.000000000000000000e+00
8.000000000000000000e+00
8.000000000000000000e+00
8.000000000000000000e+00
8.000000000000000000e+00
8.000000000000000000e+00
8.000000000000000000e+00
8.000000000000000000e+00
8.000000000000000000e+00
8.000000000000000000e+00
8.000000000000000000e+00
8.000000000000000000e+00
8.000000000000000000e+00
8.000000000000000000e+00
8.000000000000000000e+00
8.000000000000000000e+00
8.000000000000000000e+00
8.000000000000000000e+00
8.000000000000000000e+00
8.000000000000000000e+00
8.000000000000000000e+00
8.000000000000000000e+00
8.000000000000000000e+00
8.000000000000000000e+00
8.000000000000000000e+00
8.000000000000000000e+00
8.000000000000000000e+00
8.000000000000000000e+00
8.000000000000000000e+00
8.000000000000000000e+00
8.000000000000000000e+00
8.000000000000000000e+00
8.000000000000000000e+00
8.000000000000000000e+00
8.000000000000000000e+00
8.000000000000000000e+00
8.000000000000000000e+00
8.000000000000000000e+00
8.000000000000000000e+00
8.000000000000000000e+00
8.000000000000000000e+00
8.000000000000000000e+00
8.000000000000000000e+00
8.000000000000000000e+00
8.000000000000000000e+00
8.000000000000000000e+00
8.000000000000000000e+00
8.000000000000000000e+00
8.000000000000000000e+00
8.000000000000000000e+00
8.000000000000000000e+00
8.000000000000000000e+00
8.000000000000000000e+00
8.000000000000000000e+00
8.000000000000000000e+00
8.000000000000000000e+00
8.000000000000000000e+00
8.000000000000000000e+00
8.000000000000000000e+00
8.000000000000000000e+00
8.000000000000000000e+00
8.000000000000000000e+00
8.000000000000000000e+00
8.000000000000000000e+00
8.000000000000000000e+00
8.000000000000000000e+00
8.000000000000000000e+00
8.000000000000000000e+00
8.000000000000000000e+00
8.000000000000000000e+00
8.000000000000000000e+00
8.000000000000000000e+00
8.000000000000000000e+00
8.000000000000000000e+00
8.000000000000000000e+00
8.000000000000000000e+00
8.000000000000000000e+00
8.000000000000000000e+00
8.000000000000000000e+00
8.000000000000000000e+00
8.000000000000000000e+00
8.000000000000000000e+00
8.000000000000000000e+00
8.000000000000000000e+00
8.000000000000000000e+00
8.000000000000000000e+00
8.000000000000000000e+00
8.000000000000000000e+00
8.000000000000000000e+00
8.000000000000000000e+00
8.000000000000000000e+00
8.000000000000000000e+00
8.000000000000000000e+00
8.000000000000000000e+00
8.000000000000000000e+00
8.000000000000000000e+00
8.000000000000000000e+00
8.000000000000000000e+00
8.000000000000000000e+00
8.000000000000000000e+00
8.000000000000000000e+00
8.000000000000000000e+00
8.000000000000000000e+00
8.000000000000000000e+00
8.000000000000000000e+00
8.000000000000000000e+00
8.000000000000000000e+00
8.000000000000000000e+00
8.000000000000000000e+00
8.000000000000000000e+00
8.000000000000000000e+00
8.000000000000000000e+00
8.000000000000000000e+00
8.000000000000000000e+00
8.000000000000000000e+00
8.000000000000000000e+00
8.000000000000000000e+00
8.000000000000000000e+00
8.000000000000000000e+00
8.000000000000000000e+00
8.000000000000000000e+00
8.000000000000000000e+00
8.000000000000000000e+00
8.000000000000000000e+00
8.000000000000000000e+00
8.000000000000000000e+00
8.000000000000000000e+00
8.000000000000000000e+00
8.000000000000000000e+00
8.000000000000000000e+00
8.000000000000000000e+00
8.000000000000000000e+00
8.000000000000000000e+00
8.000000000000000000e+00
8.000000000000000000e+00
8.000000000000000000e+00
8.000000000000000000e+00
8.000000000000000000e+00
8.000000000000000000e+00
8.000000000000000000e+00
8.000000000000000000e+00
8.000000000000000000e+00
8.000000000000000000e+00
8.000000000000000000e+00
8.000000000000000000e+00
8.000000000000000000e+00
8.000000000000000000e+00
8.000000000000000000e+00
8.000000000000000000e+00
8.000000000000000000e+00
8.000000000000000000e+00
8.000000000000000000e+00
8.000000000000000000e+00
8.000000000000000000e+00
8.000000000000000000e+00
8.000000000000000000e+00
8.000000000000000000e+00
8.000000000000000000e+00
8.000000000000000000e+00
8.000000000000000000e+00
8.000000000000000000e+00
8.000000000000000000e+00
8.000000000000000000e+00
8.000000000000000000e+00
8.000000000000000000e+00
8.000000000000000000e+00
8.000000000000000000e+00
8.000000000000000000e+00
8.000000000000000000e+00
8.000000000000000000e+00
8.000000000000000000e+00
8.000000000000000000e+00
8.000000000000000000e+00
8.000000000000000000e+00
8.000000000000000000e+00
8.000000000000000000e+00
8.000000000000000000e+00
8.000000000000000000e+00
8.000000000000000000e+00
8.000000000000000000e+00
8.000000000000000000e+00
8.000000000000000000e+00
8.000000000000000000e+00
8.000000000000000000e+00
8.000000000000000000e+00
8.000000000000000000e+00
8.000000000000000000e+00
8.000000000000000000e+00
8.000000000000000000e+00
8.000000000000000000e+00
8.000000000000000000e+00
8.000000000000000000e+00
8.000000000000000000e+00
8.000000000000000000e+00
8.000000000000000000e+00
8.000000000000000000e+00
8.000000000000000000e+00
8.000000000000000000e+00
8.000000000000000000e+00
8.000000000000000000e+00
8.000000000000000000e+00
8.000000000000000000e+00
8.000000000000000000e+00
8.000000000000000000e+00
8.000000000000000000e+00
8.000000000000000000e+00
8.000000000000000000e+00
8.000000000000000000e+00
8.000000000000000000e+00
8.000000000000000000e+00
8.000000000000000000e+00
8.000000000000000000e+00
8.000000000000000000e+00
8.000000000000000000e+00
8.000000000000000000e+00
8.000000000000000000e+00
8.000000000000000000e+00
8.000000000000000000e+00
8.000000000000000000e+00
8.000000000000000000e+00
8.000000000000000000e+00
8.000000000000000000e+00
8.000000000000000000e+00
8.000000000000000000e+00
8.000000000000000000e+00
8.000000000000000000e+00
8.000000000000000000e+00
8.000000000000000000e+00
8.000000000000000000e+00
8.000000000000000000e+00
8.000000000000000000e+00
8.000000000000000000e+00
8.000000000000000000e+00
8.000000000000000000e+00
8.000000000000000000e+00
8.000000000000000000e+00
8.000000000000000000e+00
8.000000000000000000e+00
8.000000000000000000e+00
8.000000000000000000e+00
8.000000000000000000e+00
8.000000000000000000e+00
8.000000000000000000e+00
8.000000000000000000e+00
8.000000000000000000e+00
8.000000000000000000e+00
8.000000000000000000e+00
8.000000000000000000e+00
8.000000000000000000e+00
8.000000000000000000e+00
8.000000000000000000e+00
8.000000000000000000e+00
8.000000000000000000e+00
8.000000000000000000e+00
8.000000000000000000e+00
8.000000000000000000e+00
8.000000000000000000e+00
8.000000000000000000e+00
8.000000000000000000e+00
8.000000000000000000e+00
8.000000000000000000e+00
8.000000000000000000e+00
8.000000000000000000e+00
8.000000000000000000e+00
8.000000000000000000e+00
8.000000000000000000e+00
8.000000000000000000e+00
8.000000000000000000e+00
8.000000000000000000e+00
8.000000000000000000e+00
8.000000000000000000e+00
8.000000000000000000e+00
8.000000000000000000e+00
8.000000000000000000e+00
8.000000000000000000e+00
8.000000000000000000e+00
8.000000000000000000e+00
8.000000000000000000e+00
8.000000000000000000e+00
8.000000000000000000e+00
8.000000000000000000e+00
8.000000000000000000e+00
8.000000000000000000e+00
8.000000000000000000e+00
8.000000000000000000e+00
8.000000000000000000e+00
8.000000000000000000e+00
8.000000000000000000e+00
8.000000000000000000e+00
8.000000000000000000e+00
8.000000000000000000e+00
8.000000000000000000e+00
8.000000000000000000e+00
8.000000000000000000e+00
8.000000000000000000e+00
8.000000000000000000e+00
8.000000000000000000e+00
8.000000000000000000e+00
8.000000000000000000e+00
8.000000000000000000e+00
8.000000000000000000e+00
8.000000000000000000e+00
8.000000000000000000e+00
8.000000000000000000e+00
8.000000000000000000e+00
8.000000000000000000e+00
8.000000000000000000e+00
8.000000000000000000e+00
8.000000000000000000e+00
8.000000000000000000e+00
8.000000000000000000e+00
8.000000000000000000e+00
8.000000000000000000e+00
8.000000000000000000e+00
8.000000000000000000e+00
8.000000000000000000e+00
8.000000000000000000e+00
8.000000000000000000e+00
8.000000000000000000e+00
8.000000000000000000e+00
8.000000000000000000e+00
8.000000000000000000e+00
8.000000000000000000e+00
8.000000000000000000e+00
8.000000000000000000e+00
8.000000000000000000e+00
8.000000000000000000e+00
8.000000000000000000e+00
8.000000000000000000e+00
8.000000000000000000e+00
8.000000000000000000e+00
8.000000000000000000e+00
8.000000000000000000e+00
8.000000000000000000e+00
8.000000000000000000e+00
8.000000000000000000e+00
8.000000000000000000e+00
8.000000000000000000e+00
8.000000000000000000e+00
8.000000000000000000e+00
8.000000000000000000e+00
8.000000000000000000e+00
8.000000000000000000e+00
8.000000000000000000e+00
8.000000000000000000e+00
8.000000000000000000e+00
8.000000000000000000e+00
8.000000000000000000e+00
8.000000000000000000e+00
8.000000000000000000e+00
8.000000000000000000e+00
8.000000000000000000e+00
8.000000000000000000e+00
8.000000000000000000e+00
8.000000000000000000e+00
8.000000000000000000e+00
8.000000000000000000e+00
8.000000000000000000e+00
8.000000000000000000e+00
8.000000000000000000e+00
8.000000000000000000e+00
8.000000000000000000e+00
8.000000000000000000e+00
8.000000000000000000e+00
8.000000000000000000e+00
8.000000000000000000e+00
8.000000000000000000e+00
8.000000000000000000e+00
8.000000000000000000e+00
8.000000000000000000e+00
8.000000000000000000e+00
8.000000000000000000e+00
8.000000000000000000e+00
8.000000000000000000e+00
8.000000000000000000e+00
8.000000000000000000e+00
8.000000000000000000e+00
8.000000000000000000e+00
8.000000000000000000e+00
8.000000000000000000e+00
8.000000000000000000e+00
8.000000000000000000e+00
8.000000000000000000e+00
8.000000000000000000e+00
8.000000000000000000e+00
8.000000000000000000e+00
8.000000000000000000e+00
8.000000000000000000e+00
8.000000000000000000e+00
8.000000000000000000e+00
8.000000000000000000e+00
8.000000000000000000e+00
8.000000000000000000e+00
8.000000000000000000e+00
8.000000000000000000e+00
8.000000000000000000e+00
8.000000000000000000e+00
8.000000000000000000e+00
8.000000000000000000e+00
8.000000000000000000e+00
8.000000000000000000e+00
8.000000000000000000e+00
8.000000000000000000e+00
8.000000000000000000e+00
8.000000000000000000e+00
8.000000000000000000e+00
8.000000000000000000e+00
8.000000000000000000e+00
8.000000000000000000e+00
8.000000000000000000e+00
8.000000000000000000e+00
8.000000000000000000e+00
8.000000000000000000e+00
8.000000000000000000e+00
8.000000000000000000e+00
8.000000000000000000e+00
8.000000000000000000e+00
8.000000000000000000e+00
8.000000000000000000e+00
8.000000000000000000e+00
8.000000000000000000e+00
8.000000000000000000e+00
8.000000000000000000e+00
8.000000000000000000e+00
8.000000000000000000e+00
8.000000000000000000e+00
8.000000000000000000e+00
8.000000000000000000e+00
8.000000000000000000e+00
8.000000000000000000e+00
8.000000000000000000e+00
8.000000000000000000e+00
8.000000000000000000e+00
8.000000000000000000e+00
8.000000000000000000e+00
8.000000000000000000e+00
8.000000000000000000e+00
8.000000000000000000e+00
8.000000000000000000e+00
8.000000000000000000e+00
8.000000000000000000e+00
8.000000000000000000e+00
8.000000000000000000e+00
8.000000000000000000e+00
8.000000000000000000e+00
8.000000000000000000e+00
8.000000000000000000e+00
8.000000000000000000e+00
8.000000000000000000e+00
8.000000000000000000e+00
8.000000000000000000e+00
8.000000000000000000e+00
8.000000000000000000e+00
8.000000000000000000e+00
8.000000000000000000e+00
8.000000000000000000e+00
8.000000000000000000e+00
8.000000000000000000e+00
8.000000000000000000e+00
8.000000000000000000e+00
8.000000000000000000e+00
8.000000000000000000e+00
8.000000000000000000e+00
8.000000000000000000e+00
8.000000000000000000e+00
8.000000000000000000e+00
8.000000000000000000e+00
8.000000000000000000e+00
8.000000000000000000e+00
8.000000000000000000e+00
8.000000000000000000e+00
8.000000000000000000e+00
8.000000000000000000e+00
8.000000000000000000e+00
8.000000000000000000e+00
8.000000000000000000e+00
8.000000000000000000e+00
8.000000000000000000e+00
8.000000000000000000e+00
8.000000000000000000e+00
8.000000000000000000e+00
8.000000000000000000e+00
8.000000000000000000e+00
8.000000000000000000e+00
8.000000000000000000e+00
8.000000000000000000e+00
8.000000000000000000e+00
8.000000000000000000e+00
8.000000000000000000e+00
8.000000000000000000e+00
8.000000000000000000e+00
8.000000000000000000e+00
8.000000000000000000e+00
8.000000000000000000e+00
8.000000000000000000e+00
8.000000000000000000e+00
8.000000000000000000e+00
8.000000000000000000e+00
8.000000000000000000e+00
8.000000000000000000e+00
8.000000000000000000e+00
8.000000000000000000e+00
8.000000000000000000e+00
8.000000000000000000e+00
8.000000000000000000e+00
8.000000000000000000e+00
8.000000000000000000e+00
8.000000000000000000e+00
8.000000000000000000e+00
8.000000000000000000e+00
8.000000000000000000e+00
8.000000000000000000e+00
8.000000000000000000e+00
8.000000000000000000e+00
8.000000000000000000e+00
8.000000000000000000e+00
8.000000000000000000e+00
8.000000000000000000e+00
8.000000000000000000e+00
8.000000000000000000e+00
8.000000000000000000e+00
8.000000000000000000e+00
8.000000000000000000e+00
8.000000000000000000e+00
8.000000000000000000e+00
8.000000000000000000e+00
8.000000000000000000e+00
8.000000000000000000e+00
8.000000000000000000e+00
8.000000000000000000e+00
8.000000000000000000e+00
8.000000000000000000e+00
8.000000000000000000e+00
8.000000000000000000e+00
8.000000000000000000e+00
8.000000000000000000e+00
8.000000000000000000e+00
8.000000000000000000e+00
8.000000000000000000e+00
8.000000000000000000e+00
8.000000000000000000e+00
8.000000000000000000e+00
8.000000000000000000e+00
8.000000000000000000e+00
8.000000000000000000e+00
8.000000000000000000e+00
8.000000000000000000e+00
8.000000000000000000e+00
8.000000000000000000e+00
8.000000000000000000e+00
8.000000000000000000e+00
8.000000000000000000e+00
8.000000000000000000e+00
8.000000000000000000e+00
8.000000000000000000e+00
8.000000000000000000e+00
8.000000000000000000e+00
8.000000000000000000e+00
8.000000000000000000e+00
8.000000000000000000e+00
8.000000000000000000e+00
8.000000000000000000e+00
8.000000000000000000e+00
8.000000000000000000e+00
8.000000000000000000e+00
8.000000000000000000e+00
8.000000000000000000e+00
8.000000000000000000e+00
8.000000000000000000e+00
8.000000000000000000e+00
8.000000000000000000e+00
8.000000000000000000e+00
8.000000000000000000e+00
8.000000000000000000e+00
8.000000000000000000e+00
8.000000000000000000e+00
8.000000000000000000e+00
8.000000000000000000e+00
8.000000000000000000e+00
8.000000000000000000e+00
8.000000000000000000e+00
8.000000000000000000e+00
8.000000000000000000e+00
8.000000000000000000e+00
8.000000000000000000e+00
8.000000000000000000e+00
8.000000000000000000e+00
8.000000000000000000e+00
8.000000000000000000e+00
8.000000000000000000e+00
8.000000000000000000e+00
8.000000000000000000e+00
8.000000000000000000e+00
8.000000000000000000e+00
8.000000000000000000e+00
8.000000000000000000e+00
8.000000000000000000e+00
8.000000000000000000e+00
8.000000000000000000e+00
8.000000000000000000e+00
8.000000000000000000e+00
8.000000000000000000e+00
8.000000000000000000e+00
8.000000000000000000e+00
8.000000000000000000e+00
8.000000000000000000e+00
8.000000000000000000e+00
8.000000000000000000e+00
8.000000000000000000e+00
8.000000000000000000e+00
8.000000000000000000e+00
8.000000000000000000e+00
8.000000000000000000e+00
8.000000000000000000e+00
8.000000000000000000e+00
8.000000000000000000e+00
8.000000000000000000e+00
8.000000000000000000e+00
8.000000000000000000e+00
8.000000000000000000e+00
8.000000000000000000e+00
8.000000000000000000e+00
8.000000000000000000e+00
8.000000000000000000e+00
8.000000000000000000e+00
8.000000000000000000e+00
8.000000000000000000e+00
8.000000000000000000e+00
8.000000000000000000e+00
8.000000000000000000e+00
8.000000000000000000e+00
8.000000000000000000e+00
8.000000000000000000e+00
8.000000000000000000e+00
8.000000000000000000e+00
8.000000000000000000e+00
8.000000000000000000e+00
8.000000000000000000e+00
8.000000000000000000e+00
8.000000000000000000e+00
8.000000000000000000e+00
8.000000000000000000e+00
8.000000000000000000e+00
8.000000000000000000e+00
8.000000000000000000e+00
8.000000000000000000e+00
8.000000000000000000e+00
8.000000000000000000e+00
8.000000000000000000e+00
8.000000000000000000e+00
8.000000000000000000e+00
8.000000000000000000e+00
8.000000000000000000e+00
8.000000000000000000e+00
8.000000000000000000e+00
8.000000000000000000e+00
8.000000000000000000e+00
8.000000000000000000e+00
8.000000000000000000e+00
8.000000000000000000e+00
8.000000000000000000e+00
8.000000000000000000e+00
8.000000000000000000e+00
8.000000000000000000e+00
8.000000000000000000e+00
8.000000000000000000e+00
8.000000000000000000e+00
8.000000000000000000e+00
8.000000000000000000e+00
8.000000000000000000e+00
8.000000000000000000e+00
8.000000000000000000e+00
8.000000000000000000e+00
8.000000000000000000e+00
8.000000000000000000e+00
8.000000000000000000e+00
8.000000000000000000e+00
8.000000000000000000e+00
8.000000000000000000e+00
8.000000000000000000e+00
8.000000000000000000e+00
8.000000000000000000e+00
8.000000000000000000e+00
8.000000000000000000e+00
8.000000000000000000e+00
8.000000000000000000e+00
8.000000000000000000e+00
8.000000000000000000e+00
8.000000000000000000e+00
8.000000000000000000e+00
8.000000000000000000e+00
8.000000000000000000e+00
8.000000000000000000e+00
8.000000000000000000e+00
8.000000000000000000e+00
8.000000000000000000e+00
8.000000000000000000e+00
8.000000000000000000e+00
8.000000000000000000e+00
8.000000000000000000e+00
8.000000000000000000e+00
8.000000000000000000e+00
8.000000000000000000e+00
8.000000000000000000e+00
8.000000000000000000e+00
8.000000000000000000e+00
8.000000000000000000e+00
8.000000000000000000e+00
8.000000000000000000e+00
8.000000000000000000e+00
8.000000000000000000e+00
8.000000000000000000e+00
8.000000000000000000e+00
8.000000000000000000e+00
8.000000000000000000e+00
8.000000000000000000e+00
8.000000000000000000e+00
8.000000000000000000e+00
8.000000000000000000e+00
8.000000000000000000e+00
8.000000000000000000e+00
8.000000000000000000e+00
8.000000000000000000e+00
8.000000000000000000e+00
8.000000000000000000e+00
8.000000000000000000e+00
8.000000000000000000e+00
8.000000000000000000e+00
8.000000000000000000e+00
8.000000000000000000e+00
8.000000000000000000e+00
8.000000000000000000e+00
8.000000000000000000e+00
8.000000000000000000e+00
8.000000000000000000e+00
8.000000000000000000e+00
8.000000000000000000e+00
8.000000000000000000e+00
8.000000000000000000e+00
8.000000000000000000e+00
8.000000000000000000e+00
8.000000000000000000e+00
8.000000000000000000e+00
8.000000000000000000e+00
8.000000000000000000e+00
8.000000000000000000e+00
8.000000000000000000e+00
8.000000000000000000e+00
8.000000000000000000e+00
8.000000000000000000e+00
8.000000000000000000e+00
8.000000000000000000e+00
8.000000000000000000e+00
8.000000000000000000e+00
8.000000000000000000e+00
8.000000000000000000e+00
8.000000000000000000e+00
8.000000000000000000e+00
8.000000000000000000e+00
8.000000000000000000e+00
8.000000000000000000e+00
8.000000000000000000e+00
8.000000000000000000e+00
8.000000000000000000e+00
8.000000000000000000e+00
8.000000000000000000e+00
8.000000000000000000e+00
8.000000000000000000e+00
8.000000000000000000e+00
8.000000000000000000e+00
8.000000000000000000e+00
8.000000000000000000e+00
8.000000000000000000e+00
8.000000000000000000e+00
8.000000000000000000e+00
8.000000000000000000e+00
8.000000000000000000e+00
8.000000000000000000e+00
8.000000000000000000e+00
8.000000000000000000e+00
8.000000000000000000e+00
8.000000000000000000e+00
8.000000000000000000e+00
8.000000000000000000e+00
8.000000000000000000e+00
8.000000000000000000e+00
8.000000000000000000e+00
8.000000000000000000e+00
8.000000000000000000e+00
8.000000000000000000e+00
8.000000000000000000e+00
8.000000000000000000e+00
8.000000000000000000e+00
8.000000000000000000e+00
8.000000000000000000e+00
8.000000000000000000e+00
8.000000000000000000e+00
8.000000000000000000e+00
8.000000000000000000e+00
8.000000000000000000e+00
8.000000000000000000e+00
8.000000000000000000e+00
8.000000000000000000e+00
8.000000000000000000e+00
8.000000000000000000e+00
8.000000000000000000e+00
8.000000000000000000e+00
8.000000000000000000e+00
8.000000000000000000e+00
8.000000000000000000e+00
8.000000000000000000e+00
8.000000000000000000e+00
8.000000000000000000e+00
8.000000000000000000e+00
8.000000000000000000e+00
8.000000000000000000e+00
8.000000000000000000e+00
8.000000000000000000e+00
8.000000000000000000e+00
8.000000000000000000e+00
8.000000000000000000e+00
8.000000000000000000e+00
8.000000000000000000e+00
8.000000000000000000e+00
8.000000000000000000e+00
8.000000000000000000e+00
8.000000000000000000e+00
8.000000000000000000e+00
8.000000000000000000e+00
8.000000000000000000e+00
8.000000000000000000e+00
8.000000000000000000e+00
8.000000000000000000e+00
8.000000000000000000e+00
8.000000000000000000e+00
8.000000000000000000e+00
8.000000000000000000e+00
8.000000000000000000e+00
8.000000000000000000e+00
8.000000000000000000e+00
8.000000000000000000e+00
8.000000000000000000e+00
8.000000000000000000e+00
8.000000000000000000e+00
8.000000000000000000e+00
8.000000000000000000e+00
8.000000000000000000e+00
8.000000000000000000e+00
8.000000000000000000e+00
8.000000000000000000e+00
8.000000000000000000e+00
8.000000000000000000e+00
8.000000000000000000e+00
8.000000000000000000e+00
8.000000000000000000e+00
8.000000000000000000e+00
8.000000000000000000e+00
8.000000000000000000e+00
8.000000000000000000e+00
8.000000000000000000e+00
8.000000000000000000e+00
8.000000000000000000e+00
8.000000000000000000e+00
8.000000000000000000e+00
8.000000000000000000e+00
8.000000000000000000e+00
8.000000000000000000e+00
8.000000000000000000e+00
8.000000000000000000e+00
8.000000000000000000e+00
8.000000000000000000e+00
8.000000000000000000e+00
8.000000000000000000e+00
8.000000000000000000e+00
8.000000000000000000e+00
8.000000000000000000e+00
8.000000000000000000e+00
8.000000000000000000e+00
8.000000000000000000e+00
8.000000000000000000e+00
8.000000000000000000e+00
8.000000000000000000e+00
8.000000000000000000e+00
8.000000000000000000e+00
8.000000000000000000e+00
8.000000000000000000e+00
8.000000000000000000e+00
8.000000000000000000e+00
8.000000000000000000e+00
8.000000000000000000e+00
8.000000000000000000e+00
8.000000000000000000e+00
8.000000000000000000e+00
8.000000000000000000e+00
8.000000000000000000e+00
8.000000000000000000e+00
8.000000000000000000e+00
8.000000000000000000e+00
8.000000000000000000e+00
8.000000000000000000e+00
8.000000000000000000e+00
8.000000000000000000e+00
8.000000000000000000e+00
8.000000000000000000e+00
8.000000000000000000e+00
8.000000000000000000e+00
8.000000000000000000e+00
8.000000000000000000e+00
8.000000000000000000e+00
8.000000000000000000e+00
8.000000000000000000e+00
8.000000000000000000e+00
8.000000000000000000e+00
8.000000000000000000e+00
8.000000000000000000e+00
8.000000000000000000e+00
8.000000000000000000e+00
8.000000000000000000e+00
8.000000000000000000e+00
8.000000000000000000e+00
8.000000000000000000e+00
8.000000000000000000e+00
8.000000000000000000e+00
8.000000000000000000e+00
8.000000000000000000e+00
8.000000000000000000e+00
8.000000000000000000e+00
8.000000000000000000e+00
8.000000000000000000e+00
8.000000000000000000e+00
8.000000000000000000e+00
8.000000000000000000e+00
8.000000000000000000e+00
8.000000000000000000e+00
8.000000000000000000e+00
8.000000000000000000e+00
8.000000000000000000e+00
8.000000000000000000e+00
8.000000000000000000e+00
8.000000000000000000e+00
8.000000000000000000e+00
8.000000000000000000e+00
8.000000000000000000e+00
8.000000000000000000e+00
8.000000000000000000e+00
8.000000000000000000e+00
8.000000000000000000e+00
8.000000000000000000e+00
[truncated: 21,285 more rows]
