# Supplementary material for: Multi-orbit lunar GNSS constellation design with distant retrograde orbit and Halo orbit combination
Source: Sci Rep. 2023 Jun 22;13:10158. doi: 10.1038/s41598-023-37348-x (PMC10287729; doi:10.1038/s41598-023-37348-x)
Supplement: Supplementary file 1 — Supplementary Information. [file 41598_2023_37348_MOESM1_ESM.zip › supplement materials of the manuscript/Figure 10/Equatorial Region of the Moon/Case 4-7/(b)PDOP Value.csv]

7.295446160838000793e+00
7.297434991506011492e+00
7.299423830205872044e+00
7.301412675645454264e+00
7.303401526531830612e+00
7.305390381571301717e+00
7.307379239469388388e+00
7.309368098930819180e+00
7.311356958659565919e+00
7.313345817358793965e+00
7.315334673730895076e+00
7.317323526477477635e+00
7.319312374299368429e+00
7.321301215896607317e+00
7.323290049968446347e+00
7.325278875213365737e+00
7.327267690329038352e+00
7.329256494012366119e+00
7.331245284959451602e+00
7.333234061865634423e+00
7.335222823425433525e+00
7.337211568332593359e+00
7.339200295280081221e+00
7.341189002960057053e+00
7.343177690063899199e+00
7.345166355282192860e+00
7.347154997304724766e+00
7.349143614820505377e+00
7.351132206517744905e+00
7.353120771083865748e+00
7.355109307205471403e+00
7.357097813568398870e+00
7.359086288857692892e+00
7.361074731757581091e+00
7.363063140951524588e+00
7.365051515122150505e+00
7.367039852951331014e+00
7.369028153120121161e+00
7.371016414308771303e+00
7.373004635196739542e+00
7.374992814462711266e+00
6.174961648313505691e+00
6.173764546223231342e+00
6.172563543872318093e+00
6.171358756633376075e+00
6.170150300316734615e+00
6.168938291149935083e+00
6.167722845757118932e+00
6.166504081138345583e+00
6.165282114648914735e+00
6.164057063978496842e+00
1.551346836194153589e+00
1.551241569577082036e+00
1.551135024292914055e+00
1.551027207359829463e+00
1.550918126189519963e+00
1.550807788585645941e+00
1.161690416517711100e+00
1.161614620227624739e+00
1.161537577136496413e+00
1.161459293861044628e+00
1.161379777405324720e+00
1.161299035159081283e+00
1.161217074895997570e+00
1.161133904771847414e+00
1.161049533322546790e+00
1.160963969462108780e+00
1.160877222480500848e+00
1.160789302041407289e+00
1.160700218179894216e+00
1.160609981299982163e+00
1.160518602172125657e+00
1.160426091930598869e+00
1.160332462070793103e+00
1.160237724446421925e+00
1.160141891266638803e+00
1.160044975093067698e+00
1.159946988836745740e+00
1.159847945754983733e+00
1.159747859448141627e+00
1.159646743856319606e+00
1.159544613255974355e+00
1.159441482256450051e+00
1.159337365796434316e+00
1.159232279140338218e+00
1.159126237874599230e+00
1.159019257903914024e+00
1.158911355447395763e+00
1.158802547034665231e+00
1.158692849501872457e+00
1.158582279987647734e+00
1.158470855928993348e+00
1.158358595057108253e+00
1.158245515393152791e+00
1.158131635243950797e+00
1.158016973197637967e+00
1.157901548119248947e+00
1.157785379146254900e+00
1.157668485684042903e+00
1.157550887401347151e+00
1.157432604225634432e+00
1.157313656338433194e+00
1.157194064170627756e+00
1.157073848397701443e+00
1.156953029934940202e+00
1.156831629932597583e+00
1.156709669771020410e+00
1.156587171055739827e+00
1.156464155612524580e+00
1.156340645482408114e+00
1.156216662916677684e+00
1.156092230371842833e+00
1.155967370504570768e+00
1.155842106166600214e+00
1.155716460399633050e+00
1.155590456430201529e+00
1.155464117664519730e+00
1.155337467683318131e+00
1.155210530236657762e+00
1.155083329238736800e+00
1.154955888762682514e+00
1.154828233035333884e+00
1.154700386432015335e+00
1.154572373471304481e+00
1.154444218809798084e+00
1.154315947236868478e+00
1.154187583669428863e+00
1.154059153146689276e+00
1.153930680824923449e+00
1.153802191972232549e+00
1.153673711963321802e+00
1.153545266274278669e+00
1.153416880477363238e+00
1.153288580235810823e+00
1.153160391298641230e+00
1.153032339495490222e+00
1.152904450731448094e+00
1.152776750981921117e+00
1.152649266287511187e+00
1.152522022748909247e+00
1.152395046521820898e+00
1.152268363811903340e+00
1.152142000869737171e+00
1.152015983985814174e+00
1.151890339485561299e+00
1.151765093724384847e+00
1.151640273082750188e+00
1.151515903961289888e+00
1.151392012775944051e+00
1.151268625953133729e+00
1.151145769924969642e+00
1.151023471124496655e+00
1.150901755980974439e+00
1.150780650915195213e+00
1.150660182334842796e+00
1.150540376629888728e+00
1.150421260168031701e+00
1.150302859290177393e+00
1.150185200305961164e+00
1.150068309489315599e+00
1.149952213074081353e+00
1.149836937249663960e+00
1.149722508156737710e+00
1.149608951882992836e+00
1.149496294458937973e+00
1.149384561853741049e+00
1.149273779971129450e+00
1.149163974645329933e+00
1.149055171637070272e+00
1.148947396629619311e+00
1.148840675224890306e+00
1.148735032939587786e+00
1.148630495201411694e+00
1.148527087345312614e+00
1.148424834609801826e+00
1.148323762133313775e+00
1.148223894950622936e+00
1.148125257989317971e+00
1.148027876066327391e+00
1.147931773884502293e+00
1.147836976029255496e+00
1.147743506965252180e+00
1.147651391033163382e+00
1.147560652446471874e+00
1.147471315288330684e+00
1.147383403508485777e+00
1.147296940920252029e+00
1.147211951197540936e+00
1.147128457871956053e+00
1.147046484329934168e+00
1.146966053809949759e+00
1.146887189399774520e+00
1.146809914033794175e+00
1.146734250490381690e+00
1.146660221389325995e+00
1.146587849189319552e+00
1.146517156185501207e+00
1.146448164507055223e+00
1.146380896114866488e+00
1.146315372799233012e+00
1.146251616177631938e+00
1.146189647692543057e+00
1.146129488609326952e+00
1.146071160014158874e+00
1.146014682812015684e+00
1.145960077724720083e+00
1.145907365289035695e+00
1.145856565854820541e+00
1.145807699583229367e+00
1.145760786444972368e+00
1.145715846218626766e+00
1.145672898488997671e+00
1.145631962645536683e+00
1.145593057880805343e+00
1.145556203188997868e+00
1.145521417364506078e+00
1.145488719000542721e+00
1.145458126487808981e+00
1.145429658013215501e+00
1.145403331558650928e+00
1.145379164899796409e+00
1.145357175604994726e+00
1.145337381034159607e+00
1.145319798337738559e+00
1.145304444455716775e+00
1.145291336116673220e+00
1.145280489836875137e+00
1.145271921919423619e+00
1.145265648453442253e+00
1.145261685313306188e+00
1.145260048157918931e+00
1.145260752430030893e+00
1.145263813355598348e+00
1.145269245943185910e+00
1.145277064983410753e+00
1.145287285048425030e+00
1.145299920491440249e+00
1.145314985446290734e+00
1.145332493827034837e+00
1.145352459327596550e+00
1.145374895421443107e+00
1.145399815361299201e+00
1.145427232178900301e+00
1.145457158684779042e+00
1.145489607468089144e+00
1.145524590896462414e+00
1.145562121115901277e+00
1.145602210050704173e+00
1.145644869403423804e+00
1.145690110654859151e+00
1.145737945064076113e+00
1.145788383668465249e+00
1.145841437283822595e+00
1.145897116504467572e+00
1.145955431703385985e+00
1.146016393032402991e+00
1.146080010422387607e+00
1.146146293583479192e+00
1.146215252005345464e+00
1.146286894957466940e+00
1.146361231489446020e+00
1.146438270431342055e+00
1.146518020394032167e+00
1.146600489769596720e+00
1.146685686731726106e+00
1.146773619236156172e+00
1.146864295021121194e+00
1.146957721607830827e+00
1.147053906300972370e+00
1.147152856189228798e+00
1.147254578145821213e+00
1.147359078829071066e+00
1.147466364682981244e+00
1.147576441937837366e+00
1.147689316610826182e+00
1.147804994506677723e+00
1.147923481218315001e+00
1.148044782127533470e+00
1.148168902405686476e+00
1.148295847014395132e+00
1.148425620706269745e+00
1.148558228025647221e+00
1.148693673309346241e+00
1.148831960687433318e+00
1.148973094084006163e+00
1.149117077217989058e+00
1.149263913603942866e+00
1.149413606552886158e+00
1.149566159173132096e+00
1.149721574371132649e+00
1.149879854852339900e+00
1.150041003122075578e+00
1.150205021486410573e+00
1.150371912053059109e+00
1.150541676732279806e+00
1.150714317237786943e+00
1.150889835087672619e+00
1.151068231605338443e+00
1.151249507920432347e+00
1.151433664969799375e+00
1.151620703498435816e+00
1.151810624060454868e+00
1.152003427020057202e+00
1.152199112552509952e+00
1.152397680645132594e+00
1.152599131098289709e+00
1.152803463526388850e+00
1.153010677358885960e+00
1.153220771841295678e+00
1.153433746036207186e+00
1.153649598824306288e+00
1.153868328905400364e+00
1.154089934799449768e+00
1.154314414847603887e+00
1.154541767213240533e+00
1.154771989883008665e+00
1.155005080667876216e+00
1.155241037204182364e+00
1.155479856954689133e+00
1.155721537209641658e+00
1.155966075087825340e+00
1.156213467537630990e+00
1.156463711338118650e+00
1.156716803100087176e+00
1.156972739267141836e+00
1.157231516116767445e+00
1.157493129761401063e+00
1.157757576149506029e+00
1.158024851066651539e+00
1.158294950136587786e+00
1.158567868822323987e+00
1.158843602427210406e+00
1.159122146096017270e+00
1.159403494816016789e+00
1.159687643418063852e+00
1.159974586577679379e+00
1.160264318816130125e+00
1.160556834501515588e+00
1.160852127849845150e+00
1.161150192926124314e+00
1.161451023645434955e+00
1.161754613774017564e+00
1.162060956930353273e+00
1.162370046586244099e+00
1.162681876067891862e+00
1.162996438556981538e+00
1.163313727091754846e+00
1.163633734568093381e+00
1.163956453740591535e+00
1.164281877223634298e+00
1.164609997492470628e+00
1.164940806884290581e+00
1.165274297599292685e+00
1.165610461701758416e+00
1.165949291121121334e+00
1.166290777653034683e+00
1.166634912960438752e+00
1.166981688574625808e+00
1.167331095896304349e+00
1.167683126196662036e+00
1.168037770618422844e+00
1.168395020176910215e+00
1.168754865761101103e+00
1.169117298134682903e+00
1.169482307937106169e+00
1.169849885684635993e+00
1.170220021771402941e+00
1.170592706470450661e+00
1.170967929934781937e+00
1.171345682198402294e+00
1.171725953177362722e+00
1.172108732670800846e+00
1.172494010361978312e+00
1.172881775819316630e+00
1.173272018497433233e+00
1.173664727738172431e+00
1.174059892771636360e+00
1.174457502717214163e+00
1.174857546584607615e+00
1.175260013274854742e+00
1.175664891581354121e+00
1.176072170190884725e+00
1.176481837684623111e+00
1.176893882539162162e+00
1.177308293127522276e+00
1.177725057720168111e+00
1.178144164486015333e+00
1.178565601493441140e+00
1.178989356711290348e+00
1.179415418009879701e+00
1.179843773162001064e+00
1.180274409843921735e+00
1.180707315636384980e+00
1.181142478025603904e+00
1.181579884404260428e+00
1.182019522072494500e+00
1.182461378238898630e+00
1.182905440021507104e+00
1.183351694448782077e+00
1.183800128460600787e+00
1.184250728909240102e+00
1.184703482560357957e+00
1.185158376093975452e+00
1.185615396105454522e+00
1.186074529106476261e+00
1.186535761526015476e+00
1.186999079711317240e+00
1.187464469928865007e+00
1.187931918365356498e+00
1.188401411128668483e+00
1.188872934248827118e+00
1.189346473678973393e+00
1.189822015296327029e+00
1.190299544903150153e+00
1.190779048227709191e+00
1.191260510925233440e+00
1.191743918578877404e+00
1.192229256700672702e+00
1.192716510732488189e+00
1.193205666046984081e+00
1.193696707948562974e+00
1.194189621674322410e+00
1.194684392395007455e+00
1.195181005215957271e+00
1.195679445178054134e+00
1.196179697258670238e+00
1.196681746372612931e+00
1.197185577373069743e+00
1.197691175052549406e+00
1.198198524143826216e+00
1.198707609320877943e+00
1.199218415199829302e+00
1.199730926339885428e+00
1.200245127244273347e+00
1.200761002361176111e+00
1.201278536084666948e+00
1.201797712755646952e+00
1.202318516662773673e+00
1.202840932043395483e+00
1.203364943084483052e+00
1.203890533923555495e+00
1.204417688649614515e+00
1.204946391304067443e+00
1.205476625881657382e+00
1.206008376331386023e+00
1.206541626557442237e+00
1.207076360420121564e+00
1.207612561736752577e+00
1.208150214282617929e+00
1.208689301791873616e+00
1.209229807958471348e+00
1.209771716437075595e+00
1.210315010843983963e+00
1.210859674758042015e+00
1.211405691721561872e+00
1.211953045241233040e+00
1.212501718789043670e+00
1.213051695803188057e+00
1.213602959688981242e+00
1.214155493819770282e+00
1.214709281537846186e+00
1.215264306155349860e+00
1.215820550955185819e+00
1.216377999191924131e+00
1.216936634092712133e+00
1.217496438858176599e+00
1.218057396663329905e+00
1.218619490658473747e+00
1.219182703970101311e+00
1.219747019701798996e+00
1.220312420935147024e+00
1.220878890730618949e+00
1.221446412128479153e+00
1.222014968149682801e+00
1.222584541796768898e+00
1.223155116054758018e+00
1.223726673892044037e+00
1.224299198261288524e+00
1.224872672100313142e+00
1.225447078332988049e+00
1.226022399870122737e+00
1.226598619610351992e+00
1.227175720441027185e+00
1.227753685239096226e+00
1.228332496871992419e+00
1.228912138198513304e+00
1.229492592069707069e+00
1.230073841329747175e+00
1.230655868816816323e+00
1.231238657363979971e+00
1.231822189800063860e+00
1.232406448950528866e+00
1.232991417638342968e+00
1.233577078684853667e+00
1.234163414910655732e+00
1.234750409136461613e+00
1.235338044183966755e+00
1.235926302876714455e+00
1.236515168040960733e+00
1.237104622506531637e+00
1.237694649107688338e+00
1.238285230683980220e+00
1.238876350081103972e+00
1.239467990151754462e+00
1.240060133756481164e+00
1.240652763764535038e+00
1.241245863054716736e+00
1.241839414516225704e+00
1.242433401049500841e+00
1.243027805567063604e+00
1.243622610994359556e+00
1.244217800270592811e+00
1.244813356349563582e+00
1.245409262200500855e+00
1.246005500808892830e+00
1.246602055177314483e+00
1.247198908326255129e+00
1.247796043294940205e+00
1.248393443142154613e+00
1.248991090947057181e+00
1.249588969810000894e+00
1.250187062853343578e+00
1.250785353222257035e+00
1.251383824085539054e+00
1.251982458636413220e+00
1.252581240093335602e+00
1.253180151700791001e+00
1.253779176730090761e+00
1.254378298480163689e+00
1.254977500278351421e+00
1.255576765481189794e+00
1.256176077475196662e+00
1.256775419677651495e+00
1.257374775537374312e+00
1.257974128535497949e+00
1.258573462186241887e+00
1.259172760037676309e+00
1.259772005672491701e+00
1.260371182708755811e+00
1.260970274800670143e+00
1.261569265639328030e+00
1.262168138953461582e+00
1.262766878510189095e+00
1.263365468115757562e+00
1.263963891616282087e+00
1.264562132898481295e+00
1.265160175890408523e+00
1.265758004562177241e+00
1.266355602926688917e+00
1.266952955040347994e+00
1.267550045003780212e+00
1.268146856962541147e+00
1.268743375107826976e+00
1.269339583677173700e+00
1.269935466955157022e+00
1.270531009274087797e+00
1.271126195014700588e+00
1.271721008606839121e+00
1.272315434530137290e+00
1.272909457314697068e+00
1.273503061541758186e+00
1.274096231844366045e+00
1.274688952908036743e+00
1.275281209471411437e+00
1.275872986326911374e+00
1.276464268321385820e+00
1.277055040356756210e+00
1.277645287390654527e+00
1.278234994437055683e+00
1.278824146566907238e+00
1.279412728908754016e+00
1.280000726649354714e+00
1.280588125034295643e+00
1.281174909368600900e+00
1.281761065017332113e+00
1.282346577406190402e+00
1.282931432022103468e+00
1.283515614413817785e+00
1.284099110192477911e+00
1.284681905032202476e+00
1.285263984670655724e+00
1.285845334909613058e+00
1.286425941615519264e+00
1.287005790720044285e+00
1.287584868220631673e+00
1.288163160181040379e+00
1.288740652731881653e+00
1.289317332071152400e+00
1.289893184464759202e+00
1.290468196247038124e+00
1.291042353821268085e+00
1.291615643660181334e+00
1.292188052306461721e+00
1.292759566373244962e+00
1.293330172544605805e+00
1.293899857576042312e+00
1.294468608294955692e+00
1.295036411601120818e+00
1.295603254467151189e+00
1.296169123938961665e+00
1.296734007136219224e+00
1.297297891252789714e+00
1.297860763557182162e+00
1.298422611392980208e+00
1.298983422179272207e+00
1.299543183411072889e+00
1.300101882659740138e+00
1.300659507573381557e+00
1.301216045877262140e+00
1.301771485374195958e+00
1.302325813944939625e+00
1.302879019548574435e+00
1.303431090222885391e+00
1.303982014084729357e+00
1.304531779330400765e+00
1.305080374235989549e+00
1.305627787157732200e+00
1.306174006532354159e+00
1.306719020877411763e+00
1.307262818791619985e+00
1.307805388955178616e+00
1.308346720130091345e+00
1.308886801160474844e+00
1.309425620972865634e+00
1.309963168576517845e+00
1.310499433063693209e+00
1.311034403609947940e+00
1.311568069474409848e+00
1.312100420000049006e+00
1.312631444613943765e+00
1.313161132827537436e+00
1.313689474236890531e+00
1.314216458522925235e+00
1.314742075451661885e+00
1.315266314874451226e+00
1.315789166728199788e+00
1.316310621035583939e+00
1.316830667905264374e+00
1.317349297532087959e+00
1.317866500197286239e+00
1.318382266268666836e+00
1.318896586200793752e+00
1.319409450535169004e+00
1.319920849900400928e+00
1.320430775012367608e+00
1.320939216674373196e+00
1.321446165777302451e+00
1.321951613299759298e+00
1.322455550308206718e+00
1.322957967957095526e+00
1.323458857488989171e+00
1.323958210234680744e+00
1.324456017613301562e+00
1.324952271132426862e+00
1.325446962388172611e+00
1.325940083065284547e+00
1.326431624937223885e+00
1.326921579866243039e+00
1.327409939803457561e+00
1.327896696788910091e+00
1.328381842951626757e+00
1.328865370509672017e+00
1.329347271770188410e+00
1.329827539129439185e+00
1.330306165072837166e+00
1.330783142174972067e+00
1.331258463099628475e+00
1.331732120599798730e+00
1.332204107517690694e+00
1.332674416784724425e+00
1.333143041421529507e+00
1.333609974537930398e+00
1.334075209332926448e+00
1.334538739094672799e+00
1.335000557200439752e+00
1.335460657116584127e+00
1.335919032398501294e+00
1.336375676690575887e+00
1.336830583726127619e+00
1.337283747327348005e+00
1.337735161405234408e+00
1.338184819959513883e+00
1.338632717078566348e+00
1.339078846939338208e+00
1.339523203807248652e+00
1.339965782036096620e+00
1.340406576067953548e+00
1.340845580433058792e+00
1.341282789749701054e+00
1.341718198724102251e+00
1.342151802150287399e+00
1.342583594909957601e+00
1.343013571972349052e+00
1.343441728394093815e+00
1.343868059319070163e+00
1.344292559978248480e+00
1.344715225689534277e+00
1.345136051857601878e+00
1.345555033973726777e+00
1.345972167615610893e+00
1.346387448447199375e+00
1.346800872218499201e+00
1.347212434765386657e+00
1.347622132009412166e+00
1.348029959957600443e+00
1.348435914702242444e+00
1.348839992420689970e+00
1.349242189375133849e+00
1.349642501912387438e+00
1.350040926463661251e+00
1.350437459544331809e+00
1.350832097753707384e+00
1.351224837774788412e+00
1.351615676374025021e+00
1.352004610401063900e+00
1.352391636788501605e+00
1.352776752551621886e+00
1.353159954788134556e+00
1.353541240677911706e+00
1.353920607482713034e+00
1.354298052545912956e+00
1.354673573292220379e+00
1.355047167227395599e+00
1.355418831937962754e+00
1.355788565090916720e+00
1.356156364433429129e+00
1.356522227792546165e+00
1.356886153074887247e+00
1.357248138266336390e+00
1.357608181431729344e+00
1.357966280714540286e+00
1.358322434336561857e+00
1.358676640597582086e+00
1.359028897875059538e+00
1.359379204623791804e+00
1.359727559375582651e+00
1.360073960738905408e+00
1.360418407398563234e+00
1.360760898115343176e+00
1.361101431725672661e+00
1.361440007141266006e+00
1.361776623348772919e+00
1.362111279409421449e+00
1.362443974458658724e+00
1.362774707705787680e+00
1.363103478433601579e+00
1.363430285998016078e+00
1.363755129827695756e+00
1.364078009423682625e+00
1.364398924359018217e+00
1.364717874278361442e+00
1.365034858897609560e+00
1.365349878003511375e+00
1.365662931453279327e+00
1.365974019174199583e+00
1.366283141163241677e+00
1.366590297486659500e+00
1.366895488279598503e+00
1.367198713745690464e+00
1.367499974156658471e+00
1.367799269851908139e+00
1.368096601238121934e+00
1.368391968788852164e+00
1.368685373044112419e+00
1.368976814609959902e+00
1.369266294158087316e+00
1.369553812425402972e+00
1.369839370213614682e+00
1.370122968388808982e+00
1.370404607881031467e+00
1.370684289683862467e+00
1.370962014853992716e+00
1.371237784510797475e+00
1.371511599835908202e+00
1.371783462072784232e+00
1.372053372526282455e+00
1.372321332562224327e+00
1.372587343606963550e+00
1.372851407146950642e+00
1.373113524728298396e+00
1.373373697956344675e+00
1.373631928495214316e+00
1.373888218067379707e+00
1.374142568453220026e+00
1.374394981490584478e+00
1.374645459074345322e+00
1.374894003155954891e+00
1.375140615743008832e+00
1.375385298898792463e+00
1.375628054741843798e+00
1.375868885445500567e+00
1.376107793237459687e+00
1.376344780399327616e+00
1.376579849266171607e+00
1.376813002226074278e+00
1.377044241719682205e+00
1.377273570239760492e+00
1.377500990330739583e+00
1.377726504588268064e+00
1.377950115658763242e+00
1.378171826238957287e+00
1.378391639075451369e+00
1.378609556964263128e+00
1.378825582750375034e+00
1.379039719327285418e+00
1.379251969636556829e+00
1.379462336667365507e+00
1.379670823456051298e+00
1.379877433085666238e+00
1.380082168685524024e+00
1.380285033430751263e+00
1.380486030541835163e+00
1.380685163284175676e+00
1.380882434967635630e+00
1.381077848946091091e+00
1.381271408616982388e+00
1.381463117420866471e+00
1.381652978840968826e+00
1.381840996402735833e+00
1.382027173673387566e+00
1.382211514261471930e+00
1.382394021816418128e+00
1.382574700028093906e+00
1.382753552626356797e+00
1.382930583380613809e+00
1.383105796099377560e+00
1.383279194629822628e+00
1.383450782857346573e+00
1.383620564705126288e+00
1.383788544133679244e+00
1.383954725140426945e+00
1.384119111759252174e+00
1.384281708060066229e+00
1.384442518148370382e+00
1.384601546164822228e+00
1.384758796284799143e+00
1.384914272717969741e+00
1.385067979707857333e+00
1.385219921531411602e+00
1.385370102498579614e+00
1.385518526951875717e+00
1.385665199265954550e+00
1.385810123847187381e+00
1.385953305133234004e+00
1.386094747592622412e+00
1.386234455724324466e+00
1.386372434057337122e+00
1.386508687150261210e+00
1.386643219590885101e+00
1.386776035995767486e+00
1.386907141009823041e+00
1.387036539305906313e+00
1.387164235584403826e+00
1.387290234572819525e+00
1.387414541025367321e+00
1.387537159722564528e+00
1.387658095470824415e+00
1.387777353102053191e+00
1.387894937473244994e+00
1.388010853466083550e+00
1.388125105986542263e+00
1.388237699964484761e+00
1.388348640353269436e+00
1.388457932129357530e+00
1.388565580291917456e+00
1.388671589862435329e+00
1.388775965884326391e+00
1.388878713422546429e+00
1.388979837563207642e+00
1.389079343413194501e+00
1.389177236099781165e+00
1.389273520770253345e+00
1.389368202591528823e+00
1.389461286749781088e+00
1.389552778450067194e+00
1.389642682915951166e+00
1.389731005389138518e+00
1.389817751129105439e+00
1.389902925412730639e+00
1.389986533533933422e+00
1.390068580803309972e+00
1.390149072547772313e+00
1.390228014110191257e+00
1.390305410849037582e+00
1.390381268138028759e+00
1.390455591365777455e+00
1.390528385935438038e+00
1.390599657264361522e+00
1.390669410783747617e+00
1.390737651938298569e+00
1.390804386185881647e+00
1.390869618997183643e+00
1.390933355855377362e+00
1.390995602255782337e+00
1.391056363705533983e+00
1.391115645723248750e+00
1.391173453838697505e+00
1.391229793592477115e+00
1.391284670535683610e+00
1.391338090229591984e+00
1.391390058245332462e+00
1.391440580163574525e+00
1.391489661574206727e+00
1.391537308076026491e+00
1.391583525276424371e+00
1.391628318791074737e+00
1.391671694243630242e+00
1.391713657265412074e+00
1.391754213495111081e+00
1.391793368578481571e+00
1.391831128168045550e+00
1.391867497922796071e+00
1.391902483507899912e+00
1.391936090594406705e+00
1.391968324858959161e+00
1.391999191983503970e+00
1.392028697655005143e+00
1.392056847565163347e+00
1.392083647410131020e+00
1.392109102890235928e+00
1.392133219709702274e+00
1.392156003576375589e+00
1.392177460201453165e+00
1.392197595299210278e+00
1.392216414586732842e+00
1.392233923783654514e+00
1.392250128611887128e+00
1.392265034795365120e+00
1.392278648059781965e+00
1.392290974132336379e+00
1.392302018741474967e+00
1.392311787616639540e+00
1.392320286488018644e+00
1.392327521086298425e+00
1.392333497142414611e+00
1.392338220387312031e+00
1.392341696551700370e+00
1.392343931365815024e+00
1.392344930559181293e+00
1.392344699860377233e+00
1.392343244996802065e+00
1.392340571694445472e+00
1.392336685677656671e+00
1.392331592668921481e+00
1.392325298388636501e+00
1.392317808554885072e+00
1.392309128883220337e+00
1.392299265086446081e+00
1.392288222874400461e+00
1.392276007953743733e+00
1.392262626027744643e+00
1.392248082796074371e+00
1.392232383954596475e+00
1.392215535195163278e+00
1.392197542205412031e+00
1.392178410668566180e+00
1.392158146263232421e+00
1.392136754663208187e+00
1.392114241537285135e+00
1.392090612549057305e+00
1.392065873356729044e+00
1.392040029612928720e+00
1.392013086964520863e+00
1.391985051052424094e+00
1.391955927511424385e+00
1.391925721969999419e+00
1.391894440050138737e+00
1.391862087367166989e+00
1.391828669529569407e+00
1.391794192138822606e+00
1.391758660789218949e+00
1.391722081067704453e+00
1.391684458553707593e+00
1.391645798818977653e+00
1.391606107427423078e+00
1.391565389934947383e+00
1.391523651889295055e+00
1.391480898829892343e+00
1.391437136287693832e+00
1.391392369785030336e+00
1.391346604835454581e+00
1.391299846943597096e+00
1.391252101605017666e+00
1.391203374306058338e+00
1.391153670523702868e+00
1.391102995725432390e+00
1.391051355369088860e+00
1.390998754902736501e+00
1.390945199764524354e+00
1.390890695382554387e+00
1.390835247174747824e+00
1.390778860548715468e+00
1.390721540901629361e+00
1.390663293620094887e+00
1.390604124080025983e+00
1.390544037646523456e+00
1.390483039673750865e+00
1.390421135504815942e+00
1.390358330471654025e+00
1.390294629894908596e+00
1.390230039083818259e+00
1.390164563336105275e+00
1.390098207937861208e+00
1.390030978163440345e+00
1.389962879275349117e+00
1.389893916524141293e+00
1.389824095148314953e+00
1.389753420374205017e+00
1.389681897415886436e+00
1.389609531475073601e+00
1.389536327741019317e+00
1.389462291390421100e+00
1.389387427587326584e+00
1.389311741483037821e+00
1.389235238216021129e+00
1.389157922911817167e+00
1.389079800682950783e+00
1.389000876628844861e+00
1.388921155835735499e+00
1.388840643376585859e+00
1.388759344311004229e+00
1.388677263685165864e+00
1.388594406531727721e+00
1.388510777869755408e+00
1.388426382704643025e+00
1.388341226028040776e+00
1.388255312817779030e+00
1.388168648037796382e+00
1.388081236638068816e+00
1.387993083554540874e+00
1.387904193709055489e+00
1.387814572009290037e+00
1.387724223348688835e+00
1.387633152606399189e+00
1.387541364647208564e+00
1.387448864321485731e+00
1.387355656465116827e+00
1.387261745899448950e+00
1.387167137431233543e+00
1.387071835852567547e+00
1.386975845940841445e+00
1.386879172458683307e+00
1.386781820153908384e+00
1.386683793759466266e+00
1.386585097993393578e+00
1.386485737558763365e+00
1.386385717143638896e+00
1.386285041421025710e+00
1.386183715048829423e+00
1.386081742669811323e+00
1.385979128911543068e+00
1.385875878386369386e+00
1.385771995691365888e+00
1.385667485408299093e+00
1.385562352103590689e+00
1.385456600328280441e+00
1.385350234617987120e+00
1.385243259492880075e+00
1.385135679457640379e+00
1.385027499001430851e+00
1.384918722597865415e+00
1.384809354704978013e+00
1.384699399765191963e+00
1.384588862205295534e+00
1.384477746436411749e+00
1.384366056853974181e+00
1.384253797837701416e+00
1.384140973751571746e+00
1.384027588943802956e+00
1.383913647746828790e+00
1.383799154477277860e+00
1.383684113435953433e+00
1.383568528907816120e+00
1.383452405161962329e+00
1.383335746451612724e+00
1.383218557014089356e+00
1.383100841070804776e+00
1.382982602827248275e+00
1.382863846472967673e+00
1.382744576181562213e+00
1.382624796110667464e+00
1.382504510401945552e+00
1.382383723181075830e+00
1.382262438557744222e+00
1.382140660625636785e+00
1.382018393462430605e+00
1.381895641129789354e+00
1.381772407673356184e+00
1.381648697122748182e+00
1.381524513491553474e+00
1.381399860777328570e+00
1.381274742961593471e+00
1.381149164009832120e+00
1.381023127871490175e+00
1.380896638479975902e+00
1.380769699752659729e+00
1.380642315590875802e+00
1.380514489879924867e+00
1.380386226489074719e+00
1.380257529271566863e+00
1.380128402064618953e+00
1.379998848689428570e+00
1.379868872951181213e+00
1.379738478639055632e+00
1.379607669526229596e+00
1.379476449369888780e+00
1.379344821911235197e+00
1.379212790875496086e+00
1.379080359971932346e+00
1.378947532893848971e+00
1.378814313318607709e+00
1.378680704907636834e+00
1.378546711306443129e+00
1.378412336144626771e+00
1.378277583035890430e+00
1.378142455578057479e+00
1.378006957353084871e+00
1.377871091927076463e+00
1.377734862850301445e+00
1.377598273657208328e+00
1.377461327866443819e+00
1.377324028980867254e+00
1.377186380487570805e+00
1.377048385857896351e+00
1.376910048547456356e+00
1.376771371996150961e+00
1.376632359628187530e+00
1.376493014852104402e+00
1.376353341060789326e+00
1.376213341631498999e+00
1.376073019925885710e+00
1.375932379290016883e+00
1.375791423054395946e+00
1.375650154533989422e+00
1.375508577028248913e+00
1.375366693821134412e+00
1.375224508181141392e+00
1.375082023361322570e+00
1.374939242599316103e+00
1.374796169117370681e+00
1.374652806122370841e+00
1.374509156805865384e+00
1.374365224344092029e+00
1.374221011898009159e+00
1.374076522613319362e+00
1.373931759620499626e+00
1.373786726034830430e+00
1.373641424956423940e+00
1.373495859470254654e+00
1.373350032646186936e+00
1.373203947539006986e+00
1.373057607188454599e+00
1.372911014619249581e+00
1.372764172841127950e+00
1.372617084848869684e+00
1.372469753622333144e+00
1.372322182126484602e+00
1.372174373311434437e+00
1.372026330112466663e+00
1.371878055450071798e+00
1.371729552229983273e+00
1.371580823343209410e+00
1.371431871666065838e+00
1.371282700060212356e+00
1.371133311372687125e+00
1.370983708435938198e+00
1.370833894067864378e+00
1.370683871071844973e+00
1.370533642236777983e+00
1.370383210337117408e+00
1.370232578132905665e+00
1.370081748369812447e+00
1.369930723779170467e+00
1.369779507078014102e+00
1.369628100969113138e+00
1.369476508141013404e+00
1.369324731268070305e+00
1.369172773010491007e+00
1.369020636014368630e+00
1.368868322911723556e+00
1.368715836320539392e+00
1.368563178844801609e+00
1.368410353074537289e+00
1.368257361585853982e+00
1.368104206940977452e+00
1.367950891688292980e+00
1.367797418362382889e+00
1.367643789484067840e+00
1.367490007560444365e+00
1.367336075084926827e+00
1.367181994537287615e+00
1.367027768383694664e+00
1.366873399076756090e+00
1.366718889055557273e+00
1.366564240745702152e+00
1.366409456559355640e+00
1.366254538895283366e+00
1.366099490138892758e+00
1.365944312662274784e+00
1.365789008824244366e+00
1.365633580970383232e+00
1.365478031433080108e+00
1.365322362531573575e+00
1.365166576571993140e+00
1.365010675847400989e+00
1.364854662637835059e+00
1.364698539210350781e+00
1.364542307819061717e+00
1.364385970705184192e+00
1.364229530097078147e+00
1.364072988210290216e+00
1.363916347247596583e+00
1.363759609399044503e+00
1.363602776841996267e+00
1.363445851741171611e+00
1.363288836248690128e+00
1.363131732504114790e+00
1.362974542634493247e+00
1.362817268754405120e+00
1.362659912965999975e+00
1.362502477359043063e+00
1.362344964010960169e+00
1.362187374986876698e+00
1.362029712339663856e+00
1.361871978109983061e+00
1.361714174326325466e+00
1.361556303005059476e+00
1.361398366150471606e+00
1.361240365754810666e+00
1.361082303798332394e+00
1.360924182249340308e+00
1.360766003064233676e+00
1.360607768187545696e+00
1.360449479551991914e+00
1.360291139078511513e+00
1.360132748676311287e+00
1.359974310242909379e+00
1.359815825664179467e+00
1.359657296814392957e+00
1.359498725556265164e+00
1.359340113740996836e+00
1.359181463208318563e+00
1.359022775786535187e+00
1.358864053292568430e+00
1.358705297532001310e+00
1.358546510299121879e+00
1.358387693376966299e+00
1.358228848537362810e+00
1.358069977540975692e+00
1.357911082137348124e+00
1.357752164064947920e+00
1.357593225051207275e+00
1.357434266812570733e+00
1.357275291054536037e+00
1.357116299471696763e+00
1.356957293747790505e+00
1.356798275555736177e+00
1.356639246557682643e+00
1.356480208405048904e+00
1.356321162738569175e+00
1.356162111188334851e+00
1.356003055373840027e+00
1.355843996904021687e+00
1.355684937377305888e+00
1.355525878381649285e+00
1.355366821494582430e+00
1.355207768283253955e+00
1.355048720304471210e+00
1.354889679104746669e+00
1.354730646220337675e+00
1.354571623177291073e+00
1.354412611491485841e+00
1.354253612668675721e+00
1.354094628204531858e+00
1.353935659584685425e+00
1.353776708284770702e+00
1.353617775770466825e+00
1.353458863497541742e+00
1.353299972911892191e+00
1.353141105449588100e+00
1.352982262536915670e+00
1.352823445590415785e+00
1.352664656016930644e+00
1.352505895213642395e+00
1.352347164568118210e+00
1.352188465458348254e+00
1.352029799252792541e+00
1.351871167310418675e+00
1.351712570980744488e+00
1.351554011603882000e+00
1.351395490510575614e+00
1.351237009022245639e+00
1.351078568451028694e+00
1.350920170099821238e+00
1.350761815262317977e+00
1.350603505223053391e+00
1.350445241257445250e+00
1.350287024631833699e+00
1.350128856603521665e+00
1.349970738420816829e+00
1.349812671323072255e+00
1.349654656540725917e+00
1.349496695295344439e+00
1.349338788799657962e+00
1.349180938257606543e+00
1.349023144864375912e+00
1.348865409806440097e+00
1.348707734261601399e+00
1.348550119399029246e+00
1.348392566379300384e+00
1.348235076354440398e+00
1.348077650467959909e+00
1.347920289854898535e+00
1.347762995641860417e+00
1.347605768947056415e+00
1.347448610880342068e+00
1.347291522543257791e+00
1.347134505029065954e+00
1.346977559422792625e+00
1.346820686801265321e+00
1.346663888233150086e+00
1.346507164778993682e+00
1.346350517491258891e+00
1.346193947414365155e+00
1.346037455584726539e+00
1.345881043030788149e+00
1.345724710773068100e+00
1.345568459824191265e+00
1.345412291188931242e+00
1.345256205864245214e+00
1.345100204839313029e+00
1.344944289095574286e+00
1.344788459606766962e+00
1.344632717338964278e+00
1.344477063250611337e+00
1.344321498292562200e+00
1.344166023408118971e+00
1.344010639533066653e+00
1.343855347595710903e+00
1.343700148516915105e+00
1.343545043210136125e+00
1.343390032581461835e+00
1.343235117529646638e+00
1.343080298946148332e+00
1.342925577715164742e+00
1.342770954713668363e+00
1.342616430811444106e+00
1.342462006871123270e+00
1.342307683748221736e+00
1.342153462291172605e+00
1.341999343341364170e+00
1.341845327733174109e+00
1.341691416294006123e+00
1.341537609844321910e+00
1.341383909197679802e+00
1.341230315160769848e+00
1.341076828533443344e+00
1.340923450108754356e+00
1.340770180672989031e+00
1.340617021005704679e+00
1.340463971879759963e+00
1.340311034061350215e+00
1.340158208310045174e+00
1.340005495378816747e+00
1.339852896014077643e+00
1.339700410955714238e+00
1.339548040937118767e+00
1.339395786685223966e+00
1.339243648920536600e+00
1.339091628357170327e+00
1.338939725702878114e+00
1.338787941659087544e+00
1.338636276920931900e+00
1.338484732177283032e+00
1.338333308110784436e+00
1.338182005397885010e+00
1.338030824708869471e+00
1.337879766707891882e+00
1.337728832053007633e+00
1.337578021396205186e+00
1.337427335383440052e+00
1.337276774654662770e+00
1.337126339843854206e+00
1.336976031579056645e+00
1.336825850482404210e+00
1.336675797170152835e+00
1.336525872252716240e+00
1.336376076334692575e+00
1.336226410014897947e+00
1.336076873886395067e+00
1.335927468536527218e+00
1.335778194546947129e+00
1.335629052493646274e+00
1.335480042946989077e+00
1.335331166471738440e+00
1.335182423627089943e+00
1.335033814966699817e+00
1.334885341038716478e+00
1.334737002385808058e+00
1.334588799545194604e+00
1.334440733048677163e+00
1.334292803422665319e+00
1.334145011188208718e+00
1.333997356861026384e+00
1.333849840951534693e+00
1.333702463964876683e+00
1.333555226400951588e+00
1.333408128754443478e+00
1.333261171514849242e+00
1.333114355166507892e+00
1.332967680188629878e+00
1.332821147055322175e+00
1.332674756235621150e+00
1.332528508193516759e+00
1.332382403387982972e+00
1.332236442273003751e+00
1.332090625297603026e+00
1.331944952905869783e+00
1.331799425536988490e+00
1.331654043625263961e+00
1.331508807600149558e+00
1.331363717886275611e+00
1.331218774903474067e+00
1.331073979066808688e+00
1.330929330786598364e+00
1.330784830468445534e+00
1.330640478513264391e+00
1.330496275317304633e+00
1.330352221272178559e+00
1.330208316764889265e+00
1.330064562177854848e+00
1.329920957888934385e+00
1.329777504271455468e+00
1.329634201694239515e+00
1.329491050521624640e+00
1.329348051113496965e+00
1.329205203825311710e+00
1.329062509008117399e+00
1.328919967008588277e+00
1.328777578169040297e+00
1.328635342827463761e+00
1.328493261317543306e+00
1.328351333968685211e+00
1.328209561106041825e+00
1.328067943050535771e+00
1.327926480118883923e+00
1.327785172623623833e+00
1.327644020873135045e+00
1.327503025171666406e+00
1.327362185819358054e+00
1.327221503112266277e+00
1.327080977342386614e+00
1.326940608797678500e+00
1.326800397762089023e+00
1.326660344515576018e+00
1.326520449334129825e+00
1.326380712489801272e+00
1.326241134250718989e+00
1.326101714881118054e+00
1.325962454641359090e+00
1.325823353787952907e+00
1.325684412573583160e+00
1.325545631247128764e+00
1.325407010053686552e+00
1.325268549234594140e+00
1.325130249027452356e+00
1.324992109666146334e+00
1.324854131380869271e+00
1.324716314398143968e+00
1.324578658940844589e+00
1.324441165228218864e+00
1.324303833475909187e+00
1.324166663895975926e+00
1.324029656696915858e+00
1.323892812083688808e+00
1.323756130257732755e+00
1.323619611416990693e+00
1.323483255755928845e+00
1.323347063465556861e+00
1.323211034733452696e+00
1.323075169743779478e+00
1.322939468677308161e+00
1.322803931711438175e+00
1.322668559020218293e+00
1.322533350774365735e+00
1.322398307141288809e+00
1.322263428285104014e+00
1.322128714366660240e+00
1.321994165543554978e+00
1.321859781970157410e+00
1.321725563797626846e+00
1.321591511173931810e+00
1.321457624243872253e+00
1.321323903149095536e+00
1.321190348028121520e+00
1.321056959016354782e+00
1.320923736246110591e+00
1.320790679846629345e+00
1.320657789944100324e+00
1.320525066661674796e+00
1.320392510119491325e+00
1.320260120434690432e+00
1.320127897721435017e+00
1.319995842090928573e+00
1.319863953651434052e+00
1.319732232508292746e+00
1.319600678763941382e+00
1.319469292517932324e+00
1.319338073866950012e+00
1.319207022904831383e+00
1.319076139722581420e+00
1.318945424408392464e+00
1.318814877047662204e+00
1.318684497723010995e+00
1.318554286514299845e+00
1.318424243498648618e+00
1.318294368750452694e+00
1.318164662341400062e+00
1.318035124340489972e+00
1.317905754814049812e+00
1.317776553825752206e+00
1.317647521436630997e+00
1.317518657705100349e+00
1.317389962686970950e+00
1.317261436435465560e+00
1.317133079001237217e+00
1.317004890432386333e+00
1.316876870774475350e+00
1.316749020070547171e+00
1.316621338361140925e+00
1.316493825684307950e+00
1.316366482075628674e+00
1.316239307568228378e+00
1.316112302192793848e+00
1.315985465977588476e+00
1.315858798948469133e+00
1.315732301128901494e+00
1.315605972539977131e+00
1.315479813200426173e+00
1.315353823126636623e+00
1.315228002332667234e+00
1.315102350830264388e+00
1.314976868628876971e+00
1.314851555735672139e+00
1.314726412155549307e+00
1.314601437891156799e+00
1.314476632942906065e+00
1.314351997308987663e+00
1.314227530985384584e+00
1.314103233965888684e+00
1.313979106242113559e+00
1.313855147803512313e+00
1.313731358637389546e+00
1.313607738728915564e+00
1.313484288061144589e+00
1.313361006615023197e+00
1.313237894369410519e+00
1.313114951301090461e+00
1.312992177384782355e+00
1.312869572593160505e+00
1.312747136896866174e+00
1.312624870264519572e+00
1.312502772662736295e+00
1.312380844056140194e+00
1.312259084407376708e+00
1.312137493677127953e+00
1.312016071824124275e+00
1.311894818805158458e+00
1.311773734575101713e+00
1.311652819086913002e+00
1.311532072291654138e+00
1.311411494138505329e+00
1.311291084574774057e+00
1.311170843545910181e+00
1.311050770995520809e+00
1.310930866865381184e+00
1.310811131095446669e+00
1.310691563623867850e+00
1.310572164387002969e+00
1.310452933319428581e+00
1.310333870353955099e+00
1.310214975421636341e+00
1.310096248451785073e+00
1.309977689371983001e+00
1.309859298108094094e+00
1.309741074584277465e+00
1.309623018722998244e+00
1.309505130445041576e+00
1.309387409669522828e+00
1.309269856313900693e+00
1.309152470293988735e+00
1.309035251523968046e+00
1.308918199916398128e+00
1.308801315382229102e+00
1.308684597830814145e+00
1.308568047169919257e+00
1.308451663305737478e+00
1.308335446142897318e+00
1.308219395584478750e+00
1.308103511532017871e+00
1.307987793885525551e+00
1.307872242543494101e+00
1.307756857402909478e+00
1.307641638359262615e+00
1.307526585306562072e+00
1.307411698137342038e+00
1.307296976742675865e+00
1.307182421012186513e+00
1.307068030834054984e+00
1.306953806095035420e+00
1.306839746680462433e+00
1.306725852474263538e+00
1.306612123358968480e+00
1.306498559215721444e+00
1.306385159924289496e+00
1.306271925363076125e+00
1.306158855409127462e+00
1.306045949938146489e+00
1.305933208824501479e+00
1.305820631941236654e+00
1.305708219160081729e+00
1.305595970351463020e+00
1.305483885384512988e+00
1.305371964127079787e+00
1.305260206445738591e+00
1.305148612205800696e+00
1.305037181271322844e+00
1.304925913505117219e+00
1.304814808768762324e+00
1.304703866922612310e+00
1.304593087825804298e+00
1.304482471336271487e+00
1.304372017310750920e+00
1.304261725604791700e+00
1.304151596072767427e+00
1.304041628567883304e+00
1.303931822942186347e+00
1.303822179046573826e+00
1.303712696730803700e+00
1.303603375843502832e+00
1.303494216232176761e+00
1.303385217743218583e+00
1.303276380221916941e+00
1.303167703512466691e+00
1.303059187457976442e+00
1.302950831900479889e+00
1.302842636680939581e+00
1.302734601639262024e+00
1.302626726614300789e+00
1.302519011443869612e+00
1.302411455964747278e+00
1.302304060012689835e+00
1.302196823422435701e+00
1.302089746027716544e+00
1.301982827661264608e+00
1.301876068154821597e+00
1.301769467339146225e+00
1.301663025044024868e+00
1.301556741098275349e+00
1.301450615329759586e+00
1.301344647565389590e+00
1.301238837631136125e+00
1.301133185352036481e+00
1.301027690552202687e+00
1.300922353054829284e+00
1.300817172682200873e+00
1.300712149255701888e+00
1.300607282595822589e+00
1.300502572522165945e+00
1.300398018853458293e+00
1.300293621407555777e+00
1.300189380001449901e+00
1.300085294451279516e+00
1.299981364572333931e+00
1.299877590179062903e+00
1.299773971085084412e+00
1.299670507103189987e+00
1.299567198045354921e+00
1.299464043722742712e+00
1.299361043945715499e+00
1.299258198523837837e+00
1.299155507265887355e+00
1.299052969979860084e+00
1.298950586472976676e+00
1.298848356551692174e+00
1.298746280021701116e+00
1.298644356687945756e+00
1.298542586354620942e+00
1.298440968825183894e+00
1.298339503902360192e+00
1.298238191388148222e+00
1.298137031083830273e+00
1.298036022789975874e+00
1.297935166306449783e+00
1.297834461432419317e+00
1.297733907966359901e+00
1.297633505706062618e+00
1.297533254448639539e+00
1.297433153990532606e+00
1.297333204127517181e+00
1.297233404654711819e+00
1.297133755366581376e+00
1.297034256056945223e+00
1.296934906518985020e+00
1.296835706545247380e+00
1.296736655927654081e+00
1.296637754457505176e+00
1.296539001925487655e+00
1.296440398121678994e+00
1.296341942835556482e+00
1.296243635856001220e+00
1.296145476971304333e+00
1.296047465969174084e+00
1.295949602636740750e+00
1.295851886760563287e+00
1.295754318126634885e+00
1.295656896520389179e+00
1.295559621726706689e+00
1.295462493529918824e+00
1.295365511713815421e+00
1.295268676061650304e+00
1.295171986356146387e+00
1.295075442379501229e+00
1.294979043913394356e+00
1.294882790738990819e+00
1.294786682636947628e+00
1.294690719387419975e+00
1.294594900770065671e+00
1.294499226564052474e+00
1.294403696548059646e+00
1.294308310500289494e+00
1.294213068198466488e+00
1.294117969419847025e+00
1.294023013941222322e+00
1.293928201538926182e+00
1.293833531988836771e+00
1.293739005066385728e+00
1.293644620546559931e+00
1.293550378203909723e+00
1.293456277812551791e+00
1.293362319146175166e+00
1.293268501978047436e+00
1.293174826081016526e+00
1.293081291227520246e+00
1.292987897189587621e+00
1.292894643738845994e+00
1.292801530646524810e+00
1.292708557683460269e+00
1.292615724620103101e+00
1.292523031226518349e+00
1.292430477272395795e+00
1.292338062527049747e+00
1.292245786759428805e+00
1.292153649738114751e+00
1.292061651231333652e+00
1.291969791006954971e+00
1.291878068832499782e+00
1.291786484475144547e+00
1.291695037701724225e+00
1.291603728278739815e+00
1.291512555972359921e+00
1.291421520548426516e+00
1.291330621772460274e+00
1.291239859409663904e+00
1.291149233224926141e+00
1.291058742982829077e+00
1.290968388447647719e+00
1.290878169383358864e+00
1.290788085553643771e+00
1.290698136721891043e+00
1.290608322651203066e+00
1.290518643104400454e+00
1.290429097844023598e+00
1.290339686632339111e+00
1.290250409231343598e+00
1.290161265402768098e+00
1.290072254908080751e+00
1.289983377508493678e+00
1.289894632964962984e+00
1.289806021038197859e+00
1.289717541488659691e+00
1.289629194076569396e+00
1.289540978561910523e+00
1.289452894704432584e+00
1.289364942263655500e+00
1.289277120998874260e+00
1.289189430669160474e+00
1.289101871033369040e+00
1.289014441850140358e+00
1.288927142877904997e+00
1.288839973874885692e+00
1.288752934599104227e+00
1.288666024808382327e+00
1.288579244260346091e+00
1.288492592712431772e+00
1.288406069921885555e+00
1.288319675645771767e+00
1.288233409640972216e+00
1.288147271664192406e+00
1.288061261471965313e+00
1.287975378820652717e+00
1.287889623466451638e+00
1.287803995165394566e+00
1.287718493673357445e+00
1.287633118746058125e+00
1.287547870139062578e+00
1.287462747607789337e+00
1.287377750907510165e+00
1.287292879793355382e+00
1.287208134020316974e+00
1.287123513343250591e+00
1.287039017516881323e+00
1.286954646295805027e+00
1.286870399434491441e+00
1.286786276687290176e+00
1.286702277808430717e+00
1.286618402552026641e+00
1.286534650672080282e+00
1.286451021922483839e+00
1.286367516057024929e+00
1.286284132829386362e+00
1.286200871993152806e+00
1.286117733301811894e+00
1.286034716508758002e+00
1.285951821367294245e+00
1.285869047630638029e+00
1.285786395051919939e+00
1.285703863384191514e+00
1.285621452380425689e+00
1.285539161793518570e+00
1.285456991376295655e+00
1.285374940881512495e+00
1.285293010061857588e+00
1.285211198669955479e+00
1.285129506458371651e+00
1.285047933179612967e+00
1.284966478586130334e+00
1.284885142430324034e+00
1.284803924464544167e+00
1.284722824441093536e+00
1.284641842112233645e+00
1.284560977230181811e+00
1.284480229547119823e+00
1.284399598815192389e+00
1.284319084786511800e+00
1.284238687213159702e+00
1.284158405847191986e+00
1.284078240440637009e+00
1.283998190745503365e+00
1.283918256513779221e+00
1.283838437497435425e+00
1.283758733448428835e+00
1.283679144118705207e+00
1.283599669260199416e+00
1.283520308624841011e+00
1.283441061964555763e+00
1.283361929031265447e+00
1.283282909576895614e+00
1.283204003353372924e+00
1.283125210112631365e+00
1.283046529606611807e+00
1.282967961587267114e+00
1.282889505806561470e+00
1.282811162016476381e+00
1.282732929969009783e+00
1.282654809416181152e+00
1.282576800110030613e+00
1.282498901802625157e+00
1.282421114246056870e+00
1.282343437192450031e+00
1.282265870393958451e+00
1.282188413602770805e+00
1.282111066571112179e+00
1.282033829051245855e+00
1.281956700795476412e+00
1.281879681556151285e+00
1.281802771085663206e+00
1.281725969136451315e+00
1.281649275461005821e+00
1.281572689811868004e+00
1.281496211941632879e+00
1.281419841602951415e+00
1.281343578548533202e+00
1.281267422531147782e+00
1.281191373303625980e+00
1.281115430618865236e+00
1.281039594229827161e+00
1.280963863889543752e+00
1.280888239351115399e+00
1.280812720367717539e+00
1.280737306692597999e+00
1.280661998079082320e+00
1.280586794280573981e+00
1.280511695050557064e+00
1.280436700142598694e+00
1.280361809310349042e+00
1.280287022307546430e+00
1.280212338888015777e+00
1.280137758805672821e+00
1.280063281814525000e+00
1.279988907668673903e+00
1.279914636122316374e+00
1.279840466929747844e+00
1.279766399845362557e+00
1.279692434623655117e+00
1.279618571019224493e+00
1.279544808786774457e+00
1.279471147681114918e+00
1.279397587457163699e+00
1.279324127869950534e+00
1.279250768674614847e+00
1.279177509626412190e+00
1.279104350480710695e+00
1.279031290992998393e+00
1.278958330918880559e+00
1.278885470014083703e+00
1.278812708034455792e+00
1.278740044735968917e+00
1.278667479874721513e+00
1.278595013206937914e+00
1.278522644488972348e+00
1.278450373477309165e+00
1.278378199928564829e+00
1.278306123599488142e+00
1.278234144246965798e+00
1.278162261628019047e+00
1.278090475499808587e+00
1.278018785619634778e+00
1.277947191744939204e+00
1.277875693633307552e+00
1.277804291042468954e+00
1.277732983730299088e+00
1.277661771454820849e+00
1.277590653974207013e+00
1.277519631046780457e+00
1.277448702431016159e+00
1.277377867885541640e+00
1.277307127169141632e+00
1.277236480040754518e+00
1.277165926259479223e+00
1.277095465584571876e+00
1.277025097775450257e+00
1.276954822591693350e+00
1.276884639793045118e+00
1.276814549139413391e+00
1.276744550390871424e+00
1.276674643307662116e+00
1.276604827650195340e+00
1.276535103179052388e+00
1.276465469654984863e+00
1.276395926838919781e+00
1.276326474491955576e+00
1.276257112375368541e+00
1.276187840250609717e+00
1.276118657879310225e+00
1.276049565023279708e+00
1.275980561444508110e+00
1.275911646905167895e+00
1.275842821167614716e+00
1.275774083994388075e+00
1.275705435148214217e+00
1.275636874392005238e+00
1.275568401488861747e+00
1.275500016202073983e+00
1.275431718295121586e+00
1.275363507531677598e+00
1.275295383675606242e+00
1.275227346490966696e+00
1.275159395742013535e+00
1.275091531193196959e+00
1.275023752609164784e+00
1.274956059754764670e+00
1.274888452395042115e+00
1.274820930295244459e+00
1.274753493220821543e+00
1.274686140937425716e+00
1.274618873210913383e+00
1.274551689807346344e+00
1.274484590492993341e+00
1.274417575034329619e+00
1.274350643198038924e+00
1.274283794751015497e+00
1.274217029460364081e+00
1.274150347093399471e+00
1.274083747417650736e+00
1.274017230200859885e+00
1.273950795210984532e+00
1.273884442216196566e+00
1.273818170984885256e+00
1.273751981285657697e+00
1.273685872887339920e+00
1.273619845558976893e+00
1.273553899069834738e+00
1.273488033189400737e+00
1.273422247687384878e+00
1.273356542333720309e+00
1.273290916898565994e+00
1.273225371152304497e+00
1.273159904865545755e+00
1.273094517809125970e+00
[truncated: 21,285 more rows]
