# Supplementary material for: Multi-orbit lunar GNSS constellation design with distant retrograde orbit and Halo orbit combination
Source: Sci Rep. 2023 Jun 22;13:10158. doi: 10.1038/s41598-023-37348-x (PMC10287729; doi:10.1038/s41598-023-37348-x)
Supplement: Supplementary file 1 — Supplementary Information. [file 41598_2023_37348_MOESM1_ESM.zip › supplement materials of the manuscript/Figure 10/Equatorial Region of the Moon/Case M-1/(a)PDOP Value.csv]

1.808172047
1.80817206
1.808172101
1.80817217
1.808172265
1.808172388
1.808172538
1.808172716
1.80817292
1.808173152
1.808173412
1.808173698
1.808174012
1.808174353
1.808174722
1.808175117
1.80817554
1.808175991
1.808176468
1.808176973
1.808177505
1.808178065
1.808178651
1.808179265
1.808179907
1.808180575
1.808181271
1.808181994
1.808182744
1.808183522
1.808184326
1.808185158
1.808186018
1.808186904
1.808187818
1.808188759
1.808189727
1.808190722
1.808191745
1.808192795
1.808193872
1.808194976
1.808196108
1.808197266
1.808198452
1.808199665
1.808200905
1.808202173
1.808203467
1.808204789
1.808206138
1.808207514
1.808208917
1.808210348
1.808211805
1.80821329
1.808214802
1.808216341
1.808217907
1.8082195
1.80822112
1.808222767
1.808224442
1.808226143
1.808227872
1.808229627
1.80823141
1.80823322
1.808235056
1.80823692
1.808238811
1.808240729
1.808242674
1.808244646
1.808246645
1.808248671
1.808250724
1.808252803
1.80825491
1.808257044
1.808259205
1.808261392
1.808263607
1.808265849
1.808268117
1.808270412
1.808272735
1.808275084
1.80827746
1.808279863
1.808282292
1.808284749
1.808287232
1.808289742
1.80829228
1.808294843
1.808297434
1.808300051
1.808302696
1.808305367
1.808308064
1.808310789
1.80831354
1.808316318
1.808319123
1.808321954
1.808324812
1.808327697
1.808330608
1.808333546
1.80833651
1.808339502
1.80834252
1.808345564
1.808348635
1.808351733
1.808354857
1.808358008
1.808361185
1.808364389
1.808367619
1.808370876
1.808374159
1.808377469
1.808380805
1.808384168
1.808387557
1.808390972
1.808394414
1.808397883
1.808401377
1.808404898
1.808408446
1.808412019
1.80841562
1.808419246
1.808422899
1.808426577
1.808430283
1.808434014
1.808437772
1.808441555
1.808445366
1.808449202
1.808453064
1.808456953
1.808460867
1.808464808
1.808468775
1.808472768
1.808476787
1.808480832
1.808484903
1.808489001
1.808493124
1.808497273
1.808501448
1.808505649
1.808509876
1.808514129
1.808518408
1.808522713
1.808527043
1.8085314
1.808535782
1.80854019
1.808544624
1.808549084
1.808553569
1.80855808
1.808562617
1.80856718
1.808571768
1.808576382
1.808581022
1.808585687
1.808590378
1.808595094
1.808599836
1.808604604
1.808609397
1.808614215
1.80861906
1.808623929
1.808628824
1.808633745
1.808638691
1.808643662
1.808648659
1.808653681
1.808658728
1.808663801
1.808668899
1.808674022
1.80867917
1.808684344
1.808689543
1.808694767
1.808700016
1.808705291
1.80871059
1.808715915
1.808721265
1.80872664
1.808732039
1.808737464
1.808742914
1.808748389
1.808753889
1.808759414
1.808764963
1.808770538
1.808776137
1.808781761
1.80878741
1.808793084
1.808798783
1.808804506
1.808810254
1.808816027
1.808821824
1.808827646
1.808833493
1.808839364
1.80884526
1.808851181
1.808857126
1.808863095
1.808869089
1.808875108
1.808881151
1.808887218
1.80889331
1.808899426
1.808905566
1.808911731
1.80891792
1.808924133
1.808930371
1.808936632
1.808942918
1.808949228
1.808955563
1.808961921
1.808968303
1.80897471
1.80898114
1.808987595
1.808994073
1.809000576
1.809007102
1.809013653
1.809020227
1.809026825
1.809033447
1.809040092
1.809046762
1.809053455
1.809060172
1.809066912
1.809073677
1.809080465
1.809087276
1.809094111
1.80910097
1.809107852
1.809114757
1.809121687
1.809128639
1.809135615
1.809142614
1.809149637
1.809156683
1.809163752
1.809170845
1.809177961
1.8091851
1.809192262
1.809199448
1.809206656
1.809213888
1.809221143
1.80922842
1.809235721
1.809243045
1.809250392
1.809257761
1.809265154
1.809272569
1.809280007
1.809287468
1.809294952
1.809302459
1.809309988
1.80931754
1.809325114
1.809332712
1.809340331
1.809347974
1.809355639
1.809363326
1.809371036
1.809378768
1.809386523
1.8093943
1.809402099
1.809409921
1.809417765
1.809425631
1.80943352
1.809441431
1.809449363
1.809457318
1.809465295
1.809473294
1.809481316
1.809489359
1.809497424
1.809505511
1.80951362
1.809521751
1.809529903
1.809538078
1.809546274
1.809554492
1.809562731
1.809570993
1.809579276
1.80958758
1.809595906
1.809604254
1.809612623
1.809621014
1.809629426
1.809637859
1.809646314
1.80965479
1.809663288
1.809671806
1.809680346
1.809688907
1.80969749
1.809706093
1.809714718
1.809723363
1.80973203
1.809740718
1.809749426
1.809758156
1.809766906
1.809775677
1.809784469
1.809793282
1.809802116
1.80981097
1.809819845
1.809828741
1.809837657
1.809846594
1.809855551
1.809864529
1.809873527
1.809882546
1.809891585
1.809900644
1.809909724
1.809918824
1.809927945
1.809937085
1.809946246
1.809955427
1.809964628
1.809973849
1.80998309
1.809992351
1.810001632
1.810010933
1.810020253
1.810029594
1.810038954
1.810048335
1.810057734
1.810067154
1.810076593
1.810086052
1.810095531
1.810105029
1.810114546
1.810124083
1.81013364
1.810143216
1.810152811
1.810162425
1.810172059
1.810181712
1.810191384
1.810201076
1.810210786
1.810220516
1.810230264
1.810240032
1.810249819
1.810259624
1.810269449
1.810279292
1.810289154
1.810299035
1.810308934
1.810318853
1.81032879
1.810338745
1.810348719
1.810358712
1.810368723
1.810378753
1.810388801
1.810398868
1.810408953
1.810419056
1.810429177
1.810439317
1.810449474
1.81045965
1.810469844
1.810480057
1.810490287
1.810500535
1.810510801
1.810521085
1.810531387
1.810541706
1.810552044
1.810562399
1.810572772
1.810583162
1.81059357
1.810603996
1.810614439
1.8106249
1.810635378
1.810645874
1.810656387
1.810666917
1.810677465
1.810688029
1.810698611
1.810709211
1.810719827
1.81073046
1.810741111
1.810751778
1.810762463
1.810773164
1.810783882
1.810794617
1.810805369
1.810816137
1.810826922
1.810837724
1.810848543
1.810859378
1.810870229
1.810881098
1.810891982
1.810902883
1.8109138
1.810924734
1.810935684
1.81094665
1.810957632
1.810968631
1.810979645
1.810990676
1.811001722
1.811012785
1.811023864
1.811034958
1.811046068
1.811057194
1.811068336
1.811079494
1.811090667
1.811101856
1.81111306
1.81112428
1.811135516
1.811146767
1.811158033
1.811169315
1.811180612
1.811191924
1.811203252
1.811214594
1.811225952
1.811237325
1.811248713
1.811260116
1.811271534
1.811282967
1.811294415
1.811305878
1.811317355
1.811328847
1.811340354
1.811351876
1.811363412
1.811374963
1.811386528
1.811398108
1.811409702
1.81142131
1.811432933
1.81144457
1.811456222
1.811467888
1.811479567
1.811491261
1.811502969
1.811514691
1.811526427
1.811538177
1.811549941
1.811561719
1.811573511
1.811585316
1.811597135
1.811608967
1.811620814
1.811632674
1.811644547
1.811656434
1.811668334
1.811680248
1.811692175
1.811704115
1.811716069
1.811728035
1.811740015
1.811752008
1.811764015
1.811776034
1.811788066
1.811800111
1.811812169
1.81182424
1.811836323
1.811848419
1.811860528
1.81187265
1.811884784
1.811896931
1.811909091
1.811921262
1.811933447
1.811945643
1.811957852
1.811970073
1.811982307
1.811994552
1.81200681
1.81201908
1.812031362
1.812043656
1.812055962
1.81206828
1.812080609
1.812092951
1.812105304
1.812117669
1.812130045
1.812142434
1.812154833
1.812167245
1.812179668
1.812192102
1.812204547
1.812217004
1.812229473
1.812241952
1.812254443
1.812266945
1.812279458
1.812291982
1.812304517
1.812317063
1.81232962
1.812342188
1.812354766
1.812367355
1.812379956
1.812392566
1.812405188
1.81241782
1.812430462
1.812443115
1.812455779
1.812468452
1.812481137
1.812493831
1.812506536
1.812519251
1.812531976
1.812544711
1.812557456
1.812570211
1.812582977
1.812595752
1.812608537
1.812621331
1.812634136
1.81264695
1.812659774
1.812672608
1.812685451
1.812698303
1.812711165
1.812724037
1.812736918
1.812749808
1.812762708
1.812775616
1.812788534
1.812801462
1.812814398
1.812827343
1.812840297
1.81285326
1.812866233
1.812879213
1.812892203
1.812905202
1.812918209
1.812931225
1.812944249
1.812957282
1.812970324
1.812983374
1.812996432
1.813009499
1.813022574
1.813035657
1.813048749
1.813061849
1.813074957
1.813088073
1.813101197
1.813114329
1.813127468
1.813140616
1.813153772
1.813166935
1.813180106
1.813193285
1.813206471
1.813219665
1.813232867
1.813246076
1.813259293
1.813272516
1.813285748
1.813298986
1.813312232
1.813325485
1.813338745
1.813352012
1.813365287
1.813378568
1.813391856
1.813405151
1.813418453
1.813431762
1.813445078
1.8134584
1.813471729
1.813485064
1.813498407
1.813511755
1.81352511
1.813538472
1.81355184
1.813565214
1.813578594
1.813591981
1.813605374
1.813618773
1.813632178
1.813645589
1.813659006
1.813672429
1.813685858
1.813699293
1.813712734
1.81372618
1.813739632
1.813753089
1.813766553
1.813780021
1.813793496
1.813806975
1.81382046
1.813833951
1.813847446
1.813860947
1.813874453
1.813887965
1.813901481
1.813915003
1.813928529
1.813942061
1.813955597
1.813969138
1.813982684
1.813996235
1.81400979
1.81402335
1.814036915
1.814050485
1.814064058
1.814077637
1.814091219
1.814104807
1.814118398
1.814131994
1.814145594
1.814159198
1.814172806
1.814186418
1.814200035
1.814213655
1.814227279
1.814240908
1.81425454
1.814268175
1.814281815
1.814295458
1.814309105
1.814322756
1.81433641
1.814350067
1.814363728
1.814377393
1.81439106
1.814404732
1.814418406
1.814432083
1.814445764
1.814459448
1.814473135
1.814486825
1.814500518
1.814514213
1.814527912
1.814541614
1.814555318
1.814569025
1.814582735
1.814596447
1.814610162
1.814623879
1.814637599
1.814651322
1.814665047
1.814678774
1.814692503
1.814706235
1.814719969
1.814733705
1.814747443
1.814761183
1.814774925
1.81478867
1.814802416
1.814816164
1.814829914
1.814843665
1.814857418
1.814871173
1.81488493
1.814898688
1.814912448
1.814926209
1.814939972
1.814953736
1.814967502
1.814981268
1.814995036
1.815008805
1.815022576
1.815036347
1.81505012
1.815063893
1.815077668
1.815091443
1.81510522
1.815118997
1.815132775
1.815146553
1.815160333
1.815174113
1.815187893
1.815201674
1.815215456
1.815229238
1.81524302
1.815256803
1.815270587
1.81528437
1.815298154
1.815311937
1.815325721
1.815339505
1.815353289
1.815367074
1.815380858
1.815394641
1.815408425
1.815422209
1.815435992
1.815449775
1.815463558
1.81547734
1.815491122
1.815504903
1.815518684
1.815532465
1.815546244
1.815560023
1.815573802
1.815587579
1.815601356
1.815615132
1.815628907
1.815642681
1.815656454
1.815670227
1.815683998
1.815697768
1.815711536
1.815725304
1.81573907
1.815752835
1.815766599
1.815780361
1.815794122
1.815807882
1.81582164
1.815835396
1.815849151
1.815862904
1.815876655
1.815890405
1.815904152
1.815917898
1.815931643
1.815945385
1.815959125
1.815972863
1.815986599
1.816000333
1.816014065
1.816027795
1.816041522
1.816055248
1.81606897
1.816082691
1.816096409
1.816110125
1.816123838
1.816137548
1.816151256
1.816164962
1.816178664
1.816192364
1.816206061
1.816219756
1.816233447
1.816247136
1.816260822
1.816274504
1.816288184
1.816301861
1.816315534
1.816329204
1.816342872
1.816356535
1.816370196
1.816383853
1.816397507
1.816411158
1.816424805
1.816438448
1.816452088
1.816465725
1.816479358
1.816492987
1.816506612
1.816520234
1.816533852
1.816547466
1.816561076
1.816574682
1.816588284
1.816601883
1.816615477
1.816629067
1.816642653
1.816656235
1.816669812
1.816683386
1.816696955
1.816710519
1.81672408
1.816737636
1.816751187
1.816764734
1.816778276
1.816791814
1.816805347
1.816818875
1.816832399
1.816845918
1.816859432
1.816872942
1.816886446
1.816899946
1.81691344
1.81692693
1.816940414
1.816953894
1.816967368
1.816980837
1.816994301
1.81700776
1.817021214
1.817034662
1.817048105
1.817061542
1.817074974
1.8170884
1.817101821
1.817115237
1.817128646
1.817142051
1.817155449
1.817168842
1.817182229
1.81719561
1.817208985
1.817222355
1.817235718
1.817249076
1.817262428
1.817275773
1.817289113
1.817302446
1.817315773
1.817329094
1.817342409
1.817355718
1.81736902
1.817382316
1.817395606
1.817408889
1.817422166
1.817435436
1.8174487
1.817461957
1.817475207
1.817488451
1.817501688
1.817514919
1.817528143
1.81754136
1.81755457
1.817567773
1.817580969
1.817594159
1.817607341
1.817620517
1.817633685
1.817646846
1.817660001
1.817673148
1.817686287
1.81769942
1.817712545
1.817725663
1.817738774
1.817751877
1.817764973
1.817778062
1.817791143
1.817804216
1.817817282
1.817830341
1.817843391
1.817856434
1.81786947
1.817882497
1.817895517
1.817908529
1.817921533
1.81793453
1.817947518
1.817960499
1.817973471
1.817986436
1.817999392
1.818012341
1.818025281
1.818038213
1.818051137
1.818064053
1.81807696
1.818089859
1.81810275
1.818115633
1.818128507
1.818141373
1.81815423
1.818167079
1.818179919
1.818192751
1.818205574
1.818218389
1.818231195
1.818243992
1.818256781
1.81826956
1.818282331
1.818295094
1.818307847
1.818320591
1.818333327
1.818346054
1.818358771
1.81837148
1.81838418
1.81839687
1.818409552
1.818422224
1.818434887
1.529478097
1.529448887
1.529419139
1.529388853
1.529358033
1.529326681
1.5292948
1.52926239
1.529229455
1.529195998
1.529162019
1.529127522
1.529092509
1.529056982
1.529020943
1.528984395
1.52894734
1.52890978
1.528871717
1.528833154
1.528794092
1.528754535
1.528714484
1.528673941
1.528632909
1.52859139
1.528549387
1.5285069
1.528463934
1.528420489
1.528376567
1.528332172
1.528287306
1.52824197
1.528196166
1.528149898
1.528103166
1.528055974
1.528008323
1.527960215
1.527911653
1.527862638
1.527813174
1.527763262
1.527712903
1.527662101
1.527610858
1.527559175
1.527507054
1.527454498
1.527401509
1.527348089
1.527294239
1.527239963
1.527185262
1.527130138
1.527074593
1.52701863
1.526962249
1.526905455
1.526848247
1.526790629
1.526732603
1.52667417
1.526615333
1.526556093
1.526496453
1.526436414
1.526375979
1.52631515
1.526253928
1.526192315
1.526130314
1.526067927
1.526005155
1.525942
1.525878465
1.525814551
1.525750261
1.525685595
1.525620557
1.525555148
1.525489369
1.525423224
1.525356713
1.525289839
1.525222604
1.525155009
1.525087057
1.525018749
1.524950087
1.524881073
1.524811708
1.524741996
1.524671937
1.524601534
1.524530788
1.524459701
1.524388275
1.524316512
1.524244413
1.524171981
1.524099217
1.524026124
1.523952701
1.523878953
1.52380488
1.523730484
1.523655767
1.523580731
1.523505377
1.523429708
1.523353725
1.523277429
1.523200823
1.523123908
1.523046686
1.522969158
1.522891327
1.522813195
1.522734762
1.52265603
1.522577002
1.522497678
1.522418061
1.522338153
1.522257954
1.522177467
1.522096693
1.522015634
1.521934292
1.521852668
1.521770763
1.52168858
1.521606121
1.521523385
1.521440377
1.521357096
1.521273545
1.521189724
1.521105637
1.521021284
1.520936667
1.520851787
1.520766646
1.520681246
1.520595588
1.520509674
1.520423505
1.520337083
1.520250409
1.520163485
1.520076312
1.519988892
1.519901227
1.519813318
1.519725166
1.519636773
1.51954814
1.51945927
1.519370162
1.51928082
1.519191244
1.519101435
1.519011396
1.518921128
1.518830631
1.518739909
1.518648961
1.51855779
1.518466396
1.518374782
1.518282949
1.518190897
1.51809863
1.518006147
1.51791345
1.517820541
1.517727421
1.517634092
1.517540554
1.51744681
1.51735286
1.517258706
1.517164349
1.517069791
1.516975033
1.516880076
1.516784921
1.516689571
1.516594025
1.516498286
1.516402355
1.516306233
1.516209922
1.516113422
1.516016735
1.515919863
1.515822806
1.515725566
1.515628144
1.515530541
1.515432759
1.515334798
1.515236661
1.515138348
1.515039861
1.5149412
1.514842368
1.514743365
1.514644192
1.51454485
1.514445342
1.514345668
1.514245828
1.514145826
1.51404566
1.513945334
1.513844848
1.513744202
1.513643399
1.51354244
1.513441325
1.513340055
1.609336306
1.609260267
1.609184159
1.609107982
1.609031736
1.608955424
1.608879046
1.608802603
1.608726096
1.608649526
1.608572894
1.608496201
1.608419448
1.608342635
1.608265765
1.608188837
1.608111854
1.608034814
1.607957721
1.607880574
1.607803375
1.607726124
1.607648822
1.607571471
1.60749407
1.607416622
1.607339127
1.607261586
1.607184
1.607106369
1.607028695
1.606950978
1.60687322
1.606795421
1.606717582
1.606639705
1.606561789
1.606483835
1.606405846
1.60632782
1.606249761
1.606171667
1.60609354
1.606015381
1.60593719
1.60585897
1.605780719
1.605702439
1.605624132
1.605545797
1.605467436
1.605389049
1.605310638
1.605232202
1.605153743
1.605075262
1.604996759
1.604918235
1.604839692
1.604761129
1.604682547
1.604603948
1.604525332
1.604446699
1.604368051
1.604289388
1.604210712
1.604132022
1.60405332
1.603974606
1.603895881
1.603817146
1.603738401
1.603659648
1.603580886
1.603502117
1.603423342
1.603344561
1.603265774
1.603186983
1.603108188
1.60302939
1.60295059
1.602871788
1.602792985
1.602714181
1.602635378
1.602556576
1.602477776
1.602398978
1.602320183
1.602241391
1.602162604
1.602083823
1.602005046
1.601926277
1.601847514
1.601768758
1.601690011
1.601611273
1.601532545
1.601453826
1.601375119
1.601296423
1.601217738
1.601139067
1.601060409
1.600981764
1.600903135
1.60082452
1.600745921
1.600667338
1.600588772
1.600510224
1.600431694
1.600353182
1.60027469
1.600196218
1.600117766
1.600039335
1.599960925
1.599882538
1.599804173
1.599725832
1.599647515
1.599569221
1.599490953
1.599412711
1.599334494
1.599256304
1.599178141
1.599100006
1.599021899
1.598943821
1.598865772
1.598787752
1.598709764
1.598631806
1.598553879
1.598475984
1.598398122
1.598320293
1.598242497
1.598164735
1.598087007
1.598009314
1.597931657
1.597854036
1.597776451
1.597698903
1.597621392
1.59754392
1.597466486
1.59738909
1.597311734
1.597234418
1.597157142
1.597079907
1.597002713
1.59692556
1.59684845
1.596771382
1.596694358
1.596617377
1.59654044
1.596463547
1.596386699
1.596309897
1.59623314
1.596156429
1.596079765
1.596003148
1.595926579
1.595850058
1.595773584
1.59569716
1.595620785
1.595544459
1.595468184
1.595391958
1.595315784
1.595239661
1.59516359
1.595087571
1.595011604
1.59493569
1.594859829
1.594784022
1.59470827
1.594632571
1.594556928
1.594481339
1.594405807
1.59433033
1.59425491
1.594179546
1.59410424
1.594028991
1.593953801
1.593878668
1.593803594
1.593728579
1.593653623
1.593578728
1.593503892
1.593429117
1.593354402
1.593279749
1.593205157
1.593130627
1.593056159
1.592981754
1.592907412
1.592833133
1.592758917
1.592684766
1.592610679
1.592536656
1.592462698
1.592388806
1.592314979
1.592241218
1.592167523
1.592093894
1.592020333
1.591946839
1.591873412
1.591800053
1.591726762
1.59165354
1.591580387
1.591507302
1.591434287
1.591361341
1.591288466
1.591215661
1.591142926
1.591070262
1.59099767
1.590925148
1.590852699
1.590780321
1.590708016
1.590635784
1.590563624
1.590491538
1.590419525
1.590347586
1.59027572
1.590203929
1.590132213
1.590060571
1.589989005
1.589917514
1.589846098
1.589774759
1.589703495
1.589632308
1.589561198
1.589490165
1.589419209
1.58934833
1.589277529
1.589206806
1.589136161
1.589065595
1.588995107
1.588924699
1.588854369
1.588784119
1.588713949
1.588643859
1.588573849
1.588503919
1.58843407
1.588364302
1.588294615
1.588225009
1.588155485
1.588086043
1.588016683
1.587947405
1.587878209
1.587809097
1.587740067
1.58767112
1.587602257
1.587533477
1.587464782
1.58739617
1.587327642
1.587259199
1.587190841
1.587122567
1.587054379
1.586986275
1.586918258
1.586850326
1.58678248
1.58671472
1.586647046
1.586579459
1.586511958
1.586444545
1.586377218
1.586309979
1.586242828
1.586175764
1.586108788
1.5860419
1.5859751
1.585908388
1.585841766
1.585775232
1.585708787
1.585642431
1.585576165
1.585509988
1.585443901
1.585377904
1.585311996
1.58524618
1.585180453
1.585114817
1.585049272
1.584983818
1.584918455
1.584853183
1.584788003
1.584722914
1.584657917
1.584593012
1.584528199
1.584463478
1.58439885
1.584334314
1.584269872
1.584205522
1.584141265
1.584077101
1.584013031
1.583949054
1.583885171
1.583821382
1.583757686
1.583694085
1.583630579
1.583567166
1.583503848
1.583440625
1.583377497
1.583314464
1.583251526
1.583188683
1.583125936
1.583063284
1.583000729
1.582938269
1.582875905
1.582813637
1.582751465
1.58268939
1.582627411
1.582565529
1.582503744
1.582442056
1.582380465
1.582318971
1.582257575
1.582196276
1.582135074
1.582073971
1.582012965
1.581952057
1.581891247
1.581830536
1.581769923
1.581709408
1.581648992
1.581588674
1.581528456
1.581468336
1.581408316
1.581348394
1.581288572
1.58122885
1.581169227
1.581109703
1.58105028
1.580990956
1.580931732
1.580872608
1.580813585
1.580754662
1.580695839
1.580637117
1.580578495
1.580519975
1.580461555
1.580403236
1.580345018
1.580286901
1.580228886
1.580170972
1.580113159
1.580055448
1.579997839
1.579940332
1.579882926
1.579825622
1.579768421
1.579711322
1.579654325
1.57959743
1.579540638
1.579483948
1.579427361
1.579370877
1.579314496
1.579258217
1.579202042
1.57914597
1.579090001
1.579034135
1.578978373
1.578922714
1.578867159
1.578811707
1.57875636
1.578701116
1.578645976
1.57859094
1.578536008
1.57848118
1.578426457
1.578371838
1.578317323
1.578262913
1.578208608
1.578154407
1.578100311
1.57804632
1.577992433
1.577938652
1.577884976
1.577831405
1.577777939
1.577724579
1.577671324
1.577618174
1.57756513
1.577512192
1.577459359
1.577406632
1.577354011
1.577301496
1.577249087
1.577196784
1.577144587
1.577092497
1.577040512
1.576988634
1.576936863
1.576885198
1.576833639
1.576782188
1.576730842
1.576679604
1.576628473
1.576577448
1.576526531
1.57647572
1.576425017
1.57637442
1.576323932
1.57627355
1.576223276
1.576173109
1.57612305
1.576073098
1.576023254
1.575973518
1.575923889
1.575874368
1.575824955
1.575775651
1.575726454
1.575677365
1.575628384
1.575579512
1.575530748
1.575482092
1.575433544
1.575385105
1.575336775
1.575288553
1.57524044
1.575192435
1.462503511
1.462414145
1.462324831
1.462235567
1.462146354
1.462057191
1.461968079
1.461879019
1.461790009
1.46170105
1.461612142
1.461523284
1.461434478
1.461345723
1.46125702
1.461168367
1.461079766
1.460991215
1.460902717
1.460814269
1.460725873
1.460637528
1.460549235
1.460460993
1.460372803
1.460284664
1.460196577
1.460108541
1.460020557
1.459932625
1.459844745
1.459756916
1.459669139
1.459581415
1.459493741
1.45940612
1.459318551
1.459231034
1.459143569
1.459056155
1.458968794
1.458881485
1.458794228
1.458707024
1.458619871
1.458532771
1.458445723
1.458358727
1.458271784
1.458184893
1.458098054
1.458011268
1.457924534
1.457837853
1.457751224
1.457664648
1.457578124
1.457491653
1.457405235
1.457318869
1.457232555
1.457146295
1.457060087
1.456973932
1.45688783
1.45680178
1.456715783
1.45662984
1.456543949
1.45645811
1.456372325
1.456286593
1.456200914
1.456115287
1.456029714
1.455944194
1.455858727
1.455773312
1.455687951
1.455602644
1.455517389
1.455432187
1.455347039
1.455261944
1.455176902
1.455091913
1.455006977
1.454922095
1.454837266
1.454752491
1.454667769
1.4545831
1.454498485
1.454413923
1.454329414
1.454244959
1.454160557
1.454076209
1.453991914
1.453907673
1.453823486
1.453739352
1.453655271
1.453571244
1.453487271
1.453403351
1.453319485
1.453235673
1.453151914
1.45306821
1.452984558
1.452900961
1.452817417
1.452733927
1.452650491
1.452567108
1.45248378
1.452400505
1.452317284
1.452234117
1.452151004
1.452067944
1.451984939
1.451901987
1.451819089
1.451736246
1.451653456
1.45157072
1.451488038
1.45140541
1.451322837
1.451240317
1.451157851
1.451075439
1.450993082
1.450910778
1.450828529
1.450746333
1.450664192
1.450582105
1.450500072
1.450418093
1.450336168
1.450254297
1.450172481
1.450090719
1.450009011
1.449927357
1.449845757
1.449764212
1.449682721
1.449601284
1.449519902
1.449438573
1.449357299
1.44927608
1.449194914
1.449113803
1.449032747
1.448951744
1.448870796
1.448789903
1.448709064
1.448628279
1.448547548
1.448466872
1.448386251
1.448305683
1.448225171
1.448144712
1.448064308
1.447983959
1.447903664
1.447823424
1.447743238
1.447663106
1.447583029
1.447503007
1.447423039
1.447343125
1.447263267
1.447183462
1.447103713
1.447024017
1.446944377
1.446864791
1.44678526
1.446705783
1.446626361
1.446546993
1.44646768
1.446388422
1.446309218
1.446230069
1.446150975
1.446071935
1.44599295
1.44591402
1.445835144
1.445756323
1.445677557
1.445598846
1.445520189
1.445441587
1.445363039
1.445284547
1.445206109
1.445127726
1.445049398
1.444971124
1.444892905
1.444814742
1.444736632
1.444658578
1.444580578
1.444502634
1.444424744
1.444346909
1.444269129
1.444191403
1.444113733
1.444036117
1.443958556
1.44388105
1.443803599
1.443726203
1.443648862
1.443571575
1.443494344
1.443417167
1.443340045
1.443262979
1.443185967
1.44310901
1.443032108
1.442955261
[truncated: 12,400 more rows]
