# Supplementary material for: Multi-orbit lunar GNSS constellation design with distant retrograde orbit and Halo orbit combination
Source: Sci Rep. 2023 Jun 22;13:10158. doi: 10.1038/s41598-023-37348-x (PMC10287729; doi:10.1038/s41598-023-37348-x)
Supplement: Supplementary file 1 — Supplementary Information. [file 41598_2023_37348_MOESM1_ESM.zip › supplement materials of the manuscript/Figure 10/Equatorial Region of the Moon/Case M-1/(b)PDOP Value.csv]

3.038222041373632720e+00
3.037983497664619392e+00
3.037744831030916970e+00
3.037506041869138862e+00
3.037267130576252860e+00
3.037028097549573147e+00
3.036788943186765621e+00
3.036549667885846127e+00
3.036310272045181780e+00
3.036070756063488751e+00
3.035831120339832268e+00
3.035591365273632825e+00
3.035351491264656865e+00
3.035111498713026101e+00
3.034871388019209970e+00
3.034631159584030957e+00
3.034390813808663268e+00
3.034150351094630604e+00
3.033909771843810166e+00
3.033669076458432201e+00
3.033428265341074237e+00
3.033187338894669516e+00
3.032946297522505219e+00
3.032705141628215806e+00
3.032463871615792783e+00
3.032222487889576712e+00
3.031980990854262981e+00
3.031739380914902693e+00
3.031497658476894230e+00
3.031255823945994798e+00
3.031013877728309325e+00
3.030771820230302893e+00
3.030529651858787865e+00
3.030287373020937203e+00
3.030044984124272034e+00
3.029802485576670534e+00
3.029559877786366151e+00
3.029317161161944938e+00
3.029074336112349108e+00
3.028831403046875703e+00
3.028588362375175702e+00
2.495452568471750343e+00
2.495816621355995579e+00
2.496173481887789425e+00
2.496523117969167593e+00
2.496865498634176284e+00
2.497200594057202405e+00
2.497528375560938763e+00
2.497848815624027718e+00
2.498161887888335819e+00
2.498467567165868264e+00
2.498765829445332098e+00
2.499056651898321046e+00
2.499340012885151285e+00
2.499615891960305092e+00
2.499884269877520548e+00
2.500145128594499333e+00
1.436624402557979074e+00
1.436695520398439507e+00
1.436762519079537004e+00
1.436825403400335821e+00
1.436884178959514591e+00
1.436938852154057145e+00
1.436989430177705529e+00
1.437035921019177209e+00
1.437078333460141577e+00
1.437116677072955762e+00
1.437150962218173289e+00
1.437181200041810047e+00
1.437207402472382656e+00
1.437229582217713464e+00
1.437247752761507069e+00
1.437261928359700125e+00
1.437272124036582444e+00
1.437278355580702272e+00
1.437280639540541305e+00
1.437278993219979650e+00
1.437273434673538519e+00
1.437263982701415754e+00
1.437250656844304419e+00
1.437233477378007329e+00
1.437212465307848186e+00
1.437187642362876439e+00
1.437159030989878739e+00
1.437126654347189891e+00
1.437090536298315513e+00
1.437050701405365061e+00
1.437007174922300123e+00
1.436959982787998413e+00
1.436909151619146119e+00
1.436854708702947736e+00
1.436796681989673807e+00
1.436735100085037242e+00
1.436669992242409544e+00
1.436601388354875164e+00
1.436529318947138423e+00
1.436453815167272996e+00
1.436374908778331294e+00
1.436292632149806181e+00
1.436207018248962797e+00
1.436118100632029382e+00
1.436025913435267753e+00
1.435930491365911443e+00
1.435831869692991702e+00
1.435730084238040716e+00
1.435625171365692676e+00
1.435517167974170949e+00
1.435406111485678871e+00
1.435292039836689515e+00
1.435174991468148420e+00
1.435055005315583498e+00
1.434932120799135014e+00
1.434806377813504952e+00
1.434677816717832677e+00
1.434546478325507080e+00
1.434412403893902788e+00
1.434275635114067526e+00
1.434136214100347084e+00
1.433994183379965426e+00
1.433849585882550182e+00
1.433702464929625942e+00
1.433552864224063139e+00
1.433400827839496960e+00
1.433246400209722049e+00
1.433089626118054127e+00
1.432930550686682292e+00
1.432769219365999325e+00
1.432605677923924903e+00
1.432439972435222586e+00
1.432272149270810813e+00
1.432102255087082776e+00
1.431930336815225413e+00
1.431756441650554379e+00
1.431580617041857018e+00
1.431402910680765084e+00
1.431223370491134350e+00
1.431042044618464404e+00
1.430858981419338871e+00
1.430674229450905388e+00
1.430487837460388434e+00
1.430299854374649460e+00
1.430110329289782323e+00
1.429919311460764675e+00
1.429726850291159312e+00
1.429532995322866373e+00
1.429337796225939705e+00
1.429141302788457857e+00
1.428943564906465458e+00
1.428744632573978768e+00
1.428544555873060951e+00
1.428343384963974172e+00
1.428141170075403643e+00
1.427937961494763819e+00
1.427733809558584088e+00
1.427528764642977954e+00
1.427322877154204139e+00
1.427116197519306517e+00
1.426908776176854632e+00
1.426700663567775917e+00
1.426491910126279627e+00
1.426282566270878682e+00
1.426072682395520319e+00
1.425862308860806227e+00
1.425651495985324368e+00
1.425440294037083167e+00
1.425228753225051603e+00
1.425016923690814341e+00
1.424804855500325207e+00
1.424592598635785912e+00
1.424380202987627353e+00
1.424167718346609934e+00
1.423955194396038237e+00
1.423742680704094710e+00
1.423530226716284375e+00
1.423317881748007663e+00
1.423105694977243152e+00
1.422893715437359763e+00
1.422681992010042640e+00
1.422470573418344930e+00
1.422259508219862578e+00
1.422048844800028355e+00
1.421838631365533567e+00
1.421628915937870774e+00
1.421419746347002855e+00
1.421211170225155307e+00
1.421003235000733556e+00
1.420795987892365941e+00
1.420589475903069276e+00
1.420383745814544074e+00
1.420178844181591016e+00
1.419974817326650873e+00
1.419771711334476327e+00
1.419569572046919248e+00
1.419368445057848760e+00
1.419168375708192098e+00
1.418969409081096478e+00
1.418771589997215976e+00
1.418574963010123646e+00
1.418379572401839761e+00
1.418185462178488176e+00
1.417992676066069269e+00
1.417801257506356549e+00
1.417611249652908967e+00
1.417422695367206442e+00
1.417235637214901089e+00
1.417050117462188341e+00
1.416866178072288651e+00
1.416683860702051101e+00
1.416503206698672024e+00
1.416324257096521322e+00
1.416147052614085800e+00
1.415971633651025297e+00
1.415798040285336290e+00
1.415626312270626963e+00
1.415456489033502185e+00
1.415288609671049302e+00
1.415122712948441386e+00
1.414958837296633076e+00
1.414797020810171890e+00
1.414637301245100787e+00
1.414479716016972866e+00
1.414324302198956884e+00
1.414171096520048243e+00
1.414020135363375896e+00
1.413871454764600077e+00
1.413725090410415497e+00
1.413581077637137362e+00
1.413439451429385318e+00
1.413300246418857986e+00
1.413163496883194759e+00
1.413029236744928419e+00
1.412897499570519688e+00
1.412768318569484816e+00
1.412641726593597769e+00
1.412517756136182356e+00
1.412396439331481846e+00
1.412277807954108511e+00
1.412161893418572012e+00
1.412048726778883712e+00
1.411938338728237374e+00
1.411830759598763585e+00
1.411726019361354778e+00
1.411624147625565318e+00
1.411525173639576192e+00
1.411429126290232317e+00
1.411336034103144899e+00
1.411245925242857524e+00
1.411158827513080416e+00
1.411074768356982201e+00
1.410993774857547622e+00
1.410915873737992765e+00
1.410841091362238009e+00
1.410769453735438494e+00
1.410700986504573651e+00
1.410635714959085352e+00
1.410573664031572472e+00
1.410514858298538510e+00
1.410459321981186731e+00
1.410407078946265491e+00
1.410358152706958412e+00
1.410312566423829406e+00
1.410270342905802332e+00
1.410231504611192621e+00
1.410196073648775528e+00
1.410164071778901462e+00
1.410135520414647958e+00
1.410110440623009831e+00
1.410088853126130193e+00
1.410070778302566330e+00
1.410056236188591328e+00
1.410045246479528558e+00
1.410037828531121917e+00
1.410034001360935374e+00
1.410033783649786043e+00
1.410037193743203021e+00
1.410044249652921522e+00
1.410054969058394336e+00
1.410069369308343257e+00
1.410087467422322272e+00
1.410109280092315842e+00
1.410134823684355609e+00
1.410164114240157307e+00
1.410197167478788094e+00
1.410233998798343436e+00
1.410274623277652184e+00
1.410319055677995204e+00
1.410367310444843980e+00
1.410419401709615883e+00
1.410475343291444972e+00
1.410535148698967900e+00
1.410598831132125586e+00
1.410666403483974873e+00
1.410737878342516627e+00
1.410813267992535147e+00
1.410892584417444029e+00
1.410975839301149115e+00
1.411063044029917002e+00
1.411154209694251538e+00
1.411249347090781647e+00
1.411348466724155593e+00
1.411451578808936791e+00
1.411558693271515619e+00
1.411669819752016775e+00
1.411784967606218633e+00
1.411904145907469266e+00
1.412027363448616235e+00
1.412154628743928608e+00
1.412285950031026971e+00
1.412421335272815659e+00
1.412560792159413214e+00
1.412704328110085061e+00
1.412851950275175961e+00
1.413003665538044240e+00
1.413159480516990030e+00
1.413319401567185274e+00
1.413483434782607073e+00
1.413651585997955706e+00
1.413823860790582865e+00
1.414000264482409897e+00
1.414180802141844495e+00
1.414365478585690949e+00
1.414554298381060615e+00
1.414747265847273283e+00
1.414944385057754772e+00
1.415145659841929859e+00
1.415351093787108328e+00
1.415560690240366348e+00
1.415774452310417431e+00
1.415992382869482924e+00
1.416214484555148978e+00
1.416440759772219948e+00
1.416671210694563587e+00
1.416905839266946021e+00
1.417144647206862063e+00
1.417387636006354423e+00
1.417634806933827374e+00
1.417886161035843084e+00
1.418141699138923073e+00
1.418401421851325450e+00
1.418665329564823940e+00
1.418933422456469584e+00
1.419205700490347777e+00
1.419482163419321985e+00
1.419762810786768137e+00
1.420047641928299464e+00
1.420336655973480688e+00
1.420629851847529102e+00
1.420927228273010545e+00
1.421228783771515403e+00
1.421534516665334369e+00
1.421844425079113794e+00
1.422158506941506140e+00
1.422476759986805783e+00
1.422799181756574605e+00
1.423125769601255808e+00
1.423456520681775750e+00
1.423791431971136445e+00
1.424130500255993415e+00
1.424473722138223986e+00
1.424821094036482272e+00
1.425172612187743271e+00
1.425528272648836303e+00
1.425888071297964022e+00
1.426252003836212090e+00
1.426620065789045544e+00
1.426992252507793379e+00
1.427368559171121820e+00
1.427748980786496258e+00
1.428133512191628984e+00
1.428522148055918706e+00
1.428914882881874071e+00
1.429311711006529650e+00
1.429712626602846814e+00
1.430117623681103733e+00
1.430526696090276273e+00
1.430939837519401348e+00
1.431357041498936278e+00
1.431778301402098830e+00
1.432203610446202813e+00
1.432632961693977247e+00
1.433066348054874428e+00
1.433503762286371108e+00
1.433945196995251692e+00
1.434390644638886325e+00
1.434840097526494551e+00
1.435293547820397198e+00
1.435750987537260270e+00
1.436212408549325081e+00
1.436677802585628827e+00
1.437147161233214288e+00
1.437620475938328868e+00
1.438097738007612758e+00
1.438578938609275770e+00
1.439064068774267291e+00
1.439553119397428915e+00
1.440046081238646636e+00
1.440542944923982827e+00
1.441043700946804673e+00
1.441548339668902168e+00
1.442056851321591893e+00
1.442569226006816807e+00
1.443085453698231824e+00
1.443605524242283167e+00
1.444129427359276185e+00
1.444657152644434062e+00
1.445188689568948526e+00
1.445724027481021690e+00
1.446263155606895001e+00
1.446806063051876645e+00
1.447352738801351180e+00
1.447903171721789839e+00
1.448457350561743961e+00
1.449015263952836863e+00
1.449576900410742386e+00
1.450142248336158346e+00
1.450711296015769758e+00
1.451284031623208293e+00
1.451860443219996188e+00
1.452440518756491716e+00
1.453024246072821324e+00
1.453611612899803118e+00
1.454202606859868796e+00
1.454797215467975136e+00
1.455395426132504610e+00
1.455997226156168001e+00
1.456602602736891461e+00
1.457211542968701146e+00
1.457824033842602507e+00
1.458440062247447599e+00
1.459059614970803054e+00
1.459682678699807834e+00
1.460309240022022337e+00
1.460939285426278378e+00
1.461572801303518077e+00
1.462209773947627856e+00
1.462850189556267555e+00
1.463494034231695551e+00
1.464141293981584990e+00
1.464791954719836253e+00
1.465446002267387193e+00
1.466103422353012498e+00
1.466764200614123492e+00
1.467428322597560619e+00
1.468095773760380585e+00
1.468766539470641064e+00
1.469440605008178746e+00
1.470117955565386936e+00
1.470798576247980938e+00
1.471482452075768776e+00
1.472169567983412364e+00
1.472859908821183783e+00
1.473553459355724016e+00
1.474250204270789233e+00
1.474950128168002639e+00
1.475653215567593879e+00
1.476359450909142890e+00
1.477068818552314866e+00
1.477781302777596339e+00
1.478496887787023706e+00
1.479215557704912642e+00
1.479937296578583306e+00
1.480662088379080643e+00
1.481389917001897150e+00
1.482120766267688072e+00
1.482854619922983730e+00
1.483591461640906051e+00
1.484331275021875118e+00
1.485074043594318827e+00
1.485819750815375873e+00
1.486568380071602524e+00
1.487319914679670951e+00
1.488074337887071108e+00
1.488831632872807287e+00
1.489591782748094229e+00
1.490354770557053676e+00
1.491120579277405156e+00
1.491889191821158756e+00
1.492660591035305018e+00
1.493434759702504389e+00
1.494211680541775777e+00
1.494991336209180233e+00
1.495773709298509502e+00
1.496558782341971039e+00
1.497346537810869460e+00
1.498136958116289996e+00
1.498930025609781946e+00
1.499725722584040133e+00
1.500524031273584580e+00
1.501324933855439303e+00
1.502128412449816874e+00
1.502934449120794103e+00
1.503743025876989714e+00
1.504554124672248916e+00
1.505367727406314415e+00
1.506183815925509872e+00
1.507002372023417136e+00
1.507823377441551482e+00
1.508646813870042180e+00
1.509472662948310617e+00
1.510300906265746201e+00
1.511131525362386263e+00
1.511964501729593735e+00
1.512799816810736164e+00
1.513637452001862727e+00
1.514477388652387901e+00
1.515319608065763823e+00
1.516164091500167288e+00
1.517010820169174767e+00
1.517859775242446752e+00
1.518710937846405873e+00
1.519564289064922136e+00
1.520419809939991485e+00
1.521277481472421922e+00
1.522137284622516074e+00
1.522999200310754642e+00
1.523863209418482523e+00
1.524729292788594037e+00
1.525597431226218159e+00
1.526467605499409963e+00
1.527339796339833633e+00
1.528213984443453466e+00
1.529090150471226206e+00
1.529968275049785387e+00
1.530848338772141215e+00
1.531730322198364025e+00
1.532614205856286160e+00
1.533499970242188759e+00
1.534387595821503858e+00
1.535277063029504507e+00
1.536168352272006876e+00
1.537061443926065252e+00
1.537956318340672590e+00
1.538852955837460623e+00
1.539751336711401741e+00
1.540651441231509322e+00
1.541553249641542944e+00
1.542456742160713379e+00
1.543361898984383584e+00
1.544268700284780582e+00
1.545177126211698670e+00
1.546087156893211301e+00
1.546998772436378067e+00
1.547911952927955470e+00
1.548826678435109017e+00
1.549742929006126868e+00
1.550660684671130607e+00
1.551579925442792884e+00
1.552500631317049073e+00
1.553422782273818914e+00
1.554346358277718609e+00
1.555271339278784248e+00
1.556197705213185678e+00
1.557125436003951702e+00
1.558054511561690614e+00
1.558984911785307848e+00
1.559916616562733616e+00
1.560849605771645887e+00
1.561783859280193365e+00
1.562719356947722016e+00
1.563656078625501600e+00
1.564594004157452201e+00
1.565533113380871644e+00
1.566473386127164691e+00
1.567414802222572678e+00
1.568357341488902268e+00
1.569300983744255529e+00
1.570245708803763129e+00
1.571191496480314864e+00
1.572138326585291068e+00
1.573086178929296697e+00
1.574035033322893851e+00
1.574984869577337188e+00
1.575935667505304671e+00
1.576887406921636536e+00
1.577840067644065591e+00
1.578793629493956852e+00
1.579748072297040284e+00
1.580703375884146888e+00
1.581659520091946547e+00
1.582616484763681886e+00
1.583574249749906571e+00
1.584532794909219167e+00
1.585492100109004321e+00
1.586452145226162624e+00
1.587412910147853351e+00
1.588374374772227426e+00
1.589336519009165061e+00
1.590299322781010494e+00
1.591262766023309849e+00
1.592226828685545215e+00
1.593191490731871163e+00
1.594156732141849275e+00
1.595122532911183111e+00
1.596088873052452506e+00
1.597055732595846322e+00
1.598023091589898304e+00
1.598990930102216268e+00
1.599959228220218410e+00
1.600927966051860274e+00
1.601897123726368166e+00
1.602866681394969017e+00
1.603836619231619132e+00
1.604806917433731162e+00
1.605777556222904856e+00
1.606748515845648484e+00
1.607719776574108250e+00
1.608691318706791495e+00
1.609663122569287896e+00
1.610635168514994664e+00
1.611607436925834191e+00
1.612579908212976809e+00
1.613552562817553548e+00
1.614525381211380006e+00
1.615498343897664668e+00
1.616471431411727000e+00
1.617444624321709323e+00
1.618417903229282473e+00
1.619391248770363667e+00
1.620364641615814616e+00
1.621338062472151842e+00
1.622311492082250339e+00
1.623284911226042126e+00
1.624258300721219017e+00
1.625231641423928952e+00
1.626204914229471221e+00
1.627178100072991018e+00
1.628151179930170889e+00
1.629124134817917735e+00
1.630096945795052488e+00
1.631069593962993558e+00
1.632042060466437183e+00
1.633014326494040214e+00
1.633986373279094462e+00
1.634958182100203272e+00
1.635929734281953429e+00
1.636901011195581956e+00
1.637871994259645803e+00
1.638842664940683758e+00
1.639813004753879255e+00
1.640782995263716071e+00
1.641752618084635351e+00
1.642721854881685761e+00
1.643690687371175407e+00
1.644659097321314434e+00
1.645627066552861173e+00
1.646594576939758969e+00
1.647561610409773891e+00
1.648528148945127558e+00
1.649494174583125972e+00
1.650459669416787012e+00
1.651424615595461498e+00
1.652388995325454246e+00
1.653352790870637357e+00
1.654315984553064389e+00
1.655278558753576101e+00
1.656240495912407518e+00
1.657201778529786562e+00
1.658162389166532247e+00
1.659122310444645754e+00
1.660081525047902185e+00
1.661040015722433427e+00
1.661997765277308581e+00
1.662954756585113270e+00
1.663910972582520298e+00
1.664866396270858750e+00
1.665821010716677986e+00
1.666774799052308964e+00
1.667727744476417140e+00
1.668679830254557350e+00
1.669631039719718046e+00
1.670581356272863083e+00
1.671530763383473506e+00
1.672479244590076020e+00
1.673426783500775894e+00
1.674373363793777436e+00
1.675318969217906462e+00
1.676263583593123441e+00
1.677207190811032422e+00
1.678149774835389962e+00
1.679091319702600948e+00
1.680031809522214203e+00
1.680971228477418755e+00
1.681909560825522787e+00
1.682846790898436584e+00
1.683782903103147266e+00
1.684717881922190852e+00
1.685651711914117223e+00
1.686584377713947092e+00
1.687515864033632518e+00
1.688446155662501447e+00
1.689375237467703794e+00
1.690303094394653094e+00
1.691229711467456376e+00
1.692155073789347153e+00
1.693079166543104641e+00
1.694001974991471871e+00
1.694923484477571574e+00
1.695843680425309419e+00
1.696762548339776799e+00
1.697680073807647627e+00
1.698596242497564912e+00
1.699511040160532005e+00
1.700424452630285188e+00
1.701336465823668709e+00
1.702247065741008480e+00
1.703156238466464689e+00
1.704063970168397724e+00
1.704970247099710567e+00
1.705875055598200518e+00
1.706778382086896473e+00
1.707680213074388442e+00
1.708580535155161950e+00
1.709479335009916223e+00
1.710376599405879494e+00
1.711272315197122307e+00
1.712166469324857943e+00
1.713059048817746399e+00
1.713950040792182161e+00
1.714839432452582191e+00
1.715727211091669258e+00
1.716613364090743055e+00
1.717497878919951315e+00
1.718380743138553379e+00
1.719261944395175767e+00
1.720141470428063535e+00
1.721019309065327185e+00
1.721895448225177594e+00
1.722769875916165372e+00
1.723642580237401134e+00
1.724513549378781985e+00
1.725382771621204236e+00
1.726250235336773464e+00
1.727115928989004567e+00
1.727979841133024941e+00
1.728841960415759438e+00
1.729702275576117998e+00
1.730560775445175725e+00
1.731417448946342974e+00
1.732272285095535880e+00
1.733125273001333788e+00
1.733976401865135575e+00
1.734825660981310858e+00
1.735673039737338552e+00
1.736518527613946539e+00
1.737362114185243112e+00
1.738203789118839548e+00
1.739043542175970236e+00
1.739881363211606580e+00
1.740717242174562029e+00
1.741551169107593999e+00
1.742383134147500456e+00
1.743213127525205408e+00
1.744041139565845722e+00
1.744867160688846841e+00
1.745691181407993176e+00
1.746513192331495823e+00
1.747333184162049413e+00
1.748151147696887620e+00
1.748967073827832897e+00
1.749780953541332895e+00
1.750592777918502208e+00
1.751402538135149456e+00
1.752210225461803716e+00
1.753015831263732505e+00
1.753819347000953766e+00
1.754620764228247864e+00
1.755420074595152258e+00
1.756217269845962825e+00
1.757012341819720991e+00
1.757805282450202844e+00
1.758596083765891605e+00
1.759384737889956529e+00
1.760171237040219605e+00
1.760955573529114027e+00
1.761737739763647337e+00
1.762517728245346138e+00
1.763295531570209240e+00
1.764071142428639494e+00
1.764844553605385613e+00
1.765615757979468459e+00
1.766384748524104875e+00
1.767151518306629754e+00
1.767916060488404772e+00
1.768678368324730688e+00
1.769438435164747858e+00
1.770196254451335438e+00
1.770951819721001463e+00
1.771705124603775161e+00
1.772456162823082160e+00
1.773204928195629915e+00
1.773951414631271373e+00
1.774695616132877296e+00
1.775437526796199483e+00
1.776177140809722887e+00
1.776914452454520177e+00
1.777649456104100079e+00
1.778382146224249727e+00
1.779112517372869906e+00
1.779840564199810071e+00
1.780566281446696708e+00
1.781289663946752810e+00
1.782010706624622021e+00
1.782729404496179004e+00
1.783445752668340045e+00
1.784159746338867425e+00
1.784871380796170914e+00
1.785580651419100828e+00
1.786287553676743300e+00
1.786992083128204456e+00
1.787694235422392808e+00
1.788394006297801209e+00
1.789091391582275481e+00
1.789786387192787931e+00
1.790478989135201759e+00
1.791169193504033030e+00
1.791856996482206421e+00
1.792542394340808976e+00
1.793225383438841636e+00
1.793905960222960783e+00
1.794584121227220219e+00
1.795259863072810713e+00
1.795933182467791545e+00
1.796604076206818279e+00
1.797272541170872540e+00
1.797938574326983341e+00
1.798602172727939319e+00
1.799263333512012064e+00
1.799922053902663022e+00
1.800578331208248617e+00
1.801232162821729377e+00
1.801883546220366838e+00
1.802532478965422680e+00
1.803178958701848078e+00
1.803822983157979953e+00
1.804464550145224999e+00
1.805103657557742380e+00
1.805740303372125988e+00
1.806374485647082251e+00
1.807006202523100846e+00
1.807635452222131622e+00
1.808262233047247536e+00
1.808886543382312029e+00
1.809508381691641521e+00
1.810127746519663239e+00
1.810744636490573711e+00
1.811359050307990159e+00
1.811970986754603441e+00
1.812580444691824777e+00
1.813187423059431591e+00
1.813791920875210906e+00
1.814393937234599408e+00
1.814993471310320405e+00
1.815590522352020120e+00
1.816185089685900866e+00
1.816777172714348909e+00
1.817366770915566088e+00
1.817953883843192564e+00
1.818538511125933788e+00
1.819120652467177024e+00
1.819700307644614323e+00
1.820277476509858827e+00
1.820852158988057523e+00
1.821424355077507773e+00
1.821994064849263850e+00
1.822561288446749472e+00
1.823126026085363893e+00
1.823688278052086886e+00
1.824248044705077509e+00
1.824805326473287082e+00
1.825360123856045957e+00
1.825912437422672063e+00
1.826462267812059670e+00
1.827009615732278824e+00
1.827554481960168564e+00
1.828096867340927023e+00
1.828636772787702203e+00
1.829174199281182300e+00
1.829709147869182262e+00
1.830241619666229225e+00
1.830771615853148404e+00
1.831299137676648536e+00
1.831824186448901326e+00
1.832346763547124446e+00
1.832866870413160765e+00
1.833384508553057568e+00
1.833899679536648897e+00
1.834412384997124335e+00
1.834922626630611786e+00
1.835430406195750930e+00
1.835935725513266004e+00
1.836438586465541700e+00
1.836938990996193066e+00
1.837436941109640731e+00
1.837932438870679253e+00
1.838425486404048348e+00
1.838916085894003460e+00
1.839404239583886325e+00
1.839889949775688205e+00
1.840373218829626456e+00
1.840854049163703321e+00
1.841332443253280715e+00
1.841808403630642132e+00
1.842281932884562323e+00
1.842753033659870088e+00
1.843221708657017732e+00
1.843687960631641420e+00
1.844151792394135292e+00
1.844613206809206041e+00
1.845072206795445036e+00
1.845528795324893334e+00
1.845982975422600258e+00
1.846434750166195737e+00
1.846884122685447771e+00
1.847331096161835440e+00
1.847775673828105258e+00
1.848217858967841520e+00
1.848657654915028203e+00
1.849095065053619091e+00
1.849530092817096572e+00
1.849962741688039092e+00
1.850393015197691948e+00
1.850820916925527193e+00
1.851246450498811980e+00
1.851669619592175131e+00
1.852090427927177929e+00
1.852508879271875797e+00
1.852924977440389753e+00
1.853338726292474314e+00
1.853750129733084950e+00
1.854159191711951316e+00
1.854565916223142708e+00
1.854970307304641519e+00
1.855372369037914249e+00
1.855772105547480955e+00
1.856169521000492928e+00
1.856564619606299704e+00
1.856957405616028289e+00
1.857347883322154392e+00
1.857736057058078760e+00
1.858121931197706189e+00
1.858505510155017637e+00
1.858886798383653005e+00
1.859265800376487920e+00
1.859642520665212739e+00
1.860016963819915103e+00
1.860389134448659387e+00
1.860759037197073251e+00
1.861126676747925091e+00
1.861492057820716806e+00
1.861855185171262805e+00
1.862216063591279447e+00
1.862574697907972476e+00
1.862931092983628023e+00
1.863285253715198486e+00
1.863637185033900856e+00
1.863986891904800824e+00
1.864334379326413327e+00
1.864679652330293536e+00
1.865022715980635404e+00
1.865363575373867766e+00
1.865702235638254880e+00
1.866038701933494526e+00
1.866372979450319214e+00
1.866705073410101612e+00
1.867034989064456862e+00
1.867362731694847344e+00
1.867688306612191207e+00
1.868011719156468686e+00
1.868332974696335302e+00
1.868652078628730617e+00
1.868969036378489434e+00
1.869283853397959216e+00
1.869596535166613949e+00
1.869907087190671557e+00
1.870215515002713325e+00
1.870521824161303748e+00
1.870826020250610622e+00
1.871128108880031116e+00
1.871428095683815185e+00
1.871725986320694091e+00
1.872021786473503813e+00
1.872315501848821562e+00
1.872607138176591857e+00
1.872896701209762593e+00
1.873184196723917561e+00
1.873469630516916062e+00
1.873753008408527876e+00
1.874034336240074206e+00
1.874313619874070191e+00
1.874590865193868083e+00
1.874866078103301748e+00
1.875139264526331395e+00
1.875410430406697637e+00
1.875679581707565546e+00
1.875946724411180710e+00
1.876211864518521066e+00
1.876475008048955395e+00
1.876736161039898043e+00
1.876995329546467861e+00
1.877252519641152251e+00
1.877507737413467659e+00
1.877760988969624734e+00
1.878012280432196590e+00
1.878261617939784855e+00
1.878509007646691487e+00
1.878754455722590144e+00
1.878997968352202896e+00
1.879239551734971148e+00
1.879479212084738782e+00
1.879716955629428865e+00
1.879952788610724790e+00
1.880186717283756082e+00
1.880418747916783984e+00
1.880648886790884156e+00
1.880877140199642472e+00
1.881103514448841718e+00
1.881328015856155833e+00
1.881550650750845710e+00
1.881771425473456549e+00
1.881990346375513656e+00
1.882207419819226679e+00
1.882422652177192957e+00
1.882636049832097314e+00
1.882847619176424070e+00
1.883057366612163275e+00
1.883265298550521827e+00
1.883471421411634816e+00
1.883675741624282640e+00
1.883878265625603454e+00
1.884078999860817838e+00
1.884277950782941247e+00
1.884475124852514227e+00
1.884670528537319756e+00
1.884864168312114785e+00
1.885056050658356241e+00
1.885246182063931464e+00
1.885434569022890416e+00
1.885621218035178126e+00
1.885806135606375555e+00
1.885989328247433150e+00
1.886170802474412156e+00
1.886350564808226604e+00
1.886528621774388181e+00
1.886704979902751989e+00
1.886879645727261190e+00
1.887052625785703874e+00
1.887223926619457925e+00
1.887393554773246329e+00
1.887561516794897365e+00
1.887727819235094806e+00
1.887892468647146771e+00
1.888055471586736811e+00
1.888216834611696093e+00
1.888376564281764924e+00
1.888534667158359825e+00
1.888691149804345493e+00
1.888846018783800540e+00
1.888999280661800340e+00
1.889150942004179878e+00
1.889301009377323037e+00
1.889449489347931666e+00
1.889596388482811751e+00
1.889741713348654706e+00
1.889885470511823318e+00
1.890027666538135698e+00
1.890168307992656116e+00
1.890307401439484281e+00
1.890444953441550169e+00
1.890580970560403085e+00
1.890715459356010486e+00
1.890848426386559700e+00
1.890979878208248977e+00
1.891109821375100086e+00
1.891238262438749373e+00
1.891365207948266125e+00
1.891490664449948511e+00
1.891614638487140398e+00
1.891737136600037505e+00
1.891858165325503993e+00
1.891977731196883727e+00
1.892095840743819091e+00
1.892212500492067351e+00
1.892327716963321027e+00
1.892441496675030699e+00
1.892553846140228480e+00
1.892664771867352158e+00
1.892774280360075778e+00
1.892882378117131781e+00
1.892989071632149578e+00
1.893094367393482358e+00
1.893198271884045436e+00
1.893300791581148612e+00
1.893401932956338296e+00
1.893501702475231419e+00
1.893600106597360000e+00
1.893697151776017051e+00
1.893792844458093372e+00
1.893887191083933885e+00
1.893980198087174216e+00
1.894071871894601244e+00
1.894162218925997676e+00
1.894251245593998823e+00
1.894338958303944942e+00
1.894425363453741795e+00
1.894510467433709877e+00
1.894594276626456075e+00
1.894676797406726010e+00
1.894758036141271251e+00
1.894837999188714539e+00
1.894916692899410560e+00
1.894994123615322490e+00
1.895070297669883441e+00
1.895145221387873669e+00
1.895218901085289787e+00
1.895291343069218648e+00
1.895362553637716108e+00
1.895432539079683565e+00
1.895501305674744508e+00
1.895568859693127051e+00
1.895635207395546029e+00
1.895700355033087092e+00
1.895764308847090351e+00
1.895827075069036249e+00
1.895888659920436314e+00
1.895949069612723248e+00
1.896008310347137904e+00
1.896066388314624263e+00
1.896123309695723735e+00
1.896179080660472582e+00
1.896233707368294441e+00
1.896287195967901962e+00
1.896339552597195111e+00
1.896390783383163914e+00
1.896440894441789871e+00
1.896489891877951806e+00
1.896537781785327281e+00
1.896584570246306001e+00
1.896630263331891442e+00
1.896674867101614703e+00
1.896718387603445688e+00
1.896760830873702508e+00
1.896802202936966442e+00
1.896842509805999777e+00
1.896881757481658992e+00
1.896919951952811267e+00
1.896957099196260099e+00
1.896993205176657593e+00
1.897028275846431189e+00
1.897062317145707055e+00
1.897095335002229710e+00
1.897127335331290965e+00
1.897158324035658650e+00
1.897188307005500452e+00
1.897217290118313970e+00
1.897245279238859439e+00
1.897272280219089335e+00
1.897298298898083324e+00
1.897323341101980532e+00
1.897347412643916265e+00
1.897370519323957616e+00
1.897392666929041738e+00
1.897413861232914112e+00
1.897434107996070596e+00
1.897453412965695474e+00
1.897471781875608832e+00
1.897489220446202607e+00
1.897505734384393516e+00
1.897521329383562438e+00
1.897536011123506228e+00
1.897549785270381761e+00
1.897562657476657311e+00
1.897574633381062137e+00
1.897585718608538752e+00
1.897595918770193402e+00
1.897605239463251436e+00
1.897613686271011346e+00
1.897621264762797910e+00
1.897627980493924005e+00
1.897633839005643086e+00
1.897638845825109444e+00
1.897643006465340232e+00
1.897646326425174168e+00
1.897648811189231122e+00
1.897650466227879029e+00
1.897651296997194814e+00
1.897651308938930415e+00
1.897650507480476589e+00
1.897648898034830722e+00
1.897646486000566846e+00
1.897643276761797448e+00
1.897639275688149496e+00
1.897634488134731789e+00
1.897628919442105877e+00
1.897622574936259188e+00
1.897615459928578385e+00
1.897607579715822723e+00
1.897598939580096067e+00
1.897589544788830018e+00
1.897579400594752830e+00
1.897568512235869864e+00
1.897556884935443167e+00
1.897544523901968816e+00
1.897531434329156941e+00
1.897517621395913512e+00
1.897503090266321024e+00
1.897487846089622510e+00
1.897471894000202663e+00
1.897455239117573411e+00
1.897437886546357921e+00
1.897419841376275507e+00
1.897401108682133186e+00
1.897381693523804369e+00
1.897361600946223081e+00
1.897340835979371754e+00
1.897319403638268565e+00
1.897297308922959225e+00
1.897274556818508096e+00
1.897251152294988419e+00
1.897227100307478098e+00
1.897202405796046376e+00
1.897177073685754500e+00
1.897151108886648618e+00
1.897124516293749563e+00
1.897097300787055296e+00
1.897069467231536244e+00
1.897041020477129525e+00
1.897011965358739172e+00
1.896982306696235021e+00
1.896952049294449161e+00
1.896921197943179704e+00
1.896889757417188793e+00
1.896857732476203484e+00
1.896825127864919525e+00
1.896791948313000908e+00
1.896758198535084539e+00
1.896723883230785779e+00
1.896689007084697787e+00
1.896653574766400396e+00
1.896617590930463448e+00
1.896581060216453452e+00
1.896543987248939356e+00
1.896506376637500768e+00
1.896468232976735280e+00
1.896429560846264684e+00
1.896390364810748519e+00
1.896350649419886292e+00
1.896310419208433240e+00
1.896269678696208549e+00
1.896228432388105789e+00
1.896186684774103348e+00
1.896144440329279091e+00
1.896101703513821901e+00
1.896058478773041012e+00
1.896014770537385097e+00
1.895970583222450934e+00
1.895925921229002498e+00
1.895880788942980955e+00
1.895835190735522424e+00
1.895789130962974633e+00
1.895742613966912682e+00
1.895695644074151698e+00
1.895648225596770819e+00
1.895600362832123853e+00
1.895552060062863475e+00
1.895503321556954113e+00
1.895454151567695256e+00
1.895404554333737446e+00
1.895354534079103370e+00
1.895304095013207180e+00
1.895253241330876914e+00
1.895201977212372491e+00
1.895150306823408570e+00
1.895098234315175434e+00
1.895045763824364293e+00
1.894992899473183279e+00
1.894939645369386083e+00
1.894886005606291501e+00
1.894831984262809410e+00
1.894777585403462306e+00
1.894722813078412393e+00
1.894667671323481350e+00
1.894612164160180079e+00
1.894556295595733353e+00
1.894500069623101801e+00
1.894443490221011217e+00
1.894386561353977427e+00
1.894329286972332271e+00
1.894271671012252689e+00
1.894213717395784702e+00
1.894155430030873610e+00
1.894096812811389752e+00
1.894037869617159142e+00
1.893978604313987457e+00
1.893919020753693783e+00
1.893859122774135928e+00
1.893798914199239736e+00
1.893738398839031056e+00
1.893677580489663725e+00
1.893616462933448208e+00
1.893555049938886459e+00
1.893493345260696792e+00
1.893431352639846521e+00
1.893369075803586821e+00
1.893306518465478705e+00
1.893243684325426557e+00
1.893180577069709880e+00
1.893117200371016828e+00
1.893053557888473737e+00
1.892989653267678207e+00
1.892925490140732636e+00
1.892861072126278632e+00
1.892796402829524993e+00
1.892731485842285011e+00
1.892666324743010220e+00
1.892600923096822818e+00
1.892535284455547862e+00
1.892469412357749903e+00
1.892403310328768740e+00
1.892336981880747171e+00
1.892270430512675183e+00
1.892203659710414598e+00
1.892136672946742371e+00
1.892069473681382785e+00
1.892002065361039653e+00
1.891934451419437391e+00
1.891866635277353215e+00
1.891798620342652892e+00
1.891730410010328489e+00
1.891662007662533007e+00
1.891593416668617689e+00
1.891524640385168654e+00
1.891455682156041096e+00
1.891386545312399470e+00
1.891317233172750578e+00
1.891247749042985760e+00
1.891178096216411753e+00
1.891108277973793328e+00
1.891038297583387262e+00
1.890968158300980084e+00
1.890897863369929599e+00
1.890827416021196195e+00
1.890756819473386141e+00
1.890686076932788229e+00
1.890615191593408628e+00
1.890544166637013301e+00
1.890473005233164416e+00
1.890401710539258762e+00
1.890330285700565494e+00
1.890258733850266992e+00
1.890187058109495721e+00
1.890115261587371975e+00
1.890043347381046290e+00
1.889971318575733639e+00
1.889899178244757172e+00
1.889826929449583748e+00
1.889754575239864787e+00
1.889682118653476017e+00
1.889609562716552116e+00
1.889536910443535556e+00
1.889464164837206583e+00
1.889391328888728294e+00
1.889318405577681492e+00
1.889245397872109544e+00
1.889172308728556793e+00
1.889099141092104084e+00
1.889025897896413841e+00
1.888952582063767149e+00
1.888879196505103719e+00
1.888805744120063412e+00
1.888732227797024654e+00
1.888658650413145068e+00
1.888585014834400111e+00
1.888511323915626150e+00
1.888437580500557988e+00
1.888363787421869944e+00
1.888289947501216703e+00
1.888216063549271961e+00
1.888142138365771272e+00
1.888068174739547356e+00
1.887994175448577172e+00
1.887920143260017003e+00
1.887846080930244863e+00
1.887771991204899802e+00
1.887697876818925424e+00
1.887623740496604974e+00
1.887549584951606851e+00
1.887475412887020365e+00
1.887401226995401249e+00
1.887327029958809188e+00
1.887252824448844901e+00
1.887178613126699211e+00
1.887104398643186354e+00
1.887030183638784386e+00
1.886955970743682265e+00
1.886881762577811816e+00
1.886807561750894369e+00
1.886733370862477610e+00
1.886659192501978888e+00
1.886585029248722067e+00
1.886510883671982164e+00
1.886436758331022867e+00
1.886362655775135400e+00
1.886288578543684702e+00
1.886214529166143627e+00
1.886140510162135797e+00
1.886066524041477788e+00
1.885992573304215547e+00
1.885918660440666805e+00
1.885844787931463040e+00
1.885770958247584561e+00
1.885697173850406916e+00
1.885623437191736418e+00
1.885549750713852113e+00
1.885476116849545747e+00
1.885402538022162844e+00
1.885329016645640010e+00
1.885255555124545790e+00
1.885182155854125519e+00
1.885108821220332853e+00
1.885035553599876401e+00
1.884962355360256137e+00
1.884889228859804478e+00
1.884816176447726033e+00
1.884743200464136681e+00
1.884670303240103983e+00
1.884597487097687152e+00
1.884524754349974351e+00
1.884452107301126444e+00
1.884379548246411851e+00
1.884307079472248736e+00
1.884234703256244092e+00
1.884162421867234150e+00
1.884090237565318127e+00
1.884018152601908191e+00
1.883946169219756772e+00
1.883874289653002521e+00
1.883802516127210724e+00
1.883730850859405948e+00
1.883659296058116883e+00
1.883587853923412769e+00
1.883516526646942690e+00
1.883445316411973325e+00
1.883374225393430246e+00
1.883303255757934114e+00
1.883232409663839757e+00
1.883161689261275473e+00
1.883091096692183219e+00
1.883020634090351031e+00
1.882950303581459206e+00
1.882880107283113169e+00
1.882810047304883883e+00
1.882740125748344262e+00
1.882670344707109145e+00
1.882600706266874369e+00
1.882531212505449858e+00
1.882461865492802922e+00
1.882392667291093113e+00
1.882323619954711535e+00
1.882254725530315920e+00
1.882185986056870375e+00
1.882117403565685132e+00
1.882048980080448075e+00
1.881980717617266263e+00
1.881912618184704344e+00
1.881844683783816530e+00
1.881776916408189226e+00
1.881709318043976342e+00
1.881641890669934147e+00
1.881574636257461020e+00
1.881507556770631862e+00
1.881440654166238735e+00
1.881373930393822835e+00
1.881307387395713127e+00
1.881241027107062980e+00
1.881174851455889474e+00
1.881108862363102485e+00
1.881043061742547540e+00
1.880977451501039788e+00
1.880912033538399974e+00
1.880846809747490189e+00
1.880781782014250503e+00
1.880716952217734272e+00
1.880652322230144335e+00
1.880587893916868536e+00
1.880523669136515030e+00
1.880459649740948480e+00
1.880395837575324691e+00
1.880332234478125031e+00
1.880268842281195729e+00
1.880205662809777412e+00
1.880142697882545288e+00
1.880079949311640242e+00
1.880017418902705240e+00
1.879955108454921975e+00
1.879893019761041728e+00
1.879831154607423782e+00
1.879769514774066952e+00
1.879708102034644668e+00
1.879646918156542945e+00
1.879585964900889028e+00
1.879525244022587582e+00
1.879464757270359554e+00
1.879404506386766371e+00
1.879344493108253911e+00
1.879284719165178696e+00
1.879225186281848314e+00
1.879165896176546724e+00
1.879106850561577780e+00
1.879048051143287879e+00
1.878989499622108816e+00
1.878931197692586430e+00
1.878873147043413239e+00
1.878815349357462194e+00
1.878757806311821543e+00
1.878700519577824135e+00
1.878643490821084061e+00
1.878586721701526852e+00
1.878530213873422339e+00
1.878473968985417297e+00
1.878417988680568307e+00
1.878362274596374393e+00
1.878306828364806780e+00
1.878251651612343087e+00
1.878196745960001079e+00
1.878142113023365534e+00
1.878087754412624655e+00
1.878033671732599608e+00
1.877979866582774937e+00
1.877926340557336538e+00
1.877873095245192525e+00
1.877820132230012984e+00
1.877767453090258609e+00
1.877715059399211128e+00
1.877662952725004830e+00
1.877611134630657652e+00
1.877559606674101822e+00
1.877508370408213834e+00
1.877457427380847088e+00
1.877406779134860759e+00
1.877356427208150214e+00
1.877306373133679429e+00
1.877256618439506530e+00
1.877207164648818427e+00
1.877158013279960791e+00
1.877109165846465144e+00
1.877060623857079502e+00
1.877012388815801014e+00
1.876964462221900165e+00
1.876916845569956305e+00
1.876869540349882737e+00
1.876822548046956918e+00
1.876775870141852209e+00
1.876729508110663858e+00
1.876683463424940523e+00
1.876637737551710039e+00
1.876592331953511827e+00
1.876547248088422881e+00
1.876502487410089071e+00
1.876458051367750013e+00
1.876413941406272157e+00
1.876370158966171875e+00
1.876326705483648993e+00
1.876283582390611215e+00
1.876240791114702766e+00
1.876198333079334368e+00
1.876156209703708555e+00
1.876114422402848092e+00
1.876072972587625287e+00
1.876031861664787748e+00
1.875991091036985470e+00
1.875950662102799482e+00
1.875910576256770268e+00
1.875870834889419969e+00
1.875831439387285915e+00
1.875792391132942161e+00
1.875753691505029686e+00
1.875715341878281262e+00
1.875677343623550097e+00
1.875639698107833819e+00
1.875602406694302005e+00
1.875565470742323715e+00
1.875528891607492366e+00
1.875492670641651927e+00
1.875456809192923124e+00
1.875421308605730752e+00
1.875386170220826543e+00
1.875351395375317809e+00
1.875316985402690761e+00
1.875282941632838707e+00
1.875249265392086029e+00
1.875215958003211725e+00
1.875183020785477161e+00
1.875150455054651166e+00
1.875118262123033785e+00
1.875086443299481820e+00
1.875054999889433915e+00
1.875023933194935211e+00
1.874993244514660873e+00
1.874962935143942300e+00
1.874933006374790656e+00
1.874903459495921743e+00
1.874874295792779533e+00
1.874845516547560820e+00
1.874817123039238309e+00
1.874789116543587930e+00
1.874761498333205711e+00
1.874734269677541754e+00
1.874707431842912886e+00
1.874680986092533752e+00
1.874654933686538349e+00
1.874629275882001789e+00
1.874604013932964719e+00
1.874579149090458197e+00
1.874554682602521893e+00
1.874530615714233628e+00
1.874506949667726241e+00
1.874483685702214686e+00
1.874460825054014901e+00
1.874438368956569345e+00
1.874416318640469648e+00
1.874394675333475480e+00
1.874373440260540535e+00
1.874352614643833848e+00
1.874332199702759105e+00
1.874312196653979967e+00
1.874292606711442266e+00
1.874273431086391994e+00
1.874254670987400617e+00
1.874236327620382614e+00
1.874218402188624122e+00
1.874200895892796703e+00
1.874183809930981326e+00
1.874167145498691900e+00
1.874150903788893041e+00
1.874135085992022720e+00
1.874119693296012468e+00
1.874104726886308914e+00
1.874090187945894215e+00
1.874076077655306261e+00
1.874062397192657770e+00
1.874049147733661602e+00
1.874036330451644528e+00
1.874023946517572980e+00
1.874011997100068827e+00
1.874000483365431791e+00
1.873989406477659658e+00
1.873978767598468043e+00
1.873968567887306147e+00
1.873958808501382745e+00
1.873949490595680389e+00
1.873940615322978509e+00
1.873932183833869392e+00
1.873924197276780834e+00
1.873916656797991465e+00
1.873909563541654943e+00
1.873902918649811511e+00
1.873896723262415076e+00
1.873890978517345207e+00
1.873885685550429114e+00
1.873880845495460079e+00
1.873876459484214330e+00
1.873872528646470581e+00
1.873869054110028909e+00
1.873866037000726514e+00
1.873863478442457708e+00
1.873861379557190787e+00
1.873859741464988460e+00
1.873858565284020283e+00
1.873857852130585755e+00
1.873857603119129411e+00
1.873857819362256372e+00
1.873858501970754542e+00
1.873859652053607494e+00
1.873861270718012451e+00
1.873863359069398937e+00
1.873865918211446324e+00
1.873868949246095372e+00
1.873872453273572436e+00
1.873876431392398789e+00
1.873880884699414384e+00
1.873885814289788732e+00
1.873891221257039330e+00
1.873897106693046766e+00
1.873903471688074918e+00
1.873910317330778952e+00
1.873917644708232189e+00
1.873925454905930987e+00
1.873933749007817173e+00
1.873942528096294247e+00
1.873951793252235820e+00
1.873961545555010932e+00
1.873971786082491153e+00
1.873982515911071012e+00
1.873993736115678654e+00
1.874005447769794941e+00
1.874017651945468099e+00
1.874030349713325272e+00
1.874043542142589169e+00
1.874057230301095167e+00
1.874071415255300632e+00
1.874086098070303352e+00
1.874101279809855747e+00
1.874116961536375303e+00
1.874133144310965893e+00
1.874149829193422434e+00
1.874167017242253985e+00
1.874184709514690850e+00
1.874202907066700785e+00
1.874221610953002326e+00
1.874240822227081882e+00
1.874260541941200398e+00
1.874280771146409563e+00
1.874301510892568912e+00
1.874322762228353589e+00
1.874344526201269900e+00
1.874366803857666408e+00
1.874389596242748812e+00
1.874412904400592605e+00
1.874436729374154620e+00
1.874461072205284573e+00
1.874485933934737947e+00
1.874511315602191974e+00
1.874537218246251857e+00
1.874563642904467198e+00
1.874590590613341767e+00
1.874618062408346386e+00
1.874646059323930247e+00
1.874674582393532019e+00
1.874703632649593166e+00
1.874733211123566612e+00
1.874763318845930726e+00
1.874793956846199761e+00
1.874825126152933397e+00
1.874856827793748071e+00
1.874889062795332517e+00
1.874921832183449988e+00
1.874955136982958681e+00
1.874988978217811297e+00
1.875023356911077244e+00
1.875058274084943077e+00
1.875093730760728272e+00
1.875129727958895653e+00
1.875166266699056283e+00
1.875203347999985670e+00
1.875240972879628432e+00
1.875279142355111173e+00
1.875317857442750480e+00
1.875357119158064467e+00
1.875396928515778328e+00
1.875437286529837433e+00
1.875478194213413996e+00
1.875519652578916618e+00
1.875561662637999394e+00
1.875604225401571679e+00
1.875647341879804753e+00
1.875691013082141145e+00
1.875735240017304628e+00
1.875780023693305765e+00
1.875825365117451904e+00
1.875871265296354284e+00
1.875917725235938249e+00
1.875964745941447021e+00
1.876012328417453023e+00
1.876060473667864770e+00
1.876109182695931521e+00
1.876158456504256389e+00
1.876208296094796557e+00
1.876258702468875494e+00
1.876309676627189615e+00
1.876361219569811611e+00
1.876413332296200664e+00
1.876466015805207332e+00
1.876519271095082431e+00
1.876573099163480141e+00
1.876627501007464005e+00
1.876682477623520029e+00
1.876738030007551128e+00
1.876794159154895114e+00
1.876850866060320033e+00
1.876908151718037931e+00
1.876966017121705521e+00
1.877024463264431731e+00
1.877083491138779037e+00
1.877143101736776121e+00
1.877203296049916537e+00
1.877264075069165594e+00
1.877325439784964356e+00
1.877387391187236521e+00
1.877449930265388867e+00
1.877513058008320801e+00
1.877576775404423248e+00
1.877641083441586201e+00
1.877705983107202936e+00
1.877771475388170686e+00
1.877837561270896849e+00
1.877904241741300995e+00
1.877971517784821298e+00
1.878039390386413210e+00
1.878107860530556339e+00
1.878176929201255341e+00
1.878246597382043692e+00
1.878316866055985690e+00
1.878387736205680891e+00
1.878459208813263004e+00
1.878531284860405659e+00
1.878603965328322190e+00
1.878677251197768960e+00
1.878751143449047367e+00
1.878825643062002726e+00
1.878900751016030490e+00
1.878976468290073143e+00
1.879052795862625302e+00
1.879129734711731059e+00
1.879207285814987305e+00
1.879285450149545289e+00
1.879364228692107286e+00
1.879443622418932813e+00
1.879523632305833969e+00
1.879604259328176763e+00
1.879685504460884893e+00
1.879767368678433304e+00
1.879849852954853517e+00
1.879932958263728970e+00
1.880016685578197677e+00
1.880101035870949566e+00
1.880186010114225814e+00
1.880271609279818623e+00
1.880357834339068113e+00
1.880444686262862986e+00
1.880532166021637863e+00
1.880620274585371954e+00
1.880709012923585721e+00
1.880798382005339775e+00
1.880888382799235536e+00
1.880979016273406579e+00
1.881070283395521514e+00
1.881162185132777775e+00
1.881254722451900729e+00
1.881347896319139679e+00
1.881441707700264754e+00
1.881536157560564027e+00
1.881631246864837514e+00
1.881726976577396071e+00
1.881823347662056722e+00
1.881920361082136228e+00
1.882018017800450860e+00
1.882116318779307296e+00
1.882215264980500402e+00
1.882314857365310123e+00
1.882415096894490381e+00
1.882515984528270403e+00
1.882617521226344515e+00
1.882719707947868581e+00
1.882822545651455570e+00
1.882926035295163336e+00
1.883030177836495955e+00
1.883134974232393066e+00
1.883240425439223653e+00
1.883346532412777385e+00
1.883453296108263730e+00
1.883560717480297075e+00
1.883668797482893176e+00
1.883777537069461827e+00
1.883886937192797095e+00
1.883996998805069545e+00
1.884107722857819356e+00
1.884219110301945888e+00
1.884331162087701017e+00
1.884443879164676705e+00
1.884557262481801665e+00
1.884671312987324043e+00
1.884786031628808090e+00
1.884901419353122831e+00
1.885017477106428530e+00
1.885134205834174015e+00
1.885251606481076259e+00
1.885369679991116598e+00
1.885488427307528081e+00
1.885607849372784806e+00
1.885727947128587489e+00
1.885848721515853921e+00
1.885970173474708744e+00
1.886092303944467918e+00
1.886215113863628279e+00
1.886338604169853994e+00
1.886462775799965019e+00
1.886587629689921330e+00
1.886713166774813377e+00
1.886839387988843653e+00
1.886966294265316701e+00
1.887093886536624465e+00
1.887222165734229407e+00
1.887351132788650521e+00
1.887480788629453343e+00
1.887611134185225747e+00
1.887742170383569951e+00
1.887873898151084751e+00
1.888006318413347095e+00
1.888139432094899206e+00
1.888273240119229479e+00
1.888407743408757167e+00
1.888542942884815723e+00
1.888678839467632375e+00
1.888815434076314581e+00
1.888952727628828709e+00
1.889090721041984944e+00
1.889229415231414633e+00
1.889368811111556523e+00
1.889508909595632336e+00
1.889649711595631665e+00
1.889791218022290886e+00
1.889933429785072061e+00
1.890076347792143174e+00
1.890219972950359706e+00
1.890364306165239983e+00
1.890509348340946527e+00
1.890655100380264964e+00
1.890801563184579148e+00
1.890948737653851186e+00
1.891096624686600780e+00
1.891245225179878364e+00
1.891394540029244009e+00
1.891544570128744773e+00
1.891695316370889834e+00
1.891846779646626064e+00
1.891998960845314937e+00
1.892151860854705436e+00
1.892305480560912523e+00
1.892459820848387819e+00
1.892614882599896076e+00
1.892770666696487192e+00
1.892927174017474012e+00
1.893084405440398132e+00
1.893242361841010801e+00
1.893401044093238950e+00
1.893560453069159877e+00
1.893720589638971719e+00
1.893881454670969022e+00
1.894043049031507220e+00
1.894205373584977758e+00
1.894368429193775905e+00
1.894532216718271656e+00
1.894696737016778654e+00
1.894861990945524877e+00
1.895027979358618442e+00
1.895194703108016077e+00
1.895362163043494919e+00
1.895530360012613880e+00
1.895699294860686557e+00
1.895868968430743262e+00
1.896039381563499937e+00
1.896210535097323291e+00
1.896382429868194830e+00
1.896555066709676440e+00
1.896728446452877304e+00
1.896902569926413928e+00
1.897077437956377732e+00
1.897253051366294407e+00
1.897429410977089947e+00
1.897606517607050014e+00
1.897784372071785741e+00
1.897962975184190881e+00
1.898142327754404945e+00
1.898322430589775234e+00
1.898503284494811094e+00
1.898684890271152392e+00
1.898867248717520662e+00
1.899050360629679357e+00
1.899234226800397884e+00
1.899418848019399864e+00
1.899604225073329378e+00
1.899790358745699903e+00
1.899977249816856562e+00
1.900164899063928381e+00
1.900353307260781666e+00
1.900542475177982693e+00
1.900732403582742425e+00
1.900923093238875206e+00
1.901114544906750803e+00
1.901306759343247332e+00
1.901499737301703297e+00
1.901693479531868292e+00
1.901887986779853268e+00
1.902083259788085456e+00
1.902279299295251525e+00
1.902476106036252057e+00
1.902673680742149154e+00
1.902872024140111806e+00
1.903071136953368825e+00
1.903271019901151551e+00
1.903471673698639677e+00
1.903673099056913509e+00
1.903875296682890461e+00
1.904078267279277314e+00
1.904282011544510267e+00
1.904486530172698311e+00
1.904691823853569499e+00
1.904897893272407661e+00
1.905104739110003109e+00
1.905312362042581809e+00
[truncated: 21,285 more rows]
