# Supplementary material for: Multi-orbit lunar GNSS constellation design with distant retrograde orbit and Halo orbit combination
Source: Sci Rep. 2023 Jun 22;13:10158. doi: 10.1038/s41598-023-37348-x (PMC10287729; doi:10.1038/s41598-023-37348-x)
Supplement: Supplementary file 1 — Supplementary Information. [file 41598_2023_37348_MOESM1_ESM.zip › supplement materials of the manuscript/Figure 10/Equatorial Region of the Moon/Case M-2/(a)PDOP Value.csv]

1.306871455
1.306871464
1.306871491
1.306871535
1.306871598
1.306871679
1.306871777
1.306871893
1.306872027
1.306872179
1.306872349
1.306872537
1.306872743
1.306872967
1.306873208
1.306873467
1.306873745
1.30687404
1.306874353
1.306874684
1.306875033
1.3068754
1.306875784
1.306876187
1.306876607
1.306877046
1.306877502
1.306877976
1.306878468
1.306878978
1.306879506
1.306880052
1.306880616
1.306881197
1.306881797
1.306882415
1.30688305
1.306883703
1.306884375
1.306885064
1.306885771
1.306886496
1.306887239
1.306888
1.306888779
1.306889576
1.30689039
1.306891223
1.306892074
1.306892942
1.306893829
1.306894733
1.306895656
1.306896596
1.306897555
1.306898531
1.306899525
1.306900538
1.306901568
1.306902616
1.306903683
1.306904767
1.306905869
1.306906989
1.306908128
1.306909284
1.306910458
1.30691165
1.306912861
1.306914089
1.306915335
1.3069166
1.306917882
1.306919182
1.306920501
1.306921837
1.306923192
1.306924565
1.306925955
1.306927364
1.306928791
1.306930235
1.306931698
1.306933179
1.306934678
1.306936195
1.306937731
1.306939284
1.306940855
1.306942445
1.306944053
1.306945678
1.306947322
1.306948984
1.306950664
1.306952363
1.306954079
1.306955814
1.306957566
1.306959337
1.306961126
1.306962933
1.306964759
1.306966602
1.306968464
1.306970344
1.306972242
1.306974158
1.306976093
1.306978046
1.306980017
1.306982006
1.306984013
1.306986039
1.306988083
1.306990145
1.306992226
1.306994324
1.306996441
1.306998576
1.30700073
1.307002902
1.307005092
1.3070073
1.307009527
1.307011772
1.307014036
1.307016317
1.307018617
1.307020936
1.307023273
1.307025628
1.307028001
1.307030393
1.307032804
1.307035232
1.307037679
1.307040145
1.307042629
1.307045131
1.307047652
1.307050191
1.307052749
1.307055325
1.307057919
1.307060532
1.307063164
1.307065814
1.307068482
1.30707117
1.307073875
1.307076599
1.307079342
1.307082103
1.307084882
1.307087681
1.307090498
1.307093333
1.307096187
1.307099059
1.307101951
1.30710486
1.307107789
1.307110736
1.307113701
1.307116686
1.307119689
1.30712271
1.307125751
1.30712881
1.307131887
1.307134984
1.307138099
1.307141233
1.307144385
1.307147556
1.307150746
1.307153955
1.307157183
1.307160429
1.307163694
1.307166978
1.307170281
1.307173603
1.307176943
1.307180303
1.307183681
1.307187078
1.307190494
1.307193928
1.307197382
1.307200855
1.307204346
1.307207857
1.307211386
1.307214935
1.307218502
1.307222088
1.307225693
1.307229318
1.307232961
1.307236623
1.307240305
1.307244005
1.307247725
1.307251463
1.307255221
1.307258997
1.307262793
1.307266608
1.307270442
1.307274295
1.307278168
1.307282059
1.30728597
1.3072899
1.307293849
1.307297817
1.307301805
1.307305812
1.307309838
1.307313883
1.307317947
1.307322031
1.307326134
1.307330257
1.307334399
1.30733856
1.30734274
1.30734694
1.307351159
1.307355398
1.307359656
1.307363933
1.30736823
1.307372547
1.307376882
1.307381238
1.307385612
1.307390007
1.307394421
1.307398854
1.307403307
1.307407779
1.307412271
1.307416783
1.307421314
1.307425865
1.307430435
1.307435025
1.307439635
1.307444264
1.307448913
1.307453582
1.307458271
1.307462979
1.307467707
1.307472455
1.307477222
1.307482009
1.307486817
1.307491643
1.30749649
1.307501357
1.307506243
1.30751115
1.307516076
1.307521022
1.307525988
1.307530974
1.30753598
1.307541006
1.307546052
1.307551118
1.307556204
1.30756131
1.307566437
1.307571583
1.307576749
1.307581935
1.307587142
1.307592369
1.307597615
1.307602882
1.307608169
1.307613477
1.307618804
1.307624152
1.30762952
1.307634908
1.307640317
1.307645746
1.307651195
1.307656665
1.307662155
1.307667665
1.307673196
1.307678747
1.307684318
1.30768991
1.307695523
1.307701156
1.307706809
1.307712483
1.307718178
1.307723893
1.307729628
1.307735384
1.307741161
1.307746958
1.307752776
1.307758615
1.307764475
1.307770355
1.307776255
1.307782177
1.307788119
1.307794082
1.307800066
1.307806071
1.307812096
1.307818142
1.307824209
1.307830298
1.307836406
1.307842536
1.307848687
1.307854859
1.307861052
1.307867265
1.3078735
1.307879756
1.307886033
1.307892331
1.30789865
1.30790499
1.307911351
1.307917734
1.307924137
1.307930562
1.307937008
1.307943476
1.307949964
1.307956474
1.307963005
1.307969558
1.307976131
1.307982726
1.307989343
1.307995981
1.30800264
1.308009321
1.308016023
1.308022747
1.308029492
1.308036259
1.308043048
1.308049858
1.308056689
1.308063542
1.308070417
1.308077313
1.308084232
1.308091171
1.308098133
1.308105116
1.308112121
1.308119148
1.308126197
1.308133267
1.30814036
1.308147474
1.30815461
1.308161768
1.308168948
1.30817615
1.308183374
1.30819062
1.308197888
1.308205178
1.30821249
1.308219825
1.308227181
1.30823456
1.30824196
1.308249383
1.308256828
1.308264296
1.308271786
1.308279298
1.308286832
1.308294388
1.308301967
1.308309569
1.308317193
1.308324839
1.308332508
1.308340199
1.308347912
1.308355649
1.308363407
1.308371189
1.308378993
1.308386819
1.308394669
1.30840254
1.308410435
1.308418352
1.308426293
1.308434255
1.308442241
1.30845025
1.308458281
1.308466335
1.308474413
1.308482513
1.308490636
1.308498782
1.308506951
1.308515143
1.308523358
1.308531596
1.308539858
1.308548142
1.30855645
1.308564781
1.201153083
1.20116403
1.201174992
1.201185971
1.201196967
1.201207978
1.201219006
1.201230051
1.201241112
1.201252189
1.201263283
1.201274393
1.20128552
1.201296663
1.201307823
1.201318999
1.201330192
1.201341401
1.201352627
1.20136387
1.20137513
1.201386406
1.201397699
1.201409008
1.201420335
1.201431678
1.201443038
1.201454415
1.201465808
1.201477219
1.201488646
1.201500091
1.201511552
1.20152303
1.201534525
1.201546038
1.201557567
1.201569113
1.201580677
1.201592257
1.201603855
1.201615469
1.201627101
1.20163875
1.201650417
1.2016621
1.201673801
1.201685519
1.201697255
1.201709008
1.201720778
1.201732565
1.20174437
1.201756193
1.201768033
1.20177989
1.201791765
1.201803657
1.201815567
1.201827494
1.20183944
1.201851402
1.201863383
1.201875381
1.201887396
1.20189943
1.201911481
1.20192355
1.201935637
1.201947742
1.201959864
1.201972004
1.201984163
1.201996339
1.202008533
1.202020745
1.202032975
1.202045223
1.20205749
1.202069774
1.202082076
1.202094397
1.202106736
1.202119093
1.202131468
1.202143861
1.202156273
1.202168702
1.202181151
1.202193617
1.202206102
1.202218606
1.202231127
1.202243668
1.202256226
1.202268803
1.202281399
1.202294013
1.202306646
1.202319298
1.202331968
1.202344657
1.202357364
1.20237009
1.202382835
1.202395599
1.202408382
1.202421183
1.202434003
1.202446843
1.202459701
1.202472578
1.202485474
1.202498389
1.202511323
1.202524276
1.202537248
1.202550239
1.20256325
1.202576279
1.202589328
1.202602396
1.202615483
1.20262859
1.202641716
1.202654861
1.202668026
1.20268121
1.202694413
1.202707636
1.202720879
1.202734141
1.202747422
1.202760723
1.202774044
1.202787384
1.202800744
1.202814124
1.202827523
1.202840943
1.202854382
1.20286784
1.202881319
1.202894818
1.202908336
1.202921874
1.202935433
1.202949011
1.20296261
1.202976228
1.202989867
1.203003525
1.203017204
1.203030903
1.203044623
1.203058362
1.203072122
1.203085902
1.203099703
1.203113524
1.203127365
1.203141227
1.203155109
1.203169011
1.203182935
1.203196878
1.203210843
1.203224828
1.203238834
1.20325286
1.203266907
1.203280975
1.203295064
1.203309173
1.203323304
1.203337455
1.203351627
1.20336582
1.203380035
1.20339427
1.203408526
1.203422803
1.203437102
1.203451421
1.203465762
1.203480124
1.203494508
1.203508912
1.203523338
1.203537785
1.203552254
1.203566744
1.203581256
1.203595789
1.203610343
1.20362492
1.203639517
1.203654137
1.203668778
1.203683441
1.203698125
1.203712831
1.203727559
1.203742309
1.203757081
1.203771875
1.20378669
1.203801528
1.203816388
1.203831269
1.203846173
1.203861099
1.203876047
1.203891018
1.20390601
1.203921025
1.203936062
1.203951121
1.203966203
1.203981307
1.203996434
1.204011583
1.204026755
1.204041949
1.204057166
1.204072405
1.204087667
1.204102952
1.20411826
1.20413359
1.204148943
1.204164319
1.204179718
1.20419514
1.204210584
1.204226052
1.204241543
1.204257057
1.204272594
1.204288154
1.204303737
1.204319344
1.204334973
1.204350627
1.204366303
1.204382003
1.204397726
1.204413473
1.204429243
1.204445037
1.204460854
1.204476695
1.204492559
1.204508447
1.204524359
1.204540295
1.204556255
1.204572238
1.204588245
1.204604276
1.204620331
1.204636411
1.204652514
1.204668641
1.204684792
1.204700968
1.204717167
1.204733391
1.20474964
1.204765912
1.204782209
1.20479853
1.204814876
1.204831246
1.204847641
1.20486406
1.204880504
1.204896973
1.204913466
1.204929984
1.204946527
1.204963094
1.204979687
1.204996304
1.205012946
1.205029613
1.205046305
1.205063022
1.205079765
1.205096532
1.205113325
1.205130143
1.205146986
1.205163854
1.205180748
1.205197667
1.205214612
1.205231582
1.205248577
1.205265599
1.205282645
1.205299718
1.205316816
1.20533394
1.205351089
1.205368265
1.205385466
1.205402693
1.205419946
1.205437225
1.20545453
1.205471862
1.205489219
1.205506603
1.205524012
1.205541448
1.205558911
1.205576399
1.205593914
1.205611456
1.205629023
1.205646618
1.205664239
1.205681886
1.205699561
1.205717262
1.205734989
1.205752744
1.205770525
1.205788333
1.205806168
1.20582403
1.205841919
1.205859836
1.205877779
1.205895749
1.205913747
1.205931772
1.205949824
1.205967903
1.20598601
1.206004144
1.206022306
1.206040495
1.206058712
1.206076956
1.206095229
1.206113528
1.206131856
1.206150211
1.206168594
1.206187005
1.206205444
1.206223911
1.206242406
1.20626093
1.206279481
1.20629806
1.206316668
1.206335304
1.206353968
1.20637266
1.206391381
1.206410131
1.206428909
1.206447715
1.206466551
1.206485414
1.206504307
1.206523228
1.206542178
1.206561157
1.206580165
1.206599202
1.206618267
1.206637362
1.206656486
1.206675639
1.206694821
1.206714033
1.206733273
1.206752544
1.206771843
1.206791172
1.20681053
1.206829918
1.206849336
1.206868783
1.20688826
1.206907767
1.206927303
1.206946869
1.206966466
1.206986092
1.207005748
1.207025434
1.20704515
1.207064897
1.207084673
1.20710448
1.207124317
1.207144185
1.207164083
1.207184011
1.20720397
1.207223959
1.207243979
1.20726403
1.207284111
1.207304224
1.207324367
1.20734454
1.207364745
1.207384981
1.207405248
1.207425546
1.207445875
1.207466235
1.207486626
1.207507049
1.207527503
1.207547989
1.207568506
1.207589054
1.207609634
1.207630246
1.207650889
1.207671564
1.207692271
1.20771301
1.20773378
1.207754582
1.207775417
1.207796283
1.207817182
1.207838113
1.207859076
1.207880071
1.207901098
1.207922158
1.207943251
1.207964375
1.207985533
1.208006723
1.208027945
1.2080492
1.208070488
1.208091809
1.208113163
1.20813455
1.208155969
1.208177422
1.208198908
1.208220427
1.208241979
1.208263564
1.208285183
1.208306835
1.20832852
1.208350239
1.208371992
1.208393778
1.208415598
1.208437451
1.208459339
1.20848126
1.208503215
1.208525204
1.208547226
1.208569283
1.208591375
1.2086135
1.208635659
1.208657853
1.208680081
1.208702344
1.208724641
1.208746972
1.208769339
1.208791739
1.208814175
1.208836645
1.20885915
1.20888169
1.208904265
1.208926874
1.208949519
1.208972199
1.208994914
1.209017665
1.209040451
1.209063272
1.209086128
1.20910902
1.209131947
1.20915491
1.209177909
1.209200943
1.209224013
1.209247119
1.209270261
1.209293439
1.209316653
1.209339902
1.209363188
1.209386511
1.209409869
1.209433264
1.209456695
1.209480162
1.209503666
1.209527207
1.209550784
1.209574398
1.209598049
1.209621736
1.209645461
1.209669222
1.20969302
1.209716855
1.209740728
1.209764637
1.209788584
1.209812568
1.20983659
1.209860648
1.209884745
1.209908879
1.20993305
1.209957259
1.209981506
1.210005791
1.210030114
1.210054474
1.210078873
1.21010331
1.210127784
1.210152297
1.210176848
1.210201438
1.210226066
1.210250732
1.210275437
1.21030018
1.210324962
1.210349783
1.210374642
1.210399541
1.210424478
1.210449454
1.210474469
1.210499524
1.210524617
1.21054975
1.210574922
1.210600133
1.210625384
1.210650674
1.210676003
1.210701373
1.210726782
1.210752231
1.210777719
1.210803248
1.210828816
1.210854424
1.210880073
1.210905761
1.21093149
1.210957259
1.210983069
1.211008919
1.211034809
1.21106074
1.211086711
1.211112723
1.211138776
1.21116487
1.211191005
1.21121718
1.211243397
1.211269654
1.211295953
1.211322293
1.211348674
1.211375097
1.211401561
1.211428067
1.211454614
1.211481203
1.211507833
1.211534505
1.211561219
1.211587975
1.211614773
1.211641613
1.211668496
1.21169542
1.211722386
1.211749395
1.211776447
1.21180354
1.211830677
1.211857855
1.211885077
1.211912341
1.211939648
1.211966998
1.211994391
1.212021827
1.212049306
1.212076828
1.212104394
1.212132002
1.212159655
1.21218735
1.212215089
1.212242872
1.212270698
1.212298568
1.212326482
1.21235444
1.212382442
1.212410487
1.212438577
1.212466711
1.212494889
1.212523112
1.212551379
1.21257969
1.212608046
1.212636446
1.212664891
1.212693381
1.212721916
1.212750496
1.21277912
1.21280779
1.212836504
1.212865264
1.212894069
1.21292292
1.212951816
1.212980757
1.213009744
1.213038776
1.213067854
1.213096978
1.213126148
1.213155364
1.213184626
1.213213933
1.213243287
1.213272687
1.213302134
1.213331627
1.213361166
1.213390752
1.213420384
1.213450063
1.213479789
1.213509561
1.213539381
1.213569247
1.21359916
1.213629121
1.213659129
1.213689184
1.213719286
1.213749436
1.213779633
1.213809878
1.213840171
1.213870511
1.213900899
1.213931335
1.213961819
1.213992351
1.214022931
1.214053559
1.214084235
1.21411496
1.214145733
1.214176555
1.214207425
1.214238344
1.214269312
1.214300329
1.214331394
1.214362508
1.214393672
1.214424884
1.214456146
1.214487457
1.214518817
1.214550227
1.214581686
1.214613195
1.214644753
1.214676362
1.21470802
1.214739728
1.214771486
1.214803294
1.214835152
1.21486706
1.214899019
1.214931028
1.214963087
1.214995197
1.215027358
1.215059569
1.215091832
1.215124145
1.215156508
1.215188923
1.215221389
1.215253907
1.215286475
1.215319095
1.215351766
1.215384489
1.215417263
1.215450089
1.215482967
1.215515896
1.215548878
1.215581911
1.215614997
1.215648134
1.215681324
1.215714567
1.215747861
1.215781208
1.215814608
1.21584806
1.215881565
1.215915123
1.215948734
1.215982397
1.216016114
1.216049884
1.216083707
1.216117583
1.216151513
1.216185496
1.216219533
1.216253623
1.216287767
1.216321965
1.216356217
1.216390523
1.216424882
1.216459296
1.216493764
1.216528287
1.216562864
1.216597495
1.216632181
1.216666921
1.216701716
1.216736566
1.216771471
1.216806431
1.216841446
1.216876516
1.216911641
1.216946822
1.216982057
1.217017349
1.217052696
1.217088099
1.217123557
1.217159071
1.217194641
1.217230267
1.217265949
1.217301688
1.217337482
1.217373333
1.217409241
1.217445204
1.217481225
1.217517302
1.217553436
1.217589627
1.217625874
1.217662179
1.217698541
1.21773496
1.217771436
1.21780797
1.217844561
1.217881209
1.217917916
1.21795468
1.217991501
1.218028381
1.218065319
1.218102314
1.218139368
1.21817648
1.218213651
1.21825088
1.218288167
1.218325513
1.218362918
1.218400381
1.218437904
1.218475485
1.218513125
1.218550824
1.218588583
1.218626401
1.218664278
1.218702215
1.218740211
1.218778267
1.218816383
1.218854559
1.218892794
1.21893109
1.218969445
1.219007861
1.219046337
1.219084874
1.219123471
1.219162128
1.219200846
1.219239625
1.219278465
1.219317365
1.219356327
1.219395349
1.219434433
1.219473578
1.219512785
1.219552053
1.219591382
1.219630773
1.219670226
1.219709741
1.219749317
1.219788956
1.219828657
1.219868419
1.219908245
1.219948132
1.219988082
1.220028094
1.220068169
1.220108307
1.220148508
1.220188772
1.220229098
1.220269488
1.220309941
1.220350457
1.220391036
1.220431679
1.220472386
1.220513156
1.22055399
1.220594887
1.220635849
1.220676875
1.220717965
1.220759119
1.220800337
1.22084162
1.220882967
1.220924379
1.220965855
1.221007396
1.221049002
1.221090673
1.221132409
1.22117421
1.221216077
1.221258009
1.221300006
1.221342068
1.221384197
1.221426391
1.221468651
1.221510976
1.221553368
1.221595826
1.22163835
1.22168094
1.221723596
1.221766319
1.221809109
1.221851965
1.221894888
1.221937878
1.221980934
1.222024058
1.222067249
1.222110507
1.222153832
1.222197225
1.222240685
1.222284213
1.222327809
1.222371472
1.222415203
1.222459003
1.22250287
1.222546806
1.222590809
1.222634881
1.222679022
1.222723231
1.222767509
1.222811855
1.222856271
1.222900755
1.222945308
1.222989931
1.223034623
1.223079384
1.223124214
1.223169114
1.223214084
1.223259123
1.223304232
1.223349411
1.22339466
1.223439979
1.223485369
1.223530828
1.223576358
1.223621959
1.22366763
1.223713372
1.223759184
1.223805068
1.223851022
1.223897048
1.223943145
1.223989313
1.224035552
1.224081863
1.224128245
1.224174699
1.224221225
1.224267823
1.224314492
1.224361234
1.224408048
1.224454934
1.224501893
1.224548924
1.224596027
1.224643203
1.224690452
1.224737774
1.224785169
1.224832636
1.224880177
1.224927791
1.224975479
1.22502324
1.225071074
1.225118982
1.225166964
1.22521502
1.225263149
1.225311353
1.225359631
1.225407983
1.225456409
1.22550491
1.225553486
1.225602136
1.22565086
1.22569966
1.225748534
1.225797484
1.225846509
1.225895609
1.225944784
1.225994035
1.226043361
1.226092763
1.226142241
1.226191794
1.226241423
1.226291129
1.226340911
1.226390768
1.226440703
1.226490713
1.226540801
1.226590964
1.226641205
1.226691522
1.226741917
1.226792388
1.226842937
1.226893563
1.226944266
1.226995047
1.227045905
1.227096841
1.227147854
1.227198946
1.227250115
1.227301363
1.227352689
1.227404093
1.227455575
1.227507136
1.227558775
1.227610493
1.22766229
1.227714166
1.227766121
1.227818154
1.227870267
1.22792246
1.227974731
1.228027082
1.228079513
1.228132024
1.228184614
1.228237284
1.228290034
1.228342864
1.228395775
1.228448766
1.228501837
1.228554988
1.228608221
1.228661534
1.228714928
1.228768402
1.228821958
1.228875595
1.228929313
1.228983113
1.229036994
1.229090956
1.229145
1.229199126
1.229253334
1.229307624
1.229361995
1.229416449
1.229470985
1.229525604
1.229580305
1.229635089
1.229689955
1.229744904
1.229799936
1.229855051
1.229910249
1.22996553
1.230020894
1.230076342
1.230131873
1.230187488
1.230243187
1.23029897
1.230354836
1.230410786
1.230466821
1.23052294
1.230579143
1.23063543
1.230691802
1.230748259
1.230804801
1.230861427
1.230918138
1.230974935
1.231031816
1.231088783
1.231145835
1.231202972
1.231260196
1.231317504
1.231374899
1.23143238
1.231489946
1.231547599
1.231605337
1.231663163
1.231721074
1.231779072
1.231837157
1.231895328
1.231953586
1.232011931
1.232070363
1.232128883
1.232187489
1.232246183
1.232304964
1.232363833
1.23242279
1.232481834
1.232540966
1.232600186
1.232659494
1.232718891
1.232778375
1.232837948
1.23289761
1.23295736
1.233017199
1.233077126
1.233137143
1.233197248
1.233257443
1.233317726
1.2333781
1.233438562
1.233499114
1.233559756
1.233620488
1.233681309
1.23374222
1.233803221
1.233864313
1.233925495
1.233986767
1.234048129
1.234109582
1.234171126
1.234232761
1.234294486
1.234356303
1.23441821
1.234480209
1.234542299
1.234604481
1.234666754
1.234729118
1.234791574
1.234854123
1.234916763
1.234979495
1.235042319
1.235105235
1.235168244
1.235231345
1.235294539
1.235357826
1.235421205
1.235484677
1.235548242
1.2356119
1.235675651
1.235739496
1.235803434
1.235867465
1.23593159
1.235995809
1.236060122
1.236124528
1.236189028
1.236253623
1.236318312
1.236383095
1.236447972
1.236512944
1.236578011
1.236643172
1.236708428
1.23677378
1.236839226
1.236904767
1.236970404
1.237036135
1.237101963
1.237167886
1.237233904
1.237300019
1.237366229
1.237432535
1.237498937
1.237565436
1.23763203
1.237698721
1.237765509
1.237832393
1.237899374
1.237966452
1.238033626
1.238100898
1.238168266
1.238235732
1.238303295
1.238370956
1.238438714
1.23850657
1.238574523
1.238642574
1.238710724
1.238778971
1.238847316
1.23891576
1.238984302
1.239052942
1.239121681
1.239190518
1.239259454
1.23932849
1.239397624
1.239466857
1.239536189
1.23960562
1.239675151
1.239744781
1.239814511
1.239884341
1.23995427
1.240024299
1.240094428
1.240164657
1.240234986
1.240305416
1.240375946
1.240446576
1.240517307
1.240588139
1.240659071
1.240730104
1.240801239
1.240872474
1.24094381
1.241015248
1.241086787
1.241158428
1.24123017
1.241302014
1.241373959
1.241446007
1.241518156
1.241590407
1.241662761
1.241735217
1.241807775
1.241880436
1.241953199
1.242026065
1.242099034
1.242172106
1.24224528
1.242318558
1.242391939
1.242465423
1.24253901
1.242612701
1.242686496
1.242760394
1.242834396
1.242908501
1.242982711
1.243057025
1.243131443
1.243205965
1.243280591
1.243355322
1.243430157
1.243505097
1.243580142
1.243655292
1.243730546
1.243805906
1.24388137
1.24395694
1.244032616
1.244108396
1.244184282
1.244260274
1.244336371
1.244412575
1.244488884
1.244565299
1.24464182
1.244718447
1.244795181
1.244872021
1.244948967
1.24502602
1.24510318
1.245180446
1.245257819
1.245335299
1.245412887
1.245490581
1.245568382
1.245646291
1.245724308
1.245802431
1.245880663
1.245959002
1.246037449
1.246116003
1.246194666
1.246273437
1.246352315
1.246431303
1.246510398
1.246589602
1.246668914
1.246748335
1.246827865
1.246907504
1.246987251
1.247067107
1.247147073
1.247227147
1.247307331
1.247387625
1.247468027
1.247548539
1.247629161
1.247709893
1.247790734
1.247871685
1.247952746
1.248033918
1.248115199
1.248196591
1.248278093
1.248359705
1.248441428
1.248523262
1.248605206
1.248687261
1.248769427
1.248851703
1.248934091
1.24901659
1.2490992
1.249181922
1.249264755
1.249347699
1.249430755
1.249513922
1.249597202
1.249680593
1.249764096
1.249847711
1.249931438
1.250015277
1.250099229
1.250183292
1.250267469
1.250351757
1.250436159
1.250520673
1.250605299
1.250690039
1.250774891
1.250859857
1.250944935
1.251030127
1.251115432
1.25120085
1.251286382
1.251372027
1.251457786
1.251543658
1.251629645
1.251715745
1.251801958
1.251888286
1.251974728
1.252061284
1.252147955
1.252234739
1.252321638
1.252408651
1.252495779
1.252583022
1.252670379
1.252757851
1.252845438
1.25293314
1.253020957
1.253108888
1.253196935
1.253285098
1.253373375
1.253461768
1.253550277
1.2536389
1.25372764
1.253816495
1.253905466
1.253994553
1.254083756
1.254173074
1.254262509
1.25435206
1.254441727
1.25453151
1.25462141
1.254711426
1.254801559
1.254891808
1.254982173
1.255072656
1.255163255
1.255253971
1.255344804
1.255435754
1.255526821
1.255618005
1.255709307
1.255800725
1.255892261
1.255983914
1.256075685
1.256167573
1.256259579
1.256351703
1.256443944
1.256536303
1.25662878
1.256721375
1.256814088
1.256906919
1.256999867
1.257092935
1.25718612
1.257279424
1.257372846
1.257466386
1.257560045
1.257653823
1.257747719
1.257841734
1.257935868
1.25803012
1.258124491
1.258218981
1.258313591
1.258408319
1.258503166
1.258598132
1.258693218
1.258788423
1.258883747
1.258979191
1.259074754
1.259170437
1.259266239
1.25936216
1.259458202
1.259554363
1.259650644
1.259747045
1.259843565
1.259940206
1.260036966
1.260133847
1.260230847
1.260327968
1.260425209
1.26052257
1.260620052
1.260717653
1.260815376
1.260913218
1.261011181
1.261109265
1.261207469
1.261305794
1.26140424
1.261502806
1.261601493
1.261700301
1.261799229
1.261898279
1.261997449
1.262096741
1.262196153
1.262295687
1.262395342
1.262495117
1.262595015
1.262695033
1.262795172
1.262895433
1.262995815
1.263096319
1.263196944
1.263297691
1.263398559
1.263499548
1.263600659
1.263701892
1.263803247
1.263904723
1.264006321
1.26410804
1.264209882
1.264311845
1.26441393
1.264516137
1.264618466
1.264720917
1.264823489
1.264926184
1.265029001
1.26513194
1.265235001
1.265338184
1.265441489
1.265544917
1.265648466
1.265752138
1.265855932
1.265959848
1.266063887
1.266168048
1.266272331
1.266376737
1.266481265
1.266585916
1.266690688
1.266795584
1.266900602
1.267005742
1.267111005
1.26721639
1.267321898
1.267427528
1.267533281
1.267639157
1.267745155
1.267851276
1.267957519
1.268063885
1.268170374
1.268276985
1.268383719
1.268490575
1.268597555
1.268704657
1.268811882
1.268919229
1.269026699
1.269134292
1.269242008
1.269349846
1.269457807
1.269565891
1.269674097
1.269782427
1.269890879
1.269999453
1.270108151
1.270216971
1.270325914
1.27043498
1.270544168
1.27065348
1.270762914
1.27087247
1.27098215
1.271091952
1.271201877
1.271311924
1.271422094
1.271532387
1.271642803
[truncated: 12,400 more rows]
