# Supplementary material for: Multi-orbit lunar GNSS constellation design with distant retrograde orbit and Halo orbit combination
Source: Sci Rep. 2023 Jun 22;13:10158. doi: 10.1038/s41598-023-37348-x (PMC10287729; doi:10.1038/s41598-023-37348-x)
Supplement: Supplementary file 1 — Supplementary Information. [file 41598_2023_37348_MOESM1_ESM.zip › supplement materials of the manuscript/Figure 10/Equatorial Region of the Moon/Case M-2/(b)PDOP Value.csv]

2.251950878252887200e+00
2.251833983633152236e+00
2.251717040814926296e+00
2.251600049607812792e+00
2.251483009822063952e+00
2.251365921268583481e+00
2.251248783758925676e+00
2.251131597105289650e+00
2.251014361120526885e+00
2.250897075618135013e+00
2.250779740412258256e+00
2.250662355317686103e+00
2.250544920149858186e+00
2.250427434724854514e+00
2.250309898859402580e+00
2.250192312370873360e+00
2.250074675077279540e+00
2.249956986797279512e+00
2.249839247350169824e+00
2.249721456555893617e+00
2.249603614235030413e+00
2.249485720208802331e+00
2.249367774299070533e+00
2.249249776328337891e+00
2.249131726119739216e+00
2.249013623497055026e+00
2.248895468284697774e+00
2.248777260307718517e+00
2.248658999391804691e+00
2.248540685363278779e+00
2.248422318049096535e+00
2.248303897276851870e+00
2.248185422874768413e+00
2.248066894671704397e+00
2.247948312497151324e+00
2.247829676181230862e+00
2.247710985554696173e+00
2.247592240448934131e+00
2.247473440695955560e+00
2.247354586128407217e+00
2.247235676579560248e+00
2.247116711883315077e+00
2.246997691874201397e+00
2.246878616387372851e+00
2.246759485258612354e+00
2.246640298324327212e+00
2.246521055421550006e+00
2.246401756387937709e+00
2.246282401061772127e+00
2.246162989281958122e+00
2.246043520888021838e+00
1.669238966927680590e+00
1.669089924010357162e+00
1.668941020068917869e+00
1.668792254949669651e+00
1.668643628499164588e+00
1.668495140564198564e+00
1.668346790991810824e+00
1.668198579629281753e+00
1.668050506324135540e+00
1.667902570924137517e+00
1.667754773277294156e+00
1.667607113231852178e+00
1.667459590636298561e+00
1.667312205339359199e+00
1.667164957189999575e+00
1.667017846037424089e+00
1.666870871731073400e+00
1.666724034120627529e+00
1.666577333056001864e+00
1.666430768387348937e+00
1.666284339965057093e+00
1.666138047639749153e+00
1.665991891262284863e+00
1.665845870683756225e+00
1.665699985755488832e+00
1.665554236329044091e+00
1.665408622256213000e+00
1.665263143389021705e+00
1.665117799579726610e+00
1.664972590680814157e+00
1.664827516545006159e+00
1.664682577025248245e+00
1.664537771974721636e+00
1.664393101246833151e+00
1.664248564695220534e+00
1.664104162173747792e+00
1.663959893536509416e+00
1.663815758637824160e+00
1.663671757332239931e+00
1.663527889474530674e+00
1.663384154919694824e+00
1.663240553522957743e+00
1.663097085139767950e+00
1.662953749625800892e+00
1.662810546836953396e+00
1.662667476629346996e+00
1.662524538859326384e+00
1.662381733383457849e+00
1.662239060058530171e+00
1.662096518741554396e+00
1.661954109289760950e+00
1.661811831560602082e+00
1.661669685411750752e+00
1.661527670701097303e+00
1.661385787286753901e+00
1.661244035027049426e+00
1.661102413780532139e+00
1.660960923405967238e+00
1.660819563762338635e+00
1.660678334708844961e+00
1.660537236104904224e+00
1.660396267810147375e+00
1.660255429684422301e+00
1.660114721587792275e+00
1.659974143380534395e+00
1.659833694923140257e+00
1.659693376076315285e+00
1.659553186700977179e+00
1.659413126658257465e+00
1.659273195809500168e+00
1.659133394016259810e+00
1.658993721140304523e+00
1.658854177043610933e+00
1.658714761588367947e+00
1.658575474636974745e+00
1.658436316052038562e+00
1.658297285696377354e+00
1.658158383433017136e+00
1.658019609125192417e+00
1.657880962636346878e+00
1.657742443830129364e+00
1.657604052570397224e+00
1.657465788721214750e+00
1.657327652146851404e+00
1.657189642711783595e+00
1.657051760280692232e+00
1.656914004718462063e+00
1.656776375890185449e+00
1.656638873661156364e+00
1.656501497896872177e+00
1.656364248463035871e+00
1.656227125225550711e+00
1.656090128050523802e+00
1.655953256804264750e+00
1.140499037951537620e+00
1.140485678879920028e+00
1.140472342753243939e+00
1.140459029560996429e+00
1.140445739292675231e+00
1.140432471937788517e+00
1.140419227485856890e+00
1.140406005926410504e+00
1.140392807248991502e+00
1.140379631443152908e+00
1.140366478498458624e+00
1.140353348404483214e+00
1.140340241150812117e+00
1.140327156727042546e+00
1.140314095122780813e+00
1.140301056327647000e+00
1.140288040331268293e+00
1.140275047123285646e+00
1.140262076693348670e+00
1.140249129031119635e+00
1.140236204126269692e+00
1.140223301968481762e+00
1.140210422547448976e+00
1.140197565852875794e+00
1.140184731874475998e+00
1.140171920601975142e+00
1.140159132025108324e+00
1.140146366133622413e+00
1.140133622917274048e+00
1.140120902365829192e+00
1.140108204469066688e+00
1.140095529216774040e+00
1.140082876598749628e+00
1.140070246604802495e+00
1.140057639224751451e+00
1.140045054448426409e+00
1.140032492265666608e+00
1.140019952666322833e+00
1.140007435640255418e+00
1.139994941177334908e+00
1.139982469267442067e+00
1.139970019900468312e+00
1.139957593066315056e+00
1.139945188754893479e+00
1.139932806956125644e+00
1.139920447659943381e+00
1.139908110856288292e+00
1.139895796535112193e+00
1.139883504686377780e+00
1.139871235300057517e+00
1.139858988366132753e+00
1.139846763874596380e+00
1.139834561815450842e+00
1.139822382178707461e+00
1.139810224954389106e+00
1.139798090132528863e+00
1.139785977703167363e+00
1.139773887656357898e+00
1.139761819982161750e+00
1.139749774670650861e+00
1.139737751711906943e+00
1.139725751096022366e+00
1.139713772813097936e+00
1.139701816853245120e+00
1.139689883206584708e+00
1.139677971863247929e+00
1.139666082813375558e+00
1.139654216047118140e+00
1.139642371554635769e+00
1.139630549326098308e+00
1.139618749351685834e+00
1.139606971621587750e+00
1.139595216126002564e+00
1.139583482855139440e+00
1.139571771799217315e+00
1.139560082948463560e+00
1.139548416293116651e+00
1.139536771823424388e+00
1.139525149529642567e+00
1.139513549402038750e+00
1.139501971430889826e+00
1.139490415606480234e+00
1.139478881919106623e+00
1.139467370359073861e+00
1.139455880916696362e+00
1.139444413582298310e+00
1.139432968346213659e+00
1.139421545198785024e+00
1.139410144130366120e+00
1.139398765131318880e+00
1.139387408192014561e+00
1.139376073302834858e+00
1.139364760454170789e+00
1.139353469636422256e+00
1.139342200839998931e+00
1.139330954055320033e+00
1.139319729272814552e+00
1.139308526482920580e+00
1.139297345676084650e+00
1.139286186842764614e+00
1.139275049973426546e+00
1.139263935058546284e+00
1.139252842088608553e+00
1.139241771054108954e+00
1.139230721945550195e+00
1.139219694753446532e+00
1.139208689468320435e+00
1.139197706080703920e+00
1.139186744581138777e+00
1.139175804960175231e+00
1.139164887208374166e+00
1.139153991316304682e+00
1.139143117274545869e+00
1.139132265073685923e+00
1.139121434704322144e+00
1.139110626157062489e+00
1.139099839422522020e+00
1.139089074491327125e+00
1.139078331354112184e+00
1.139067610001522013e+00
1.139056910424209867e+00
1.139046232612838772e+00
1.139035576558080409e+00
1.139024942250616901e+00
1.139014329681138804e+00
1.139003738840346447e+00
1.138993169718948817e+00
1.138982622307664894e+00
1.138972096597222761e+00
1.138961592578359605e+00
1.138951110241822606e+00
1.138940649578366715e+00
1.138930210578757762e+00
1.138919793233770239e+00
1.138909397534187740e+00
1.138899023470803851e+00
1.138888671034420152e+00
1.138878340215848883e+00
1.138868031005911607e+00
1.138857743395436994e+00
1.138847477375266148e+00
1.138837232936247723e+00
1.138827010069239032e+00
1.138816808765108268e+00
1.138806629014731620e+00
1.138796470808996153e+00
1.138786334138796486e+00
1.138776218995037670e+00
1.138766125368633420e+00
1.138756053250506994e+00
1.138746002631591647e+00
1.138735973502828402e+00
1.138725965855169164e+00
1.138715979679574719e+00
1.138706014967014069e+00
1.138696071708467317e+00
1.138686149894922561e+00
1.138676249517377670e+00
1.138666370566840280e+00
1.138656513034326911e+00
1.138646676910863409e+00
1.138636862187484722e+00
1.138627068855236013e+00
1.138617296905170662e+00
1.138607546328352704e+00
1.138597817115855282e+00
1.138588109258758863e+00
1.138578422748156793e+00
1.138568757575148860e+00
1.138559113730845729e+00
1.138549491206366948e+00
1.138539889992842058e+00
1.138530310081409036e+00
1.138520751463215852e+00
1.138511214129420690e+00
1.138501698071189283e+00
1.138492203279698245e+00
1.138482729746133959e+00
1.138473277461690358e+00
1.138463846417572922e+00
1.138454436604995568e+00
1.138445048015181760e+00
1.138435680639364289e+00
1.138426334468786383e+00
1.138417009494699705e+00
1.138407705708365469e+00
1.138398423101055545e+00
1.138389161664049798e+00
1.138379921388638749e+00
1.138370702266121803e+00
1.138361504287808801e+00
1.138352327445017798e+00
1.138343171729077730e+00
1.138334037131326859e+00
1.138324923643111886e+00
1.138315831255790833e+00
1.138306759960729497e+00
1.138297709749305664e+00
1.138288680612904447e+00
1.138279672542921617e+00
1.138270685530762938e+00
1.138261719567843278e+00
1.138252774645587051e+00
1.138243850755429332e+00
1.138234947888813631e+00
1.138226066037193895e+00
1.138217205192033843e+00
1.138208365344807405e+00
1.138199546486996505e+00
1.138190748610094616e+00
1.138181971705604090e+00
1.138173215765037494e+00
1.138164480779916943e+00
1.138155766741774322e+00
1.138147073642151508e+00
1.138138401472600592e+00
1.138129750224682324e+00
1.138121119889968558e+00
1.138112510460040694e+00
1.138103921926489903e+00
1.138095354280916682e+00
1.138086807514932630e+00
1.138078281620158227e+00
1.138069776588225057e+00
1.138061292410772918e+00
1.138052829079453598e+00
1.138044386585927326e+00
1.138035964921865428e+00
1.138027564078948117e+00
1.138019184048867150e+00
1.138010824823322498e+00
1.138002486394025681e+00
1.137994168752697988e+00
1.137985871891069811e+00
1.137977595800883535e+00
1.137969340473889757e+00
1.137961105901850623e+00
1.137952892076537159e+00
1.137944698989732606e+00
1.137936526633227530e+00
1.137928374998825154e+00
1.137920244078338250e+00
1.137912133863588915e+00
1.137904044346411014e+00
1.137895975518646852e+00
1.137887927372151387e+00
1.137879899898787128e+00
1.137871893090429687e+00
1.137863906938963110e+00
1.137855941436282325e+00
1.137847996574293363e+00
1.137840072344910691e+00
1.137832168740061878e+00
1.137824285751683373e+00
1.137816423371721397e+00
1.137808581592134161e+00
1.137800760404890088e+00
1.137792959801966930e+00
1.137785179775354871e+00
1.137777420317052535e+00
1.137769681419070311e+00
1.137761963073429694e+00
1.137754265272161946e+00
1.137746588007308546e+00
1.137738931270922516e+00
1.137731295055067093e+00
1.137723679351816619e+00
1.137716084153256091e+00
1.137708509451479610e+00
1.137700955238595046e+00
1.137693421506718261e+00
1.137685908247977551e+00
1.137678415454511427e+00
1.137670943118468614e+00
1.137663491232010493e+00
1.137656059787307106e+00
1.137648648776540927e+00
1.137641258191904869e+00
1.137633888025602502e+00
1.137626538269848719e+00
1.137619208916868629e+00
1.137611899958899997e+00
1.137604611388190134e+00
1.137597343196997457e+00
1.137590095377591926e+00
1.137582867922254160e+00
1.137575660823276547e+00
1.137568474072962132e+00
1.137561307663625065e+00
1.137554161587590595e+00
1.137547035837195519e+00
1.137539930404787070e+00
1.137532845282724914e+00
1.137525780463378933e+00
1.137518735939130776e+00
1.137511711702372752e+00
1.137504707745509602e+00
1.137497724060956950e+00
1.137490760641140852e+00
1.137483817478500026e+00
1.137476894565484287e+00
1.137469991894554111e+00
1.137463109458182409e+00
1.137456247248852970e+00
1.137449405259061352e+00
1.137442583481314440e+00
1.137435781908131105e+00
1.137429000532041323e+00
1.137422239345586172e+00
1.137415498341319831e+00
1.137408777511806912e+00
1.137402076849624022e+00
1.137395396347359755e+00
1.137388735997613809e+00
1.137382095792997871e+00
1.137375475726135843e+00
1.137368875789662948e+00
1.137362295976225735e+00
1.137355736278484075e+00
1.137349196689108055e+00
1.137342677200781527e+00
1.137336177806197224e+00
1.137329698498062758e+00
1.137323239269096842e+00
1.137316800112029291e+00
1.137310381019603023e+00
1.137303981984572276e+00
1.137297602999703949e+00
1.137291244057776485e+00
1.137284905151580316e+00
1.137278586273918535e+00
1.137272287417606220e+00
1.137266008575470888e+00
1.137259749740350934e+00
1.137253510905099185e+00
1.137247292062578907e+00
1.137241093205666020e+00
1.137234914327249768e+00
1.137228755420230275e+00
1.137222616477521209e+00
1.137216497492047562e+00
1.137210398456748095e+00
1.137204319364572225e+00
1.137198260208483802e+00
1.137192220981457558e+00
1.137186201676481323e+00
1.137180202286555808e+00
1.137174222804693935e+00
1.137168263223921505e+00
1.137162323537275865e+00
1.137156403737808352e+00
1.137150503818582958e+00
1.137144623772675001e+00
1.137138763593174229e+00
1.137132923273181273e+00
1.137127102805811862e+00
1.137121302184192162e+00
1.137115521401462770e+00
1.137109760450776497e+00
1.137104019325299031e+00
1.137098298018209830e+00
1.137092596522699450e+00
1.137086914831973106e+00
1.137081252939248444e+00
1.137075610837755990e+00
1.137069988520739372e+00
1.137064385981455983e+00
1.137058803213174762e+00
1.137053240209179084e+00
1.137047696962765198e+00
1.137042173467242012e+00
1.137036669715932202e+00
1.137031185702171987e+00
1.137025721419310020e+00
1.137020276860708279e+00
1.137014852019743394e+00
1.137009446889802877e+00
1.137004061464290228e+00
1.136998695736620935e+00
1.136993349700223810e+00
1.136988023348541654e+00
1.136982716675030813e+00
1.136977429673160511e+00
1.136972162336413961e+00
1.136966914658287919e+00
1.136961686632293134e+00
1.136956478251952785e+00
1.136951289510804708e+00
1.136946120402400062e+00
1.136940970920304439e+00
1.136935841058095420e+00
1.136930730809366352e+00
1.136925640167723017e+00
1.136920569126785407e+00
1.136915517680187504e+00
1.136910485821576611e+00
1.136905473544615353e+00
1.136900480842978567e+00
1.136895507710355524e+00
1.136890554140450593e+00
1.136885620126980800e+00
1.136880705663677382e+00
1.136875810744286230e+00
1.136870935362567003e+00
1.136866079512293348e+00
1.136861243187254011e+00
1.136856426381249952e+00
1.136851629088098115e+00
1.136846851301629213e+00
1.136842093015688171e+00
1.136837354224133456e+00
1.136832634920838636e+00
1.136827935099692377e+00
1.136823254754596002e+00
1.136818593879466599e+00
1.136813952468234579e+00
1.136809330514845673e+00
1.136804728013259824e+00
1.136800144957451630e+00
1.136795581341409678e+00
1.136791037159138318e+00
1.136786512404654559e+00
1.136782007071991840e+00
1.136777521155197812e+00
1.136773054648334336e+00
1.136768607545478815e+00
1.136764179840721312e+00
1.136759771528169427e+00
1.136755382601944087e+00
1.136751013056181092e+00
1.136746662885031567e+00
1.136742332082660845e+00
1.136738020643249136e+00
1.136733728560993084e+00
1.136729455830101987e+00
1.136725202444802019e+00
1.136720968399334009e+00
1.136716753687952774e+00
1.136712558304929122e+00
1.136708382244548732e+00
1.136704225501112830e+00
1.136700088068937298e+00
1.136695969942353113e+00
1.136691871115707020e+00
1.136687791583360863e+00
1.136683731339690695e+00
1.136679690379089891e+00
1.136675668695964925e+00
1.136671666284739590e+00
1.136667683139851892e+00
1.136663719255755822e+00
1.136659774626919583e+00
1.136655849247828920e+00
1.136651943112983343e+00
1.136648056216898572e+00
1.136644188554106538e+00
1.136640340119152937e+00
1.136636510906600783e+00
1.136632700911027749e+00
1.136628910127027714e+00
1.136625138549209879e+00
1.136621386172199433e+00
1.136617652990637772e+00
1.136613938999180506e+00
1.136610244192500785e+00
1.136606568565286191e+00
1.136602912112241182e+00
1.136599274828085981e+00
1.136595656707556135e+00
1.136592057745403395e+00
1.136588477936395725e+00
1.136584917275316631e+00
1.136581375756966050e+00
1.136577853376160352e+00
1.136574350127730337e+00
1.136570866006524350e+00
1.136567401007407385e+00
1.136563955125258873e+00
1.136560528354975563e+00
1.136557120691469969e+00
1.136553732129671257e+00
1.136550362664524361e+00
1.136547012290990644e+00
1.136543681004048123e+00
1.136540368798691469e+00
1.136537075669930008e+00
1.136533801612791494e+00
1.136530546622319005e+00
1.136527310693572046e+00
1.136524093821627002e+00
1.136520896001577130e+00
1.136517717228531232e+00
1.136514557497614986e+00
1.136511416803970942e+00
1.136508295142758307e+00
1.136505192509152717e+00
1.136502108898346464e+00
1.136499044305548711e+00
1.136495998725984613e+00
1.136492972154897529e+00
1.136489964587545920e+00
1.136486976019206230e+00
1.136484006445171335e+00
1.136481055860750544e+00
1.136478124261270484e+00
1.136475211642075545e+00
1.136472317998524773e+00
1.136469443325996531e+00
1.136466587619884283e+00
1.136463750875600143e+00
1.136460933088571990e+00
1.136458134254245245e+00
1.136455354368082427e+00
1.136452593425562929e+00
1.136449851422184132e+00
1.136447128353458957e+00
1.136444424214918980e+00
1.136441739002112428e+00
1.136439072710604403e+00
1.136436425335977995e+00
1.136433796873832724e+00
1.136431187319786318e+00
1.136428596669472713e+00
1.136426024918545163e+00
1.136423472062672024e+00
1.136420938097540301e+00
1.136418423018854096e+00
1.136415926822334832e+00
1.136413449503722140e+00
1.136410991058772080e+00
1.136408551483258922e+00
1.136406130772974477e+00
1.136403728923727430e+00
1.136401345931345563e+00
1.136398981791672869e+00
1.136396636500571322e+00
1.136394310053920664e+00
1.136392002447618399e+00
1.136389713677580238e+00
1.136387443739738323e+00
1.136385192630043450e+00
1.136382960344464399e+00
1.136380746878987269e+00
1.136378552229616368e+00
1.136376376392373100e+00
1.136374219363297744e+00
1.136372081138447898e+00
1.136369961713899368e+00
1.136367861085745723e+00
1.136365779250098296e+00
1.136363716203087293e+00
1.136361671940859353e+00
1.136359646459580652e+00
1.136357639755434690e+00
1.136355651824623614e+00
1.136353682663366893e+00
1.136351732267902648e+00
1.136349800634487428e+00
1.136347887759394881e+00
1.136345993638918195e+00
1.136344118269367431e+00
1.136342261647071972e+00
1.136340423768378738e+00
1.136338604629653970e+00
1.136336804227280783e+00
1.136335022557661611e+00
1.136333259617216651e+00
1.136331515402384973e+00
1.136329789909624299e+00
1.136328083135409228e+00
1.136326395076234785e+00
1.136324725728613094e+00
1.136323075089075152e+00
1.136321443154170385e+00
1.136319829920466873e+00
1.136318235384551567e+00
1.136316659543028962e+00
1.136315102392523313e+00
1.136313563929676418e+00
1.136312044151149170e+00
1.136310543053621114e+00
1.136309060633790669e+00
1.136307596888374682e+00
1.136306151814108434e+00
1.136304725407746297e+00
1.136303317666061075e+00
1.136301928585845333e+00
1.136300558163908070e+00
1.136299206397080042e+00
1.136297873282208437e+00
1.136296558816160873e+00
1.136295262995822508e+00
1.136293985818098484e+00
1.136292727279911929e+00
1.136291487378205289e+00
1.136290266109940772e+00
1.136289063472097460e+00
1.136287879461675532e+00
1.136286714075693149e+00
1.136285567311186906e+00
1.136284439165213822e+00
1.136283329634848460e+00
1.136282238717185811e+00
1.136281166409338850e+00
1.136280112708440093e+00
1.136279077611640931e+00
1.136278061116112958e+00
1.136277063219045314e+00
1.136276083917646895e+00
1.136275123209146143e+00
1.136274181090790147e+00
1.136273257559845540e+00
1.136272352613598713e+00
1.136271466249353601e+00
1.136270598464434789e+00
1.136269749256186623e+00
1.136268918621970769e+00
1.136268106559169544e+00
1.136267313065185247e+00
1.136266538137437498e+00
1.136265781773367456e+00
1.136265043970433597e+00
1.136264324726115493e+00
1.136263624037911146e+00
1.136262941903337875e+00
1.136262278319932983e+00
1.136261633285253314e+00
1.136261006796874362e+00
1.136260398852391384e+00
1.136259809449419844e+00
1.136259238585594300e+00
1.136258686258567741e+00
1.136258152466014248e+00
1.136257637205627002e+00
1.136257140475117833e+00
1.136256662272219220e+00
1.136256202594682740e+00
1.136255761440280176e+00
1.136255338806801518e+00
1.136254934692058072e+00
1.136254549093879351e+00
1.136254182010115521e+00
1.136253833438635841e+00
1.136253503377329555e+00
1.136253191824105002e+00
1.136252898776891618e+00
1.136252624233636599e+00
1.136252368192308237e+00
1.136252130650894143e+00
1.136251911607402132e+00
1.136251711059858449e+00
1.136251529006310657e+00
1.136251365444825634e+00
1.136251220373489357e+00
1.136251093790408451e+00
1.136250985693708637e+00
1.136250896081536066e+00
1.136250824952056870e+00
1.136250772303455836e+00
1.136250738133939509e+00
1.136250722441732197e+00
1.136250725225079528e+00
1.136250746482246443e+00
1.136250786211518093e+00
1.136250844411199834e+00
1.136250921079615450e+00
1.136251016215110488e+00
1.136251129816049144e+00
1.136251261880816266e+00
1.136251412407816463e+00
1.136251581395473664e+00
1.136251768842233778e+00
1.136251974746560034e+00
1.136252199106937200e+00
1.136252441921870027e+00
1.136252703189882363e+00
1.136252982909519371e+00
1.136253281079345090e+00
1.136253597697944651e+00
1.136253932763922503e+00
1.136254286275902192e+00
1.136254658232529469e+00
1.136255048632468956e+00
1.136255457474405484e+00
1.136255884757043644e+00
1.136256330479108012e+00
1.136256794639344481e+00
1.136257277236517371e+00
1.136257778269412766e+00
1.136258297736835177e+00
1.136258835637610431e+00
1.136259391970583899e+00
1.136259966734621596e+00
1.136260559928609082e+00
1.136261171551452120e+00
1.136261801602077348e+00
1.136262450079430275e+00
1.136263116982477728e+00
1.136263802310205850e+00
1.136264506061621882e+00
1.136265228235752600e+00
1.136265968831644546e+00
1.136266727848364688e+00
1.136267505285001755e+00
1.136268301140661352e+00
1.136269115414472619e+00
1.136269948105583349e+00
1.136270799213160876e+00
1.136271668736394291e+00
1.136272556674491341e+00
1.136273463026681085e+00
1.136274387792212126e+00
1.136275330970354158e+00
1.136276292560395973e+00
1.136277272561647012e+00
1.136278270973437365e+00
1.136279287795116666e+00
1.136280323026055195e+00
1.136281376665642995e+00
1.136282448713290982e+00
1.136283539168429613e+00
1.136284648030509992e+00
1.136285775299003875e+00
1.136286920973402115e+00
1.136288085053216212e+00
1.136289267537978320e+00
1.136290468427241018e+00
1.136291687720575760e+00
1.136292925417575539e+00
1.136294181517853108e+00
1.136295456021041872e+00
1.136296748926794553e+00
1.136298060234784080e+00
1.136299389944705140e+00
1.136300738056271298e+00
1.136302104569216320e+00
1.136303489483294848e+00
1.136304892798281063e+00
1.136306314513970239e+00
1.136307754630176747e+00
1.136309213146736052e+00
1.136310690063503603e+00
1.136312185380354833e+00
1.136313699097185825e+00
1.136315231213911536e+00
1.136316781730469128e+00
1.136318350646814856e+00
1.136319937962925186e+00
1.136321543678796342e+00
1.136323167794446087e+00
1.136324810309910838e+00
1.136326471225248325e+00
1.136328150540535598e+00
1.136329848255870356e+00
1.136331564371370950e+00
1.136333298887174381e+00
1.136335051803439189e+00
1.136336823120343675e+00
1.136338612838086126e+00
1.136340420956885477e+00
1.136342247476979761e+00
1.136344092398627659e+00
1.136345955722108503e+00
1.136347837447721165e+00
1.136349737575784724e+00
1.136351656106638464e+00
1.136353593040641430e+00
1.136355548378173319e+00
1.136357522119633590e+00
1.136359514265441684e+00
1.136361524816037694e+00
1.136363553771880364e+00
1.136365601133450198e+00
1.136367666901246354e+00
1.136369751075789081e+00
1.136371853657618614e+00
1.136373974647293839e+00
1.136376114045395624e+00
1.136378271852522825e+00
1.136380448069296278e+00
1.136382642696355028e+00
1.136384855734359434e+00
1.136387087183989397e+00
1.136389337045944359e+00
1.136391605320943743e+00
1.136393892009728068e+00
1.136396197113056283e+00
1.136398520631707321e+00
1.136400862566481873e+00
1.136403222918198175e+00
1.136405601687695999e+00
1.136407998875833991e+00
1.136410414483491449e+00
1.136412848511566764e+00
1.136415300960978536e+00
1.136417771832665125e+00
1.136420261127585318e+00
1.136422768846717002e+00
1.136425294991056933e+00
1.136427839561624520e+00
1.136430402559455599e+00
1.136432983985608214e+00
1.136435583841158614e+00
1.136438202127204145e+00
1.136440838844860357e+00
1.136443493995263676e+00
1.136446167579569844e+00
1.136448859598953698e+00
1.136451570054610727e+00
1.136454298947755515e+00
1.136457046279622629e+00
1.136459812051465290e+00
1.136462596264557590e+00
1.136465398920192271e+00
1.136468220019682285e+00
1.136471059564359898e+00
1.136473917555576474e+00
1.136476793994703582e+00
1.136479688883131667e+00
1.136482602222271376e+00
1.136485534013552456e+00
1.136488484258423970e+00
1.136491452958354520e+00
1.136494440114831805e+00
1.136497445729363953e+00
1.136500469803477742e+00
1.136503512338719046e+00
1.136506573336653725e+00
1.136509652798866288e+00
1.136512750726961229e+00
1.136515867122562362e+00
1.136519001987312150e+00
1.136522155322872596e+00
1.136525327130925245e+00
1.136528517413170958e+00
1.136531726171328360e+00
1.136534953407137394e+00
1.136538199122356207e+00
1.136541463318760936e+00
1.136544745998149253e+00
1.136548047162335706e+00
1.136551366813155495e+00
1.136554704952461581e+00
1.136558061582127133e+00
1.136561436704044192e+00
1.136564830320122121e+00
1.136568242432291820e+00
1.136571673042501285e+00
1.136575122152718720e+00
1.136578589764929648e+00
1.136582075881140019e+00
1.136585580503374215e+00
1.136589103633675268e+00
1.136592645274104640e+00
1.136596205426743333e+00
1.136599784093690779e+00
1.136603381277065727e+00
1.136606996979004691e+00
1.136610631201663058e+00
1.136614283947215753e+00
1.136617955217855469e+00
1.136621645015794435e+00
1.136625353343262645e+00
1.136629080202508302e+00
1.136632825595800034e+00
1.136636589525422902e+00
1.136640371993681953e+00
1.136644173002899771e+00
1.136647992555418263e+00
1.136651830653596651e+00
1.136655687299813700e+00
1.136659562496466380e+00
1.136663456245968984e+00
1.136667368550755342e+00
1.136671299413277048e+00
1.136675248836004126e+00
1.136679216821424809e+00
1.136683203372045092e+00
1.136687208490390288e+00
1.136691232179002586e+00
1.136695274440443049e+00
1.136699335277290945e+00
1.136703414692143532e+00
1.136707512687615385e+00
1.136711629266340395e+00
1.136715764430969111e+00
1.136719918184171396e+00
1.136724090528634212e+00
1.136728281467062063e+00
1.136732491002178325e+00
1.136736719136723917e+00
1.136740965873457077e+00
1.136745231215154028e+00
1.136749515164609425e+00
1.136753817724634574e+00
1.136758138898059656e+00
1.136762478687731726e+00
1.136766837096514937e+00
1.136771214127292984e+00
1.136775609782965102e+00
1.136780024066449180e+00
1.136784456980679980e+00
1.136788908528610476e+00
1.136793378713210512e+00
1.136797867537467699e+00
1.136802375004386967e+00
1.136806901116990343e+00
1.136811445878316729e+00
1.136816009291424123e+00
1.136820591359385180e+00
1.136825192085292313e+00
1.136829811472253260e+00
1.136834449523393742e+00
1.136839106241856800e+00
1.136843781630801464e+00
1.136848475693404970e+00
1.136853188432861206e+00
1.136857919852380938e+00
1.136862669955191807e+00
1.136867438744538106e+00
1.136872226223681892e+00
1.136877032395901210e+00
1.136881857264490980e+00
1.136886700832763442e+00
1.136891563104046821e+00
1.136896444081686663e+00
1.136901343769044948e+00
1.136906262169500303e+00
1.136911199286447127e+00
1.136916155123298022e+00
1.136921129683480691e+00
1.136926122970439712e+00
1.136931134987636316e+00
1.136936165738547722e+00
1.136941215226667801e+00
1.136946283455506856e+00
1.136951370428590735e+00
1.136956476149462825e+00
1.136961600621681168e+00
1.136966743848820904e+00
1.136971905834473384e+00
1.136977086582245278e+00
1.136982286095759909e+00
1.136987504378657032e+00
1.136992741434590615e+00
1.136997997267232829e+00
1.137003271880269395e+00
1.137008565277404459e+00
1.137013877462355493e+00
1.137019208438856843e+00
1.137024558210658842e+00
1.137029926781526923e+00
1.137035314155242727e+00
1.137040720335602551e+00
1.137046145326419122e+00
1.137051589131520268e+00
1.137057051754749804e+00
1.137062533199965531e+00
1.137068033471042128e+00
1.137073552571869595e+00
1.137079090506351697e+00
1.137084647278408633e+00
1.137090222891976143e+00
1.137095817351004179e+00
1.137101430659458678e+00
1.137107062821319570e+00
1.137112713840582101e+00
1.137118383721257731e+00
1.137124072467371239e+00
1.137129780082962949e+00
1.137135506572088728e+00
1.137141251938817543e+00
1.137147016187235238e+00
1.137152799321440089e+00
1.137158601345546804e+00
1.137164422263684083e+00
1.137170262079994831e+00
1.137176120798637502e+00
1.137181998423783424e+00
1.137187894959619916e+00
1.137193810410347616e+00
1.137199744780182487e+00
1.137205698073353588e+00
1.137211670294105303e+00
1.137217661446695560e+00
1.137223671535396274e+00
1.137229700564493795e+00
1.137235748538289126e+00
1.137241815461095928e+00
1.137247901337242961e+00
1.137254006171072085e+00
1.137260129966939814e+00
1.137266272729215100e+00
1.137272434462282433e+00
1.137278615170539187e+00
1.137284814858395388e+00
1.137291033530276163e+00
1.137297271190619519e+00
1.137303527843877449e+00
1.137309803494514604e+00
1.137316098147008736e+00
1.137322411805852918e+00
1.137328744475551545e+00
1.137335096160623005e+00
1.137341466865598560e+00
1.137347856595023465e+00
1.137354265353454741e+00
1.137360693145463841e+00
1.137367139975634212e+00
1.137373605848562175e+00
1.137380090768858265e+00
1.137386594741143675e+00
1.137393117770054474e+00
1.137399659860238499e+00
1.137406221016355357e+00
1.137412801243079308e+00
1.137419400545095716e+00
1.137426018927102822e+00
1.137432656393810859e+00
1.137439312949943382e+00
1.137445988600235935e+00
1.137452683349436056e+00
1.137459397202303268e+00
1.137466130163609979e+00
1.137472882238140581e+00
1.137479653430691240e+00
1.137486443746070330e+00
1.137493253189098219e+00
1.137500081764606374e+00
1.137506929477440032e+00
1.137513796332453753e+00
1.137520682334515865e+00
1.137527587488505354e+00
1.137534511799312531e+00
1.137541455271840807e+00
1.137548417911002918e+00
1.137555399721725147e+00
1.137562400708943766e+00
1.137569420877606596e+00
1.137576460232673448e+00
1.137583518779114122e+00
1.137590596521911301e+00
1.137597693466056992e+00
1.137604809616555190e+00
1.137611944978421219e+00
1.137619099556679947e+00
1.137626273356368456e+00
1.137633466382534042e+00
1.137640678640234437e+00
1.137647910134539142e+00
1.137655160870526982e+00
1.137662430853288331e+00
1.137669720087923997e+00
1.137677028579544114e+00
1.137684356333270586e+00
1.137691703354234862e+00
1.137699069647578831e+00
1.137706455218454593e+00
1.137713860072024685e+00
1.137721284213460748e+00
1.137728727647945970e+00
1.137736190380671975e+00
1.137743672416841267e+00
1.137751173761665902e+00
1.137758694420367478e+00
1.137766234398177811e+00
1.137773793700337377e+00
1.137781372332097973e+00
1.137788970298718505e+00
1.137796587605469645e+00
1.137804224257630059e+00
1.137811880260488628e+00
1.137819555619342449e+00
1.137827250339498164e+00
1.137834964426272633e+00
1.137842697884990262e+00
1.137850450720985673e+00
1.137858222939601260e+00
1.137866014546189408e+00
1.137873825546110496e+00
1.137881655944734671e+00
1.137889505747438967e+00
1.137897374959611074e+00
1.137905263586645788e+00
1.137913171633947451e+00
1.137921099106927958e+00
1.137929046011008083e+00
1.137937012351616151e+00
1.137944998134190255e+00
1.137953003364174709e+00
1.137961028047023371e+00
1.137969072188197428e+00
1.137977135793166283e+00
1.137985218867407111e+00
1.137993321416405301e+00
1.138001443445653349e+00
1.138009584960651743e+00
1.138017745966908745e+00
1.138025926469939497e+00
1.138034126475267804e+00
1.138042345988423909e+00
1.138050585014946048e+00
1.138058843560379119e+00
1.138067121630275569e+00
1.138075419230194729e+00
1.138083736365703480e+00
1.138092073042375807e+00
1.138100429265791691e+00
1.138108805041538663e+00
1.138117200375210913e+00
1.138125615272409963e+00
1.138134049738742659e+00
1.138142503779823622e+00
1.138150977401273245e+00
1.138159470608719248e+00
1.138167983407794459e+00
1.138176515804139033e+00
1.138185067803399342e+00
1.138193639411226865e+00
1.138202230633280632e+00
1.138210841475224333e+00
1.138219471942729211e+00
1.138228122041470503e+00
1.138236791777130330e+00
1.138245481155397032e+00
1.138254190181963166e+00
1.138262918862528172e+00
1.138271667202796378e+00
1.138280435208477881e+00
1.138289222885287666e+00
1.138298030238946268e+00
1.138306857275179773e+00
1.138315703999719153e+00
1.138324570418300263e+00
1.138333456536664290e+00
1.138342362360557303e+00
1.138351287895730035e+00
1.138360233147937883e+00
1.138369198122941350e+00
1.138378182826505602e+00
1.138387187264399802e+00
1.138396211442398442e+00
1.138405255366279789e+00
1.138414319041826328e+00
1.138423402474825430e+00
1.138432505671068240e+00
1.138441628636350123e+00
1.138450771376470438e+00
1.138459933897232768e+00
1.138469116204443576e+00
1.138478318303914882e+00
1.138487540201460924e+00
1.138496781902900601e+00
1.138506043414055480e+00
1.138515324740751122e+00
1.138524625888816866e+00
1.138533946864084490e+00
1.138543287672390658e+00
1.138552648319572924e+00
1.138562028811473503e+00
1.138571429153937942e+00
1.138580849352814228e+00
1.138590289413952572e+00
1.138599749343206957e+00
1.138609229146433810e+00
1.138618728829492444e+00
1.138628248398243947e+00
1.138637787858552741e+00
1.138647347216285688e+00
1.138656926477311426e+00
1.138666525647500816e+00
1.138676144732728268e+00
1.138685783738868196e+00
1.138695442671798563e+00
1.138705121537399334e+00
1.138714820341550693e+00
1.138724539090137267e+00
1.138734277789042793e+00
1.138744036444154561e+00
1.138753815061359864e+00
1.138763613646549322e+00
1.138773432205612668e+00
1.138783270744442966e+00
1.138793129268933724e+00
1.138803007784979338e+00
1.138812906298475980e+00
1.138822824815319823e+00
1.138832763341408594e+00
1.138842721882641129e+00
1.138852700444916710e+00
1.138862699034135062e+00
1.138872717656196798e+00
1.138882756317002753e+00
1.138892815022454874e+00
1.138902893778454439e+00
1.138912992590903839e+00
1.138923111465705240e+00
1.138933250408761477e+00
1.138943409425974052e+00
1.138953588523246463e+00
1.138963787706479547e+00
1.138974006981576359e+00
1.138984246354438179e+00
1.138994505830966064e+00
1.139004785417061516e+00
1.139015085118624260e+00
1.139025404941553798e+00
1.139035744891749413e+00
1.139046104975109053e+00
1.139056485197529334e+00
1.139066885564907983e+00
1.139077306083138508e+00
1.139087746758116415e+00
1.139098207595733214e+00
1.139108688601881303e+00
1.139119189782450636e+00
1.139129711143329615e+00
1.139140252690405530e+00
1.139150814429563896e+00
1.139161396366688450e+00
1.139171998507661154e+00
1.139182620858361750e+00
1.139193263424668423e+00
1.139203926212457363e+00
1.139214609227602537e+00
1.139225312475975027e+00
1.139236035963444360e+00
1.139246779695878065e+00
1.139257543679139228e+00
1.139268327919090940e+00
1.139279132421591401e+00
1.139289957192497482e+00
1.139300802237662946e+00
1.139311667562938224e+00
1.139322553174170416e+00
1.139333459077205735e+00
1.139344385277883731e+00
1.139355331782043512e+00
1.139366298595519744e+00
1.139377285724143984e+00
1.139388293173743572e+00
1.139399320950143180e+00
1.139410369059162598e+00
1.139421437506619839e+00
1.139432526298326476e+00
1.139443635440092084e+00
1.139454764937721354e+00
1.139465914797015422e+00
1.139477085023770542e+00
1.139488275623778968e+00
1.139499486602828515e+00
1.139510717966702336e+00
1.139521969721179584e+00
1.139533241872034086e+00
1.139544534425035671e+00
1.139555847385948617e+00
1.139567180760532095e+00
1.139578534554541500e+00
1.139589908773726012e+00
1.139601303423829926e+00
1.139612718510592426e+00
1.139624154039747594e+00
1.139635610017022627e+00
1.139647086448141167e+00
1.139658583338820197e+00
1.139670100694770927e+00
1.139681638521699236e+00
1.139693196825304566e+00
1.139704775611280141e+00
1.139716374885314298e+00
1.139727994653088494e+00
1.139739634920277300e+00
1.139751295692550626e+00
1.139762976975569719e+00
1.139774678774991390e+00
1.139786401096464230e+00
1.139798143945631503e+00
1.139809907328128702e+00
1.139821691249585101e+00
1.139833495715621980e+00
1.139845320731854628e+00
1.139857166303891223e+00
1.139869032437331509e+00
1.139880919137769455e+00
1.139892826410790150e+00
1.139904754261972464e+00
1.139916702696886386e+00
1.139928671721095244e+00
1.139940661340154149e+00
1.139952671559610442e+00
1.139964702385003470e+00
1.139976753821864364e+00
1.139988825875716705e+00
1.140000918552074527e+00
1.140013031856445647e+00
1.140025165794327222e+00
1.140037320371208640e+00
1.140049495592571960e+00
1.140061691463888582e+00
1.140073907990622581e+00
1.140086145178228261e+00
1.140098403032151708e+00
1.140110681557829464e+00
1.140122980760688520e+00
1.140135300646147876e+00
1.140147641219615426e+00
1.140160002486491297e+00
1.140172384452166066e+00
1.140184787122018761e+00
1.140197210501420866e+00
1.140209654595732536e+00
1.140222119410305712e+00
1.140234604950480124e+00
1.140247111221587284e+00
1.140259638228947825e+00
1.140272185977872166e+00
1.140284754473660511e+00
1.140297343721602408e+00
1.140309953726976744e+00
1.140322584495052638e+00
1.140335236031086996e+00
1.140347908340327399e+00
1.140360601428009435e+00
1.140373315299358037e+00
1.140386049959587700e+00
1.140398805413900707e+00
1.140411581667489127e+00
1.140424378725532151e+00
1.140437196593198532e+00
1.140450035275645257e+00
1.140462894778018654e+00
1.140475775105451506e+00
1.140488676263065493e+00
1.140501598255970750e+00
1.140514541089265421e+00
1.140527504768034550e+00
1.140540489297351856e+00
1.140553494682278624e+00
1.140566520927863481e+00
1.140579568039142622e+00
1.140592636021140027e+00
1.140605724878866800e+00
1.140618834617320498e+00
1.140631965241487134e+00
1.140645116756338284e+00
1.140658289166833983e+00
1.140671482477919607e+00
1.140684696694528988e+00
1.140697931821580635e+00
1.140711187863981735e+00
1.140724464826623485e+00
1.140737762714385983e+00
1.140751081532134226e+00
1.140764421284719443e+00
1.140777781976978655e+00
1.140791163613736448e+00
1.140804566199801418e+00
1.140817989739968397e+00
1.140831434239018893e+00
1.140844899701719317e+00
1.140858386132821645e+00
1.140871893537063197e+00
1.140885421919166864e+00
1.140898971283840657e+00
1.140912541635777488e+00
1.140926132979656282e+00
1.140939745320139309e+00
1.140953378661874851e+00
1.140967033009495868e+00
1.140980708367619556e+00
1.140994404740848456e+00
1.141008122133768232e+00
1.141021860550950562e+00
1.141035619996949801e+00
1.141049400476305875e+00
1.141063201993542053e+00
1.141077024553165842e+00
1.141090868159668315e+00
1.141104732817524559e+00
1.141118618531194340e+00
1.141132525305119216e+00
1.141146453143724981e+00
1.141160402051422107e+00
1.141174372032602635e+00
1.141188363091643065e+00
1.141202375232902133e+00
1.141216408460721699e+00
1.141230462779427857e+00
1.141244538193328495e+00
1.141258634706713515e+00
1.141272752323857276e+00
1.141286891049015262e+00
1.141301050886426083e+00
1.141315231840310584e+00
1.141329433914872293e+00
1.141343657114296084e+00
1.141357901442749512e+00
1.141372166904381924e+00
1.141386453503325127e+00
1.141400761243691830e+00
1.141415090129576759e+00
1.141429440165056652e+00
1.141443811354189597e+00
1.141458203701014806e+00
1.141472617209553064e+00
1.141487051883806059e+00
1.141501507727757492e+00
1.141515984745371526e+00
1.141530482940592339e+00
1.141545002317346569e+00
1.141559542879541311e+00
1.141574104631062792e+00
1.141588687575779915e+00
1.141603291717540714e+00
1.141617917060173903e+00
1.141632563607488660e+00
1.141647231363274173e+00
1.141661920331299651e+00
1.141676630515314317e+00
1.141691361919047853e+00
1.141706114546208628e+00
1.141720888400485467e+00
1.141735683485546993e+00
1.141750499805040731e+00
1.141765337362593780e+00
1.141780196161813032e+00
1.141795076206283843e+00
1.141809977499571804e+00
1.141824900045220081e+00
1.141839843846751856e+00
1.141854808907668772e+00
1.141869795231451157e+00
1.141884802821558464e+00
1.141899831681427946e+00
1.141914881814475757e+00
1.141929953224096739e+00
1.141945045913663304e+00
1.141960159886526549e+00
1.141975295146015146e+00
1.141990451695436226e+00
1.142005629538074718e+00
1.142020828677193345e+00
1.142036049116032181e+00
1.142051290857809542e+00
1.142066553905720649e+00
1.142081838262938076e+00
1.142097143932612413e+00
1.142112470917870715e+00
1.142127819221817386e+00
1.142143188847534852e+00
1.142158579798080220e+00
1.142173992076490174e+00
1.142189425685775639e+00
1.142204880628925778e+00
1.142220356908905554e+00
1.142235854528657057e+00
1.142251373491097954e+00
1.142266913799122818e+00
1.142282475455601576e+00
1.142298058463381505e+00
1.142313662825284570e+00
1.142329288544109644e+00
1.142344935622630953e+00
1.142360604063597629e+00
1.142376293869735715e+00
1.142392005043746162e+00
1.142407737588305716e+00
1.142423491506065147e+00
1.142439266799652131e+00
1.142455063471668808e+00
1.142470881524691562e+00
1.142486720961273239e+00
1.142502581783940041e+00
1.142518463995194189e+00
1.142534367597510592e+00
1.142550292593341954e+00
1.142566238985112337e+00
1.142582206775221598e+00
1.142598195966043617e+00
1.142614206559926515e+00
1.142630238559192657e+00
1.142646291966137984e+00
1.142662366783032457e+00
1.142678463012119616e+00
1.142694580655617909e+00
1.142710719715717582e+00
1.142726880194584016e+00
1.142743062094354833e+00
1.142759265417141679e+00
1.142775490165028884e+00
1.142791736340074582e+00
1.142808003944309592e+00
1.142824292979736978e+00
1.142840603448334713e+00
1.142856935352051018e+00
1.142873288692808798e+00
1.142889663472502093e+00
1.142906059692998522e+00
1.142922477356137279e+00
1.142938916463730248e+00
1.142955377017561336e+00
1.142971859019386915e+00
1.142988362470934938e+00
1.143004887373905820e+00
1.143021433729970671e+00
1.143038001540773507e+00
1.143054590807930149e+00
1.143071201533026660e+00
1.143087833717621571e+00
1.143104487363244548e+00
1.143121162471396168e+00
1.143137859043549032e+00
1.143154577081145762e+00
1.143171316585601005e+00
1.143188077558299209e+00
1.143204860000596845e+00
1.143221663913819519e+00
1.143238489299265304e+00
1.143255336158201629e+00
1.143272204491866173e+00
1.143289094301467967e+00
1.143306005588185403e+00
1.143322938353167784e+00
1.143339892597532881e+00
1.143356868322370712e+00
1.143373865528739985e+00
1.143390884217668324e+00
1.143407924390155372e+00
1.143424986047167691e+00
1.143442069189643195e+00
1.143459173818488939e+00
1.143476299934580220e+00
1.143493447538763252e+00
1.143510616631852050e+00
1.143527807214629988e+00
1.143545019287850018e+00
1.143562252852233119e+00
1.143579507908469850e+00
1.143596784457218574e+00
1.143614082499107010e+00
1.143631402034730904e+00
1.143648743064654694e+00
1.143666105589411064e+00
1.143683489609500725e+00
1.143700895125392858e+00
1.143718322137524446e+00
1.143735770646301164e+00
1.143753240652094272e+00
1.143770732155246383e+00
1.143788245156064809e+00
1.143805779654825550e+00
1.143823335651772410e+00
1.143840913147115890e+00
1.143858512141034511e+00
1.143876132633673492e+00
1.143893774625146298e+00
1.143911438115530865e+00
1.143929123104875156e+00
1.143946829593192493e+00
1.143964557580462671e+00
1.143982307066632842e+00
1.144000078051616853e+00
1.144017870535294357e+00
1.144035684517512586e+00
1.144053519998083690e+00
1.144071376976787624e+00
1.144089255453368370e+00
1.144107155427538824e+00
1.144125076898974802e+00
1.144143019867321032e+00
1.144160984332185382e+00
1.144178970293143305e+00
1.144196977749734723e+00
1.144215006701465365e+00
1.144233057147807653e+00
1.144251129088197816e+00
1.144269222522037666e+00
1.144287337448694597e+00
1.144305473867500478e+00
1.144323631777753425e+00
1.144341811178715362e+00
1.144360012069613131e+00
1.144378234449638931e+00
1.144396478317949217e+00
1.144414743673664692e+00
1.144433030515871419e+00
1.144451338843619270e+00
1.144469668655922145e+00
1.144488019951759084e+00
1.144506392730072264e+00
1.144524786989769005e+00
1.144543202729719322e+00
1.144561639948758369e+00
1.144580098645683774e+00
1.144598578819258750e+00
1.144617080468207648e+00
1.144635603591220407e+00
1.144654148186949438e+00
1.144672714254011625e+00
1.144691301790984994e+00
1.144709910796412933e+00
1.144728541268800637e+00
1.144747193206617109e+00
1.144765866608293381e+00
1.144784561472224294e+00
1.144803277796767382e+00
1.144822015580241548e+00
1.144840774820929941e+00
1.144859555517077299e+00
1.144878357666891500e+00
1.144897181268541564e+00
1.144916026320160096e+00
1.144934892819841288e+00
1.144953780765640694e+00
1.144972690155577233e+00
1.144991620987630965e+00
1.145010573259744202e+00
1.145029546969819956e+00
1.145048542115724821e+00
1.145067558695284760e+00
1.145086596706289317e+00
1.145105656146487405e+00
1.145124737013591520e+00
1.145143839305273303e+00
1.145162963019167091e+00
1.145182108152867251e+00
1.145201274703929961e+00
1.145220462669871875e+00
1.145239672048170565e+00
1.145258902836264525e+00
1.145278155031552947e+00
1.145297428631395054e+00
1.145316723633111211e+00
1.145336040033982039e+00
1.145355377831248411e+00
1.145374737022111455e+00
1.145394117603732997e+00
1.145413519573234451e+00
1.145432942927697040e+00
1.145452387664162242e+00
1.145471853779631566e+00
1.145491341271066332e+00
1.145510850135386782e+00
1.145530380369474521e+00
1.145549931970168300e+00
1.145569504934267790e+00
1.145589099258532473e+00
1.145608714939680084e+00
1.145628351974388170e+00
1.145648010359292757e+00
1.145667690090989899e+00
1.145687391166034352e+00
1.145707113580938907e+00
1.145726857332176607e+00
1.145746622416177640e+00
1.145766408829332894e+00
1.145786216567989735e+00
1.145806045628454894e+00
1.145825896006994027e+00
1.145845767699831041e+00
1.145865660703147215e+00
1.145885575013082747e+00
1.145905510625736090e+00
1.145925467537163289e+00
1.145945445743378421e+00
1.145965445240354263e+00
1.145985466024020072e+00
1.146005508090263358e+00
1.146025571434930113e+00
1.146045656053822803e+00
1.146065761942701711e+00
1.146085889097285149e+00
1.146106037513247911e+00
1.146126207186222157e+00
1.146146398111798526e+00
1.146166610285522580e+00
1.146186843702899250e+00
1.146207098359388388e+00
1.146227374250408326e+00
1.146247671371333654e+00
1.146267989717494995e+00
1.146288329284181007e+00
1.146308690066635716e+00
1.146329072060060739e+00
1.146349475259612838e+00
1.146369899660406810e+00
1.146390345257512156e+00
1.146410812045955518e+00
1.146431300020719357e+00
1.146451809176742609e+00
1.146472339508919580e+00
1.146492891012100834e+00
1.146513463681093192e+00
1.146534057510658622e+00
1.146554672495515348e+00
1.146575308630336743e+00
1.146595965909751769e+00
1.146616644328345647e+00
1.146637343880658078e+00
1.146658064561184354e+00
1.146678806364375802e+00
1.146699569284637565e+00
1.146720353316331042e+00
1.146741158453772558e+00
1.146761984691233138e+00
1.146782832022938292e+00
1.146803700443070007e+00
1.146824589945762973e+00
1.146845500525107697e+00
1.146866432175149830e+00
1.146887384889888395e+00
1.146908358663278005e+00
1.146929353489226644e+00
1.146950369361597222e+00
1.146971406274207572e+00
1.146992464220828234e+00
1.147013543195185559e+00
1.147034643190958825e+00
1.147055764201781347e+00
1.147076906221241366e+00
1.147098069242880269e+00
1.147119253260192817e+00
1.147140458266629137e+00
1.147161684255590508e+00
1.147182931220434243e+00
1.147204199154469695e+00
1.147225488050960918e+00
1.147246797903124227e+00
1.147268128704128864e+00
1.147289480447099663e+00
1.147310853125112162e+00
1.147332246731196381e+00
1.147353661258335045e+00
1.147375096699463803e+00
1.147396553047471679e+00
1.147418030295199731e+00
1.147439528435443057e+00
1.147461047460947903e+00
1.147482587364414774e+00
1.147504148138495550e+00
1.147525729775795700e+00
1.147547332268872733e+00
1.147568955610235975e+00
1.147590599792347454e+00
1.147612264807622573e+00
1.147633950648426993e+00
1.147655657307080856e+00
1.147677384775854126e+00
1.147699133046970132e+00
1.147720902112604247e+00
1.147742691964882544e+00
1.147764502595884473e+00
1.147786333997640185e+00
1.147808186162132316e+00
1.147830059081294429e+00
1.147851952747012350e+00
1.147873867151123051e+00
1.147895802285414213e+00
1.147917758141627331e+00
1.147939734711452164e+00
1.147961731986532063e+00
1.147983749958460642e+00
1.148005788618783329e+00
1.148027847958995595e+00
1.148049927970544504e+00
1.148072028644828713e+00
1.148094149973196476e+00
1.148116291946948531e+00
1.148138454557335209e+00
1.148160637795557770e+00
1.148182841652768849e+00
1.148205066120070672e+00
1.148227311188517064e+00
1.148249576849111442e+00
1.148271863092808598e+00
1.148294169910512474e+00
1.148316497293079053e+00
1.148338845231313243e+00
1.148361213715970663e+00
1.148383602737757192e+00
1.148406012287328082e+00
1.148428442355289736e+00
1.148450892932197931e+00
1.148473364008558262e+00
1.148495855574827251e+00
1.148518367621409242e+00
1.148540900138660614e+00
1.148563453116885569e+00
1.148586026546339456e+00
1.148608620417225890e+00
1.148631234719699412e+00
1.148653869443862607e+00
1.148676524579769209e+00
1.148699200117420549e+00
1.148721896046768665e+00
1.148744612357713635e+00
1.148767349040106245e+00
1.148790106083745322e+00
1.148812883478378843e+00
1.148835681213704829e+00
1.148858499279369338e+00
1.148881337664967361e+00
1.148904196360043706e+00
1.148927075354090999e+00
1.148949974636551241e+00
1.148972894196815586e+00
1.148995834024222340e+00
1.149018794108060515e+00
1.149041774437565833e+00
1.149064775001924055e+00
1.149087795790268540e+00
1.149110836791681356e+00
1.149133897995193276e+00
1.149156979389782673e+00
1.149180080964376627e+00
1.149203202707850924e+00
1.149226344609028505e+00
1.149249506656681685e+00
1.149272688839529710e+00
1.149295891146240534e+00
1.149319113565430373e+00
1.149342356085662598e+00
1.149365618695449065e+00
1.149388901383248562e+00
1.149412204137469917e+00
1.149435526946466890e+00
1.149458869798543281e+00
1.149482232681948712e+00
1.149505615584881735e+00
1.149529018495488053e+00
1.149552441401860747e+00
1.149575884292040051e+00
1.149599347154014906e+00
1.149622829975720517e+00
1.149646332745039246e+00
1.149669855449801714e+00
1.149693398077785034e+00
1.149716960616714134e+00
1.149740543054260211e+00
1.149764145378043168e+00
1.149787767575627839e+00
1.149811409634527770e+00
1.149835071542202325e+00
1.149858753286059576e+00
1.149882454853452751e+00
1.149906176231681787e+00
1.149929917407995328e+00
1.149953678369586951e+00
1.149977459103597610e+00
1.150001259597115411e+00
1.150025079837174502e+00
1.150048919810755299e+00
1.150072779504786258e+00
1.150096658906140767e+00
1.150120558001639592e+00
[truncated: 21,285 more rows]
