# Supplementary material for: Multi-orbit lunar GNSS constellation design with distant retrograde orbit and Halo orbit combination
Source: Sci Rep. 2023 Jun 22;13:10158. doi: 10.1038/s41598-023-37348-x (PMC10287729; doi:10.1038/s41598-023-37348-x)
Supplement: Supplementary file 1 — Supplementary Information. [file 41598_2023_37348_MOESM1_ESM.zip › supplement materials of the manuscript/Figure 10/South Pole Region of the Moon/Case 4-3/(a)PDOP Value.csv]

2.590257869
2.590178331
2.589939781
2.589542414
2.588986551
2.588272643
2.587401267
2.586373126
2.58518905
2.583849988
2.582357015
2.58071132
2.578914213
2.576967116
2.574871565
2.572629203
2.570241779
2.567711146
2.565039253
2.562228149
2.559279972
2.556196949
2.552981391
2.54963569
2.546162314
2.542563803
2.538842764
2.535001869
2.531043847
2.526971484
2.522787616
2.518495125
2.514096933
2.509596002
2.504995326
2.500297928
2.495506855
2.490625174
2.485655971
2.480602341
2.475467389
2.470254226
2.464965961
2.459605701
2.454176548
2.448681593
2.443123913
2.437506572
2.431832611
2.42610505
2.420326884
2.414501082
2.408630579
2.402718281
2.396767057
2.390779738
2.384759119
2.378707952
2.372628946
2.366524767
2.360398034
2.35425132
2.348087149
2.341907995
2.335716284
2.329514386
2.323304625
2.317089267
2.310870528
2.304650568
2.298431496
2.292215362
2.286004166
2.279799851
2.273604306
2.267419366
2.26124681
2.255088366
2.248945704
2.242820444
2.236714151
2.230628338
2.224564467
2.218523945
2.212508133
2.206518337
2.200555817
2.194621782
2.188717393
2.182843765
2.177001966
2.171193017
2.165417896
2.159677536
2.153972827
2.148304616
2.142673711
2.137080878
2.131526843
2.126012294
2.120537883
2.115104224
2.109711894
2.104361437
2.099053362
2.093788148
2.088566237
2.083388043
2.07825395
2.073164312
2.068119454
2.063119674
2.058165242
2.053256405
2.048393383
2.043576371
2.038805542
2.034081046
2.029403011
2.024771544
2.020186733
2.015648643
2.011157324
2.006712806
2.0023151
1.997964204
1.993660096
1.989402741
1.985192088
1.981028072
1.976910615
1.972839624
1.968814997
1.964836615
1.960904352
1.957018069
1.953177617
1.949382837
1.94563356
1.941929609
1.938270798
1.934656932
1.93108781
1.927563222
1.924082952
1.920646778
1.91725447
1.913905794
1.910600509
1.907338371
1.904119129
1.900942528
1.89780831
1.894716211
1.891665966
1.888657303
1.88568995
1.882763632
1.879878068
1.877032979
1.874228081
1.871463089
1.868737716
1.866051672
1.863404669
1.860796414
1.858226615
1.855694979
1.853201212
1.850745019
1.848326105
1.845944175
1.843598933
1.841290084
1.839017331
1.83678038
1.834578935
1.832412702
1.830281386
1.828184695
1.826122334
1.824094011
1.822099436
1.820138318
1.818210368
1.816315296
1.814452816
1.812622642
1.810824489
1.809058074
1.807323113
1.805619327
1.803946436
1.802304163
1.80069223
1.799110364
1.79755829
1.796035739
1.794542439
1.793078122
1.791642523
1.790235376
1.788856419
1.78750539
1.78618203
1.784886081
1.783617288
1.782375397
1.781160155
1.779971313
1.778808622
1.777671836
1.776560711
1.775475003
1.774414471
1.773378878
1.772367986
1.77138156
1.770419366
1.769481174
1.768566754
1.767675878
1.766808322
1.76596386
1.765142272
1.764343337
1.763566837
1.762812555
1.762080279
1.761369793
1.760680889
1.760013357
1.759366989
1.758741581
1.758136929
1.75755283
1.756989086
1.756445497
1.755921868
1.755418003
1.75493371
1.754468796
1.754023073
1.753596352
1.753188447
1.752799173
1.752428348
1.752075789
1.751741317
1.751424754
1.751125924
1.750844651
1.750580761
1.750334084
1.750104447
1.749891683
1.749695625
1.749516106
1.749352961
1.749206029
1.749075146
1.748960154
1.748860894
1.748777208
1.748708941
1.748655938
1.748618045
1.748595112
1.748586987
1.748593522
1.748614568
1.74864998
1.748699611
1.748763319
1.74884096
1.748932392
1.749037476
1.749156072
1.749288043
1.749433252
1.749591563
1.749762842
1.749946956
1.750143773
1.750353162
1.750574993
1.750809138
1.751055469
1.751313859
1.751584183
1.751866316
1.752160136
1.752465519
1.752782345
1.753110493
1.753449844
1.75380028
1.754161682
1.754533936
1.754916926
1.755310536
1.755714654
1.756129166
1.756553962
1.75698893
1.757433961
1.757888946
1.758353775
1.758828343
1.759312543
1.759806269
1.760309416
1.760821881
1.761343561
1.761874353
1.762414155
1.762962868
1.763520392
1.764086627
1.764661474
1.765244838
1.76583662
1.766436725
1.767045057
1.767661522
1.768286027
1.768918477
1.769558781
1.770206847
1.770862584
1.771525901
1.77219671
1.77287492
1.773560445
1.774253196
1.774953086
1.775660029
1.77637394
1.777094733
1.777822324
1.77855663
1.779297567
1.780045052
1.780799005
1.781559343
1.782325986
1.783098854
1.783877867
1.784662947
1.785454015
1.786250993
1.787053804
1.787862373
1.788676621
1.789496475
1.790321859
1.791152698
1.79198892
1.79283045
1.793677215
1.794529144
1.795386165
1.796248207
1.797115198
1.797987068
1.798863749
1.79974517
1.800631263
1.80152196
1.802417194
1.803316896
1.804221
1.805129441
1.806042151
1.806959067
1.807880123
1.808805254
1.809734398
1.810667489
1.811604467
1.812545267
1.813489828
1.814438089
1.815389988
1.816345464
1.817304457
1.818266908
1.819232756
1.820201944
1.821174412
1.822150102
1.823128957
1.824110919
1.825095932
1.826083939
1.827074883
1.82806871
1.829065365
1.830064791
1.831066936
1.832071744
1.833079163
1.834089139
1.83510162
1.836116553
1.837133885
1.838153566
1.839175544
1.840199768
1.841226188
1.842254753
1.843285415
1.844318123
1.845352829
1.846389483
1.847428039
1.848468447
1.849510661
1.850554633
1.851600317
1.852647666
1.853696634
1.854747176
1.855799245
1.856852798
1.857907789
1.858964175
1.860021911
1.861080953
1.862141259
1.863202786
1.864265491
1.865329331
1.866394266
1.867460253
1.868527252
1.869595221
1.87066412
1.871733909
1.872804548
1.873875997
1.874948217
1.87602117
1.877094817
1.878169119
1.879244039
1.880319539
1.881395582
1.882472131
1.883549149
1.8846266
1.885704449
1.886782658
1.887861194
1.88894002
1.890019103
1.891098407
1.892177899
1.893257544
1.89433731
1.895417163
1.89649707
1.897576998
1.898656915
1.89973679
2.486883908
2.486571456
2.486261445
2.485953868
2.485648721
2.485345996
2.485045687
2.484747787
2.484452292
2.484159194
2.483868486
2.483580164
2.48329422
2.483010648
2.482729442
2.482450595
2.482174102
2.481899955
2.481628149
2.481358678
2.481091535
2.480826713
2.480564208
2.480304011
2.480046117
2.47979052
2.479537213
2.479286191
2.479037446
2.478790973
2.478546765
2.478304817
2.478065121
2.477827672
2.477592463
2.477359488
2.477128741
2.476900216
2.476673906
2.476449806
2.476227908
2.476008207
2.475790697
2.475575372
2.475362225
2.475151249
2.47494244
2.474735791
2.474531295
2.474328947
2.474128741
2.473930669
2.473734727
2.473540908
2.473349206
2.473159615
2.472972129
2.472786742
2.472603448
2.47242224
2.472243113
2.472066061
2.471891078
2.471718157
2.471547294
2.471378481
2.471211712
2.471046983
2.470884287
2.470723618
2.47056497
2.470408337
2.470253714
2.470101094
2.469950472
2.469801841
2.469655197
2.469510533
2.469367843
2.469227121
2.469088363
2.468951561
2.468816711
2.468683806
2.468552842
2.468423811
2.468296708
2.468171529
2.468048266
2.467926915
2.46780747
2.467689924
2.467574273
2.467460512
2.467348633
2.467238632
2.467130504
2.467024242
2.466919841
2.466817296
2.466716601
2.466617751
2.46652074
2.466425563
2.466332214
2.466240688
2.466150979
2.466063083
2.465976993
2.465892705
2.465810213
2.465729511
2.465650595
2.465573459
2.465498097
2.465424506
2.465352678
2.46528261
2.465214295
2.46514773
2.465082907
2.465019823
2.464958472
2.464898849
2.464840949
2.464784766
2.464730297
2.464677535
2.464626475
2.464577113
2.464529443
2.464483461
2.464439161
2.464396539
2.464355589
2.464316306
2.464278687
2.464242724
2.464208415
2.464175754
2.464144735
2.464115355
2.464087608
2.46406149
2.464036995
2.464014119
2.463992858
2.463973205
2.463955158
2.46393871
2.463923857
2.463910595
2.463898919
2.463888824
2.463880305
2.463873358
2.463867979
2.463864162
2.463861903
2.463861198
2.463862042
2.46386443
2.463868358
2.463873821
2.463880816
2.070856259
2.071186105
2.071515472
2.071844361
2.072172774
2.072500712
2.072828177
2.07315517
2.073481692
2.073807745
2.074133331
2.07445845
2.074783104
2.075107294
2.075431023
2.07575429
2.076077098
2.076399448
2.076721342
2.07704278
2.077363765
2.077684297
2.078004379
2.07832401
2.078643194
2.078961931
2.079280222
2.079598069
2.079915474
2.080232437
2.080548961
2.080865046
2.081180694
2.081495906
2.081810684
2.082125029
2.082438942
2.082752425
2.083065479
2.083378106
2.083690307
2.084002082
2.084313435
2.084624365
2.084934875
2.085244966
2.085554639
2.085863895
2.086172736
2.086481162
2.086789177
2.08709678
2.087403974
2.087710759
2.088017137
2.088323109
2.088628676
2.088933841
2.089238603
2.089542966
2.089846929
2.090150494
2.090453663
2.090756436
2.091058816
2.091360803
2.091662399
2.091963605
2.092264423
2.092564853
2.092864897
2.093164557
2.093463833
2.093762727
2.09406124
2.094359373
2.094657129
2.094954507
2.09525151
2.095548139
2.095844394
2.096140277
2.09643579
2.096730934
2.097025709
2.097320118
2.097614161
2.09790784
2.098201156
2.09849411
2.098786704
2.099078938
2.099370815
2.099662334
2.099953498
2.100244308
2.100534765
2.100824869
2.101114623
2.101404028
2.101693084
2.101981794
2.102270157
2.102558176
2.102845852
2.103133186
2.103420178
2.103706831
2.103993145
2.104279121
2.104564762
2.104850067
2.105135038
2.105419677
2.105703984
2.105987961
2.106271609
2.106554928
2.106837921
2.107120588
2.10740293
2.107684949
2.107966645
2.108248021
2.108529076
2.108809813
2.109090232
2.109370334
2.10965012
2.109929592
2.110208751
2.110487598
2.110766134
2.11104436
2.111322277
2.111599886
2.111877188
2.112154185
2.112430878
2.112707267
2.112983354
2.113259139
2.113534625
2.113809811
2.114084699
2.11435929
2.114633586
2.114907586
2.115181293
2.115454707
2.115727829
2.116000661
2.116273203
2.116545457
2.116817422
2.117089102
2.117360496
2.117631605
2.117902431
2.118172974
2.118443236
2.118713218
2.11898292
2.119252344
2.11952149
2.11979036
2.120058954
2.120327274
2.12059532
2.120863094
2.121130596
2.121397828
2.12166479
2.121931483
2.122197909
2.122464068
2.122729961
2.122995589
2.123260953
2.123526055
2.123790894
2.124055472
2.124319791
2.124583849
2.12484765
2.125111193
2.12537448
2.125637511
2.125900287
2.12616281
2.12642508
2.126687097
2.126948864
2.127210381
2.127471648
2.127732667
2.127993438
2.128253963
2.128514242
2.128774276
2.129034065
2.129293612
2.129552916
2.129811979
2.130070801
2.130329384
2.130587727
2.130845833
2.131103701
2.131361332
2.131618728
2.131875889
2.132132816
2.132389511
2.132645972
2.132902202
2.133158202
2.133413971
2.133669512
2.133924824
2.134179908
2.134434766
2.134689398
2.134943804
2.135197986
2.135451945
2.135705681
2.135959194
2.136212487
2.136465558
2.13671841
2.136971043
2.137223457
2.137475654
2.137727635
2.137979399
2.138230947
2.138482281
2.138733402
2.138984309
2.139235003
2.139485486
2.139735758
2.139985819
2.140235671
2.140485314
2.140734749
2.140983977
2.141232997
2.141481812
2.141730421
2.141978825
2.142227026
2.142475023
2.142722817
2.142970409
2.1432178
2.14346499
2.361550804
2.361810546
2.362070477
2.362330597
2.362590907
2.362851405
2.363112092
2.363372968
2.363634031
2.363895283
2.364156722
2.364418348
2.364680161
2.364942162
2.365204348
2.365466721
2.36572928
2.365992025
2.366254955
2.366518071
2.366781371
2.367044856
2.367308526
2.36757238
2.367836417
2.368100639
2.368365043
2.368629631
2.368894402
2.369159355
2.369424491
2.369689808
2.369955308
2.370220989
2.370486851
2.370752894
2.371019118
2.371285522
2.371552107
2.371818871
2.372085815
2.372352938
2.372620241
2.372887722
2.373155382
2.37342322
2.373691236
2.37395943
2.374227801
2.374496349
2.374765075
2.375033977
2.375303055
2.375572309
2.375841739
2.376111345
2.376381126
2.376651082
2.376921212
2.377191517
2.377461996
2.377732649
2.378003475
2.378274475
2.378545648
2.378816993
2.379088511
2.379360201
2.379632063
2.379904097
2.380176301
2.380448677
2.380721224
2.380993941
2.381266828
2.381539885
2.381813112
2.382086508
2.382360073
2.382633807
2.382907709
2.38318178
2.383456018
2.383730424
2.384004997
2.384279737
2.384554644
2.384829717
2.385104957
2.385380362
2.385655933
2.38593167
2.386207571
2.386483637
2.386759867
2.387036261
2.387312819
2.387589541
2.387866426
2.388143474
2.388420684
2.388698057
2.388975591
2.389253288
2.389531146
2.389809165
2.390087345
2.390365685
2.390644186
2.390922846
2.391201667
2.391480646
2.391759785
2.392039082
2.392318538
2.392598152
2.392877924
2.393157853
2.39343794
2.393718183
2.393998583
2.39427914
2.394559852
2.39484072
2.395121743
2.395402922
2.395684255
2.179955773
2.180291234
2.180626773
2.180962388
2.18129808
2.181633848
2.181969691
2.18230561
2.182641603
2.18297767
2.183313811
2.183650025
2.183986311
2.18432267
2.184659101
2.184995604
2.185332177
2.18566882
2.186005534
2.186342318
2.18667917
2.187016091
2.18735308
2.187690137
2.188027262
2.188364453
2.18870171
2.189039034
2.189376423
2.189713876
2.190051395
2.190388977
2.190726623
2.191064333
2.191402105
2.191739939
2.192077835
2.192415792
2.19275381
2.193091888
2.193430027
2.193768224
2.194106481
2.194444796
2.19478317
2.195121601
2.195460089
2.195798633
2.196137234
2.196475891
2.196814603
2.197153369
2.19749219
2.197831065
2.198169994
2.198508975
2.198848008
2.199187094
2.199526231
2.199865419
2.200204658
2.200543947
2.200883285
2.201222673
2.201562109
2.201901594
2.202241126
2.202580706
2.202920332
2.203260005
2.203599723
2.203939487
2.204279296
2.204619149
2.204959047
2.205298987
2.205638971
2.205978997
2.206319066
2.206659175
2.206999326
2.207339518
2.20767975
2.208020021
2.208360332
2.208700681
2.209041069
2.209381494
2.209721957
2.210062456
2.210402992
2.210743563
2.21108417
2.211424812
2.211765488
2.212106198
2.212446942
2.212787718
2.213128527
2.213469368
2.213810241
2.214151144
2.214492078
2.214833042
2.215174035
2.215515058
2.215856109
2.216197188
2.216538295
2.216879429
2.21722059
2.217561777
2.217902989
2.218244227
2.218585489
2.218926776
2.219268086
2.21960942
2.219950776
2.220292154
2.220633554
2.220974976
2.221316418
2.221657881
2.221999363
2.222340865
2.222682385
2.223023924
2.22336548
2.223707054
2.224048645
2.224390252
2.224731875
2.225073513
2.225415166
2.225756833
2.226098514
2.226440209
2.226781917
2.227123636
2.227465368
2.227807111
2.228148865
2.22849063
2.228832404
2.229174187
2.22951598
2.229857781
2.23019959
2.230541406
2.230883229
2.231225058
2.231566893
2.231908734
2.23225058
2.232592429
2.232934283
2.23327614
2.233618
2.233959863
2.234301727
2.234643593
2.234985459
2.235327326
2.235669192
2.236011058
2.236352923
2.236694786
2.237036647
2.237378505
2.23772036
2.238062212
2.238404059
2.238745901
2.239087738
2.23942957
2.239771395
2.240113213
2.240455024
2.240796827
2.241138622
2.241480409
2.241822186
2.242163953
2.242505709
2.242847455
2.24318919
2.243530913
2.243872623
2.24421432
2.244556004
2.244897674
2.24523933
2.24558097
2.245922596
2.246264205
2.246605797
2.246947373
2.247288931
2.247630471
2.247971993
2.248313495
2.248654978
2.248996441
2.249337883
2.249679303
2.250020703
2.25036208
2.250703434
2.251044765
2.251386072
2.251727355
2.252068613
2.252409846
2.252751053
2.253092234
2.253433387
2.253774514
2.254115612
2.254456682
2.254797723
2.255138734
2.255479716
2.255820667
2.256161586
2.256502475
2.256843331
2.257184154
2.257524944
2.257865701
2.258206423
2.25854711
2.258887763
2.259228379
2.259568959
2.259909502
2.260250008
2.260590476
2.260930905
2.261271296
2.261611646
2.261951957
2.262292227
2.262632457
2.262972644
2.263312789
2.263652892
2.263992951
2.264332967
2.264672938
2.265012865
2.265352746
2.265692581
2.26603237
2.266372111
2.266711806
2.267051452
2.267391049
2.267730598
2.268070097
2.268409546
2.268748944
2.26908829
2.269427585
2.269766828
2.270106018
2.270445154
2.270784236
2.271123264
2.271462237
2.271801154
2.272140016
2.27247882
2.272817568
2.273156257
2.273494889
2.273833462
2.274171975
2.274510428
2.274848821
2.275187153
2.275525424
2.275863632
2.276201778
2.276539861
2.27687788
2.277215835
2.277553725
2.27789155
2.278229309
2.278567001
2.278904627
2.279242185
2.279579675
2.279917097
2.280254449
2.280591732
2.280928944
2.281266086
2.281603156
2.281940155
2.282277081
2.282613934
2.282950713
2.283287419
2.28362405
2.283960606
2.284297086
2.28463349
2.284969817
2.285306066
2.285642238
2.285978331
2.286314346
2.28665028
2.286986135
2.287321909
2.287657602
2.287993213
2.288328741
2.288664187
2.28899955
2.289334828
2.289670022
2.29000513
2.290340154
2.29067509
2.291009941
2.291344703
2.291679378
2.292013965
2.292348462
2.292682871
2.293017188
2.293351416
2.293685552
2.294019596
2.294353548
2.294687407
2.295021173
2.295354845
2.295688422
2.296021904
2.29635529
2.29668858
2.297021774
2.29735487
2.297687868
2.298020767
2.298353568
2.298686269
2.29901887
2.29935137
2.299683769
2.300016066
2.30034826
2.300680352
2.30101234
2.301344224
2.301676003
2.302007678
2.302339246
2.302670708
2.303002063
2.303333311
2.30366445
2.303995481
2.304326403
2.304657215
2.304987917
2.305318508
2.305648988
2.305979355
2.30630961
2.306639752
2.30696978
2.307299694
2.307629493
2.307959177
2.308288744
2.308618195
2.308947529
2.309276746
2.309605844
2.309934823
2.310263683
2.310592423
2.310921043
2.311249541
2.311577918
2.311906172
2.312234304
2.312562312
2.312890197
2.313217957
2.313545591
2.3138731
2.314200483
2.314527739
2.314854868
2.315181869
2.315508741
2.315835484
2.316162098
2.316488581
2.316814934
2.317141155
2.317467244
2.317793201
2.318119024
2.318444714
2.31877027
2.31909569
2.319420976
2.319746125
2.320071138
2.320396013
2.320720751
2.321045351
2.321369812
2.321694133
2.322018315
2.322342355
2.322666255
2.322990013
2.323313628
2.323637101
2.32396043
2.324283615
2.324606656
2.324929551
2.3252523
2.325574903
2.32589736
2.326219668
2.326541829
2.32686384
2.327185703
2.327507416
2.327828978
2.328150389
2.328471649
2.328792756
2.329113711
2.329434512
2.32975516
2.330075653
2.330395991
2.330716173
2.331036199
2.331356068
2.33167578
2.331995333
2.332314729
2.332633965
2.332953041
2.333271957
2.333590712
2.333909306
2.334227737
2.334546006
2.334864112
2.335182053
2.335499831
2.335817443
2.33613489
2.336452171
2.336769285
2.337086231
2.33740301
2.33771962
2.338036061
2.338352333
2.338668434
2.338984364
2.339300123
2.33961571
2.339931124
2.340246365
2.340561433
2.340876326
2.341191044
2.341505586
2.341819952
2.342134142
2.342448154
2.342761989
2.343075645
2.343389122
2.343702419
2.344015536
2.344328472
2.344641227
2.3449538
2.34526619
2.345578397
2.34589042
2.346202259
2.346513913
2.346825381
2.347136664
2.347447759
2.347758667
2.348069388
2.34837992
2.348690263
2.349000416
2.349310378
2.349620151
2.349929731
2.35023912
2.350548316
2.350857318
2.351166127
2.351474742
2.351783161
2.352091385
2.352399413
2.352707244
2.353014878
2.353322314
2.353629551
2.353936589
2.354243427
2.354550066
2.354856503
2.355162738
2.355468772
2.355774603
2.356080231
2.356385655
2.356690874
2.356995888
2.357300697
2.357605299
2.357909695
2.358213883
2.358517863
2.358821635
2.359125197
2.35942855
2.359731692
2.360034623
2.360337343
2.36063985
2.360942145
2.361244226
2.361546094
2.361847747
2.362149184
2.362450406
2.362751412
2.363052201
2.363352772
2.363653125
2.363953259
2.364253174
2.36455287
2.364852344
2.365151598
2.36545063
2.36574944
2.366048026
2.36634639
2.366644529
2.366942444
2.367240133
2.367537597
2.367834834
2.368131844
2.368428626
2.36872518
2.369021506
2.369317602
2.369613468
2.369909103
2.370204507
2.370499679
2.370794619
2.371089326
2.3713838
2.371678039
2.371972043
2.372265812
2.372559345
2.372852642
2.373145701
2.373438522
2.373731105
2.37402345
2.374315554
2.374607419
2.374899043
2.375190425
2.375481566
2.375772464
2.376063118
2.37635353
2.376643696
2.376933618
2.377223295
2.377512725
2.377801908
2.378090845
2.378379533
2.378667973
2.378956164
2.379244105
2.379531795
2.379819235
2.380106424
2.38039336
2.380680044
2.380966474
2.381252651
2.381538573
2.38182424
2.382109651
2.382394806
2.382679705
2.382964346
2.383248728
2.383532852
2.383816717
2.384100323
2.384383667
2.384666751
2.384949573
2.385232133
2.38551443
2.385796463
2.386078233
2.386359738
2.386640978
2.386921952
2.387202659
2.3874831
2.387763273
2.388043178
2.388322814
2.388602181
2.388881278
2.389160104
2.389438659
2.389716942
2.389994953
2.390272691
2.390550155
2.390827346
2.391104261
2.391380902
2.391657266
2.391933354
2.392209165
2.392484698
2.392759952
2.393034928
2.393309624
2.393584041
2.393858176
2.39413203
2.394405603
2.394678893
2.394951899
2.395224622
2.395497061
2.395769215
2.396041084
2.396312667
2.396583963
2.396854971
2.397125692
2.397396125
2.397666268
2.397936122
2.398205685
2.398474958
2.39874394
2.399012629
2.399281026
2.39954913
2.39981694
2.400084455
2.400351676
2.400618601
2.40088523
2.401151562
2.401417597
2.401683334
2.401948772
2.402213912
2.402478751
2.402743291
2.403007529
2.403271466
2.403535101
2.403798433
2.404061462
2.404324188
2.404586608
2.404848724
2.405110534
2.405372038
2.405633235
2.405894125
2.406154706
2.406414979
2.406674943
2.406934598
2.407193941
2.407452974
2.407711696
2.407970105
2.408228201
2.408485985
2.408743454
2.409000609
2.409257448
2.409513973
2.40977018
2.410026071
2.410281645
2.4105369
2.410791837
2.411046455
2.411300753
2.411554731
2.411808387
2.412061722
2.412314735
2.412567425
2.412819792
2.413071835
2.413323554
2.413574947
2.413826015
2.414076756
2.414327171
2.414577258
2.414827017
2.415076448
2.415325549
2.41557432
2.415822762
2.416070872
2.416318651
2.416566097
2.416813211
2.417059992
2.417306438
2.417552551
2.417798328
2.41804377
2.418288875
2.418533643
2.418778075
2.419022168
2.419265922
2.419509338
2.419752414
2.419995149
2.420237544
2.420479597
2.420721308
2.420962677
2.421203702
2.421444383
2.42168472
2.421924712
2.422164359
2.422403659
2.422642613
2.42288122
2.423119478
2.423357388
2.423594949
2.423832161
2.424069022
2.424305533
2.424541692
2.424777499
2.425012954
2.425248056
2.425482804
2.425717197
2.425951236
2.42618492
2.426418247
2.426651218
2.426883832
2.427116088
2.427347986
2.427579525
2.427810705
2.428041524
2.428271983
2.428502081
2.428731817
2.428961191
2.429190202
2.429418849
2.429647132
2.429875051
2.430102604
2.430329792
2.430556614
2.430783068
2.431009155
2.431234874
2.431460224
2.431685205
2.431909817
2.432134058
2.432357928
2.432581426
2.432804553
2.433027306
2.433249687
2.433471694
2.433693327
2.433914584
2.434135466
2.434355972
2.434576102
2.434795854
2.435015228
2.435234225
2.435452842
2.43567108
2.435888937
2.436106414
2.43632351
2.436540225
2.436756557
2.436972506
2.437188071
2.437403253
2.43761805
2.437832462
2.438046488
2.438260128
2.438473381
2.438686247
2.438898725
2.439110814
2.439322514
2.439533825
2.439744745
2.439955275
2.440165413
2.440375159
2.440584513
2.440793474
2.441002041
2.441210215
2.441417993
2.441625376
2.441832364
2.442038955
2.442245149
2.442450946
2.442656344
2.442861344
2.443065945
2.443270146
2.443473947
2.443677347
2.443880346
2.444082942
2.444285136
2.444486928
2.444688315
2.444889298
2.445089877
2.44529005
2.445489818
2.445689179
2.445888133
2.44608668
2.446284818
2.446482548
2.446679869
2.44687678
2.447073281
2.447269372
2.44746505
2.447660317
2.447855172
2.448049613
2.448243641
2.448437255
2.448630454
2.448823238
2.449015606
2.449207558
2.449399093
2.449590211
2.449780911
2.449971192
2.450161054
2.450350497
2.45053952
2.450728122
2.450916303
2.451104062
2.451291398
2.451478312
2.451664803
2.45185087
2.452036512
2.452221729
2.452406521
2.452590886
2.452774825
2.452958337
2.453141421
2.453324077
2.453506304
2.453688102
2.45386947
2.454050408
2.454230914
2.45441099
2.454590633
2.454769843
2.454948621
2.455126965
2.455304875
2.45548235
2.45565939
2.455835994
2.456012162
2.456187893
2.456363187
2.456538043
2.45671246
2.456886439
2.457059978
2.457233077
2.457405736
2.457577953
2.457749729
2.457921063
2.458091954
2.458262402
2.458432407
2.458601967
2.458771082
2.458939752
2.459107976
2.459275754
2.459443085
2.459609969
2.459776405
2.459942392
2.460107931
2.46027302
2.460437658
2.460601847
2.460765584
2.46092887
2.461091704
2.461254085
2.461416013
2.461577487
2.461738507
2.461899073
2.462059183
2.462218838
2.462378036
2.462536778
2.462695062
2.462852889
2.463010257
2.463167167
2.463323617
2.463479607
2.463635137
2.463790206
2.463944814
2.46409896
2.464252643
2.464405864
2.464558621
2.464710914
[truncated: 12,400 more rows]
