# Supplementary material for: Multi-orbit lunar GNSS constellation design with distant retrograde orbit and Halo orbit combination
Source: Sci Rep. 2023 Jun 22;13:10158. doi: 10.1038/s41598-023-37348-x (PMC10287729; doi:10.1038/s41598-023-37348-x)
Supplement: Supplementary file 1 — Supplementary Information. [file 41598_2023_37348_MOESM1_ESM.zip › supplement materials of the manuscript/Figure 10/South Pole Region of the Moon/Case 4-3/(b)PDOP Value.csv]

3.899466894723210952e+00
3.899440334835635902e+00
3.899453682583583269e+00
3.899506961443162112e+00
3.899600194044592794e+00
3.899733402169694330e+00
3.899906606751294191e+00
3.900119827874378498e+00
3.900373084779124255e+00
3.900666395865663993e+00
3.900999778700569909e+00
3.901373250025211181e+00
3.901786825765755307e+00
3.902240521045020394e+00
3.902734350195925739e+00
3.903268326776683672e+00
3.903842463587569700e+00
3.904456772689357091e+00
3.905111265423373723e+00
3.905805952433047512e+00
3.906540843687021258e+00
3.907315948503686798e+00
3.908131275577212183e+00
3.908986833004920669e+00
3.909882628316080577e+00
3.910818668501966577e+00
3.911794960047129788e+00
3.912811508961956619e+00
3.913868320816325852e+00
3.914965400774446547e+00
3.916102753630684052e+00
3.917280383846435843e+00
3.918498295587916402e+00
3.919756492764864042e+00
3.921054979070120794e+00
3.922393758019964149e+00
3.923772832995200854e+00
3.925192207282862444e+00
3.926651884118606883e+00
3.928151866729642450e+00
3.929692158378193856e+00
3.931272762405427557e+00
3.932893682275709235e+00
3.934554921621288504e+00
3.936256484287191437e+00
3.937998374376483479e+00
3.939780596295609172e+00
3.941603154799929953e+00
3.943466055039241969e+00
3.945369302603461747e+00
3.947312903568193754e+00
3.949296864540367658e+00
3.951321192703662888e+00
3.953385895863786637e+00
3.955490982493568008e+00
3.957636461777851000e+00
3.959822343658046417e+00
3.962048638876416895e+00
3.964315359019972007e+00
3.966622516564013434e+00
3.968970124915205400e+00
3.971358198454213895e+00
3.973786752577791681e+00
3.976255803740402328e+00
3.978765369495270043e+00
3.981315468534863289e+00
3.983906120730751343e+00
3.986537347172804946e+00
3.989209170207783650e+00
3.991921613477223296e+00
3.994674701954651574e+00
3.997468461982076171e+00
4.000302921305737947e+00
4.003178109111150462e+00
4.006094056057350805e+00
4.009050794310394572e+00
4.012048357576059487e+00
4.015086781131760318e+00
4.018166101857695516e+00
4.021286358267168737e+00
4.024447590536129660e+00
4.027649840531839942e+00
4.030893151840806432e+00
4.034177569795814655e+00
4.037503141502274850e+00
4.040869915863620321e+00
4.044277943606023662e+00
4.047727277302130666e+00
4.051217971394148520e+00
4.054750082216036056e+00
4.058323668015036745e+00
4.061938788972267567e+00
4.065595507222661276e+00
4.069293886874015165e+00
4.073033994025377247e+00
4.076815896784637516e+00
4.080639665285406892e+00
4.084505371703152754e+00
4.088413090270621275e+00
4.092362897292568746e+00
4.096354871159789468e+00
4.100389092362466847e+00
4.104465643502885008e+00
4.108584609307437852e+00
4.112746076638070569e+00
4.116950134503064795e+00
4.121196874067194926e+00
4.125486388661389725e+00
4.129818773791706477e+00
4.134194127147857500e+00
4.138612548611079411e+00
4.143074140261562732e+00
4.147579006385314848e+00
4.152127253480602853e+00
4.156718990263860825e+00
4.161354327675184983e+00
4.166033378883300387e+00
4.170756259290178569e+00
4.175523086535214645e+00
4.180333980498991409e+00
4.185189063306726354e+00
4.190088459331284376e+00
4.195032295195885830e+00
4.200020699776445099e+00
4.205053804203611634e+00
4.210131741864535648e+00
4.215254648404277660e+00
4.220422661727019076e+00
4.225635921996971689e+00
4.230894571639082891e+00
4.236198755339454891e+00
4.241548620045622719e+00
4.246944314966532907e+00
4.252385991572432467e+00
4.257873803594495854e+00
4.263407907024397758e+00
4.268988460113634531e+00
4.274615623372772788e+00
4.280289559570531033e+00
4.286010433732786673e+00
4.291778413141455140e+00
4.297593667333291734e+00
4.303456368098608209e+00
4.309366689479918300e+00
4.315324807770557491e+00
4.321330901513218414e+00
4.327385151498462257e+00
4.333487740763223961e+00
4.339638854589223271e+00
4.345838680501467266e+00
4.352087408266647195e+00
4.358385229891696078e+00
4.364732339622198865e+00
4.371128933940948258e+00
4.377575211566425928e+00
4.384071373451389420e+00
4.390617622781480378e+00
4.397214164973932249e+00
4.403861207676287748e+00
4.410558960765199821e+00
4.417307636345306321e+00
4.424107448748178406e+00
4.430958614531341766e+00
4.437861352477403543e+00
4.444815883593292050e+00
4.451822431109543565e+00
4.458881220479761431e+00
4.465992479380108016e+00
4.473156437708970756e+00
4.480373327586720578e+00
4.487643383355588433e+00
4.494966841579699057e+00
4.502343941045185538e+00
4.509774922760488636e+00
4.517260029956731593e+00
4.524799508088285016e+00
4.532393604833448109e+00
4.540042570095290664e+00
4.547746656002617627e+00
4.555506116911123726e+00
4.563321209404644918e+00
4.571192192296632761e+00
4.579119326631731823e+00
4.587102875687546266e+00
4.595143104976518345e+00
4.603240282248018289e+00
4.611394677490597616e+00
4.619606562934362337e+00
4.627876213053556675e+00
4.636203904569334178e+00
4.644589916452611433e+00
4.653034529927176699e+00
4.661538028472929085e+00
4.670100697829305147e+00
4.678722825998849366e+00
4.687404703250995119e+00
4.696146622125992209e+00
4.704948877439020016e+00
4.713811766284477400e+00
4.722735588040469779e+00
4.731720644373402784e+00
4.740767239242843267e+00
4.749875678906452237e+00
4.759046271925205573e+00
4.768279329168695568e+00
4.777575163820659832e+00
4.786934091384710932e+00
4.796356429690179723e+00
4.805842498898175386e+00
4.815392621507782245e+00
4.825007122362519496e+00
4.834686328656816023e+00
4.844430569942868026e+00
4.854240178137521511e+00
4.864115487529375947e+00
4.874056834786115289e+00
4.884064558961833669e+00
4.894139001504776765e+00
4.904280506265102701e+00
4.914489419502804601e+00
4.924766089895959098e+00
4.935110868549000607e+00
4.945524109001234514e+00
4.956006167235423199e+00
4.966557401686682027e+00
4.977178173251468607e+00
4.987868845296713260e+00
4.998629783669237270e+00
5.009461356705224411e+00
5.020363935239908315e+00
5.031337892617436580e+00
5.042383604700843236e+00
5.053501449882254803e+00
5.064691809093250896e+00
5.075955065815331402e+00
5.087291606090640350e+00
5.098701818532768826e+00
5.110186094337772822e+00
5.121744827295360736e+00
5.133378413800203433e+00
5.145087252863425498e+00
5.156871746124287448e+00
5.168732297861948766e+00
5.180669315007474296e+00
5.192683207155946334e+00
5.204774386578779222e+00
5.216943268236130749e+00
5.229190269789554257e+00
5.241515811614728015e+00
5.253920316814367553e+00
5.266404211231348498e+00
5.278967923461902245e+00
5.291611884868992810e+00
5.304336529595916616e+00
5.317142294579893402e+00
5.330029619565998189e+00
5.342998947121067488e+00
5.356050722647951901e+00
5.369185394399756284e+00
5.382403413494296629e+00
5.395705233928751454e+00
5.409091312594321188e+00
5.422562109291185983e+00
5.436118086743554123e+00
5.449759710614797470e+00
5.463487449522880901e+00
5.477301775055781086e+00
5.491203161787185039e+00
5.505192087292229530e+00
5.519269032163415467e+00
5.533434480026701685e+00
5.547688917557699995e+00
5.562032834498064737e+00
5.576466723671940073e+00
5.590991081002657737e+00
5.605606405529511171e+00
5.620313199424645134e+00
5.635111968010184214e+00
5.650003219775389773e+00
5.664987466394067361e+00
5.680065222741974118e+00
5.695237006914548594e+00
5.710503340244547310e+00
5.725864747320054349e+00
5.741321756002474075e+00
5.756874897444669514e+00
5.772524706109389392e+00
5.788271719787625003e+00
5.804116479617228208e+00
5.820059530101655554e+00
5.836101419128755907e+00
5.852242697989830766e+00
5.868483921398693681e+00
5.884825647510941060e+00
5.901268437943381961e+00
5.917812857793501635e+00
5.934459475659134675e+00
5.951208863658253634e+00
5.968061597448851785e+00
5.985018256248999968e+00
6.002079422857008240e+00
6.019245683671709202e+00
6.036517628712898542e+00
6.053895851641883930e+00
6.071380949782153813e+00
6.088973524140175009e+00
6.106674179426344828e+00
6.124483524075997387e+00
6.142402170270598205e+00
6.160430733959057825e+00
6.178569834879095168e+00
6.196820096578855797e+00
6.215182146438532840e+00
6.233656615692148684e+00
6.252244139449482319e+00
6.270945356718044650e+00
6.289760910425263418e+00
6.308691447440679667e+00
6.327737618598388458e+00
6.346900078719444060e+00
6.366179486634534257e+00
6.385576505206657316e+00
6.405091801353944625e+00
6.424726046072622765e+00
6.444479914460032433e+00
6.464354085737808120e+00
6.484349243275130625e+00
6.504466074612111015e+00
6.524705271483263402e+00
1.652260481160995331e+00
1.653344105242916307e+00
1.654430921327941117e+00
1.655520883615380967e+00
1.656613946427355266e+00
1.657710064209862555e+00
1.658809191533833882e+00
1.659911283096183077e+00
1.661016293720845249e+00
1.662124178359807969e+00
1.663234892094133777e+00
1.664348390134977818e+00
1.665464627824591481e+00
1.666583560637322714e+00
1.667705144180611665e+00
1.668829334195972125e+00
1.669956086559971631e+00
1.671085357285202022e+00
1.672217102521245335e+00
1.673351278555629040e+00
1.674487841814781719e+00
1.675626748864971871e+00
1.676767956413252714e+00
1.677911421308392326e+00
1.679057100541798908e+00
1.680204951248442491e+00
1.681354930707770201e+00
1.682506996344610428e+00
1.683661105730079210e+00
1.684817216582474853e+00
1.685975286768168102e+00
1.687135274302489663e+00
1.688297137350604160e+00
1.689460834228386776e+00
1.690626323403292997e+00
1.691793563495213704e+00
1.692962513277335823e+00
1.694133131676990978e+00
1.695305377776499478e+00
1.696479210814008098e+00
1.697654590184323631e+00
1.698831475439738004e+00
1.700009826290849846e+00
1.701189602607378948e+00
1.702370764418974947e+00
1.703553271916016465e+00
1.704737085450414025e+00
1.705922165536394086e+00
1.707108472851285086e+00
1.708295968236295925e+00
1.709484612697285133e+00
1.710674367405530472e+00
1.711865193698478560e+00
1.713057053080506265e+00
1.714249907223660330e+00
1.715443717968396564e+00
1.716638447324312589e+00
2.023728764195912078e+00
2.024269427632175322e+00
2.024809392182975287e+00
2.025348654249928160e+00
2.025887210288059403e+00
2.026425056805482239e+00
2.026962190363085892e+00
2.027498607574207412e+00
2.028034305104311930e+00
2.028569279670674241e+00
2.029103528042060400e+00
2.029637047038394204e+00
2.030169833530444112e+00
2.030701884439499949e+00
2.031233196737047386e+00
2.031763767444443758e+00
2.032293593632599649e+00
2.032822672421650267e+00
2.033351000980635259e+00
2.033878576527173632e+00
2.034405396327140014e+00
2.034931457694342249e+00
2.035456757990195431e+00
2.035981294623400828e+00
2.036505065049619922e+00
2.037028066771153778e+00
2.037550297336619298e+00
2.038071754340624153e+00
2.038592435423444815e+00
2.039112338270706815e+00
2.039631460613057001e+00
2.040149800225846466e+00
2.040667354928808130e+00
2.041184122585733896e+00
2.041700101104154008e+00
2.042215288435018650e+00
2.042729682572373306e+00
2.043243281553047019e+00
2.043756083456324202e+00
2.044268086403635998e+00
2.044779288558230768e+00
2.045289688124868999e+00
2.045799283349496456e+00
2.046308072518934651e+00
2.046816053960561543e+00
2.047323226041998900e+00
2.047829587170796550e+00
2.048335135794120188e+00
2.048839870398438290e+00
2.049343789509209923e+00
2.049846891690572548e+00
2.050349175545036040e+00
2.050850639713164725e+00
2.051351282873278059e+00
2.051851103741137106e+00
2.052350101069638555e+00
2.052848273648508304e+00
2.053345620303998587e+00
2.053842139898578889e+00
2.054337831330639297e+00
2.054832693534181853e+00
2.055326725478520800e+00
2.055819926167984146e+00
2.056312294641614358e+00
2.056803829972865039e+00
2.057294531269311388e+00
2.057784397672344667e+00
2.058273428356884871e+00
2.058761622531081859e+00
2.059248979436025362e+00
2.059735498345449223e+00
2.060221178565442735e+00
2.060706019434162872e+00
2.061190020321539418e+00
2.061673180628996072e+00
2.062155499789153801e+00
2.062636977265556393e+00
2.063117612552380464e+00
2.063597405174149912e+00
2.064076354685461023e+00
2.064554460670700031e+00
2.065031722743758458e+00
2.065508140547764881e+00
2.065983713754800277e+00
2.066458442065624457e+00
2.066932325209405175e+00
2.067405362943441460e+00
2.067877555052891836e+00
2.068348901350508307e+00
2.068819401676363245e+00
2.069289055897580276e+00
2.069757863908073592e+00
2.070225825628278393e+00
2.070692941004887544e+00
2.071159210010589113e+00
2.071624632643807917e+00
2.072089208928440840e+00
2.072552938913602816e+00
2.073015822673364372e+00
2.073477860306504272e+00
2.073939051936244393e+00
2.074399397710005033e+00
2.074858897799148671e+00
2.075317552398731724e+00
2.075775361727254520e+00
2.076232326026413055e+00
2.076688445560854301e+00
2.077143720617929290e+00
2.077598151507452418e+00
2.078051738561454531e+00
2.078504482133947562e+00
2.078956382600681607e+00
2.079407440358907344e+00
2.079857655827142437e+00
2.080307029444929956e+00
2.080755561672611442e+00
2.081203252991091546e+00
2.081650103901603988e+00
2.082096114925486852e+00
2.082541286603953878e+00
2.082985619497861762e+00
2.083429114187492548e+00
2.083871771272323592e+00
2.084313591370809071e+00
2.084754575120154829e+00
2.085194723176102549e+00
2.085634036212707709e+00
2.086072514922125531e+00
2.086510160014392046e+00
2.086946972217212259e+00
2.087382952275748327e+00
2.087818100952403277e+00
2.088252419026616735e+00
2.088685907294651756e+00
2.089118566569388769e+00
2.089550397680123517e+00
2.089981401472354783e+00
2.090411578807587656e+00
2.090840930563129252e+00
2.091269457631887985e+00
2.091697160922176391e+00
2.092124041357511288e+00
2.092550099876418823e+00
2.092975337432239957e+00
2.093399754992935513e+00
2.093823353540893883e+00
2.094246134072742294e+00
2.094668097599155843e+00
2.095089245144670098e+00
2.095509577747491914e+00
2.095929096459318686e+00
2.096347802345150058e+00
2.096765696483106733e+00
2.097182779964250621e+00
2.097599053892400978e+00
2.098014519383959886e+00
2.098429177567732395e+00
2.098843029584753328e+00
2.099256076588105202e+00
2.099668319742755251e+00
2.100079760225376457e+00
2.100490399224175686e+00
2.100900237938730264e+00
2.101309277579816559e+00
2.101717519369239451e+00
2.102124964539672458e+00
2.102531614334490762e+00
2.102937470007609555e+00
2.103342532823319289e+00
2.103746804056128905e+00
2.104150284990602859e+00
2.104552976921207907e+00
2.104954881152150570e+00
2.105355998997227029e+00
2.105756331779664592e+00
2.106155880831972471e+00
2.106554647495785915e+00
2.106952633121723650e+00
2.107349839069225350e+00
2.107746266706415295e+00
2.108141917409953159e+00
2.108536792564882578e+00
2.108930893564494813e+00
2.109324221810177313e+00
2.109716778711281826e+00
2.110108565684971182e+00
2.110499584156089625e+00
2.110889835557021144e+00
2.111279321327551362e+00
2.111668042914730758e+00
2.112056001772741443e+00
2.112443199362763924e+00
2.112829637152840334e+00
2.113215316617749640e+00
2.113600239238869527e+00
2.113984406504054725e+00
2.114367819907501111e+00
2.114750480949626699e+00
2.115132391136938850e+00
2.115513551981913487e+00
2.115893965002872079e+00
2.116273631723852411e+00
2.116652553674497561e+00
2.117030732389929337e+00
2.117408169410623486e+00
2.117784866282305334e+00
2.118160824555820110e+00
2.118536045787022815e+00
2.118910531536661424e+00
2.119284283370263644e+00
2.119657302858025005e+00
2.120029591574693395e+00
2.120401151099458925e+00
2.120771983015850015e+00
2.121142088911617041e+00
2.121511470378627529e+00
2.121880129012758687e+00
2.122248066413794820e+00
2.122615284185316309e+00
2.122981783934601463e+00
2.123347567272521719e+00
2.123712635813436833e+00
2.124076991175101181e+00
2.124440634978554954e+00
2.124803568848032231e+00
2.125165794410858400e+00
2.125527313297357335e+00
2.125888127140750150e+00
2.126248237577066380e+00
2.126607646245042726e+00
2.126966354786034241e+00
2.127324364843921511e+00
2.127681678065017401e+00
2.128038296097979121e+00
2.128394220593715858e+00
2.128749453205299069e+00
2.129103995587882103e+00
2.129457849398600722e+00
2.129811016296500270e+00
2.130163497942438866e+00
2.130515295999012793e+00
2.130866412130463239e+00
2.131216848002604358e+00
2.131566605282730897e+00
2.131915685639543590e+00
2.132264090743069218e+00
2.132611822264577572e+00
2.132958881876505064e+00
2.133305271252377899e+00
2.133650992066733476e+00
2.133996045995044888e+00
2.134340434713646317e+00
2.134684159899657985e+00
2.135027223230911986e+00
2.135369626385879904e+00
2.135711371043601314e+00
2.136052458883613170e+00
2.136392891585874310e+00
2.136732670830703285e+00
2.137071798298703307e+00
2.137410275670694748e+00
2.137748104627651635e+00
2.138085286850630151e+00
2.138421824020705575e+00
2.138757717818904780e+00
2.139092969926141841e+00
2.139427582023158081e+00
2.139761555790453240e+00
2.140094892908225965e+00
2.140427595056311638e+00
2.140759663914120203e+00
2.141091101160578880e+00
2.141421908474069546e+00
2.141752087532370119e+00
2.142081640012596377e+00
2.142410567591144233e+00
2.142738871943636880e+00
2.143066554744858632e+00
2.143393617668709172e+00
2.143720062388144942e+00
2.144045890575121849e+00
2.144371103900546416e+00
2.144695704034218053e+00
2.145019692644779763e+00
2.145343071399666179e+00
2.145665841965052056e+00
2.145988006005797644e+00
2.146309565185407386e+00
2.146630521165969085e+00
2.146950875608115261e+00
2.147270630170972971e+00
2.147589786512106969e+00
2.147908346287485948e+00
2.148226311151429258e+00
2.148543682756558937e+00
2.148860462753758860e+00
2.149176652792128994e+00
2.149492254518940104e+00
2.149807269579588898e+00
2.150121699617559834e+00
2.150435546274375831e+00
2.150748811189563181e+00
2.151061496000605366e+00
2.151373602342902647e+00
2.151685131849733423e+00
2.151996086152214716e+00
2.152306466879259972e+00
2.152616275657542655e+00
2.152925514111459382e+00
2.153234183863084183e+00
2.153542286532144079e+00
2.153849823735970226e+00
2.154156797089469499e+00
2.154463208205084968e+00
2.154769058692761696e+00
2.155074350159910335e+00
2.155379084211376028e+00
2.155683262449402449e+00
2.155986886473596265e+00
2.156289957880899166e+00
2.156592478265551005e+00
2.156894449219061372e+00
2.157195872330173181e+00
2.157496749184837803e+00
2.157797081366177760e+00
2.158096870454462746e+00
2.158396118027074984e+00
2.158694825658480809e+00
2.158992994920205799e+00
2.159290627380800576e+00
2.159587724605816383e+00
2.159884288157774890e+00
2.160180319596144649e+00
2.160475820477308240e+00
2.160770792354542280e+00
2.161065236777988563e+00
2.161359155294627854e+00
2.161652549448253691e+00
2.161945420779450622e+00
2.162237770825568006e+00
2.162529601120697365e+00
2.162820913195644401e+00
2.163111708577909020e+00
2.163401988791664898e+00
2.163691755357731505e+00
2.163981009793555010e+00
2.164269753613184299e+00
2.164557988327254989e+00
2.164845715442959673e+00
2.165132936464035041e+00
2.165419652890735236e+00
2.165705866219817199e+00
2.165991577944517132e+00
2.166276789554532733e+00
2.166561502536004546e+00
2.166845718371492424e+00
2.167129438539965758e+00
2.167412664516779941e+00
2.167695397773656829e+00
2.167977639778671417e+00
2.168259391996235408e+00
2.168540655887073232e+00
2.168821432908216273e+00
2.169101724512974894e+00
2.169381532150933545e+00
2.169660857267928122e+00
2.169939701306031754e+00
2.170218065703543253e+00
2.170495951894967579e+00
2.170773361311006511e+00
2.171050295378539108e+00
2.171326755520612828e+00
2.171602743156425319e+00
2.171878259701317759e+00
2.172153306566752207e+00
2.172427885160310268e+00
2.172701996885670894e+00
2.172975643142603275e+00
2.173248825326953515e+00
2.173521544830633534e+00
2.173793803041609074e+00
2.174065601343889931e+00
2.174336941117515298e+00
2.174607823738548440e+00
2.174878250579064698e+00
2.175148223007135062e+00
2.175417742386827058e+00
2.175686810078187428e+00
2.175955427437235024e+00
2.176223595815950596e+00
2.176491316562270573e+00
2.176758591020075961e+00
2.177025420529182576e+00
2.177291806425337040e+00
2.177557750040204798e+00
2.177823252701365675e+00
2.178088315732303215e+00
2.178352940452395803e+00
2.178617128176917994e+00
2.178880880217024085e+00
2.179144197879747225e+00
2.179407082467987866e+00
2.179669535280511550e+00
2.179931557611943127e+00
2.180193150752758324e+00
2.180454315989278413e+00
2.180715054603665770e+00
2.180975367873917659e+00
2.181235257073863565e+00
2.181494723473154984e+00
2.181753768337265864e+00
2.182012392927485056e+00
2.182270598500913650e+00
2.182528386310460089e+00
2.182785757604836618e+00
2.183042713628551290e+00
2.183299255621911961e+00
2.183555384821016965e+00
2.183811102457755560e+00
2.184066409759798155e+00
2.184321307950604307e+00
2.184575798249406287e+00
2.184829881871219293e+00
2.185083560026831240e+00
2.185336833922803201e+00
2.185589704761464525e+00
2.185842173740914607e+00
2.186094242055019343e+00
2.186345910893408018e+00
2.186597181441474635e+00
2.186848054880372594e+00
2.187098532387019567e+00
2.187348615134087293e+00
2.187598304290010010e+00
2.187847601018978239e+00
2.188096506480939674e+00
2.188345021831596071e+00
2.188593148222408580e+00
2.188840886800590191e+00
2.189088238709114176e+00
2.189335205086702985e+00
2.189581787067841123e+00
2.069348144445047666e+00
2.069829319667640277e+00
2.070308495702145368e+00
2.070785673940484184e+00
2.071260855817581792e+00
2.071734042811054444e+00
2.072205236440874732e+00
2.072674438269049624e+00
2.073141649899286953e+00
2.073606872976680116e+00
2.074070109187371891e+00
2.074531360258236035e+00
2.074990627956544653e+00
2.075447914089650681e+00
2.075903220504654811e+00
2.076356549088086201e+00
2.076807901765576059e+00
2.077257280501530357e+00
2.077704687298813191e+00
2.078150124198413717e+00
2.078593593279129514e+00
2.079035096657243287e+00
2.079474636486193351e+00
2.079912214956260996e+00
2.080347834294243636e+00
2.080781496763132399e+00
2.081213204661793270e+00
2.081642960324647795e+00
2.082070766121351557e+00
2.082496624456475764e+00
2.082920537769184399e+00
2.083342508532922466e+00
2.083762539255095358e+00
2.084180632476749562e+00
2.084596790772261343e+00
2.085011016749013013e+00
2.085423313047085614e+00
2.085833682338941397e+00
2.086242127329106744e+00
2.086648650753863521e+00
2.087053255380933336e+00
2.087455944009169784e+00
2.087856719468241806e+00
2.088255584618324612e+00
2.088652542349795027e+00
2.089047595582915751e+00
2.089440747267532039e+00
2.089832000382761734e+00
2.090221357936689284e+00
2.090608822966064650e+00
2.090994398535987564e+00
2.091378087739616642e+00
2.091759893697855865e+00
2.092139819559057923e+00
2.092517868498718681e+00
2.092894043719185415e+00
2.093268348449344174e+00
2.093640785944333338e+00
2.094011359485237644e+00
2.094380072378795976e+00
2.094746927957102489e+00
2.095111929577314847e+00
2.095475080621358899e+00
2.095836384495635585e+00
2.096195844630728278e+00
2.096553464481112350e+00
2.096909247524870956e+00
2.097263197263395718e+00
2.097615317221106501e+00
2.097965610945162318e+00
2.098314082005179326e+00
2.098660733992939065e+00
2.099005570522109565e+00
2.099348595227964687e+00
2.099689811767100345e+00
2.100029223817152957e+00
2.100366835076522332e+00
2.100702649264095001e+00
2.101036670118965777e+00
2.101368901400159750e+00
2.101699346886363173e+00
2.102028010375648126e+00
2.102354895685194069e+00
2.102680006651028499e+00
2.103003347127747169e+00
2.103324920988251634e+00
2.103644732123478356e+00
2.103962784442130474e+00
2.104279081870422008e+00
2.104593628351802526e+00
2.104906427846704009e+00
2.105217484332270406e+00
2.105526801802108494e+00
2.105834384266018322e+00
2.106140235749741851e+00
2.106444360294704499e+00
2.106746761957762004e+00
2.107047444810941972e+00
2.107346412941197400e+00
2.107643670450151330e+00
2.107939221453845491e+00
2.108233070082496496e+00
2.108525220480243156e+00
2.108815676804904449e+00
2.109104443227732162e+00
2.109391523933166201e+00
2.109676923118595226e+00
2.109960644994116397e+00
2.110242693782288903e+00
2.110523073717904374e+00
2.110801789047742627e+00
2.111078844030339852e+00
2.111354242935753689e+00
2.111627990045329639e+00
2.111900089651468360e+00
2.112170546057394738e+00
2.112439363576932294e+00
2.112706546534272700e+00
2.112972099263747516e+00
2.113236026109606591e+00
2.113498331425794685e+00
2.113759019575721432e+00
2.114018094932052172e+00
2.114275561876477028e+00
2.114531424799501735e+00
2.114785688100222050e+00
2.115038356186113688e+00
2.115289433472817393e+00
2.115538924383921771e+00
2.115786833350759011e+00
2.116033164812185063e+00
2.116277923214379797e+00
2.116521113010634281e+00
2.116762738661143395e+00
2.117002804632804214e+00
2.117241315399013502e+00
2.117478275439459878e+00
2.117713689239929309e+00
2.117947561292098602e+00
2.118179896093345338e+00
2.118410698146543147e+00
2.118639971959872970e+00
2.118867722046625879e+00
2.119093952925008573e+00
2.119318669117953746e+00
2.119541875152932242e+00
2.119763575561760316e+00
2.119983774880414451e+00
2.120202477648847061e+00
2.120419688410796866e+00
2.120635411713609919e+00
2.120849652108057093e+00
2.121062414148149333e+00
2.121273702390965799e+00
2.121483521396470007e+00
2.121691875727332643e+00
2.121898769948761920e+00
2.122104208628323274e+00
2.122308196335771946e+00
2.122510737642878897e+00
2.122711837123258505e+00
2.122911499352205578e+00
2.123109728906527049e+00
2.123306530364367006e+00
2.123501908305056141e+00
2.123695867308938556e+00
2.123888411957210565e+00
2.124079546831763476e+00
2.124269276515022842e+00
2.124457605589787690e+00
2.124644538639078206e+00
2.124830080245976749e+00
2.125014234993473750e+00
2.125197007464313614e+00
2.125378402240850395e+00
2.125558423904887917e+00
2.125737077037535450e+00
2.125914366219057605e+00
2.126090296028729121e+00
2.126264871044694971e+00
2.126438095843813159e+00
2.126609975001524155e+00
2.126780513091703462e+00
2.126949714686522608e+00
2.127117584356311042e+00
2.127284126669416686e+00
2.127449346192071378e+00
2.127613247488251869e+00
2.127775835119551484e+00
2.127937113645042899e+00
2.128097087621146244e+00
2.128255761601503426e+00
2.128413140136841797e+00
2.128569227774854244e+00
2.128724029060064638e+00
2.128877548533708364e+00
2.129029790733605765e+00
2.129180760194037791e+00
2.129330461445624767e+00
2.129478899015209148e+00
2.129626077425728514e+00
2.129772001196104991e+00
2.129916674841123569e+00
2.130060102871315753e+00
2.130202289792846315e+00
2.130343240107401392e+00
2.130482958312073016e+00
2.130621448899244541e+00
2.130758716356489835e+00
2.130894765166455151e+00
2.131029599806756547e+00
2.131163224749869745e+00
2.131295644463025329e+00
2.131426863408106165e+00
2.131556886041539922e+00
2.131685716814202713e+00
2.131813360171308513e+00
2.131939820552320786e+00
2.132065102390841904e+00
2.132189210114525224e+00
2.132312148144967168e+00
2.132433920897623736e+00
2.132554532781707923e+00
2.132673988200094684e+00
2.132792291549233443e+00
2.132909447219057508e+00
2.133025459592885476e+00
2.133140333047338189e+00
2.133254071952251252e+00
2.133366680670583104e+00
2.133478163558331975e+00
2.133588524964446176e+00
2.133697769230749053e+00
2.133805900691847945e+00
2.133912923675047590e+00
2.134018842500284840e+00
2.134123661480031409e+00
2.134227384919223258e+00
2.134330017115183331e+00
2.134431562357538059e+00
2.134532024928148086e+00
2.134631409101028776e+00
2.134729719142274718e+00
2.134826959309990446e+00
2.134923133854214505e+00
2.135018247016849724e+00
2.135112303031593051e+00
2.135205306123863167e+00
2.135297260510735207e+00
2.135388170400869257e+00
2.135478039994449961e+00
2.135566873483112360e+00
2.135654675049882378e+00
2.135741448869111547e+00
2.135827199106412166e+00
2.135911929918598240e+00
2.135995645453621528e+00
2.136078349850510705e+00
2.136160047239314075e+00
2.136240741741038285e+00
2.136320437467591482e+00
2.136399138521727803e+00
2.136476848996987421e+00
2.136553572977645477e+00
2.136629314538656566e+00
2.136704077745595676e+00
2.136777866654613334e+00
2.136850685312380094e+00
2.136922537756035023e+00
2.136993428013132856e+00
2.137063360101603138e+00
2.137132338029690715e+00
2.137200365795915324e+00
2.137267447389018304e+00
2.137333586787926176e+00
2.137398787961694246e+00
2.137463054869465751e+00
2.137526391460431441e+00
2.137588801673781624e+00
2.137650289438666640e+00
2.137710858674152448e+00
2.137770513289183327e+00
2.137829257182537024e+00
2.137887094242789221e+00
2.137944028348274461e+00
2.138000063367044845e+00
2.138055203156834949e+00
2.138109451565028962e+00
2.138162812428617610e+00
2.266206765874895002e+00
2.266495872774922038e+00
2.266784892168767662e+00
2.267073823678942723e+00
2.267362666927557058e+00
2.267651421536310608e+00
2.267940087126507187e+00
2.268228663319042937e+00
2.268517149734416982e+00
2.268805545992729655e+00
2.269093851713679832e+00
2.269382066516575591e+00
2.269670190020324441e+00
2.269958221843443980e+00
2.270246161604055679e+00
2.270534008919894653e+00
2.270821763408299443e+00
2.271109424686227563e+00
2.271396992370240397e+00
2.271684466076520525e+00
2.271971845420862390e+00
2.272259130018676743e+00
2.272546319484994193e+00
2.272833413434463878e+00
2.273120411481353464e+00
2.273407313239554028e+00
2.273694118322580060e+00
2.273980826343570349e+00
2.274267436915288876e+00
2.274553949650126583e+00
2.274840364160104933e+00
2.275126680056871464e+00
2.275412896951709119e+00
2.275699014455530467e+00
2.275985032178881706e+00
2.276270949731947102e+00
2.276556766724542769e+00
2.276842482766128661e+00
2.277128097465799694e+00
2.277413610432291513e+00
2.277699021273985380e+00
2.277984329598900182e+00
2.278269535014703528e+00
2.278554637128709981e+00
2.278839635547877052e+00
2.279124529878814087e+00
2.279409319727781380e+00
2.279694004700689725e+00
2.279978584403099529e+00
2.280263058440232804e+00
2.280547426416959844e+00
2.280831687937812546e+00
2.281115842606978639e+00
2.281399890028306565e+00
2.281683829805308150e+00
2.281967661541153714e+00
2.282251384838680508e+00
2.282534999300390499e+00
2.282818504528451697e+00
2.283101900124699490e+00
2.283385185690641972e+00
2.283668360827454613e+00
2.283951425135987368e+00
2.284234378216762007e+00
2.284517219669979227e+00
2.284799949095511096e+00
2.285082566092912160e+00
2.285365070261412335e+00
2.285647461199925345e+00
2.285929738507044728e+00
2.286211901781050049e+00
2.286493950619902904e+00
2.286775884621254917e+00
2.287057703382440632e+00
2.287339406500489503e+00
2.287620993572116568e+00
2.287902464193730889e+00
2.288183817961435995e+00
2.288465054471027660e+00
2.288746173317999677e+00
2.289027174097544748e+00
2.289308056404551373e+00
2.289588819833610511e+00
2.289869463979015585e+00
2.290149988434762029e+00
2.290430392794551295e+00
2.290710676651789957e+00
2.290990839599591489e+00
2.291270881230781598e+00
2.291550801137892890e+00
2.291830598913172423e+00
2.292110274148578597e+00
2.292389826435786038e+00
2.292669255366183823e+00
2.292948560530881252e+00
2.293227741520705631e+00
2.293506797926202267e+00
2.293785729337641577e+00
2.294064535345017308e+00
2.294343215538043879e+00
2.294621769506167475e+00
2.294900196838558060e+00
2.295178497124116923e+00
2.295456669951473572e+00
2.295734714908992391e+00
2.296012631584767760e+00
2.296290419566632046e+00
2.296568078442149829e+00
2.296845607798629896e+00
2.297123007223112801e+00
2.297400276302383304e+00
2.297677414622970815e+00
2.297954421771142286e+00
2.298231297332913758e+00
2.298508040894046367e+00
2.298784652040049004e+00
2.299061130356179650e+00
2.299337475427446709e+00
2.299613686838612558e+00
2.299889764174189555e+00
2.300165707018448913e+00
2.300441514955414490e+00
2.300717187568871225e+00
2.300992724442362025e+00
2.301268125159189992e+00
2.301543389302420195e+00
2.301818516454882779e+00
2.302093506199172079e+00
2.302368358117650171e+00
2.302643071792444207e+00
2.302917646805452634e+00
2.303192082738345636e+00
2.303466379172564693e+00
2.303740535689323021e+00
2.304014551869613125e+00
2.304288427294200137e+00
2.304562161543630250e+00
2.304835754198228059e+00
2.305109204838098780e+00
2.305382513043127801e+00
2.305655678392989572e+00
2.305928700467139159e+00
2.306201578844820688e+00
2.306474313105066454e+00
2.306746902826696033e+00
2.307019347588323388e+00
2.307291646968353760e+00
2.307563800544983224e+00
2.307835807896208458e+00
2.308107668599818307e+00
2.308379382233403554e+00
2.308650948374351142e+00
2.308922366599853060e+00
2.309193636486899237e+00
2.309464757612289088e+00
2.309735729552622630e+00
2.310006551884309367e+00
2.310277224183566513e+00
2.310547746026421656e+00
2.310818116988710980e+00
2.311088336646086372e+00
2.311358404574014092e+00
2.311628320347772547e+00
2.311898083542461180e+00
2.312167693732992912e+00
2.312437150494106142e+00
2.312706453400357187e+00
2.312975602026126065e+00
2.313244595945614268e+00
2.313513434732855423e+00
2.313782117961701967e+00
2.314050645205841583e+00
2.314319016038787424e+00
2.314587230033886556e+00
2.314855286764318620e+00
2.315123185803094952e+00
2.315390926723067011e+00
2.315658509096918838e+00
2.315925932497176376e+00
2.316193196496200812e+00
2.316460300666201011e+00
2.316727244579225520e+00
2.316994027807164791e+00
2.317260649921759619e+00
2.317527110494595366e+00
2.317793409097104629e+00
2.318059545300573454e+00
2.318325518676135566e+00
2.318591328794780804e+00
2.318856975227349349e+00
2.319122457544541493e+00
2.319387775316912759e+00
2.319652928114875667e+00
2.319917915508704631e+00
2.320182737068534173e+00
2.320447392364363370e+00
2.320711880966052743e+00
2.320976202443331804e+00
2.321240356365794177e+00
2.321504342302903812e+00
2.321768159823993205e+00
2.322031808498268290e+00
2.322295287894803995e+00
2.322558597582554452e+00
2.322821737130345454e+00
2.323084706106880670e+00
2.323347504080742976e+00
2.323610130620395342e+00
2.323872585294179949e+00
2.324134867670323512e+00
2.324396977316937729e+00
2.324658913802015281e+00
2.324920676693442267e+00
2.325182265558987105e+00
2.325443679966310739e+00
2.325704919482966648e+00
2.325965983676397286e+00
2.326226872113942967e+00
2.326487584362835648e+00
2.326748119990205588e+00
2.327008478563083127e+00
2.327268659648395577e+00
2.327528662812972549e+00
2.327788487623544178e+00
2.328048133646746898e+00
2.328307600449121217e+00
2.328566887597113944e+00
2.328825994657080400e+00
2.329084921195286650e+00
2.329343666777904609e+00
2.329602230971024035e+00
2.329860613340645425e+00
2.330118813452685345e+00
2.330376830872975980e+00
2.330634665167267361e+00
2.330892315901230472e+00
2.331149782640452806e+00
2.331407064950446806e+00
2.331664162396649420e+00
2.331921074544418993e+00
2.332177800959042813e+00
2.332434341205734007e+00
2.332690694849635094e+00
2.332946861455819310e+00
2.333202840589289728e+00
2.333458631814985029e+00
2.333714234697777279e+00
2.333969648802475483e+00
2.334224873693821145e+00
2.334479908936502035e+00
2.334734754095140197e+00
2.334989408734299055e+00
2.335243872418487854e+00
2.335498144712158108e+00
2.335752225179707153e+00
2.336006113385478145e+00
2.336259808893764944e+00
2.336513311268808568e+00
2.336766620074802958e+00
2.337019734875892318e+00
2.337272655236176888e+00
2.337525380719706725e+00
2.337777910890496802e+00
2.338030245312515909e+00
2.338282383549687538e+00
2.338534325165902317e+00
2.338786069725010464e+00
2.339037616790823559e+00
2.339288965927121655e+00
2.339540116697647498e+00
2.339791068666111862e+00
2.340041821396195765e+00
2.340292374451549140e+00
2.340542727395792166e+00
2.340792879792521042e+00
2.341042831205303543e+00
2.341292581197683020e+00
2.341542129333181510e+00
2.341791475175297066e+00
2.342040618287507314e+00
2.342289558233273450e+00
2.342538294576036684e+00
2.342786826879222684e+00
2.343035154706239354e+00
2.343283277620486160e+00
2.343531195185346583e+00
2.343778906964192998e+00
2.344026412520389790e+00
2.344273711417290240e+00
2.344520803218244964e+00
2.344767687486594809e+00
2.345014363785677958e+00
2.345260831678829483e+00
2.345507090729382682e+00
2.345753140500672629e+00
2.345998980556030844e+00
2.346244610458795954e+00
2.346490029772306585e+00
2.346735238059908468e+00
2.346980234884953997e+00
2.347225019810799562e+00
2.347469592400814875e+00
2.347713952218380307e+00
2.347958098826882445e+00
2.348202031789726529e+00
2.348445750670329346e+00
2.348689255032122780e+00
2.348932544438556036e+00
2.349175618453099634e+00
2.349418476639239195e+00
2.349661118560483430e+00
2.349903543780362369e+00
2.350145751862430910e+00
2.350387742370267929e+00
2.350629514867474956e+00
2.350871068917689044e+00
2.351112404084568119e+00
2.351353519931802971e+00
2.351594416023117695e+00
2.351835091922266585e+00
2.352075547193037242e+00
2.352315781399256345e+00
2.352555794104780773e+00
2.352795584873511814e+00
2.353035153269384949e+00
2.353274498856380959e+00
2.353513621198517480e+00
2.353752519859857006e+00
2.353991194404507326e+00
2.354229644396621079e+00
2.354467869400395763e+00
2.354705868980081718e+00
2.354943642699974138e+00
2.355181190124421509e+00
2.355418510817824718e+00
2.355655604344635723e+00
2.355892470269361105e+00
2.356129108156566510e+00
2.356365517570871759e+00
2.356601698076954854e+00
2.356837649239557742e+00
2.357073370623478326e+00
2.357308861793577570e+00
2.357544122314783497e+00
2.357779151752084967e+00
2.358013949670540121e+00
2.358248515635270159e+00
2.358482849211470445e+00
2.358716949964400733e+00
2.358950817459396276e+00
2.359184451261861604e+00
2.359417850937278072e+00
2.359651016051198091e+00
2.359883946169253122e+00
2.360116640857151005e+00
2.360349099680680407e+00
2.360581322205704602e+00
2.360813307998173016e+00
2.361045056624116789e+00
2.361276567649649216e+00
2.361507840640970635e+00
2.361738875164363094e+00
2.361969670786202347e+00
2.362200227072948522e+00
2.362430543591153231e+00
2.362660619907458681e+00
2.362890455588600780e+00
2.363120050201407363e+00
2.363349403312800856e+00
2.363578514489803162e+00
2.363807383299529885e+00
2.364036009309196107e+00
2.364264392086119493e+00
2.364492531197714520e+00
2.364720426211500914e+00
2.364948076695100987e+00
2.365175482216241853e+00
2.365402642342757211e+00
2.365629556642586451e+00
2.365856224683780873e+00
2.366082646034494807e+00
2.366308820262999824e+00
2.366534746937678957e+00
2.366760425627024933e+00
2.366985855899648605e+00
2.367211037324272738e+00
2.367435969469741774e+00
2.367660651905015623e+00
2.367885084199171875e+00
2.368109265921413353e+00
2.368333196641059679e+00
2.368556875927557481e+00
2.368780303350475958e+00
2.369003478479508651e+00
2.369226400884476558e+00
2.369449070135331237e+00
2.369671485802149036e+00
2.369893647455136865e+00
2.370115554664637969e+00
2.370337207001120383e+00
2.370558604035193362e+00
2.370779745337596722e+00
2.371000630479207949e+00
2.371221259031041306e+00
2.371441630564250946e+00
2.371661744650128689e+00
2.371881600860108019e+00
2.372101198765768082e+00
2.372320537938822582e+00
2.372539617951139768e+00
2.372758438374726886e+00
2.372976998781739955e+00
2.373195298744483761e+00
2.373413337835412307e+00
2.373631115627126587e+00
2.373848631692384359e+00
2.374065885604092152e+00
2.374282876935311926e+00
2.374499605259259738e+00
2.374716070149308855e+00
2.374932271178989307e+00
2.375148207921989219e+00
2.375363879952158364e+00
2.375579286843502835e+00
2.375794428170197925e+00
2.376009303506573467e+00
2.376223912427129825e+00
2.376438254506532122e+00
2.376652329319608903e+00
2.376866136441358357e+00
2.377079675446947427e+00
2.377292945911715361e+00
2.377505947411167497e+00
2.377718679520985923e+00
2.377931141817024141e+00
2.378143333875311072e+00
2.378355255272049273e+00
2.378566905583622493e+00
2.378778284386587671e+00
2.378989391257683828e+00
2.379200225773830724e+00
2.379410787512124870e+00
2.379621076049851958e+00
2.379831090964476203e+00
2.380040831833648340e+00
2.380250298235206508e+00
2.380459489747172697e+00
2.380668405947758526e+00
2.380877046415367015e+00
2.381085410728587703e+00
2.381293498466204639e+00
2.381501309207191497e+00
2.381708842530719128e+00
2.381916098016151118e+00
2.382123075243047339e+00
2.382329773791164840e+00
2.382536193240457401e+00
2.382742333171080418e+00
2.382948193163388240e+00
2.383153772797938164e+00
2.383359071655486439e+00
2.383564089316997592e+00
2.383768825363636878e+00
2.383973279376777832e+00
2.384177450938000487e+00
2.384381339629091823e+00
2.384584945032049319e+00
2.384788266729080064e+00
2.384991304302601645e+00
2.385194057335244366e+00
2.385396525409854362e+00
2.385598708109488264e+00
2.385800605017420750e+00
2.386002215717143216e+00
2.386203539792364214e+00
2.386404576827009905e+00
2.386605326405227601e+00
2.386805788111388882e+00
2.387005961530080711e+00
2.387205846246117424e+00
2.387405441844536735e+00
2.387604747910602399e+00
2.387803764029801989e+00
2.388002489787853566e+00
2.388200924770698563e+00
2.388399068564517336e+00
2.388596920755708730e+00
2.388794480930914510e+00
2.388991748676999372e+00
2.389188723581067819e+00
2.389385405230457948e+00
2.389581793212742333e+00
2.389777887115732025e+00
2.389973686527473884e+00
2.390169191036254581e+00
2.390364400230602371e+00
2.390559313699283983e+00
2.390753931031309953e+00
2.390948251815931513e+00
2.391142275642649029e+00
2.391336002101200009e+00
2.391529430781577314e+00
2.391722561274014058e+00
2.391915393168993376e+00
2.392107926057248868e+00
2.392300159529763270e+00
2.392492093177772006e+00
2.392683726592759630e+00
2.392875059366469159e+00
2.393066091090891412e+00
2.393256821358278774e+00
2.393447249761136320e+00
2.393637375892226693e+00
2.393827199344572776e+00
2.394016719711453689e+00
2.394205936586414118e+00
2.394394849563252770e+00
2.394583458236037909e+00
2.394771762199097598e+00
2.394959761047022795e+00
2.395147454374675799e+00
2.395334841777176482e+00
2.395521922849920493e+00
2.395708697188567271e+00
2.395895164389045817e+00
2.396081324047556471e+00
2.396267175760570467e+00
2.396452719124831710e+00
2.396637953737356774e+00
2.396822879195439349e+00
2.397007495096641350e+00
2.397191801038808467e+00
2.397375796620058619e+00
2.397559481438791273e+00
2.397742855093684344e+00
2.397925917183691968e+00
2.398108667308055164e+00
2.398291105066292506e+00
2.398473230058208117e+00
2.398655041883888117e+00
2.398836540143705953e+00
2.399017724438317956e+00
2.399198594368670889e+00
2.399379149535994848e+00
2.399559389541813026e+00
2.399739313987936384e+00
2.399918922476464989e+00
2.400098214609792446e+00
2.400277189990605908e+00
2.400455848221881627e+00
2.400634188906896060e+00
2.400812211649215655e+00
2.400989916052708395e+00
2.401167301721532699e+00
2.401344368260152518e+00
2.401521115273324458e+00
2.401697542366110660e+00
2.401873649143869027e+00
2.402049435212263440e+00
2.402224900177260203e+00
2.402400043645125383e+00
2.402574865222432798e+00
2.402749364516062691e+00
2.402923541133201724e+00
2.403097394681338983e+00
2.403270924768277972e+00
2.403444131002129058e+00
2.403617012991311697e+00
2.403789570344557092e+00
2.403961802670908643e+00
2.404133709579723277e+00
2.404305290680669671e+00
2.404476545583733582e+00
2.404647473899212962e+00
2.404818075237726838e+00
2.404988349210206433e+00
2.405158295427905379e+00
2.405327913502392612e+00
2.405497203045559917e+00
2.405666163669621049e+00
2.405834794987106839e+00
2.406003096610873637e+00
2.406171068154101533e+00
2.406338709230296580e+00
2.406506019453283685e+00
2.406672998437221711e+00
2.406839645796591487e+00
2.407005961146204243e+00
2.407171944101197170e+00
2.407337594277040971e+00
2.407502911289534087e+00
2.407667894754804916e+00
2.407832544289318477e+00
2.407996859509869303e+00
2.408160840033587657e+00
2.408324485477936427e+00
2.408487795460716896e+00
2.408650769600064745e+00
2.408813407514453164e+00
2.408975708822694184e+00
2.409137673143940006e+00
2.409299300097679009e+00
2.409460589303743294e+00
2.409621540382306026e+00
2.409782152953883205e+00
2.409942426639332780e+00
2.410102361059855536e+00
2.410261955836999981e+00
2.410421210592659236e+00
2.410580124949071923e+00
2.410738698528826163e+00
2.410896930954855577e+00
2.411054821850445506e+00
2.411212370839227237e+00
2.411369577545186438e+00
2.411526441592660053e+00
2.411682962606334080e+00
2.411839140211251120e+00
2.411994974032804162e+00
2.412150463696742353e+00
2.412305608829174997e+00
2.412460409056558230e+00
2.412614864005713233e+00
2.412768973303814679e+00
2.412922736578399174e+00
2.413076153457359041e+00
2.413229223568949866e+00
2.413381946541787393e+00
2.413534322004847965e+00
2.413686349587471192e+00
2.413838028919363055e+00
2.413989359630588361e+00
2.414140341351579622e+00
2.414290973713137056e+00
2.414441256346424147e+00
2.414591188882972528e+00
2.414740770954683313e+00
2.414890002193823992e+00
2.415038882233034201e+00
2.415187410705321280e+00
2.415335587244067383e+00
2.415483411483021037e+00
2.415630883056309575e+00
2.415778001598429370e+00
2.415924766744251606e+00
2.416071178129024943e+00
2.416217235388371964e+00
2.416362938158287843e+00
2.416508286075153222e+00
2.416653278775719116e+00
2.416797915897118454e+00
2.416942197076864307e+00
2.417086121952846778e+00
2.417229690163339662e+00
2.417372901346998226e+00
2.417515755142856548e+00
2.417658251190335950e+00
2.417800389129240557e+00
2.417942168599756858e+00
2.418083589242458142e+00
2.418224650698305833e+00
2.418365352608641494e+00
2.418505694615201485e+00
2.418645676360104524e+00
2.418785297485864128e+00
2.418924557635375283e+00
2.419063456451931327e+00
2.419201993579209731e+00
2.419340168661285428e+00
2.419477981342621487e+00
2.419615431268076655e+00
2.419752518082898707e+00
2.419889241432736426e+00
2.420025600963630286e+00
2.420161596322016440e+00
2.420297227154727615e+00
2.420432493108994443e+00
2.420567393832443237e+00
2.420701928973103545e+00
2.420836098179399709e+00
2.420969901100157085e+00
2.421103337384602039e+00
2.421236406682361952e+00
2.421369108643466994e+00
2.421501442918348790e+00
2.421633409157842642e+00
2.421765007013187088e+00
2.421896236136026559e+00
2.422027096178410055e+00
2.422157586792792472e+00
2.422287707632035048e+00
2.422417458349407582e+00
2.422546838598583552e+00
2.422675848033652990e+00
2.422804486309105165e+00
2.422932753079847679e+00
2.423060648001192252e+00
2.423188170728867163e+00
2.423315320919007476e+00
2.423442098228163921e+00
2.423568502313298456e+00
2.423694532831789150e+00
2.423820189441424855e+00
2.423945471800410978e+00
2.424070379567369926e+00
2.424194912401336666e+00
2.424319069961768491e+00
2.424442851908533036e+00
2.424566257901922928e+00
2.424689287602642906e+00
2.424811940671821819e+00
2.424934216771006401e+00
2.425056115562163495e+00
2.425177636707682716e+00
2.425298779870373345e+00
2.425419544713467879e+00
2.425539930900621588e+00
2.425659938095914292e+00
2.425779565963845918e+00
2.425898814169346274e+00
2.426017682377767493e+00
2.426136170254888036e+00
2.426254277466911802e+00
2.426372003680471678e+00
2.426489348562625992e+00
2.426606311780863834e+00
2.426722893003100623e+00
2.426839091897683431e+00
2.426954908133382993e+00
2.427070341379411467e+00
2.427185391305401119e+00
2.427300057581423864e+00
2.427414339877977056e+00
2.427528237865996807e+00
2.427641751216847776e+00
2.427754879602331606e+00
2.427867622694684258e+00
2.427979980166572016e+00
2.428091951691103478e+00
2.428203536941818452e+00
2.428314735592695062e+00
2.428425547318147970e+00
2.428535971793030157e+00
2.428646008692632030e+00
2.428755657692683645e+00
2.428864918469354706e+00
2.428973790699251012e+00
2.429082274059425117e+00
2.429190368227364782e+00
2.429298072881001413e+00
2.429405387698707397e+00
2.429512312359300541e+00
2.429618846542036970e+00
2.429724989926620449e+00
2.429830742193195281e+00
2.429936103022354299e+00
2.430041072095130872e+00
2.430145649093006455e+00
2.430249833697908812e+00
2.430353625592210243e+00
2.430457024458732906e+00
2.430560029980743497e+00
2.430662641841958571e+00
2.430764859726542770e+00
2.430866683319109267e+00
2.430968112304721984e+00
2.431069146368893819e+00
2.431169785197587530e+00
2.431270028477218403e+00
2.431369875894650701e+00
2.431469327137204761e+00
2.431568381892649455e+00
2.431667039849207956e+00
2.431765300695556409e+00
2.431863164120824372e+00
2.431960629814597485e+00
2.432057697466914359e+00
2.432154366768269238e+00
2.432250637409613336e+00
2.432346509082351282e+00
2.432441981478346449e+00
2.432537054289917400e+00
2.432631727209842776e+00
2.432725999931358185e+00
2.432819872148153983e+00
2.432913343554385488e+00
2.433006413844663207e+00
2.433099082714057282e+00
2.433191349858099262e+00
2.433283214972782993e+00
2.433374677754558402e+00
2.433465737900343484e+00
2.433556395107510539e+00
2.433646649073899049e+00
2.433736499497812122e+00
2.433825946078011171e+00
2.433914988513726563e+00
2.434003626504647411e+00
2.434091859750932230e+00
2.434179687953200499e+00
2.434267110812538881e+00
2.434354128030498110e+00
2.434440739309096990e+00
2.434526944350819289e+00
2.434612742858616841e+00
2.434698134535905556e+00
2.434783119086572079e+00
2.434867696214972899e+00
2.434951865625925915e+00
2.435035627024724647e+00
2.435118980117128018e+00
2.435201924609366131e+00
2.435284460208138935e+00
2.435366586620616225e+00
2.435448303554437643e+00
2.435529610717716231e+00
2.435610507819035320e+00
2.435690994567447198e+00
2.435771070672482441e+00
2.435850735844137915e+00
2.435929989792888772e+00
2.436008832229678678e+00
2.436087262865929137e+00
2.436165281413532391e+00
2.436242887584855410e+00
2.436320081092743006e+00
2.436396861650511614e+00
2.436473228971955507e+00
2.436549182771341027e+00
2.436624722763416351e+00
2.436699848663400392e+00
2.436774560186992122e+00
2.436848857050366135e+00
2.436922738970175750e+00
2.436996205663551684e+00
2.437069256848102050e+00
2.437141892241914576e+00
2.437214111563554386e+00
2.437285914532067110e+00
2.437357300866977106e+00
2.437428270288287013e+00
2.437498822516482200e+00
2.437568957272526315e+00
2.437638674277866180e+00
2.437707973254426452e+00
2.437776853924615850e+00
2.437845316011320929e+00
2.437913359237915412e+00
2.437980983328251749e+00
2.438048188006664230e+00
2.438114972997973418e+00
2.438181338027479050e+00
2.438247282820968032e+00
2.438312807104706437e+00
2.438377910605450172e+00
2.438442593050433871e+00
2.438506854167378890e+00
2.438570693684492419e+00
2.438634111330465259e+00
2.438697106834473605e+00
2.438759679926181256e+00
2.438821830335735630e+00
2.438883557793771750e+00
2.438944862031409588e+00
2.439005742780256725e+00
2.439066199772409682e+00
2.439126232740448152e+00
2.439185841417442546e+00
2.439245025536949107e+00
2.439303784833014355e+00
2.439362119040171528e+00
2.439420027893441478e+00
2.439477511128336218e+00
2.439534568480854038e+00
2.439591199687486611e+00
2.439647404485208781e+00
2.439703182611491883e+00
2.439758533804292195e+00
2.439813457802059382e+00
2.439867954343732492e+00
2.439922023168739962e+00
2.439975664017001833e+00
2.440028876628929311e+00
[truncated: 21,285 more rows]
