# Supplementary material for: Multi-orbit lunar GNSS constellation design with distant retrograde orbit and Halo orbit combination
Source: Sci Rep. 2023 Jun 22;13:10158. doi: 10.1038/s41598-023-37348-x (PMC10287729; doi:10.1038/s41598-023-37348-x)
Supplement: Supplementary file 1 — Supplementary Information. [file 41598_2023_37348_MOESM1_ESM.zip › supplement materials of the manuscript/Figure 10/South Pole Region of the Moon/Case 4-7/(b)PDOP Value.csv]

6.540344271871995296e+00
6.542623859502180395e+00
6.544975444390601638e+00
6.547399123457986470e+00
6.549894994727119446e+00
6.552463157326371856e+00
6.555103711493170948e+00
6.557816758577511784e+00
6.560602401045478871e+00
6.563460742482763344e+00
6.566391887598184596e+00
6.569395942227265195e+00
6.572473013335760506e+00
6.575623209023222060e+00
6.578846638526570700e+00
6.582143412223699919e+00
6.585513641637030346e+00
6.588957439437109542e+00
6.592474919446253523e+00
6.596066196642156321e+00
6.599731387161476448e+00
6.603470608303560141e+00
6.607283978534041147e+00
6.611171617488500907e+00
6.615133645976149168e+00
6.619170185983543675e+00
6.623281360678185514e+00
6.627467294412338283e+00
6.631728112726628765e+00
6.636063942353870537e+00
6.640474911222723264e+00
6.644961148461479006e+00
6.649522784401799669e+00
6.654159950582501537e+00
6.658872779753308713e+00
6.663661405878645638e+00
6.668525964141454487e+00
6.673466590946999233e+00
6.678483423926663498e+00
6.683576601941820350e+00
6.688746265087639031e+00
6.693992554696950315e+00
6.699315613344115405e+00
6.704715584848909060e+00
6.710192614280357404e+00
6.715746847960699206e+00
6.721378433469300084e+00
6.727087519646516078e+00
6.732874256597653151e+00
6.738738795696971984e+00
6.744681289591523132e+00
6.750701892205192678e+00
6.756800758742659951e+00
6.762978045693403217e+00
6.769233910835627199e+00
6.775568513240401103e+00
6.781982013275576371e+00
6.788474572609872304e+00
6.795046354216915496e+00
6.801697522379297922e+00
6.808428242692631471e+00
6.815238682069639786e+00
6.822129008744237666e+00
6.829099392275683300e+00
6.836150003552608823e+00
6.843281014797222284e+00
6.850492599569429686e+00
6.857784932770965902e+00
6.865158190649582437e+00
6.872612550803205878e+00
6.880148192184117661e+00
6.887765295103173813e+00
6.895464041233974051e+00
6.903244613617118830e+00
6.911107196664426411e+00
6.919051976163166806e+00
6.927079139280337472e+00
6.935188874566919459e+00
6.943381371962138893e+00
6.951656822797761315e+00
6.960015419802435765e+00
6.968457357105925176e+00
6.976982830243519729e+00
6.985592036160289453e+00
6.994285173215487816e+00
7.003062441186864717e+00
7.011924041275066521e+00
7.020870176107994354e+00
7.029901049745207686e+00
7.039016867682292400e+00
7.048217836855323881e+00
7.057504165645258176e+00
7.066876063882355119e+00
7.076333742850660968e+00
7.085877415292428871e+00
7.095507295412591731e+00
7.105223598883245728e+00
7.115026542848124080e+00
7.124916345927108985e+00
7.134893228220731132e+00
7.144957411314677209e+00
7.155109118284332936e+00
7.165348573699327872e+00
7.175676003628046473e+00
7.186091635642225306e+00
7.196595698821497855e+00
7.207188423757988183e+00
7.217870042560873500e+00
7.228640788861014244e+00
7.239500897815522862e+00
7.250450606112425866e+00
7.261490151975213081e+00
7.272619775167552092e+00
7.283839716997873914e+00
7.295150220324044810e+00
7.306551529558028335e+00
7.318043890670550944e+00
7.329627551195777357e+00
7.341302760235988600e+00
7.353069768466282241e+00
7.364928828139275296e+00
7.376880193089806248e+00
7.388924118739652158e+00
7.401060862102259108e+00
7.413290681787453984e+00
7.425613838006219325e+00
7.438030592575403332e+00
7.450541208922452086e+00
7.463145952090231461e+00
7.475845088741748690e+00
7.488638887164905888e+00
7.501527617277325533e+00
7.514511550631104875e+00
7.527590960417620991e+00
7.540766121472286088e+00
7.554037310279413830e+00
7.567404804976956001e+00
7.580868885361330634e+00
7.594429832892221732e+00
7.608087930697450929e+00
7.621843463577713251e+00
7.635696718011478978e+00
7.649647982159778259e+00
7.663697545871036354e+00
7.677845700685939079e+00
7.692092739842205873e+00
7.706438958279499651e+00
7.720884652644227408e+00
7.735430121294379902e+00
7.750075664304386436e+00
7.764821583469976751e+00
7.779668182313002944e+00
7.794615766086279152e+00
7.809664641778438998e+00
7.824815118118825019e+00
7.840067505582238638e+00
7.855422116393868670e+00
7.870879264534127451e+00
7.886439265743442562e+00
7.902102437527152468e+00
7.917869099160323998e+00
7.933739571692597359e+00
7.949714177952992955e+00
7.965793242554756404e+00
7.981977091900216870e+00
7.998266054185540597e+00
8.014660459405627435e+00
8.031160639358843056e+00
8.047766927651892388e+00
8.064479659704588244e+00
8.081299172754647486e+00
8.098225805862487192e+00
8.115259899915987063e+00
8.132401797635303353e+00
8.149651843577583321e+00
8.167010384141768498e+00
8.184477767573303808e+00
8.202054343968896433e+00
8.219740465281226705e+00
8.237536485323703417e+00
8.255442759775094785e+00
8.273459646184324612e+00
8.291587503975037521e+00
8.309826694450368478e+00
8.328177580797538226e+00
8.346640528092507338e+00
8.365215903304591194e+00
8.383904075301126468e+00
8.402705414851961763e+00
8.421620294634154291e+00
8.440649089236435643e+00
8.459792175163823202e+00
8.479049930842091243e+00
8.498422736622339713e+00
8.517910974785396050e+00
8.537515029546371537e+00
8.557235287059054230e+00
8.577072135420332089e+00
8.597025964674612553e+00
8.617097166818235010e+00
8.637286135803725173e+00
8.657593267544189786e+00
8.678018959917608299e+00
8.698563612771140541e+00
8.719227627925322466e+00
8.740011409178253032e+00
8.760915362309942722e+00
8.781939895086356529e+00
8.803085417263567081e+00
8.824352340591827826e+00
8.845741078819836289e+00
8.867252047698455542e+00
8.888885664984924162e+00
8.910642350446790871e+00
8.932522525865801200e+00
8.954526615041881854e+00
8.976655043796812450e+00
8.998908239978316459e+00
9.021286633463665439e+00
9.043790656163448460e+00
9.066420742025284696e+00
9.089177327037546661e+00
9.112060849232841875e+00
9.135071748691643734e+00
9.158210467545808697e+00
9.181477449982082817e+00
9.204873142245507012e+00
9.228397992642751291e+00
9.252052451545505818e+00
9.275836971393752961e+00
9.299752006698970064e+00
9.323798014047318006e+00
9.347975452102749827e+00
9.372284781610064286e+00
9.396726465397957639e+00
9.421300968381874696e+00
9.446008757566961123e+00
9.470850302050923375e+00
9.495826073026698566e+00
9.520936543785211370e+00
9.546182189717985267e+00
9.571563488319743129e+00
9.597080919190839055e+00
9.622734964039775463e+00
9.648526106685489268e+00
9.674454833059662917e+00
9.700521631208964379e+00
9.726726991297166336e+00
9.753071405607192546e+00
9.779555368543114469e+00
9.806179376632105260e+00
9.832943928526162836e+00
9.859849525003923532e+00
9.886896668972291025e+00
9.914085865468027947e+00
9.941417621659217829e+00
9.968892446846643551e+00
9.996510852465146257e+00
1.002427335208480130e+01
1.005218046141200361e+01
1.008023269829055479e+01
1.010843058270249628e+01
1.013677463676903479e+01
1.016526538475119779e+01
1.019390335305045525e+01
1.022268907020926321e+01
1.025162306691137637e+01
1.028070587598236862e+01
1.030993803238951934e+01
1.033932007324203894e+01
1.036885253779103522e+01
1.039853596742928055e+01
1.042837090569104674e+01
1.045835789825148332e+01
1.048849749292636169e+01
1.051879023967126336e+01
1.054923669058080193e+01
1.057983739988781124e+01
1.061059292396218012e+01
1.064150382130979722e+01
1.067257065257112103e+01
1.070379398051980679e+01
1.073517437006103492e+01
1.076671238822988919e+01
1.079840860418938142e+01
1.083026358922841226e+01
1.086227791675966792e+01
1.089445216231719549e+01
1.092678690355401017e+01
1.095928272023929573e+01
1.099194019425576485e+01
1.102475990959655228e+01
1.763855474386091249e+00
1.764599317693847036e+00
1.765343197380191409e+00
1.766087099785552672e+00
1.766831011320233014e+00
1.767574918464692058e+00
1.768318807769807988e+00
1.769062665857142891e+00
1.769806479419192113e+00
1.770550235219637614e+00
1.771293920093579777e+00
1.772037520947774336e+00
1.772781024760855972e+00
1.773524418583557472e+00
1.774267689538916448e+00
1.775010824822488731e+00
1.775753811702534657e+00
1.776496637520217803e+00
1.777239289689785284e+00
1.777981755698740507e+00
1.778724023108020802e+00
1.779466079552156854e+00
1.780207912739424803e+00
1.780949510452005669e+00
1.781690860546120359e+00
1.782431950952167554e+00
1.783172769674859159e+00
1.783913304793338428e+00
1.784653544461298313e+00
1.785393476907093824e+00
1.786133090433846160e+00
1.786872373419541749e+00
1.787611314317119282e+00
1.788349901654564533e+00
1.789088124034979410e+00
1.789825970136664779e+00
1.790563428713183303e+00
1.298995564605116337e+00
1.299400663075037432e+00
1.299805527227295920e+00
1.300210151205530629e+00
1.300614529199751512e+00
1.301018655446301686e+00
1.301422524227821009e+00
1.301826129873202120e+00
1.302229466757549137e+00
1.302632529302125475e+00
1.303035311974305444e+00
1.303437809287519400e+00
1.303840015801194907e+00
1.304241926120699668e+00
1.304643534897273138e+00
1.305044836827966348e+00
1.305445826655567299e+00
1.305846499168532349e+00
1.306246849200909832e+00
1.306646871632262341e+00
1.307046561387587680e+00
1.307445913437233376e+00
1.307844922796814302e+00
1.308243584527119197e+00
1.308641893734025174e+00
1.309039845568399807e+00
1.309437435226006752e+00
1.309834657947407610e+00
1.310231509017859342e+00
1.310627983767210791e+00
1.311024077569798330e+00
1.311419785844335717e+00
1.311815104053805747e+00
1.312210027705343451e+00
1.312604552350124409e+00
1.312998673583246845e+00
1.313392387043610388e+00
1.313785688413796393e+00
1.314178573419942264e+00
1.314571037831617772e+00
1.314963077461695162e+00
1.315354688166220587e+00
1.315745865844280882e+00
1.316136606437871226e+00
1.316526905931759250e+00
1.316916760353346261e+00
1.317306165772528903e+00
1.317695118301557944e+00
1.318083614094895051e+00
1.318471649349068242e+00
1.318859220302524893e+00
1.319246323235484963e+00
1.319632954469791120e+00
1.320019110368755966e+00
1.320404787337011054e+00
1.320789981820351677e+00
1.321174690305580546e+00
1.321558909320352804e+00
1.321942635433013491e+00
1.322325865252440558e+00
1.322708595427882550e+00
1.323090822648794518e+00
1.323472543644673927e+00
1.323853755184898340e+00
1.324234454078554890e+00
1.324614637174273080e+00
1.324994301360057358e+00
1.325373443563115927e+00
1.325752060749687766e+00
1.326130149924872548e+00
1.326507708132456553e+00
1.326884732454734817e+00
1.327261220012340370e+00
1.327637167964064169e+00
1.328012573506678784e+00
1.328387433874758994e+00
1.328761746340502592e+00
1.329135508213551642e+00
1.329508716840809068e+00
1.329881369606255692e+00
1.330253463930771041e+00
1.330624997271947496e+00
1.330995967123905555e+00
1.331366371017109529e+00
1.331736206518181032e+00
1.332105471229714677e+00
1.332474162790087124e+00
1.332842278873273889e+00
1.333209817188656832e+00
1.333576775480837640e+00
1.333943151529448645e+00
1.334308943148960980e+00
1.334674148188495835e+00
1.335038764531632616e+00
1.335402790096217984e+00
1.335766222834173567e+00
1.336129060731305440e+00
1.336491301807106513e+00
1.336852944114571340e+00
1.337213985739995614e+00
1.337574424802786321e+00
1.337934259455266339e+00
1.338293487882482147e+00
1.338652108302006205e+00
1.339010118963744667e+00
1.339367518149741976e+00
1.339724304173985248e+00
1.340080475382208647e+00
1.340436030151698432e+00
1.340790966891098446e+00
1.341145284040212271e+00
1.341498980069807612e+00
1.341852053481422891e+00
1.342204502807168520e+00
1.342556326609531503e+00
1.342907523481180920e+00
1.343258092044769647e+00
1.343608030952740728e+00
1.343957338887128650e+00
1.344306014559364604e+00
1.344654056710082202e+00
1.345001464108919631e+00
1.345348235554323590e+00
1.345694369873355445e+00
1.346039865921495160e+00
1.346384722582444127e+00
1.346728938767932870e+00
1.347072513417524098e+00
1.347415445498418407e+00
1.347757734005259334e+00
1.348099377959939282e+00
1.348440376411405461e+00
1.348780728435465370e+00
1.349120433134594510e+00
1.349459489637740539e+00
1.349797897100133204e+00
1.350135654703087607e+00
1.350472761653816356e+00
1.350809217185232836e+00
1.351145020555763576e+00
1.351480171049153300e+00
1.351814667974275963e+00
1.352148510664942016e+00
1.352481698479711003e+00
1.352814230801699047e+00
1.353146107038389889e+00
1.353477326621445487e+00
1.353807889006518828e+00
1.354137793673063861e+00
1.354467040124149646e+00
1.354795627886270060e+00
1.355123556509160165e+00
1.355450825565607476e+00
1.355777434651267654e+00
1.356103383384477779e+00
1.356428671406072706e+00
1.356753298379199890e+00
1.357077263989135751e+00
1.357400567943102487e+00
1.357723209970085998e+00
1.358045189820652032e+00
1.358366507266765888e+00
1.358687162101611889e+00
1.359007154139411533e+00
1.359326483215244075e+00
1.359645149184869339e+00
1.359963151924544977e+00
1.360280491330851271e+00
1.360597167320513945e+00
1.360913179830226749e+00
1.361228528816474270e+00
1.361543214255357848e+00
1.361857236142420158e+00
1.362170594492472020e+00
1.362483289339415649e+00
1.362795320736077009e+00
1.363106688754027740e+00
1.363417393483419504e+00
1.363727435032808355e+00
1.364036813528986869e+00
1.364345529116814282e+00
1.364653581959047957e+00
1.364960972236174852e+00
1.365267700146245655e+00
1.365573765904704473e+00
1.365879169744228072e+00
1.366183911914557347e+00
1.366487992682332564e+00
1.366791412330931710e+00
1.367094171160306626e+00
1.367396269486820248e+00
1.367697707643085181e+00
1.367998485977804268e+00
1.368298604855608946e+00
1.368598064656900704e+00
1.368896865777693428e+00
1.369195008629452648e+00
1.369492493638943653e+00
1.369789321248071401e+00
1.370085491913724418e+00
1.370381006107624478e+00
1.370675864316168724e+00
1.370970067040277574e+00
1.371263614795244612e+00
1.371556508110581163e+00
1.371848747529870183e+00
1.372140333610610607e+00
1.372431266924074578e+00
1.372721548055154006e+00
1.373011177602214250e+00
1.373300156176950892e+00
1.373588484404237198e+00
1.373876162921984889e+00
1.374163192380996712e+00
1.374449573444822992e+00
1.374735306789620415e+00
1.375020393104007255e+00
1.375304833088926149e+00
1.375588627457499324e+00
1.375871776934892488e+00
1.376154282258174044e+00
1.376436144176177434e+00
1.376717363449365017e+00
1.376997940849690183e+00
1.377277877160463015e+00
1.377557173176215510e+00
1.377835829702565906e+00
1.378113847556088345e+00
1.378391227564177868e+00
1.378667970564919631e+00
1.378944077406960567e+00
1.379219548949376151e+00
1.379494386061541622e+00
1.379768589623006747e+00
1.380042160523364814e+00
1.380315099662127842e+00
1.380587407948600021e+00
1.380859086301752914e+00
1.381130135650101121e+00
1.381400556931578816e+00
1.381670351093416071e+00
1.381939519092018731e+00
1.382208061892846729e+00
1.382475980470292187e+00
1.382743275807563288e+00
1.383009948896560815e+00
1.383276000737765798e+00
1.383541432340117172e+00
1.383806244720899414e+00
1.384070438905624201e+00
1.384334015927918493e+00
1.384596976829406856e+00
1.384859322659602210e+00
1.385121054475791480e+00
1.385382173342922130e+00
1.385642680333496246e+00
1.385902576527456187e+00
1.386161863012074669e+00
1.386420540881852181e+00
1.386678611238403303e+00
1.386936075190351225e+00
1.387192933853223176e+00
1.387449188349344498e+00
1.387704839807731183e+00
1.387959889363991728e+00
1.388214338160216776e+00
1.388468187344883198e+00
1.388721438072748837e+00
1.388974091504753261e+00
1.389226148807915173e+00
1.389477611155236492e+00
1.389728479725602206e+00
1.389978755703682012e+00
1.390228440279832167e+00
1.390477534650003122e+00
1.390726040015639153e+00
1.390973957583586440e+00
1.391221288565998027e+00
1.391468034180239233e+00
1.391714195648797503e+00
1.391959774199187816e+00
1.392204771063862534e+00
1.392449187480121475e+00
1.392693024690021097e+00
1.392936283940284348e+00
1.393178966482215841e+00
1.393421073571609270e+00
1.393662606468664578e+00
1.393903566437898922e+00
1.394143954748062519e+00
1.394383772672053379e+00
1.394623021486833814e+00
1.394861702473343179e+00
1.395099816916421265e+00
1.395337366104721255e+00
1.395574351330628904e+00
1.395810773890184375e+00
1.396046635082998533e+00
1.396281936212175889e+00
1.396516678584236004e+00
1.396750863509033103e+00
1.396984492299680358e+00
1.397217566272473288e+00
1.397450086746813369e+00
1.397682055045129879e+00
1.397913472492810616e+00
1.398144340418122189e+00
1.398374660152138294e+00
1.398604433028670213e+00
1.398833660384188216e+00
1.399062343557755161e+00
1.399290483890952785e+00
1.399518082727812196e+00
1.399745141414744598e+00
1.399971661300470238e+00
1.400197643735952457e+00
1.400423090074328414e+00
1.400648001670841136e+00
1.400872379882774688e+00
1.401096226069385331e+00
1.401319541591838913e+00
1.401542327813145139e+00
1.401764586098091403e+00
1.401986317813183058e+00
1.402207524326575250e+00
1.402428207008014294e+00
1.402648367228774839e+00
1.402868006361597253e+00
1.403087125780628108e+00
1.403305726861359792e+00
1.403523810980569664e+00
1.403741379516264320e+00
1.403958433847616094e+00
1.404174975354909094e+00
1.404391005419479921e+00
1.404606525423662156e+00
1.404821536750728628e+00
1.405036040784836793e+00
1.405250038910972332e+00
1.405463532514895864e+00
1.405676522983087651e+00
1.405889011702695202e+00
1.406101000061478867e+00
1.406312489447760328e+00
1.406523481250370189e+00
1.406733976858596247e+00
1.406943977662132639e+00
1.407153485051030772e+00
1.407362500415646700e+00
1.407571025146592270e+00
1.407779060634690493e+00
1.407986608270919593e+00
1.408193669446371921e+00
1.408400245552202223e+00
1.408606337979581902e+00
1.408811948119653490e+00
1.409017077363483805e+00
1.409221727102019539e+00
1.409425898726038628e+00
1.409629593626110289e+00
1.409832813192549050e+00
1.410035558815370571e+00
1.410237831884248783e+00
1.410439633788473701e+00
1.410640965916908574e+00
1.410841829657949020e+00
1.411042226399480626e+00
1.411242157528839414e+00
1.411441624432769437e+00
1.411640628497384586e+00
1.411839171108128399e+00
1.412037253649735646e+00
1.412234877506191477e+00
1.412432044060696334e+00
1.412628754695625322e+00
1.412825010792492897e+00
1.413020813731914682e+00
1.413216164893571491e+00
1.413411065656172916e+00
1.413605517397422018e+00
1.413799521493978917e+00
1.413993079321428370e+00
1.414186192254241803e+00
1.414378861665746445e+00
1.414571088928089360e+00
1.414762875412206355e+00
1.414954222487785795e+00
1.415145131523239730e+00
1.415335603885670590e+00
1.415525640940836993e+00
1.415715244053125543e+00
1.415904414585519300e+00
1.416093153899566470e+00
1.416281463355347991e+00
1.416469344311453771e+00
1.416656798124946270e+00
1.416843826151336305e+00
1.417030429744551512e+00
1.417216610256910148e+00
1.417402369039090004e+00
1.417587707440103095e+00
1.417772626807269010e+00
1.417957128486184937e+00
1.418141213820701907e+00
1.418324884152896592e+00
1.418508140823045549e+00
1.418690985169601237e+00
1.418873418529164265e+00
1.419055442236460296e+00
1.419237057624315179e+00
1.419418266023629194e+00
1.419599068763354177e+00
1.419779467170469989e+00
1.419959462569961417e+00
1.420139056284793977e+00
1.420318249635891483e+00
1.420497043942114956e+00
1.420675440520238419e+00
1.420853440684928692e+00
1.421031045748723853e+00
1.421208257022010368e+00
1.421385075813004439e+00
1.421561503427729800e+00
1.421737541169997510e+00
1.421913190341388411e+00
1.422088452241228262e+00
1.422263328166573748e+00
1.422437819412189608e+00
1.422611927270531318e+00
1.422785653031727104e+00
1.422958997983557961e+00
1.423131963411439660e+00
1.423304550598406770e+00
1.423476760825094001e+00
1.423648595369718883e+00
1.423820055508063565e+00
1.423991142513461039e+00
1.424161857656776498e+00
1.424332202206392228e+00
1.424502177428189409e+00
1.424671784585535228e+00
1.424841024939267342e+00
1.425009899747675668e+00
1.425178410266490392e+00
1.425346557748866427e+00
1.425514343445369203e+00
1.425681768603958011e+00
1.425848834469976456e+00
1.426015542286134918e+00
1.426181893292499225e+00
1.426347888726475777e+00
1.426513529822799331e+00
1.426678817813521016e+00
1.426843753927994340e+00
1.427008339392862091e+00
1.427172575432047452e+00
1.427336463266738464e+00
1.427500004115379140e+00
1.427663199193654808e+00
1.427826049714484791e+00
1.427988556888007521e+00
1.428150721921572330e+00
1.428312546019727458e+00
1.428474030384209614e+00
1.428635176213934432e+00
1.428795984704986921e+00
1.428956457050608364e+00
1.429116594441191879e+00
1.429276398064267761e+00
1.429435869104498158e+00
1.429595008743665296e+00
1.429753818160664380e+00
1.429912298531494041e+00
1.430070451029247902e+00
1.430228276824106359e+00
1.430385777083328369e+00
1.430542952971244564e+00
1.430699805649247036e+00
1.430856336275784457e+00
1.431012546006351194e+00
1.431168435993485533e+00
1.431324007386757247e+00
1.431479261332762931e+00
1.431634198975119343e+00
1.431788821454456517e+00
1.431943129908411994e+00
1.432097125471623045e+00
1.432250809275723125e+00
1.432404182449332541e+00
1.432557246118055794e+00
1.432710001404474687e+00
1.432862449428143226e+00
1.433014591305581398e+00
1.433166428150270510e+00
1.433317961072650082e+00
1.433469191180110069e+00
1.433620119576987095e+00
1.433770747364562004e+00
1.433921075641052312e+00
1.365402502881539526e+00
1.365683935483120948e+00
1.365964145357212001e+00
1.366243134004951898e+00
1.366520902949285743e+00
1.366797453734772905e+00
1.367072787927392508e+00
1.367346907114346255e+00
1.367619812903869914e+00
1.367891506925036360e+00
1.368161990827565511e+00
1.368431266281629366e+00
1.368699334977663717e+00
1.368966198626171415e+00
1.369231858957536740e+00
1.369496317721831780e+00
1.369759576688626357e+00
1.370021637646797519e+00
1.370282502404343017e+00
1.370542172788189017e+00
1.370800650644003582e+00
1.371057937836007934e+00
1.371314036246788604e+00
1.371568947777111802e+00
1.371822674345735571e+00
1.372075217889223264e+00
1.372326580361761028e+00
1.372576763734968619e+00
1.372825769997716883e+00
1.373073601155945678e+00
1.373320259232476248e+00
1.373565746266832255e+00
1.373810064315055701e+00
1.374053215449524856e+00
1.374295201758774176e+00
1.374536025347312229e+00
1.374775688335443835e+00
1.375014192859088213e+00
1.375251541069601569e+00
1.375487735133599454e+00
1.375722777232776251e+00
1.375956669563732415e+00
1.376189414337793293e+00
1.376421013780838365e+00
1.376651470133121169e+00
1.376880785649098771e+00
1.377108962597256792e+00
1.377336003259933328e+00
1.377561909933151085e+00
1.377786684926441740e+00
1.378010330562677410e+00
1.378232849177896790e+00
1.378454243121140177e+00
1.378674514754274494e+00
1.378893666451828537e+00
1.379111700600825330e+00
1.379328619600612704e+00
1.379544425862697876e+00
1.379759121810582467e+00
1.379972709879596415e+00
1.380185192516734105e+00
1.380396572180490722e+00
1.380606851340699937e+00
1.380816032478369593e+00
1.381024118085523167e+00
1.381231110665036788e+00
1.381437012730480696e+00
1.381641826805959594e+00
1.381845555425953220e+00
1.382048201135158916e+00
1.382249766488338194e+00
1.382450254050153760e+00
1.382649666395018073e+00
1.382848006106939920e+00
1.383045275779367866e+00
1.383241478015036385e+00
1.383436615425816196e+00
1.383630690632561500e+00
1.383823706264957210e+00
1.384015664961371739e+00
1.384206569368704898e+00
1.384396422142241789e+00
1.384585225945503151e+00
1.384772983450098582e+00
1.384959697335581552e+00
1.385145370289302402e+00
1.385330005006264464e+00
1.385513604188980175e+00
1.385696170547327188e+00
1.385877706798407605e+00
1.386058215666405413e+00
1.386237699882444385e+00
1.386416162184452183e+00
1.386593605317016475e+00
1.386770032031250377e+00
1.386945445084653006e+00
1.387119847240972703e+00
1.387293241270071587e+00
1.387465629947791879e+00
1.387637016055818462e+00
1.387807402381547872e+00
1.387976791717955294e+00
1.388145186863461111e+00
1.388312590621801679e+00
1.388479005801898536e+00
1.388644435217728290e+00
1.388808881688193608e+00
1.388972348036997984e+00
1.389134837092515840e+00
1.389296351687667741e+00
1.389456894659794051e+00
1.389616468850531028e+00
1.389775077105687817e+00
1.389932722275120769e+00
1.390089407212615313e+00
1.390245134775760061e+00
1.390399907825830450e+00
1.390553729227665736e+00
1.390706601849552637e+00
1.390858528563104102e+00
1.391009512243146728e+00
1.391159555767597755e+00
1.391308662017356479e+00
1.391456833876183463e+00
1.391604074230591070e+00
1.391750385969725556e+00
1.391895771985258268e+00
1.392040235171273732e+00
1.392183778424155083e+00
1.392326404642479698e+00
1.392468116726905070e+00
1.392608917580062666e+00
1.392748810106450019e+00
1.392887797212322143e+00
1.393025881805589616e+00
1.393163066795707561e+00
1.393299355093576164e+00
1.393434749611434764e+00
1.393569253262758378e+00
1.393702868962157559e+00
1.393835599625274257e+00
1.393967448168683898e+00
1.394098417509794574e+00
1.394228510566747126e+00
1.394357730258319883e+00
1.394486079503827414e+00
1.394613561223026155e+00
1.394740178336018932e+00
1.394865933763157928e+00
1.394990830424952311e+00
1.395114871241973198e+00
1.395238059134762842e+00
1.395360397023738930e+00
1.395481887829108203e+00
1.395602534470771872e+00
1.395722339868238571e+00
1.395841306940533322e+00
1.395959438606111602e+00
1.396076737782768973e+00
1.396193207387557589e+00
1.396308850336696938e+00
1.396423669545492352e+00
1.396537667928247517e+00
1.396650848398181433e+00
1.396763213867346920e+00
1.396874767246545135e+00
1.396985511445249406e+00
1.397095449371517972e+00
1.397204583931919153e+00
1.397312918031449414e+00
1.397420454573456094e+00
1.397527196459557475e+00
1.397633146589568387e+00
1.397738307861422724e+00
1.397842683171095945e+00
1.397946275412532469e+00
1.398049087477570840e+00
1.398151122255869350e+00
1.398252382634832980e+00
1.398352871499544126e+00
1.398452591732685990e+00
1.398551546214476193e+00
1.398649737822596606e+00
1.398747169432118298e+00
1.398843843915442253e+00
1.398939764142222320e+00
1.399034932979303703e+00
1.399129353290653244e+00
1.399223027937294805e+00
1.399315959777244878e+00
1.399408151665444411e+00
1.399499606453699752e+00
1.399590326990614475e+00
1.399680316121530321e+00
1.399769576688463246e+00
1.399858111530043914e+00
1.399945923481455301e+00
1.400033015374372081e+00
1.400119390036903333e+00
1.400205050293533926e+00
1.400289998965063676e+00
1.400374238868552501e+00
1.400457772817262025e+00
1.400540603620601399e+00
1.400622734084068011e+00
1.400704167009197754e+00
1.400784905193506180e+00
1.400864951430436323e+00
1.400944308509306513e+00
1.401022979215257314e+00
1.401100966329198450e+00
1.401178272627759513e+00
1.401254900883238452e+00
1.401330853863552051e+00
1.401406134332183973e+00
1.401480745048139243e+00
1.401554688765894952e+00
1.401627968235351185e+00
1.401700586201785059e+00
1.401772545405805648e+00
1.401843848583303354e+00
1.401914498465410830e+00
1.401984497778453242e+00
1.402053849243906303e+00
1.402122555578351415e+00
1.402190619493435264e+00
1.402258043695821854e+00
1.402324830887157203e+00
1.402390983764022492e+00
1.402456505017897204e+00
1.402521397335113829e+00
1.402585663396823890e+00
1.402649305878955310e+00
1.402712327452174002e+00
1.402774730781844337e+00
1.402836518527995624e+00
1.402897693345280583e+00
1.402958257882940707e+00
1.403018214784770734e+00
1.403077566689082012e+00
1.403136316228667191e+00
1.403194466030765586e+00
1.403252018717031646e+00
1.403308976903496763e+00
1.403365343200541737e+00
1.403421120212858142e+00
1.403476310539422567e+00
1.403530916773459758e+00
1.403584941502413752e+00
1.403638387307918123e+00
1.403691256765764450e+00
1.403743552445872567e+00
1.403795276912262580e+00
1.403846432723024673e+00
1.403897022430292685e+00
1.403947048580214130e+00
1.403996513712925331e+00
1.404045420362521446e+00
1.404093771057034035e+00
1.404141568318401312e+00
1.404188814662444162e+00
1.404235512598841495e+00
1.404281664631106263e+00
1.404327273256559039e+00
1.404372340966305588e+00
1.404416870245214000e+00
1.404460863571890705e+00
1.404504323418658940e+00
1.404547252251536094e+00
1.404589652530211730e+00
1.404631526708028932e+00
1.404672877231959660e+00
1.404713706542585872e+00
1.404754017074081540e+00
1.404793811254190450e+00
1.404833091504208653e+00
1.404871860238963821e+00
1.404910119866799700e+00
1.404947872789555907e+00
1.404985121402550163e+00
1.405021868094563420e+00
1.405058115247819650e+00
1.405093865237973194e+00
1.405129120434089662e+00
1.405163883198632169e+00
1.405198155887442457e+00
1.405231940849732686e+00
1.405265240428064111e+00
1.405298056958336428e+00
1.477124180035334522e+00
1.477276125124557415e+00
1.477427978393078822e+00
1.477579740032910038e+00
1.477731410235036957e+00
1.477882989189417851e+00
1.478034477084990694e+00
1.478185874109669840e+00
1.478337180450347788e+00
1.478488396292901630e+00
1.478639521822188385e+00
1.478790557222050772e+00
1.478941502675317654e+00
1.479092358363804927e+00
1.479243124468317516e+00
1.479393801168652267e+00
1.479544388643597275e+00
1.479694887070936549e+00
1.479845296627447571e+00
1.479995617488906845e+00
1.480145849830090121e+00
1.480295993824773060e+00
1.480446049645735673e+00
1.480596017464760106e+00
1.480745897452634408e+00
1.480895689779157198e+00
1.481045394613133004e+00
1.481195012122379806e+00
1.481344542473727266e+00
1.481493985833020055e+00
1.481643342365118965e+00
1.481792612233903128e+00
1.481941795602271572e+00
1.482090892632144108e+00
1.482239903484465549e+00
1.482388828319204599e+00
1.482537667295357409e+00
1.482686420570948238e+00
1.482835088303033899e+00
1.482983670647700869e+00
1.483132167760072173e+00
1.483280579794304721e+00
1.483428906903594857e+00
1.483577149240179249e+00
1.483725306955332890e+00
1.483873380199376868e+00
1.484021369121677481e+00
1.484169273870646455e+00
1.484317094593746056e+00
1.484464831437487753e+00
1.484612484547436662e+00
1.484760054068212209e+00
1.484907540143489246e+00
1.485054942916002929e+00
1.485202262527546724e+00
1.485349499118976180e+00
1.485496652830212483e+00
1.485643723800240235e+00
1.485790712167113448e+00
1.485937618067954880e+00
1.486084441638959586e+00
1.486231183015395363e+00
1.486377842331605637e+00
1.486524419721010570e+00
1.486670915316110175e+00
1.486817329248486086e+00
1.486963661648801338e+00
1.487109912646805254e+00
1.487256082371333665e+00
1.487402170950310909e+00
1.487548178510753161e+00
1.487694105178767989e+00
1.487839951079559020e+00
1.487985716337425046e+00
1.488131401075764693e+00
1.488277005417077081e+00
1.488422529482962720e+00
1.488567973394127275e+00
1.488713337270383352e+00
1.488858621230651824e+00
1.489003825392963165e+00
1.489148949874460559e+00
1.489293994791401676e+00
1.489438960259160671e+00
1.489583846392230182e+00
1.489728653304221773e+00
1.489873381107869932e+00
1.490018029915034958e+00
1.490162599836700519e+00
1.490307090982980975e+00
1.490451503463119387e+00
1.490595837385491507e+00
1.490740092857606669e+00
1.490884269986112010e+00
1.491028368876790466e+00
1.491172389634566997e+00
1.491316332363508357e+00
1.491460197166824653e+00
1.491603984146872675e+00
1.491747693405157449e+00
1.491891325042334238e+00
1.492034879158209204e+00
1.492178355851744964e+00
1.492321755221057700e+00
1.492465077363424930e+00
1.492608322375280405e+00
1.492751490352223875e+00
1.492894581389015318e+00
1.493037595579585153e+00
1.493180533017028910e+00
1.493323393793613452e+00
1.493466178000778299e+00
1.493608885729135194e+00
1.493751517068475199e+00
1.493894072107764259e+00
1.494036550935150753e+00
1.494178953637965934e+00
1.494321280302722377e+00
1.494463531015121749e+00
1.494605705860052591e+00
1.494747804921594536e+00
1.494889828283017863e+00
1.495031776026789050e+00
1.495173648234570773e+00
1.495315444987221909e+00
1.495457166364804635e+00
1.495598812446580883e+00
1.495740383311018107e+00
1.495881879035791062e+00
1.496023299697780473e+00
1.496164645373079249e+00
1.496305916136992042e+00
1.496447112064038354e+00
1.496588233227952980e+00
1.496729279701690007e+00
1.496870251557424147e+00
1.497011148866550956e+00
1.497151971699691941e+00
1.497292720126694121e+00
1.497433394216633351e+00
1.497573994037815437e+00
1.497714519657778576e+00
1.497854971143294911e+00
1.497995348560374751e+00
1.498135651974264126e+00
1.498275881449451230e+00
1.498416037049665750e+00
1.498556118837882423e+00
1.498696126876320367e+00
1.498836061226449523e+00
1.498975921948989320e+00
1.499115709103909566e+00
1.499255422750436217e+00
1.499395062947050494e+00
1.499534629751492654e+00
1.499674123220762878e+00
1.499813543411122385e+00
1.499952890378097425e+00
1.500092164176479947e+00
1.500231364860331151e+00
1.500370492482979490e+00
1.500509547097028218e+00
1.500648528754353173e+00
1.500787437506105881e+00
1.500926273402715783e+00
1.501065036493892890e+00
1.501203726828628016e+00
1.501342344455196764e+00
1.501480889421158871e+00
1.501619361773363526e+00
1.501757761557946935e+00
1.501896088820339425e+00
1.502034343605263444e+00
1.502172525956736893e+00
1.502310635918075121e+00
1.502448673531892709e+00
1.502586638840105904e+00
1.502724531883933068e+00
1.502862352703897564e+00
1.503000101339831751e+00
1.503137777830873656e+00
1.503275382215475631e+00
1.503412914531399469e+00
1.503550374815724178e+00
1.503687763104843977e+00
1.503825079434471856e+00
1.503962323839641790e+00
1.504099496354708521e+00
1.504236597013352439e+00
1.504373625848579810e+00
1.504510582892723880e+00
1.504647468177449765e+00
1.504784281733752227e+00
1.504921023591960783e+00
1.505057693781740813e+00
1.505194292332094230e+00
1.505330819271362586e+00
1.505467274627229513e+00
1.505603658426720948e+00
1.505739970696207131e+00
1.505876211461407044e+00
1.506012380747386192e+00
1.506148478578562155e+00
1.506284504978705030e+00
1.506420459970938097e+00
1.506556343577741153e+00
1.506692155820952728e+00
1.506827896721770088e+00
1.506963566300753454e+00
1.507099164577825334e+00
1.507234691572274965e+00
1.507370147302757202e+00
1.507505531787297626e+00
1.507640845043291211e+00
1.507776087087506767e+00
1.507911257936087157e+00
1.508046357604551524e+00
1.508181386107797506e+00
1.508316343460103237e+00
1.508451229675126903e+00
1.508586044765912515e+00
1.508720788744887464e+00
1.508855461623868521e+00
1.508990063414059168e+00
1.509124594126055818e+00
1.509259053769846259e+00
1.509393442354812986e+00
1.509527759889734977e+00
1.509662006382789023e+00
1.509796181841551066e+00
1.509930286272999744e+00
1.510064319683515954e+00
1.510198282078886400e+00
1.510332173464305150e+00
1.510465993844372967e+00
1.510599743223102864e+00
1.510733421603918547e+00
1.510867028989658856e+00
1.511000565382578209e+00
1.511134030784347271e+00
1.511267425196056724e+00
1.511400748618217715e+00
1.511534001050763854e+00
1.511667182493054540e+00
1.511800292943872526e+00
1.511933332401430796e+00
1.512066300863371016e+00
1.512199198326764860e+00
1.512332024788119345e+00
1.512464780243374385e+00
1.512597464687906346e+00
1.512730078116529597e+00
1.512862620523499402e+00
1.512995091902511025e+00
1.513127492246704175e+00
1.513259821548661233e+00
1.513392079800413681e+00
1.513524266993440559e+00
1.513656383118668902e+00
1.513788428166479294e+00
1.513920402126704534e+00
1.514052304988632303e+00
1.514184136741007825e+00
1.514315897372033870e+00
1.514447586869371198e+00
1.514579205220145219e+00
1.514710752410942884e+00
1.514842228427815796e+00
1.514973633256282426e+00
1.515104966881328785e+00
1.515236229287411307e+00
1.515367420458457071e+00
1.515498540377866021e+00
1.515629589028512747e+00
1.515760566392749809e+00
1.515891472452403743e+00
1.516022307188783724e+00
1.516153070582679119e+00
1.516283762614361486e+00
1.516414383263585464e+00
1.516544932509594545e+00
1.516675410331116414e+00
1.516805816706368937e+00
1.516936151613061945e+00
1.517066415028394344e+00
1.517196606929061664e+00
1.517326727291252730e+00
1.517456776090654325e+00
1.517586753302450520e+00
1.517716658901326898e+00
1.517846492861468555e+00
1.517976255156565646e+00
1.518105945759810282e+00
1.518235564643903857e+00
1.518365111781053267e+00
1.518494587142975805e+00
1.518623990700898041e+00
1.518753322425560270e+00
1.518882582287215399e+00
1.519011770255632499e+00
1.519140886300097026e+00
1.519269930389413048e+00
1.519398902491903680e+00
1.519527802575413755e+00
1.519656630607312042e+00
1.519785386554489914e+00
1.519914070383365123e+00
1.520042682059882688e+00
1.520171221549517115e+00
1.520299688817272177e+00
1.520428083827684240e+00
1.520556406544820938e+00
1.520684656932288270e+00
1.520812834953223724e+00
1.520940940570305600e+00
1.521068973745750563e+00
1.521196934441315207e+00
1.521324822618297823e+00
1.521452638237541510e+00
1.521580381259432180e+00
1.521708051643903659e+00
1.521835649350436137e+00
1.521963174338059943e+00
1.522090626565355098e+00
1.522218005990453538e+00
1.522345312571041553e+00
1.522472546264359572e+00
1.522599707027203486e+00
1.522726794815926876e+00
1.522853809586443674e+00
1.522980751294226387e+00
1.523107619894310094e+00
1.523234415341293335e+00
1.523361137589337888e+00
1.523487786592172988e+00
1.523614362303093550e+00
1.523740864674963946e+00
1.523867293660218447e+00
1.523993649210862555e+00
1.524119931278473894e+00
1.524246139814205314e+00
1.524372274768784230e+00
1.524498336092515061e+00
1.524624323735279230e+00
1.524750237646539608e+00
1.524876077775337624e+00
1.525001844070298151e+00
1.525127536479628620e+00
1.525253154951122347e+00
1.525378699432157203e+00
1.525504169869699167e+00
1.525629566210302546e+00
1.525754888400111309e+00
1.525880136384862418e+00
1.526005310109882274e+00
1.526130409520093600e+00
1.526255434560012780e+00
1.526380385173753851e+00
1.526505261305027172e+00
1.526630062897142759e+00
1.526754789893011166e+00
1.526879442235143269e+00
1.527004019865653595e+00
1.527128522726260096e+00
1.527252950758286154e+00
1.527377303902661909e+00
1.527501582099924926e+00
1.527625785290221749e+00
1.527749913413309013e+00
1.527873966408554551e+00
1.527997944214940063e+00
1.528121846771059111e+00
1.528245674015122901e+00
1.528369425884956057e+00
1.528493102318003505e+00
1.528616703251326481e+00
1.528740228621608743e+00
1.528863678365151912e+00
1.528987052417882797e+00
1.529110350715350730e+00
1.529233573192729567e+00
1.529356719784819019e+00
1.529479790426046648e+00
1.529602785050466984e+00
1.529725703591765074e+00
1.529848545983256258e+00
1.529971312157886842e+00
1.530094002048237645e+00
1.530216615586522444e+00
1.530339152704589534e+00
1.530461613333924831e+00
1.530583997405652319e+00
1.530706304850532717e+00
1.530828535598967477e+00
1.530950689580999224e+00
1.531072766726312873e+00
1.531194766964234955e+00
1.531316690223737620e+00
1.531438536433439079e+00
1.531560305521601162e+00
1.531681997416136642e+00
1.531803612044604801e+00
1.531925149334215863e+00
1.532046609211831001e+00
1.532167991603961887e+00
1.532289296436774251e+00
1.532410523636088762e+00
1.532531673127380589e+00
1.532652744835780290e+00
1.532773738686078024e+00
1.532894654602719786e+00
1.533015492509813171e+00
1.533136252331125160e+00
1.533256933990085447e+00
1.533377537409783997e+00
1.533498062512978155e+00
1.533618509222085979e+00
1.533738877459195127e+00
1.533859167146056635e+00
1.533979378204092470e+00
1.534099510554390866e+00
1.534219564117711876e+00
1.534339538814485149e+00
1.534459434564813041e+00
1.534579251288470836e+00
1.534698988904907413e+00
1.534818647333246133e+00
1.534938226492287949e+00
1.535057726300508518e+00
1.535177146676062865e+00
1.535296487536785381e+00
1.535415748800188496e+00
1.535534930383466889e+00
1.535654032203496833e+00
1.535773054176837515e+00
1.535891996219731936e+00
1.536010858248106459e+00
1.536129640177575695e+00
1.536248341923438732e+00
1.536366963400682462e+00
1.536485504523984025e+00
1.536603965207707923e+00
1.536722345365910236e+00
1.536840644912337961e+00
1.536958863760431004e+00
1.537077001823321964e+00
1.537195059013837461e+00
1.537313035244499027e+00
1.537430930427524656e+00
1.537548744474829476e+00
1.537666477298024859e+00
1.537784128808422857e+00
1.537901698917033544e+00
1.538019187534567678e+00
1.538136594571438920e+00
1.538253919937760950e+00
1.538371163543352349e+00
1.538488325297733716e+00
1.538605405110132551e+00
1.538722402889481478e+00
1.538839318544418244e+00
1.538956151983291498e+00
1.539072903114154123e+00
1.539189571844771010e+00
1.539306158082616172e+00
1.539422661734874076e+00
1.539539082708441420e+00
1.539655420909928019e+00
1.539771676245655918e+00
1.539887848621660948e+00
1.540003937943697387e+00
1.540119944117231299e+00
1.540235867047447194e+00
1.540351706639247364e+00
1.540467462797252107e+00
1.540583135425800609e+00
1.540698724428951838e+00
1.540814229710486982e+00
1.540929651173906567e+00
1.541044988722434894e+00
1.541160242259018709e+00
1.541275411686329200e+00
1.541390496906762220e+00
1.541505497822438731e+00
1.541620414335205247e+00
1.541735246346636279e+00
1.541849993758034110e+00
1.541964656470429684e+00
1.542079234384581721e+00
1.542193727400981373e+00
1.542308135419848014e+00
1.542422458341134783e+00
1.542536696064524593e+00
1.542650848489436788e+00
1.542764915515020707e+00
1.542878897040163011e+00
1.542992792963483684e+00
1.543106603183340475e+00
1.543220327597826236e+00
1.543333966104771360e+00
1.543447518601744450e+00
1.543560984986054319e+00
1.543674365154746209e+00
1.543787659004608681e+00
1.543900866432168950e+00
1.544013987333696880e+00
1.544127021605203876e+00
1.544239969142445545e+00
1.544352829840919483e+00
1.544465603595868819e+00
1.544578290302280887e+00
1.544690889854889004e+00
1.544803402148172911e+00
1.544915827076358994e+00
1.545028164533421400e+00
1.545140414413082253e+00
1.545252576608812989e+00
1.545364651013835022e+00
1.545476637521118857e+00
1.545588536023386084e+00
1.545700346413111381e+00
1.545812068582519849e+00
1.545923702423588564e+00
1.546035247828050352e+00
1.546146704687390461e+00
1.546258072892849444e+00
1.546369352335422498e+00
1.546480542905861011e+00
1.546591644494671680e+00
1.546702656992121394e+00
1.546813580288230572e+00
1.546924414272780490e+00
1.547035158835310398e+00
1.547145813865119068e+00
1.547256379251266356e+00
1.547366854882569420e+00
1.547477240647610053e+00
1.547587536434730460e+00
1.547697742132034815e+00
1.547807857627390149e+00
1.547917882808427237e+00
1.548027817562541042e+00
1.548137661776890273e+00
1.548247415338399158e+00
1.548357078133757891e+00
1.548466650049421744e+00
1.548576130971613285e+00
1.548685520786322600e+00
1.548794819379307519e+00
1.548904026636093167e+00
1.549013142441974411e+00
1.549122166682015189e+00
1.549231099241048959e+00
1.549339940003680471e+00
1.549448688854283773e+00
1.549557345677005760e+00
1.549665910355763732e+00
1.549774382774248505e+00
1.549882762815923964e+00
1.549991050364026179e+00
1.550099245301565842e+00
1.550207347511326716e+00
1.550315356875869188e+00
1.550423273277528269e+00
1.550531096598413594e+00
1.550638826720412089e+00
1.550746463525187302e+00
1.550854006894180293e+00
1.550961456708607411e+00
1.551068812849465184e+00
1.551176075197528759e+00
1.551283243633351461e+00
1.551390318037265903e+00
1.551497298289383764e+00
1.551604184269599340e+00
1.551710975857584884e+00
1.551817672932795267e+00
1.551924275374466422e+00
1.552030783061616237e+00
1.552137195873046327e+00
1.552243513687337595e+00
1.552349736382857559e+00
1.552455863837756356e+00
1.552561895929966962e+00
1.552667832537207637e+00
1.552773673536981480e+00
1.552879418806576428e+00
1.552985068223066367e+00
1.553090621663311133e+00
1.553196079003955177e+00
1.553301440121433341e+00
1.553406704891963086e+00
1.553511873191552040e+00
1.553616944895995555e+00
1.553721919880876490e+00
1.553826798021565869e+00
1.553931579193224444e+00
1.554036263270801577e+00
1.554140850129036133e+00
1.554245339642457147e+00
1.554349731685384262e+00
1.554454026131927291e+00
1.554558222855986660e+00
1.554662321731254071e+00
1.554766322631214504e+00
1.554870225429141772e+00
1.554974029998104523e+00
1.555077736210962236e+00
1.555181343940368111e+00
1.555284853058768846e+00
1.555388263438403085e+00
1.555491574951304523e+00
1.555594787469301465e+00
1.555697900864013938e+00
1.555800915006859242e+00
1.555903829769048397e+00
1.556006645021587920e+00
1.556109360635279604e+00
1.556211976480720960e+00
1.556314492428305218e+00
1.556416908348223327e+00
1.556519224110461064e+00
1.556621439584801703e+00
1.556723554640825569e+00
1.556825569147910482e+00
1.556927482975231758e+00
1.557029295991761320e+00
1.557131008066271249e+00
1.557232619067331569e+00
1.557334128863308464e+00
1.557435537322369168e+00
1.557536844312480628e+00
1.557638049701405070e+00
1.557739153356708872e+00
1.557840155145755467e+00
1.557941054935708447e+00
1.558041852593531562e+00
1.558142547985989168e+00
1.558243140979646224e+00
1.558343631440867183e+00
1.558444019235818878e+00
1.558544304230467636e+00
1.558644486290583497e+00
1.558744565281735550e+00
1.558844541069295264e+00
1.558944413518436267e+00
1.559044182494134123e+00
1.559143847861165888e+00
1.559243409484111442e+00
1.559342867227354157e+00
1.559442220955077563e+00
1.559541470531270457e+00
1.559640615819722687e+00
1.559739656684028919e+00
1.559838592987585759e+00
1.559937424593594635e+00
1.560036151365058021e+00
1.560134773164784772e+00
1.560233289855386118e+00
1.560331701299276563e+00
1.560430007358677207e+00
1.560528207895609754e+00
1.560626302771903617e+00
1.560724291849191037e+00
1.560822174988908184e+00
1.560919952052296500e+00
1.561017622900402912e+00
1.561115187394077841e+00
1.561212645393977638e+00
1.561309996760562591e+00
1.561407241354099362e+00
1.561504379034658996e+00
1.561601409662117801e+00
1.561698333096157576e+00
1.561795149196266497e+00
1.561891857821736451e+00
1.561988458831666371e+00
1.562084952084958900e+00
1.562181337440325279e+00
1.562277614756280908e+00
1.562373783891145784e+00
1.562469844703048061e+00
1.562565797049920047e+00
1.562661640789500872e+00
1.562757375779335378e+00
1.562853001876774117e+00
1.562948518938974907e+00
1.563043926822900165e+00
1.563139225385319131e+00
1.563234414482807200e+00
1.563329493971745254e+00
1.563424463708322332e+00
1.563519323548529849e+00
1.563614073348169597e+00
1.563708712962846636e+00
1.563803242247974179e+00
1.563897661058768929e+00
1.563991969250257297e+00
1.564086166677269407e+00
1.564180253194441983e+00
1.564274228656218568e+00
1.564368092916847530e+00
1.564461845830384279e+00
1.564555487250691490e+00
1.564649017031434886e+00
1.564742435026088341e+00
1.564835741087931442e+00
1.564928935070049043e+00
1.565022016825332374e+00
1.565114986206478154e+00
1.565207843065988813e+00
1.565300587256173381e+00
1.565393218629144823e+00
1.565485737036823588e+00
1.565578142330934952e+00
1.565670434363008567e+00
1.565762612984381130e+00
1.565854678046193937e+00
1.565946629399392442e+00
1.566038466894729364e+00
1.566130190382760023e+00
1.566221799713848117e+00
1.566313294738157502e+00
1.566404675305661742e+00
1.566495941266134562e+00
1.566587092469157838e+00
1.566678128764116273e+00
1.566769050000198948e+00
1.566859856026398212e+00
1.566950546691513235e+00
1.567041121844143348e+00
1.567131581332695589e+00
1.567221925005379157e+00
1.567312152710205186e+00
1.567402264294990744e+00
1.567492259607354388e+00
1.567582138494720168e+00
1.567671900804311402e+00
1.567761546383158011e+00
1.567851075078090073e+00
1.567940486735741823e+00
1.568029781202548989e+00
1.568118958324749901e+00
1.568208017948384381e+00
1.568296959919294409e+00
1.568385784083124346e+00
1.568474490285319156e+00
1.568563078371125297e+00
1.568651548185590938e+00
1.568739899573564411e+00
1.568828132379695095e+00
1.568916246448433416e+00
1.569004241624028850e+00
1.569092117750532811e+00
1.569179874671795760e+00
1.569267512231467876e+00
1.569355030272998164e+00
1.569442428639636233e+00
1.569529707174429412e+00
1.569616865720226073e+00
1.569703904119670312e+00
1.569790822215206383e+00
1.569877619849076922e+00
1.569964296863321618e+00
1.570050853099777655e+00
1.570137288400080156e+00
1.570223602605661739e+00
1.570309795557751631e+00
1.570395867097374776e+00
1.570481817065353836e+00
1.570567645302306747e+00
1.570653351648648499e+00
1.570738935944587800e+00
1.570824398030130187e+00
1.570909737745074697e+00
1.570994954929016529e+00
1.571080049421345937e+00
1.571165021061245115e+00
1.571249869687691536e+00
1.571334595139455947e+00
1.571419197255102818e+00
1.571503675872988115e+00
1.571588030831262639e+00
1.571672261967867801e+00
1.571756369120537844e+00
1.571840352126798290e+00
1.571924210823966606e+00
1.572007945049149980e+00
1.572091554639248656e+00
1.572175039430950161e+00
1.572258399260735739e+00
1.572341633964874141e+00
1.572424743379422285e+00
1.572507727340228589e+00
1.572590585682930087e+00
1.572673318242949314e+00
1.572755924855499643e+00
1.572838405355581504e+00
1.572920759577981720e+00
1.573002987357273952e+00
1.573085088527819142e+00
1.573167062923764181e+00
1.573248910379041465e+00
1.573330630727367785e+00
1.573412223802246768e+00
1.573493689436965326e+00
1.573575027464594989e+00
1.573656237717991679e+00
1.573737320029792608e+00
1.573818274232420045e+00
1.573899100158078657e+00
1.573979797638753286e+00
1.574060366506213171e+00
1.574140806592007280e+00
1.574221117727465646e+00
1.574301299743699367e+00
1.574381352471598161e+00
1.574461275741833033e+00
1.574541069384852943e+00
1.574620733230886804e+00
1.574700267109940599e+00
1.574779670851798485e+00
1.574858944286021689e+00
1.574938087241949169e+00
1.575017099548695843e+00
1.575095981035152803e+00
1.575174731529985994e+00
1.575253350861637980e+00
1.575331838858323952e+00
1.575410195348034392e+00
1.575488420158532854e+00
1.575566513117356848e+00
1.575644474051815624e+00
1.575722302788990836e+00
1.575799999155736542e+00
1.575877562978676760e+00
1.575954994084206362e+00
1.576032292298492177e+00
1.576109457447467666e+00
1.576186489356837139e+00
1.576263387852074871e+00
1.576340152758420210e+00
1.576416783900882468e+00
1.576493281104236921e+00
1.576569644193023922e+00
1.576645872991553565e+00
1.576721967323898355e+00
1.576797927013896761e+00
1.576873751885150776e+00
1.576949441761027471e+00
1.577024996464655882e+00
1.577100415818928791e+00
1.577175699646499840e+00
1.577250847769785747e+00
1.577325860010962977e+00
1.577400736191969077e+00
1.577475476134500898e+00
1.577550079660014593e+00
1.577624546589726062e+00
1.577698876744608292e+00
1.577773069945391793e+00
1.577847126012563717e+00
1.577921044766368519e+00
1.577994826026805297e+00
1.578068469613629121e+00
1.578141975346348813e+00
1.578215343044227392e+00
1.578288572526281630e+00
1.578361663611279830e+00
1.578434616117744049e+00
1.578507429863944544e+00
1.578580104667905992e+00
1.578652640347401714e+00
1.578725036719953456e+00
1.578797293602833829e+00
1.578869410813061647e+00
1.578941388167404369e+00
1.579013225482376992e+00
1.579084922574238936e+00
1.579156479258997381e+00
1.579227895352402156e+00
1.579299170669948627e+00
1.579370305026876142e+00
[truncated: 21,285 more rows]
