# Supplementary material for: Multi-orbit lunar GNSS constellation design with distant retrograde orbit and Halo orbit combination
Source: Sci Rep. 2023 Jun 22;13:10158. doi: 10.1038/s41598-023-37348-x (PMC10287729; doi:10.1038/s41598-023-37348-x)
Supplement: Supplementary file 1 — Supplementary Information. [file 41598_2023_37348_MOESM1_ESM.zip › supplement materials of the manuscript/Figure 3/Distant Retrograde Orbit/1008.csv]

Time (TU)	X (LU)	Y (LU)	Z (LU)	VX (LU/TU)	VY (LU/TU)	VZ (LU/TU)
0	0.9717751991737325	0	0	1.5711792019377575e-14	0.8858985243730221	0
0.0002507852677728819	0.9717767321452135	0.0002221632292049181	0	0.01222517589510411	0.8858139571570385	0
0.0005012395748074651	0.9717813226772912	0.0004439909575988029	0	0.024431881690109625	0.8855607180887616	0
0.0007522946341670283	0.9717889919121561	0.0006662658924845028	0	0.0366631798724185	0.8851376413356503	0
0.0010039520757687281	0.9717997604995524	0.0008889461853810985	0	0.04891675926156938	0.8845435885640651	0
0.0012562140278430031	0.9718136486347774	0.001111989834009507	0	0.06119030013782013	0.8837774468494635	0
0.0015090824111268148	0.9718306760237638	0.0013353540593940179	0	0.07348143997967378	0.8828381306085473	0
0.0017625552254247735	0.9718508615380479	0.0015589920347324373	0	0.08578759347828566	0.8817246006382822	0
0.0020166350370539165	0.9718742237920936	0.0017828603858743499	0	0.09810636528410292	0.8804358322725062	0
0.00227132576792419	0.9719007810558522	0.002006916345300694	0	0.11043539341100961	0.8789708202100406	0
0.002526623785902073	0.971930550230628	0.0022311099262987866	0	0.12277191862573279	0.8773286350137053	0
0.0027825315740558046	0.9719635482158766	0.0024553959590822567	0	0.13511344677176798	0.8755083477145968	0
0.0030390522502276593	0.9719997914641683	0.0026797292560475513	0	0.14745748274336115	0.873509054364853	0
0.0032961753645965137	0.9720392937366544	0.0029040522328166764	0	0.15980084935201397	0.8713299998536931	0
0.0035539087982819325	0.9720820707427015	0.0031283227893509563	0	0.17214122151015657	0.8689703219715583	0
0.003812246991917046	0.9721281353957144	0.003352486576332816	0	0.18447560020297432	0.8664293131122137	0
0.004071190660666352	0.9721775008501516	0.003576494200218284	0	0.1968012592135173	0.8637062527416584	0
0.0043307364281244725	0.9722301787066763	0.0038002922277733	0	0.20911525017315422	0.8608005064033103	0
0.004590886870775514	0.9722861809705193	0.00402383187225125	0	0.2214148805206668	0.8577114176899642	0
0.004851639203962443	0.9723455177597123	0.0042470592444055315	0	0.2336971771037834	0.8544384346556493	0
0.005112986073509805	0.9724081971568674	0.004469916123779816	0	0.24595892865059824	0.850981117983047	0
0.005374930008015307	0.9724742286480276	0.004692352303081615	0	0.25819736498645957	0.8473389512944832	0
0.0056374614399085496	0.9725436177711687	0.004914306883550284	0	0.270409127914267	0.8435116363255533	0
0.005900576513240752	0.972616370397717	0.005135723473303424	0	0.2825911074572391	0.8394988567538872	0
0.006164271405920917	0.9726924913959138	0.005356545353608335	0	0.2947401759208015	0.8353003519175756	0
0.0064285397491352795	0.9727719838295168	0.005576713352455166	0	0.30685307092361114	0.8309159610002603	0
0.006693378037089607	0.9728548505182111	0.00579617039190476	0	0.31892664559948686	0.8263455369544551	0
0.006958778229645042	0.9729410917518959	0.006014855366307044	0	0.33095753181964926	0.8215890725559192	0
0.007224729109734227	0.9730307054739697	0.006232704381781965	0	0.3429422084174221	0.8166466902751366	0
0.007491223525403319	0.9731236896538508	0.0064496567423722884	0	0.3548773305310631	0.8115185114106648	0
0.007758253838413863	0.9732200408536313	0.006665651206510903	0	0.3667595236683201	0.8062047351275607	0
0.008025809173214007	0.9733197531508301	0.006880623824183815	0	0.3785852647479807	0.800705697848149	0
0.008293878518186368	0.9734228191524306	0.00709451052221116	0	0.39035102434405416	0.7950218173057552	0
0.008562449948249957	0.9735292296709871	0.007307246528683845	0	0.40205323504187157	0.7891536103859373	0
0.008831510278604527	0.9736389735258476	0.00751876616382257	0	0.4136882799533062	0.7831017040650329	0
0.009101042945607398	0.9737520365683127	0.007729001269178727	0	0.4252524063350732	0.7768668891416051	0
0.009371036164278911	0.9738684050513294	0.007937887639617848	0	0.4367420794019983	0.7704499343900749	0
0.009641477256726089	0.9739880633652064	0.008145360578242852	0	0.4481537378248066	0.7638517114043085	0
0.009912344065958274	0.9741109900440308	0.008351348462463116	0	0.4594834398719537	0.757073414778401	0
0.010183618074230603	0.9742371634118605	0.008555782951831722	0	0.47072742489672237	0.7501162507280764	0
0.010455286826012766	0.974366562966736	0.008758600713079608	0	0.48188220820048994	0.7429813607608956	0
0.010727327604002837	0.9744991616809687	0.00895973123735886	0	0.492943910993301	0.7356702462019635	0
0.010999715948879477	0.9746349297391271	0.009159103465352052	0	0.5039086248049766	0.7281845620394126	0
0.011272435110625628	0.9747738393274171	0.009356652718620719	0	0.5147727926806204	0.7205258528308714	0
0.011545460675184036	0.9749158569915416	0.009552309498472834	0	0.5255325931626185	0.7126959740289133	0
0.011818769488660593	0.9750609480293813	0.0097460061248744	0	0.5361843054129917	0.7046968497513193	0
0.012092335577774211	0.9752090743527019	0.009937673899419432	0	0.5467241531982906	0.6965305906375661	0
0.01236613769832866	0.9753601985718786	0.010127248470751355	0	0.5571485999346855	0.6881992686232296	0
0.01264014470179679	0.9755142759669003	0.010314659744255347	0	0.5674537938284803	0.679705359540127	0
0.012914332836064666	0.9756712640038481	0.0104998439687198	0	0.5776362325045498	0.6710512184466354	0
0.013188675255065542	0.9758311165828941	0.010682736526557426	0	0.5876923665408017	0.6622393966989498	0
0.013463144008317768	0.9759937851075056	0.010863273422631029	0	0.5976186813323078	0.6532725829712533	0
0.013737706726791619	0.9761592164568286	0.011041389253863412	0	0.607411585454413	0.6441537149854325	0
0.014012337072729399	0.9763273592633902	0.011217024102869233	0	0.6170677896703055	0.6348856334379038	0
0.014287007105867387	0.9764981594676381	0.011390118538824791	0	0.6265840320474712	0.6254713270227337	0
0.014561686192488156	0.9766715595931964	0.011560613071209902	0	0.6359570479183122	0.6159139723430501	0
0.014836345249629238	0.9768475014089745	0.01172845090319712	0	0.6451837212366601	0.6062167871500386	0
0.015110953492131375	0.9770259239249798	0.011893575967344467	0	0.6542609765676752	0.5963831407830669	0
0.015385486419428355	0.9772067686661401	0.01205593774202992	0	0.6631860438303406	0.5864162634862781	0
0.015659910214518718	0.9773899695219164	0.012215481991421799	0	0.6719559492386572	0.5763198058117815	0
0.01593419663734987	0.9775754625299786	0.012372159711264074	0	0.6805680070378045	0.566097299383629	0
0.016208317606690895	0.9777631824436679	0.01252592387757269	0	0.6890196407431881	0.5557523460653677	0
0.016482246731900633	0.9779530638641518	0.01267673031292897	0	0.6973084307257045	0.5452885555552444	0
0.01675595510104498	0.9781450383962886	0.012824535382115925	0	0.7054319875264662	0.534709702105358	0
0.017029417226763762	0.9783390388467116	0.012969299275942892	0	0.7133881323149378	0.5240194931674392	0
0.017302608010788326	0.9785349972299523	0.013110984302588264	0	0.7211748029402859	0.5132216792653645	0
0.01757549991105651	0.9787328427756979	0.0132495534717903	0	0.7287899760946311	0.5023201637890233	0
0.017848068569864168	0.9789325060386033	0.013384973420606416	0	0.7362318280740141	0.4913187765278025	0
0.018120292981885625	0.9791339192009992	0.013517214343968123	0	0.7434987309167341	0.48022125700290225	0
0.01839214735979145	0.9793370101433146	0.01364624601334758	0	0.7505890335872627	0.46903158117830923	0
0.018663613653642178	0.9795417118139609	0.013772043793873224	0	0.7575013925927716	0.4577534452025632	0
0.018934670564267498	0.979747954154089	0.013894583319478713	0	0.7642344793429211	0.44639071034143035	0
0.019205298809244927	0.9799556680971603	0.014013842980036452	0	0.7707871167878714	0.4349471826184876	0
0.01947547944463177	0.980164784382052	0.014129803106432725	0	0.7771582346080621	0.42342667821568597	0
0.0197451969001548	0.9803752359907797	0.014242447209649265	0	0.7833469372596304	0.4118328891873938	0
0.020014431492911645	0.9805869523895789	0.014351758795183992	0	0.7893523289263511	0.400169700731798	0
0.020283170552763463	0.9807998682987468	0.01445772592902484	0	0.7951737643441333	0.3884407080753345	0
0.020551400205412056	0.9810139173605464	0.014560337733853474	0	0.8008106562719035	0.3766495653238954	0
0.0208191060611507	0.9812290326991082	0.014659584710555782	0	0.8062624931343547	0.3647999546253212	0
0.02108627611253976	0.9814451492978753	0.014755459790032677	0	0.8115288967759162	0.3528954552211595	0
0.021352899169140255	0.9816622028221407	0.01484795765485617	0	0.8166095851700697	0.34093960832752346	0
0.021618964553255102	0.9818801294246658	0.014937074585623695	0	0.8215043639566713	0.32893592785892645	0
0.021884461978870624	0.9820988656915169	0.015022808385880179	0	0.8262131222970097	0.3168879034280688	0
0.022149384638070594	0.9823183512474513	0.015105159292272637	0	0.8307358828388552	0.30479885686181823	0
0.022413725165509372	0.9825385254928639	0.015184128574703963	0	0.8350727248103264	0.29267212195290465	0
0.022677474721303464	0.9827593268472397	0.015259718303126354	0	0.8392237712001627	0.28051108614100717	0
0.02294062894672634	0.9829806977670622	0.015331933025252787	0	0.843189280874008	0.2683189141600848	0
0.023203181055019846	0.9832025790063772	0.015400777712971294	0	0.8469695357831948	0.25609886416964633	0
0.023465127429454037	0.9834249143537208	0.015466259264010839	0	0.850564923411605	0.24385402688338695	0
0.02372646089231679	0.9836476449612405	0.015528384736782497	0	0.8539758398400755	0.23158763790788034	0
0.023987180632734816	0.9838707178143468	0.01558716373332379	0	0.8572028205706554	0.21930261131051093	0
0.024247283184855372	0.9840940780907297	0.015642606127476703	0	0.8602464157785993	0.2070019604546314	0
0.024506765728683773	0.984317671982416	0.015694722856991587	0	0.8631072337949095	0.19468864259716362	0
0.024765627054244198	0.9845414475547271	0.01574352604574114	0	0.8657859478034342	0.1823655116069486	0
0.02502386574433452	0.9847653532024976	0.015789028581364755	0	0.868283272647335	0.17003540300081812	0
0.02528147965021525	0.9849893372019294	0.01583124403100708	0	0.8705999602005975	0.15770115863831824	0
0.025538469094660506	0.9852133505089393	0.015870187137607114	0	0.8727368265972519	0.14536547264166225	0
0.025794833851659187	0.9854373441532177	0.01590587325113437	0	0.8746947210104066	0.13303103491878568	0
0.02605057401438778	0.9856612700010395	0.01593831845261324	0	0.8764745324551296	0.12070048917413508	0
0.02630568911709367	0.9858850799943634	0.015967539424690962	0	0.878077182685384	0.10837647482469281	0
0.02656018069069966	0.9861087284012183	0.01599355371697233	0	0.8795036407432272	0.09606150310019926	0
0.026814050307216498	0.9863321701131774	0.016016379444766103	0	0.8807549064287086	0.08375805081098718	0
0.027067298304110882	0.9865553595242621	0.016036035181036506	0	0.8818320043787256	0.07146862209390223	0
0.027319926395588508	0.9867782528336634	0.016052540172483164	0	0.8827359959113787	0.059195621632182005	0
0.02757193648352501	0.9870008070053574	0.016065914184984154	0	0.8834679705496786	0.04694141195881158	0
0.02782333089555008	0.9872229799815404	0.016076177486331573	0	0.8840290450731921	0.03470830171947361	0
0.028074111110579447	0.9874447295581554	0.01608335077767547	0	0.884420359769109	0.022498607601558446	0
0.028324279258313573	0.9876660147113614	0.016087455247038793	0	0.8846430813596134	0.010314581310669771	0
0.02857383847611649	0.9878867959155252	0.016088512515360216	0	0.8846984000379368	-0.0018416079233441116	0
0.02882279122335101	0.9881070336522975	0.01608654458550693	0	0.8845875266907743	-0.013967791242629658	0
0.02907192103483619	0.9883273797236954	0.016081553481523667	0	0.8843105656687044	-0.026099863162393835	0
0.029321648205664227	0.9885481641011528	0.016073517649481603	0	0.8838663297731311	-0.03825599773533823	0
0.02957197595967203	0.9887693471887453	0.0160624166854915	0	0.8832536993655716	-0.050434020868543546	0
0.029822905911255398	0.9889908873844472	0.01604823067697305	0	0.8824715815672228	-0.06263164812763729	0
0.030074441038055236	0.9892127437077589	0.016030940091420018	0	0.8815189041093504	-0.07484662939976917	0
0.030326583730983122	0.9894348740777514	0.016010525876218602	0	0.8803946208333246	-0.08707665407417667	0
0.030579334562816984	0.9896572342346958	0.015986969630177022	0	0.8790977211225969	-0.09931929165885021	0
0.030832695948050843	0.989879780967009	0.015960253320109898	0	0.8776272142877979	-0.11157216943738885	0
0.03108666916012344	0.9901024694882635	0.015930359551109295	0	0.8759821444436247	-0.12383282804061924	0
0.03134125482429876	0.9903252538804946	0.0158972715831968	0	0.8741615914147157	-0.13609874584190118	0
0.031596454968234294	0.9905480888934357	0.01586097308075892	0	0.872164656944935	-0.1483674380052601	0
0.03185227007222676	0.9907709273687733	0.01582144851433592	0	0.8699904868005348	-0.1606363146584452	0
0.03210869977100917	0.9909937208708081	0.015778683148225663	0	0.8676382700796512	-0.1729027156019766	0
0.032365744667586654	0.9912164212729178	0.015732662770528406	0	0.8651072243607466	-0.18516399764145225	0
0.032623404461753956	0.9914389791388972	0.015683374017296123	0	0.8623966135304822	-0.19741744545429443	0
0.032881677750424894	0.9916613435713932	0.015630804483757185	0	0.8595057538965267	-0.20966026323027892	0
0.033140563997112855	0.9918834639245152	0.01557494236870656	0	0.8564339946306874	-0.22188966894853096	0
0.03340006331539768	0.9921052896162642	0.015515776486009578	0	0.8531807184047738	-0.23410288403586443	0
0.03366017136033905	0.9923267657863978	0.015453297496976624	0	0.8497454091528003	-0.24629689428317927	0
0.03392088727562801	0.9925478401105574	0.015387496141465649	0	0.8461275548081558	-0.25846882500013885	0
0.034182206850918606	0.9927684569878643	0.015318364890425377	0	0.8423267381697294	-0.27061562098103276	0
0.03444412724755821	0.99298856158114	0.015245896826355269	0	0.8383425753498849	-0.28273426893527653	0
0.034706644051243886	0.9932080973478414	0.015170086441538238	0	0.8341747596660471	-0.2948216615292158	0
0.034969753255430405	0.9934270077361745	0.015090929136675719	0	0.8298230340814357	-0.30687469075565055	0
0.03523345031794554	0.993645235416479	0.015008421508719557	0	0.8252872070359702	-0.31889020559934345	0
0.03549772741391154	0.9938627200584953	0.014922562303152288	0	0.8205672048033188	-0.33086488963723376	0
0.0357625791605892	0.9940794031015182	0.014833350658079881	0	0.8156629749688231	-0.3427955236650783	0
0.03602799805440815	0.9942952240201279	0.014740787586295998	0	0.8105745679142432	-0.3546787800743315	0
0.03629397381131444	0.9945101198711958	0.01464487635192923	0	0.8053021575311718	-0.36651119789135317	0
0.03656049911685783	0.9947240299954494	0.014545620466787956	0	0.799845931087476	-0.3782894416348462	0
0.03682756258453139	0.9949368903731247	0.014443026268232673	0	0.7942062309499525	-0.3900099905164467	0
0.037095153557915574	0.9951486375551897	0.014337101234274244	0	0.7883834619756239	-0.4016693548837473	0
0.03736326057210397	0.9953592074721124	0.01422785458042082	0	0.7823781243358514	-0.4132640106155298	0
0.037631872279387184	0.9955685362106904	0.014115296915974828	0	0.7761907946382341	-0.42479044188313203	0
0.03790097478923308	0.9957765579975372	0.013999441399218422	0	0.7698221894438442	-0.43624503010059157	0
0.03817055243986333	0.9959832059061702	0.013880303537348423	0	0.763273154286759	-0.44762409284389665	0
0.03844059070842942	0.9961884141578684	0.013757899948699985	0	0.7565445956517379	-0.4589240105355396	0
0.03871107171128096	0.9963921147519725	0.013632250409495082	0	0.7496375935039393	-0.47014104088032316	0
0.03898197599229214	0.9965942389536148	0.013503377175064314	0	0.7425533639970674	-0.4812714007739729	0
0.03925328880297013	0.9967947220151603	0.013371301965537737	0	0.7352930937960759	-0.49231152629215774	0
0.039524986119442704	0.996993492872775	0.013236052733021968	0	0.7278583120950981	-0.5032575053003899	0
0.039797050986955844	0.9971904863122041	0.013097655752757908	0	0.7202504558852361	-0.5141057473869869	0
0.040069459006125505	0.9973856324097434	0.012956142841118162	0	0.7124712667579183	-0.5248524023910557	0
0.04034218789483378	0.9975788636087463	0.0128115466172418	0	0.7045225304561616	-0.5354937500898357	0
0.0406152155843256	0.9977701133640343	0.012663901407560846	0	0.6964061266203234	-0.5460261255490605	0
0.04088851699096099	0.9979593139636891	0.012513245008018242	0	0.6881241256856618	-0.5564457991646479	0
0.04116206833779989	0.9981463996447297	0.012359616365703019	0	0.6796786614610064	-0.566749148246931	0
0.04143584228912754	0.998331303327053	0.012203058289698157	0	0.671072080176852	-0.5769324771523437	0
0.04170981116973221	0.9985139589538483	0.012043615710521064	0	0.662306844827607	-0.5869921461765673	0
0.041983947897832094	0.9986943021732724	0.01188133510401202	0	0.6533855035241115	-0.5969246091037889	0
0.0422582251825127	0.9988722698507799	0.01171626491075421	0	0.6443107125738218	-0.6067263863570853	0
0.04253261390115268	0.9990477991025338	0.01154845650680766	0	0.6350852898710485	-0.616394011769866	0
0.042807085941686036	0.9992208292129696	0.011377962470347164	0	0.6257121196275779	-0.6259241382077474	0
0.04308161499117973	0.999391302127209	0.011204835987283307	0	0.6161941197148091	-0.6353135647052051	0
0.04335616770018147	0.999559157056669	0.01102913641687966	0	0.6065345476676068	-0.6445589393607958	0
0.043630718926041284	0.9997243399676401	0.010850919602579246	0	0.5967364680195725	-0.6536572819720553	0
0.043905237925590965	0.9998867951271482	0.0106702465961669	0	0.5868032319540739	-0.6626055184049142	0
0.044179695519787315	1.0000464695597422	0.010487179046919884	0	0.576738223828606	-0.6714007260872874	0
0.04445406169789007	1.0002033116589208	0.010301780706438163	0	0.5665449439245658	-0.6800400575440201	0
0.04472831243906711	1.0003572750689709	0.010114112711127188	0	0.5562267490883175	-0.6885209542422289	0
0.04500241314792539	1.0005083093753009	0.009924244817088933	0	0.545787470449227	-0.6968406338015392	0
0.045276340220838505	1.0006563722401696	0.009732240576844173	0	0.5352305984310148	-0.7049967584977994	0
0.0455500650086556	1.0008014204487177	0.009538168265683043	0	0.5245598835058768	-0.7129869420648715	0
0.045823563170517674	1.000943415017171	0.009342094284829896	0	0.5137789734939553	-0.7208090311033806	0
0.046096807888438056	1.0010823175800936	0.009144087878212977	0	0.5028916729118291	-0.728460906091655	0
0.046369774542032755	1.0012180928536045	0.00894421772988117	0	0.4919017558917631	-0.7359406170994267	0
0.046642442514857205	1.0013507094102767	0.008742550481200682	0	0.48081288464716215	-0.7432464265042792	0
0.04691478407974478	1.0014801342595936	0.008539158871399003	0	0.46962905708987795	-0.750376510454162	0
0.047186779595309696	1.0016063402327897	0.008334110425576986	0	0.4583539848299789	-0.7573293657193875	0
0.04745840617542756	1.0017293004820491	0.008127475774947261	0	0.44699155067214325	-0.7641035066774577	0
0.04772964242229143	1.001848990741975	0.007919325066459707	0	0.4355456111916833	-0.7706975899205676	0
0.0480004733698644	1.0019653913552977	0.007709724017694042	0	0.42401977978826255	-0.7771105258844513	0
0.048270871711417876	1.0020784791701036	0.007498748368356433	0	0.41241822135909817	-0.7833410324593654	0
0.048540827050881696	1.0021882399885627	0.007286461120939177	0	0.4007444007663092	-0.789388320860097	0
0.048810329843913286	1.0022946613404604	0.007072924751287676	0	0.3890017542679095	-0.7952516975209681	0
0.049079358071376436	1.0023977274064846	0.006858211824524827	0	0.3771942733024335	-0.8009302844033162	0
0.04934788891461203	1.0024974240226698	0.006642395890650631	0	0.3653260038344938	-0.8064232947293297	0
0.04961591879957638	1.0025937458169143	0.006425535180441935	0	0.3534001497289383	-0.811730426209915	0
0.04988342930651711	1.002686683421093	0.006207699903123535	0	0.34142057390438846	-0.8168511564867406	0
0.05015041561621969	1.0027762337264978	0.005988949215630783	0	0.3293905317915232	-0.8217853082001362	0
0.050416862511336626	1.0028623914466042	0.005769350687700305	0	0.31731374177618277	-0.8265325841263699	0
0.05068275999448066	1.0029451545055865	0.005548967536764694	0	0.30519368318545237	-0.8310928640918099	0
0.05094810127086192	1.0030245231253334	0.0053278601579717	0	0.2930336804090098	-0.835466154684998	0
0.051212874372687935	1.0031004972704587	0.005106093058521641	0	0.28083728424507826	-0.8396524484870362	0
0.05147707420906694	1.0031730801919738	0.004883724770273663	0	0.2686077171199506	-0.8436519193434262	0
0.05174070075673222	1.0032422775335972	0.004660809217698796	0	0.2563479482948415	-0.8474648731350282	0
0.0520037414426658	1.0033080927096574	0.004437410598930925	0	0.2440615122714383	-0.8510914930973404	0
0.052266187860473524	1.0033705315389083	0.004213589305700112	0	0.2317517344191823	-0.8545320951617994	0
0.052528040069360966	1.0034296029207417	0.00398939813365689	0	0.21942152252525957	-0.8577871652289162	0
0.05278929348310559	1.0034853155858097	0.0037648934130352345	0	0.20707397894392918	-0.8608571801237108	0
0.05304994473641912	1.0035376795118358	0.003540129998566206	0	0.19471212503731083	-0.8637426856173733	0
0.05330998332375018	1.003586704310398	0.003315168479196294	0	0.18233929769303694	-0.8664442075360433	0
0.05356941881068778	1.003632404280209	0.003090051606622488	0	0.16995785288362988	-0.8689625302276079	0
0.05382823474447173	1.003674789888257	0.0028648441902337294	0	0.15757135986803378	-0.8712982271309516	0
0.054086440713090524	1.003713876925027	0.0026395879148128822	0	0.14518211614798626	-0.873452165281992	0
0.05434402428544941	1.0037496784952675	0.0024143431181446614	0	0.13279344523508094	-0.8754250639607113	0
0.0546009977335137	1.0037822119930273	0.002189148012111926	0	0.12040745376935168	-0.8772178790600852	0
0.05485734957751714	1.0038114923230304	0.0019640610368966975	0	0.10802736102483834	-0.8788314295407684	0
0.055113083828826036	1.0038375371100725	0.0017391265017470247	0	0.09565560910296021	-0.880266684503117	0
0.055368200562087404	1.0038603641077382	0.0015143915861428727	0	0.08329479800137196	-0.881524620389559	0
0.05562270361015373	1.0038799919732428	0.0012898995698268645	0	0.07094731324275953	-0.8826062636825301	0
0.05587658766269153	1.003896439264931	0.0010657012079778412	0	0.05861595151847103	-0.883512635657127	0
0.056129859590007256	1.0039097259786813	0.0008418359097207863	0	0.04630288545805194	-0.8842448370462666	0
0.056382507536200166	1.0039198717325517	0.0006183590354946775	0	0.03401116502865191	-0.8848039479977691	0
0.056634539819222715	1.003926897748327	0.0003953075056041351	0	0.02174282592048774	-0.8851911372696576	0
0.05688595597522325	1.0039308253241046	0.00017272539040013153	0	0.009500297049882518	-0.8854075780538087	0
0.057136760600124174	1.0039316763207693	-0.000049348334506821035	0	-0.002714272941584264	-0.8854544747801926	0
0.05738695620464136	1.0039294729456676	-0.00027087346493279857	0	-0.0148986679006148	-0.8853330511908016	0
0.05763741580855702	1.003924214243705	-0.0004925808520602532	0	-0.02709308154016495	-0.8850432548071039	0
0.05788847598041182	1.0039158783312014	-0.000714725835114145	0	-0.03931155326587823	-0.8845838800351156	0
0.058140135422367116	1.003904444858266	-0.0009372639986223079	0	-0.0515516352341276	-0.8839538060263187	0
0.058392396975818904	1.0038898938389775	-0.0011601540005612215	0	-0.06381104861289014	-0.8831519322152642	0
0.05864526997513503	1.0038722052323328	-0.0013833596361950413	0	-0.07608779710599946	-0.8821771552302393	0
0.058898750941581916	1.0038513602629264	-0.0016068327923013373	0	-0.08837922941244056	-0.8810284416761253	0
0.05915283574179804	1.00382734099786	-0.0018305242174328877	0	-0.10068263162738574	-0.8797048048211102	0
0.05940752569226621	1.003800129711801	-0.002054388900054549	0	-0.11299552306053204	-0.878205269608838	0
0.05966282044567932	1.003769709457132	-0.002278379801333183	0	-0.12531531154018044	-0.876528904079359	0
0.05991872734844879	1.0037360628924632	-0.0025024560598076334	0	-0.1376397446919026	-0.8746747548134884	0
0.06017523927500077	1.0036991751466058	-0.0027265635781907826	0	-0.14996584220347414	-0.8726420047574126	0
0.06043235966355319	1.0036590306614197	-0.0029506569695626774	0	-0.16229110290377835	-0.8704297992422294	0
0.06069009004879769	1.0036156147318835	-0.0031746886294170816	0	-0.17461290372477167	-0.868037330851747	0
0.0609484144540326	1.0035689165550465	-0.0033985952539244487	0	-0.18692775822406218	-0.8654640074342609	0
0.06120734760924914	1.0035189207150004	-0.0036223396848710353	0	-0.19923361807267037	-0.8627089828750338	0
0.061466884453087144	1.0034656159892121	-0.0038458670796616356	0	-0.21152746241311726	-0.8597716423721312	0
0.061727022385528595	1.0034089915990494	-0.004069124265007285	0	-0.2238063623309646	-0.8566513958151019	0
0.06198775718359601	1.0033490380360692	-0.0042920562295170215	0	-0.23606728796335993	-0.8533477233130989	0
0.06224909300175658	1.0032857446913406	-0.004514614665372075	0	-0.24830757828983854	-0.8498600445571063	0
0.06251102061355564	1.0032191050248755	-0.004736739420614952	0	-0.2605239210539569	-0.8461880036685275	0
0.06277353158519988	1.0031491135303259	-0.004958370698687771	0	-0.2727130237399511	-0.8423313019333087	0
0.06303662744635283	1.0030757630849418	-0.005179456757905806	0	-0.2848720370296044	-0.8382895517724789	0
0.06330029997304841	1.0029990502116917	-0.005399937282215455	0	-0.2969976402535645	-0.8340625666895856	0
0.06356454744539794	1.002918970657057	-0.005619757093088894	0	-0.3090867955172442	-0.8296501175888016	0
0.0638293579921919	1.0028355243572336	-0.005838852285339302	0	-0.32113598523952114	-0.8250522064078393	0
0.06409473148968957	1.002748708763682	-0.006057168447985205	0	-0.3331422142337295	-0.8202686983404269	0
0.06436064676470754	1.00265852946556	-0.006274633667402771	0	-0.3451015250327476	-0.8152999071182716	0
0.06462710278400348	1.0025649867496975	-0.006491192452044618	0	-0.3570108635812579	-0.8101458544573754	0
0.06489409000726487	1.0024680849738825	-0.0067067821916124105	0	-0.3688667846264821	-0.8048067865094055	0
0.06516160718894662	1.0023678266829803	-0.006921346836556351	0	-0.3806662040133555	-0.7992828496561664	0
0.06542963229858752	1.0022642235378973	-0.007134813615532825	0	-0.3924051183334441	-0.7935746926480334	0
0.06569816042752832	1.0021572822208749	-0.007347123522267059	0	-0.40408028148389713	-0.7876826900090488	0
0.06596717554511938	1.002047015177472	-0.007558208774353679	0	-0.4156879650886012	-0.7816075338681945	0
0.06623666285103008	1.0019334359864798	-0.0077680027618269	0	-0.427224505601613	-0.7753499788373334	0
0.06650660599868882	1.001816560504248	-0.00797643791627443	0	-0.4386861871360861	-0.7689109050390626	0
0.0667769899351772	1.001696405671028	-0.00818344796829185	0	-0.450069365607686	-0.762291252323864	0
0.06704779940105465	1.0015729901240369	-0.008388966814362906	0	-0.4613704064288283	-0.755492054027357	0
0.06731901557920573	1.0014463357865748	-0.00859292605753098	0	-0.4725855492824981	-0.748514524495908	0
0.06759061802400985	1.001316467125208	-0.008795256607015935	0	-0.4837109960910534	-0.7413600181380683	0
0.06786259347924145	1.0011834068649	-0.00899589525876803	0	-0.4947432728566462	-0.7340297933507434	0
0.06813491915799741	1.001047184035744	-0.009194772328986025	0	-0.5056785496750081	-0.7265254557929594	0
0.06840757178083401	1.0009078298114389	-0.0093918185550578	0	-0.5165130202008359	-0.7188487290980328	0
0.06868052676569675	1.000765377942307	-0.00958696459308168	0	-0.5272428740184616	-0.7110014787038834	0
0.06895376107895015	1.0006198632682222	-0.009780143128734741	0	-0.5378644127022373	-0.7029856299115714	0
0.06922725328998575	1.0004713215813021	-0.009971288907819847	0	-0.5483740514867487	-0.6948031603030793	0
0.06950097855329564	1.0003197923204228	-0.010160335277422473	0	-0.558768129084609	-0.6864562481483686	0
0.06977490610831256	1.0001653201435448	-0.01034721268550626	0	-0.5690428251935234	-0.6779473589851918	0
0.0700490110419875	1.0000079483835902	-0.010531856863727944	0	-0.5791946103907573	-0.6692788851179688	0
0.07032326544293428	0.9998477239267022	-0.01071420278944313	0	-0.5892199141436147	-0.6604534143126592	0
0.07059764543221424	0.9996846931130333	-0.010894189452643414	0	-0.599115386883099	-0.6514735039823194	0
0.07087212206927607	0.9995189070361048	-0.011071753885728649	0	-0.6088775717503451	-0.6423419730655444	0
0.07114666616587079	0.999350418771682	-0.011246834493918131	0	-0.6185030876893373	-0.6330617493648106	0
0.07142124862671372	0.9991792831296841	-0.011419371333619473	0	-0.6279886447343339	-0.6236358558637733	0
0.07169583755404461	0.9990055584471403	-0.011589304383046556	0	-0.6373309489169632	-0.6140675094618302	0
0.07197040547421105	0.9988293019951988	-0.011756578097012018	0	-0.6465269526540679	-0.60435986798574	0
0.0722449221086089	0.9986505744626591	-0.011921136944822403	0	-0.655573609415394	-0.5945162771199463	0
0.07251935917442712	0.9984694368402043	-0.012082928402049803	0	-0.6644680381781539	-0.5845400987860729	0
0.07279368963574102	0.9982859507809969	-0.012241902467044147	0	-0.6732074968224968	-0.5744347309960446	0
0.07306788362044776	0.9981001812762228	-0.012398009336559164	0	-0.681789254328499	-0.5642037551957048	0
0.07334191297914251	0.9979121935738368	-0.01255120211720543	0	-0.6902107398133985	-0.5538507665566931	0
0.0736157458884901	0.9977220568168866	-0.012701433844069807	0	-0.6984693786114818	-0.5433795743416897	0
0.07388936048997108	0.9975298344972073	-0.012848664978985753	0	-0.7065630044491282	-0.5327936761665951	0
0.07416273012166265	0.9973355945466259	-0.012992855206384197	0	-0.7144894084135288	-0.522096813745298	0
0.07443582514374199	0.9971394081548813	-0.013133964652397368	0	-0.7222464059494483	-0.5112929077779939	0
0.0747086238414218	0.9969413418664144	-0.013271959532559665	0	-0.7298321472967907	-0.5003856227241645	0
0.07498110109202602	0.9967414655769608	-0.01340680620016627	0	-0.7372447902936463	-0.48937880717814825	0
0.07525323498960462	0.9965398476731603	-0.013538474524619584	0	-0.7444826860643217	-0.47827622621447624	0
0.075525002551126	0.9963365580876471	-0.013666935728064294	0	-0.7515442600729061	-0.46708172963199046	0
0.07579637827498459	0.9961316693762466	-0.01379216180658963	0	-0.7584279802838364	-0.45579931127224704	0
0.07606734397633033	0.9959252492216202	-0.013914130061185123	0	-0.7651326062068946	-0.44443269623153475	0
0.0763378826910746	0.9957173648382536	-0.01403282005639135	0	-0.7716570216902381	-0.43298558344398314	0
0.07660797565109419	0.9955080852396253	-0.014148212284432755	0	-0.778000161466676	-0.4214617705315251	0
0.07687760440652096	0.9952974795842635	-0.01426028914665327	0	-0.7841610650830775	-0.40986506273730794	0
0.07714675350428984	0.9950856150011598	-0.014369036008427894	0	-0.7901389348697289	-0.3981991531979407	0
0.07741540631862621	0.9948725597735096	-0.014474439417188805	0	-0.7959330379661304	-0.3864677982649827	0
0.07768355112135546	0.9946583784634494	-0.014576489447855709	0	-0.8015428352336963	-0.37467454907407943	0
0.07795117285462065	0.9944431383737574	-0.014675176428919957	0	-0.8069678012699405	-0.36282310735678514	0
0.07821825846044106	0.9942269052709821	-0.014770493008272472	0	-0.8122075379530845	-0.3509170899595859	0
0.07848479826188372	0.9940097421647577	-0.014862434499943771	0	-0.8172617934903668	-0.3389599616504144	0
0.07875078006012645	0.9937917140410522	-0.014950996747194852	0	-0.8221303449348505	-0.32695529575150156	0
0.07901619715870944	0.9935728812557716	-0.015036178794865511	0	-0.8268131450804569	-0.3149064104047653	0
0.0792810387069169	0.9933533074034063	-0.015117979626378059	0	-0.8313101430739579	-0.30281680183729703	0
0.07954529765789049	0.993133052731872	-0.01519640071979383	0	-0.8356214249211398	-0.29068978179921257	0
0.07980896660175964	0.9929121775310379	-0.015271444647624133	0	-0.8397471365047259	-0.2785286641525059	0
0.0800720396191728	0.9926907405513676	-0.015343115582350464	0	-0.8436875113686129	-0.2663366778195695	0
0.08033451133319704	0.9924687997543702	-0.01541141895371931	0	-0.847442851871542	-0.2541170081194761	0
0.0805963756354174	0.9922464133651268	-0.015476361095791995	0	-0.8510135097758836	-0.2418728547346319	0
0.08085762838026665	0.9920236375621186	-0.015537949898265345	0	-0.8543999220535006	-0.2296073045336603	0
0.08111826771327246	0.9918005261428016	-0.015596194744812164	0	-0.8576026074964421	-0.21732331317657286	0
0.0813782894099839	0.9915771344829403	-0.015651105403388745	0	-0.8606221056979437	-0.20502392312303247	0
0.08163769031155105	0.9913535165908065	-0.015702692820459094	0	-0.8634590207197984	-0.19271210145893425	0
0.08189647074309074	0.9911297229815577	-0.015750969477923746	0	-0.8661140407249888	-0.1803906228818805	0
0.08215462729004418	0.9909058068939344	-0.015795947950317385	0	-0.8685878586334217	-0.16806241199190491	0
0.08241215735650531	0.9906818203554651	-0.0158376418309	0	-0.870881223048072	-0.15573032666714845	0
0.08266906268950425	0.9904578110828204	-0.015876066172213914	0	-0.8729949624964756	-0.14339698742131946	0
0.0829253427490739	0.9902338282280552	-0.015911236334827227	0	-0.8749299221121102	-0.13106509379075673	0
0.08318099603558932	0.990009921230668	-0.01594316827141589	0	-0.8766869792569802	-0.11873736114643892	0
0.08343602512253596	0.9897861353969358	-0.015971879106896042	0	-0.8782670754497919	-0.10641627731780459	0
0.08369042914038627	0.989562518473543	-0.015997386165715465	0	-0.8796711628482832	-0.0941044645331643	0
0.08394420923895718	0.9893391158549266	-0.016019707616185524	0	-0.8809002397102771	-0.08180441556188371	0
0.08419736690855238	0.9891159720455479	-0.01603886221511527	0	-0.8819553363500489	-0.06951857423585325	0
0.08444990397718141	0.9888931306569094	-0.01605486927247009	0	-0.8828375132011325	-0.05724933529747934	0
0.0847018219128928	0.9886706350197055	-0.01606774858514237	0	-0.8835478571750115	-0.04499907811552928	0
0.0849531225679257	0.9884485275246689	-0.01607752046936881	0	-0.8840874834555935	-0.032770130405036	0
0.08520380775426899	0.9882268499946737	-0.01608420571461132	0	-0.8844575329666341	-0.020564788725803487	0
0.08545387971607941	0.9880056432651647	-0.01608782557622943	0	-0.8846591719806074	-0.008385295391977528	0
0.08570334089478164	0.9877849473903905	-0.01608840173648174	0	-0.8846935899801991	0.003766150163030597	0
0.08595219410741169	0.9875648014852263	-0.016085956276367924	0	-0.8845619981202693	0.015887400086238963	0
0.08620141258703096	0.9873443859530503	-0.016080484478661963	0	-0.8842641458104709	0.028023587637686524	0
0.08645122715758484	0.9871235385299031	-0.016071964766158024	0	-0.8837988476848764	0.04018365399034626	0
0.0867016406687602	0.986902299223822	-0.01606037681885723	0	-0.8831649846227269	0.05236540325474	0
0.0869526549519678	0.9866807095260485	-0.01604570079276393	0	-0.8823614633419543	0.06456655786994919	0
0.08720427290192796	0.9864588105712523	-0.016027917235322705	0	-0.8813872117728451	0.07678485989096867	0
0.0874564965100491	0.9862366448726254	-0.01600700720882023	0	-0.8802411858129349	0.08901797543752904	0
0.08770932713756124	0.9860142560753541	-0.015982952331388803	0	-0.8789223715804733	0.10126350825250671	0
0.08796276658489886	0.985791688011301	-0.015955734707831497	0	-0.8774297816238967	0.11351905173920149	0
0.08821681725169063	0.9855689845588931	-0.01592533689633428	0	-0.8757624530932688	0.12578219666301363	0
0.0884714789405367	0.9853461924387256	-0.015891742326773997	0	-0.873919470687355	0.13805037719559907	0
0.08872675358553893	0.9851233570621655	-0.015854934763163762	0	-0.8718999371713331	0.1503210994949715	0
0.08898264239648385	0.9849005250312428	-0.015814898651241003	0	-0.8697029924432809	0.16259180403395687	0
0.08923914491291035	0.984677744946735	-0.015771619342376916	0	-0.8673278258282372	0.17485982108215856	0
0.0894962611354366	0.9844550655383986	-0.015725082811295824	0	-0.8647736605945555	0.18712247365031331	0
0.08975399215644432	0.9842325351189771	-0.01567527551612685	0	-0.8620397462738585	0.19937710754316013	0
0.09001233582435271	0.9840102053169311	-0.015622185263150429	0	-0.8591254061322994	0.21162088578265884	0
0.09027129311016151	0.983788125569825	-0.015565799994188521	0	-0.8560299706162714	0.22385109183740654	0
0.09053086026509322	0.9835663498504297	-0.015506109460891019	0	-0.8527528692705768	0.23606475919398903	0
0.09079103742805927	0.9833449292675049	-0.015443103389744011	0	-0.8492935300099514	0.24825907882259685	0
0.09105182102554932	0.9831239185473831	-0.015376773237848498	0	-0.8456514755218374	0.2604310422056444	0
0.09131320803230467	0.9829033723667191	-0.015307111270814085	0	-0.8418262726534428	0.2725776432813689	0
0.09157519623927904	0.9826833451223335	-0.015234110465943687	0	-0.8378175271031848	0.28469589110561333	0
0.09183778027644635	0.9824638942478175	-0.015157765655852232	0	-0.8336249462332933	0.29678262716790227	0
0.09210095695748688	0.9822450756974497	-0.015078072080935588	0	-0.8292482595942366	0.30883477410137933	0
0.09236472026431845	0.9820269481111792	-0.01499502687860483	0	-0.8246873007223317	0.3208491062696342	0
0.09262906577788425	0.9818095690971184	-0.014908627789826434	0	-0.81994193612047	0.3328224545021465	0
0.09289398464128124	0.981593000168187	-0.014818875155101562	0	-0.8150121749006795	0.3447514341649714	0
0.09315946825720894	0.9813773028038999	-0.014725770513249671	0	-0.809898091848398	0.3566326620547213	0
0.09342551102207265	0.981162536228603	-0.01462931558639566	0	-0.8045997716828203	0.3684628787705409	0
0.09369210338260257	0.9809487630135033	-0.014529514751050085	0	-0.7991174448091783	0.3802386401223089	0
0.09395923528227897	0.9807360462068071	-0.014426373926916815	0	-0.793451426308233	0.39195647519041205	0
0.09422689639250378	0.9805244491060029	-0.014319900518251535	0	-0.7876021127368599	0.4036128988555598	0
0.09449507533310679	0.9803140358267901	-0.014210103757510828	0	-0.7815700010302957	0.4152043804438582	0
0.09476375853327511	0.980104872120781	-0.014096995255236939	0	-0.7753557187400624	0.42672729866290654	0
0.0950329300344146	0.979897025422126	-0.01398058921348538	0	-0.7689600357925849	0.438177939012347	0
0.09530258067460176	0.9796905577278978	-0.013860898431768815	0	-0.7623836450669764	0.44955288600983834	0
0.09557269087108915	0.9794855387942925	-0.013737941853901961	0	-0.7556275770731874	0.4608482961729565	0
0.09584324384361917	0.9792820358438293	-0.013611738910430845	0	-0.7486928891400381	0.47206046505628124	0
0.09611422322317828	0.9790801153884205	-0.013482310508760803	0	-0.7415807198394372	0.48318572681474137	0
0.09638560720334007	0.9788798474941838	-0.01334968189259341	0	-0.734292446147395	0.49422021921452264	0
0.09665738028843364	0.9786812969956826	-0.013213876995304248	0	-0.726829373184379	0.505160367705575	0
0.09692951976690731	0.9784845334119385	-0.01307492506163559	0	-0.7191930981242218	0.5160023390609866	0
0.09720200383354517	0.9782896248447074	-0.012932856745630461	0	-0.7113852958017307	0.5267423775683661	0
0.0974748132456893	0.9780966367956034	-0.012787703152341623	0	-0.7034076660691554	0.537376870221271	0
0.0977479197961483	0.9779056402328365	-0.012639501997857138	0	-0.6952622723837893	0.5479019022076035	0
0.09802130231012911	0.9777167001823944	-0.012488289125090604	0	-0.6869510755500604	0.5583138855886414	0
0.09829493266510081	0.9775298854498792	-0.0123341060595049	0	-0.6784763490241914	0.5686090235789313	0
0.09856878551750578	0.9773452617561161	-0.012176994707784855	0	-0.6698403875732566	0.578783688825702	0
0.09884283389639757	0.9771628947127816	-0.012016999777522283	0	-0.6610456402993466	0.5888342594421454	0
0.09911705005815041	0.9769828491382836	-0.011854168312454363	0	-0.6520946851264955	0.5987571567188722	0
0.09939140772746034	0.9768051875262475	-0.011688548328889015	0	-0.6429901538712657	0.6085489295473068	0
0.09966587855477116	0.9766299723031442	-0.01152019089431871	0	-0.633734846532765	0.6182061300118835	0
0.09994043221477153	0.9764572656173763	-0.011349150123966768	0	-0.6243317311381559	0.627725325025565	0
0.1002150399688244	0.9762871270012188	-0.011175480958812843	0	-0.6147838216162048	0.6371032252164759	0
0.10048967228344839	0.9761196148338003	-0.010999240581982919	0	-0.6050942556848029	0.646336604317674	0
0.10076430096682011	0.9759547849791982	-0.01082048700541918	0	-0.5952662171687847	0.6554223742608581	0
0.10103889712825655	0.9757926919971054	-0.010639280313563464	0	-0.5853030043941827	0.6643575184716408	0
0.10131343230129104	0.9756333884145948	-0.010455681886439692	0	-0.5752079874908267	0.673139132038559	0
0.10158787495498747	0.9754769266727367	-0.010269756705590908	0	-0.5649847352018796	0.6817643144320343	0
0.1018621981494335	0.9753233546782755	-0.010081568144701002	0	-0.5546367284602199	0.6902304147514982	0
0.10213637420383366	0.9751727188998078	-0.009891181442094703	0	-0.5441675513285422	0.6985348610825866	0
0.10241037280250176	0.9750250653011175	-0.009698665014011244	0	-0.5335809632324465	0.706675109068914	0
0.1026841686238205	0.974880435174133	-0.009504085049896875	0	-0.5228806017629299	0.7146488716746388	0
0.10295773671790419	0.974738867737852	-0.009307508593632214	0	-0.5120701521067202	0.7224539759458233	0
0.10323104851791731	0.9746004021271036	-0.009109006385497519	0	-0.5011535033452087	0.7300882533918803	0
0.10350408110097392	0.974465072625956	-0.008908646110572044	0	-0.4901343771566986	0.7375498028200165	0
0.10377681221062958	0.9743329113358304	-0.008706495837258108	0	-0.47901651690221503	0.7448368432716528	0
0.10404921502148502	0.9742039506395851	-0.008502627876166326	0	-0.4678038998601832	0.7519475781873491	0
0.10432126632208391	0.9740782191877372	-0.008297112675100254	0	-0.4565004014624385	0.758880416746435	0
0.1045929464963419	0.9739557420902447	-0.008090018649000472	0	-0.44510978591778344	0.7656339633342167	0
0.10486424022011698	0.9738365408035042	-0.007881411467625124	0	-0.433635667007242	0.7722070238135097	0
0.10513512016160981	0.9737206402455278	-0.0076713665591298195	0	-0.4220821958196322	0.7785982132027146	0
0.10540557158373029	0.9736080579919068	-0.0074599501322172536	0	-0.4104530168931193	0.7848065514667767	0
0.10567557720582774	0.9734988110339624	-0.007247230703905651	0	-0.39875190226169294	0.7908310908877902	0
0.10594512222347227	0.9733929136821045	-0.007033275133020939	0	-0.38698253326161036	0.7966710317095016	0
0.10621418821351564	0.9732903799940157	-0.006818153393941922	0	-0.37514876311160555	0.8023255882562111	0
0.10648275974785174	0.9731912211550073	-0.006601933291237821	0	-0.363254326160239	0.8077941334222415	0
0.10675082709676845	0.9730954447044774	-0.0063846781341228434	0	-0.35130270992309653	0.8130762413630049	0
0.10701837843095865	0.973003057524024	-0.006166452928654002	0	-0.3392974956963278	0.8181715227267928	0
0.10728539781163048	0.9729140663729048	-0.005947326051664191	0	-0.3272424506395946	0.8230795951383253	0
0.10755187953460091	0.9728284731230925	-0.005727357438118465	0	-0.3151408778967817	0.8278003460159484	0
0.10781780909884345	0.9727462811505093	-0.005506614146593983	0	-0.30299647289380316	0.8323335800988443	0
0.10808318254703526	0.9726674891832118	-0.005285154344992372	0	-0.2908124422905313	0.836679358756936	0
0.1083479864375222	0.9725920975311569	-0.005063043891859488	0	-0.27859241619655556	0.84083765640889	0
0.10861221436608372	0.9725201031151746	-0.004840342547262564	0	-0.2663396895215152	0.8448086347116393	0
0.10887586541558335	0.9724515003010155	-0.0046171051181330925	0	-0.25405728494663565	0.8485925965771066	0
0.10913892437464663	0.9723862860299667	-0.004393398193417968	0	-0.2417488736655743	0.8521897031904069	0
0.10940139536143095	0.9723244512362094	-0.004169271606326162	0	-0.22941720522402545	0.8556004474191414	0
0.10966326824383488	0.9722659893394671	-0.003944786922565415	0	-0.21706567492099293	0.8588251853846317	0
0.10992453726211518	0.9722108915659072	-0.0037200016037716665	0	-0.2046974524601037	0.8618643945594896	0
0.11018519960375085	0.9721591475049334	-0.0034949701484274075	0	-0.19231554469336168	0.8647186430645606	0
0.11044525058910946	0.972110746171187	-0.00326974820789566	0	-0.1799230220733732	0.8673885310942036	0
0.11070469567875814	0.9720656738910908	-0.003044382150069988	0	-0.16752244438378713	0.8698748075024277	0
0.11096352386309909	0.972023919073465	-0.002818932133821493	0	-0.1551171303666941	0.8721781066502031	0
0.11122173662331387	0.9719854670692073	-0.002593446964267236	0	-0.14270977414019198	0.8742992319568277	0
0.11147933361366141	0.9719503028260821	-0.0023679764888457047	0	-0.13030312725738533	0.8762390094585191	0
0.11173631101179507	0.9719184109844295	-0.0021425730563568593	0	-0.11790007897697959	0.8779982825280056	0
0.11199266449646585	0.9718897753620801	-0.001917288916870828	0	-0.10550351317632833	0.8795779402873748	0
0.112248405616606	0.9718643774141484	-0.0016921617900953424	0	-0.09311551420601892	0.8809790025715757	0
0.11250352222798908	0.9718422004246015	-0.001467249656373908	0	-0.08073928129998797	0.8822023887013574	0
0.11275802358622189	0.9718232249716028	-0.0012425910659882868	0	-0.06837694451305786	0.8832491676312797	0
0.11301190636424735	0.9718074321690895	-0.001018235062680492	0	-0.05603121129926543	0.8841203791260216	0
0.11326516728761922	0.9717948023520764	-0.0007942300576162075	0	-0.04370475426715079	0.8848171062803534	0
0.11351781419195775	0.9717853147479645	-0.0005706140279655675	0	-0.0313996718122761	0.885340493646612	0
0.11376984256776612	0.9717789486225905	-0.00034743526026215536	0	-0.01911862955950165	0.8856916840067593	0
0.11402125775358446	0.9717756823840717	-0.00012473270942345803	0	-0.006863779550812389	0.885871867802672	0
0.11416205713064886	0.9717751991736969	-1.2826534539350787e-13	0	-7.096235057901801e-12	0.885898524372039	0
