# Supplementary material for: Multi-orbit lunar GNSS constellation design with distant retrograde orbit and Halo orbit combination
Source: Sci Rep. 2023 Jun 22;13:10158. doi: 10.1038/s41598-023-37348-x (PMC10287729; doi:10.1038/s41598-023-37348-x)
Supplement: Supplementary file 1 — Supplementary Information. [file 41598_2023_37348_MOESM1_ESM.zip › supplement materials of the manuscript/Figure 3/Distant Retrograde Orbit/112.csv]

Time (TU)	X (LU)	Y (LU)	Z (LU)	VX (LU/TU)	VY (LU/TU)	VZ (LU/TU)
0	0.03843842492631576	0	0	2.0794550378827165e-12	6.1197263932109545	0
0.00006752374219067464	0.03843757300008464	0.00041322447003147307	0	-0.025233097143541824	6.119621665831195	0
0.0001349209967742357	0.038435023717206675	0.0008256607810680662	0	-0.050415506217512035	6.119308302945646	0
0.00020265184376648575	0.03843075218273756	0.001240110124482226	0	-0.0757156720471555	6.118783307115425	0
0.00027071662466561513	0.0384247336278657	0.0016565598051297345	0	-0.10113013648388786	6.118043740517267	0
0.00033911557640662314	0.03841694339467725	0.002074996075131292	0	-0.12665530483578522	6.117086725057834	0
0.00040784944029125685	0.03840735686795203	0.0024954078584268026	0	-0.1522876739874536	6.115909435976246	0
0.00047691892386585155	0.03839594951739824	0.0029177834572240297	0	-0.178023632302168	6.114509109010083	0
0.0005463250057538441	0.0383826968507878	0.003342112415206498	0	-0.20385957414098732	6.112883036609316	0
0.0006160691198045474	0.03836757434755241	0.003768386640276536	0	-0.2297919688827754	6.111028561760461	0
0.0006861526564212278	0.03835055753802171	0.00419659735306379	0	-0.2558171759150685	6.108943089675135	0
0.0007565775481711632	0.03833162185460125	0.004626738662394565	0	-0.2819316628159914	6.106624071511515	0
0.0008273457289301423	0.03831074273817823	0.005058804256212615	0	-0.30813180484966696	6.104069019387243	0
0.000898459108852933	0.03828789565676815	0.005492787247130617	0	-0.3344138767862076	6.101275510597969	0
0.0009699203590240147	0.03826305583615511	0.005928684956347815	0	-0.3607743433393222	6.098241156641103	0
0.0010417318182777786	0.038236198593358035	0.0063664922372127595	0	-0.3872094555349826	6.094963645950327	0
0.0011138961835841794	0.03820729910538246	0.006806205683881678	0	-0.4137155064505176	6.091440717569124	0
0.0011864165656205051	0.03817633234791027	0.007247823961334995	0	-0.44028885131016243	6.087670155670567	0
0.001259295827064532	0.03814327335982566	0.0076913437693431055	0	-0.466925665272477	6.083649823728869	0
0.0013325371663802186	0.03810809699872042	0.008136763393946795	0	-0.49362215838714246	6.079377636651226	0
0.0014061441049854975	0.03807077791354968	0.008584082619951477	0	-0.5203745706083842	6.07485155944387	0
0.0014801200838034986	0.03803129073298247	0.009033300271738189	0	-0.5471790254263468	6.070069632002869	0
0.001554468915518876	0.03798960982749203	0.009484416955205105	0	-0.5740316947913776	6.065029942182246	0
0.0016291943215812706	0.037945709548704604	0.009937432239756431	0	-0.6009286319773002	6.059730656680848	0
0.001704300257430025	0.03789956404863119	0.010392346626618415	0	-0.6278658900906944	6.054170001039194	0
0.0017797908396522699	0.03785114730717809	0.010849161098814489	0	-0.6548394961598207	6.0483462648683615	0
0.0018556702899341219	0.03780043316007426	0.011307876774661172	0	-0.6818454317492761	6.042257807074439	0
0.0019319427294057594	0.03774739544206149	0.011768493660071652	0	-0.708879561162208	6.035903074815857	0
0.002008612983687509	0.037692007419811595	0.012231015502735792	0	-0.7359379175145544	6.029280537378868	0
0.002085685441975245	0.03763424257906666	0.01269544289441878	0	-0.7630162991471336	6.022388782288255	0
0.002163164819839483	0.037574074093111094	0.013161777871044816	0	-0.7901105411165895	6.015226453361926	0
0.0022410556498664146	0.03751147520710931	0.013630020838010966	0	-0.8172163377018862	6.007792298217467	0
0.002319363094073292	0.03744641858942785	0.01410017544883488	0	-0.8443295266945702	6.000085092857397	0
0.0023980918403731463	0.037378877220623254	0.014572241965433975	0	-0.8714457068771657	5.992103748836699	0
0.0024772469441084626	0.03730882371437428	0.01504622230984274	0	-0.898560532122922	5.9838472342086515	0
0.0025568335321586723	0.03723623055457874	0.015522118278700522	0	-0.9256696098449845	5.975314603215544	0
0.002636856775735634	0.03716107012476922	0.015999931375368565	0	-0.9527684935683385	5.966505001179837	0
0.0027173218987991917	0.03708331470723295	0.016479662855825788	0	-0.9798526878755004	5.957417665745077	0
0.0027982341058805744	0.03700293656209093	0.016961313294937944	0	-1.0069176264784367	5.94805193736069	0
0.002879598773368076	0.036919907745851244	0.01744488372163484	0	-1.0339587386042395	5.938407239315278	0
0.0029614212935152816	0.03683420026754775	0.017930374684363887	0	-1.0609713987111289	5.928483097127156	0
0.003043706938600822	0.03674578624842069	0.018417785445056577	0	-1.0879508849280886	5.918279157930316	0
0.0031264610625659924	0.036654637727443456	0.018907115175751048	0	-1.1148924489988248	5.907795168739287	0
0.0032096893407734107	0.0365607263908199	0.01939836436793192	0	-1.1417913958316621	5.897030946383916	0
0.003293397144994481	0.03646402427361062	0.019891531136048912	0	-1.168642883258823	5.8859864588679	0
0.0033775898731145276	0.03636450342088176	0.0203866131712436	0	-1.1954420337303278	5.874661786725263	0
0.0034622730590256235	0.03626213576443859	0.020883608385076018	0	-1.222183972191986	5.863057109509246	0
0.003547452180347087	0.03615689335941341	0.021382513777700632	0	-1.2488637680958394	5.851172733071473	0
0.0036331327341445905	0.036048748309901534	0.021883325884813197	0	-1.275476463355784	5.839009081215935	0
0.0037193201585522953	0.03593767288314613	0.0223860403217898	0	-1.3020170519834546	5.8265667085237824	0
0.003806019962576962	0.03582363935963182	0.022890652544532854	0	-1.3284805243539664	5.813846283354688	0
0.0038932375358421913	0.03570662029618704	0.023397156744290572	0	-1.354861813076643	5.800848616936629	0
0.0039809782607989055	0.035586588401408145	0.023905546508351454	0	-1.381155832339686	5.787574648805146	0
0.004069247642452217	0.03546351636858081	0.024415815573721113	0	-1.4073575206580937	5.774025427812461	0
0.004158050772278072	0.03533737764261015	0.024927954735335663	0	-1.4334616866855638	5.760202195647498	0
0.004247393058173926	0.03520814542294787	0.02544195607434538	0	-1.4594632310720097	5.746106275927907	0
0.0043372799122522645	0.0350757931003177	0.025957811152250456	0	-1.4853570569008891	5.731739121510993	0
0.004427716353139085	0.0349402948713022	0.026475508742841346	0	-1.5111379613981735	5.717102379505449	0
0.004518707545817312	0.03480162497320495	0.026995037946209267	0	-1.5368007979515517	5.70219780623846	0
0.004610258581124441	0.0346597580232127	0.02751638693153064	0	-1.5623404174240523	5.687027302345632	0
0.004702374584992457	0.03451466886768374	0.028039543570283425	0	-1.587751703981023	5.671592894650936	0
0.004795060477034686	0.03436633298010438	0.028564494076633747	0	-1.6130295138105137	5.655896776327123	0
0.004888321208539108	0.03421472610992897	0.029091224375033448	0	-1.638168746893517	5.639941266943727	0
0.004982161604905637	0.03405982455288941	0.029619719221365554	0	-1.6631643095354038	5.6237288384515844	0
0.005076586480494099	0.033901604984727024	0.030149962867395897	0	-1.6880111511531413	5.607262094788534	0
0.005171600598131478	0.033740044543352846	0.030681938846110767	0	-1.7127042587032824	5.590543777577265	0
0.005267208641005371	0.03357512089507829	0.031215629830603418	0	-1.7372386550157841	5.5735767697756	0
0.005363415187497051	0.03340681229928884	0.031751017512721295	0	-1.7616093983781655	5.556364098805468	0
0.0054602248758928934	0.03323509733710322	0.03228808353667375	0	-1.7858116297245503	5.538908905268299	0
0.005557642165754608	0.03305995534559492	0.03282680818889028	0	-1.809840517645643	5.52121448362096	0
0.0056556715825902045	0.032881365999675095	0.033367171773350704	0	-1.8336913248769409	5.503284235809853	0
0.005754317472587074	0.032699309768302307	0.03390915327376251	0	-1.857359353036474	5.485121713331377	0
0.005853584292412915	0.03251376739859963	0.03445273196787337	0	-1.880840017881344	5.466730561406809	0
0.005953476420471818	0.03232472026971398	0.03499788640306247	0	-1.9041288077927654	5.448114550423446	0
0.006053998164641944	0.03213215039400691	0.035544594459828216	0	-1.9272212907749653	5.42927757153941	0
0.006155153873374545	0.03193604021490216	0.03609283397401973	0	-1.95011314437509	5.41022361251056	0
0.00625694781075	0.031736372854568116	0.036642582074091885	0	-1.9728001309649688	5.390956777507774	0
0.006359384212669922	0.0315331320166603	0.03719381550591488	0	-1.9952781148718588	5.371481272944124	0
0.0064624674855883	0.03132630159320764	0.03774651171414288	0	-2.0175431087271507	5.35180136558232	0
0.006566201864240167	0.031115866348031047	0.03830064701544666	0	-2.0395912014742743	5.331921443535207	0
0.006670591693019445	0.03090181135943665	0.03885619812524487	0	-2.061418622602696	5.311845958498526	0
0.006775641264463915	0.03068412234791431	0.03941314130714679	0	-2.0830217100615407	5.291579452325706	0
0.006881354966305414	0.030462785375069613	0.039971453168396634	0	-2.104396943186959	5.271126524342575	0
0.006987737254655346	0.03023778689277454	0.04053111052436892	0	-2.1255409381419015	5.25049183189541	0
0.0070947926680826725	0.03000911370774024	0.04109209047997969	0	-2.146450451638814	5.229680083023981	0
0.00720252578388248	0.02977675306937417	0.04165437020799176	0	-2.167122373192375	5.208696040377365	0
0.007310941119532189	0.029540692882716	0.042217926448263256	0	-2.187553707851121	5.187544535930196	0
0.00742004345295031	0.029300921008368373	0.04278273718306582	0	-2.207741637540711	5.1662304039669324	0
0.007529837641289287	0.029057425640527438	0.04334878069128067	0	-2.2276834854396887	5.144758511755012	0
0.007640328557519195	0.028810195442211313	0.04391603522886046	0	-2.24737670469017	5.123133767486938	0
0.007751521237147866	0.02855921921139894	0.04448447978928311	0	-2.266818904611667	5.1013610871454365	0
0.007863420856158203	0.02830448591574141	0.04505409398724876	0	-2.2860078451164143	5.079445394418757	0
0.007976032646618954	0.02804598487363513	0.045624857629628326	0	-2.304941421050092	5.057391632946198	0
0.008089361997969606	0.027783705513446166	0.046196751232152125	0	-2.323617678367412	5.035204742294081	0
0.00820341460284031	0.027517637017058776	0.046769756745557264	0	-2.342034835260043	5.012889625364687	0
0.008318196143841564	0.027247769031164014	0.04734385597091435	0	-2.3601912284298643	4.990451205802542	0
0.008433712472920678	0.026974091241626832	0.04791903146369779	0	-2.3780853409323615	4.967894389073004	0
0.008549969694397056	0.02669659315923908	0.04849526693703588	0	-2.395715811921149	4.945224042642488	0
0.008666974008814827	0.026415264474307937	0.049072546475848425	0	-2.413081409581153	4.922445023006837	0
0.008784731795898964	0.026130094846865515	0.04965085494341255	0	-2.4301810413422222	4.8995621561554366	0
0.008903249651388057	0.02584107380142118	0.050230178151315814	0	-2.44701375593597	4.876580227288704	0
0.00902253445091166	0.025548190551826003	0.05081050315520877	0	-2.4635787484088056	4.853503965578479	0
0.009142593182851098	0.025251434393342733	0.05139181742539887	0	-2.479875332902988	4.83033807382935	0
0.009263432878206215	0.024950794869499304	0.05197410850662911	0	-2.4959029312502303	4.80708723916047	0
0.00938506089245242	0.024646261061656183	0.05255736537129926	0	-2.5116611078561912	4.783756076133807	0
0.00950748492203864	0.024337821522868966	0.05314157846977782	0	-2.5271495661996637	4.760349121699375	0
0.009630712669743788	0.024025465104008832	0.05372673811465198	0	-2.542368102237443	4.736870897231825	0
0.00975475216244989	0.0237091801425688	0.05431283598690401	0	-2.557316641492532	4.71332584574936	0
0.009879611588490446	0.023388954858890115	0.05489986434397654	0	-2.5719952146788065	4.689718361287763	0
0.010005299253164034	0.023064777461874342	0.055487815801970396	0	-2.586403949605835	4.666052795514832	0
0.010131823907839812	0.022736635287318906	0.05607668485835512	0	-2.6005431050628984	4.642333394370566	0
0.010259194261311836	0.022404516047017566	0.05666646559080014	0	-2.6144130111870507	4.618564388777533	0
0.01038741931456938	0.022068406955331268	0.05725715320889401	0	-2.62801410439911	4.594749930408689	0
0.01051650823103139	0.021728295055550437	0.057848743434637716	0	-2.6413469093471442	4.570894114983328	0
0.010646470509591888	0.02138416675356402	0.05844123327825627	0	-2.654412053095674	4.547000949461518	0
0.010777315705278871	0.02103600854524624	0.05903461974292141	0	-2.667210232894885	4.523074402883947	0
0.010909053553077686	0.020683806685555688	0.05962890038337902	0	-2.6797422263544033	4.499118382562368	0
0.011041694138887446	0.020327546721604278	0.0602240740576994	0	-2.6920089039359616	4.475136702613237	0
0.01117524772658451	0.019967213943762482	0.0608201401236641	0	-2.7040112083693937	4.451133115330074	0
0.011309724567209828	0.01960279389862077	0.06141709758087825	0	-2.7157501353254037	4.427111344753084	0
0.011445135196176333	0.01923427158458619	0.06201494638920429	0	-2.7272267577734177	4.403075032679981	0
0.011581490483547533	0.018861631303363637	0.06261368766306417	0	-2.7384422258524124	4.379027730169701	0
0.011718801278418622	0.018484857624951317	0.06321332209082765	0	-2.7493977342262865	4.3549729603937095	0
0.011857078712097948	0.018103934558139	0.06381385125878107	0	-2.760094544897445	4.3309141648196885	0
0.011996334111650098	0.017718845781166108	0.06441527725328638	0	-2.770533976902245	4.306854718717809	0
0.012136578830037423	0.017329575110388958	0.06501760191830061	0	-2.7807173913768253	4.282797960378612	0
0.01227782454538877	0.016936105670367074	0.06562082813538962	0	-2.790646211476309	4.258747139528015	0
0.012420082890908252	0.01653842092081394	0.06622495822610863	0	-2.8003218934379355	4.234705480762859	0
0.012563365874239426	0.016136503487249914	0.0668299957320093	0	-2.8097459537773792	4.210676112312117	0
0.01270768556186234	0.015730336039925984	0.06743594405723223	0	-2.818919945002317	4.186662119927361	0
0.012853054193081364	0.015319900975940763	0.06804280694495074	0	-2.827845461486362	4.162666527722404	0
0.012999484089022791	0.014905180676801952	0.06865058808912501	0	-2.8365241319621046	4.13869231338178	0
0.01314698775921522	0.0144861572088159	0.06925929157247188	0	-2.8449576243012107	4.114742390724266	0
0.013295577932598227	0.0140628122338545	0.0698689219800936	0	-2.85314764491344	4.0908196052863826	0
0.013445267250888118	0.01363512788505324	0.07047948313564617	0	-2.8610959202515804	4.06692678386674	0
0.013596068652324137	0.013203085676608212	0.07109097967283752	0	-2.868804216631838	4.043066672790555	0
0.013747995181830392	0.01276666704553577	0.07170341624672234	0	-2.87627432788108	4.019241968957183	0
0.013901059936090919	0.012325853513393818	0.0723167973113576	0	-2.8835080715165	3.9954553284534122	0
0.014055276246283848	0.011880626163415486	0.07293112784932607	0	-2.8905072961282303	3.971709338292633	0
0.014210657399640335	0.01143096644624019	0.07354641225464338	0	-2.8972738670961418	3.9480065597618874	0
0.01436721691909198	0.010976855376478346	0.07416265544553635	0	-2.9038096781827636	3.9243494854633627	0
0.014524968484679823	0.01051827376073838	0.07477986254023734	0	-2.910116646125538	3.9007405521456606	0
0.014683925738033206	0.010055202769999055	0.07539803809075123	0	-2.9161967017567365	3.8771821701230302	0
0.014844102436572542	0.00958762349714848	0.07601718669209113	0	-2.922051795633969	3.853676699934621	0
0.015005512534823224	0.009115516722255669	0.07663731329064936	0	-2.9276838996140153	3.8302264409006823	0
0.015168170065701278	0.008638863261969498	0.07725842271981419	0	-2.9330950011758707	3.806833649032253	0
0.01533208908414687	0.008157644139748357	0.07788051948830563	0	-2.93828710086138	3.783500545081935	0
0.015497283851579283	0.007671840048903777	0.07850360848202732	0	-2.9432622173135377	3.7602292883601387	0
0.015663768581052683	0.007181432105188608	0.079127693998608	0	-2.948022378395168	3.7370220131082745	0
0.015831557689474408	0.006686401109541548	0.07975278070071731	0	-2.9525696280048503	3.7138807930677897	0
0.016000665594351118	0.006186728150581892	0.08037887285337063	0	-2.956906019303658	3.6908076701046486	0
0.01617110692020128	0.005682393999424414	0.08100597509208166	0	-2.961033619364491	3.6678046260561468	0
0.01634289632971459	0.005173379611928411	0.08163409179487045	0	-2.964954503778728	3.644873606232592	0
0.016516048506404108	0.004659666185299769	0.08226322702636102	0	-2.9686707558460785	3.622016521545974	0
0.01669057839046387	0.0041412344622823475	0.08289338539563508	0	-2.9721844708224188	3.599235217631742	0
0.016866500784648963	0.0036180659049046223	0.08352457062883487	0	-2.975497746870445	3.576531526906244	0
0.01704383078420519	0.003090141421520136	0.08415678712414867	0	-2.9786126930250174	3.5539072126204987	0
0.017222583413729342	0.002557442450159029	0.0847900386478429	0	-2.9815314214475332	3.531364016154989	0
0.017402773927433945	0.002019950068593504	0.08542432940738684	0	-2.984256052021819	3.508903618916913	0
0.017584417624951117	0.0014776455463070216	0.08605966339506149	0	-2.9867887083218623	3.4865276662115887	0
0.017767529858895518	0.0009305103262098264	0.08669604442076004	0	-2.9891315172532757	3.464237766302209	0
0.017952126060348256	0.00037852595247017673	0.08733347620548715	0	-2.9912866088378567	3.442035487404275	0
0.018138221835921762	-0.00017832621637200964	0.0879719627163053	0	-2.9932561165503198	3.419922346458083	0
0.018325832927136593	-0.000740064883034352	0.08861150802066237	0	-2.9950421758136887	3.397899814812447	0
0.018514975133372996	-0.0013067085773964787	0.08925211602328233	0	-2.996646922502086	3.3759693277566307	0
0.018705664302891598	-0.0018782756257579765	0.08989379044159708	0	-2.9980724924098254	3.3541322856487272	0
0.018897916526647667	-0.002454784728416814	0.0905365354581603	0	-2.9993210219917317	3.33239003218676	0
0.019091747837880486	-0.0030362540557929804	0.09118035471164368	0	-3.0003946454982904	3.3107438891788012	0
0.019287174462604983	-0.0036227019960102425	0.0918252521389844	0	-3.0012954961232774	3.2891951284093346	0
0.01948421282837845	-0.004214147178353106	0.0924712319952441	0	-3.002025704978869	3.2677449717763616	0
0.019682879304194798	-0.004810607689238302	0.09311829799969017	0	-3.00258739943207	3.246394620204358	0
0.019883190475912093	-0.005412101895550608	0.09376645424243898	0	-3.0029827036405803	3.2251452239505025	0
0.020085163134918888	-0.006018648407588678	0.09441570513720013	0	-3.003213737483371	3.203997885033263	0
0.020288814137098984	-0.006630265652228049	0.09506605496286606	0	-3.0032826156098595	3.182953672871072	0
0.0204941605401714	-0.007246972281964339	0.09571750830328093	0	-3.00319144696248	3.1620136105635797	0
0.02070121988519112	-0.007868788016789082	0.09637007092268782	0	-3.002942333457504	3.141178647880714	0
0.020910009773243546	-0.008495732368982687	0.0970237484070798	0	-3.002537369109777	3.1204497060019833	0
0.021120547635317583	-0.009127823948411511	0.09767854545742825	0	-3.0019786405029	3.09982770003667	0
0.02133285115352332	-0.009765081723823937	0.09833446721693599	0	-3.0012682257969656	3.0793134972215417	0
0.021546937996645053	-0.01040752422537122	0.09899151844896072	0	-3.000408194970192	3.0589079433703694	0
0.021762826131909392	-0.011055170476747141	0.0996497044983439	0	-2.9994006082619253	3.038611833444694	0
0.021980533662129806	-0.011708039502440513	0.1003090307822365	0	-2.998247516092764	3.0184259282523467	0
0.02220007881341734	-0.012366150287123427	0.10096950275237697	0	-2.996950958706828	2.9983509561965302	0
0.02242147997330098	-0.013029521886137574	0.10163112600909713	0	-2.9955129655346915	2.9783876104123927	0
0.022644755916180426	-0.013698174096498096	0.10229390696511166	0	-2.9939355530682734	2.9585365296484225	0
0.022869925348041085	-0.014372126088600267	0.10295785148221322	0	-2.992220727396603	2.938798340070617	0
0.02309700744729217	-0.015051398021243735	0.10362296646997256	0	-2.9903704798829382	2.919173608177716	0
0.02332602145297159	-0.015736009803800164	0.10428925865857498	0	-2.988386789653832	2.899662878285761	0
0.023556986767677594	-0.016425981400059183	0.10495673490281843	0	-2.9862716225597348	2.880266664043781	0
0.023789923089942957	-0.017121333218708568	0.1056254025584198	0	-2.984026929548787	2.8609854382756565	0
0.024024850266374485	-0.017822085666330173	0.1062952690468791	0	-2.98165464759428	2.84181964644905	0
0.02426178858787972	-0.018528260025334153	0.1069663426911847	0	-2.9791566962840808	2.8227696836218272	0
0.024500758367718693	-0.019239877189564204	0.10763863150434931	0	-2.9765349817062683	2.803835929932527	0
0.024741780052320896	-0.019956957990645584	0.10831214350998951	0	-2.9737913952713035	2.7850187418238015	0
0.02498487463157096	-0.020679524412374427	0.1089868878788022	0	-2.9709278086721325	2.7663184211698013	0
0.025230063161523073	-0.021407598163545778	0.10966287358057987	0	-2.9679460788907024	2.74773525394645	0
0.025477367016248503	-0.022141201420750115	0.1103401100799236	0	-2.9648480450674577	2.7292694915861286	0
0.02572680779857183	-0.022880356556242536	0.1110186070794801	0	-2.9616355292919723	2.7109213589107823	0
0.02597840738427359	-0.023625086262172693	0.11169837463274349	0	-2.9583103358289065	2.6926910518419804	0
0.02623218787602947	-0.02437541340709182	0.11237942301089507	0	-2.9548742515196778	2.6745787417677915	0
0.026488171688620776	-0.0251313612807034	0.11306176292368347	0	-2.9513290444611906	2.6565845704252062	0
0.026746381592829053	-0.025892953714882847	0.11374540562239568	0	-2.9476764631469834	2.6387086481392705	0
0.027006840431246536	-0.026660214237647327	0.11443036213865848	0	-2.9439182403499573	2.620951074497237	0
0.02726957159119372	-0.027433167459383477	0.1151166445247784	0	-2.940056086269229	2.6033119067736266	0
0.027534598572510772	-0.028211837790476587	0.11580426470386754	0	-2.9360916946005924	2.5857911906385467	0
0.027801945279646995	-0.02899625029260889	0.11649323522618253	0	-2.9320267382038447	2.5683889413854266	0
0.028071635886970137	-0.029786430273337883	0.11718356890644734	0	-2.9278628709994994	2.551105154047651	0
0.028343694916565132	-0.030582403505055533	0.11787527901403451	0	-2.923601726733008	2.533939799363014	0
0.028618147027608457	-0.03138419559984318	0.11856837872956495	0	-2.919244922268484	2.5168928379405346	0
0.028895017276111833	-0.032191832760788575	0.11926288179925158	0	-2.9147940535519026	2.4999642046343955	0
0.029174331185344588	-0.03300534197536031	0.11995880269299766	0	-2.9102506943765785	2.4831538057031417	0
0.029456114500337686	-0.033824750288641736	0.12065615597676602	0	-2.9056164003317555	2.4664615348845005	0
0.029740393241955154	-0.03465008495220938	0.1213549564439134	0	-2.9008927080345788	2.4498872707147594	0
0.030027193856835274	-0.03548137384911037	0.12205521947468526	0	-2.8960811326997566	2.4334308686723887	0
0.03031654312158145	-0.03631864520387064	0.12275696078730924	0	-2.891183169766493	2.4170921678777937	0
0.030608468033862524	-0.03716192725734647	0.1234601961675447	0	-2.8862002968591662	2.4008709979499243	0
0.030902996179568473	-0.03801124931635968	0.12416494234442213	0	-2.8811339676284233	2.3847671594328768	0
0.031200155324335135	-0.03886664056132349	0.12487121599365672	0	-2.8759856188131807	2.3687804475215843	0
0.03149997353300235	-0.03972813038184605	0.1255790340229681	0	-2.8707566683847228	2.3529106458836173	0
0.03180247936290259	-0.04059574892018606	0.12628841401877314	0	-2.8654485123107527	2.337157517271548	0
0.03210770185467322	-0.04146952702932659	0.12699937420500723	0	-2.860062524799082	2.3215208053723124	0
0.03241566991229329	-0.04234949448757318	0.12771193199500155	0	-2.8546000694345643	2.3060002670840087	0
0.03272641340449418	-0.04323568313782019	0.12842610654426076	0	-2.849062479894819	2.2905956170646977	0
0.033039962250378016	-0.04412812425839491	0.1291419166152039	0	-2.8434510762906404	2.2753065751440933	0
0.033356347027407925	-0.0450268502844762	0.12985938196736682	0	-2.837767154541315	2.2601328368294866	0
0.033675598256974804	-0.04593189276366517	0.13057852172359521	0	-2.8320119993896307	2.245074108556421	0
0.033997747255101546	-0.046843284759516955	0.13129935629166403	0	-2.826186869335771	2.2301300675399927	0
0.034322825570375345	-0.04776105924093481	0.1320219060801621	0	-2.8202930069509717	2.215300389476627	0
0.03465086519278683	-0.04868524966075929	0.132746191961578	0	-2.814331635345984	2.200584739313799	0
0.03498189845915996	-0.04961588967482624	0.13347223505400174	0	-2.8083039601201043	2.1859827762161257	0
0.035315958214612475	-0.05055301358181735	0.13420005706752788	0	-2.802211166663447	2.1714941470659346	0
0.03565307765624422	-0.05149665586862096	0.13492967995160518	0	-2.79605442324674	2.157118494078134	0
0.03599329025912467	-0.05244685099096335	0.1356611257327319	0	-2.7898348826351578	2.1428554582783095	0
0.03633663005482581	-0.05340363413814945	0.13639441710924305	0	-2.78355367725577	2.1287046682398474	0
0.03668313169942566	-0.05436704140258396	0.1371295775776513	0	-2.7772119182038746	2.1146657384278535	0
0.03703282987891295	-0.05533710811056083	0.1378666301620344	0	-2.770810706392847	2.1007382939356103	0
0.03738576038010252	-0.05631387177992269	0.1386055996692865	0	-2.764351113226866	2.086921928114435	0
0.03774195854568489	-0.05729736782201578	0.1393465094328347	0	-2.757834209154101	2.0732162642913323	0
0.03810146079169911	-0.058287633729483486	0.14008938449136918	0	-2.7512610361688217	2.059620896472221	0
0.03846430392547372	-0.05928470716749491	0.14083425014324644	0	-2.744632620582924	2.046135417066311	0
0.038830524981438484	-0.060288625509658175	0.14158113160983302	0	-2.7379499763047273	2.032759423135876	0
0.03920016182648275	-0.06129942748237177	0.14233005526637632	0	-2.7312140940760528	2.0194924946277446	0
0.03957325241474696	-0.06231715110514005	0.1430810471154854	0	-2.7244259553593566	2.0063342220720615	0
0.0399498351635615	-0.06334183470795528	0.1438341335547979	0	-2.7175865257510115	1.9932841929641847	0
0.04032994910360006	-0.06437351732135578	0.14458934166817658	0	-2.710696752547517	1.9803419871459553	0
0.04071363402206234	-0.06541223904135253	0.14534669949208676	0	-2.7037575624752423	1.967507172925502	0
0.04110092985853271	-0.06645803937285577	0.1461062348108806	0	-2.6967698729324945	1.9547793279960246	0
0.04149187699651809	-0.06751095800751442	0.1468679757382969	0	-2.6897345869729627	1.942158029548319	0
0.041886516734156276	-0.06857103607002916	0.1476319516227472	0	-2.6826525851512875	1.9296428397600236	0
0.042284890531459576	-0.06963831407092884	0.1483981915722906	0	-2.675524739376772	1.9172333306131653	0
0.04268704046387395	-0.07071283311030822	0.14916672533426822	0	-2.668351905043119	1.904929069571463	0
0.04309300897631076	-0.07179463420059626	0.14993758281766761	0	-2.66113492572011	1.8927296275817527	0
0.04350283952118888	-0.0728837599459996	0.15071079529649162	0	-2.6538746221220784	1.8806345603953831	0
0.04391657546277447	-0.07398025160569426	0.1514863933278132	0	-2.6465718118642845	1.868643441688646	0
0.04433426120430874	-0.07508415207141778	0.1522644088764025	0	-2.639227289777513	1.8567558300072848	0
0.04475594125089854	-0.07619550336273574	0.15304487355074034	0	-2.631841844755614	1.8449712963736447	0
0.045181661162298006	-0.07731434912359644	0.15382782037071144	0	-2.6244162433125107	1.8332893975995075	0
0.04561146656842402	-0.07844073200672733	0.15461328193979137	0	-2.6169512471251095	1.8217097041704813	0
0.04604540402843188	-0.07957469591271778	0.15540129202358668	0	-2.609447598325143	1.8102317768546965	0
0.04648352033056888	-0.08071628413354713	0.1561918842646917	0	-2.6019060319592593	1.7988551859320485	0
0.04692586330681487	-0.08186554145758367	0.15698509365378793	0	-2.5943272622233664	1.7875794901175184	0
0.04737248098805254	-0.08302251194496735	0.1577809549982356	0	-2.58671199731644	1.7764042589117508	0
0.047823422133886365	-0.08418724028681521	0.1585795038747381	0	-2.57906093060738	1.765329059107842	0
0.04827873623327314	-0.0853597717794488	0.15938077661868194	0	-2.5713747409732597	1.754353455388277	0
0.04873847302077975	-0.08654015105674792	0.1601848094696794	0	-2.5636541012500462	1.7434770222386284	0
0.0492026832159017	-0.08772842397095858	0.16099163986831763	0	-2.5558996660454727	1.7326993264265143	0
0.04967141813539348	-0.08892463656743896	0.16180130576484525	0	-2.5481120786163127	1.7220199368400282	0
0.050144729493176665	-0.09012883455390815	0.16261384527458891	0	-2.540291974442966	1.711438429126874	0
0.050622669711920615	-0.0913410640749107	0.16342929721679894	0	-2.5324399763035323	1.7009543786958656	0
0.051105291905505	-0.09256137164077263	0.16424770107789227	0	-2.524556694876506	1.690567361503418	0
0.051592650174760064	-0.09378980484576088	0.16506909750283183	0	-2.5166427242575025	1.6802769482172473	0
0.05208479846621766	-0.09502640946714998	0.16589352636915225	0	-2.5086986607696917	1.6700827285410016	0
0.052581792131038474	-0.09627123337113631	0.16672102941342795	0	-2.500725077911955	1.6599842784667171	0
0.05308368709525279	-0.0975243243899246	0.1675516488222876	0	-2.4927225401874407	1.6499811783367042	0
0.0535905397261511	-0.09878572996819511	0.1683854270161164	0	-2.4846916054420274	1.6400730154513745	0
0.05410240723875449	-0.10005549815365622	0.1692224073215242	0	-2.476632818638587	1.6302593761128514	0
0.054619347198777535	-0.10133367633762824	0.17006263315617315	0	-2.4685467199579083	1.6205398553884591	0
0.05514141854701089	-0.10262031376311222	0.1709061496939892	0	-2.4604338290244665	1.6109140379848115	0
0.05566868042043673	-0.1039154585799133	0.17175300194360785	0	-2.452294663655593	1.6013815207614492	0
0.05620119264088203	-0.10521915903293805	0.17260323554973306	0	-2.4441297323932307	1.5919419034232671	0
0.05673901625903524	-0.10653146476154464	0.17345689765457636	0	-2.435939526491196	1.5825947792945987	0
0.057282212845165055	-0.1078524250294332	0.17431403575776525	0	-2.427724531127662	1.5733397483251297	0
0.057830844452473495	-0.10918208861685004	0.17517469766864963	0	-2.4194852260988835	1.5641764174948571	0
0.05838497435460265	-0.11052050558135156	0.17603893266478976	0	-2.4112220749781152	1.5551043885987008	0
0.058944666295774814	-0.11186772540795217	0.17690679031129233	0	-2.4029355366799257	1.5461232710891906	0
0.05950998484220868	-0.11322379783364617	0.17777832101430344	0	-2.3946260604105984	1.5372326762912434	0
0.0600809954527384	-0.1145887729844037	0.1786535761269775	0	-2.3862940849184677	1.5284322165640885	0
0.06065776425077943	-0.11596270079843664	0.17953260759856565	0	-2.377940042092816	1.5197215090363858	0
0.06124035826648231	-0.11734563157503385	0.18041546834656705	0	-2.3695643536742867	1.5111001720149733	0
0.06182884523164431	-0.118737615455229	0.1813022119449234	0	-2.3611674344720597	1.502567828235451	0
0.062423293919565644	-0.12013870319491612	0.18219289313758621	0	-2.352749687753746	1.4941241000668517	0
0.06302377399537479	-0.12154894577318337	0.1830875676082022	0	-2.3443115077011853	1.4857686120343854	0
0.063630355438251	-0.12296839300819418	0.18398629112562848	0	-2.335853287708307	1.4775009988303374	0
0.06424310981745408	-0.12439709651694922	0.18488912144236253	0	-2.32737540274737	1.4693208878493937	0
0.06486210925801593	-0.1258351072527558	0.18579611675503513	0	-2.31887822414722	1.461227913727084	0
0.06548742662181516	-0.12728247590331046	0.1867073359824237	0	-2.310362117204992	1.4532217157450888	0
0.0661191357674156	-0.12873925346089823	0.18762283914895392	0	-2.3018274378480754	1.445301934550851	0
0.06675731157074606	-0.13020549123083736	0.18854268741268942	0	-2.293274532649734	1.437468212179411	0
0.06740202987910969	-0.1316812406865056	0.18946694299785125	0	-2.2847037397330663	1.4297201928757335	0
0.06805336698163512	-0.13316655222606621	0.19039566844263114	0	-2.2761153959871594	1.4220575294519602	0
0.06871140096405037	-0.13466147822923563	0.191328928537176	0	-2.2675098193911882	1.4144798673726284	0
0.06937620996964469	-0.13616606905550474	0.19226678784778722	0	-2.2588873321677	1.406986865322396	0
0.07004787359097114	-0.13768037617721968	0.19320931270192573	0	-2.2502482427030994	1.3995781790536401	0
0.07072647271024562	-0.13920445176320698	0.19415657095182215	0	-2.2415928480625316	1.392253463793759	0
0.07141208836990884	-0.14073834610499927	0.1951086304031067	0	-2.232921448606856	1.3850123865173627	0
0.07210480343995619	-0.14228211132250784	0.19606556114659235	0	-2.2242343269521427	1.3778546080650498	0
0.07280470118138152	-0.1438357981060524	0.1970274335642257	0	-2.2155317664187852	1.3707797985531252	0
0.07351186606615791	-0.14539945751307842	0.19799431947449828	0	-2.206814040855085	1.3637876287670254	0
0.0742263838853649	-0.1469731411573171	0.19896629227792592	0	-2.198081413638728	1.3568777694402212	0
0.07494834092005813	-0.14855689934023297	0.1999434258337213	0	-2.1893341480440034	1.3500498994091346	0
0.07567782522056177	-0.1501507838235389	0.2009257962033672	0	-2.180572491863013	1.3433036934228129	0
0.07641492562977655	-0.1517548456349001	0.20191348032765788	0	-2.171796689566977	1.336638831703522	0
0.07715973172761385	-0.15336913491736678	0.2029065559690842	0	-2.163006983021023	1.3300550002278744	0
0.07791233441220656	-0.15499370215351196	0.203905102499606	0	-2.1542036047419764	1.3235518855020925	0
0.07867282604637736	-0.1566285984261635	0.20490920109375257	0	-2.145386776528394	1.317129173645068	0
0.0794413000367768	-0.15827387445915558	0.20591893417352894	0	-2.136556714660797	1.3107865542407737	0
0.08021784993573515	-0.15992957866476706	0.20693438424769656	0	-2.127713640242726	1.3045237274907593	0
0.0810025721583425	-0.16159576289900468	0.2079556374788465	0	-2.1188577483685864	1.2983403822099875	0
0.08179556299190556	-0.16327247602941897	0.20898277977495908	0	-2.1099892424880666	1.2922362202201028	0
0.08259692047340317	-0.16495976789008582	0.210015899253161	0	-2.1011083132328414	1.2862109412931366	0
0.08340674383503355	-0.16665768804851258	0.2110550855222658	0	-2.092215144960751	1.2802642477506327	0
0.08422513306992181	-0.16836628485232902	0.2121004291394316	0	-2.0833099206526757	1.2743958476011998	0
0.08505218975361066	-0.17008560710413084	0.21315202267579725	0	-2.074392813064242	1.2686054485390539	0
0.08588801675544981	-0.1718157033994421	0.21420996035230022	0	-2.065463988163597	1.262892760257668	0
0.08673271816316332	-0.17355662191841972	0.21527433795449719	0	-2.056523606141252	1.2572574950474709	0
0.08758639935475478	-0.175308410523198	0.21634525293519752	0	-2.047571820828448	1.251699367357367	0
0.08844916671908944	-0.17707111613506912	0.2174228040776812	0	-2.038608782781493	1.2462180956158408	0
0.08932112857168548	-0.17884478655244412	0.21850709265185414	0	-2.0296346299516173	1.2408133964629364	0
0.09020239376468835	-0.1806294675601354	0.2195982206928346	0	-2.0206495022743556	1.2354849935762637	0
0.09109307303634008	-0.18242520562436693	0.22069629269510674	0	-2.011653527910351	1.2302326092704454	0
0.09199327853274819	-0.1842320468546284	0.22180141502567088	0	-2.0026468284508376	1.2250559676684183	0
0.09290312328636707	-0.18605003590488933	0.2229136953004906	0	-1.9936295242659838	1.2199547976672587	0
0.09382272236224586	-0.18787921821277195	0.22403324380379308	0	-1.9846017232562294	1.2149288264513942	0
0.09475219142051905	-0.18971963707212164	0.2251601717473387	0	-1.9755635352419496	1.2099777875420443	0
0.09569164869385158	-0.1915713374989302	0.22629459368869814	0	-1.9665150528084836	1.2051014101485265	0
0.0966412126537248	-0.19343436155084112	0.22743662471783105	0	-1.9574563741659214	1.2002994316245739	0
0.09760100392050941	-0.19530875204183784	0.22858638278576515	0	-1.9483875848106775	1.1955715874192074	0
0.09857114397068002	-0.19719454994155922	0.22974398716513525	0	-1.9393087700516958	1.1909176176808263	0
0.09955175708662323	-0.19909179810374275	0.23090956079470135	0	-1.9302199969171832	1.1863372579082763	0
0.10054296735810397	-0.20100053538175564	0.23208322672323695	0	-1.921121342300299	1.1818302532444276	0
0.10154490206686433	-0.20292080311222993	0.2332651121509891	0	-1.9120128617488563	1.177396342678259	0
0.10255768865515481	-0.20485263920446198	0.23445534485532163	0	-1.902894617523327	1.1730352729431017	0
0.10358145662662856	-0.20679608173611239	0.23565405546174661	0	-1.893766661286663	1.1687467898592585	0
0.10461633722059414	-0.20875116824825835	0.23686137707325897	0	-1.8846290373452337	1.1645306399529038	0
0.10566246325785267	-0.21071793537980457	0.2380774451083059	0	-1.8754817842152174	1.1603865711571508	0
0.10671996904045986	-0.21269641861072136	0.23930239720593582	0	-1.8663249356348475	1.156314333189289	0
0.10778899043026749	-0.21468665234254464	0.24053637334023642	0	-1.8571585199912777	1.1523136771917786	0
0.10886966555638657	-0.21668867113652002	0.241779516655912	0	-1.8479825544644841	1.1483843531606752	0
0.1099621334973863	-0.2187025071884158	0.24303197197032902	0	-1.8387970564580332	1.144526114850748	0
0.111066535490741	-0.22072819249949419	0.2442938871899835	0	-1.8296020334281777	1.140738715309121	0
0.11218301373988211	-0.2227657566071478	0.24556541196854637	0	-1.820397493008829	1.1370219110180149	0
0.11331171326231776	-0.2248152298890068	0.24684669983906787	0	-1.8111834278423848	1.133375455636908	0
0.11445278007836067	-0.22687664017043704	0.2481379061722555	0	-1.8019598307279114	1.129799106108397	0
0.11560636255011386	-0.2289500150794004	0.24943918972300116	0	-1.7927266837987927	1.1262926182746118	0
0.11677261028837445	-0.23103537998919368	0.25075071141852684	0	-1.7834839675079266	1.1228557502961558	0
0.11795167504022873	-0.2331327595355821	0.25207263538746183	0	-1.7742316536217722	1.1194882598849325	0
0.11914371016831622	-0.23524217659859473	0.2534051283997126	0	-1.7649697095088572	1.1161899058444917	0
0.12034887112815808	-0.23736365306509347	0.2547483604284507	0	-1.7556980945365495	1.1129604466882113	0
0.12156731517748796	-0.23949720922308174	0.2561025043513842	0	-1.7464167624980547	1.1097996414538902	0
0.12279920148122254	-0.2416428638589706	0.25746773609640433	0	-1.7371256609275123	1.106707249378868	0
0.1240446914202973	-0.24380063470073404	0.25884423501113246	0	-1.7278247289380535	1.1036830291298323	0
0.12530394797336572	-0.24597053724998352	0.26023218320734703	0	-1.718513902007432	1.100726740308267	0
0.12657713550425723	-0.24815258434154583	0.26163176536275434	0	-1.7091931135253073	1.0978381437427753	0
0.1278644215946335	-0.25034678919097353	0.2630431707663986	0	-1.6998622814915483	1.0950169972764296	0
0.129165975428769	-0.25255316251012616	0.26446659156807745	0	-1.6905213206173946	1.0922630595465765	0
0.13048196757053845	-0.2547717120531045	0.26590222257280544	0	-1.6811701438758526	1.0895760902218856	0
0.13181257171315303	-0.2570024454721855	0.2673502631835102	0	-1.6718086501426015	1.0869558463272515	0
0.13315796281702244	-0.2592453670702838	0.26881091540038055	0	-1.6624367375964784	1.084402086039948	0
0.13451831817015053	-0.2615004794884813	0.27028438501183844	0	-1.6530542962763248	1.0819145664374183	0
0.13589381714354984	-0.2637677831882498	0.2717708813614009	0	-1.6436612099358034	1.0794930439342363	0
0.1372846421616596	-0.26604727793231125	0.2732706184277591	0	-1.634257349613349	1.0771372725881088	0
0.1386909762072352	-0.2683389585789662	0.27478381216736875	0	-1.624842590665404	1.0748470083040957	0
0.14011300547869243	-0.2706428193399308	0.27631068341865966	0	-1.6154167948122662	1.072622004163228	0
0.1415509185984455	-0.27295885234809936	0.2778514570789746	0	-1.6059798157528893	1.070462011834112	0
0.14300490600863755	-0.27528704656831676	0.2794063614934196	0	-1.5965315032420844	1.0683667824011756	0
0.14447516009845987	-0.27762738790258695	0.2809756286321404	0	-1.587071702241229	1.0663360659747108	0
0.14596187670130986	-0.27997986144823306	0.2825594957244307	0	-1.5776002434282734	1.064369609570347	0
0.14746525348005876	-0.28234444879014126	0.28415820356987637	0	-1.568116953795179	1.0624671593427588	0
0.148985489166298	-0.2847211267148076	0.28577199577486656	0	-1.5586216613188157	1.0606284612413652	0
0.15052278676677602	-0.28710987211244887	0.2874011221980894	0	-1.5491141749342285	1.0588532569433924	0
0.15207735082308907	-0.289510657539534	0.28904583607598844	0	-1.5395943019111584	1.0571412872098753	0
0.15364938839710388	-0.29192345263716235	0.2907063951102563	0	-1.5300618417392304	1.0554922905341497	0
0.15523910959333614	-0.2943482247879321	0.2923830620577458	0	-1.520516583128466	1.053906002544551	0
0.15684672601823493	-0.2967849366243706	0.29407610314512594	0	-1.5109583133891415	1.0523821574546688	0
0.15847245188230474	-0.2992335475923969	0.2957857892755846	0	-1.5013868117790485	1.0509204867344073	0
0.16011650505206537	-0.30169401537546486	0.29751239717326217	0	-1.491801843519969	1.0495207181403647	0
0.16177910461281544	-0.30416629208506196	0.2992562068625358	0	-1.4822031742066089	1.0481825777529776	0
0.16346047330680027	-0.3066503277696281	0.3010175042715862	0	-1.4725905556415382	1.0469057877345092	0
0.1651608359582832	-0.3091460679104722	0.30279657962094914	0	-1.4629637350918876	1.045690067521962	0
0.16688042021002752	-0.3116534543663037	0.3045937282387325	0	-1.4533224511147556	1.0445351330848387	0
0.16861945618361826	-0.314172424720056	0.30640925024799176	0	-1.4436664355637192	1.0434406970206385	0
0.1703781771046523	-0.31670291302740905	0.30824345126251146	0	-1.433995410196271	1.0424064680064984	0
0.17215681873843983	-0.3192448488331777	0.31009664184030233	0	-1.4243090899186763	1.0414321510208195	0
0.17395561956635847	-0.3217981572664912	0.31196913771149665	0	-1.4146071818667179	1.040517447055035	0
0.17577482098295413	-0.32436275915312623	0.31386126002697273	0	-1.4048893844238661	1.0396620528487008	0
0.1776146667889112	-0.3269385701321563	0.31577333487469433	0	-1.3951553899990352	1.038865660950551	0
0.17947540405034165	-0.3295255016932679	0.3177056942169643	0	-1.3854048805165646	1.0381279591410402	0
0.18135728344524724	-0.33212346145642657	0.3196586762918808	0	-1.375637525806519	1.037448630207195	0
0.18326055650488815	-0.3347323491880053	0.3216326227944689	0	-1.3658529979720904	1.0368273527334306	0
0.18518547967582227	-0.3373520622260803	0.32362788313578444	0	-1.35605095037333	1.0362637994383683	0
0.1871323118927305	-0.33998249192883684	0.32564481196659206	0	-1.3462310303642873	1.0357576378998525	0
0.18910131446503026	-0.3426235233556593	0.32768376910465014	0	-1.3363928798102997	1.0353085302939617	0
0.19109275158533484	-0.34527503577770063	0.3297451201052262	0	-1.3265361325066147	1.0349161329963334	0
0.19310689140024223	-0.347936903896571	0.3318292374115881	0	-1.316660408991063	1.0345800961866531	0
0.1951440045308685	-0.3506089956645168	0.33393649886553406	0	-1.306765323972597	1.0343000639447073	0
0.19720436500247954	-0.35329117331412196	0.33606728871147296	0	-1.2968504818067088	1.0340756738467296	0
0.19928824992983543	-0.3559832927289411	0.33822199731211466	0	-1.2869154781209797	1.033906556795769	0
0.20139593877237977	-0.35868520228093276	0.34040102041938697	0	-1.2769599033707857	1.0337923368060287	0
0.20352771506196396	-0.36139674484245965	0.34260476100089454	0	-1.2669833346771937	1.0337326306249608	0
0.2056838656218384	-0.36411775653869893	0.34483362847159693	0	-1.2569853396870565	1.0337270475896803	0
0.20786467926395086	-0.3668480648933423	0.34708803738586125	0	-1.246965482607735	1.0337751893317808	0
0.21007045858131185	-0.369587503247427	0.349368419666566	0	-1.2369232705632958	1.0338766500428889	0
0.21230150099209905	-0.3723358867396835	0.35167520504847655	0	-1.2268582409473452	1.0340310158835506	0
0.21455810590946728	-0.375093021216499	0.3540088285254716	0	-1.2167699278070987	1.0342378644356216	0
0.21684057682997496	-0.37785870557512985	0.3563697325443296	0	-1.206657852421287	1.0344967645271441	0
0.219149218867553	-0.38063272852760055	0.35875836448706205	0	-1.1965215342848572	1.0348072756617417	0
0.22148434198777547	-0.38341487227393767	0.3611751800478012	0	-1.186360476812671	1.0351689480737107	0
0.22384625801540642	-0.38620490865123946	0.3636206401665113	0	-1.1761741805323647	1.0355813220201457	0
0.22623528349947003	-0.3890026022916711	0.3660952140224673	0	-1.1659621306526788	1.0360439279013334	0
0.22865173816284565	-0.3918077084983819	0.36859937745666616	0	-1.1557238039077709	1.0365562857215789	0
0.2310959441139088	-0.3946199720855935	0.37113361217834756	0	-1.1454586718578181	1.0371179045474637	0
0.23356822803827682	-0.3974391296466034	0.37369840805885274	0	-1.1351661916630507	1.037728282640433	0
0.23606891817356968	-0.40026490581433577	0.3762942600138512	0	-1.1248458187715102	1.0383869063869529	0
0.23859834827414578	-0.4030970174956144	0.37892167213435696	0	-1.1144969904774842	1.039093250932468	0
0.24115685452298197	-0.40593517006815005	0.3815811544978181	0	-1.1041191388070033	1.0398467790502741	0
0.24374477397545039	-0.4087790554407923	0.38427322155721183	0	-1.0937116966138556	1.040646940201318	0
0.24636244999864076	-0.4116283577855796	0.3869983978043596	0	-1.0832740755887706	1.0414931717751017	0
0.24901022895165578	-0.4144827495283107	0.38975721432714305	0	-1.0728056798622667	1.0423848977686585	0
0.2516884593082332	-0.4173418901370615	0.3925502078947944	0	-1.0623059093941052	1.0433215280500132	0
0.2543974931962248	-0.420205427503891	0.39537792255808235	0	-1.0517741538375882	1.0443024584434306	0
0.2571376857977658	-0.4230729969976098	0.3982409090180431	0	-1.0412097949230674	1.0453270701122854	0
0.25990939547472447	-0.4259442212974648	0.4011397247459667	0	-1.0306122059650042	1.0463947291760063	0
0.262712983218482	-0.4288187095251628	0.404074933392016	0	-1.0199807539478103	1.0475047860592268	0
0.26554881394747115	-0.4316960582724495	0.40704710612313355	0	-1.009314794592013	1.0486565755620267	0
0.2684172545432503	-0.4345758492840235	0.41005681954105216	0	-0.9986136797816043	1.0498494156308211	0
0.27131867562706324	-0.43745765095694017	0.41310465751276343	0	-0.9878767508524262	1.051082607619041	0
0.2742534495517254	-0.44034101602297815	0.41619120902574025	0	-0.9771033460443855	1.0523554349841038	0
0.277221952002008	-0.4432254828429085	0.4193170698243406	0	-0.9662927945165058	1.0536671634877	0
0.2802245611674855	-0.44611057427306194	0.4224828414914984	0	-0.9554444193868743	1.055017040372345	0
0.28326165743317133	-0.44899579706989307	0.42568913106461903	0	-0.9445575387887932	1.0564042937348508	0
0.2863336240533506	-0.45188064222807517	0.428936551682261	0	-0.9336314634024024	1.0578281323457295	0
0.28944084555233845	-0.45476458317241586	0.43222572082183597	0	-0.9226655021004885	1.0592877444195756	0
0.2925837095613498	-0.45764707718294734	0.43555726216099655	0	-0.9116589553573631	1.060782297971789	0
0.29576260498846635	-0.4605275633917435	0.4389318035524507	0	-0.9006111216641354	1.0623109394661978	0
0.2989779224427605	-0.46340546290140516	0.4423499773724161	0	-0.8895212959198957	1.063872793506045	0
0.3022300533179521	-0.4662801776936675	0.44581241943637717	0	-0.8783887724790627	1.065466961882377	0
0.3055193915068992	-0.4691510918765757	0.4493197707046758	0	-0.8672128391710127	1.0670925239100293	0
0.3088463312221628	-0.47201756947929985	0.452872674834255	0	-0.8559927846826724	1.0687485348625057	0
0.3122112668964427	-0.4748789541462822	0.4564717779259935	0	-0.8447278986952654	1.0704340254109963	0
0.31561459337848813	-0.47773456908097206	0.460117728577846	0	-0.8334174710536429	1.0721480012223104	0
0.3190567069274557	-0.4805837176292729	0.4638111787872369	0	-0.8220607883647787	1.0738894429753927	0
0.3225380036795244	-0.4834256817424266	0.46755278213463136	0	-0.8106571390118056	1.0756573051119163	0
0.3260588763134413	-0.48625971910177684	0.4713431899997954	0	-0.7992058238122745	1.0774505136598227	0
0.3296197202447539	-0.4890850679765052	0.4751830580146138	0	-0.7877061355845267	1.0792679689184448	0
0.333220927237361	-0.49190094188564476	0.47907303896859993	0	-0.7761573798033126	1.0811085417597592	0
0.33686288657383423	-0.49470653047897367	0.48301378381842086	0	-0.7645588704336866	1.0829710737851657	0
0.3405459864514583	-0.49750100050609325	0.4870059429426606	0	-0.7529099252519039	1.0848543776265844	0
0.3442706127453066	-0.5002834947352486	0.4910501645385322	0	-0.7412098696277072	1.0867572359211337	0
0.3480371464579335	-0.5030531299997135	0.495147091562139	0	-0.7294580442667172	1.088678399638681	0
0.35184596498769877	-0.5058089981647773	0.4992973627908992	0	-0.7176538008786619	1.0906165883917491	0
0.3556974412726644	-0.5085501655068094	0.5035016115661786	0	-0.7057965045696041	1.092570489690366	0
0.359591942129027	-0.5112756715955525	0.5077604636308941	0	-0.6938855386296606	1.0945387578275996	0
0.36352982757728436	-0.5139845289711207	0.5120745360169046	0	-0.6819203061788743	1.0965200133150477	0
0.3675114529750189	-0.5166757247532253	0.516444438993618	0	-0.6699002233423632	1.0985128437679696	0
0.37153716409180193	-0.5193482174573508	0.5208707702610729	0	-0.6578247338296306	1.1005158012899048	0
0.375607297079768	-0.5220009373333628	0.5253541144677428	0	-0.645693308455829	1.1025274023989124	0
0.3797221804022871	-0.5246327879540166	0.5298950448768567	0	-0.6335054389440867	1.104546128963198	0
0.3838821299045205	-0.5272426434087654	0.5344941174535232	0	-0.6212606521280984	1.1065704258164333	0
0.3880874503672237	-0.5298293498158364	0.539151872066002	0	-0.6089585047697057	1.1085987016571432	0
0.39233843346452435	-0.5323917245846892	0.5438688296989411	0	-0.5965985890393696	1.1106293282567246	0
0.39663535735820804	-0.534928556796707	0.5486454914500535	0	-0.5841805331333207	1.1126606405526316	0
0.40097848440932105	-0.5374386065521571	0.5534823354112092	0	-0.5717040073130887	1.1146909359410975	0
0.40536805904281886	-0.5399206045878476	0.5583798136812197	0	-0.5591687293486257	1.116718473780235	0
0.40980430849368943	-0.5423732536465227	0.5633383525657952	0	-0.5465744616697501	1.1187414763459307	0
0.4142874413542014	-0.5447952286333403	0.5683583503126629	0	-0.5339210148623392	1.120758128855158	0
0.41881764321382864	-0.5471851753853483	0.573440171556423	0	-0.5212082592365852	1.1227665783401743	0
0.42339507829978196	-0.5495417128452097	0.5785841484531455	0	-0.5084361193640842	1.1247649353793139	0
0.4280198859334178	-0.5518634325628161	0.5837905759880035	0	-0.49560458320372225	1.1267512736422982	0
0.43269218153525074	-0.5541489006890148	0.5890597123709586	0	-0.48271369846781614	1.1287236315814893	0
0.43741205036718056	-0.5563966565052839	0.5943917712305209	0	-0.4697635890425713	1.1306800111900595	0
0.4421795495314553	-0.5586052152383679	0.5997869230860997	0	-0.4567544484620849	1.1326183804749952	0
0.4469947067047756	-0.560773069300562	0.605245293142497	0	-0.44368654249437484	1.1345366746546246	0
0.4518575151924605	-0.5628986880745804	0.610766954892795	0	-0.4305602216114068	1.1364327961021248	0
0.45676793382878467	-0.5649805201428358	0.6163519291895051	0	-0.41737592014455505	1.1383046164790787	0
0.4617258875847766	-0.5670169958452863	0.6220001841328452	0	-0.40413415364313515	1.1401499792515677	0
0.4667312611184786	-0.5690065270650854	0.6277116269205247	0	-0.39083553507569047	1.1419666997567604	0
0.47178390182747415	-0.5709475111517998	0.6334861065134854	0	-0.3774807655339495	1.143752569061206	0
0.4768836164439848	-0.5728383322868759	0.6393234089594871	0	-0.3640706422144889	1.1455053555768417	0
0.4820301675179105	-0.5746773631205486	0.6452232525774833	0	-0.3506060665001561	1.1472228069564419	0
0.48722327500107077	-0.5764629684512427	0.6511852889967548	0	-0.33708803860080366	1.1489026539480471	0
0.49246261465157026	-0.5781935077867307	0.6572091005879461	0	-0.32351766061500004	1.1505426132940337	0
0.4977478145200859	-0.5798673374783369	0.6632941957064645	0	-0.30989614447173275	1.152140390276422	0
0.5030784586470752	-0.581482815316313	0.6694400122644901	0	-0.296224801225808	1.1536936836677578	0
0.5084540804464428	-0.5830383019451134	0.6756459094704909	0	-0.2825050569538704	1.1552001877170597	0
0.5138741657478816	-0.584532165454182	0.6819111707321578	0	-0.26873844374189104	1.1566575972306243	0
0.5193381518654789	-0.5859627847395282	0.6882350020413581	0	-0.25492660097099407	1.1580636115528167	0
0.5248454290874224	-0.5873285535578432	0.6946165332184128	0	-0.24107127050155105	1.1594159392887429	0
0.5303953388647942	-0.5886278837360467	0.7010548154009217	0	-0.22717430024362142	1.1607123022589099	0
0.5359871701397952	-0.5898592081614195	0.7075488164240735	0	-0.2132376522512278	1.161950439265723	0
0.5416201690769545	-0.5910209867743582	0.7140974318364143	0	-0.19926337741002642	1.1631281129296351	0
0.5472935348959272	-0.5921117091912103	0.72069947987863	0	-0.18525362504734777	1.1642431132235456	0
0.5530064182593702	-0.5931298981299541	0.7273536994867783	0	-0.17121064598692634	1.165293261825464	0
0.5587579288228679	-0.594074114424799	0.7340587590518017	0	-0.1571367731199911	1.1662764181519951	0
0.5645471322823014	-0.5949429599098813	0.7408132530469265	0	-0.14303442798728488	1.1671904832527973	0
0.5703730561752806	-0.5957350816849706	0.7476157089449901	0	-0.12890610595491295	1.1680334051678938	0
0.576234689133214	-0.5964491751378453	0.754464586592903	0	-0.1147543775077458	1.168803183020442	0
0.582130981342121	-0.5970839871470046	0.761358279077536	0	-0.10058188654818798	1.169497871303969	0
0.5880608551232411	-0.5976383201112841	0.7682951255180357	0	-0.08639132450834028	1.1701155851111835	0
0.5940231964253935	-0.5981110336878354	0.7752734016309063	0	-0.07218545044733651	1.1706545028781352	0
0.6000168654462033	-0.5985010483470982	0.7822913327464712	0	-0.057967065266778244	1.1711128711322565	0
0.6060406993507182	-0.5988073476561963	0.7893470976750576	0	-0.04373900513741248	1.1714890078772453	0
0.6120935121697217	-0.5990289802229029	0.7964388293440443	0	-0.029504141627034946	1.1717813055789499	0
0.6181740982064785	-0.599165061674935	0.8035646196138794	0	-0.015265373537171452	1.1719882341953147	0
0.6242812375550005	-0.5992147763209246	0.8107225266384156	0	-0.0010256139436216252	1.172108343876332	0
0.6304136966080192	-0.5991773783743003	0.8179105764153456	0	0.013212210918514423	1.172140267124525	0
0.6365804255895957	-0.5990519131211429	0.8251387161454492	0	0.0274686866482341	1.1720825509487993	0
0.6427945414244487	-0.5988367417522295	0.8324217560249307	0	0.04177358919671229	1.1719330971048543	0
0.6490558868885967	-0.5985302188192407	0.8397589205259293	0	0.0561257918150002	1.1716896490821682	0
0.6553642887733835	-0.5981307071453205	0.8471493881201438	0	0.07052411229684938	1.1713499589847745	0
0.6617195694100505	-0.59763657838238	0.8545923045238547	0	0.08496733904732465	1.1709117886077565	0
0.6681215222440192	-0.5970462161606591	0.862086753864763	0	0.09945417532545772	1.170372912784004	0
0.674569935619652	-0.5963580158829681	0.8696317863541266	0	0.11398329333286288	1.1697311198240241	0
0.6810645789883151	-0.5955703872956241	0.8772264019826965	0	0.12855330282351268	1.168984214399875	0
0.6876052065393813	-0.5946817557838604	0.8848695546606342	0	0.14316275938302936	1.1681300193156663	0
0.694191557260625	-0.5936905639289882	0.8925601522131507	0	0.15781016460553562	1.1671663775114354	0
0.7008233617741738	-0.5925952719058293	0.900297064316349	0	0.1724939812714146	1.1660911529273166	0
0.7075003302030214	-0.5913943608411465	0.9080791083275852	0	0.18721260643835017	1.1649022342581876	0
0.7142221623575219	-0.5900863327471719	0.9159050612124562	0	0.20196439415708575	1.1635975353722678	0
0.7209885437277483	-0.5886697126422387	0.9237736549410829	0	0.21674764668829097	1.1621749978613172	0
0.7277991490949665	-0.5871430492714739	0.9316835808000032	0	0.23156062253129797	1.160632592199797	0
0.7346536409716697	-0.5855049167891644	0.9396334877180996	0	0.24640153311197904	1.1589683198565932	0
0.7415516627354396	-0.5837539179730823	0.9476219745070081	0	0.2612685281975097	1.157180216982979	0
0.7484928560779347	-0.5818886813435261	0.9556476103124544	0	0.2761597338100167	1.155266351880657	0
0.7554768473535268	-0.5799078657808143	0.9637089190417448	0	0.2910732228913018	1.1532248300891488	0
0.7625032588297165	-0.5778101587462762	0.9718043926552855	0	0.3060070396315271	1.1510537929275217	0
0.7695716880948816	-0.5755942837178767	0.9799324677732332	0	0.3209591559721805	1.148751425545546	0
0.776681736361752	-0.5732589930494045	0.9880915586612916	0	0.3359275320939741	1.1463159498854387	0
0.7838329931910519	-0.5708030735812428	0.996280040005859	0	0.35091008415595243	1.1437456308123204	0
0.79102504048425	-0.5682253465708931	1.004496251937549	0	0.36590469308713275	1.1410387763645944	0
0.7982574472755739	-0.5655246707668767	1.0127384945591047	0	0.38090919414305724	1.1381937412873586	0
0.8055297780171307	-0.5626999406059767	1.0210050379209603	0	0.3959213946190483	1.1352089254351587	0
0.8128415922659423	-0.559750087193106	1.0292941221558116	0	0.4109390734848861	1.1320827750640305	0
0.8201924380485672	-0.5566740819965246	1.0376039505133592	0	0.4259599681995777	1.1288137870057233	0
0.8275818654903441	-0.5534709321980302	1.0459327053682874	0	0.4409818030823369	1.1254005039762547	0
0.8350094102422458	-0.5501396885794823	1.0542785301009125	0	0.45600225595003124	1.1218415231915797	0
0.8424746086533422	-0.5466794399414328	1.0626395468584433	0	0.47101898954837856	1.1181354906470242	0
0.8499769863091282	-0.5430893190900932	1.0710138443401094	0	0.486029628910806	1.1142811077188681	0
0.8575160679486243	-0.5393684991346621	1.0793994896129213	0	0.5010317819316393	1.1102771273973209	0
0.8650913749334497	-0.5355161953039234	1.0877945259556148	0	0.5160230347722848	1.1061223564021987	0
0.872702423809424	-0.5315316663985752	1.096196971993653	0	0.5310009496193673	1.1018156569120119	0
0.8803487207077393	-0.527414218631396	1.104604816334568	0	0.5459630544639881	1.0973559508833	0
0.8880297744821412	-0.5231631994463674	1.1130160328622565	0	0.5609068696497461	1.092742213514824	0
0.8957450886085279	-0.5187780023742152	1.1214285725925368	0	0.5758298926180824	1.0879734786263429	0
0.903494163540856	-0.5142580664219313	1.1298403671049588	0	0.5907296032882273	1.0830488381226953	0
0.9112764900170067	-0.5096028807160757	1.1382493221778127	0	0.6056034520718214	1.0779674471739356	0
0.9190915621240037	-0.5048119774660282	1.1466533328547281	0	0.6204488858147549	1.07272851665095	0
0.9269388677073095	-0.499884938137899	1.1550502739469903	0	0.6352633302250955	1.0673313199477286	0
0.9348178845511658	-0.4948213967123136	1.1634379969918431	0	0.6500441838050737	1.061775196658187	0
0.9427280926318514	-0.4896210325744214	1.1718143443467544	0	0.6647888419632209	1.0560595448689813	0
0.9506689691154011	-0.4842835740239542	1.1801771447699236	0	0.6794946884298192	1.0501838250626188	0
0.9586399805756779	-0.478808804137364	1.188524206289362	0	0.6941590819688463	1.0441475666416176	0
0.9666405863779979	-0.4731965593775955	1.1968533209717782	0	0.7087793640353486	1.0379503664849823	0
0.9746702469449183	-0.46744672434924034	1.2051622746381507	0	0.7233528750551763	1.031591883211254	0
0.9827284129747006	-0.4615592398618567	1.2134488367616694	0	0.7378769359072029	1.025071846128222	0
0.9908145279067992	-0.4555341019423881	1.2217107642984621	0	0.7523488538766224	1.0183900542038786	0
0.9989280284272329	-0.4493713621074337	1.2299458034696886	0	0.7667659249891651	1.0115463764161465	0
1.0070683456191565	-0.44307112705902496	1.238151692199177	0	0.781125437475981	1.004540751452581	0
1.0152348954507642	-0.43663356673350195	1.2463261518935878	0	0.7954246565823418	0.9973731967033862	0
1.0234270899352487	-0.43005890639612876	1.254466900130191	0	0.8096608459491865	0.9900437995151238	0
1.0316443318870276	-0.42334743126115215	1.2625716467708081	0	0.8238312599695476	0.9825527223565451	0
1.039886011427349	-0.4164994900598134	1.270638092039314	0	0.8379331395764952	0.9749002068366278	0
1.0481515096535017	-0.40951549276329824	1.2786639317198678	0	0.8519637204622933	0.967086571197468	0
1.0564401936793313	-0.40239591542910264	1.286646853940198	0	0.865920226565081	0.9591122157626956	0
1.0647514221701768	-0.39514129618914123	1.2945845462034704	0	0.8797998814527096	0.950977618474694	0
1.0730845362431092	-0.38775224381188766	1.3024746883861387	0	0.8935998951480331	0.9426833445148709	0
1.0814388672571273	-0.38022943164903283	1.310314961999285	0	0.9073174793670241	0.934230039544493	0
1.089813726571124	-0.3725736074992985	1.3181030423997129	0	0.9209498329102549	0.925618440806848	0
1.098208416859589	-0.3647855841150831	1.3258366113284332	0	0.9344941625928882	0.9168493664816203	0
1.106622222595401	-0.3568662484853659	1.333513349974463	0	0.9479476700738352	0.9079237261389672	0
1.1150544132903744	-0.34881655957251273	1.3411309440422188	0	0.9613075596629344	0.89884251821471	0
1.123504239554982	-0.3406375527300123	1.3486870822896524	0	0.9745710346603957	0.8896068350097421	0
1.1319709399877467	-0.33233033367836295	1.3561794648499015	0	0.9877353108360181	0.8802178559017584	0
1.1404537348403108	-0.32389608511234363	1.3636057996806599	0	1.0007976090581043	0.8706768548076247	0
1.1489518276343844	-0.3153360656852242	1.3709638062469154	0	1.0137551605829462	0.8609851990436466	0
1.1574643998616918	-0.30665161590393875	1.3782512132517089	0	1.0266052018370837	0.8511443560068461	0
1.165990621146148	-0.29784414829465644	1.3854657697156976	0	1.039344992697942	0.8411558820361248	0
1.1745296456567464	-0.2889151511880141	1.3926052440472052	0	1.0519718136343077	0.8310214266765383	0
1.1830806061293218	-0.2798661952606494	1.3996674213807168	0	1.064482959713848	0.8207427400912289	0
1.1916426228834407	-0.2706989243081456	1.4066501134553053	0	1.0768757567760154	0.8103216625699803	0
1.2002148011732638	-0.26141505798319115	1.4135511586170806	0	1.0891475601588212	0.7997601276013253	0
1.2087962270113215	-0.2520163963471495	1.4203684207905598	0	1.101295751533172	0.7890601670198826	0
1.2173859771306672	-0.2425048089155257	1.4270997997312882	0	1.1133177558192788	0.7782238984998718	0
1.2259831139477295	-0.23288223979450587	1.433743229127173	0	1.125211036513214	0.767253531343243	0
1.234586685997099	-0.22315070689495412	1.4402966791630154	0	1.136973098932087	0.7561513655310315	0
1.243195732523553	-0.21331229627456857	1.4467581621501606	0	1.1486014989915292	0.7449197852049947	0
1.2518092849805822	-0.2033691596863827	1.453125735568042	0	1.160093847415696	0.7335612557860798	0
1.2604263641271471	-0.19332351712538642	1.4593975018069405	0	1.1714478080145558	0.7220783267968378	0
1.269045985976252	-0.18317764904915007	1.46557161437975	0	1.1826611076693971	0.71047362288049	0
1.277667158376455	-0.1729338993269021	1.4716462771509948	0	1.1937315337443766	0.6987498470698811	0
1.2862888923565556	-0.1625946605834133	1.47761975391781	0	1.2046569503938036	0.6869097639033774	0
1.2949101914641774	-0.15216238550500077	1.4834903622962532	0	1.215435286353015	0.6749562122406048	0
1.3035300658016338	-0.14163956852003956	1.4892564847021692	0	1.226064554018057	0.6628920841517968	0
1.312147522676546	-0.13102875546651865	1.4949165630572185	0	1.2365428388044681	0.6507203358528729	0
1.3207615732448441	-0.12033253388427044	1.5004691043372547	0	1.2468683084504708	0.6384439764382516	0
1.329371238136921	-0.10955352414620005	1.50591268494796	0	1.2570392203880236	0.6260660575459139	0
1.3379755459985194	-0.09869437921206344	1.511245950277902	0	1.2670539202833573	0.6135896729058102	0
1.3465735321737933	-0.08775778428538923	1.5164676143844733	0	1.2769108408291263	0.6010179577829498	0
1.355164244509903	-0.07674644738147952	1.5215764639093678	0	1.2866085085898074	0.588354077970513	0
1.3637467421826794	-0.06566309860495596	1.5265713574740822	0	1.2961455424770505	0.5756012287822281	0
1.3723201036298718	-0.054510477615302484	1.5314512302250314	0	1.3055206621613364	0.5627626204495101	0
1.3808834161049466	-0.04329134482941223	1.53621508759373	0	1.314732675962934	0.5498414908310465	0
1.38943578960286	-0.03200846096117667	1.5408620128827812	0	1.3237804953559156	0.5368410816755073	0
1.397976348663719	-0.020664595309769163	1.5453911621131364	0	1.3326631251041043	0.5237646479765207	0
1.4065042398262961	-0.009262513530363217	1.5498017674350368	0	1.3413796700632699	0.5106154436958623	0
1.4150186277634977	0.0021950196710124985	1.5540931342549549	0	1.3499293298509036	0.4973967246815615	0
1.4235186995706015	0.013705248673667892	1.558264642548069	0	1.358311401832443	0.4841117390999274	0
1.4320214801581903	0.025289774725923385	1.56232413233538	0	1.366542364112845	0.47073560838600675	0
1.4405346885873913	0.03695796514163572	1.5662742920683301	0	1.3746287181013785	0.4572575467841952	0
1.4490581886253142	0.04870856412889325	1.5701139177921521	0	1.382569164224416	0.4436790286873029	0
1.457591824897391	0.060540270501823215	1.5738418124069284	0	1.390362402065215	0.4300015824680743	0
1.4661354249883327	0.07245174009552792	1.577456788199796	0	1.3980071344215834	0.41622678770439014	0
1.4746888009354338	0.08444158747065816	1.5809576689820037	0	1.4055020706230006	0.4023562732183078	0
1.4832517553744347	0.09650839430238706	1.5843432939278825	0	1.412845933643803	0.38839170737225287	0
1.4918240676684373	0.10865068965226941	1.5876125134192396	0	1.4200374499335637	0.3743348208998227	0
1.5004055012612634	0.12086695997218982	1.590764193719352	0	1.4270753580265705	0.36018739534532823	0
1.508995805618351	0.13315565171221438	1.593797219171522	0	1.4339584120521351	0.3459512600471984	0
1.5175947068975733	0.14551515781527435	1.5967104905072322	0	1.4406853763246317	0.3316283077902564	0
1.5262019143288055	0.1579438266197606	1.5995029289540927	0	1.4472550328481129	0.3172204845073588	0
1.5348171168950406	0.17043995697289321	1.6021734768737566	0	1.4536661809799531	0.30272979495195146	0
1.543439980736941	0.18300179432493396	1.6047210989095468	0	1.4599176380019998	0.28815830724230307	0
1.5520701469974463	0.1956275274313305	1.6071447834961636	0	1.466008240307678	0.273508156707168	0
1.5607072418420629	0.2083153029645407	1.6094435477255198	0	1.4719368530891375	0.2587815289459223	0
1.569350864356759	0.22106320785257536	1.6116164359405583	0	1.4777023643255718	0.2439806803328144	0
1.5780005861155133	0.23386926856681484	1.6136625220848821	0	1.483303687627679	0.2291079388692115	0
1.5866559530581181	0.24673145391164292	1.6155809125993672	0	1.4887397665687683	0.21416570096666085	0
1.5953164906574575	0.2596476828661752	1.6173707498161525	0	1.4940095807695206	0.1991564223510561	0
1.6039816937212117	0.27261580962349047	1.6190312120636872	0	1.499112142476991	0.1840826354588682	0
1.6126510350181398	0.28563363670232106	1.620561517877892	0	1.5040465048723317	0.1689469342170224	0
1.6213239534463704	0.29869889752545853	1.6219609262879784	0	1.5088117583166383	0.1537519943115713	0
1.6299998621556484	0.31180926893608396	1.623228740944743	0	1.513407038363396	0.13850055865593033	0
1.6386781464376439	0.32496236849534604	1.6243643122457738	0	1.517831527683227	0.12319544054568847	0
1.6473581612235333	0.3381557512036367	1.6253670396062163	0	1.5220844580374953	0.10783952748821031	0
1.6560392390434282	0.35138692220772394	1.6262363749200752	0	1.5261651173481163	0.09243576642390841	0
1.664720671683435	0.3646533095368831	1.6269718232495771	0	1.530072844218822	0.07698719547619721	0
1.6734017333958733	0.3779523002285122	1.6275729477571015	0	1.5338070420887333	0.06149690190402818	0
1.6820816578204707	0.39128120589958076	1.6280393703370701	0	1.5373671720547197	0.04596806220159561	0
1.6907596625424601	0.40463730129808706	1.6283707758247223	0	1.5407527665402239	0.030403897199538815	0
1.6994349270178626	0.4180177914400396	1.6285669131985614	0	1.5439634231875559	0.014807710352509518	0
1.7081066127923608	0.4314198438190459	1.6286275987845944	0	1.5469988157455996	-0.0008171497943257576	0
1.7167738434221116	0.44484055861000393	1.6285527181988422	0	1.5498586895888746	-0.016467254875644766	0
1.7254457859376808	0.4582926216924141	1.628341905393385	0	1.5525458883529681	-0.03215735590348989	0
1.734130516527194	0.47178711800105755	1.6279942864834192	0	1.5550622292590812	-0.04790035031889721	0
1.7428282187336768	0.48532290990380467	1.6275089950927943	0	1.5574068451968965	-0.06369488413390932	0
1.7515390662825963	0.4988988315733447	1.6268851667714435	0	1.559578866016351	-0.07953957038799336	0
1.7602632314954312	0.5125137017875099	1.6261219391207171	0	1.5615774215816465	-0.09543300407654307	0
1.7690008909051853	0.5261663324731611	1.625218451438559	0	1.5634016432553317	-0.11137377212797508	0
1.777752210650897	0.539855505662948	1.6241738464081046	0	1.565050661098345	-0.12736042650072357	0
1.7865173541409323	0.5535799851970598	1.6229872700009247	0	1.5665236063763948	-0.14339149783637845	0
1.795296488013301	0.5673385258428059	1.6216578709253937	0	1.5678196129041289	-0.15946550611246676	0
1.8040897805897853	0.5811298706855964	1.62018480082407	0	1.5689378167865267	-0.17558095760124076	0
1.8128973887690987	0.5949527303542451	1.6185672168413094	0	1.5698773552399066	-0.19173632059170204	0
1.8217194738778832	0.608805807665244	1.616804279448013	0	1.5706373692306304	-0.2079300541821979	0
1.830556193713206	0.6226877849458227	1.614895154071914	0	1.5712170028518218	-0.22416059346640135	0
1.8394077051047457	0.636597327860202	1.6128390109785435	0	1.5716154040525685	-0.24042635400318732	0
1.8482741645776322	0.6505330862647144	1.6106350253968262	0	1.5718317250306841	-0.25672573281610633	0
1.8571557214285803	0.6644936831419357	1.6082823796575434	0	1.5718651225994347	-0.27305709544724804	0
1.866052530023468	0.6784777337541398	1.6057802604543698	0	1.5717147588956346	-0.28941879835781026	0
1.8749647497683166	0.6924838454239884	1.6031278586740396	0	1.5713798011599955	-0.30580918867981294	0
1.883892530188202	0.7065105939097848	1.600324374031544	0	1.5708594225476935	-0.32222657657025133	0
1.8928360163403595	0.720556531759624	1.5973690142947319	0	1.5701528029823144	-0.33866924497534584	0
1.9017953545641626	0.73462019719483	1.594260993864005	0	1.5692591293075744	-0.3551354600248047	0
1.910770688752342	0.7487001081064932	1.5909995353129156	0	1.568177595970376	-0.37162346400209034	0
1.9197621561200393	0.7627947552923278	1.5875838714982382	0	1.5669074062504487	-0.38813146741762583	0
1.9287698938245252	0.7769026127261389	1.5840132437051464	0	1.5654477721529534	-0.40465766102806	0
1.9377940394859525	0.7910221382458673	1.580286901711527	0	1.5637979146606251	-0.42120021664071233	0
1.9468347315062593	0.8051517739235762	1.5764041038943815	0	1.5619570639699467	-0.43775728754581705	0
1.9558920970466913	0.8192899271815096	1.5723641229169296	0	1.559924462591233	-0.454326986381795	0
1.9649662616625045	0.8334349858047957	1.5681662424186056	0	1.5576993644191635	-0.4709074027150457	0
1.9740573591529553	0.847585333184879	1.563809752648167	0	1.5552810325473798	-0.48749662090687407	0
1.9831655059639743	0.8617393083786945	1.5592939629900413	0	1.5526687463945783	-0.504092673286182	0
1.992290828697572	0.8758952488864878	1.55461818939249	0	1.5498617951422595	-0.5206935902913797	0
2.001433440073925	0.890051453252004	1.5497817667576586	0	1.5468594852090765	-0.5372973566111314	0
2.0105934513440245	0.9042062003652936	1.544784043541086	0	1.5436611376221525	-0.5539019338059918	0
2.0197709684196434	0.9183577434778171	1.5396243844089683	0	1.5402660900378093	-0.5705052532793673	0
2.028966105134198	0.9325043306340678	1.534302163227806	0	1.5366736923783542	-0.587105240241927	0
2.038178953899086	0.9466441595139882	1.5288167804581916	0	1.5328833187930155	-0.6036997607156791	0
2.047409611202906	0.9607754168075241	1.5231676494558692	0	1.5288943590046218	-0.6202866677194911	0
2.0566581645741975	0.9748962582601006	1.5173542047806037	0	1.5247062243385856	-0.6368637778408562	0
2.0659246960615016	0.9890048141655418	1.5113759010124217	0	1.5203183473820816	-0.6534288776669829	0
2.075209284439388	1.0030991928639341	1.5052322120778368	0	1.515730181855745	-0.6699797278780849	0
2.0845119995302173	1.017177472285065	1.4989226357720151	0	1.5109412063539973	-0.6865140533026719	0
2.0938328993155197	1.0312376958780727	1.4924466968847225	0	1.505950927266185	-0.7030295381161739	0
2.1031720437092876	1.0452778936691085	1.4858039386236939	0	1.5007588726183356	-0.7195238505571623	0
2.112529475089608	1.0592960532063391	1.4789939371409448	0	1.4953646037200428	-0.735994608779482	0
2.1219052313824394	1.0732901396537806	1.4720162934892156	0	1.4897677094402175	-0.7524394044346777	0
2.131299337208617	1.0872580829356362	1.4648706411504488	0	1.4839678126382476	-0.7688557875457187	0
2.1407118098557687	1.101197787129879	1.4575566427925493	0	1.4779645680695275	-0.7852412775219283	0
2.1501426551333798	1.1151071247967206	1.4500739945439878	0	1.4717576663150673	-0.8015933564702178	0
2.1595918615094214	1.1289839289771921	1.4424224320758425	0	1.4653468393931712	-0.8179094597601235	0
2.1690594116348216	1.142826010830236	1.4346017227447843	0	1.4587318547482921	-0.8341869967315747	0
2.1785452682462014	1.1566311396574445	1.4266116783909484	0	1.4519125265070363	-0.8504233271795612	0
2.1880493815423265	1.1703970545735203	1.418452150890109	0	1.4448887123418481	-0.866615775044641	0
2.1975716902725084	1.1841214668845275	1.4101230325257637	0	1.4376603142623903	-0.8827616311811979	0
2.2071121058572207	1.1978020381950245	1.4016242714948524	0	1.430227292649112	-0.8988581275674479	0
2.2166705313298807	1.2114364088209777	1.3929558570707983	0	1.4225896539964238	-0.9149024706945752	0
2.2262468457477986	1.225022176549539	1.3841178350661434	0	1.4147474649864358	-0.93089181654029	0
2.2358409145216824	1.2385569126434326	1.3751103002309528	0	1.4067008463994919	-0.9468232893631708	0
2.245452570776448	1.2520381369026548	1.3659334155263345	0	1.3984499909206307	-0.9626939523081826	0
2.2550816394082522	1.2654633530673267	1.3565873913654796	0	1.3899951452027852	-0.9785008490371204	0
2.2647279068959385	1.2788300081440755	1.3470725164737671	0	1.3813366382813743	-0.9942409558004955	0
2.274391146296525	1.2921355291070797	1.3373891358357768	0	1.3724748623389151	-1.0099112246006445	0
2.284071103425411	1.3053773054408424	1.3275376660540252	0	1.3634102872266733	-1.0255085625917784	0
2.293767492073458	1.3185526847341462	1.317518602556794	0	1.354143467820809	-1.0410298268371616	0
2.3034800043293178	1.3316589889441697	1.307332511242582	0	1.3446750369985419	-1.056471843415526	0
2.3132082967812306	1.3446934979609386	1.296980044969137	0	1.3350057215700928	-1.0718313880061312	0
2.3229520007398476	1.3576534658880117	1.2864619351459214	0	1.3251363351610104	-1.08710520501569	0
2.332710713277857	1.37053611158655	1.2757790034719956	0	1.315067789830649	-1.102289996381172	0
2.34248400618076	1.3833386332179334	1.2649321544131056	0	1.3048010896421347	-1.117382438654193	0
2.3522714067534416	1.3960581858974246	1.253922398668887	0	1.2943373534958482	-1.1323791566013381	0
2.3620724205545067	1.4086919144699397	1.2427508301878447	0	1.2836777940216078	-1.147276761784433	0
2.371886513663125	1.4212369334242714	1.231418648092807	0	1.2728237389817336	-1.162071828823923	0
2.381713117150735	1.4336903360585502	1.2199271539728804	0	1.2617766293646344	-1.1767609061451878	0
2.391551628351624	1.4460491994482714	1.20827775249972	0	1.2505380205622811	-1.191340521779801	0
2.401401407548791	1.4583105837376178	1.1964719573666738	0	1.2391095886582155	-1.205807182471528	0
2.4112617834513768	1.4704715425380501	1.1845113866893224	0	1.227493126517996	-1.2201573858874055	0
2.4211320483548002	1.4825291204870705	1.1723977705673043	0	1.2156905516019476	-1.234387617682885	0
2.431011462378061	1.4944803621531466	1.1601329476224782	0	1.2037039030730845	-1.2484943619562945	0
2.4408992478401994	1.5063223089632387	1.1477188735176522	0	1.1915353505515391	-1.2624740975700746	0
2.4507945992810196	1.5180520150604437	1.1351576098668554	0	1.1791871836625274	-1.276323316819822	0
2.46069667623618	1.5296665423656075	1.1224513344454132	0	1.1666618223785323	-1.2900385195591804	0
2.4706046127356007	1.5411629755334217	1.1096023300816087	0	1.1539618063882089	-1.3036162308165629	0
2.4805175097968624	1.5525384168311394	1.0966129950551837	0	1.1410898055935186	-1.3170529947092153	0
2.4904344464363453	1.5637900025249702	1.0834858293530683	0	1.128048606718728	-1.3303453937621847	0
2.5003544729677856	1.5749148986930976	1.0702234437284175	0	1.114841122423446	-1.3434900439337696	0
2.510276621728154	1.5859103167858033	1.0568285455396647	0	1.1014703773175951	-1.356483612974208	0
2.520199902484663	1.5967735116745785	1.0433039446205852	0	1.087939513822788	-1.3693228181032855	0
2.5301233141573625	1.6075017976010286	1.0296525368560654	0	1.0742517757220744	-1.3820044448472386	0
2.5400458346865835	1.6180925399790358	1.0158773172478088	0	1.0604105211494665	-1.3945253373440285	0
2.5499664354412594	1.6285431736989113	1.0019813591263242	0	1.046419201620007	-1.4068824199805408	0
2.5598840794496023	1.6388512034999176	0.9879678151628736	0	1.0322813628168874	-1.4190726978435018	0
2.5697977252816724	1.649014210203188	0.9738399103537047	0	1.0180006372757961	-1.4310932641052203	0
2.5797063284483444	1.6590298540724775	0.9596009382419045	0	1.0035807402786963	-1.4429413040207564	0
2.589608847833505	1.6688958829763005	0.9452542496613725	0	0.9890254581243776	-1.4546141046128283	0
2.599504248007501	1.678610135910753	0.930803247022797	0	0.9743386419307787	-1.4661090588786825	0
2.6093914982900044	1.6881705431239413	0.9162513832116115	0	0.9595242060983452	-1.4774236659822289	0
2.6192695831861967	1.6975751369884111	0.9016021435942936	0	0.9445861095465086	-1.4885555441733551	0
2.629137499225135	1.7068220492131632	0.8868590477050008	0	0.929528356914679	-1.4995024275502173	0
2.638994258237512	1.7159095141346814	0.8720256414190984	0	0.9143549900725001	-1.5102621700213847	0
2.6488388904099334	1.7248358714159853	0.8571054892612299	0	0.8990700797253097	-1.520832748575269	0
2.658670447674081	1.7335995686644596	0.8421021660255994	0	0.8836777162767324	-1.531212266461271	0
2.6684880090215777	1.7421991653078723	0.8270192452482987	0	0.8681819974166183	-1.5413989578694187	0
2.6782906746119175	1.750633326316393	0.8118603047881802	0	0.8525870332615761	-1.5513911805887783	0
2.688077571831147	1.7589008263738832	0.7966289141567181	0	0.8368969327666803	-1.5611874210469452	0
2.6978478583321563	1.7670005509014493	0.7813286262864422	0	0.8211157946524174	-1.5707862956287975	0
2.7076007197021648	1.7749314923641422	0.7659629776854432	0	0.805247706972315	-1.5801865464106564	0
2.7173353731223866	1.782692751429304	0.7505354792766726	0	0.7892967370832659	-1.589387042647708	0
2.72705106843513	1.7902835356737847	0.7350496112596566	0	0.7732669257523118	-1.5983867793616846	0
2.7367470861664094	1.7977031557881633	0.719508822898995	0	0.7571622863735519	-1.6071848729641716	0
2.746422738615738	1.804951024154118	0.7039165275550645	0	0.7409867992817056	-1.6157805596957044	0
2.756077370298227	1.812026652761222	0.6882760988044556	0	0.7247444071994229	-1.6241731932847132	0
2.7657103638285023	1.8189296548539864	0.6725908577539641	0	0.7084390015342547	-1.6323622470345274	0
2.775321127621509	1.825659733339502	0.6568640900010211	0	0.692074439494869	-1.6403473002071425	0
2.784909108136813	1.8322166869117555	0.641099022839115	0	0.675654519915484	-1.6481280454241862	0
2.7944737790948833	1.8386003997230331	0.6252988401198041	0	0.6591829982506343	-1.65570427655007	0
2.804014653831093	1.844810846925674	0.6094666592364494	0	0.6426635621434924	-1.6630758954072786	0
2.8135312724720523	1.8508480831664424	0.5936055497222023	0	0.6260998503722552	-1.6702428982612776	0
2.823023208384479	1.856712244045394	0.5777185201912616	0	0.6094954388222832	-1.677205377690604	0
2.8324900582096175	1.8624035371523113	0.5618085327529961	0	0.5928538551621604	-1.6839635120836949	0
2.8419314565226514	1.867922248241867	0.5458784763023675	0	0.5761785505481394	-1.6905175731091622	0
2.851347063121939	1.8732687305887317	0.5299311857787257	0	0.5594729193949157	-1.6968679132136908	0
2.8607365718531677	1.8784434072660652	0.5139694253475258	0	0.5427402814236045	-1.703014968463838	0
2.870099700336366	1.8834467624607691	0.4979959039933058	0	0.5259838976656774	-1.7089592483645017	0
2.8794361872996252	1.8882793376654847	0.48201327853989623	0	0.5092069733492008	-1.7147013314645483	0
2.888745805751685	1.8929417359146155	0.466024129597806	0	0.4924126323652261	-1.7202418705183424	0
2.898028351293893	1.8974346128476873	0.4500309800656153	0	0.47560393639251153	-1.7255815819933604	0
2.907283640370803	1.9017586734919547	0.4340362969071177	0	0.4587838865154069	-1.7307212423671787	0
2.9165115184744823	1.9059146736061299	0.418042475784749	0	0.4419554068155777	-1.735661689842238	0
2.9257118455216005	1.9099034104792536	0.40205186526321957	0	0.42512136959092384	-1.740403813521886	0
2.9348845154840104	1.9137257291821521	0.38606673174016914	0	0.4082845582184044	-1.7449485609505595	0
2.944029430336758	1.917382508946758	0.3700893038319838	0	0.39144771366565445	-1.749296922023498	0
2.9531465214163544	1.9208746699330603	0.35412173438932754	0	0.3746134942856246	-1.7534499371297756	0
2.962235735754703	1.9242031653053182	0.33816612359241255	0	0.3577844999460445	-1.7574086878225064	0
2.9712970350041665	1.9273689789811668	0.32222452027641807	0	0.3409632732563816	-1.761174294226992	0
2.9803303978292366	1.9303731246140363	0.3062989172183443	0	0.32415229442811505	-1.7647479139096394	0
2.9893358220417534	1.9332166442581935	0.2903912468811001	0	0.3073539766121519	-1.7681307403633315	0
2.9983133250643514	1.9359006063374253	0.27450338013642056	0	0.29057066438089485	-1.7713240006577746	0
3.0072629281632777	1.9384260991295963	0.2586371538416502	0	0.2738046627107464	-1.77432894774707	0
3.016184674866335	1.9407942346313367	0.24279433799524722	0	0.25705820214850333	-1.7771468651197873	0
3.025078610913715	1.943006141334366	0.22697667108361191	0	0.24033347603086422	-1.779779058248914	0
3.033944800731101	1.9450629671901654	0.21118583070132457	0	0.22363260930713255	-1.7822268581572394	0
3.042783320098989	1.946965876005814	0.19542344643891132	0	0.20695767203657703	-1.7844916171592478	0
3.0515942464884716	1.94871604414072	0.17969111708969146	0	0.1903106974835998	-1.7865747049528307	0
3.060377668887743	1.9503146615631721	0.16399039314581085	0	0.17369366350005316	-1.7884775098925254	0
3.0691336857200167	1.9517629300651476	0.14832278052238193	0	0.15710849636116483	-1.7902014368736359	0
3.0778623923674098	1.9530620602350932	0.13268976296135668	0	0.1405570943902875	-1.791747903730406	0
3.0865639038152235	1.954213274035218	0.11709276159368198	0	0.12404128506138443	-1.7931183442985135	0
3.0952383248918873	1.9552177995085949	0.10153318836628773	0	0.10756288148243934	-1.7943142021021672	0
3.1038857680055703	1.9560768727682658	0.08601241443545346	0	0.09112364885683472	-1.7953369327028255	0
3.1125063470480545	1.9567917364618048	0.0705317812562082	0	0.07472531615240874	-1.796188001845835	0
3.121100176232695	1.9573636391343048	0.055092602854920576	0	0.05836957844127491	-1.796868884670209	0
3.129667375056641	1.95779383497124	0.03969615710607152	0	0.04205808759434146	-1.7973810653645887	0
3.1382080528769025	1.9580835825390857	0.024343713652592816	0	0.02579248180095708	-1.7977260356241223	0
3.146722323207958	1.9582341453227694	0.009036508423581596	0	0.009574358517112056	-1.79790529524105	0
3.155210290544649	1.9582467910575532	-0.00622423247303122	0	-0.006594700273956502	-1.7979203512547128	0
3.1636720560169085	1.9581227919181539	-0.021437302710649607	0	-0.02271313866431125	-1.7977727181172112	0
3.1721546531657765	1.9578616021424617	-0.03668588086047823	0	-0.03886880903566922	-1.7974617479332637	0
3.1806629340218033	1.9574619731269385	-0.05197728251437324	0	-0.05506918080771697	-1.7969859581260406	0
3.1891969970152303	1.9569226930229193	-0.0673102516120795	0	-0.07131263676918558	-1.796343912053101	0
3.1977569560387695	1.9562425544198452	-0.08268353462895563	0	-0.08759755764698263	-1.7955341805775977	0
3.206342919530829	1.9554203556713372	-0.09809584279798964	0	-0.10392228214193241	-1.7945553436892843	0
3.214954997834874	1.9544549008714351	-0.11354586515153722	0	-0.12028512080758466	-1.7934059905128747	0
3.2235933042908833	1.9533449999735966	-0.12903227029028805	0	-0.13668435798648668	-1.7920847194806337	0
3.232257954175962	1.9520894691374266	-0.14455370429060588	0	-0.15311824965754756	-1.7905901387701595	0
3.2409490622143498	1.9506871314282963	-0.16010878605985343	0	-0.1695850185845389	-1.7889208671561299	0
3.2496667312399765	1.949136819416104	-0.1756960869076025	0	-0.18608283276610466	-1.7870755371162186	0
3.25841107701023	1.9474373715812359	-0.1913141747923126	0	-0.2026098523466005	-1.7850527905591655	0
3.267182201193444	1.9455876376265127	-0.20696156587829362	0	-0.21916417841772703	-1.78285128514727	0
3.275980208215756	1.9435864761386714	-0.22263675453918297	0	-0.23574388485323888	-1.7804696915059544	0
3.2848051905574165	1.941432758545611	-0.2383381870517153	0	-0.25234699056385623	-1.7779066979199127	0
3.293657234781179	1.9391253689699268	-0.2540642723323756	0	-0.26897147095167623	-1.7751610101381632	0
3.3025364203574616	1.9366632055482402	-0.2698133798407735	0	-0.2856152557884335	-1.7722313529169584	0
3.3114428234699345	1.9340451803705558	-0.2855838463382974	0	-0.3022762364534617	-1.769116469914118	0
3.3203765048430274	1.9312702241429678	-0.30137395438310516	0	-0.31895224331430583	-1.7658151291965691	0
3.3293375185053904	1.9283372850488818	-0.3171819479916687	0	-0.33564106238772673	-1.7623261218383242	0
3.338325902076505	1.9252453332505952	-0.3330060156631701	0	-0.3523404175320353	-1.758648267222359	0
3.347341679412639	1.9219933618093714	-0.34884429534354383	0	-0.36904797582392984	-1.7547804140747005	0
3.3563848692758804	1.9185803850229564	-0.3646948899243308	0	-0.385761364033669	-1.7507214384214689	0
3.3654554713021874	1.9150054450349456	-0.3805558429214759	0	-0.4024781431007277	-1.7464702513783226	0
3.3745534685577088	1.91126761290128	-0.3964251434486362	0	-0.41919581353611823	-1.7420258003404248	0
3.3836788360726775	1.9073659867971904	-0.41230074156901547	0	-0.43591183174172443	-1.737387066767736	0
3.3928315180751607	1.9032997035365469	-0.4281805092281155	0	-0.45262356902956635	-1.7325530797927313	0
3.402011448987918	1.899067931833984	-0.4440622775084734	0	-0.4693283510332271	-1.7275229081152106	0
3.4112185418471297	1.89466987929356	-0.4599438172174316	0	-0.4860234374466235	-1.7222956682127417	0
3.420452691317177	1.8901047932160582	-0.4758228449507925	0	-0.5027060285957523	-1.7168705251973568	0
3.4297137710750016	1.8853719640222695	-0.49169701949391936	0	-0.5193732618544806	-1.711246696777566	0
3.4390016347437156	1.8804707270268082	-0.5075639444329583	0	-0.5360222145976352	-1.70542345525601	0
3.4483161108459317	1.8754004674126463	-0.5234211606434819	0	-0.5526498965427737	-1.699400133326312	0
3.4576570062934744	1.870160620835872	-0.5392661534928631	0	-0.5692532575482374	-1.6931761246743877	0
3.4670241057946316	1.8647506760574468	-0.555096353109259	0	-0.5858291881352806	-1.6867508869859305	0
3.476417161071636	1.8591701837529775	-0.570909117631111	0	-0.6023745022205496	-1.6801239522874858	0
3.4858359061414883	1.8534187502386767	-0.5867017605891124	0	-0.618885966068226	-1.6732949193709057	0
3.4952800448866412	1.8474960472622728	-0.6024715315829645	0	-0.6353602783526885	-1.6662634652955763	0
3.5047492584984816	1.8414018100412333	-0.6182156305326713	0	-0.6517940853662652	-1.6590293429325802	0
3.5142431936530154	1.835135847407662	-0.6339311898783065	0	-0.6681839627591728	-1.6515923928805796	0
3.5237614714794097	1.8286980388450438	-0.6496152915845727	0	-0.6845264336475293	-1.6439525398192194	0
3.5333036872596395	1.822088337097788	-0.6652649686743298	0	-0.7008179705517287	-1.6361097954797825	0
3.5428693981040684	1.815306779388441	-0.6808771872888033	0	-0.7170549771050154	-1.6280642718273377	0
3.5524581407793066	1.808353477675396	-0.6964488782872371	0	-0.7332338213432026	-1.6198161693739912	0
3.562069410012028	1.8012286367418537	-0.7119769043799188	0	-0.7493508019481774	-1.6113657985121852	0
3.5717026762978406	1.7939325440873248	-0.7274580917726556	0	-0.7654021815841414	-1.602713567397057	0
3.581357372893743	1.7864655821157291	-0.7428892118824811	0	-0.7813841683747278	-1.5938599962783284	0
3.591032908257454	1.7788282212151887	-0.7582670041673814	0	-0.7972929400471426	-1.5848057091720886	0
3.6007286487555294	1.7710210357516911	-0.773588151538824	0	-0.8131246189811276	-1.5755514527032486	0
3.6104439375429838	1.7630446916455378	-0.7888493134805682	0	-0.8288753069961187	-1.566098081258968	0
3.6201780816170888	1.7548999589562824	-0.8040471086658573	0	-0.8445410679043194	-1.5564465717928198	0
3.629930354395869	1.746587712248821	-0.8191781224184401	0	-0.8601179357957176	-1.5465980241445143	0
3.6397000042784584	1.7381089253852882	-0.8342389233138072	0	-0.8756019326982515	-1.5365536547612832	0
3.6494862402051154	1.7294646859216356	-0.8492260442424182	0	-0.8909890496803269	-1.5263148136493094	0
3.6592882451927045	1.7206561853855529	-0.8641360068500061	0	-0.9062752725993879	-1.5158829727535552	0
3.6691051732861903	1.711684723487388	-0.8789653202561988	0	-0.9214565813701873	-1.505259730850084	0
3.6789361489316255	1.7025517102404102	-0.8937104836515163	0	-0.9365289532493692	-1.494446815963956	0
3.688780279091435	1.693258655906332	-0.908368007905265	0	-0.9514883855295334	-1.483446073378988	0
3.6986366336828183	1.6838071903608043	-0.9229343897886294	0	-0.9663308698238149	-1.472259488481481	0
3.708504271371466	1.6741990395979105	-0.9374061538189021	0	-0.9810524353839156	-1.4608891588699888	0
3.7183822224963885	1.664436042526812	-0.9517798302619125	0	-0.9956491272593987	-1.4493373141659238	0
3.72826950309055	1.6545201377546646	-0.9660519790429553	0	-1.010117031226679	-1.437606300305625	0
3.738165106516367	1.6444533719760321	-0.9802191807868307	0	-1.0244522652724537	-1.4256985894065284	0
3.7480680256469747	1.6342378772544295	-0.9942780716482779	0	-1.0386510154028534	-1.4136167528399612	0
3.757977232775763	1.6238758908203907	-1.0082253172955806	0	-1.0527095098129724	-1.4013634846046166	0
3.7678917015961844	1.613369731607632	-1.0220576467861966	0	-1.0666240535859164	-1.3889415735357988	0
3.7778103972126242	1.6027218094034839	-1.0357718407909307	0	-1.0803910172297768	-1.3763539140952639	0
3.7877322814741614	1.591934617991728	-1.0493647414278284	0	-1.0940068470112196	-1.3636034982347	0
3.7976563224021973	1.5810107232491726	-1.062833267185532	0	-1.1074680802697299	-1.350693401305521	0
3.807581490570625	1.5699527650446548	-1.0761744096123425	0	-1.1207713423875836	-1.3376267842916056	0
3.817506770677201	1.5587634421539507	-1.0893852503450503	0	-1.1339133640285337	-1.3244068759770011	0
3.827431149342959	1.5474455234871833	-1.1024629459837438	0	-1.1468909662717477	-1.3110369862114366	0
3.837353633924856	1.5360018242688802	-1.1154047541094168	0	-1.159701086647407	-1.29752047777281	0
3.847273250300086	1.5244352053969845	-1.1282080307013498	0	-1.1723407765795442	-1.2838607656263923	0
3.8571890438745697	1.5127485691520175	-1.1408702317309691	0	-1.1848072029623504	-1.2700613118756579	0
3.867100076615256	1.5009448595944583	-1.153388909580337	0	-1.1970976446230144	-1.2561256262521834	0
3.8770054391900617	1.4890270449186989	-1.1657617283780075	0	-1.2092095073214588	-1.2420572453071141	0
3.8869042523747015	1.476998112049557	-1.177986465031081	0	-1.221140324523071	-1.2278597260686859	0
3.896795660140929	1.4648610714373438	-1.190060999928485	0	-1.2328877480828797	-1.2135366517389847	0
3.9066788405350117	1.4526189402434433	-1.2019833294623583	0	-1.2444495601897276	-1.1990916118886592	0
3.9165529990558383	1.4402747467957604	-1.2137515567711858	0	-1.255823664018544	-1.1845282077592436	0
3.9264173744781936	1.4278315197898495	-1.2253638975104126	0	-1.2670080889653221	-1.1698500395666722	0
3.9362712484611375	1.4152922723231596	-1.2368186893782371	0	-1.2780009993125085	-1.1550606877203486	0
3.9461139247028822	1.4026600246301455	-1.2481143659539224	0	-1.2888006685716136	-1.140163739692227	0
3.955944748376656	1.389937775909133	-1.2592494776169074	0	-1.2994054990839465	-1.1251627568389813	0
3.9657630961237875	1.3771285135492624	-1.2702226779398527	0	-1.309814008408774	-1.1100612853398157	0
3.975568382415744	1.3642352014726713	-1.2810327288084005	0	-1.3200248336034908	-1.0948628425061158	0
3.985360053533983	1.351260784646358	-1.2916784915010686	0	-1.3300367221320957	-1.0795709221570333	0
3.995137594457889	1.3382081767584693	-1.30215893196778	0	-1.339848536179215	-1.0641889801497968	0
4.004900524003637	1.325080263441734	-1.3124731130663096	0	-1.3494592446219216	-1.048720438237725	0
4.014648385839118	1.311879911487804	-1.3226201829054611	0	-1.3588679115184386	-1.0331686949804197	0
4.024380767064713	1.2986099409458547	-1.3325993920045027	0	-1.3680737113563772	-1.0175370929245946	0
4.034097280969589	1.2852731456251627	-1.3424100727500063	0	-1.3770759092162064	-1.0018289428164835	0
4.0437975703918845	1.27187228608655	-1.3520516407230512	0	-1.3858738613468184	-0.9860475153959942	0
4.0534813143839665	1.258410077933526	-1.361523598857793	0	-1.3944670181781968	-0.9701960276614402	0
4.063148217055471	1.2448892048632854	-1.3708255239002	0	-1.4028549111887367	-0.9542776582918122	0
4.072798005219253	1.2313123199591907	-1.3799570621375927	0	-1.4110371484033475	-0.9382955492136678	0
4.082430441161541	1.2176820257160137	-1.3889179392586213	0	-1.4190134224914022	-0.9222527821351206	0
4.092045304710784	1.204000897348965	-1.3977079411199937	0	-1.4267834927822793	-0.9061524060316025	0
4.1016424038159585	1.190271466139206	-1.4063269215772147	0	-1.4343471915609711	-0.8899974175865231	0
4.11122156944527	1.1764962249779436	-1.4147747955564267	0	-1.4417044171660813	-0.8737907677613941	0
4.120782655273977	1.1626776272840382	-1.423051536695324	0	-1.4488551311944369	-0.8575353605644029	0
4.1303255353979145	1.1488180888866495	-1.4311571733250403	0	-1.4557993542908063	-0.8412340553056462	0
4.13985010554719	1.1349199849583078	-1.4390917875374882	0	-1.462537164623607	-0.824889663028648	0
4.149356274570653	1.120985661263466	-1.4468555062450488	0	-1.4690686895983402	-0.808504959775187	0
4.158843972394303	1.1070174214986601	-1.4544485061073045	0	-1.4753941094019265	-0.7920826717308632	0
4.168313144194503	1.0930175348110251	-1.461871006965758	0	-1.4815136507843578	-0.7756254841003339	0
4.1777637508048	1.0789882343237132	-1.4691232705706854	0	-1.487427585372231	-0.759136039404566	0
4.187195766302025	1.0649317199131605	-1.4762055971611652	0	-1.4931362262381545	-0.7426169407748089	0
4.196609183873879	1.0508501487103026	-1.483118328287264	0	-1.4986399295107307	-0.7260707408190958	0
4.206004001318352	1.0367456560953192	-1.489861834589626	0	-1.5039390839685363	-0.7094999663203021	0
4.215380239031654	1.0226203281747785	-1.4964365275255693	0	-1.50903411973784	-0.692907085923119	0
4.224737918343359	1.0084762337830162	-1.5028428424826525	0	-1.5139254944359288	-0.6762945477554059	0
4.2340770740692415	0.994315405204962	-1.5090812466193797	0	-1.5186136988203554	-0.6596647568016105	0
4.243397752179249	0.9801398412414447	-1.515152235881068	0	-1.5230992538657433	-0.6430200785272298	0
4.252700006213415	0.9659515122939775	-1.521056331462407	0	-1.5273827075632644	-0.6263628448701969	0
4.261983898504852	0.9517523582152403	-1.5267940795586914	0	-1.5314646342285585	-0.6096953517351251	0
4.271249505461943	0.9375442799275121	-1.5323660534026566	0	-1.5353456353143582	-0.593019849175386	0
4.28049689928564	0.9233291672235406	-1.5377728411926166	0	-1.539026330428786	-0.5763385740399816	0
4.28972616376993	0.9091088744234103	-1.5430150549274144	0	-1.5425073631410717	-0.5596537214140289	0
4.298937394460531	0.8948852198917859	-1.5480933291697927	0	-1.5457893994028933	-0.5429674440737636	0
4.308130681409456	0.8806600125487051	-1.553008310637564	0	-1.5488731202952877	-0.5262818836016381	0
4.317306130235396	0.8664350192773309	-1.5577606690456849	0	-1.5517592285882622	-0.5095991321631268	0
4.326463845920488	0.8522119899047028	-1.562351087476528	0	-1.554448442111847	-0.4929212618230283	0
4.335603935288624	0.8379926533892031	-1.5667802632734888	0	-1.5569414940625435	-0.4762503200793005	0
4.344726518375343	0.8237787001121903	-1.5710489127777332	0	-1.5592391351504615	-0.4595883091128257	0
4.353831716099269	0.8095718010371108	-1.5751577644369008	0	-1.5613421290999978	-0.44293720826347527	0
4.362919649160271	0.7953736095021227	-1.579107557937629	0	-1.5632512519427064	-0.42629897613524187	0
4.371990440886602	0.7811857568503195	-1.5828990450710616	0	-1.5649672921596443	-0.40967554547930424	0
4.381044226571259	0.7670098378716017	-1.5865329928704317	0	-1.5664910514969084	-0.3930688061473472	0
4.390081133896386	0.7528474415097905	-1.5900101749404372	0	-1.567823340657355	-0.37648064107559337	0
4.399101300241957	0.7387001238712619	-1.5933313780165168	0	-1.568964981733192	-0.359912894668687	0
4.408104862450926	0.724569424357142	-1.596497397351345	0	-1.5699168058537587	-0.34336739170370256	0
4.417091960724618	0.7104568596788224	-1.5995090377430863	0	-1.57067965317241	-0.3268459303254161	0
4.426062735929753	0.6963639282133121	-1.602367112138808	0	-1.5712543720193715	-0.3103502871502168	0
4.435017334596231	0.6822921022898447	-1.605072442771105	0	-1.5716418186501928	-0.29388220824198297	0
4.443955902546054	0.6682428383449233	-1.6076258586534962	0	-1.571842856240053	-0.2774434210030497	0
4.452878584610063	0.6542175775269387	-1.6100281953004303	0	-1.571858354626344	-0.26103563488078696	0
4.461785537060648	0.6402177263152018	-1.6122802975916535	0	-1.5716891897190466	-0.24466051869892314	0
4.47067691627276	0.6262446745180308	-1.614383015995274	0	-1.5713362425629163	-0.22831972172251352	0
4.479552883098998	0.6122997885841289	-1.6163372072435416	0	-1.5708003987051486	-0.21201486583818357	0
4.488413591384112	0.5983844298372879	-1.6181437314829568	0	-1.57008254847634	-0.19574756687614464	0
4.49725919543944	0.5844999429113066	-1.6198034539549433	0	-1.569183586577045	-0.1795194210815373	0
4.506089860362407	0.570647639754518	-1.6213172464169883	0	-1.5681044103678705	-0.1633319864240972	0
4.514905744253212	0.5568288277477663	-1.6226859834338003	0	-1.5668459211949577	-0.14718681546441775	0
4.523707010963719	0.5430447899039679	-1.6239105444016007	0	-1.565409022616081	-0.13108543221314495	0
4.532493825139055	0.5292967928642448	-1.6249918123086022	0	-1.5637946204988857	-0.11502934147735894	0
4.541266352768146	0.5155860862522142	-1.62593067352702	0	-1.5620036225547054	-0.0990200281063273	0
4.550024762950701	0.5019139001401413	-1.626728017659805	0	-1.5600369375259644	-0.08305895403420002	0
4.558769221997703	0.48828145448584265	-1.6273847367106997	0	-1.5578954761201995	-0.06714756929691379	0
4.567499905546815	0.4746899404728749	-1.6279017257478077	0	-1.5555801477096656	-0.05128729025204801	0
4.576216989063997	0.46114053559326695	-1.628279881654821	0	-1.553091861952346	-0.03547951718885285	0
4.584920648066139	0.4476344035315674	-1.628520102985037	0	-1.5504315285061587	-0.019725634189862833	0
4.593611059975707	0.4341726915269393	-1.6286232898067057	0	-1.5476000561737422	-0.0040270060519668575	0
4.602288406112029	0.42075652755809256	-1.628590343378575	0	-1.5445983517808133	0.0116150249949281	0
4.610957086170117	0.40738052433117133	-1.6284220510546505	0	-1.541425734928607	0.02720671047064795	0
4.6196297846951735	0.39402659547088326	-1.6281185844747674	0	-1.5380779055918818	0.0427690925321684	0
4.628305637835953	0.38069761318681083	-1.6276801310933031	0	-1.5345552003334741	0.05829877616493259	0
4.636983799207316	0.36739641241217497	-1.6271069470619104	0	-1.530858033677239	0.07379241120747367	0
4.645663444619108	0.35412578226959174	-1.6263993551888847	0	-1.5269868940050935	0.08924670231283001	0
4.654343785704474	0.340888444148715	-1.6255577414945201	0	-1.5229423346083701	0.10465843448168764	0
4.663024062957828	0.3276870614636929	-1.624582552951502	0	-1.5187249732811314	0.12002446168772007	0
4.67170353987096	0.31452424766431575	-1.6234742956994317	0	-1.5143354921474443	0.1353416975511352	0
4.68038151499244	0.30140254710913905	-1.6222335310787837	0	-1.5097746285597444	0.15060713759384595	0
4.6890573097273105	0.28832445286092956	-1.620860874567269	0	-1.5050431780079672	0.16581783852179907	0
4.697730284093657	0.2752923822833373	-1.6193569907595393	0	-1.5001419823812379	0.18097094659952606	0
4.706399816797111	0.2623087065325532	-1.6177225939023359	0	-1.4950719375659132	0.19606366333670205	0
4.715065328738951	0.24937571482228227	-1.6159584410618448	0	-1.489833976703472	0.21109328702025776	0
4.72372625364532	0.23649565800412783	-1.6140653351224055	0	-1.4844290841867265	0.22605716204109036	0
4.732382064786916	0.22367070833322267	-1.6120441169096156	0	-1.4788582764523364	0.2409527256384595	0
4.741032258616782	0.21090298366173127	-1.6098956659437167	0	-1.4731226086231772	0.2557774797652048	0
4.74967635865662	0.19819454145337592	-1.607620897181853	0	-1.4672231690479793	0.27052899802595126	0
4.758313913708477	0.18554738129934123	-1.6052207590402305	0	-1.4611610774256723	0.2852049227378548	0
4.76694449839945	0.17296344405054817	-1.6026962308839912	0	-1.454937481435714	0.29980296591962124	0
4.775567715030909	0.16044460915380745	-1.6000483200705313	0	-1.4485535523326896	0.3143209123595514	0
4.7841831882219426	0.1479927025247508	-1.597278061215533	0	-1.4420104858785932	0.3287566104622335	0
4.792790559095436	0.13560950493895846	-1.594386516095746	0	-1.435309504259922	0.34310796251053854	0
4.8013895012086625	0.12329672918654883	-1.5913747662924802	0	-1.4284518411277602	0.3573729511286233	0
4.809979706861884	0.11105604005242896	-1.5882439154942876	0	-1.4214387493018574	0.37154961609933745	0
4.818560886937509	0.09888905465774832	-1.5849950877701702	0	-1.4142714986150904	0.3856360539595872	0
4.827132766110122	0.08679734936053138	-1.5816294277209957	0	-1.4069513777832214	0.3996304100051815	0
4.835695100652141	0.07478243487172233	-1.5781480917024338	0	-1.3994796768941382	0.41353090707758244	0
4.844247655667817	0.06284578869633389	-1.574552254921364	0	-1.3918577044582188	0.4273358080011259	0
4.852790216646487	0.05098883909241798	-1.5708431053060539	0	-1.3840867754738557	0.44104343413981345	0
4.86132258331656	0.03921297396453947	-1.5670218444859558	0	-1.3761682148131273	0.4546521551014429	0
4.869844576489805	0.027519531741234567	-1.5630896832121783	0	-1.3681033488888075	0.46816039927158093	0
4.87835602574327	0.01590981868765278	-1.559047845471393	0	-1.3598935152458373	0.4815666338014055	0
4.886856777987743	0.004385097425225033	-1.5548975632744075	0	-1.351540052798244	0.49486937787001817	0
4.895346691388658	-0.007053404413372452	-1.5506400782176364	0	-1.3430443059385608	0.5080671926860917	0
4.903828659000941	-0.018408528668999634	-1.5462750645770553	0	-1.3344045161843647	0.5211633335763435	0
4.912325052039136	-0.029708850889835596	-1.5417916481511755	0	-1.3255983629653154	0.534190709804974	0
4.920835068943417	-0.04095164765029483	-1.5371904843818935	0	-1.3166265796563292	0.5471461130056365	0
4.929357897823105	-0.052134203167771814	-1.5324722958424204	0	-1.3074899833890532	0.5600263465199097	0
4.937892710042536	-0.06325380290937903	-1.5276378761475897	0	-1.2981894825760802	0.5728282181971617	0
4.946438656351086	-0.07430773086082863	-1.5226880928088455	0	-1.288726082215805	0.5855485374368138	0
4.954994870357128	-0.08529327644553106	-1.5176238859254811	0	-1.2791008812147628	0.5981841233466321	0
4.963560464606893	-0.09620773189345264	-1.5124462710600388	0	-1.2693150777893298	0.6107318019117567	0
4.972134532324067	-0.1070483970027603	-1.5071563388112688	0	-1.2593699685945603	0.6231884116757025	0
4.98071615890522	-0.11781259602059643	-1.5017552479830112	0	-1.2492669360291835	0.6355508233304545	0
4.98930440761457	-0.12849766187939274	-1.4962442345473128	0	-1.2390074653209373	0.6478159217940023	0
4.99789833167198	-0.13910095375474454	-1.4906246041746423	0	-1.2285931308167215	0.6599806265725503	0
5.0064969742497425	-0.14961985916154885	-1.4848977319348289	0	-1.2180255959175228	0.6720418943432698	0
5.015099366257583	-0.1600517933818343	-1.479065063448581	0	-1.2073066157251435	0.6839967184801489	0
5.023704531231287	-0.17039420753574377	-1.4731281111907595	0	-1.1964380308186957	0.6958421384866089	0
5.032311485411249	-0.1806445906297811	-1.4670884537865458	0	-1.1854217666680535	0.7075752425118887	0
5.0409192417123085	-0.1908004761585031	-1.4609477324453544	0	-1.1742598279020593	0.7191931750733521	0
5.049526809307312	-0.20085944332299313	-1.454707650268198	0	-1.1629542979195735	0.7306931386049924	0
5.058133198674011	-0.2108191245456568	-1.448369967479317	0	-1.151507331179054	0.7420724021976098	0
5.066737418254806	-0.22067720304925859	-1.4419365025854545	0	-1.1399211563021112	0.7533282989698906	0
5.075338480474898	-0.23043142119273277	-1.4354091265648015	0	-1.1281980666320786	0.7644582357240278	0
5.0839354015295015	-0.24007958139210384	-1.4287897614463219	0	-1.1163404188061232	0.7754596941145914	0
5.092527202531951	-0.24961954851531024	-1.4220803778016984	0	-1.1043506294050094	0.7863302334940921	0
5.10111291448459	-0.25904925632402204	-1.415282989086559	0	-1.0922311660347	0.7970674983552374	0
5.109691573958797	-0.2683667034682389	-1.4083996531438632	0	-1.0799845512435766	0.8076692138592201	0
5.118262229768791	-0.27756996148064966	-1.4014324649707588	0	-1.0676133508781893	0.8181331950222921	0
5.126823940632766	-0.2866571727109416	-1.3943835565185476	0	-1.0551201750119998	0.828457344435532	0
5.135375779852211	-0.29562655569082924	-1.3872550907458923	0	-1.0425076686814214	0.8386396584256438	0
5.143916831345377	-0.30447640117983066	-1.380049262721253	0	-1.0297785151325929	0.8486782226174664	0
5.152446194819332	-0.31320507774355616	-1.372768293120641	0	-1.0169354256066632	0.8585712183143762	0
5.16096298510727	-0.3218110310127123	-1.365414426489113	0	-1.0039811375715602	0.8683169216902319	0
5.1694663315360785	-0.3302927829565641	-1.3579899295274438	0	-0.9909184129789218	0.877913702996738	0
5.177955380476413	-0.33864893425253667	-1.3504970866051702	0	-0.9777500316307205	0.8873600292681688	0
5.186429293834035	-0.3468781624745085	-1.3429381987862254	0	-0.9644787907203719	0.8966544622852409	0
5.194887249286688	-0.3549792219957341	-1.3353155813798714	0	-0.9511075017572101	0.9057956584771912	0
5.20332844217046	-0.3629509453560754	-1.3276315599924255	0	-0.9376389848485842	0.914782370467352	0
5.2117520833165125	-0.3707922406712015	-1.3198884702445537	0	-0.924076069392996	0.9236134441465429	0
5.220157403087164	-0.37850209479936103	-1.312088651853327	0	-0.9104215848752717	0.9322878222298716	0
5.228543644997467	-0.3860795667775681	-1.3042344523347873	0	-0.8966783684879516	0.9408045368519198	0
5.236910066270355	-0.39352378784517433	-1.2963282244855614	0	-0.8828492618215116	0.949162709590579	0
5.245255943015517	-0.40083396538543364	-1.2883723194375556	0	-0.8689370997974553	0.9573615558741054	0
5.253580567689081	-0.40800937977995955	-1.280369086944958	0	-0.8549447122318928	0.9654003814139488	0
5.261883243923069	-0.4150493792084118	-1.2723208783953757	0	-0.8408749301270898	0.9732785763519419	0
5.2701632890141985	-0.421953381166428	-1.2642300425861916	0	-0.8267305792889034	0.9809956169422747	0
5.278420038329243	-0.4287208752829594	-1.2560989195220604	0	-0.8125144704632371	0.9885510686614796	0
5.286652836344271	-0.43535141504388186	-1.2479298473648623	0	-0.7982294124402647	0.9959445769214507	0
5.294861039114659	-0.44184461919773566	-1.2397251583533657	0	-0.7838782058558246	1.0031758686151255	0
5.303044016924272	-0.44820017304638937	-1.2314871744645324	0	-0.7694636365153669	1.01024475351197	0
5.311201148165879	-0.4544178228448283	-1.223218211918776	0	-0.7549884841683895	1.0171511179812993	0
5.319331823830965	-0.46049737854894623	-1.2149205751120231	0	-0.740455512767442	1.0238949280072618	0
5.327435444037817	-0.46643871035650647	-1.206596558603016	0	-0.7258674748030791	1.030476225296432	0
5.335511419546823	-0.4722417490629846	-1.198248444103169	0	-0.7112271068729572	1.0368951276217584	0
5.343559165901054	-0.47790648111405054	-1.1898785051349767	0	-0.6965371386841062	1.0431518232972745	0
5.351578108373019	-0.48343295151093174	-1.1814890006033112	0	-0.6818002826062334	1.0492465743429313	0
5.3595676785535264	-0.48882126067455406	-1.1730821770332496	0	-0.6670192384090846	1.0551797129607787	0
5.36752731754512	-0.4940715658906672	-1.16466026395516	0	-0.6521966859517538	1.060951643062174	0
5.375456468800095	-0.4991840758437683	-1.156225480255685	0	-0.6373352971511449	1.0665628341866997	0
5.383354589333134	-0.504159057200951	-1.147780021102174	0	-0.6224377137381514	1.0720138286586987	0
5.391221133306286	-0.5089968233848797	-1.139326074295011	0	-0.6075065768560269	1.0773052291910588	0
5.3990555647548835	-0.5136977420607457	-1.1308658056300633	0	-0.5925445020383384	1.082437707017425	0
5.4068573517563525	-0.5182622307426189	-1.1224013640698252	0	-0.5775540890935016	1.0874119969863087	0
5.414625966044377	-0.5226907559654178	-1.1139348811755863	0	-0.5625379218819434	1.092228896566833	0
5.422360884836215	-0.5269838336837996	-1.1054684681495694	0	-0.5474985638436531	1.0968892661798189	0
5.430061594508135	-0.5311420304713177	-1.0970042108185258	0	-0.5324385498175136	1.101394030373057	0
5.437727577587287	-0.5351659557373452	-1.0885441830002178	0	-0.5173604105655905	1.1057441692617227	0
5.44535832353376	-0.5390562670528651	-1.0800904338316817	0	-0.50226665102263	1.1099407241840058	0
5.452953331639111	-0.5428136706440879	-1.0716449836283903	0	-0.4871597435905312	1.113984798069092	0
5.460512100509879	-0.5464389152748143	-1.0632098347076013	0	-0.47204214819402474	1.117877548685363	0
5.468034134919846	-0.5499327950041318	-1.054786963009041	0	-0.4569162980507345	1.1216201914563992	0
5.475518945530915	-0.5532961481585708	-1.0463783176110513	0	-0.44178459949408244	1.1252139981739497	0
5.482966046570646	-0.55652985544502	-1.0379858225932905	0	-0.4266494360258869	1.128660294790032	0
5.490374955895389	-0.5596348392444915	-1.0296113762791188	0	-0.41151316767837454	1.131960460471047	0
5.497745201529833	-0.5626120654564363	-1.0212568431544733	0	-0.39637811708464704	1.135115929340328	0
5.505076314304142	-0.5654625394390485	-1.0129240615208264	0	-0.3812465839533338	1.1381281859310677	0
5.512367827755941	-0.5681873052689199	-1.004614843029376	0	-0.36612084494737346	1.1409987641800927	0
5.519619290925968	-0.5707874495270224	-0.996330957497932	0	-0.35100312666837363	1.143729251156114	0
5.52683025510561	-0.5732640951677946	-0.9880741474162109	0	-0.3358956326064106	1.1463212803177176	0
5.534000276984176	-0.5756184018450294	-0.9798461238610471	0	-0.32080053634930317	1.148776531591768	0
5.541128922109726	-0.5778515660430688	-0.9716485620336778	0	-0.305719973981897	1.1510967312131313	0
5.54821576809662	-0.5799648208172059	-0.963483097076948	0	-0.2906560368645537	1.1532836511236801	0
5.555260399744399	-0.5819594330126469	-0.9553513292380691	0	-0.2756107815854748	1.1553391057461344	0
5.562262404876189	-0.5838367011104867	-0.9472548283009263	0	-0.2605862387123285	1.157264949433623	0
5.569221390775778	-0.5855979585060848	-0.9391951142239979	0	-0.2455843773343557	1.1590630794757049	0
5.576136969520017	-0.58724456813584	-0.9311736737453303	0	-0.23060713618904913	1.160735430195844	0
5.583008767110927	-0.5887779235578511	-0.9231919495199421	0	-0.21565640381856901	1.1622839736711466	0
5.589836418129277	-0.5901994463095941	-0.9152513460579702	0	-0.20073402994624728	1.163710716639951	0
5.596619571074702	-0.5915105857350942	-0.9073532233010103	0	-0.1858418137048802	1.1650176999067388	0
5.6033578860859645	-0.5927128170375164	-0.8994988990825656	0	-0.17098150843772383	1.166206995944342	0
5.610051033781251	-0.5938076397173908	-0.8916896503403581	0	-0.1561548241946065	1.167280706893105	0
5.616698703119629	-0.5947965773968553	-0.8839267038360952	0	-0.1413634102245606	1.1682409639069777	0
5.6233005906510005	-0.5956811745996866	-0.8762112486305822	0	-0.1266088787343139	1.1690899235121925	0
5.629856413277247	-0.5964629971247378	-0.8685444211513811	0	-0.11189277643162993	1.169829767465477	0
5.6363658925255375	-0.5971436285344232	-0.8609273235861742	0	-0.09721661972387753	1.1704626988740947	0
5.642828776030099	-0.5977246711136441	-0.8533609988048256	0	-0.08258184644488416	1.1709909425525276	0
5.6492448195752765	-0.5982077422743687	-0.845846451449497	0	-0.06798985623807563	1.1714167410887473	0
5.6556137943442355	-0.5985944738971095	-0.8383846395809479	0	-0.05344199433797091	1.1717423536834914	0
5.661935491493592	-0.5988865109490809	-0.8309764694759062	0	-0.03893954110241346	1.1719700542662803	0
5.668209710721857	-0.5990855093307633	-0.8236228092183799	0	-0.02448373825987246	1.1721021290074405	0
5.674436276165852	-0.5991931350071461	-0.8163244703031137	0	-0.0100757524938409	1.1721408748446103	0
5.680615017745378	-0.5992110619309793	-0.8090822297660804	0	0.004283281429229924	1.1720885971711452	0
5.686745794020766	-0.5991409708216883	-0.8018968036929354	0	0.018592313488649908	1.1719476079353581	0
5.692847385583013	-0.5989839256779174	-0.7947467098002998	0	0.032894761529093076	1.171719380997295	0
5.698923487922123	-0.5987406274208348	-0.7876281335654816	0	0.0471992406138839	1.171405205909251	0
5.704972901134735	-0.5984118666232244	-0.7805429821823444	0	0.06150294770710778	1.1710065315244487	0
5.710994434279449	-0.5979985016510726	-0.7734931352787047	0	0.07580308338162219	1.170524886943269	0
5.716986908182152	-0.5975014575565288	-0.766480440737088	0	0.09009685808899942	1.1699618794281001	0
5.722949156557082	-0.596921724876757	-0.7595067125438542	0	0.10438149445569711	1.1693191921938706	0
5.728880033208364	-0.5962603575874489	-0.7525737215901936	0	0.11865424421126486	1.1685985812462614	0
5.734778415505107	-0.5955184709092965	-0.745683190914246	0	0.1329123964518644	1.167801872087314	0
5.7406432042279185	-0.5946972393285546	-0.7388367952594802	0	0.14715327720870272	1.1669309566443269	0
5.746473328967021	-0.5937978937149957	-0.7320361542269175	0	0.1613742624930293	1.1659877892249626	0
5.752267746804781	-0.5928217191415475	-0.7252828333511495	0	0.17557277512644695	1.1649743832195822	0
5.758025445664825	-0.5917700519172742	-0.7185783398091277	0	0.18974629292373524	1.163892806966327	0
5.763745452242326	-0.5906442753909343	-0.711924112895825	0	0.20389236839107208	1.1627451783810725	0
5.769426825636739	-0.5894458181927376	-0.7053215312375261	0	0.21800861330875546	1.1615336621109411	0
5.775068665744725	-0.5881761495878073	-0.698771902909676	0	0.23209271975815815	1.1602604637447185	0
5.780670115037413	-0.5868367757498243	-0.6922764633600451	0	0.24614246506808884	1.158927825021294	0
5.786230357502112	-0.5854292366293921	-0.6858363767054934	0	0.2601557097028825	1.1575380196615208	0
5.79174861786593	-0.5839551028444464	-0.6794527367690912	0	0.2741303957752445	1.156093349236314	0
5.797224168731841	-0.5824159703692791	-0.6731265590462875	0	0.2880645656775732	1.1545961369200843	0
5.802656329958433	-0.5808134569861724	-0.6668587817489506	0	0.3019563613653651	1.1530487230577224	0
5.808044466401606	-0.5791491993285581	-0.6606502687999369	0	0.3158040193956462	1.1514534613418332	0
5.813387988032052	-0.5774248493532771	-0.6545018101399435	0	0.32960587197134894	1.1498127144755026	0
5.818686355778206	-0.5756420688634607	-0.64841411552298	0	0.3433603629282438	1.1481288480579341	0
5.823939074497214	-0.5738025281757341	-0.6423878231862461	0	0.35706603055874825	1.1464042284863538	0
5.829145699978725	-0.5719079001963114	-0.6364234924402166	0	0.3707215268303889	1.1446412165798243	0
5.834305831951979	-0.5699598593368004	-0.6305216123793953	0	0.3843256002406542	1.1428421658337824	0
5.839419118445611	-0.5679600765210009	-0.6246825976114999	0	0.39787710833834594	1.1410094170874336	0
5.844485251363481	-0.5659102174877625	-0.6189067940829318	0	0.41137500722314746	1.1391452963308373	0
5.849503966828046	-0.5638119394659791	-0.6131944794715398	0	0.424818353563668	1.1372521110704332	0
5.8544750446469225	-0.5616668882445663	-0.6075458646124112	0	0.4382063043682818	1.1353321471443933	0
5.859398306241579	-0.5594766960192203	-0.6019610966904287	0	0.45153811263280486	1.1333876663128943	0
5.864273614153984	-0.5572429787108937	-0.5964402606491878	0	0.46481312721609624	1.1314209034463423	0
5.869100869060754	-0.5549673345540479	-0.5909833834309889	0	0.47803078593445414	1.129434064908483	0
5.87388000953196	-0.5526513416118237	-0.585590435104812	0	0.4911906160704008	1.1274293260554762	0
5.878611011804942	-0.5502965553397332	-0.5802613299887507	0	0.504292235011527	1.1254088288711843	0
5.883293883603	-0.5479045092850177	-0.5749959344706733	0	0.5173353343505657	1.1233746823563495	0
5.88792866754626	-0.545476711217764	-0.5697940640051881	0	0.5303196904544969	1.121328959045939	0
5.892515435790781	-0.5430146437944	-0.5646554899750609	0	0.5432451506888292	1.1192736954689764	0
5.897054291327405	-0.5405197619660834	-0.559579939048334	0	0.556111638160712	1.1172108898993045	0
5.9015453634164015	-0.5379934936532257	-0.5545670990903879	0	0.5689191399333694	1.115142502895474	0
5.905988807862134	-0.5354372379845234	-0.5496166196293191	0	0.5816677088140603	1.113070455851179	0
5.910384805018954	-0.5328523648897696	-0.5447281148404429	0	0.5943574587107897	1.1109966307229395	0
5.914733557620914	-0.5302402149768347	-0.539901166694687	0	0.6069885593752316	1.1089228700161449	0
5.919035290132372	-0.5276020986540297	-0.5351353263882929	0	0.6195612354775061	1.1068509762037047	0
5.923290246287651	-0.5249392964674946	-0.5304301177554223	0	0.6320757603713193	1.1047827121465137	0
5.927498687882567	-0.5222530588361839	-0.5257850392588174	0	0.644532453404486	1.1027198010568218	0
5.931660894741782	-0.5195446051223122	-0.5211995646593663	0	0.6569316807040385	1.1006639259960862	0
5.935777161306912	-0.5168151249823302	-0.516673147384857	0	0.6692738458898009	1.0986167311473505	0
5.939847796147457	-0.5140657779932952	-0.5122052216380875	0	0.6815593893327606	1.0965798217701923	0
5.943873122286284	-0.5112976927626085	-0.5077952025933554	0	0.6937887899247209	1.0945547638270587	0
5.947853472386273	-0.5085119696535552	-0.5034424921966035	0	0.7059625512059202	1.0925430862824423	0
5.951789192006249	-0.5057096780779982	-0.49914647609261353	0	0.7180812119135361	1.0905462794308518	0
5.955680636148949	-0.5028918584583716	-0.4949065278782244	0	0.7301453361469737	1.088565796669953	0
5.959528167953068	-0.5000595228566292	-0.4907220109692018	0	0.7421555098918102	1.086603055274116	0
5.963332157561725	-0.4972136555702493	-0.4865922802451419	0	0.7541123380012885	1.0846594371393006	0
5.967092983569433	-0.4943552118387402	-0.4825166808742582	0	0.7660164492849492	1.0827362882615232	0
5.97081102997371	-0.4914851199477012	-0.47849455199840774	0	0.7778684874754336	1.0808349205609207	0
5.974486686779047	-0.48860428066904127	-0.47452522642741884	0	0.7896691136153552	1.0789566118860734	0
5.978120347418936	-0.4857135692105102	-0.47060803375276283	0	0.80141899825891	1.0771026076829753	0
5.981712410106917	-0.4828138341534773	-0.4667422991932959	0	0.8131188262120103	1.0752741206895455	0
5.985263276536614	-0.47990589848260745	-0.46292734528753043	0	0.8247692927849417	1.0734723320172341	0
5.988773349560013	-0.4769905615612655	-0.4591624946527612	0	0.8363710965202663	1.0716983927696413	0
5.992243036329769	-0.47406859663430556	-0.45544706685992115	0	0.8479249498867241	1.0699534229157046	0
5.995672744241065	-0.4711407542999029	-0.4517803830200046	0	0.8594315662363536	1.0682385138288715	0
5.999062883355203	-0.4682077606153324	-0.4481617634025613	0	0.8708916681867312	1.0665547275719796	0
6.00241386246763	-0.4652703206411208	-0.4445905318344763	0	0.8823059746812901	1.0649030993741284	0
6.0057260921389775	-0.46232911602914395	-0.4410660126441736	0	0.8936752114647685	1.0632846366468227	0
6.008999982430313	-0.459384807193078	-0.4375875332465685	0	0.9050001036790396	1.0617003206446112	0
6.01223594288008	-0.4564380335757435	-0.43415442431855944	0	0.9162813759749899	1.0601511070121272	0
6.015434383031904	-0.4534894134031044	-0.43076601938063497	0	0.9275197545908694	1.0586379260831913	0
6.018595709607874	-0.450539546547768	-0.42742165791920456	0	0.9387159576186881	1.0571616847679932	0
6.021720330243365	-0.447589011345375	-0.4241206815470855	0	0.9498707083349723	1.0557232653428577	0
6.024808649448277	-0.4446383686267752	-0.4208624383828027	0	0.9609847211047654	1.054323527895718	0
6.027861070851779	-0.4416881599074641	-0.4176462807703115	0	0.9720587094974381	1.0529633098307118	0
6.030877994941622	-0.43873890985207475	-0.4144715677469235	0	0.983093378267471	1.0516434274324797	0
6.033859822286661	-0.4357911234329859	-0.4113376617257423	0	0.9940894352516964	1.0503646749952718	0
6.036806949308186	-0.4328452903603608	-0.40824393301216977	0	1.0050475760495086	1.0491278272211186	0
6.0397197697623985	-0.429901883983281	-0.4051897582963218	0	1.0159684894427092	1.047933639073393	0
6.042598676734058	-0.4269613595632079	-0.40217451861467224	0	1.0268528650388415	1.0467828455097294	0
6.045444057941299	-0.42402415935361026	-0.3991976043126762	0	1.0377013756995621	1.0456761639109902	0
6.048256300903943	-0.42109070763823947	-0.3962584096662436	0	1.048514697161266	1.0446142925325757	0
6.051035787932139	-0.4181614162120503	-0.393356338153937	0	1.0592934890277383	1.0435979129709128	0
6.053782898692591	-0.4152366820732713	-0.3904907997918374	0	1.070038404545867	1.0426276896395479	0
6.056498011664105	-0.412316886144819	-0.3876612096357852	0	1.0807500964961247	1.041704269799429	0
6.059181499347905	-0.4094023987139571	-0.3848669927860972	0	1.0914291984322075	1.0408282857062534	0
6.061833732833842	-0.40649357486307774	-0.3821075796321466	0	1.102076342654628	1.040000353501022	0
6.0644550786814655	-0.4035907581546696	-0.3793824091023236	0	1.112692147882384	1.039221074712832	0
6.067045900434016	-0.4006942793064139	-0.37669092708347796	0	1.1232772252781185	1.038491036209363	0
6.0696065594040745	-0.39780445559093514	-0.3740325855993078	0	1.1338321817831727	1.0378108104673172	0
6.072137412494039	-0.3949215935746858	-0.37140684506314736	0	1.144357611244521	1.0371809566330958	0
6.074638813054899	-0.3920459884812224	-0.36881317336925384	0	1.154854097865822	1.036602020680295	0
6.077111109906464	-0.38917792563813686	-0.3662510468891582	0	1.165322212027329	1.0360745360208714	0
6.079554650776759	-0.38631767678500334	-0.3637199468857284	0	1.175762524843909	1.0355990231783794	0
6.081969778007735	-0.3834655053351981	-0.36121936393967136	0	1.186175590026041	1.0351759911285343	0
6.084356830230931	-0.38062166475863685	-0.35874879618419947	0	1.1965619508280148	1.0348059372650493	0
6.086716144150406	-0.3777863967259799	-0.35630774743094595	0	1.2069221478569045	1.0344893475372856	0
6.089048051220633	-0.3749599353522878	-0.35389573057634494	0	1.2172567045846523	1.034226697330137	0
6.091352880721662	-0.3721425037897185	-0.351512264385565	0	1.2275661407913685	1.0340184513958612	0
6.093630957276988	-0.36933431750504575	-0.34915687602426504	0	1.2378509615581543	1.033865064497983	0
6.0958826023136	-0.3665355827863831	-0.3468290995106996	0	1.2481116636812477	1.0337669815773773	0
6.098108134050165	-0.36374649700825096	-0.34452847568905026	0	1.2583487356468688	1.0337246381234848	0
6.100307867258142	-0.3609672491819003	-0.3422545524357499	0	1.2685626565406816	1.0337384605329414	0
6.1024821149995985	-0.3581980179891209	-0.34000688282082064	0	1.278753904199421	1.0338088665138871	0
6.104631193344123	-0.35543896586675944	-0.33778502018645334	0	1.2889229779880318	1.0339362659827092	0
6.106755405621715	-0.35269025938549464	-0.33558853438005887	0	1.2990703246485338	1.0341210606980167	0
6.108855052181777	-0.3499520571916315	-0.3334170016210863	0	1.3091963834476463	1.0343636445478126	0
6.110930430302618	-0.34722451034551666	-0.33127000454839134	0	1.3193015857770483	1.0346644038800568	0
6.112981833260203	-0.34450776378015213	-0.32914713313688715	0	1.3293863505711359	1.0350237176508075	0
6.115009550862851	-0.3418019558496068	-0.3270479840977473	0	1.3394510867638767	1.0354419577148257	0
6.117013869705092	-0.3391072182211049	-0.3249721605680559	0	1.3494961944728234	1.03591948912913	0
6.11899507402865	-0.3364236749235759	-0.32291927117006247	0	1.3595220693356445	1.0364566706690286	0
6.1209534437383315	-0.33375144523826095	-0.3208889320174601	0	1.3695290924865278	1.0370538545943924	0
6.122889255155347	-0.3310906429294948	-0.3188807658877285	0	1.3795176341274997	1.0377113869767625	0
6.124802782312804	-0.3284413746742042	-0.3168944008290276	0	1.3894880601497903	1.0384296083765072	0
6.126694295427212	-0.3258037423634632	-0.31492947169598035	0	1.3994407242112796	1.0392088535755009	0
6.128564061612309	-0.3231778423327241	-0.3129856193601892	0	1.4093759713081122	1.0400494520130414	0
6.130412345301968	-0.320563764959938	-0.31106249022034627	0	1.4192941399882444	1.0409517282201752	0
6.132239407252557	-0.31796159626655107	-0.3091597371900784	0	1.4291955569548456	1.0419160015660955	0
6.134045504565864	-0.31537141810688857	-0.30727701962730447	0	1.4390805369535775	1.0429425863542203	0
6.135830892825961	-0.3127933052909219	-0.3054140010572161	0	1.4489493943947924	1.0440317932373704	0
6.137595822903814	-0.31022733035720984	-0.30357035245452846	0	1.4588024257539183	1.0451839275689787	0
6.139340544725467	-0.30767355830582194	-0.30174574826126804	0	1.4686399303608493	1.046399291922318	0
6.141065302711982	-0.3051320534198612	-0.2999398711029935	0	1.4784621847797919	1.0476781832312516	0
6.142770340377481	-0.3026028727241756	-0.29815240693321654	0	1.488269468568713	1.0490208961046887	0
6.144455896819579	-0.30008607131724296	-0.2963830486584247	0	1.4980620442659913	1.050427720439988	0
6.146122209879259	-0.29758169785118843	-0.29463149277710093	0	1.507840175483073	1.0518989440816588	0
6.147769512908021	-0.2950897995263007	-0.29289744272600754	0	1.517604108015952	1.0534348502681337	0
6.14939803760857	-0.2926104179969355	-0.29118060584878475	0	1.5273540863414785	1.0550357202271683	0
6.151008011891015	-0.2901435927711448	-0.28948069560553485	0	1.5370903408265324	1.0567018313327676	0
6.152599661674044	-0.28768935863195466	-0.2877974296287554	0	1.5468130983670547	1.0584334589779523	0
6.154173210016267	-0.2852477471076816	-0.28613053059220767	0	1.5565225771200881	1.0602308758858523	0
6.155728877439325	-0.28281878612495276	-0.28447972582374254	0	1.566218988370559	1.0620943525900197	0
6.157266880952911	-0.2804025016872129	-0.28284474829650674	0	1.5759025302941418	1.0640241563439725	0
6.158787435629748	-0.2779989155653689	-0.28122533491418256	0	1.5855733976346293	1.0660205530995066	0
6.160290753983201	-0.27560804640101927	-0.2796212271253804	0	1.5952317777858769	1.0680838069410727	0
6.1617770455840475	-0.2732299104608086	-0.2780321712902162	0	1.604877848184304	1.0702141796408549	0
6.163246517059902	-0.2708645217939379	-0.2764579186424058	0	1.6145117760592602	1.0724119306408586	0
6.164699374018468	-0.26851188926394515	-0.27489822318514967	0	1.6241337309735784	1.0746773200753854	0
6.166135817527436	-0.26617202236147963	-0.27335284542397986	0	1.6337438615281596	1.0770106035084333	0
6.167556047854554	-0.2638449252880264	-0.27182154831300204	0	1.6433423199406667	1.0794120377907455	0
6.168960262480984	-0.2615306002889993	-0.27030409934441635	0	1.652929248847363	1.0818818781299013	0
6.1703486556897325	-0.2592290484816832	-0.26880027095950315	0	1.6625047781958018	1.0844203772815226	0
6.1717214201458	-0.256940267375509	-0.26730983880235115	0	1.672069035894711	1.0870277883962225	0
6.173078745605548	-0.25466425312827295	-0.2658325830783243	0	1.6816221388125874	1.0897043627624985	0
6.174420819717585	-0.25240099933840454	-0.2643682876491388	0	1.6911641981605814	1.0924503513311588	0
6.175747828139092	-0.25015049695471686	-0.2629167398657796	0	1.7006953202658615	1.0952660051010585	0
6.177059954138302	-0.24791273505753225	-0.2614777309644939	0	1.7102156036396747	1.098151574399937	0
6.17835737798596	-0.24568770202464837	-0.2600510567029013	0	1.719725134305289	1.101107307478774	0
6.179640278839026	-0.2434753824215811	-0.25863651525656134	0	1.7292239993858365	1.1041334547719803	0
6.180908833207551	-0.24127575972459417	-0.25723390886559583	0	1.7387122758420683	1.1072302655803223	0
6.182163215049207	-0.23908881628495593	-0.2558430437030002	0	1.7481900308674123	1.1103979881658237	0
6.183403596553713	-0.23691453207449426	-0.25446372897437497	0	1.757657327602491	1.1136368717008303	0
6.184630148027916	-0.23475288497517902	-0.25309577700807406	0	1.7671142242313342	1.1169471661414503	0
6.185843036880554	-0.23260385267414355	-0.2517390043570178	0	1.7765607659680345	1.1203291194824923	0
6.187042428972184	-0.23046741039144886	-0.250393230264433	0	1.7859969952527377	1.1237829813625249	0
6.188228488241034	-0.2283435316262728	-0.24905827704656064	0	1.795422948805096	1.1273090021866736	0
6.1894013767457245	-0.22623218817138657	-0.2477339700125183	0	1.804838657853648	1.130907433332309	0
6.19056125384343	-0.2241333516932485	-0.2464201383650893	0	1.8142441413295876	1.134578524589142	0
6.191708277552625	-0.22204699137405043	-0.24511661363414175	0	1.8236394166285863	1.1383225283354954	0
6.192842603578467	-0.21997307576090447	-0.24382323075030324	0	1.833024491596277	1.142139696526868	0
6.193964385572845	-0.2179115723947346	-0.24253982772680902	0	1.8423993663892322	1.1460302814261074	0
6.195073775782292	-0.21586244670583815	-0.24126624489061685	0	1.8517640387426952	1.1499945378790406	0
6.196170924573748	-0.21382566296109898	-0.24000232539405167	0	1.8611184999410806	1.1540327218000068	0
6.197255979722072	-0.2118011856831129	-0.2387479160146202	0	1.8704627284756248	1.158145087426916	0
6.198329088061881	-0.2097889766643725	-0.23750286522567096	0	1.8797967039878467	1.1623318934374116	0
6.19939039407033	-0.207788997686401	-0.23626702480707606	0	1.8891203949631263	1.1665933976628078	0
6.200440040315356	-0.20580120977641128	-0.23504024930853828	0	1.8984337623076113	1.1709298586364936	0
6.2014781678425495	-0.20382557255559464	-0.233822395574849	0	1.9077367625940593	1.1753415371644822	0
6.202504916076889	-0.2018620444955597	-0.23261332283434125	0	1.917029347090126	1.1798286960082103	0
6.203520422548914	-0.19991058351814153	-0.231412892998746	0	1.9263114591121377	1.1843915986866502	0
6.204524822932875	-0.19797114700632787	-0.2302209706006513	0	1.9355830341134574	1.1890305095193545	0
6.205518251740916	-0.19604369053688692	-0.22903742194800655	0	1.9448440059265386	1.193745696832738	0
6.206500841420548	-0.1941281696943044	-0.22786211617362262	0	1.9540942982709328	1.198537428799747	0
6.207472722649197	-0.19222453958432834	-0.2266949248709245	0	1.9633338271880845	1.203405974633935	0
6.208434024507554	-0.19033275456997595	-0.22553572186893087	0	1.9725625024571054	1.208351605361156	0
6.209384874649379	-0.18845276800474475	-0.22438438300751515	0	1.9817802290616313	1.2133745946951815	0
6.210325399704192	-0.18658453149254153	-0.22324078562470706	0	1.9909869110335092	1.2184752213214418	0
6.211255723175707	-0.18472799913421137	-0.22210481109667315	0	2.0001824306454377	1.2236537573984025	0
6.212175968701101	-0.18288312111788949	-0.2209763408563715	0	2.0093666801446877	1.2289104862269364	0
6.213086257327432	-0.18104984920613112	-0.21985525969503733	0	2.0185395347776933	1.234245687256209	0
6.213986709065803	-0.17922813369890228	-0.2187414538482546	0	2.0277008679565096	1.2396596446922417	0
6.2148774421773805	-0.17741792493075292	-0.2176348118572561	0	2.0368505439100715	1.2451526433317874	0
6.2157585735426535	-0.17561917259078796	-0.21653522409972709	0	2.0459884211929964	1.2507249706559416	0
6.216630218389882	-0.1738318263391468	-0.21544258311449455	0	2.055114349660506	1.2563769150456494	0
6.217492491246893	-0.17205583391294735	-0.2143567823924574	0	2.0642281802619444	1.2621087719483897	0
6.218345504526829	-0.17029114408569446	-0.21327771813553068	0	2.073329750031656	1.2679208346550062	0
6.2191893691974895	-0.1685377053648983	-0.21220528841157937	0	2.082418888764497	1.2738133983712971	0
6.220024195299792	-0.16679546496856162	-0.211139392480286	0	2.0914954244353736	1.2797867638449874	0
6.220850091082784	-0.16506437067938345	-0.2100799318801243	0	2.10055917367263	1.285841231258357	0
6.221667163843753	-0.16334436914881734	-0.20902680934464185	0	2.109609950666166	1.291977106147377	0
6.222475518864745	-0.1616354081884281	-0.20797993016011906	0	2.1186475552017114	1.2981946913902442	0
6.223275260815205	-0.1599374338717394	-0.20693920034686875	0	2.127671787980512	1.3044942976609442	0
6.2240664932074035	-0.15825039172058403	-0.20590452734116793	0	2.136682444525515	1.3108762395404776	0
6.224849317300835	-0.1565742291032524	-0.20487582142428967	0	2.1456793023777747	1.3173408264075228	0
6.225623834134076	-0.15490889095303365	-0.20385299305493568	0	2.1546621440281335	1.3238883787689193	0
6.2263901428823445	-0.15325432332695313	-0.20283595501169102	0	2.1636307379250677	1.3305192148059133	0
6.2271483413520325	-0.15161047241016717	-0.20182462174364457	0	2.1725848437827744	1.337233654085081	0
6.227898526635629	-0.14997728314373454	-0.200818908486952	0	2.18152422011174	1.344032023305315	0
6.228640794292807	-0.14835470104559645	-0.19981873234646683	0	2.190448614360239	1.3509146490281507	0
6.229375238821203	-0.14674267123890206	-0.1988240116606261	0	2.1993577682347496	1.3578818617309973	0
6.230101953507753	-0.14514113882295807	-0.19783466619322398	0	2.208251415699115	1.3649339943633432	0
6.230821030607436	-0.14355004852619818	-0.19685061688307154	0	2.2171292849279864	1.372071383977777	0
6.231532561038032	-0.14196934542693287	-0.19587178625439633	0	2.2259910943126924	1.379294368614914	0
6.232236634428854	-0.14039897489920833	-0.19489809835051788	0	2.234836552725156	1.3866032874679204	0
6.232933339547563	-0.13883888170773145	-0.1939294781394507	0	2.2436653646150093	1.393998485142285	0
6.23362276399652	-0.13728901072548377	-0.19296585192513674	0	2.2524772260004298	1.4014803084848027	0
6.2343049943988404	-0.135749306560053	-0.19200714708299066	0	2.2612718265904403	1.4090491084565122	0
6.2349801161658736	-0.13421971412030662	-0.19105329238083205	0	2.27004884655547	1.4167052374596438	0
6.235648213538573	-0.1327001785711358	-0.1901042179211776	0	2.278807956741529	1.4244490495082716	0
6.236309369979286	-0.13119064448438272	-0.18915985458072174	0	2.2875488235541788	1.4322809046295335	0
6.236963667744256	-0.1296910568504986	-0.188220134612106	0	2.2962711031255094	1.4402011638267223	0
6.237611188039298	-0.12820136076839392	-0.18728499142215263	0	2.3049744430601833	1.44821019064838	0
6.23825201120453	-0.12672150105989155	-0.18635435930127464	0	2.3136584846707304	1.4563083533488357	0
6.238886216422066	-0.1252514229823605	-0.18542817384326857	0	2.3223228587829667	1.464496021106481	0
6.239513881697104	-0.12379107231929516	-0.18450637197761313	0	2.330967185119225	1.472773563383627	0
6.240135084423737	-0.12234039410377809	-0.1835888911376691	0	2.3395910798103183	1.481141357181454	0
6.240749901163598	-0.12089933316108292	-0.18267566957378714	0	2.348194152215367	1.4895997842990207	0
6.241358407240347	-0.11946783509680402	-0.1817666469539728	0	2.3567759989789674	1.4981492255910442	0
6.241960677037362	-0.11804584564252524	-0.1808617639266007	0	2.3653362078454796	1.5067900646792967	0
6.242556783722088	-0.11663331134717372	-0.17996096253761898	0	2.373874353418226	1.51552268367797	0
6.243146800290022	-0.11523017713856323	-0.17906418465154733	0	2.382390011847828	1.5243474783269957	0
6.2437307983400565	-0.11383638925568719	-0.1781713737962188	0	2.3908827430828836	1.5332648400548423	0
6.244308848490586	-0.11245189430671407	-0.17728247454294507	0	2.3993520964376915	1.5422751615614887	0
6.244881020907735	-0.11107663803577696	-0.17639743169147248	0	2.407797618086581	1.5513788449555321	0
6.245447384487752	-0.10971056731481388	-0.17551619152691128	0	2.416218838810459	1.5605762888324017	0
6.24600800739791	-0.10835362888295871	-0.17463870098975523	0	2.424615281623222	1.5698678964567778	0
6.2465629568117675	-0.10700577001864824	-0.17376490808900974	0	2.432986457546079	1.5792540712362684	0
6.247112299522616	-0.10566693708113427	-0.17289476093575848	0	2.4413318745915555	1.5887352269394241	0
6.2476561009885545	-0.10433707786325415	-0.17202820924915313	0	2.4496510230559396	1.5983117712829351	0
6.248194426057809	-0.10301613986193928	-0.17116520321608028	0	2.4579433861667295	1.6079841179659935	0
6.24872733895266	-0.10170407034098165	-0.1703056935091617	0	2.4662084396468913	1.6177526865024903	0
6.249254902762353	-0.10040081760965555	-0.16944963210530056	0	2.4744456435678814	1.6276178927384308	0
6.249777179829736	-0.0991063301075767	-0.1685969716714376	0	2.482654447972529	1.6375801554284952	0
6.250294232085422	-0.09782055560112951	-0.1677476650146151	0	2.490834297900112	1.647639902618109	0
6.250806120175614	-0.09654344337819776	-0.1669016665121883	0	2.4989846193391205	1.6577975546132333	0
6.251312904606237	-0.09527494143042543	-0.1660589302325364	0	2.5071048370513513	1.668053546089381	0
6.251814644409576	-0.09401499981109689	-0.16521941214439795	0	2.5151943530121295	1.6784082992644735	0
6.2523113983966585	-0.09276356753327616	-0.1643830680426385	0	2.5232525661205103	1.688862248774297	0
6.2528032246622915	-0.09152059383028328	-0.16354985436592737	0	2.5312788640449466	1.6994158317228019	0
6.253290180200793	-0.09028602915907896	-0.1627197288566647	0	2.539272616591646	1.7100694789462214	0
6.253772321564798	-0.08905982356503388	-0.16189264945139129	0	2.547233186120378	1.7208236287523953	0
6.2542497045433025	-0.08784192752117477	-0.1610685748278951	0	2.555159921999372	1.7316787198068953	0
6.25472238437849	-0.08663229140187177	-0.16024746403482779	0	2.5630521638928996	1.7426351957719257	0
6.255190415327896	-0.08543086662931947	-0.1594292772557435	0	2.5709092341424964	1.7536934948837948	0
6.255653851150314	-0.08423760445856654	-0.15861397497262028	0	2.5787304455378175	1.764854060773585	0
6.256112744980519	-0.08305245632049013	-0.1578015181831667	0	2.5865150989479933	1.776117339443014	0
6.2565671491665364	-0.08187537426784917	-0.15699186869398934	0	2.5942624802397902	1.7874837749314056	0
6.2570171155125065	-0.0807063103735206	-0.15618498869587127	0	2.6019718640750775	1.7989538149282809	0
6.257462694933307	-0.07954521765256141	-0.15538084138803343	0	2.6096425076750784	1.8105279016320581	0
6.257903938161949	-0.07839204824473398	-0.15457938970868193	0	2.6172736626628783	1.822206489692298	0
6.258340894835394	-0.07724675582107386	-0.15378059799050847	0	2.6248645590021895	1.8339900220940193	0
6.258773614201819	-0.07610929376379233	-0.15298443068829837	0	2.6324144168606765	1.8458789482269669	0
6.259202145031523	-0.07497961541632035	-0.15219085253651513	0	2.6399224448095597	1.8578737215780174	0
6.259626535211532	-0.07385767517485543	-0.1513998293050815	0	2.6473878323996494	1.8699747880377597	0
6.2600468321277605	-0.07274342750718372	-0.15061132710289565	0	2.6548097565005935	1.8821825959790996	0
6.260463082602556	-0.07163682713805168	-0.1498253124964939	0	2.662187379900144	1.8944975942443743	0
6.260875332828683	-0.07053782924679707	-0.149041752640577	0	2.6695198498109254	1.9069202298002674	0
6.261283628366179	-0.0694463894995847	-0.14826061529338555	0	2.676806297474439	1.9194509470915502	0
6.261688014322659	-0.06836246358929807	-0.14748186847851272	0	2.684045841053578	1.9320901931350691	0
6.262088535246488	-0.06728600754033029	-0.14670548069203582	0	2.69123758341908	1.9448384139791137	0
6.262485235089235	-0.06621697783105814	-0.1459314209826475	0	2.6983806111470345	1.9576960530375074	0
6.262878157288616	-0.06515533119186813	-0.14515965879781143	0	2.7054739956829974	1.9706635532723797	0
6.263267344450143	-0.0641010254881554	-0.14439016462013438	0	2.7125167872577935	1.9837413460348063	0
6.26365283905042	-0.06305401783826722	-0.14362290858926882	0	2.719508027276316	1.9969298739744812	0
6.264034682871726	-0.062014266160957246	-0.14285786161913294	0	2.7264467377903516	2.010229571920481	0
6.264412917353991	-0.060981728238962196	-0.14209499470405643	0	2.7333319275596004	2.023640878461378	0
6.264787582810337	-0.059956363881961496	-0.14133428051228328	0	2.740162577444739	2.037164207440687	0
6.265158719883892	-0.058938130964896966	-0.14057569044750726	0	2.746937666626446	2.0507999994599375	0
6.26552636791455	-0.05792698991593822	-0.13981919797137368	0	2.753656142521321	2.0645486624543334	0
6.265890566267422	-0.056922900095187086	-0.1390647759053398	0	2.760316944704694	2.078410619512314	0
6.26625135366238	-0.05592582165080407	-0.1383123978055147	0	2.766918992367729	2.092386283852344	0
6.266608768114472	-0.05493571570763134	-0.13756203810704332	0	2.7734611829108786	2.1064760553610595	0
6.266962847664699	-0.05395254236077543	-0.13681367059826344	0	2.7799424050183887	2.1206803488088015	0
6.267313629141502	-0.052976264127912315	-0.1360672710374071	0	2.7863615156918757	2.1349995440208556	0
6.267661149943498	-0.05200684101175684	-0.1353228133822614	0	2.792717372579278	2.1494340573223845	0
6.268005445734594	-0.05104423693572163	-0.13458027471152684	0	2.7990087915158903	2.1639842464025825	0
6.268346552600153	-0.05008841375233586	-0.13383963062865842	0	2.8052345856851915	2.178650498528955	0
6.26868450607709	-0.04913933395925933	-0.13310085733402244	0	2.8113935475821403	2.193433190325524	0
6.269019340797731	-0.04819696172225387	-0.13236393242732933	0	2.817484442270402	2.208332670767932	0
6.269351091566528	-0.047261259865192126	-0.13162883255711472	0	2.8235060267226166	2.2233493078908673	0
6.269679792171372	-0.04633219323090517	-0.13089553604482446	0	2.8294570279356366	2.2384834352492136	0
6.27000547629758	-0.04540972612271805	-0.13016402087821585	0	2.835336159291236	2.2537353920885956	0
6.27032817712751	-0.04449382344776678	-0.1294342656044676	0	2.841142113032068	2.269105504662969	0
6.270647927372021	-0.04358445064492343	-0.12870624927381202	0	2.846873560607651	2.284594086705298	0
6.270964759218236	-0.04268157385023078	-0.1279799515733853	0	2.852529151533316	2.3002014358465606	0
6.271278704800335	-0.041785158569027855	-0.12725535175527447	0	2.858107521563618	2.3159278561466574	0
6.271589795706346	-0.04089517109285374	-0.12653242976834195	0	2.8636072836290998	2.331773633453877	0
6.271898062657572	-0.04001157943738314	-0.12581116703181622	0	2.8690270220700222	2.3477390172571635	0
6.272203536404142	-0.03913435079478671	-0.12509154436586842	0	2.8743653082958915	2.3638242653689043	0
6.272506247384168	-0.038263452517497	-0.12437354277907897	0	2.8796206944902494	2.3800296264977807	0
6.272806225476966	-0.037398852841606746	-0.12365714406359624	0	2.884791709151933	2.3963553261879253	0
6.273103500084716	-0.036540520668615066	-0.1229423306225068	0	2.8898768584388717	2.412801569711529	0
6.273398100428967	-0.03568842472244296	-0.12222908476794511	0	2.8948746311091615	2.429368557523108	0
6.273690055078169	-0.034842534927309356	-0.12151738987110278	0	2.899783490347827	2.446056457999423	0
6.273979392484788	-0.03400282086694791	-0.12080722907351804	0	2.904601882781005	2.462865436634927	0
6.274266140680136	-0.03316925267857537	-0.12009858603348657	0	2.909328233177131	2.479795638086958	0
6.274550327215533	-0.032341801237714136	-0.11939144508860977	0	2.9139609434634473	2.4968471813595907	0
6.2748319793561	-0.031520437607131836	-0.11868579078988	0	2.918498395886711	2.5140201701196623	0
6.275111124005918	-0.0307051332654474	-0.117981608096282	0	2.922938951729387	2.5313146873263106	0
6.275387787849853	-0.029895859703429055	-0.11727888202534492	0	2.927280953512709	2.548730803131377	0
6.275661996991197	-0.02909258949450712	-0.11657759858307691	0	2.9315227192892883	2.566268551098856	0
6.275933777309685	-0.02829529525955699	-0.11587774387111498	0	2.9356625483511096	2.5839279493571707	0
6.2762031543929355	-0.02750394987648315	-0.11517930426637606	0	2.9396987201228986	2.6017089955179067	0
6.2764701533914184	-0.026718526916517268	-0.11448226680860599	0	2.9436294920571413	2.6196116559773	0
6.27673479914602	-0.025939000280291474	-0.11378661888496884	0	2.9474531016938488	2.637635872973326	0
6.276997116280903	-0.025165343933123526	-0.11309234799352078	0	2.9511677680603383	2.6557815699875365	0
6.2772571290217085	-0.024397532449688144	-0.11239944223134106	0	2.95477168916387	2.6740486382711106	0
6.277514861443158	-0.023635540292220827	-0.11170788964681999	0	2.958263045592642	2.692436953026815	0
6.277770336978632	-0.0228793432691203	-0.11101767956572837	0	2.9616399940385496	2.710946337307148	0
6.278023579075114	-0.02212891660735702	-0.11032880084586592	0	2.9649006763940804	2.729576607507898	0
6.27827461073817	-0.02138423630616826	-0.10964124310956207	0	2.96804321383404	2.748327539682073	0
6.278523454700041	-0.020645278648051758	-0.10895499630322453	0	2.971065709349254	2.767198880358308	0
6.278770133472468	-0.019912020049203765	-0.10827005055955122	0	2.97396624861893	2.786190349524976	0
6.279014669195465	-0.01918443751630416	-0.10758639662643045	0	2.976742898511756	2.805301627888037	0
6.279257083776011	-0.01846250824185964	-0.10690402549465602	0	2.979393709105665	2.8245323662055934	0
6.2794973988918805	-0.017746209599224357	-0.10622292839358632	0	2.9819167140136904	2.8438821846284434	0
6.2797356360145375	-0.017035519080555783	-0.10554309673203595	0	2.984309930915747	2.863350673614334	0
6.279971816188561	-0.01633041496149214	-0.10486452273865533	0	2.986571359782064	2.882937374646551	0
6.280205960239509	-0.015630875688076275	-0.10418719888499024	0	2.9886989855658013	2.9026417956262933	0
6.280438088950333	-0.014936879354743254	-0.10351111737636613	0	2.9906907800779936	2.9224634250505015	0
6.280668222606566	-0.014248405069178157	-0.10283627147922013	0	2.9925446984150046	2.9424016924112713	0
6.280896381450609	-0.013565431600036638	-0.10216265420995628	0	2.9942586834556497	2.9624560056374656	0
6.281122585517345	-0.012887937873065747	-0.10149025881479591	0	2.9958306647925017	2.9826257363861446	0
6.28134685437675	-0.012215903747642776	-0.10081907954888375	0	2.997258557669144	3.0029101956025763	0
6.281569207579974	-0.011549308685794958	-0.10014911036032907	0	2.9985402667368244	3.02330867205216	0
6.281789664392391	-0.010888132556309587	-0.09948034569032162	0	2.9996736847937164	3.0438204074866935	0
6.282008244001096	-0.010232355017079137	-0.09881277985231036	0	3.0006566945303543	3.0644446147919053	0
6.282224965288319	-0.00958195619896351	-0.09814640772493624	0	3.0014871679831323	3.085180455940243	0
6.282439847009272	-0.0089369161765372	-0.09748122421713933	0	3.0021629680664317	3.1060270576349187	0
6.282652907624272	-0.008297215476000942	-0.09681722479237719	0	3.0026819486947365	3.126983494125628	0
6.282864165511808	-0.007662834439494024	-0.09615440481493805	0	3.0030419561777304	3.148048806897919	0
6.283073638841043	-0.00703375361153076	-0.09549275994884907	0	3.003240829520282	3.1692219914310646	0
6.283281345630271	-0.006409953567163543	-0.09483228597985494	0	3.003276401288638	3.190502002085613	0
6.283487303758945	-0.005791414879375585	-0.09417297877919485	0	3.0031464982891607	3.211887752614788	0
6.283691531612747	-0.005178116185561	-0.09351483221915617	0	3.0028489410270587	3.233378183829137	0
6.283894046910141	-0.004570037715622178	-0.09285784192434522	0	3.0023815448364206	3.254972141514469	0
6.2840948671462575	-0.00396715996241782	-0.09220200387542066	0	3.0017421211769153	3.2766684203559	0
6.284294009536316	-0.0033694638548349394	-0.09154731460646318	0	3.00092847899591	3.298465756446579	0
6.284491491240523	-0.002776930085848084	-0.0908937704754184	0	2.999938424925939	3.3203628507143867	0
6.284687329333759	-0.0021895392070714823	-0.09024136775821522	0	2.9987697639087245	3.342358365425226	0
6.284881540640663	-0.0016072721266979378	-0.08959010319975909	0	2.9974203009989795	3.3644509050269495	0
6.28507414190241	-0.0010301096123066112	-0.08893997346360669	0	2.995887841377998	3.3866390340196277	0
6.285265149813814	-0.0004580321832898367	-0.08829097500166912	0	2.994170190628225	3.4089212810552634	0
6.285454580894167	0.00010897949867066275	-0.08764310448950745	0	2.9922651565384832	3.431296123612408	0
6.285642451605619	0.0006709449807636134	-0.08699635842406116	0	2.9901705488615598	3.453762001330936	0
6.28582877822516	0.0012278836325231735	-0.08635073356211136	0	2.9878841814770745	3.4763173003869863	0
6.28601357700349	0.0017798151175138527	-0.08570622637234639	0	2.985403871427686	3.498960372109922	0
6.286196864075322	0.002326759121268455	-0.0850628333413162	0	2.982727440648127	3.5216895220082742	0
6.286378655357258	0.002868735043464275	-0.0844205513357163	0	2.979852718540758	3.544502996441826	0
6.286558966828625	0.003405762831979458	-0.08377937661262658	0	2.9767775385707753	3.5673990173054797	0
6.286737814227652	0.003937862073260503	-0.0831393058904059	0	2.9734997438555038	3.5903757436851165	0
6.286915213362683	0.004465052915154836	-0.08250033523913348	0	2.970017182617056	3.613431311200199	0
6.287091179834296	0.004987355235818085	-0.08186246107037136	0	2.9663277139455215	3.636563796265098	0
6.287265729062305	0.005504788721729872	-0.08122568004973699	0	2.9624292087820927	3.659771218634527	0
6.287438876623711	0.006017373865243907	-0.08058998786066353	0	2.958319543138704	3.6830515862447135	0
6.287610637740623	0.00652513044260054	-0.07995538107155885	0	2.9539966104470357	3.7064028269043447	0
6.287781027686231	0.0070280787127809516	-0.0793218556505784	0	2.9494583132157977	3.7298228422718163	0
6.2879500617196165	0.007526239218130232	-0.07868940719197874	0	2.944702564751898	3.7533094996741307	0
6.288117754850034	0.008019632085102119	-0.07805803179569189	0	2.9397272966196724	3.7768605992763913	0
6.288284122066353	0.00850827769706413	-0.07742772521249659	0	2.9345304534127066	3.8004739055221295	0
6.288449178298268	0.008992196574416935	-0.07679848298262677	0	2.9291099944152776	3.8241471419719275	0
6.288612938338533	0.009471409141804846	-0.07617030072990179	0	2.9234638969990927	3.847877980131403	0
6.288775416828951	0.009945935683919143	-0.07554317422019426	0	2.917590158443555	3.871664036981747	0
6.288936628438837	0.010415796862276484	-0.07491709867230614	0	2.911486790482469	3.895502901006584	0
6.289096587652436	0.010881013089360571	-0.07429206957603976	0	2.905151827839118	3.919392101126114	0
6.289255308906528	0.011341604925695126	-0.0736680821599703	0	2.898583324193599	3.9433291268368498	0
6.289412806476079	0.011797592743018528	-0.07304513183914525	0	2.8917793578130424	3.9673114110309657	0
6.2895690946704	0.012248997287793235	-0.07242321344006489	0	2.8847380241714924	3.991336359788669	0
6.289724187430319	0.012695838512837202	-0.07180232280263128	0	2.877457455065174	4.015401290518036	0
6.289878098828533	0.013138137018674837	-0.07118245479206348	0	2.869935797350055	4.039503508720618	0
6.2900308427108405	0.013575913013642221	-0.07056360472973093	0	2.86217123041971	4.0636402527067075	0
6.290182432799331	0.014009186608860785	-0.06994576798767874	0	2.854161963041446	4.087808709239875	0
6.290332882782452	0.014437978071242913	-0.06932893962230582	0	2.845906229738537	4.112006027967526	0
6.290482206122057	0.014862307268968903	-0.06871311516572147	0	2.837402302484609	4.136229290516966	0
6.29063041618275	0.015282194038506414	-0.06809829010441176	0	2.828648485464322	4.160475530962104	0
6.290777526279866	0.015697658315745367	-0.06748445967970312	0	2.819643113305485	4.184741743914315	0
6.290923549434647	0.016108719441571467	-0.06687161991381728	0	2.810384567579347	4.2090248441329	0
6.2910684986522165	0.016515396945553026	-0.0662597664585516	0	2.800871261684818	4.23332171218917	0
6.291212386795594	0.016917710186625003	-0.06564889512349105	0	2.7911016499391073	4.257629173872493	0
6.291355226542936	0.017315678232512854	-0.06503900206637345	0	2.781074232451603	4.281943992852448	0
6.291497030318081	0.017709319668040333	-0.0644300841047814	0	2.7707875626097063	4.306262858463399	0
6.291637810484017	0.018098653133957764	-0.06382213789947103	0	2.7602402356110707	4.3305824186115895	0
6.2917775792966095	0.018483697194719467	-0.06321516015366271	0	2.7494308931038325	4.354899272324305	0
6.291916348770743	0.018864469969419727	-0.06260914820273103	0	2.7383582356010603	4.379209946594805	0
6.292054130755252	0.019240989341294493	-0.062004099704133724	0	2.7270210194850635	4.403510909270859	0
6.292190936936217	0.019613272968110208	-0.06140001263371161	0	2.715418059124056	4.427798569790612	0
6.292326778865243	0.0199813383602291	-0.0607968851703292	0	2.703548226768498	4.45206928448738	0
6.292461667856093	0.020345202602629876	-0.06019471616578094	0	2.691410464065571	4.476319338410467	0
6.2925956150414954	0.020704882513937078	-0.05959350490896551	0	2.6790037802002273	4.500544955597746	0
6.292728631333708	0.021060394545205453	-0.058993251317250535	0	2.6663272584998157	4.524742292255618	0
6.292860727468193	0.02141175490268709	-0.058393955755582566	0	2.653380055473958	4.548907445032768	0
6.292991914151549	0.021758979942999104	-0.05779561837247893	0	2.6401613885454522	4.573036478889058	0
6.293122201649605	0.02210208508623513	-0.05719824098828002	0	2.6266705800900594	4.597125352127661	0
6.293251600098468	0.022441085651911618	-0.056601825702047484	0	2.612907030520829	4.6211699738652845	0
6.29338011953929	0.022775996952213724	-0.05600637473684207	0	2.598870216758324	4.645166211670754	0
6.293507769624349	0.02310683353300197	-0.05541189181464551	0	2.5845597274263	4.669109837675203	0
6.293634559879672	0.02343360987092272	-0.054818380961596996	0	2.569975238375475	4.692996578402143	0
6.293760499747894	0.023756340486892878	-0.05422584631201501	0	2.5551165099083093	4.716822124382063	0
6.293885598251235	0.024075039091045428	-0.05363429370709455	0	2.5399834297478683	4.740582067760665	0
6.294009864352329	0.024389719520664627	-0.05304372901674163	0	2.5245759745220067	4.764271971859557	0
6.294133306647436	0.02470039497060271	-0.052454159606419186	0	2.5088942505710197	4.787887314479208	0
6.294255933751311	0.0250070789773323	-0.051865592519346686	0	2.492938449325253	4.811423563111262	0
6.294377753756089	0.025309784073303455	-0.05127803708123081	0	2.4767089203628845	4.83487607317898	0
6.2944987748679875	0.02560852339219342	-0.05069150185877532	0	2.4602060921301616	4.85824021229644	0
6.2946190048053285	0.025903309185300833	-0.05010599757520803	0	2.443430555444436	4.8815112466708745	0
6.294738451237938	0.026194153925508556	-0.04952153500209045	0	2.4263830081294917	4.90468442815954	0
6.294857121590633	0.026481069835324132	-0.04893812592319066	0	2.409064285052115	4.927754958949306	0
6.294975023030583	0.02676406887527551	-0.0483557832150382	0	2.391475364172221	4.95071799174738	0
6.29509216258068	0.02704316303343077	-0.04777452030209077	0	2.3736173533963156	4.973568654750498	0
6.295208547084107	0.027318364252798526	-0.04719435133943646	0	2.355491498571514	4.996302047904534	0
6.295324183157139	0.027589684335390895	-0.04661529145905683	0	2.3370991939944785	5.018913236954821	0
6.2954390772048425	0.027857134997747553	-0.04603735670504687	0	2.3184419834708216	5.041397259927192	0
6.295553235507067	0.028120728086898868	-0.04546056361023656	0	2.299521549212948	5.063749147578297	0
6.295666664130336	0.028380475389862735	-0.04488492964641363	0	2.280339728643912	5.0859639099385765	0
6.295779368996442	0.02863638880784355	-0.044310472885421115	0	2.260898505577032	5.108036553669895	0
6.295891355787526	0.028888480156293	-0.04373721248955508	0	2.2412000289260505	5.12996206756113	0
6.296002630201045	0.029136761753684935	-0.04316516741145048	0	2.221246569891653	5.151735476662466	0
6.29611319759465	0.029381245637047495	-0.04259435821650402	0	2.201040586311056	5.173351777102306	0
6.296223063281579	0.029621944239115496	-0.04202480557167499	0	2.180584671933472	5.194805998369125	0
6.296332232479293	0.029858870280662333	-0.041456530504410546	0	2.1598815658040826	5.216093197753935	0
6.296440710247907	0.03009203664719631	-0.040889554721310103	0	2.138934164524396	5.237208452939809	0
6.296548501500735	0.030321456426068347	-0.040323900555115214	0	2.11774552132161	5.258146868792673	0
6.296655611096391	0.03054714311332712	-0.0397595904793139	0	2.0963188282634744	5.278903600008874	0
6.296762043794322	0.030769110525281362	-0.03919664733475709	0	2.074657424403603	5.299473847183936	0
6.2968678043057595	0.030987372911498504	-0.03863509405386672	0	2.05276478474433	5.319852871396209	0
6.29697289717029	0.03120194470677592	-0.038074954309581896	0	2.0306445449518615	5.340035975179876	0
6.297077326989605	0.03141284101663278	-0.037516251264495565	0	2.0083004514102765	5.360018552222271	0
6.297181098266934	0.03162007728821718	-0.03695900841305402	0	1.9857363926265958	5.379796061031541	0
6.297284215364917	0.03182366923491188	-0.03640324980336968	0	1.9629564074226606	5.399364021700328	0
6.29738668281144	0.032023633441593806	-0.035848998378117426	0	1.9399646151259464	5.418718078452455	0
6.2974885049755605	0.0322199867198503	-0.03529627770526395	0	1.9167652838248104	5.4378539423457015	0
6.297589686249841	0.0324127464664527	-0.03474511098291033	0	1.8933627871661172	5.456767430113281	0
6.29769023105863	0.032601930670551754	-0.03419552097621278	0	1.86976159834772	5.475454469568676	0
6.297790143780408	0.03278755776044827	-0.03364753042573877	0	1.84596630438915	5.493911088966727	0
6.297889428798696	0.03296964669516956	-0.03310116175590044	0	1.821981590555892	5.512133430274307	0
6.297988090516976	0.033148216983573654	-0.03255643697692628	0	1.7978122324595187	5.530117755398054	0
6.298086133382513	0.03332328871652987	-0.03201337753608217	0	1.7734630854841322	5.547860453727471	0
6.298183561946283	0.03349488265820706	-0.03147200396566593	0	1.7489390644484042	5.565358055748658	0
6.298280380688044	0.033663019922899946	-0.030932336836394844	0	1.7242451822503546	5.582607204242048	0
6.298376594162662	0.03382772222317438	-0.03039439593030007	0	1.6993865083612394	5.599604683313234	0
6.298472207045727	0.03398901192711569	-0.02985819996462059	0	1.674368150826353	5.616347428349907	0
6.298567223916282	0.034146911674536616	-0.029323767792485404	0	1.6491953073765735	5.632832489877942	0
6.298661649518069	0.03430144480251441	-0.028791116922475015	0	1.6238731916190694	5.649057081138306	0
6.298755488714056	0.0344526352405875	-0.028260263750584953	0	1.5984070378255475	5.665018570892766	0
6.298848746253807	0.03460050711780866	-0.02773122486076498	0	1.5728021582827747	5.68071444504647	0
6.298941427016414	0.034745085140870956	-0.027204015638893166	0	1.547063872207238	5.696142349294608	0
6.299033536124625	0.03488639473845669	-0.0266786496003098	0	1.52119746642585	5.711300107773572	0
6.299125078328765	0.03502446109542512	-0.026155141889345628	0	1.4952083624239783	5.726185622030551	0
6.299216058918194	0.035159310526881406	-0.025633504065015435	0	1.4691018540670717	5.740797020871687	0
6.299306482895734	0.035290969202891605	-0.02511374880411098	0	1.4428833350289	5.755132525317857	0
6.2993963554445385	0.035419463833307976	-0.02459588722017118	0	1.41655816065336	5.769190524313465	0
6.299485681910288	0.0355448216050206	-0.024079928946084104	0	1.3901316456261485	5.782969570083636	0
6.299574467576266	0.03566706983916197	-0.023565883419860194	0	1.363609124262348	5.796468342138872	0
6.299662717673851	0.03578623599858788	-0.023053759821723033	0	1.3369959434243168	5.809685649044153	0
6.2997504376126345	0.03590234798140578	-0.022543565731801343	0	1.3102973881304696	5.822620462024309	0
6.2998376327740955	0.03601543381728255	-0.022035308317436594	0	1.28351873806115	5.835271882321977	0
6.299924308718168	0.036125521915577496	-0.02152899312254241	0	1.2566651991048348	5.847639169671279	0
6.300010470905589	0.03623264068459957	-0.021024625679800287	0	1.2297419836495478	5.859721700245351	0
6.3000961247153215	0.03633681855051793	-0.02052221141119077	0	1.202754302045921	5.87151896878446	0
6.300181275773268	0.03643808433950057	-0.020021753696125095	0	1.1757072545663538	5.883030632040963	0
6.300265929549742	0.03653646676658068	-0.01952325622762005	0	1.148605953517387	5.894256450972551	0
6.300350091588261	0.036631994697907996	-0.01902672166846042	0	1.1214554471009082	5.905196320241975	0
6.300433767502525	0.036724697122174556	-0.018532151663887025	0	1.0942607156244941	5.915850264783948	0
6.300516962688308	0.03681460281836101	-0.01803954854473136	0	1.0670267615900884	5.926218401104247	0
6.300599682822927	0.03690174088954664	-0.017548912373535046	0	1.0397584433846094	5.936300998080768	0
6.30068193340722	0.03698614024570791	-0.01706024365413003	0	1.0124606211268279	5.946098416688901	0
6.300763719819743	0.03706782966620904	-0.01657354301846356	0	0.9851381371486702	5.955611116075876	0
6.30084504749583	0.03714683797319531	-0.016088810165347814	0	0.9577957536806455	5.964839672679073	0
6.300925921938787	0.03722319401958315	-0.015606043792319162	0	0.9304381453387341	5.97378477787837	0
6.301006348506561	0.0372969264725953	-0.015125242870799527	0	0.9030699682997165	5.982447211478214	0
6.301086332464844	0.03736806386581593	-0.014646406336546836	0	0.8756958407136782	5.9908278463637075	0
6.3011658790948175	0.03743663468906942	-0.014169532449571493	0	0.8483203036934115	5.9989276576745345	0
6.3012449936429515	0.0375026673311353	-0.013694619097717086	0	0.8209478359923369	6.006747714631965	0
6.301323681268933	0.03756619002941702	-0.013221664114266653	0	0.7935828700328077	6.014289173024193	0
6.301401946917681	0.037627230770198264	-0.012750666055173	0	0.7662298351824606	6.021553261662981	0
6.301479795670622	0.03768581756421152	-0.01228162209246651	0	0.7388930336820161	6.028541313449301	0
6.301557232410827	0.0377419781765608	-0.011814530033969506	0	0.7115767557934148	6.035254731539231	0
6.301634261856844	0.037795740164033614	-0.0113493881293928	0	0.6842852673641355	6.041694991901228	0
6.301710888925149	0.03784713112295084	-0.010886192887235625	0	0.657022679915995	6.047863671198841	0
6.301787117981577	0.037896178178234464	-0.010424943604457337	0	0.629793215346088	6.053762383641377	0
6.301862953501808	0.037942908444055075	-0.009965638384498482	0	0.6026009707666461	6.059392834276796	0
6.301938399972323	0.03798734893972679	-0.009508274738544844	0	0.5754499517707549	6.064756807065931	0
6.302013461704985	0.03802952647464164	-0.009052850714905983	0	0.5483441379142647	6.069856149061996	0
6.302088142645189	0.03806946756020361	-0.00859936607318786	0	0.5212875519722386	6.07469275769951	0
6.302162447000769	0.038107198758646404	-0.008147818473742859	0	0.49428403172116603	6.0792686209979365	0
6.302236378550607	0.038142746313078915	-0.007698207681842383	0	0.4673374795413757	6.0835857707636585	0
6.302309940819702	0.03817613627115856	-0.0072505345153378465	0	0.44045179934402007	6.087646295464571	0
6.302383137563961	0.03820739470853986	-0.006804797900329168	0	0.4136307186716762	6.091452365380129	0
6.30245597205565	0.03823654741048443	-0.006360999225712876	0	0.38687804926165076	6.095006191840631	0
6.302528447463995	0.038263620062788335	-0.0059191400346120335	0	0.3601975477812965	6.098310048374342	0
6.302600567071665	0.038288638326906155	-0.00547922070856479	0	0.3335928351944891	6.1013662778498405	0
6.302672333675448	0.03831162763020622	-0.005041244127799036	0	0.307067617096738	6.104177264807851	0
6.3027437498160195	0.03833261328433007	-0.004605214278425435	0	0.28062559929294423	6.106745447816561	0
6.302814818256698	0.03835162063013315	-0.004171133333764961	0	0.2542703099075262	6.1090733351595	0
6.302885541155558	0.03836867480911141	-0.003739006714220301	0	0.22800540554823887	6.111163474798785	0
6.302955920642021	0.038383800948810706	-0.0033088395717888095	0	0.20183445745297576	6.113018475003322	0
6.303025958715066	0.03839702413813629	-0.0028806374151310425	0	0.17576098857466216	6.114640999274174	0
6.303095657096385	0.038408369411915215	-0.0024544070112828735	0	0.1497885277849437	6.116033762388729	0
6.303165017074334	0.03841786175709783	-0.0020301573444847605	0	0.12392066778530518	6.11719952909514	0
6.303234039958773	0.03842552620278456	-0.0016078968377294263	0	0.09816089508518805	6.118141123108603	0
6.30330272677185	0.038431387784308886	-0.001187635246348143	0	0.0725127046573974	6.118861420646745	0
6.3033710783191665	0.038435471572759214	-0.0007693832251884154	0	0.04697957285757737	6.119363351997476	0
6.303439095199012	0.03843780269197278	-0.00035315227398188793	0	0.02156495336283327	6.119649901548844	0
6.303496802625283	0.03843842492625547	-8.57416716294225e-11	0	5.279787378131839e-9	6.119726393214879	0
