# Supplementary material for: Multi-orbit lunar GNSS constellation design with distant retrograde orbit and Halo orbit combination
Source: Sci Rep. 2023 Jun 22;13:10158. doi: 10.1038/s41598-023-37348-x (PMC10287729; doi:10.1038/s41598-023-37348-x)
Supplement: Supplementary file 1 — Supplementary Information. [file 41598_2023_37348_MOESM1_ESM.zip › supplement materials of the manuscript/Figure 3/Distant Retrograde Orbit/168.csv]

Time (TU)	X (LU)	Y (LU)	Z (LU)	VX (LU/TU)	VY (LU/TU)	VZ (LU/TU)
0	0.04840551951323139	0	0	5.681752491179696e-14	5.56488834211671	0
0.00010165967175918594	0.048404185356035016	0.0005657204789188804	0	-0.0262471291102705	5.564763122695877	0
0.0001918960423762064	0.04840076588729723	0.0010678515104963237	0	-0.04954112506100394	5.564442207870276	0
0.00028254636364200003	0.04839521457443991	0.0015722478764604374	0	-0.07293493173033755	5.563921296847014	0
0.0003736129266939639	0.04838750293716447	0.0020789036457290236	0	-0.0964256911013858	5.56319782629152	0
0.000465096932310006	0.04837760260750727	0.002587806334172261	0	-0.12001017676389192	5.56226928830629	0
0.0005570004308459286	0.04836548519171531	0.0030989476961107757	0	-0.14368529506691854	5.561133219267998	0
0.000649325368301173	0.048351122341739175	0.003612318414573621	0	-0.1674478396728269	5.559787208326128	0
0.000742074158589242	0.048334485670309464	0.004127911281130182	0	-0.1912946395646678	5.558228891230202	0
0.0008352493836471723	0.04831554677185525	0.004645719524180438	0	-0.21522248228393998	5.556455954079571	0
0.0009288539964348603	0.04829427716591427	0.005165737932935679	0	-0.23922816654810236	5.554466129811196	0
0.0010228911704799888	0.04827064830426195	0.005687962016022363	0	-0.2633084639565816	5.552257200656603	0
0.0011173641690888406	0.04824463159396264	0.006212387270528051	0	-0.2874600860202692	5.5498270020764	0
0.0012122767337428085	0.0482161982775667	0.006739011332734697	0	-0.3116797839171626	5.547173413348375	0
0.0013076326549913899	0.048185319531469754	0.007267831589690401	0	-0.33596423910778905	5.544294368540087	0
0.0014034360148382217	0.04815196638475347	0.007798846518354545	0	-0.36031012569217014	5.541187850708489	0
0.001499691082171458	0.04811610973617961	0.008332055098662142	0	-0.38471408411283703	5.537851895263481	0
0.0015964024945696554	0.04807772026931591	0.008867457813035714	0	-0.409172767539709	5.534284583851232	0
0.0016935747343508637	0.04803676864706894	0.009405053738257608	0	-0.4336827097384834	5.530484064200985	0
0.0017912126394798264	0.04799322530915676	0.009944843368159715	0	-0.45824045504364164	5.526448533041692	0
0.0018893216481289557	0.04794706032310344	0.010486829953295642	0	-0.48284261948860285	5.522176224106651	0
0.001987906712897029	0.04789824387419608	0.011031013492693012	0	-0.5074856186456004	5.517665455255239	0
0.002086973367948494	0.0478467457704057	0.011577396623615867	0	-0.5321659362355763	5.512914584353559	0
0.002186527089883762	0.047792535739759924	0.012125981083470344	0	-0.556879964595313	5.507922038499254	0
0.0022865738250039008	0.04773558314415215	0.012676770608342219	0	-0.5816241364498648	5.502686289349684	0
0.002387119469807063	0.047675857249809994	0.013229768060474304	0	-0.606394796368808	5.497205879748697	0
0.00248817008257768	0.04761332711365845	0.013784976587021085	0	-0.6311882542582175	5.49147941491134	0
0.002589731681481206	0.04754796170970409	0.014342398503557462	0	-0.6560007368595971	5.485505575615766	0
0.0026918108354110556	0.04747972954597076	0.014902038528628743	0	-0.6808285329946951	5.479283084809545	0
0.0027944137628159917	0.04740859924649529	0.015463898830366203	0	-0.7056677745455885	5.472810762363058	0
0.002897547227043847	0.047334538955451706	0.016027983927711438	0	-0.7305146554106556	5.466087472269672	0
0.0030012178521417084	0.0472575168011835	0.016594296933001594	0	-0.7553652665362988	5.459112166442008	0
0.003105432464532923	0.047177500662063304	0.017162841415554124	0	-0.7802156799436417	5.451883864873622	0
0.0032101978489412733	0.04709445835321937	0.017733620061803	0	-0.8050618917485463	5.444401673946477	0
0.0033155210221575172	0.047008357420123735	0.01830663616177534	0	-0.8298998889435989	5.436664769149557	0
0.0034214091205775894	0.04691916522173511	0.018881892986348556	0	-0.8547256237656753	5.42867240396339	0
0.0035278691167792238	0.04682684918100986	0.019459392242965414	0	-0.8795349493062058	5.420423933509819	0
0.0036349083274185346	0.04673137636220222	0.020039136828387108	0	-0.9043237403600448	5.411918777865964	0
0.0037425340719490726	0.0466327137618005	0.020621128967622398	0	-0.9290878151475094	5.403156449281788	0
0.003850753501007584	0.04653082848860203	0.021205369285699775	0	-0.9538228987859857	5.394136569068541	0
0.003959573957210582	0.04642568744843132	0.021791858756443284	0	-0.9785247089527292	5.384858840464123	0
0.004069002834876724	0.04631725747820919	0.022380597938337313	0	-1.003188925721489	5.375323061426168	0
0.004179047671905723	0.04620550526238743	0.022971587464057204	0	-1.0278112145625793	5.365529118080819	0
0.004289715633905501	0.046090397875593624	0.023564825269988748	0	-1.0523871140524261	5.355477032843019	0
0.004401014345099826	0.04597190195104959	0.024160311056409485	0	-1.076912224583678	5.345166892071264	0
0.004512951293334061	0.045849984297261795	0.024758043090355557	0	-1.1013820781275045	5.334598900543209	0
0.004625533694465414	0.04572461208515193	0.025358017491573247	0	-1.1257921134851838	5.323773397625238	0
0.004738769028275	0.04559575228260041	0.02596023109616069	0	-1.1501377969673996	5.312690808351362	0
0.004852664818219361	0.045463371898738184	0.026564680276685283	0	-1.1744145768323162	5.301351664788789	0
0.004967228231968202	0.04532743847532124	0.02717135882917635	0	-1.1986178025059258	5.28975664784118	0
0.005082466864650373	0.04518791918983141	0.027780262131144987	0	-1.2227428949532122	5.277906510216512	0
0.005198387902955758	0.04504478186385691	0.02839138271855526	0	-1.2467851738507656	5.265802162026626	0
0.005314998502737717	0.04489799455006016	0.02900471229877261	0	-1.2707399427012576	5.253444634635099	0
0.005432305820880745	0.044747525512051405	0.029620241925122144	0	-1.2946024996376853	5.2408350781608375	0
0.00555031704558382	0.04459334320164597	0.030237962161383095	0	-1.318368147587476	5.227974758699294	0
0.005669039296384992	0.04443541640649316	0.030857862565172946	0	-1.342032178278854	5.214865069597676	0
0.0057884795669181	0.04427371435336729	0.03147993140205184	0	-1.3655898659190917	5.201507538608574	0
0.00590864481663736	0.04410820661229169	0.03210415613793164	0	-1.389036490570016	5.187903818337853	0
0.0060295418404698225	0.043938863301038515	0.032730522775850215	0	-1.4123673177921983	5.17405570130778	0
0.006151177385701984	0.0437656549525488	0.03335901648013534	0	-1.4355776269217886	5.15996510702964	0
0.006273558138620922	0.043588552555565915	0.033989621521430174	0	-1.4586627134396577	5.145634083268157	0
0.00639669089657015	0.043407527321994065	0.034622322174928104	0	-1.4816179258852298	5.131064785148137	0
0.006520582059427347	0.043222551454129544	0.03525710012200678	0	-1.5044385758602956	5.116259534572722	0
0.006645237827417734	0.04303359790230955	0.0358939355009972	0	-1.527119982579017	5.101220797342756	0
0.006770664776220495	0.0428406395099108	0.0365328098605559	0	-1.5496575821559577	5.085951112443993	0
0.006896869103967395	0.042643650168070965	0.03717370232655324	0	-1.5720467948960861	5.070453181230182	0
0.007023857082368071	0.042442604151557525	0.03781659192565488	0	-1.594283112312384	5.054729811481135	0
0.007151634755201613	0.04223747661007031	0.038461456075035164	0	-1.6163620487016497	5.038783952751916	0
0.0072802082102752155	0.04202824315938199	0.03910827198174876	0	-1.6382791939317445	5.02261866089341	0
0.007409583277237385	0.041814880389018594	0.039757015142136705	0	-1.6600301664980637	5.0062371337918705	0
0.007539765982729438	0.0415973651351012	0.040407661650324736	0	-1.6816106953967525	4.989642651632373	0
0.007670762180942737	0.04137567509781206	0.0410601863613465	0	-1.7030165616909418	4.972838620796268	0
0.007802577650619817	0.04114978870160784	0.041714563403216234	0	-1.7242436197558129	4.955828559023411	0
0.00793521803990059	0.040919685207701874	0.042370765928299185	0	-1.745287793070903	4.9386160997133794	0
0.008068689198742481	0.040685344148139055	0.04302876777818945	0	-1.766145130776721	4.921204945578431	0
0.008202996793975624	0.040446745999474766	0.04368854159634343	0	-1.786811749792487	4.90359891511176	0
0.008338146467798796	0.04020387192156134	0.0443500596365082	0	-1.8072838639779423	4.88580191867703	0
0.008474143837473216	0.039956703766128435	0.045013293781655736	0	-1.8275577873807736	4.867817954905505	0
0.008610994750452378	0.03970522361275675	0.0456782168018683	0	-1.847629974483829	4.849651073005367	0
0.008748704712468813	0.03944941481824334	0.046344799588556695	0	-1.8674969382804432	4.8313054446349	0
0.008887279707480893	0.03918926050686691	0.047013015150370374	0	-1.8871553722100054	4.8127852509353195	0
0.009026725266219103	0.03892474530251544	0.047682834121662805	0	-1.9066020179466927	4.794094802535163	0
0.009167047450280484	0.038655853480185035	0.04835422952230854	0	-1.925833806680953	4.775238403883948	0
0.009308252068700154	0.03838257044070114	0.04902717299957395	0	-1.9448477501561992	4.756220453872367	0
0.009450345058677388	0.03810488198894192	0.04970163667343658	0	-1.9636409953844685	4.7370453906335355	0
0.009593332703467034	0.03782277389099111	0.050377594170060255	0	-1.9822108527583426	4.717717657710919	0
0.009737220971332679	0.037536233165523465	0.051055017499950665	0	-2.0005547098732346	4.6982417890928945	0
0.009882016258600001	0.037245246613241995	0.05173388058231713	0	-2.018670128623996	4.678622304584183	0
0.01002772508881076	0.03694980139090218	0.05241415781850749	0	-2.036554804649914	4.658863746190233	0
0.010174354039319244	0.036649885150929526	0.053095823755428324	0	-2.0542065580247684	4.638970683963436	0
0.0103219098362622	0.03634548583982615	0.05377885353510484	0	-2.0716233445058663	4.618947699073633	0
0.010470399317709985	0.036036591761813265	0.05446322272630383	0	-2.088803250198939	4.598799384811368	0
0.010619829787649592	0.03572319082326158	0.05514890894964404	0	-2.1057445304559455	4.578530294669094	0
0.01077020846162791	0.035405271669472556	0.05583588931870674	0	-2.122445543902313	4.558145013798253	0
0.010921542809804938	0.03508282295795112	0.05652414202050185	0	-2.138904790605775	4.537648108800656	0
0.011073840667553323	0.03475583309849753	0.05721364680351881	0	-2.155120920905122	4.517044109275866	0
0.011227109848596501	0.034424291063229244	0.057904383214723076	0	-2.171092691374181	4.496337556820181	0
0.011381358677611987	0.03408818522332389	0.05859633299924398	0	-2.186819018660282	4.475532929785893	0
0.011536595418595239	0.0337475045676733	0.059289477514186506	0	-2.202298917181018	4.45463471743444	0
0.011692828757596786	0.033402237637174335	0.0599837998883062	0	-2.2175315460457297	4.433647351859132	0
0.01185006763801008	0.033052372860452484	0.060679284263685455	0	-2.2325161884997806	4.412575227546564	0
0.012008321134744452	0.03269789881796483	0.06137591522842529	0	-2.2472522370972423	4.391422715625039	0
0.01216759872571888	0.032338803619005554	0.062073679001323066	0	-2.2617392161762497	4.370194125097301	0
0.012327910068816252	0.03197507538122133	0.06277256243090594	0	-2.2759767574015295	4.34889373047153	0
0.012489265034751618	0.03160670214397971	0.06347255313002088	0	-2.2899646000740677	4.327525765171247	0
0.012651673979390009	0.031233671227748765	0.06417364063703726	0	-2.3037026109982177	4.306094383620254	0
0.012815147228881458	0.030855970395962093	0.06487581416890215	0	-2.317190736811596	4.284603727575431	0
0.012979695682742272	0.03047358645398251	0.06557906520615199	0	-2.3304290515146078	4.263057844958286	0
0.013145330273615825	0.0300865064799167	0.0662833851504078	0	-2.3434177080873138	4.241460759504364	0
0.013312062325752945	0.029694716981033042	0.06698876684400029	0	-2.356156964484409	4.219816422366148	0
0.01347990342734253	0.029298204174646413	0.06769520400198772	0	-2.368647169622136	4.198128727750332	0
0.013648865360850417	0.02889695414142413	0.06840269090282461	0	-2.3808887550808753	4.176401520806207	0
0.013818960317939707	0.028490952303412444	0.06911122327031217	0	-2.392882247439957	4.154638569049278	0
0.013990200655960176	0.02808018398968957	0.069820797232731	0	-2.4046282471586906	4.1328435929523	0
0.01416259901254448	0.027664634154800027	0.07053140978587764	0	-2.416127433850722	4.111020250471945	0
0.01433616818542409	0.02724428765965867	0.07124305828098867	0	-2.427380555288291	4.089172151621569	0
0.01451092147076593	0.02681912844306661	0.07195574179331826	0	-2.438388446246774	4.067302815412579	0
0.014686872270373852	0.026389140462317412	0.0726694594885358	0	-2.449151999630678	4.045415719082914	0
0.014864034219435947	0.025954307379736974	0.07338421113509781	0	-2.459672172387904	4.023514281507017	0
0.015042421257526502	0.025514612381572644	0.07409999737279895	0	-2.4699499868585577	4.0016018542144876	0
0.015222047607712196	0.025070038221036286	0.07481681960630278	0	-2.4799865263815684	3.979681724014114	0
0.01540292757944688	0.024620567702081788	0.07553467920406447	0	-2.4897829217994865	3.9577571368949953	0
0.015585075902059235	0.02416618284904617	0.07625357881157704	0	-2.499340367415782	3.935831257368826	0
0.015768507417855595	0.023706865664130376	0.0769735211144266	0	-2.5086601016379615	3.91390720583223	0
0.01595323722222253	0.023242597777335828	0.07769450938153402	0	-2.517743412357581	3.8919880415837826	0
0.01613928058246138	0.02277336064807813	0.0784165471337579	0	-2.526591630649764	3.8700767725846235	0
0.016326653056813696	0.02229913526401948	0.07913963859366044	0	-2.535206134350959	3.848176341534841	0
0.016515370389893966	0.02181990240289832	0.0798637882642383	0	-2.5435883408084	3.8262896384739156	0
0.016705448567278552	0.02133564249400901	0.08058900112703322	0	-2.5517397073695207	3.8044194946250807	0
0.016896903695662227	0.020846335923863254	0.08131528217343152	0	-2.559661724335506	3.7825686964122096	0
0.017089752129864827	0.020351962714099343	0.08204263688017184	0	-2.567355918701111	3.7607399710193627	0
0.017284010405552445	0.01985250269400131	0.0827710709419562	0	-2.574823849482743	3.738935994416897	0
0.017479695183251768	0.019347935647255957	0.08350059005502163	0	-2.582067104093718	3.7171593977894615	0
0.017676823518499314	0.018838240616913624	0.08423120091339228	0	-2.5890873066146214	3.6954127378477777	0
0.017875412306380064	0.0183233973425635	0.08496290913704029	0	-2.5958860961660064	3.6736985586184137	0
0.01807547892317102	0.017803384604941283	0.0856957216444393	0	-2.602465148431701	3.6520193208693392	0
0.018277040850073797	0.017278181200693278	0.0864296452464003	0	-2.6088261605770415	3.6303774441339005	0
0.01848011550241217	0.016747766394915296	0.0871646860305122	0	-2.614970845312766	3.6087753247784735	0
0.018684720737650908	0.01621211860059616	0.08790085120290492	0	-2.6209009455100194	3.5872152818649536	0
0.018890874412776835	0.015671216536999138	0.08863814747477411	0	-2.6266182192098495	3.5656996048253524	0
0.01909859465984909	0.015125038513373969	0.08937658205164976	0	-2.6321244465926927	3.544230524618721	0
0.01930789959988125	0.01457356318487235	0.09011616160867011	0	-2.637421421071066	3.5228102437707687	0
0.019518807580745687	0.014016768932932936	0.09085689313764217	0	-2.6425109547935897	3.5014409118544694	0
0.019731337115360806	0.01345463403173552	0.09159878372067203	0	-2.6473948757712713	3.480124632345163	0
0.01994550690845298	0.012887136581787473	0.09234184061828299	0	-2.6520750273568106	3.4588634603631516	0
0.02016133558903288	0.0123142552246826	0.09308607034266193	0	-2.656553261632228	3.4376594293541523	0
0.020378842136701547	0.011735968018743326	0.0938314801355365	0	-2.6608314478281505	3.416514509033682	0
0.020598045655660004	0.011152253041916702	0.09457807717726356	0	-2.6649114662133084	3.395430628379945	0
0.020818965267701006	0.01056308868304022	0.09532586822626975	0	-2.6687952054941886	3.374409685979821	0
0.021041620286213245	0.009968453184440753	0.09607486021445581	0	-2.6724845653867377	3.353453533416132	0
0.02126603011134171	0.009368324926717655	0.09682505989156391	0	-2.675981453937001	3.332563985553896	0
0.02149221436081312	0.0087626820843469	0.09757647426331029	0	-2.6792877888115725	3.3117428086128293	0
0.021720192731729863	0.008151503000341688	0.0983291101279459	0	-2.6824054943036995	3.290991733406961	0
0.02194998505815643	0.007534766037793267	0.09908297427050054	0	-2.6853365015467543	3.270312450217089	0
0.022181611219951748	0.006912449830153259	0.09983807316658289	0	-2.688082746721479	3.2497066171835898	0
0.02241509149148241	0.006284532349339997	0.100594414118006	0	-2.690646174394482	3.229175829689222	0
0.022650445925042458	0.005650992568158252	0.1013520032482942	0	-2.69302872970992	3.2087216752930505	0
0.022887694974010768	0.005011808790165235	0.10211084752671909	0	-2.695232364736178	3.18834567903793	0
0.023126859083374692	0.004366959756257364	0.10287095344472527	0	-2.6972590333734563	3.168049339696759	0
0.023367958868808648	0.0037164241679070354	0.10363232759514363	0	-2.699110692575432	3.1478341144666833	0
0.02361101519065066	0.0030601804920464813	0.10439497690099712	0	-2.700789302036272	3.1277014134161085	0
0.02385604888757531	0.0023982076849433376	0.10515890777803039	0	-2.70229682160572	3.107652622055255	0
0.02410308097485245	0.0017304846623869947	0.10592412676389852	0	-2.703635212259068	3.0876890849870753	0
0.024352132820488065	0.001056989827871706	0.10669064105577611	0	-2.704806436100877	3.06781209251669	0
0.024603225634882344	0.0003777024572755469	0.10745845693480682	0	-2.705812453153522	3.0480229220773003	0
0.024856381035278107	-0.0003073988224744983	0.10822758150609214	0	-2.706655223488146	3.0283227935019488	0
0.02511162057682152	-0.0009983347600760147	0.10899802126282065	0	-2.707336704661943	3.0087129065467177	0
0.025368966419300473	-0.0016951272797016258	0.10976978410055556	0	-2.70785885296915	2.989194390055616	0
0.025628440515288183	-0.0023977972784617646	0.11054287686256223	0	-2.7082236205676344	2.9697683650258098	0
0.02589006498429392	-0.0031063656340203946	0.11131730647930681	0	-2.708432956246883	2.9504359158456674	0
0.026153862288186683	-0.00382085367494002	0.11209308048188359	0	-2.708488804832441	2.931198078125637	0
0.026419854992391998	-0.004541282529018246	0.11287020628918834	0	-2.7083931062832556	2.9120558571491975	0
0.026688066609565995	-0.005267675403074941	0.11364869365439642	0	-2.7081477943518193	2.8930101685897593	0
0.02695852045700537	-0.006000054482568618	0.11442855130693114	0	-2.7077547959722312	2.8740619222420767	0
0.027231239561207078	-0.006738440668055437	0.11520978671478613	0	-2.7072160320440033	2.8552120273493333	0
0.027506247358922327	-0.007482855468586772	0.11599240811642544	0	-2.706533416255762	2.8364613434914308	0
0.027783567279988482	-0.008233319867045551	0.1167764233227527	0	-2.70570885537837	2.8178107100985033	0
0.028063223116514484	-0.008989855314272236	0.11756184076722263	0	-2.7047442479076644	2.799260921837597	0
0.028345238764731398	-0.009752483025032493	0.11834866877045887	0	-2.703641484273699	2.7808127467864483	0
0.028629638565717253	-0.0105212248939126	0.11913691648808984	0	-2.702402445049112	2.762466904820475	0
0.028916446938746586	-0.01129610249791058	0.11992659288012927	0	-2.7010290018266168	2.7442240925144574	0
0.029205688503113572	-0.012077137420451285	0.12071770705244304	0	-2.6995230164303443	2.726084975635331	0
0.029497388402641815	-0.012864352121234834	0.12151026913391116	0	-2.697886338653937	2.7080501698434194	0
0.02979157161769604	-0.013657768072794821	0.12230428839511645	0	-2.696120809539863	2.6901202843571386	0
0.030088263659853263	-0.014457407629419257	0.12309977513617687	0	-2.694228257197841	2.6722958795245346	0
0.03038749040277618	-0.015263293562802573	0.12389674020730963	0	-2.6922104970555982	2.6545774787888363	0
0.03068927775294078	-0.016075448168428312	0.12469519412566994	0	-2.69006933370394	2.636965589020727	0
0.030993652121599036	-0.016893894529681076	0.12549514832601075	0	-2.6878065573561156	2.6194606734131143	0
0.0313006399769012	-0.01771865530534906	0.12629661396849712	0	-2.6854239466672136	2.6020631784987103	0
0.03161026832852377	-0.018549754025143698	0.12709960320396058	0	-2.6829232647783066	2.584773507211864	0
0.03192256432119004	-0.019387213989427672	0.12790412810112967	0	-2.6803062620810625	2.5675920430031574	0
0.03223755561665546	-0.020231059286198293	0.12871020162721503	0	-2.677574672801454	2.55051912950796	0
0.03255526988537846	-0.021081313420331906	0.12951783633401226	0	-2.674730219043975	2.533555099235699	0
0.03287573539444375	-0.021938000880274783	0.1303270458550307	0	-2.671774605449721	2.5167002425637532	0
0.03319898065969206	-0.022801146196909573	0.131137844003957	0	-2.6687095219271053	2.4999548276322767	0
0.03352503457384256	-0.023670774277208376	0.13195024509069145	0	-2.6655366422716917	2.483319094455307	0
0.033853926229350885	-0.024546909922640393	0.13276426347189157	0	-2.6622576256987336	2.466793264830772	0
0.03418568526956116	-0.02542957875561373	0.13357991441392697	0	-2.6588741131988782	2.4503775254704077	0
0.034520341553759	-0.026318806316768837	0.13439721325161458	0	-2.655387730667332	2.43407204588061	0
0.034857925435943994	-0.027214618796467062	0.13521617606412603	0	-2.651800085913926	2.417876965479339	0
0.03519846762878654	-0.028117042661678412	0.1360368193278606	0	-2.648112769882072	2.401792401376536	0
0.03554199901413728	-0.029026104144263477	0.13685915945547025	0	-2.644327358655814	2.385818457981368	0
0.03588855126955708	-0.029941830888177503	0.13768321428725333	0	-2.64044540647815	2.3699551987034226	0
0.03623815597306773	-0.03086424956973095	0.13850900094083737	0	-2.6364684555663946	2.3542026883569065	0
0.03659084565734449	-0.03179338867067137	0.1393365383048904	0	-2.6323980242140954	2.3385609459291112	0
0.03694665262850781	-0.03272927535029399	0.14016584424132233	0	-2.6282356202045642	2.3230299985811387	0
0.03730561000417007	-0.03367193817005055	0.1409969380193251	0	-2.623982728889997	2.3076098361016526	0
0.03766775125545784	-0.03462140587275497	0.14182983922413483	0	-2.6196408183973325	2.292300432377084	0
0.03803311049741172	-0.035577708130426516	0.14266456841282094	0	-2.6152113361368876	2.2771017340556803	0
0.03840172186589389	-0.03654087389933691	0.14350114567782069	0	-2.6106957163544604	2.2620136874332837	0
0.03877362016208841	-0.03751093309528392	0.14433959211563846	0	-2.6060953724062084	2.2470362121962153	0
0.03914884074492318	-0.03848791629464758	0.1451799295590947	0	-2.601411698014347	2.232169207240868	0
0.03952741932211364	-0.03947185417483642	0.14602218009517223	0	-2.5966460699109617	2.2174125599411347	0
0.03990939171296136	-0.040462776887312646	0.14686636553969487	0	-2.5917998509891524	2.202766155653682	0
0.040294794651787244	-0.04146071612959059	0.14771250921017792	0	-2.586874380241788	2.1882298473902533	0
0.040683665162597984	-0.042465703504478904	0.14856063452321708	0	-2.58187098072326	2.173803481031076	0
0.041076040961299395	-0.04347777154548198	0.14941076586582747	0	-2.5767909545149554	2.159486880993326	0
0.041471959780430265	-0.04449695195893775	0.15026292712122624	0	-2.571635591583695	2.145279875677723	0
0.04187146038709672	-0.045523278232400474	0.15111714386113176	0	-2.5664061567197547	2.131182261210208	0
0.04227458151273704	-0.046556782862994195	0.15197344103133398	0	-2.5611039036073553	2.1171938406251662	0
0.042681363028363145	-0.0475975003583765	0.1528318454507624	0	-2.5557300595798877	2.103314383281913	0
0.043091844670968486	-0.048645463954519914	0.1536923830961783	0	-2.550285842531749	2.0895436697795304	0
0.04350606680669406	-0.04970070755791086	0.15455508072091978	0	-2.54477245107727	2.075881465871061	0
0.04392407066968917	-0.05076326633141578	0.15541996632979818	0	-2.539191061499904	2.0623275158102943	0
0.04434589783383351	-0.05183317532822728	0.156287068063688	0	-2.533542834954529	2.0488815606812625	0
0.04477159035748221	-0.05291046984474032	0.15715641449748044	0	-2.527828915755745	2.035543334043012	0
0.04520119105750042	-0.053995186094551666	0.15802803518826786	0	-2.522050427897975	2.0223125540783102	0
0.04563474286676332	-0.055087359566592185	0.15890195936094442	0	-2.5162084839039105	2.009188944083203	0
0.04607228964024835	-0.05618702704210896	0.15977821753654461	0	-2.5103041742014773	1.996172208187647	0
0.04651387542836939	-0.057294224744538214	0.16065684005816244	0	-2.5043385771324718	1.9832620539806953	0
0.046959545238370176	-0.0584089902328418	0.16153785860601935	0	-2.498312748904342	1.9704581704952961	0
0.04740934452365386	-0.05953136109699336	0.16242130516412684	0	-2.4922277307128384	1.957760244063377	0
0.0478633192428948	-0.06066137508836603	0.16330721213505697	0	-2.4860845481870006	1.9451679569366593	0
0.04832151617603668	-0.061799070884981884	0.1641956129471484	0	-2.479884207356194	1.932680979123322	0
0.04878398232608334	-0.06294448658345685	0.16508654088315697	0	-2.473627702992413	1.9202989853647177	0
0.04925076519075005	-0.06409766035953099	0.16598002961364702	0	-2.4673160151793905	1.9080216477019798	0
0.04972191356111198	-0.06525863241534977	0.16687611470966454	0	-2.4609500987683988	1.895848615309316	0
0.05019747609625178	-0.06642744143709788	0.16777483090848527	0	-2.4545309029064555	1.8837795524279928	0
0.05067750249248925	-0.0676041274590386	0.16867621433993985	0	-2.448059355489679	1.8718141082735684	0
0.0511620430596676	-0.06878873079306132	0.16958030170617042	0	-2.441536369159088	1.8599519287367148	0
0.05165114852145325	-0.06998129152000168	0.17048712990655693	0	-2.4349628442479703	1.8481926615712603	0
0.05214487048860649	-0.07118185062303224	0.17139673691313523	0	-2.42833966267924	1.8365359452972982	0
0.05264326114219257	-0.0723904491889309	0.17230916117163617	0	-2.42166769250222	1.8249814174498227	0
0.05314637313344913	-0.07360712814508208	0.17322444141819932	0	-2.414947789489049	1.8135287170985526	0
0.053654260099949905	-0.0748319294846806	0.17414261761408198	0	-2.408180790506845	1.8021774734540597	0
0.054166976028507556	-0.07606489470149043	0.17506372978046203	0	-2.4013675222998225	1.7909273207909346	0
0.054684575774475455	-0.07730606601953721	0.17598781893510926	0	-2.394508794833354	1.7797778871122027	0
0.055207114883181946	-0.0785554859352101	0.17691492676043594	0	-2.387605403959044	1.7687287986608045	0
0.055734649717188556	-0.07981319749467615	0.17784509582176883	0	-2.3806581300180167	1.7577796776861072	0
0.05626723670522222	-0.08107924248103764	0.17877836824360435	0	-2.3736677479856567	1.74693015820235	0
0.05680493364155659	-0.08235366448570652	0.1797147879950805	0	-2.3666350106365144	1.7361798594089861	0
0.05734779888769202	-0.08363650697531033	0.18065439947246295	0	-2.3595606593544343	1.7255284027951365	0
0.05789589166434359	-0.08492781395710117	0.18159724800364885	0	-2.35244542059006	1.714975406625639	0
0.05844927158344146	-0.0862276288494732	0.18254337903936685	0	-2.3452900122103615	1.7045204952668318	0
0.05900799921992638	-0.08753599580368811	0.18349283913589082	0	-2.338095136335728	1.6941632883948161	0
0.05957213594696121	-0.08885295928405462	0.18444567566237247	0	-2.330861481780662	1.6839034046697157	0
0.06014174369311208	-0.09017856347380446	0.1854019363886017	0	-2.3235897274341615	1.6737404664097044	0
0.06071688525162131	-0.09151285297033691	0.18636167000666506	0	-2.3162805385525216	1.6636740941775037	0
0.06129762440636131	-0.09285587304362175	0.18732492633131953	0	-2.3089345654687223	1.6537039050930997	0
0.061884025432394046	-0.09420766844953937	0.1882917554656722	0	-2.3015524502002354	1.6438295217928325	0
0.0624761532723011	-0.09556828381559251	0.1892622081013875	0	-2.2941348244257096	1.634050569334735	0
0.0630740742449485	-0.09693776523634871	0.1902363366737744	0	-2.286682300900046	1.6243666639000747	0
0.0636778550998549	-0.09831615806636493	0.19121419380511387	0	-2.279195485599235	1.6147774288260635	0
0.0642875636252861	-0.09970350828500166	0.1921958332975246	0	-2.271674970383512	1.6052824848764997	0
0.06490326800844241	-0.10109986100840815	0.19318130910016412	0	-2.2641213411615295	1.595881460487157	0
0.06552503789327004	-0.10250526286122333	0.19417067700656299	0	-2.256535165137719	1.5865739756734187	0
0.06615294325727074	-0.10391975939519359	0.19516399285334282	0	-2.248917004871289	1.577359659491555	0
0.06678705532389999	-0.10534339712129821	0.19616131397425193	0	-2.2412674073840697	1.5682381365080678	0
0.06742744590018704	-0.10677622198261952	0.19716269814934811	0	-2.23358691247366	1.5592090368160707	0
0.06807418794826159	-0.10821828060415438	0.19816820450383169	0	-2.2258760460755287	1.5502719880187241	0
0.06872735519184929	-0.10966961937559298	0.1991778928893372	0	-2.218135325265039	1.5414266210893888	0
0.06938702225430442	-0.11113028472716202	0.20019182410165845	0	-2.210365256843883	1.532672568575046	0
0.07005326453096247	-0.11260032281383829	0.20121005968694186	0	-2.202566339080472	1.5240094664283852	0
0.0707261588291623	-0.11407978089034065	0.20223266291852177	0	-2.194739054486617	1.5154369459409056	0
0.07140578242831658	-0.11556870520079324	0.20325969736080568	0	-2.1868838810754796	1.5069546461693886	0
0.07209221401361393	-0.11706714299523305	0.20429122828963597	0	-2.179001281749322	1.4985622022165213	0
0.0727855326136219	-0.11857514016822795	0.20532732109154642	0	-2.1710917167969375	1.4902592585717085	0
0.07348581870041396	-0.12009274362571826	0.2063680429216942	0	-2.1631556314794462	1.4820454557457043	0
0.07419315347663534	-0.12161999969199022	0.20741346163578062	0	-2.155193464449059	1.4739204391204879	0
0.07490761965036347	-0.1231569557451749	0.20846364693866742	0	-2.1472056392598144	1.4658838501809568	0
0.07562930049163573	-0.12470365813968406	0.209518668991247	0	-2.13919257524152	1.4579353375512893	0
0.07635828030305172	-0.12626015318750433	0.21057859911376223	0	-2.131154682394903	1.450074551601811	0
0.07709464468982777	-0.12782648769104615	0.21164351017811125	0	-2.123092358685057	1.4423011417935336	0
0.07783847988799222	-0.12940270747077967	0.2127134756372854	0	-2.1150059976568816	1.4346147639915936	0
0.0785898735395175	-0.1309888589739394	0.21378857065137324	0	-2.1068959801694915	1.4270150723916766	0
0.07934891450502604	-0.13258498882557262	0.21486887181270434	0	-2.0987626767611336	1.4195017218705108	0
0.08011569239751312	-0.13419114280531322	0.21595445648663614	0	-2.0906064528767847	1.4120743727370417	0
0.08089029794467509	-0.13580736657242048	0.21704540333783473	0	-2.0824276651530975	1.4047326871122117	0
0.08167282313476919	-0.13743370592401655	0.21814179253864616	0	-2.0742266601265507	1.397476327736571	0
0.0824633611111909	-0.13907020652688637	0.21924370562266127	0	-2.0660037756072316	1.3903049591894048	0
0.08326200632998303	-0.14071691419540677	0.22035122570745716	0	-2.057759339291932	1.3832182466517937	0
0.08406885398379739	-0.14237387365816317	0.22146443670205657	0	-2.04949367493027	1.3762158611297644	0
0.08488400070849252	-0.14404112997118346	0.22258342429564923	0	-2.04120709522306	1.3692974732315621	0
0.08570754434435059	-0.14571872797412022	0.22370827562959464	0	-2.03289990454575	1.3624627554978619	0
0.08653958374199815	-0.14740671184868187	0.22483907904088118	0	-2.0245724011060906	1.3557113840809434	0
0.08738021912041288	-0.14910512579980045	0.22597592455900403	0	-2.016224873542272	1.349043035866936	0
0.08822955214048248	-0.15081401414763942	0.227118904007449	0	-2.0078576004732622	1.3424573881515578	0
0.08908768514090555	-0.1525334197408646	0.22826810998427646	0	-1.9994708582297813	1.3359541246448874	0
0.08995472248075233	-0.1542633866027657	0.22942363767413548	0	-1.9910649078769271	1.3295329252441876	0
0.09083076909422517	-0.1560039569823436	0.230585582920578	0	-1.9826400095602068	1.323193477110221	0
0.09171593142845864	-0.1577551731828553	0.23175404349274578	0	-1.974196413527735	1.3169354676105398	0
0.09261031744393994	-0.15951707750016333	0.23292911908863978	0	-1.965734360415802	1.310758584588451	0
0.09351403624180525	-0.161289711430558	0.23411091085272032	0	-1.9572540850130635	1.3046625190943688	0
0.09442719833609628	-0.16307311615424716	0.2352995217456653	0	-1.9487558138660255	1.298646963544356	0
0.0953499156078352	-0.1648673323874779	0.23649505649378147	0	-1.9402397659272779	1.2927116121444198	0
0.09628230122027852	-0.16667240016183515	0.23769762149105067	0	-1.9317061535281088	1.2868561614956717	0
0.0972244692498604	-0.1684883580609412	0.2389073243407962	0	-1.9231551858736067	1.2810803128302977	0
0.09817653693638229	-0.17031524749074728	0.24012427675129916	0	-1.9145870488889083	1.2753837584313523	0
0.0991386211640448	-0.17215310583782603	0.24134859003042963	0	-1.9060019373465513	1.2697662032631014	0
0.10011084043629867	-0.17400197023261593	0.2425803776456451	0	-1.8974000369810053	1.264227352636172	0
0.1010933154768532	-0.17586187861590138	0.24381975598875208	0	-1.888781519495249	1.2587669091027993	0
0.10208616780154371	-0.17773286695881477	0.2450668425790924	0	-1.880146555400442	1.2533845806821653	0
0.10308952092967201	-0.17961497149632302	0.2463217576082668	0	-1.871495303543862	1.2480800741228535	0
0.10410349956241573	-0.18150822711065573	0.24758462292035863	0	-1.862827918473734	1.2428530994727744	0
0.10512823031132991	-0.18341266863127087	0.24885556293761563	0	-1.8541445443505593	1.2377033662927812	0
0.10616384064618774	-0.18532832881051362	0.25013470336960764	0	-1.8454453240656106	1.2326305890287366	0
0.1072104602597465	-0.18725524079318245	0.2514221729223949	0	-1.8367303878500127	1.2276344801867873	0
0.10826822051846843	-0.18919343701562163	0.25271810262722083	0	-1.8279998582037806	1.2227147532985825	0
0.10933725368959091	-0.191142947726325	0.2540226249144778	0	-1.8192538563956215	1.217871126457439	0
0.11041769425155687	-0.19310380331876625	0.25533587523815215	0	-1.8104924918005065	1.213103316223084	0
0.11150967760036423	-0.1950760319032638	0.2566579905167162	0	-1.8017158726323763	1.2084110434787538	0
0.1126133415403401	-0.19705966193889646	0.2579891109633381	0	-1.7929240940305529	1.2037940268889833	0
0.11372882607260082	-0.1990547217493498	0.25932937983408727	0	-1.7841172401543024	1.1992519841928055	0
0.11485627108976887	-0.20106123533243342	0.26067894068201947	0	-1.7752954024841288	1.1947846415052192	0
0.11599581961773306	-0.2030792280899746	0.2620379412766961	0	-1.7664586543233145	1.190391720027853	0
0.11714761658107363	-0.205108724517936	0.2634065321293677	0	-1.7576070608977412	1.1860729413830768	0
0.11831180731310212	-0.2071497455149052	0.2647848647502942	0	-1.7487406908632785	1.181828033051744	0
0.1194885400781662	-0.2092023127503191	0.26617309466954164	0	-1.7398595970468194	1.1776567188729374	0
0.12067796452638073	-0.2112664458571162	0.2675713796216751	0	-1.7309638285002387	1.1735587248753918	0
0.12188023255482172	-0.21334216385037136	0.2689798805844138	0	-1.7220534241576015	1.1695337762260307	0
0.12309549686287656	-0.21542948254924477	0.27039876010969766	0	-1.713128423690005	1.1655816020569199	0
0.12432391317494972	-0.2175284183257208	0.27182818495015404	0	-1.7041888512049774	1.16170192804895	0
0.12556563889350048	-0.21963898568224513	0.2732683245012922	0	-1.6952347254487725	1.1578944810297758	0
0.12682083312070483	-0.22176119720894702	0.2747193508556825	0	-1.6862660597271253	1.154158988793203	0
0.12808965613796033	-0.22389506262986075	0.27618143823361074	0	-1.6772828656479406	1.1504951814646984	0
0.12937227133307927	-0.22604059196018544	0.2776547652329091	0	-1.6682851395629068	1.1469027858404364	0
0.13066884330283215	-0.228197792212791	0.27913951266515286	0	-1.6592728762089026	1.1433815309329678	0
0.13197953909786034	-0.23036666939233125	0.28063586501536647	0	-1.6502460600662416	1.139931144392399	0
0.13330452785287533	-0.2325472277713009	0.28214401004137296	0	-1.6412046681523316	1.1365513535919574	0
0.13464398013932052	-0.2347394687324664	0.2836641380673528	0	-1.63214867453197	1.1332418871887695	0
0.13599806900895314	-0.23694339239034798	0.28519644320168863	0	-1.6230780433026517	1.1300024723892372	0
0.13736696982285634	-0.2391589971949547	0.28674112316659534	0	-1.6139927299845103	1.1268328354591017	0
0.1387508600739208	-0.2413862795335725	0.28829837912490314	0	-1.6048926828783252	1.123732702149336	0
0.14014991839672591	-0.2436252320447448	0.28986841460048185	0	-1.595777849618091	1.120701799757926	0
0.14156432637816957	-0.24587584642952331	0.2914514375476448	0	-1.586648165363891	1.1177398529888152	0
0.14299426796616527	-0.24813811237374706	0.29304765971115465	0	-1.577503556928648	1.1148465853580667	0
0.1444399284269261	-0.2504120157938479	0.29465729549592085	0	-1.5683439495277112	1.1120217211937455	0
0.14590149707592226	-0.25269754302296143	0.29628056504094985	0	-1.559169249574286	1.1092649802081944	0
0.14737916313379149	-0.2549946741895938	0.2979176896413736	0	-1.5499793709799177	1.1065760854404554	0
0.14887311948273754	-0.25730338899671185	0.29956889596007497	0	-1.5407742115525462	1.1039547559386975	0
0.15038356122198812	-0.2596236643270916	0.3012344144518263	0	-1.5315536622865669	1.1014007095311606	0
0.15191068559463114	-0.2619554740150956	0.30291447931816373	0	-1.5223176078898537	1.098913662831239	0
0.15345469190565128	-0.26429878860820377	0.30460932845432626	0	-1.5130659273307434	1.0964933312198213	0
0.15501578214593983	-0.26665357619373964	0.3063192041703211	0	-1.503798490179019	1.0941394277469396	0
0.15659416118447675	-0.26901980254445207	0.30804435343234227	0	-1.4945151556733467	1.0918516628573733	0
0.15819003555328645	-0.2713974291621447	0.30978502656925405	0	-1.4852157800022237	1.089629746083813	0
0.1598036142944602	-0.27378641443134855	0.3115414782383591	0	-1.475900211331866	1.0874733846177866	0
0.16143510961523944	-0.27618671444306436	0.31331396817208906	0	-1.4665682861942961	1.0853822823991284	0
0.1630847353726054	-0.27859828061762165	0.3151027595659734	0	-1.4572198383165211	1.0833561420097562	0
0.16475270860828847	-0.2810210618278033	0.3169081207843929	0	-1.4478546899144542	1.0813946625652988	0
0.16643924819344005	-0.28345500227678	0.3187303239284667	0	-1.4384726594642432	1.0794975412546912	0
0.1681445760343573	-0.28590004311087813	0.32056964617994754	0	-1.4290735549948266	1.077664471765778	0
0.169868916966067	-0.2883561221002096	0.3224263697203779	0	-1.4196571748756	1.075895144376333	0
0.1716124978665593	-0.29082317222469267	0.3243007808150484	0	-1.4102233127577746	1.0741892467406196	0
0.17337554824309384	-0.2933011223707492	0.3261931704852688	0	-1.4007717543868823	1.0725464630771258	0
0.17515830092317378	-0.2957898981389171	0.3281038352869932	0	-1.3913022740305372	1.070966473422977	0
0.1769609908841903	-0.29828942003852127	0.3300330760928634	0	-1.3818146408505223	1.0694489545863828	0
0.17878385605685684	-0.3007996044559156	0.331981198993353	0	-1.372308614679686	1.067993579243457	0
0.18062713710844083	-0.30332036318494204	0.33394851510276957	0	-1.3627839472713357	1.0666000159850624	0
0.18249107741100956	-0.30585160321834926	0.335935340564481	0	-1.3532403825352892	1.0652679291681806	0
0.1843759230962248	-0.3083932266555174	0.3379419966485981	0	-1.3436776563205486	1.06399697869296	0
0.18628192314317155	-0.31094513064925533	0.3399688098843917	0	-1.3340954960408336	1.0627868197630252	0
0.18820932976821755	-0.3135072077456629	0.34201611251274766	0	-1.324493618819176	1.0616371024817128	0
0.19015839713198374	-0.31607934398671245	0.3440842411512864	0	-1.3148717380002957	1.060547472434273	0
0.1921293833669749	-0.3186614214196999	0.3461735389860342	0	-1.3052295531373974	1.0595175692992236	0
0.19412254861899772	-0.32125331532291634	0.34828435373071714	0	-1.295566759750394	1.0585470277615479	0
0.1961381567818221	-0.3238548962916989	0.35041703950361386	0	-1.2858830408958994	1.0576354763915132	0
0.19817647380903092	-0.32646602785341233	0.3525719550772797	0	-1.2761780754071996	1.0567825382485891	0
0.20023777000723705	-0.32908656922060897	0.3547494663409459	0	-1.2664515269899737	1.0559878296652776	0
0.20232231693883565	-0.33171637113378066	0.35694994306326683	0	-1.256703058990781	1.0552509612889482	0
0.20443038984901876	-0.33435527877119003	0.3591737614940916	0	-1.246932322889701	1.054571536828772	0
0.20656226759792107	-0.3370031314276882	0.3614213043256062	0	-1.2371389588053938	1.0539491529425542	0
0.20871823151295849	-0.3396597608694792	0.3636929595161352	0	-1.2273226008678866	1.0533833993617947	0
0.2108985665039566	-0.34232499250872306	0.3659891214995894	0	-1.2174828721398498	1.0528738583086035	0
0.21310356005904668	-0.3449986439504314	0.3683101901601807	0	-1.2076193892390192	1.0524201045019392	0
0.21533350286555508	-0.3476805255422911	0.3706565715185104	0	-1.1977317595433352	1.0520217047190652	0
0.21758868918173463	-0.3503704405889573	0.37302867815283647	0	-1.1878195796286952	1.0516782174856287	0
0.21986941584307593	-0.35306818393293665	0.3754269281829941	0	-1.17788243970957	1.051389192968079	0
0.22217598235681044	-0.3557735418626388	0.3778517453986349	0	-1.1679199231683517	1.0511541726089164	0
0.224508691700473	-0.35848629282717503	0.38030356012543587	0	-1.1579316031039082	1.0509726887266606	0
0.22686785116424374	-0.3612062081504902	0.38278281013477533	0	-1.1479170388701987	1.050844264220911	0
0.22925376920315124	-0.3639330481511426	0.3852899373588913	0	-1.1378757895129215	1.0507684124610621	0
0.2316667590998637	-0.36666656612953663	0.3878253917617665	0	-1.1278073982236236	1.05074463675295	0
0.23410713572690092	-0.3694065044178982	0.39038962795617516	0	-1.1177114060070465	1.05077243012769	0
0.23657522453406615	-0.37215260416332063	0.3929831146652652	0	-1.1075873147222548	1.050851275226134	0
0.23907135198339097	-0.37490459420037414	0.39560632468935486	0	-1.0974346271293642	1.0509806441045035	0
0.2415958438448891	-0.377662189047955	0.3982597331285557	0	-1.0872528533653802	1.0511599975073573	0
0.24414902729692609	-0.38042509110554085	0.4009438195989417	0	-1.0770415019376804	1.0513887843446148	0
0.24673123412095638	-0.38319299388584754	0.403659071597505	0	-1.0668000668366064	1.0516664415485537	0
0.24934279844488588	-0.38596557928808434	0.40640598213435897	0	-1.0565280366380887	1.0519923935397502	0
0.2519840570893708	-0.3887425177294645	0.40918505009707296	0	-1.0462248930486417	1.0523660518407365	0
0.2546553507735834	-0.39152346914202496	0.4119967815168607	0	-1.0358901062104529	1.0527868148654922	0
0.257357023519368	-0.3943080820430996	0.4148416889368125	0	-1.0255231371222073	1.05325406749112	0
0.2600894187987684	-0.39709598933268375	0.41772028734342925	0	-1.0151234522904002	1.053767179929518	0
0.2628528861400889	-0.39988681483535116	0.42063310110819696	0	-1.0046904983499854	1.054325508454351	0
0.2656477777221585	-0.40268016947102814	0.42358066038479664	0	-0.9942237152480352	1.0549283944584693	0
0.268474446935618	-0.40547564956964344	0.4265634995671336	0	-0.983722541525807	1.0555751636807635	0
0.27133324947750853	-0.40827283773805023	0.4295821584124561	0	-0.9731864100539206	1.056265125952256	0
0.2742245451898933	-0.411071304370394	0.4326371839498117	0	-0.9626147412625397	1.0569975752219694	0
0.2771486950162955	-0.4138706043896242	0.4357291272274021	0	-0.9520069543362286	1.0577717883870636	0
0.280106062631722	-0.416670278577909	0.43885854498796845	0	-0.9413624611366406	1.0585870252275564	0
0.283097014443847	-0.419469853283254	0.44202599962030176	0	-0.9306806662075118	1.0594425279760293	0
0.28612191661295266	-0.42226883737907633	0.4452320559438358	0	-0.9199609773111656	1.060337519988217	0
0.28918113974917264	-0.42506672639197596	0.4484772861182122	0	-0.909202788594712	1.0612712066259036	0
0.29227505447095	-0.42786299811217865	0.45176226486465065	0	-0.8984054963025832	1.062242773492317	0
0.295404033617396	-0.4306571143931059	0.45508757172969255	0	-0.8875684908298475	1.0632513866074318	0
0.29856845146311006	-0.433448520175786	0.4584537901643132	0	-0.8766911594074227	1.0642961916997074	0
0.3017686830741332	-0.43623664268269974	0.46186150674107174	0	-0.8657728881988543	1.065376313512481	0
0.30500510413088294	-0.4390208910494349	0.46531131085710065	0	-0.8548130627404182	1.0664908552525503	0
0.308278091425863	-0.44180065653409223	0.4688037951478546	0	-0.8438110661146745	1.0676388982806038	0
0.31158802189514817	-0.4445753114694973	0.4723395543285224	0	-0.8327662820924431	1.0688195013019877	0
0.31493527270536575	-0.4473442091436369	0.47591918514910486	0	-0.8216780946693651	1.0700316999185555	0
0.3183202207412788	-0.4501066831856154	0.47954328569864363	0	-0.8105458896024933	1.0712745059742639	0
0.3217432423533109	-0.4528620471909197	0.4832124549748012	0	-0.7993690550523642	1.0725469069962064	0
0.3252047132084529	-0.4556095944427149	0.48692729255252637	0	-0.78814698188195	1.0738478656832555	0
0.3287050068343691	-0.4583485966257839	0.49068839683624094	0	-0.7768790681543194	1.0751763189089307	0
0.332244496149439	-0.4610783049231966	0.49449636650415507	0	-0.7655647139510524	1.0765311778609123	0
0.33582355147121795	-0.46379794835177085	0.4983517981580865	0	-0.7542033275680544	1.0779113268665863	0
0.3394425398287791	-0.46650673320048597	0.502255285353023	0	-0.7427943273826189	1.0793156227135285	0
0.3431018264042933	-0.46920384407300175	0.5062074199103145	0	-0.731337137024905	1.080742894820568	0
0.34680177149016084	-0.47188844160290044	0.5102087883784078	0	-0.7198311946697316	1.0821919436906144	0
0.3505427315031369	-0.4745596632527514	0.5142599728515834	0	-0.7082759494921949	1.0836615409601982	0
0.35432505929161534	-0.4772166235519268	0.5183615510181481	0	-0.6966708604554621	1.0851504292108514	0
0.35814910034152336	-0.47985841150465447	0.5225140917423204	0	-0.6850154076362214	1.0866573201938756	0
0.36201519456871395	-0.48248409202719866	0.5267181566783299	0	-0.6733090862768413	1.0881808952864538	0
0.36592367592432934	-0.48509270581607944	0.5309742995046965	0	-0.6615514076608894	1.089719805128843	0
0.3698748689701805	-0.4876832672787343	0.5352830618357117	0	-0.6497419090164965	1.0912726681101899	0
0.3738690906061677	-0.4902547659980342	0.5396449747185322	0	-0.6378801478256407	1.0928380709331733	0
0.37790664837072896	-0.4928061659348412	0.5440605563830678	0	-0.6259657064688011	1.0944145678807766	0
0.38198783933298985	-0.4953364051215326	0.5485303106117401	0	-0.6139981950045216	1.0960006803761264	0
0.38611294891190473	-0.4978443953987541	0.5530547250060813	0	-0.6019772540986598	1.097594896580824	0
0.390282250774666	-0.5003290228828638	0.5576342704161259	0	-0.5899025547722118	1.0991956714804951	0
0.3944960054093961	-0.5027891476845625	0.5622693988976153	0	-0.5777738020069865	1.1008014265286488	0
0.39875445811457844	-0.5052236034121428	0.5669605410010846	0	-0.5655907399293589	1.102410549158364	0
0.4030578384805583	-0.507631197659681	0.571708104677958	0	-0.5533531526242846	1.1040213929581142	0
0.4074063605979396	-0.5100107129404265	0.5765124749751277	0	-0.5410608629204013	1.1056322781995809	0
0.41180021810690415	-0.5123609048915073	0.5813740080098355	0	-0.5287137457223263	1.1072414905538617	0
0.41623958769390507	-0.5146805052230975	0.5862930342551922	0	-0.516311717396166	1.1088472830511062	0
0.42072462486891804	-0.5169682205357514	0.591269853280003	0	-0.5038547469545206	1.110447875289834	0
0.42525546320609	-0.5192227331728808	0.5963047322932877	0	-0.49134285737120964	1.11204145406047	0
0.4298322112506969	-0.5214427010333539	0.6013979020779588	0	-0.4787761332943118	1.1136261732809551	0
0.4344549544579754	-0.5236267599850158	0.6065495585035552	0	-0.46615471485275045	1.1152001558289715	0
0.4391237526723719	-0.5257735241322302	0.6117598590756045	0	-0.453478803798883	1.1167614939237631	0
0.4438386358814191	-0.5278815855378854	0.6170289175321235	0	-0.4407486741458485	1.1183082491334264	0
0.44859960740890603	-0.5299495174794052	0.6223568067342086	0	-0.4279646625879202	1.1198384550162057	0
0.45340663963224237	-0.5319758743834121	0.6277435532078617	0	-0.4151271791974663	1.121350117411752	0
0.4582596725712603	-0.5339591932720378	0.6331891348781196	0	-0.402236710221185	1.122841215885555	0
0.4631586134779249	-0.535897995737185	0.6386934799259567	0	-0.38929381820119835	1.1243097056407487	0
0.46810333691281014	-0.5377907901595382	0.6442564662023326	0	-0.37629914086645455	1.125753519697638	0
0.47309367756156756	-0.5396360713139381	0.6498779124749645	0	-0.3632534090359077	1.1271705691429745	0
0.4781294369893649	-0.5414323254487757	0.6555575853629174	0	-0.3501574278563105	1.1285587476260985	0
0.4832103779786907	-0.5431780306819829	0.6612951923201524	0	-0.3370120907058253	1.129915932364296	0
0.4883362245302666	-0.5448716597072103	0.667090381003879	0	-0.3238183781707913	1.1312399869814398	0
0.4935066591233389	-0.5465116816801875	0.6729427355681376	0	-0.3105773640915724	1.1325287637848103	0
0.49872132614692516	-0.5480965661884445	0.6788517799654135	0	-0.297290205775204	1.1337801077515288	0
0.503979828910581	-0.5496247851544643	0.6848169740227691	0	-0.2839581507672451	1.1349918589751924	0
0.5092817247932955	-0.5510948145023232	0.6908377074194542	0	-0.27058254813197785	1.1361618549773405	0
0.51462653375601	-0.552505139679398	0.6969133088728078	0	-0.2571648259550443	1.1372879361546817	0
0.5200137324504462	-0.5538542570095518	0.7030430390319043	0	-0.24370650541350183	1.1383679479898732	0
0.5254427565957582	-0.5551406774487974	0.709226092801689	0	-0.23020919394073971	1.1393997452316622	0
0.5309129989133781	-0.5563629292091148	0.7154615966695913	0	-0.2166745895550073	1.1403811952311285	0
0.5364238108194332	-0.5575195613336553	0.7217486103643002	0	-0.2031044758308472	1.141310182094737	0
0.5419745013668008	-0.5586091466314501	0.7280861254417083	0	-0.1895007237292682	1.1421846103745819	0
0.547564344763377	-0.559630286222421	0.734473073729532	0	-0.1758652724904488	1.1430024100932632	0
0.5531925698841156	-0.5605816105587312	0.7409083152762377	0	-0.16220015465534132	1.1437615389776983	0
0.5588583734752446	-0.5614617848337217	0.7473906534315115	0	-0.14850746324032008	1.1444599882369741	0
0.5645609144976036	-0.5622695107708672	0.753918828452229	0	-0.13478936505137593	1.1450957854575814	0
0.5702993158655487	-0.5630035297755203	0.7604915196243752	0	-0.1210480959242519	1.1456669986065129	0
0.576072669137907	-0.5636626262603371	0.7671073508434965	0	-0.10728594902832289	1.1461717401640001	0
0.5818800351676984	-0.5642456302020699	0.7737648916434767	0	-0.09350527300443331	1.1466081706367572	0
0.5877204436778135	-0.5647514195520049	0.7804626570612087	0	-0.07970847262830458	1.1469745019526636	0
0.5935929004228083	-0.5651789231717457	0.7871991162706022	0	-0.06589799159479778	1.147269001204935	0
0.5994963810267325	-0.5655271224688888	0.793972686005116	0	-0.052076326821701456	1.1474899934147682	0
0.6054298451347558	-0.5657950543049488	0.8007817473485849	0	-0.03824599506037823	1.1476358651022909	0
0.6113922308389681	-0.5659818122292702	0.8076246399606433	0	-0.024409545991243616	1.1477050666212951	0
0.6173824520897401	-0.5660865481861493	0.8144996597809196	0	-0.01056956801712755	1.1476961148516343	0
0.6233994196678243	-0.5661084743371236	0.8214050838312202	0	0.003271360251448122	1.1476075955445433	0
0.6294420279401808	-0.5660468637023774	0.8283391557962824	0	0.01711063912921737	1.1474381651242185	0
0.6355268887029856	-0.5659005023226912	0.8353204308714574	0	0.030985998812467087	1.14718569742596	0
0.6416600635103923	-0.5656677277159039	0.8423553280405662	0	0.044910583306666696	1.1468478262947621	0
0.647841425682698	-0.5653469023600869	0.8494431387187072	0	0.05888331628089414	1.1464223206520705	0
0.6540708370614909	-0.5649363945917057	0.8565831149177875	0	0.07290307814664378	1.1459069541090103	0
0.6603481377917515	-0.5644345806590892	0.8637744572425107	0	0.08696868289707779	1.1452995075944132	0
0.6666731602799353	-0.5638398452133938	0.8710163306259647	0	0.1010789093846607	1.144597770021524	0
0.6730457146335571	-0.5631505839228336	0.8783078474195772	0	0.11523246859584724	1.143799541567245	0
0.6794656009233903	-0.5623652038681	0.8856480812389133	0	0.1294280309877932	1.1429026342871826	0
0.6859326019250295	-0.5614821257159757	0.8930360584899966	0	0.1436642102518848	1.141904874845611	0
0.6924464830447633	-0.5604997853928558	0.9004707581670103	0	0.1579395632434921	1.1408041066336068	0
0.6990069962000247	-0.5594166350999312	0.9079511161970757	0	0.1722525985552448	1.1395981911620547	0
0.7056138758834837	-0.5582311454684115	0.9154760208986819	0	0.18660176795682398	1.1382850107405273	0
0.7122668492757426	-0.5569418052434272	0.923044324481556	0	0.20098548840636157	1.136862468417645	0
0.7189656209517851	-0.5555471255794152	0.9306548256532253	0	0.215402108948019	1.135328493028492	0
0.7257098849457433	-0.5540456393807623	0.9383062834207072	0	0.2298499370275278	1.1336810387580707	0
0.7324993207396029	-0.5524359035362885	0.9459974126232528	0	0.2443272299329482	1.131918087910296	0
0.7393335953227244	-0.550716499938966	0.9537268864064516	0	0.2588321993704499	1.1300376523374098	0
0.7462123651542294	-0.5488860363607959	0.961493338605871	0	0.27336301575614863	1.1280377747138772	0
0.7531352703612911	-0.5469431493980093	0.9692953574050823	0	0.28791779615022667	1.1259165320693107	0
0.7601019411623705	-0.5448865042302806	0.9771314928469541	0	0.3024946181038375	1.1236720358366585	0
0.7671119955782998	-0.5427147965852889	0.9850002545345362	0	0.31709151506905275	1.1213024343082045	0
0.7741650375693709	-0.5404267547648904	0.9929001098815008	0	0.33170647287572086	1.1188059151532126	0
0.7812606691785867	-0.5380211369857302	1.000829498068972	0	0.3463374551806661	1.1161807028185198	0
0.7883984790903514	-0.535496736167395	1.008786817589886	0	0.36098237995305205	1.1134250640479955	0
0.7955780387078333	-0.5328523828998437	1.0167704223659646	0	0.3756391120209096	1.1105373114125392	0
0.8027989190286694	-0.5300869406369068	1.0247786410178414	0	0.39030549805051745	1.107515798345715	0
0.8100606732919317	-0.5271993132635794	1.0328097580708384	0	0.40497933153902954	1.104358927683399	0
0.8173628562856082	-0.5241884388013804	1.0408620358915197	0	0.41965839244644076	1.10106514505165	0
0.8247050106998146	-0.5210532957211848	1.0489337001130024	0	0.434340419938124	1.0976329460212182	0
0.8320866716549057	-0.5177929022902517	1.0570229452554176	0	0.4490231220935659	1.0940608756432615	0
0.8395073674798506	-0.514406317251436	1.0651279362037638	0	0.4637041779798869	1.090347529430182	0
0.8469666198886487	-0.5108926407129476	1.073246809051124	0	0.478381238543376	1.0864915545573257	0
0.8544639435592661	-0.5072510153073008	1.0813776713266332	0	0.4930519263722917	1.0824916513513232	0
0.8619988473490294	-0.5034806265455892	1.0895186040339058	0	0.5077138387110255	1.0783465738859772	0
0.8695708356411282	-0.4995807029844824	1.097667663835139	0	0.5223645506952513	1.0740551303598933	0
0.8771794086730392	-0.4955505168089101	1.1058228841437572	0	0.5370016165909832	1.069616183918901	0
0.8848240547472227	-0.49138938885044625	1.1139822675925557	0	0.5516225555759235	1.065028658360446	0
0.8925042641440304	-0.4870966819856367	1.1221438017630445	0	0.5662248792329907	1.0602915310267178	0
0.9002195155875176	-0.4826718092410885	1.1303054455854107	0	0.5808060664285448	1.0554038418949727	0
0.9079692919757265	-0.47811422564364287	1.1384651469007356	0	0.5953635939628094	1.0503646847250345	0
0.9157530605933507	-0.4734234403413987	1.1466208224561893	0	0.6098949000758374	1.0451732205866155	0
0.923570292486753	-0.46859900597927884	1.1547703792655735	0	0.6243974217981435	1.0398286662419503	0
0.9314204481349981	-0.46364052790096627	1.1629117005232836	0	0.6388685690530652	1.0343303044431944	0
0.9393029828682519	-0.45854766167522	1.1710426523264954	0	0.6533057358625595	1.028677481311127	0
0.9472173471801845	-0.4533201135395896	1.179161085026949	0	0.6677063019506053	1.0228696069288135	0
0.9551629904842138	-0.4479576384463218	1.187264838101731	0	0.6820676405670162	1.0169061532586747	0
0.9631393506936728	-0.4424600476349132	1.1953517305839583	0	0.6963871007105732	1.0107866626453155	0
0.9711458606342043	-0.4368272051140712	1.2034195688113596	0	0.7106620200631433	1.0045107439925058	0
0.9791819476051097	-0.4310590285336198	1.2114661471306774	0	0.7248897254039272	0.9980780738052439	0
0.9872470330942027	-0.4251554899546968	1.2194892487970896	0	0.7390675333615683	0.9914883971133217	0
0.9953405268776291	-0.4191166208465442	1.227486641381617	0	0.7531927414596662	0.9847415331138561	0
1.0034618321041935	-0.412942509125494	1.2354560831897237	0	0.7672626386117141	0.9778373719314157	0
1.0116103482730927	-0.40663329737841486	1.2433953274583343	0	0.7812745116561963	0.9707758726768387	0
1.0197854602078769	-0.4001891919423357	1.2513021129564792	0	0.7952256278859976	0.9635570736530596	0
1.0279865437395956	-0.39361045935437455	1.2591741710690576	0	0.8091132466640052	0.9561810884387266	0
1.0362129659136374	-0.3868974267966105	1.2670092274718572	0	0.8229346214664901	0.9486481064267374	0
1.0444640826227798	-0.380050484641153	1.2748050014040373	0	0.8366869976724138	0.9409583957163927	0
1.052739237982652	-0.3730700876707487	1.282559206705217	0	0.8503676134477	0.933112304522108	0
1.061037763777393	-0.3659567562489704	1.290269552979256	0	0.8639737008319237	0.9251102625237433	0
1.0693589795220309	-0.3587110769515057	1.2979337473827222	0	0.8775024879056331	0.9169527816081341	0
1.0777021927122725	-0.35133370298077116	1.3055494966126249	0	0.8909512012890667	0.908640456361767	0
1.0860666941866877	-0.3438253589345548	1.3131145045123842	0	0.904317060878353	0.9001739694694585	0
1.094451763018603	-0.3361868371529542	1.3206264784425676	0	0.9175972900341866	0.8915540876229259	0
1.1028566617686264	-0.3284190025961853	1.3280831269224957	0	0.9307891103289868	0.8827816670406273	0
1.1112806386293	-0.32052279154109325	1.3354821635738086	0	0.9438897474020913	0.8738576520166838	0
1.1197229244383309	-0.31249921496371913	1.3428213065438506	0	0.9568964287942069	0.864783078757794	0
1.12818273636677	-0.30434935562462584	1.350098283832693	0	0.9698063922112392	0.8555590721000047	0
1.1366592719010642	-0.2960743743472871	1.3573108302318933	0	0.9826168788960575	0.8461868526202754	0
1.1451517184927142	-0.287675501104332	1.3644566977377233	0	0.9953251508910164	0.8366677265469163	0
1.153659240993998	-0.2791540476969939	1.3715336470671995	0	1.007928474720139	0.8270031001204141	0
1.1621809885178038	-0.27051140150262676	1.3785394557970063	0	1.0204241345615468	0.8171944725135168	0
1.1707160972021409	-0.2617490228677041	1.3854719228220553	0	1.0328094389115776	0.8072434328580648	0
1.1792636864199424	-0.25286844908300377	1.392328867439536	0	1.0450817176502882	0.7971516647374455	0
1.1878228582583399	-0.2438712951180501	1.3991081312482956	0	1.057238324087845	0.7869209470053712	0
1.1963926990076872	-0.2347592521762904	1.405807581656686	0	1.0692766398807774	0.7765531521225026	0
1.2049722842237571	-0.2255340822108146	1.4124251180476932	0	1.0811940847543113	0.7660502398820981	0
1.2135606744229108	-0.21619762225216724	1.4189586705532793	0	1.0929881129603605	0.7554142622904627	0
1.2221569179232543	-0.20675178108493092	1.425406204423733	0	1.1046562197850158	0.7446473597380133	0
1.2307600481609464	-0.19719854182733834	1.431765720159106	0	1.116195940414822	0.7337517638884675	0
1.239369092742765	-0.18753995139892238	1.4380352622939017	0	1.1276048645129717	0.7227297856085166	0
1.2479830683340118	-0.17777812544043498	1.4442129174931713	0	1.1388806314781	0.7115838205033274	0
1.2566009846704458	-0.16791524303380007	1.4502968193608317	0	1.1500209379007966	0.7003163428139842	0
1.2652218450044983	-0.15795354523841765	1.456285150501436	0	1.1610235400832094	0.688929903657911	0
1.2738446494200508	-0.14789533018690157	1.4621761464690461	0	1.1718862600765738	0.6774271253282537	0
1.2824683921462403	-0.13774295501628042	1.467968095461405	0	1.1826069839466118	0.6658107033995954	0
1.2910920673784891	-0.12749882777894406	1.4736593437319079	0	1.1931836706336099	0.6540833973676322	0
1.2997146740493712	-0.11716540020857025	1.4792482998808127	0	1.2036143589270851	0.6422480222421657	0
1.308335208021353	-0.10674517542954871	1.4847334308325848	0	1.213897159013535	0.6303074572465169	0
1.3169526721907503	-0.09624069419874683	1.4901132693987096	0	1.224030265675795	0.6182646299281233	0
1.325566074759437	-0.08565453510895309	1.4953864138910287	0	1.2340119568017947	0.6061225162452966	0
1.3341744317034314	-0.0749893096642815	1.500551530296841	0	1.2438405967684512	0.5938841347732966	0
1.3427767698397561	-0.0642476564506451	1.5056073545638011	0	1.2535146401811412	0.5815525398606306	0
1.3513721272949109	-0.053432238408947265	1.510552693118202	0	1.2630326323799759	0.569130818337216	0
1.359959552772603	-0.04254574161507085	1.515386422616472	0	1.2723932085351084	0.5566220879519713	0
1.3685381112468338	-0.031590865874166346	1.52010749318409	0	1.2815950995906402	0.5440294864014674	0
1.3771068842780891	-0.020570321954657345	1.524714928302464	0	1.290637131921979	0.5313561679750632	0
1.385664969141365	-0.009486830374210891	1.5292078239872264	0	1.299518225669712	0.5186053019852647	0
1.3942114772077505	0.0016568787643914794	1.533585347588779	0	1.3082373923435646	0.5057800724105714	0
1.4027455473845114	0.012858085655451478	1.537846744075114	0	1.3167937474974698	0.4928836548384312	0
1.411281925383457	0.02413472906760237	1.5419988113619236	0	1.3252017160534058	0.4798954295013288	0
1.4198288076466983	0.03549650762930543	1.5460445381196448	0	1.333468414222915	0.466804240574777	0
1.4283860652633937	0.046942209642398015	1.5499827159736281	0	1.3415925523612708	0.45361149320139266	0
1.4369535561773545	0.058470587095761355	1.553812144798666	0	1.3495728435707768	0.44031863619448347	0
1.445531116767852	0.07008034390935376	1.5575316303392062	0	1.3574079977020133	0.42692717559216764	0
1.4541185789241828	0.08177015862622183	1.5611399930672638	0	1.3650967388788815	0.4134386484838292	0
1.462715754298165	0.09353866287837187	1.5646360625520803	0	1.3726377926880746	0.3998546478387232	0
1.4713224434151853	0.10538445347659602	1.568018682724016	0	1.380029896221992	0.38617680855462555	0
1.479938426791406	0.11730607998628795	1.5712867097081242	0	1.3872717921764617	0.37240682179679435	0
1.4885634772361016	0.12930206149764886	1.5744390180020633	0	1.3943622411602439	0.3585464156274355	0
1.4971973459111905	0.14137086718721537	1.5774744966019207	0	1.4013000118071222	0.34459737745313335	0
1.5058397620111597	0.15351091551621227	1.580392050807729	0	1.4080838830122593	0.3305615549644184	0
1.5144904430668622	0.16572058850410656	1.5831906074383364	0	1.414712654261757	0.3164408396382254	0
1.5231490839858939	0.1779982162427491	1.585869112760766	0	1.421185139120244	0.3022371846419609	0
1.531815360896829	0.19034208216384174	1.588426535626695	0	1.4275001706083377	0.2879525987498587	0
1.540488927140522	0.20275041725240076	1.5908618681460975	0	1.4336566006559668	0.27358915304486187	0
1.5491694155000575	0.21522140315133492	1.5931741283356209	0	1.4396533042694926	0.25914897733481335	0
1.5578564394747396	0.22775317402626352	1.59536236235244	0	1.445489182819112	0.24463425799745964	0
1.566549577207468	0.24034379336007433	1.597425642635227	0	1.4511631560281955	0.23004726487043503	0
1.5752483965617308	0.25299129021405015	1.599363076327772	0	1.4566741814889987	0.21539030926083783	0
1.5839524307516402	0.26569362409731706	1.6011738015852832	0	1.4620212413953546	0.2006657846524682	0
1.5926611989538313	0.27844871511116437	1.6028569943970439	0	1.4672033584183917	0.1858761317817982	0
1.6013741869454754	0.2912544159589721	1.6044118667503195	0	1.4722195865687044	0.1710238710909337	0
1.61009085325327	0.30410852111886355	1.6058376705018824	0	1.477069018245523	0.15611159211241038	0
1.6188106256433779	0.31700876196996686	1.6071336993417769	0	1.4817507854757512	0.1411419591377986	0
1.6275329150948967	0.3299528278867864	1.6082992932779199	0	1.486264070431608	0.12611768674872884	0
1.6362570977701745	0.34293834008062807	1.609333838302349	0	1.490608098678678	0.11104157017776504	0
1.6449825247066998	0.35596286647864417	1.6102367703384253	0	1.4947821475103922	0.09591646805186513	0
1.653708517359996	0.36902391572657073	1.6110075771596981	0	1.4987855467761175	0.08074530936168878	0
1.6624343700426785	0.382118941523505	1.6116458011538464	0	1.5026176831728144	0.06553108843491383	0
1.6711593497897619	0.39524534321674465	1.6121510417201097	0	1.5062780031707141	0.05027686424865022	0
1.6798826966345028	0.4084004670901357	1.6125229576748514	0	1.509766016086544	0.034985758934431094	0
1.6886036158737223	0.4215815956135508	1.6127612694525955	0	1.5130812941258556	0.01966097027933696	0
1.6973212990743596	0.43478598019938797	1.612865762118434	0	1.5162234833808783	0.00430573364419524	0
1.7060348916818342	0.4480107933050394	1.6128362870080837	0	1.519192294636847	-0.011076622346085849	0
1.7147474359576824	0.4612591304342138	1.6126726610343332	0	1.5219887346714014	-0.026489659205754683	0
1.723472498890001	0.47455016789753035	1.6123740879594635	0	1.524616651915713	-0.04195565714074456	0
1.7322102647503201	0.48788277860064233	1.6119397151185155	0	1.5270752023652592	-0.05747328294429163	0
1.740960907810568	0.5012558077346947	1.611368691750209	0	1.5293635387237219	-0.07304117096099355	0
1.7497246155998862	0.5146681080510103	1.610660167857636	0	1.5314808169976872	-0.0886579641514774	0
1.7585015581153214	0.5281184925575518	1.6098132965343035	0	1.5334261888769476	-0.10432225902690681	0
1.7672919061526773	0.541605762263295	1.6088272332928601	0	1.535198807222796	-0.12003263794374915	0
1.7760958392997428	0.5551287182576338	1.6077011350825077	0	1.5367978275932457	-0.13578768318504533	0
1.7849135195766186	0.568686121014339	1.606434163761234	0	1.5382224036050016	-0.15158592955338912	0
1.7937451176324275	0.582276730384659	1.6050254832741404	0	1.5394716923842309	-0.16742591096181936	0
1.8025908014508942	0.5958992880494467	1.603474261224665	0	1.540544852693774	-0.1833061399947941	0
1.8114507328174936	0.6095525118527269	1.6017796699787945	0	1.5414410451363523	-0.19922510130006285	0
1.82032507607926	0.623235109085396	1.59994088546968	0	1.5421594336642028	-0.215181267074249	0
1.8292139905830813	0.6369457646358446	1.59795708894397	0	1.542699185207377	-0.23117308324820296	0
1.838117635593733	0.6506831483756375	1.5958274663546308	0	1.5430594706049359	-0.24719897809855249	0
1.8470361659780503	0.6644459083153292	1.593551209719042	0	1.543239464852401	-0.2632573542636915	0
1.855969744419844	0.6782326892729373	1.591127514281656	0	1.5432383477112177	-0.27934661052718796	0
1.8649185279605667	0.6920421119258359	1.5885555820888617	0	1.543055303621057	-0.2954651173791163	0
1.873882679711089	0.7058727907037485	1.5858346190265573	0	1.5426895219764931	-0.31161123789900663	0
1.8828623483931766	0.7197233020493092	1.5829638412743414	0	1.5421401982751275	-0.3277832907038272	0
1.8918576872339985	0.7335922134128533	1.5799424702147855	0	1.5414065341628258	-0.3439795837900373	0
1.90086883966744	0.7474780610512264	1.576769737471094	0	1.540487738897826	-0.3601983886077292	0
1.9098959555044124	0.7613793748145224	1.5734448798725216	0	1.5393830285320944	-0.37643796900455717	0
1.9189391776466274	0.7752946575303925	1.5699671444184393	0	1.5380916276253802	-0.3926965571459634	0
1.927998648176166	0.7892223942639496	1.566335786619564	0	1.536612769232801	-0.4089723643264474	0
1.9370745096181448	0.8031610541297849	1.5625500703040225	0	1.5349456950880982	-0.42526358308568507	0
1.946166896737144	0.8171090775824139	1.558609271485608	0	1.533089657667014	-0.4415683723498101	0
1.9552759457028213	0.8310648904020211	1.5545126750875495	0	1.5310439191848906	-0.4578848737715874	0
1.964401790435313	0.8450268979827388	1.5502595768546776	0	1.5288077527479522	-0.47421120505115594	0
1.9735445596231709	0.8589934806998689	1.5458492852990215	0	1.5263804437733535	-0.4905454545120372	0
1.9827043780942035	0.8729629959665263	1.5412811217369682	0	1.5237612904915945	-0.506885683497043	0
1.9918813755275822	0.8869337914513944	1.5365544163564875	0	1.5209496019618123	-0.5232299418244186	0
2.0010756667670346	0.9009041750462421	1.5316685187585577	0	1.5179447045954557	-0.5395762326483173	0
2.010287370745572	0.9148724436876265	1.5266227889694328	0	1.514745937296516	-0.5559225461657027	0
2.019516602760063	0.9288368715626443	1.5214166018528288	0	1.5113526543572715	-0.5722668458123071	0
2.0287634675875887	0.9427956997423941	1.5160493517889333	0	1.5077642289700777	-0.5886070561169169	0
2.0380280672971485	0.9567471480881443	1.5105204491426933	0	1.5039800514329873	-0.6049410766226057	0
2.0473105077377456	0.9706894250208482	1.5048293167925875	0	1.4999995269842197	-0.6212667933179586	0
2.0566108741454237	0.9846206909480983	1.498975405717257	0	1.4958220870333399	-0.6375820358009789	0
2.0659292605447725	0.9985391025565457	1.4929581777975762	0	1.4914471775687816	-0.6538846291288835	0
2.075265741097946	1.0124427700469143	1.486777124650234	0	1.486874273005377	-0.6701723437206765	0
2.0846203921176496	1.0263297902574502	1.4804317544859706	0	1.4821028671667937	-0.6864429341354127	0
2.0939932803003867	1.0401982292981942	1.4739216005561182	0	1.477132479846204	-0.7026941187157729	0
2.1033844647005804	1.0540461257753426	1.467246220869756	0	1.4719626570933162	-0.7189235833460436	0
2.112793993241723	1.0678714859744263	1.4604052017342484	0	1.4665929744329755	-0.7351289757864807	0
2.1222219097751016	1.0816722945990225	1.4533981537092706	0	1.4610230341652517	-0.7513079182393348	0
2.1316682392482056	1.0954464934485155	1.4462247236738341	0	1.455252475402491	-0.7674579823311238	0
2.1411330031743643	1.109192004560576	1.438884584583783	0	1.4492809664657915	-0.7835767162179695	0
2.1506162102967883	1.1229067170467664	1.4313774435638849	0	1.4431082118091827	-0.7996616291287149	0
2.160117855656641	1.1365884863762772	1.42370304404183	0	1.4367339543354678	-0.8157101904963183	0
2.1696379222356517	1.1502351374234903	1.4158611658228148	0	1.4301579760086724	-0.8317198335033008	0
2.179176379597345	1.163844463224656	1.4078516275415343	0	1.4233801004209998	-0.8476879535941274	0
2.1887331794326386	1.1774142194499722	1.3996742919077239	0	1.4164001977995069	-0.8636119019568202	0
2.1983082592160663	1.1909421305446044	1.3913290642309648	0	1.4092181843601235	-0.8794889926940295	0
2.2079015424285267	1.2044258909554448	1.382815893655785	0	1.4018340238865057	-0.8953165042299757	0
2.217512925523475	1.2178631479146147	1.3741347864381284	0	1.3942477398560909	-0.9110916590634982	0
2.227142296240235	1.2312515283426246	1.3652857913815097	0	1.3864594034091748	-0.9268116553092882	0
2.2367895160673466	1.244588615543952	1.356269017310266	0	1.3784691491891479	-0.942473639300464	0
2.2464544251060006	1.2578719574917319	1.3470846307076785	0	1.3702771739938622	-0.9580747152697948	0
2.2561368436715976	1.2710990705108556	1.3377328560430184	0	1.3618837376829942	-0.9736119496317819	0
2.2658365684932145	1.284267435638471	1.3282139812616007	0	1.35328916870105	-0.9890823666632643	0
2.275553368204111	1.2973744942971615	1.3185283643060455	0	1.344493870644269	-1.004482943370851	0
2.285286985869289	1.3104176536857213	1.3086764328373253	0	1.335498322723577	-1.0198106157724998	0
2.295037136052188	1.3233942848768019	1.2986586893306042	0	1.3263030850865205	-1.0350622766101023	0
2.304803513888607	1.3363017369729888	1.2884757037813064	0	1.3169087927509782	-1.0502347919358554	0
2.314585771816988	1.349137308545721	1.2781281399931865	0	1.307316180476926	-1.0653249674866099	0
2.3243835402682818	1.3618982775402195	1.2676167364259627	0	1.297526065842818	-1.0803295837777216	0
2.334196416873457	1.3745818895339494	1.2569423195944633	0	1.2875393622682816	-1.0952453822455308	0
2.344023961721256	1.387185354448182	1.2461058116574244	0	1.2773570868351263	-1.1100690613186304	0
2.353865705719688	1.399705860252535	1.235108223614258	0	1.2669803546047098	-1.124797292474271	0
2.3637211483986627	1.4121405729803114	1.2239506597160759	0	1.2564103833484395	-1.1394267201999657	0
2.373589751609965	1.424486631856181	1.2126343267281512	0	1.2456485029372841	-1.153953956201316	0
2.3834709369907032	1.4367411495696414	1.201160539259198	0	1.234696161103398	-1.1683755796588342	0
2.3933640966979697	1.448901229056526	1.1895307095177303	0	1.2235549142948168	-1.1826881569144607	0
2.403268589442321	1.460963961834238	1.1777463536458948	0	1.2122264342200164	-1.1968882394570453	0
2.4131837323884655	1.472926421719952	1.1658091033037143	0	1.2007125195359722	-1.2109723564678516	0
2.4231088104146705	1.4847856798362167	1.1537206965688585	0	1.1890150876484928	-1.224937032426123	0
2.4330430709166015	1.4965388020382149	1.1414829858563729	0	1.177136182830381	-1.2387787840248872	0
2.442985730966193	1.5081828611801267	1.129097930686177	0	1.1650779696552729	-1.2524941345625613	0
2.4529359724469835	1.5197149350732577	1.1165676049711573	0	1.152842740455355	-1.2660796114889108	0
2.4628929435981677	1.531132112170428	1.1038941963896454	0	1.1404329150963177	-1.279531753051779	0
2.4728557635236683	1.5424315005416787	1.0910800016803577	0	1.1278510366882728	-1.2928471188277821	0
2.48282352386581	1.553610233398368	1.0781274251631034	0	1.1150997703638106	-1.3060222961936185	0
2.4927952881455018	1.5646654719546373	1.0650389800925615	0	1.1021819048018873	-1.319053903664127	0
2.5027700976340577	1.575594415484614	1.0518172812507238	0	1.0891003450646566	-1.3319386027175115	0
2.5127469670809504	1.586394300026857	1.0384650506151942	0	1.0758581182872846	-1.3446730962443516	0
2.5227248967098017	1.5970624147252954	1.024985101165657	0	1.062458357671054	-1.3572541477964617	0
2.5327028625926737	1.6075960945298011	1.0113803492956992	0	1.0489043147720505	-1.3696785729687548	0
2.542679831437133	1.6179927389426234	0.9976537941082596	0	1.0351993388443774	-1.3819432615027012	0
2.5526547620480167	1.6282498159260475	0.9838085141025372	0	1.0213468733298188	-1.3940451819031043	0
2.56262660084358	1.6383648596612679	0.9698476720408978	0	1.0073504605206913	-1.4059813788050493	0
2.572594287450535	1.6483354786553177	0.9557745057730616	0	0.9932137321659623	-1.4177489825550345	0
2.5825567653347825	1.658159368262136	0.9415923113931121	0	0.978940392251438	-1.4293452240149644	0
2.5925129795702895	1.6678343098282147	0.9273044441343866	0	0.9645342175047245	-1.4407674335911893	0
2.6024618779735076	1.6773581731561227	0.9129143144934303	0	0.9499990531075214	-1.4520130441843653	0
2.612402415707725	1.6867289220429686	0.8984253791638884	0	0.9353388031304067	-1.4630795977778273	0
2.6223335631157587	1.6959446223082124	0.8838411268789018	0	0.9205574157317886	-1.4739647549770678	0
2.6322543010012525	1.7050034376707481	0.8691650823682331	0	0.9056588866475116	-1.484666290207595	0
2.642163628827458	1.7139036374590941	0.8544007913070215	0	0.8906472434081745	-1.4951821008953696	0
2.65206056699768	1.722643598307956	0.8395518136647634	0	0.8755265380056392	-1.5055102095540884	0
2.661944151816346	1.7312217992489771	0.8246217280338414	0	0.8603008507397447	-1.5156487580717228	0
2.6718134509176807	1.7396368344571165	0.8096141050683514	0	0.8449742625695054	-1.5255960228691579	0
2.68166755635075	1.747887405941224	0.7945325143491615	0	0.8295508614793063	-1.5353504063654524	0
2.691505583280738	1.7559723213374616	0.7793805230411655	0	0.8140347405334745	-1.5449104344750093	0
2.7013266796884152	1.7638905005059777	0.76416167758501	0	0.7984299785490833	-1.5542747645199013	0
2.71113002073862	1.7716409691193777	0.748879508879612	0	0.7827406447942542	-1.5634421777676297	0
2.720914818251501	1.7792228642636823	0.733537514107119	0	0.7669707797420933	-1.5724115861793884	0
2.7306803132415727	1.786635426327727	0.7181391649059148	0	0.7511244028595034	-1.5811820229454405	0
2.7404257789697235	1.793877999234853	0.7026878993191336	0	0.7352055037688398	-1.5897526428897906	0
2.750150521944492	1.8009500288201266	0.6871871169524918	0	0.7192180367008268	-1.5981227206853388	0
2.759853881679155	1.8078510601505562	0.6716401761785296	0	0.7031659170646098	-1.6062916478210052	0
2.7695352403538886	1.8145807415920014	0.6560503754653783	0	0.687053001617788	-1.6142589375587733	0
2.779194003993026	1.8211388087513782	0.6404209805621767	0	0.6708831160210891	-1.622024206068448	0
2.788829613663571	1.8275250898244244	0.6247552037511518	0	0.6546600329292415	-1.6295871789011154	0
2.798441542327897	1.8337395006314083	0.609056206167774	0	0.6383874739083064	-1.6369476852572813	0
2.8080293034641315	1.8397820472165085	0.5933270810234029	0	0.6220690915740129	-1.6441056612138207	0
2.81759243637052	1.8456528134202845	0.5775708750706051	0	0.6057084913940252	-1.65106113515189	0
2.827130511641752	1.851351961727036	0.5617905773559354	0	0.5893092196217885	-1.6578142289057796	0
2.836643135551735	1.8568797329002087	0.5459891096670408	0	0.5728747529572956	-1.6643651574783926	0
2.8461299482769244	1.8622364417130508	0.5301693272101844	0	0.5564084988374891	-1.670714224129493	0
2.8555906108226563	1.8674224667133892	0.5143340384171363	0	0.5399138156875632	-1.676861808388364	0
2.8650248156896523	1.8724382536726385	0.4984859853834956	0	0.5233939922301152	-1.6828083702821228	0
2.8744322889208473	1.8772843135787405	0.4826278385698612	0	0.5068522416065041	-1.688554448097621	0
2.883812777840946	1.8819612133822023	0.46676221578073174	0	0.4902917208449826	-1.694100647546566	0
2.8931660659298437	1.8864695807898326	0.45089165553791116	0	0.4737155027747078	-1.69944764758329	0
2.9024919522296755	1.8908100913463255	0.4350186505270946	0	0.4571266106519798	-1.7045961852144904	0
2.9117902664248976	1.8949834732629876	0.4191456207921027	0	0.4405279899023174	-1.7095470613506498	0
2.9210608594343284	1.898990500350403	0.40327492853791386	0	0.4239225233236332	-1.714301132544335	0
2.930303608876957	1.9028319919353498	0.38740886772820987	0	0.40731301996036495	-1.718859311007496	0
2.9395184152009874	1.9065088085769528	0.371549669703942	0	0.3907022207387962	-1.7232225596399453	0
2.948705198450244	1.9100218484013327	0.3556995078878437	0	0.3740928031737259	-1.7273918877846877	0
2.95786389127502	1.9133720424126601	0.33986050914637705	0	0.35748739307965355	-1.731368345761217	0
2.966994456611442	1.916560358908281	0.324034722574652	0	0.3408885316541784	-1.7351530301983173	0
2.9760968792947833	1.9195877976806446	0.30822413326958126	0	0.32429868970033804	-1.7387470772394142	0
2.9851711504063125	1.9224553828215218	0.2924306890305812	0	0.3077202954693733	-1.742151654078923	0
2.99421728198945	1.9251641659292196	0.276656274428729	0	0.29115570729591495	-1.7453679628410055	0
3.0032353046413456	1.9277152231553043	0.2609027145761051	0	0.2746072173820473	-1.7483972371385545	0
3.0122252570540384	1.9301096504204593	0.2451717931022337	0	0.25807707052946083	-1.7512407364496958	0
3.0211871974102693	1.9323485649546348	0.22946523202662472	0	0.2415674428553542	-1.7538997479963607	0
3.030121192270398	1.9344331006504176	0.21378471102655658	0	0.22508046190259168	-1.7563755812684754	0
3.0390273204843004	1.936364407660287	0.19813186049490888	0	0.20861819922137576	-1.7586695675799855	0
3.0479056693288538	1.9381436501227198	0.1825082682673975	0	0.1921826773252781	-1.7607830573949712	0
3.056756338532894	1.9397720056659846	0.16691547253122066	0	0.17577586212069657	-1.7627174197575435	0
3.0655794345705316	1.9412506629753636	0.15135497189146163	0	0.15939967339056701	-1.7644740394137428	0
3.0743750752203884	1.9425808214012548	0.13582821740049367	0	0.14305597630828468	-1.7660543163501607	0
3.0831433674191784	1.9437636867468173	0.12033665177347277	0	0.12674662262860084	-1.7674596607862505	0
3.091884441768272	1.9448004754900718	0.1048816486006194	0	0.11047338661453046	-1.7686914981799269	0
3.100598425146037	1.9456924098133963	0.0894645608543695	0	0.09423801601716861	-1.7697512633048504	0
3.1092854441923845	1.9464407177251153	0.07408671494468907	0	0.07804222574913858	-1.7706404003703444	0
3.1179456278812676	1.9470466327927018	0.058749406369710225	0	0.061887693235707836	-1.7713603626733663	0
3.1265791069288174	1.9475113934902468	0.04345390096842744	0	0.045776059667950675	-1.7719126117857718	0
3.135186012912465	1.947836242603882	0.028201436696908014	0	0.02970893181209103	-1.7722986168042647	0
3.1437664686234084	1.9480224266110622	0.012993240952933478	0	0.013687900203202052	-1.7725198535633966	0
3.15232060494459	1.9480711959324657	-0.0021694991087141315	0	-0.0022854921787226028	-1.7725778048799012	0
3.1608485381998994	1.9479838042926199	-0.017285596204507134	0	-0.018209707429418902	-1.7724739597327	0
3.1693835761709774	1.9477603766826925	-0.032412710711686235	0	-0.03414520434654825	-1.7722084680399925	0
3.1779442387661194	1.947399669835651	-0.04758227081043748	0	-0.050124803097598314	-1.7717798560535711	0
3.1865306444526595	1.9469004871071451	-0.0627930618963474	0	-0.06614693089975068	-1.7711867076796994	0
3.1951429223341545	1.9462616356257458	-0.07804386319926876	0	-0.08221000361574707	-1.7704276136122834	0
3.2037811953057105	1.945481927496941	-0.09333341773405228	0	-0.09831239415936138	-1.769501172808495	0
3.2124455868723456	1.9445601799312422	-0.10866044418484105	0	-0.11445244507665164	-1.7684059926802083	0
3.221136227172987	1.9434952148251827	-0.12402364735346529	0	-0.13062847961089608	-1.7671406886294765	0
3.229853244769788	1.9422858598536537	-0.13942170342416652	0	-0.14683878624902047	-1.765703885373597	0
3.2385967656876398	1.9409309491842155	-0.15485325808462402	0	-0.1630816168138503	-1.7640942178145753	0
3.247366913497586	1.9394293241063472	-0.17031692650517125	0	-0.17935518651620444	-1.7623103318009563	0
3.256163817658795	1.9377798320454211	-0.18581130786596037	0	-0.19565768931427877	-1.7603508829642165	0
3.264987595030845	1.9359813304554747	-0.2013349526158419	0	-0.21198726353669206	-1.7582145413441397	0
3.2738383612824133	1.934032685704842	-0.2168863824720136	0	-0.22834201301330626	-1.7558999900589056	0
3.2827162211143794	1.931932776037383	-0.2324640731405928	0	-0.24471998898870806	-1.753405928809482	0
3.2916212771871742	1.9296804906193825	-0.24806646994853773	0	-0.26111920665483346	-1.750731072727519	0
3.300553621987937	1.9272747324523303	-0.26369197353869334	0	-0.2775376302059324	-1.7478741558079076	0
3.3095133384414286	1.9247144195246964	-0.27933894098088763	0	-0.29397317411376	-1.7448339322424347	0
3.3185004991162503	1.921998486348582	-0.295005684458798	0	-0.3104237018588094	-1.741609178203464	0
3.3275151732420016	1.9191258830297477	-0.3106904835829073	0	-0.3268870389673364	-1.7381986906922366	0
3.336557404887712	1.9160955835537956	-0.32639154756394606	0	-0.34336093342333035	-1.734601297322279	0
3.345627229823425	1.9129065823164635	-0.3421070448517664	0	-0.35984308692248856	-1.7308158521378236	0
3.354724675175244	1.9095578954688393	-0.3578351027377101	0	-0.3763311545729382	-1.7268412371436275	0
3.363849745390167	1.906048567679191	-0.37357378341334413	0	-0.3928227199343731	-1.7226763702569239	0
3.3730024329180006	1.9023776701705124	-0.38932110290083544	0	-0.4093153150227227	-1.7183202028972924	0
3.3821827082229636	1.898544306505516	-0.4050750143414687	0	-0.42580640296296907	-1.7137717267656722	0
3.3913905290223534	1.8945476108571164	-0.4208334244717449	0	-0.44229339541494667	-1.7090299716999213	0
3.4006258317432034	1.890386753522551	-0.43659417959700225	0	-0.45877363806417315	-1.7040940121205084	0
3.4098885310346443	1.8860609434517994	-0.45235506556148214	0	-0.47524441079141466	-1.6989629699271316	0
3.4191785230534384	1.881569428964431	-0.4681138141969882	0	-0.49170293461625236	-1.693636015241845	0
3.4284956811175533	1.8769115020137102	-0.4838680968537509	0	-0.5081463651464059	-1.6881123713553727	0
3.4378398563066592	1.8720865002758793	-0.4996155264687076	0	-0.5245717949647734	-1.6823913170891105	0
3.4472108740468004	1.8670938113412499	-0.5153536529589465	0	-0.5409762490643248	-1.676472191645322	0
3.4566085440389953	1.8619328697897626	-0.5310799811071878	0	-0.5573567037349465	-1.6703543910181402	0
3.4660326358418336	1.8566031729791972	-0.546791931006088	0	-0.5737100456175861	-1.6640373865843399	0
3.47548290708834	1.8511042681525605	-0.5624868867584156	0	-0.5900331227122307	-1.6575207096919404	0
3.484959079778028	1.8454357682403566	-0.5781621584545437	0	-0.6063227050815212	-1.650803970260415	0
3.4944608494552245	1.8395973494809432	-0.59381499924283	0	-0.6225755029415169	-1.6438868538265474	0
3.503987884579241	1.8335887543778842	-0.6094426060732131	0	-0.6387881677548186	-1.636769124915478	0
3.513539826313734	1.8274097944099414	-0.6250421212426945	0	-0.6549572941701397	-1.6294506301174638	0
3.5231162802426446	1.821060358141602	-0.6406106209486329	0	-0.6710794085264203	-1.6219313075590798	0
3.5327168269360474	1.8145404071382771	-0.6561451347465904	0	-0.6871509894059736	-1.6142111819293299	0
3.542341014301608	1.8078499836221265	-0.6716426353659314	0	-0.7031684574758175	-1.6062903734115808	0
3.5519883578456293	1.8009892131250242	-0.6871000416239592	0	-0.7191281789349344	-1.5981691006891157	0
3.5616583424230495	1.7939583059645123	-0.7025142238013237	0	-0.735026471510379	-1.5898476825584655	0
3.5713504141816976	1.7867575658544093	-0.7178819935270873	0	-0.7508595944982622	-1.5813265479873269	0
3.5810639931835433	1.7793873833614746	-0.7332001267007254	0	-0.7666237728879481	-1.572606228238732	0
3.5907984670759285	1.771848242921289	-0.7484653562280054	0	-0.7823151903492316	-1.5636873650461556	0
3.600553185589345	1.7641407297193645	-0.7636743664698139	0	-0.797929984063093	-1.5545707186262836	0
3.61032746998173	1.7562655248472367	-0.7788238111934213	0	-0.8134642637183732	-1.5452571618236493	0
3.62012059952665	1.7482234185209276	-0.7939102958428272	0	-0.8289140938934929	-1.5357476956219773	0
3.629931831557754	1.7400152961306001	-0.8089304118866814	0	-0.8442755298480533	-1.5260434325275878	0
3.6397603860595495	1.7316421528218797	-0.8238807163421447	0	-0.8595445971203538	-1.5161456136978795	0
3.649605452280261	1.7231050901342035	-0.8387577454562094	0	-0.8747173061512943	-1.5060556048537592	0
3.6594661937728454	1.7144053133310655	-0.8535580257275687	0	-0.8897896641298527	-1.4957748930187142	0
3.6693417376675415	1.7055441424409652	-0.8682780612679875	0	-0.9047576627419065	-1.4853050994646475	0
3.6792311870175958	1.696523002937401	-0.8829143559338981	0	-0.9196173013570897	-1.4746479685992178	0
3.689133622055525	1.687343425568023	-0.8974634185078976	0	-0.9343645928850389	-1.4638053676746252	0
3.6990480928985914	1.678007054085197	-0.9119217554222719	0	-0.9489955570269862	-1.4527792958324242	0
3.7089736303210086	1.668515636100944	-0.9262858900579254	0	-0.9635062404717734	-1.4415718732196652	0
3.7189092453201176	1.6588710238511168	-0.940552365336875	0	-0.9778927201040554	-1.4301853418180748	0
3.728853934323057	1.649075169298785	-0.9547177543696794	0	-0.9921511143264673	-1.4186220595954098	0
3.7388066746161193	1.6391301285309043	-0.9687786570010706	0	-1.0062775801490393	-1.4068845056341093	0
3.748766436035918	1.6290380498522945	-0.9827317193700639	0	-1.0202683334124407	-1.3949752660226287	0
3.7587321743365436	1.61880117975206	-0.9965736272936618	0	-1.0341196426488264	-1.3828970408493828	0
3.768702841885655	1.6084218511766872	-1.0103011238676294	0	-1.0478278472150395	-1.3706526303226505	0
3.778677388155885	1.597902481668796	-1.0239110124016069	0	-1.0613893606384281	-1.3582449325423391	0
3.788654761476842	1.5872455700402606	-1.0374001609752082	0	-1.0748006755590196	-1.3456769395483636	0
3.7986339213309495	1.5764536813649066	-1.0507655208727182	0	-1.0880583823844288	-1.3329517196033445	0
3.808613824085465	1.5655294601925065	-1.0640041089529013	0	-1.1011591520570951	-1.3200724327632036	0
3.818593441899258	1.5544756078787298	-1.077113034416479	0	-1.1140997628593199	-1.3070423041389077	0
3.828571758699863	1.5432948842409573	-1.0900894943629906	0	-1.1268770961433192	-1.2938646258526223	0
3.8385477769475327	1.5319900972120268	-1.1029307833914546	0	-1.1394881459001136	-1.2805427448506714	0
3.8485205129407865	1.520564105167091	-1.1156342880533825	0	-1.1519300133580654	-1.2670800656593013	0
3.8584890089396713	1.509019800016267	-1.128197502672832	0	-1.1641999225008857	-1.253480030480786	0
3.8684523294432984	1.4973601080476509	-1.140618024436176	0	-1.1762952151493191	-1.2397461202141171	0
3.8784095639519096	1.4855879833580257	-1.1528935566306837	0	-1.1882133540020885	-1.2258818467455692	0
3.888359832840992	1.4737063973755442	-1.1650219153215196	0	-1.1999519289164635	-1.2118907406441446	0
3.8983022834688366	1.4617183398396245	-1.1770010237283868	0	-1.2115086511843773	-1.1977763523555933	0
3.908236099896496	1.4496268034525532	-1.1888289229321773	0	-1.2228813635499554	-1.1835422341741442	0
3.918160493904101	1.4374347910061032	-1.2005037597729609	0	-1.234068028154667	-1.16919194868061	0
3.9280747144716477	1.4251453001885541	-1.2120237967315235	0	-1.245066735625473	-1.1547290509066641	0
3.937978041864924	1.4127613271665969	-1.2233874033304841	0	-1.2558756963581874	-1.140157092603568	0
3.9478697951863126	1.4002858535772162	-1.2345930630995778	0	-1.266493246643007	-1.1254796069884923	0
3.9577493275192532	1.3877218489622434	-1.2456393659936935	0	-1.2769178408691226	-1.110700111666694	0
3.967616025180872	1.3750722683114704	-1.2565250056405384	0	-1.2871480483607511	-1.095822105796373	0
3.9774693131095704	1.3623400417800715	-1.2672487831921497	0	-1.2971825563748767	-1.0808490580515684	0
3.987308651602443	1.3495280754821604	-1.2778096013808882	0	-1.3070201638224497	-1.0657844076159675	0
3.9971335371022145	1.336639247248076	-1.2882064630340142	0	-1.3166597791804542	-1.050631559253112	0
4.006943496449818	1.3236764111020831	-1.298438462666772	0	-1.3261004119876436	-1.0353938886286127	0
4.016738095998022	1.3106423823186077	-1.308504793682405	0	-1.3353411787763407	-1.0200747248007143	0
4.026516927404144	1.297539953425585	-1.3184047312304903	0	-1.3443812865421554	-1.0046773690886226	0
4.036279620672697	1.2843718742046133	-1.328137643263568	0	-1.3532200421627683	-0.9892050716222315	0
4.046025830226225	1.2711408678242275	-1.3377029740594473	0	-1.361856836601617	-0.9736610503565248	0
4.05575524852263	1.2578496100494843	-1.347100255372279	0	-1.370291154258203	-0.9580484666982275	0
4.06546758935714	1.2445007496465084	-1.3563290876855232	0	-1.3785225552751335	-0.9423704495305231	0
4.075162600847	1.2310968885543445	-1.3653891504880775	0	-1.3865506840153727	-0.9266300719726653	0
4.084840049612651	1.21764060167969	-1.3742801850447723	0	-1.3943752529602351	-0.9108303746773243	0
4.094499734030049	1.204134416767244	-1.3830020046416356	0	-1.4019960510614298	-0.8949743422389462	0
4.104141476193752	1.190580823747841	-1.3915544848198607	0	-1.409412934320202	-0.8790649142194296	0
4.1137651182588515	1.1769822783343749	-1.3999375581192328	0	-1.416625820509417	-0.8631049894120565	0
4.123370521675306	1.1633412017328146	-1.4081512115926245	0	-1.423634686375085	-0.8470974255415546	0
4.132957575891136	1.149659966907867	-1.4161954922379034	0	-1.4304395715242675	-0.8310450231882924	0
4.142526183941204	1.135940917786149	-1.4240704927295602	0	-1.4370405655268614	-0.814950548362521	0
4.152076269784999	1.1221863577117424	-1.4317763558930348	0	-1.4434378110662134	-0.7988167189940818	0
4.16160777160137	1.108398558034858	-1.4393132674613105	0	-1.4496314972025082	-0.7826462150429928	0
4.17112064962861	1.094579745839894	-1.446681460614251	0	-1.4556218624358872	-0.7664416641397435	0
4.18061487318739	1.080732121874026	-1.4538812041249367	0	-1.4614091843255763	-0.7502056626435916	0
4.190090426863599	1.066857850877324	-1.460912805820587	0	-1.4669937817621146	-0.7339407643299966	0
4.1995473093234645	1.0529590625957703	-1.4677766101448622	0	-1.4723760123605185	-0.7176494816076591	0
4.208985537817951	1.0390378444780202	-1.4744729998181219	0	-1.4775562730509972	-0.7013342769878369	0
4.218405128801661	1.0250962696980384	-1.48100238068835	0	-1.4825349877292024	-0.6849975959518914	0
4.227806123886423	1.0111363583691233	-1.487365198790431	0	-1.4873126198415463	-0.6686418215202731	0
4.2371885633474795	0.9971601162949515	-1.493561920646264	0	-1.491889656745375	-0.6522693196848497	0
4.2465525003663	0.9831695135453893	-1.4995930420681491	0	-1.496266615929817	-0.6358824143235927	0
4.255897999487824	0.9691664863627351	-1.5054590857834342	0	-1.500444042597065	-0.6194833894570806	0
4.265225128962945	0.9551529483484601	-1.511160595522833	0	-1.5044225048846513	-0.6030745023683893	0
4.274533964480235	0.9411307846859112	-1.5166981375452786	0	-1.5082025945358102	-0.5866579768513378	0
4.283824595127014	0.9271018429290375	-1.5220723030685774	0	-1.5117849279494466	-0.5702359924447462	0
4.293097107852868	0.9130679562698739	-1.527283698209404	0	-1.5151701388700711	-0.5538107116862678	0
4.302351606943535	0.8990309139896537	-1.5323329542714512	0	-1.5183588846957483	-0.5373842455386668	0
4.311588189509696	0.8849924984756693	-1.5372207132036313	0	-1.5213518365902914	-0.520958696726157	0
4.320806966642049	0.8709544531029345	-1.5419476385182107	0	-1.5241496860087014	-0.5045361221579199	0
4.330008049027574	0.8569185040279483	-1.5465144067817447	0	-1.526753138929425	-0.4881185584410575	0
4.339191555462707	0.8428863472224357	-1.5509217113285039	0	-1.5291629176367372	-0.4717080067208318	0
4.348357607332321	0.8288596568885354	-1.5551702587508767	0	-1.5313797582085145	-0.4553064425344172	0
4.357506329033364	0.8148400848529511	-1.5592607685479098	0	-1.533404409944345	-0.4389158151091326	0
4.36663785216509	0.8008292541850912	-1.5631939743292078	0	-1.5352376354643453	-0.42253803990976735	0
4.375752304728399	0.7868287758254257	-1.5669706185242285	0	-1.5368802077496506	-0.4061750180838307	0
4.384849824563628	0.7728402280452119	-1.570591457606677	0	-1.5383329121412703	-0.3898286124574787	0
4.393930545156151	0.758865178339864	-1.5740572556861898	0	-1.5395965431280463	-0.373500673128613	0
4.402994608656985	0.7449051635155507	-1.5773687892181285	0	-1.54067190583827	-0.3571930142010899	0
4.4120421620112475	0.7309616957374263	-1.58052684468656	0	-1.5415598144505287	-0.3409074208619135	0
4.421073342123428	0.7170362855294433	-1.5835322131143261	0	-1.542261090349001	-0.32464567624522567	0
4.430088300070465	0.7031304045940794	-1.5863856980684885	0	-1.5427765639404643	-0.3084095180098087	0
4.439087182347751	0.6892455148614844	-1.5890881087576565	0	-1.5431070723658016	-0.29220067226885377	0
4.448070145733315	0.675383045715455	-1.5916402642408372	0	-1.5432534597241072	-0.2760208270033376	0
4.457037333275395	0.661544431207366	-1.5940429860968444	0	-1.5432165760386138	-0.25987167550076284	0
4.465988911289161	0.6477310531319139	-1.5962971082976618	0	-1.5429972770514118	-0.24375484992115656	0
4.474925044017674	0.6339442803152937	-1.5984034693185918	0	-1.54259642293291	-0.22767196716029717	0
4.483845891192384	0.6201854725686997	-1.60036291155213	0	-1.5420148783703642	-0.21162463345540355	0
4.492751609395043	0.6064559787677137	-1.6021762817048162	0	-1.541253512595235	-0.19561444213616164	0
4.501642363324852	0.5927571196716276	-1.6038444328464105	0	-1.5403131981011722	-0.17964295358783822	0
4.5105183169654435	0.5790902017495553	-1.6053682220953944	0	-1.5391948107352411	-0.1637117113773929	0
4.519379629786189	0.5654565232186347	-1.6067485099015664	0	-1.5378992300822183	-0.14782224928575025	0
4.528226475700171	0.5518573450840941	-1.6079861626985799	0	-1.5364273362983372	-0.13197605755472439	0
4.537059017336764	0.5382939309382275	-1.6090820485705923	0	-1.5347800134440603	-0.11617462926983266	0
4.5458774253201195	0.5247675175249845	-1.610037039886079	0	-1.5329581461797388	-0.1004194260541912	0
4.554681873281543	0.5112793226573203	-1.6108520120570535	0	-1.530962619886218	-0.08471188729740212	0
4.563472530474917	0.4978305567557981	-1.6115278426128683	0	-1.528794322009469	-0.06905344358934672	0
4.57224957729422	0.48442239933301867	-1.6120654121976494	0	-1.5264541379619436	-0.05344548933631504	0
4.58101318787812	0.4710560258586426	-1.612465602874741	0	-1.5239429549324868	-0.03788941403898076	0
4.589763550114756	0.457732577478169	-1.612729298901013	0	-1.5212616559501067	-0.02238656704428798	0
4.598500836309768	0.4444532059718045	-1.612857385305378	0	-1.5184111281564319	-0.006938309861655712	0
4.607225230394555	0.4312190325365317	-1.6128507487154242	0	-1.5153922544474419	0.008454031807504736	0
4.615937769153136	0.41802987608571396	-1.6127102563077185	0	-1.512205596143466	0.023790646648993212	0
4.624654404184006	0.4048630504214242	-1.6124361408988257	0	-1.5088457505816566	0.03909788286781114	0
4.633374292525248	0.3917213617174402	-1.6120285869708257	0	-1.5053130435368454	0.05437243735830066	0
4.642096597095771	0.37860759708891534	-1.6114878463217894	0	-1.5016078807314155	0.06961103068720687	0
4.650820514949547	0.3655244807927932	-1.6108142349609673	0	-1.4977307342237267	0.08481045801926272	0
4.659545263929266	0.35247469327251574	-1.61000813155242	0	-1.493682145138801	0.09996756698810351	0
4.668270092354508	0.33946085564937667	-1.6090699743973838	0	-1.4894627165675878	0.1150792757173677	0
4.676994273854718	0.3264855365903131	-1.608000259448024	0	-1.485073112915253	0.1301425648416669	0
4.685717120921526	0.3135512314056954	-1.6067995360530978	0	-1.4805140498605251	0.14515450176565983	0
4.6944379634320335	0.30066039329987765	-1.605468407078921	0	-1.4757863020383168	0.16011220437890775	0
4.7031561625243565	0.2878154120991188	-1.6040075247608656	0	-1.4708906930136867	0.17501286574575434	0
4.711871108728882	0.2750186165330137	-1.6024175882908698	0	-1.4658280929187644	0.18985375144448186	0
4.720582220713461	0.26227227564920097	-1.6006993414425361	0	-1.4605994159201048	0.20463219791436577	0
4.7292889456439635	0.24957859792063516	-1.5988535699516975	0	-1.455205616805342	0.2193456134785803	0
4.737990755695801	0.23693973602523466	-1.5968810997667542	0	-1.449647690016717	0.23399147279214594	0
4.746687151085015	0.22435778217323432	-1.5947827939876213	0	-1.443926664730156	0.24856732224670913	0
4.755377654090029	0.21183477656975558	-1.5925595519141378	0	-1.4380436057689077	0.2630707701548377	0
4.7640618187220385	0.19937269333113602	-1.5902123042785472	0	-1.4319996041609957	0.2774995030504966	0
4.7727392204873205	0.1869734552106175	-1.587742013460223	0	-1.4257957810189423	0.29185126861878474	0
4.781409457512356	0.17463893189166022	-1.5851496711170454	0	-1.4194332841438397	0.30612387766580995	0
4.790072151695439	0.16237093835001587	-1.582436295721162	0	-1.4129132844858854	0.32031520600450775	0
4.79872695183923	0.1501712305406013	-1.579602929346817	0	-1.4062369709358538	0.3344231994289639	0
4.80737352190167	0.1380415221046478	-1.576650639395534	0	-1.3994055566727712	0.3484458543810916	0
4.816011550352823	0.1259834712690688	-1.5735805136768246	0	-1.3924202695723602	0.3623812330956498	0
4.824640745180395	0.11399868807238758	-1.5703936601188848	0	-1.3852823535861185	0.3762274552354017	0
4.833260832509623	0.10208873645767885	-1.5670912055039812	0	-1.3779930675990886	0.3899826954684382	0
4.841871556947711	0.09025513399423796	-1.5636742936377874	0	-1.3705536829462337	0.4036451837865225	0
4.850472681429645	0.07849935234469499	-1.5601440837151468	0	-1.3629654813480765	0.41721320496151415	0
4.859063984649683	0.06682282104719875	-1.556501749756376	0	-1.3552297550731829	0.43068509417765155	0
4.867645262145851	0.055226926303505536	-1.5527484786468808	0	-1.3473478040059563	0.44405923843085615	0
4.876216323685145	0.04371301481678554	-1.548885469798981	0	-1.3393209361083969	0.4573340721031619	0
4.884776994272766	0.03228239272175212	-1.54491393333476	0	-1.3311504646866823	0.470508078200954	0
4.893327106991264	0.02093633541124352	-1.5408350921572116	0	-1.3228377135791212	0.4835797770383299	0
4.901866517072482	0.00967606913146694	-1.5366501740544884	0	-1.3143840019118316	0.4965477474519653	0
4.910395087567647	-0.0014972095860356794	-1.5323604171949907	0	-1.305790656243006	0.5094106044171123	0
4.91891268923027	-0.01258233362484607	-1.5279670693294776	0	-1.2970590095434613	0.5221669987269776	0
4.927434399986185	-0.02359774480843613	-1.5234632578640614	0	-1.2881744213168072	0.5348381350109381	0
4.935968291890399	-0.03455239385921229	-1.5188451932076084	0	-1.2791286963865547	0.5474342721270371	0
4.944513504703131	-0.04544359293140072	-1.5141136982379548	0	-1.2699227923183185	0.5599522765284652	0
4.953069170714024	-0.0562686713642796	-1.509269661780196	0	-1.2605577484327637	0.572389038089491	0
4.961634404738465	-0.06702496501754106	-1.5043140443409788	0	-1.25103469706889	0.5847414580121746	0
4.970208297149707	-0.07770980996315555	-1.4992478827126745	0	-1.2413548723656846	0.597006441771698	0
4.978789927600893	-0.0883205620970102	-1.4940722824148678	0	-1.231519595801764	0.6091809218224292	0
4.987378356713469	-0.09885458905583293	-1.488788422750981	0	-1.2215302860755575	0.6212618484969202	0
4.995972635860664	-0.10930928456840203	-1.4833975509429935	0	-1.2113884482612334	0.6332462066484615	0
5.004571800886322	-0.11968206293251252	-1.4779009858585712	0	-1.2010956812684037	0.6451310094886903	0
5.0131748784554215	-0.12997036892607308	-1.472300113824445	0	-1.1906536704355792	0.6569133101209631	0
5.021780885560506	-0.1401716792507477	-1.4665963885008688	0	-1.180064187898547	0.6685902033571254	0
5.030388830486334	-0.1502835057086419	-1.4607913297383486	0	-1.1693290911171468	0.6801588295171952	0
5.038997717976739	-0.16030340317915842	-1.4548865194008562	0	-1.1584503159014008	0.691616383710804	0
5.047606548585756	-0.17022897057192382	-1.4488836008665358	0	-1.147429876362911	0.7029601170694428	0
5.056214319328261	-0.1800578532776837	-1.442784277594341	0	-1.1362698631840804	0.7141873396896437	0
5.064820027453843	-0.189787749066206	-1.436590309332099	0	-1.1249724376486312	0.7252954275047665	0
5.073422672678801	-0.19941641198283758	-1.4303035091632479	0	-1.1135398273208543	0.7362818268544224	0
5.082021255634054	-0.20894165188547897	-1.423925743195632	0	-1.1019743265899684	0.7471440540706789	0
5.090614783868589	-0.21836134228769438	-1.4174589245900278	0	-1.0902782869845054	0.7578797045311908	0
5.099202269626168	-0.2276734188651732	-1.4109050134933807	0	-1.0784541182740264	0.768486451050161	0
5.1077827343662	-0.23687588526325523	-1.4042660118363486	0	-1.066504280311686	0.778962050583774	0
5.116355206050751	-0.24596681090181965	-1.3975439635357016	0	-1.0544312846731143	0.7893043418095187	0
5.124918724142333	-0.2549443369587154	-1.390740948684788	0	-1.0422376854940303	0.7995112520089587	0
5.133472339641491	-0.26380667682351594	-1.3838590814411817	0	-1.0299260770076741	0.8095807976420627	0
5.142015115180658	-0.2725521165448219	-1.376900507861948	0	-1.017499090991334	0.8195110849093874	0
5.150546129069979	-0.281179019181276	-1.3698674004544364	0	-1.0049593883631258	0.8293003147372325	0
5.159064473471245	-0.2896858229580259	-1.3627619574201058	0	-0.9923096591781702	0.8389467807170875	0
5.167569249380499	-0.2980710363699892	-1.3555864047221893	0	-0.979552627609636	0.8484488635902674	0
5.176059578265376	-0.306333249709047	-1.348342984159073	0	-0.9666910320331844	0.8578050443431389	0
5.184534597178564	-0.31447112987192816	-1.3410339551229278	0	-0.9537276294859238	0.8670138983293926	0
5.192993457343922	-0.32248341874585407	-1.3336615936114635	0	-0.9406651951921349	0.8760740934552919	0
5.201435325525098	-0.33036893422330693	-1.3262281888741558	0	-0.9275065178757212	0.8849843913365141	0
5.209859387846639	-0.3381265732900331	-1.3187360378149633	0	-0.9142543911006903	0.8937436507835744	0
5.2182648420306235	-0.3457553043095468	-1.3111874496765417	0	-0.9009116227835898	0.9023508190799264	0
5.226650902695153	-0.3532541714606482	-1.3035847392578008	0	-0.88748102438658	0.9108049369885401	0
5.235016801525931	-0.36062229421134956	-1.2959302246003106	0	-0.8739654080089155	0.9191051381387145	0
5.243361783536891	-0.3678588633552446	-1.2882262283273556	0	-0.8603675898994265	0.9272506445398929	0
5.251685109850235	-0.37496314281732795	-1.2804750731018768	0	-0.8466903835569483	0.9352407685951093	0
5.259986057452346	-0.3819344686600759	-1.272679079835564	0	-0.8329365976680788	0.9430749119513773	0
5.268263911364996	-0.38877224184391745	-1.2648405731583114	0	-0.8191090468251732	0.9507525573371354	0
5.276517977140716	-0.3954759379545013	-1.2569618678037788	0	-0.8052105285543919	0.9582732794587739	0
5.284747567700784	-0.40204509553998763	-1.249045279240519	0	-0.7912438430937172	0.9656367318666271	0
5.292952013109945	-0.4084793233302238	-1.2410931126110782	0	-0.7772117748800308	0.9728426550166268	0
5.301130650410429	-0.4147782913737696	-1.2331076708203836	0	-0.7631171077988316	0.9798908662933089	0
5.309282830150974	-0.4209417354959554	-1.225091246617321	0	-0.7489626121737071	0.9867812649615748	0
5.31740791385074	-0.4269694545039403	-1.217046123443182	0	-0.7347510472020493	0.9935138289847382	0
5.32550527207599	-0.4328613080102799	-1.2089745758081356	0	-0.7204851625448552	1.0000886125394604	0
5.333574285832849	-0.4386172167269275	-1.200878866439879	0	-0.7061676941982132	1.0065057462870266	0
5.341614341130406	-0.4442371578806882	-1.1927612503289848	0	-0.6918013725466572	1.0127654322012252	0
5.3496248380037	-0.4497211708603211	-1.1846239642769099	0	-0.6773889047557871	1.018867949794808	0
5.357605179307831	-0.4550693486420367	-1.1764692368772947	0	-0.6629329933067653	1.024813646496573	0
5.365554780614563	-0.4602818438400661	-1.168299277184523	0	-0.6484363167846479	1.0306029443076137	0
5.373473059816302	-0.4653588610055008	-1.1601162840964763	0	-0.6339015473599476	1.0362363311563147	0
5.381359444847049	-0.470300661024657	-1.1519224372508587	0	-0.6193313354820489	1.0417143656972778	0
5.38921336622702	-0.47510755564039814	-1.1437199035860923	0	-0.6047283223696035	1.0470376711373253	0
5.397034265428588	-0.4797799119382885	-1.1355108275256756	0	-0.5900951233758757	1.0522069401040814	0
5.404821587362874	-0.4843181469379425	-1.127297337721658	0	-0.5754343407980722	1.0572229285420591	0
5.4125747834097515	-0.4887227287348121	-1.119081542862002	0	-0.5607485572227463	1.0620864568605184	0
5.42029330529089	-0.49299417235468795	-1.1108655371868452	0	-0.5460403462061237	1.0667984052313049	0
5.427976620930032	-0.49713304781178386	-1.1026513826495306	0	-0.5313122411432889	1.0713597223425368	0
5.4356241935354355	-0.50113996774814	-1.0944411302423287	0	-0.5165667742286151	1.075771411617258	0
5.443235498172306	-0.5050155957179493	-1.0862368014226615	0	-0.5018064439578699	1.0800345401942741	0
5.450810012468288	-0.5087606403904108	-1.0780403971833374	0	-0.48703373215927714	1.0841502323756815	0
5.458347222700214	-0.5123758578239088	-1.0698538906542354	0	-0.47225109143784144	1.088119671953708	0
5.465846618660335	-0.5158620480528011	-1.0616792318430173	0	-0.45746095445680285	1.0919440982733981	0
5.473307694566019	-0.5192200547911158	-1.0535183459079014	0	-0.44266573158577904	1.095624805715452	0
5.480729956299866	-0.5224507677514476	-1.0453731244821032	0	-0.4278677958814722	1.099163146028857	0
5.488112911569233	-0.525555117253694	-1.03724543571445	0	-0.4130695019810955	1.102560522202902	0
5.495456074508295	-0.5285340754487217	-1.0291371185782383	0	-0.3982731764969871	1.1058183895831917	0
5.502758972791825	-0.5313886580868189	-1.021049974334758	0	-0.38348110306623207	1.1089382575625	0
5.510021137419272	-0.5341199192567955	-1.0129857771745727	0	-0.36869554237848484	1.1119216835760999	0
5.517242108883693	-0.5367289528227662	-1.0049462668182905	0	-0.3539187192819344	1.1147702744142636	0
5.524421433958401	-0.5392168901252334	-0.9969331515307558	0	-0.33915282889998	1.117485683441184	0
5.53155866715416	-0.5415848994765162	-0.9889481059953404	0	-0.324400033320461	1.1200696097652574	0
5.538653379028327	-0.5438341876443201	-0.9809927615103718	0	-0.3096624439771205	1.1225237995682227	0
5.545705145262865	-0.5459659949258342	-0.9730687177394413	0	-0.29494214381666556	1.1248500404335344	0
5.552713549458527	-0.5479815950289116	-0.9651775392002385	0	-0.28024118134480086	1.1270501609126722	0
5.559678192295914	-0.549882296395847	-0.9573207445615403	0	-0.2655615510991516	1.129126031659529	0
5.56659868141349	-0.5516694378829557	-0.9494998176803715	0	-0.25090521455332954	1.1310795603991028	0
5.573474639677935	-0.5533443896783569	-0.9417161979666401	0	-0.2362740824545872	1.1329126926099917	0
5.580305696675294	-0.5549085497769901	-0.9339712897348378	0	-0.22167003266808585	1.1346274073462002	0
5.587091498926293	-0.5563633450831509	-0.9262664504105108	0	-0.20709488826947703	1.1362257181177273	0
5.593831705050325	-0.5577102287265164	-0.9186029958022351	0	-0.1925504276256778	1.1377096696270852	0
5.6005259908917715	-0.5589506795816881	-0.9109821941146765	0	-0.17803837316526472	1.1390813369238177	0
5.60717403609391	-0.5600861983155461	-0.9034052811189368	0	-0.1635604203825703	1.1403428207192454	0
5.613775543678713	-0.5611183095310631	-0.8958734377870659	0	-0.1491181953138311	1.1414962494423329	0
5.6203302269989255	-0.5620485578283904	-0.8883878051068544	0	-0.134713282753427	1.1425437745715525	0
5.6268378161788855	-0.5628785073527973	-0.8809494767402075	0	-0.12034721216765139	1.1434875698320734	0
5.633298056520654	-0.5636097399474153	-0.8735595008764288	0	-0.10602146111901732	1.1443298288471901	0
5.6397107080343805	-0.5642438535606963	-0.8662188808471034	0	-0.09173745631118765	1.1450727630709965	0
5.646075544892782	-0.5647824607030197	-0.8589285758678429	0	-0.07749657486537208	1.1457185997735617	0
5.652392363332592	-0.5652271874998648	-0.8516894921354469	0	-0.06330012663455635	1.1462695807692507	0
5.658660966376629	-0.5655796709506393	-0.8445025005178479	0	-0.049149388513805486	1.146727958967544	0
5.664881179636316	-0.5658415585916137	-0.8373684186690378	0	-0.03504556906554834	1.1470959978585153	0
5.671052842802776	-0.5660145063278005	-0.8302880210332184	0	-0.02098982770932424	1.147375968766882	0
5.677175812777251	-0.5661001770850707	-0.8232620355429678	0	-0.006983267760919143	1.147570149132631	0
5.683249961526838	-0.5661002392552158	-0.8162911463973853	0	0.006973058552939542	1.1476808205043305	0
5.689275177492424	-0.5660163652669175	-0.8093759927946422	0	0.020878153149394896	1.1477102667309154	0
5.695275126656526	-0.5658494042054422	-0.8024898996663242	0	0.034786272804496664	1.1476604193363589	0
5.701248759506402	-0.565600091783745	-0.7956345405540696	0	0.048694997273860424	1.1475326638074126	0
5.707194999631192	-0.5652692237671387	-0.7888116049325731	0	0.06260182883757541	1.147328455198887	0
5.713112775109524	-0.5648576552649839	-0.7820227614332997	0	0.07650426398337398	1.1470493170783773	0
5.719001033049882	-0.5643662989030603	-0.7752696404552546	0	0.09039982710568442	1.1466968390643755	0
5.724858732455431	-0.5637961240217924	-0.7685538416975443	0	0.10428605354345385	1.1462726748960244	0
5.730684857292111	-0.5631481540612399	-0.7618769185773954	0	0.1181605202975347	1.1457785391397795	0
5.7364784061857454	-0.5624234659250836	-0.7552403895051027	0	0.1320208214805218	1.1452162052844048	0
5.742238403948954	-0.5616231870009083	-0.7486457241954951	0	0.1458645956012433	1.144587502028868	0
5.747963903258066	-0.5607484927812807	-0.7420943413458414	0	0.159689529704389	1.1438943099436003	0
5.753653976404823	-0.5598006060568793	-0.7355876177293316	0	0.17349333942966833	1.1431385593629697	0
5.759307731005308	-0.5587807922968131	-0.7291268699441258	0	0.18727380697812657	1.142322225229842	0
5.7649243047560175	-0.5576903579354642	-0.7227133602160387	0	0.20102876867314273	1.1414473242189773	0
5.770502864710763	-0.5565306481192867	-0.7163482970831981	0	0.21475611326870944	1.140515911438439	0
5.776042615454017	-0.5553030424798372	-0.7100328259999249	0	0.22845380221722048	1.1395300755451194	0
5.781542796160119	-0.5540089529286312	-0.7037680327040304	0	0.24211986281204018	1.1384919354936782	0
5.787002680787598	-0.5526498208979302	-0.6975549430627028	0	0.25575238894748387	1.1374036368596612	0
5.792421584213094	-0.5512271129739604	-0.6913945162299513	0	0.2693495568194422	1.1362673469016953	0
5.797798859936103	-0.5497423184261613	-0.6852876474725029	0	0.28290961977194407	1.135085251182535	0
5.803133898469738	-0.5481969467353182	-0.6792351702597362	0	0.29643090472379363	1.1338595502233808	0
5.808426136320141	-0.5465925219872566	-0.6732378464031707	0	0.309911835525233	1.1325924537225303	0
5.8136750442354135	-0.5449305832636854	-0.6672963797690845	0	0.3233509038246849	1.1312861795852567	0
5.818880139480038	-0.5432126779126614	-0.66141140280183	0	0.3367467010359162	1.1299429473815745	0
5.8240409755848255	-0.5414403617414675	-0.6555834886121505	0	0.3500978928990747	1.1285649773275452	0
5.829157152211979	-0.5396151927476728	-0.6498131403523919	0	0.36340324571319055	1.1271544842741665	0
5.834228307649817	-0.5377387306325919	-0.6441008002692027	0	0.37666160789908576	1.125713676291846	0
5.8392541184391495	-0.535812534162016	-0.6384468507117693	0	0.3898719098012072	1.1242447516281915	0
5.844234303118414	-0.5338381569252817	-0.6328516105452014	0	0.40303317443537273	1.122749894532313	0
5.849168618732167	-0.5318171458408711	-0.6273153397415718	0	0.4161445093513368	1.1212312732711487	0
5.854056860750413	-0.5297510385051748	-0.6218382401473304	0	0.42920510741337325	1.1196910373369355	0
5.858898861460754	-0.527641361254662	-0.6164204579809006	0	0.44221424354396116	1.1181313152741348	0
5.86369448962883	-0.5254896268082175	-0.6110620849192259	0	0.4551712748487242	1.1165542122731957	0
5.868443648397591	-0.5232973327919418	-0.6057631611615789	0	0.4680756360039574	1.1149618084962951	0
5.873146275627137	-0.521065959284227	-0.6005236757698521	0	0.4809268412336983	1.1133561567651207	0
5.877802341575738	-0.5187969676781803	-0.5953435699788375	0	0.49372447908770467	1.1117392812908407	0
5.882411846400304	-0.5164917998440449	-0.5902227406925261	0	0.5064682065987223	1.110113176672514	0
5.886974822146683	-0.5141518751805171	-0.5851610389844	0	0.5191577558190468	1.108479805476466	0
5.891491328029432	-0.5117785911113226	-0.5801582760475884	0	0.5317929218261128	1.1068410983265151	0
5.895961450720861	-0.5093733212403115	-0.5752142235630342	0	0.5443735645004559	1.105198952397976	0
5.9003853019976304	-0.5069374149815682	-0.5703286169850037	0	0.556899602927619	1.1035552310039105	0
5.904763020004273	-0.504472195331496	-0.5655011548144313	0	0.5693710199936864	1.1019117619868466	0
5.909094762539964	-0.5019789612106297	-0.5607315066560885	0	0.5817878442792758	1.1002703392307778	0
5.913380711348085	-0.49945898378993986	-0.556019309114875	0	0.5941501631721874	1.098632720193695	0
5.91762106829535	-0.4969135074370713	-0.551364170623294	0	0.6064581129217993	1.0970006265933177	0
5.921816052727243	-0.4943437502369403	-0.5467656749335393	0	0.6187118718212911	1.0953757448029469	0
5.925965903557218	-0.49175090173709674	-0.5422233793958205	0	0.6309116671460782	1.0937597245276403	0
5.930070873723238	-0.48913612546434854	-0.5377368215816354	0	0.6430577597618861	1.0921541805387978	0
5.934131233432673	-0.4865005561024765	-0.5333055162572578	0	0.6551504544428004	1.0905606910943022	0
5.938147266129434	-0.4838453013029542	-0.5289289603009136	0	0.6671900887615381	1.088980799282416	0
5.942119268744682	-0.4811714408903886	-0.5246066329102574	0	0.6791770345575179	1.0874160127806263	0
5.946047548946563	-0.47848002813441504	-0.5203379990572168	0	0.6911116903655543	1.0858678048707093	0
5.949932425642686	-0.4757720889412519	-0.5161225093762635	0	0.7029944835666612	1.0843376142438113	0
5.9537742285727004	-0.4730486216677638	-0.5119596010285292	0	0.714825869860816	1.0828268452289005	0
5.957573295812341	-0.47031059848966617	-0.5078487008061495	0	0.7266063262631285	1.0813368689045848	0
5.961329973789471	-0.46755896509786515	-0.503789225487231	0	0.7383363517197212	1.0798690232750274	0
5.96504461574396	-0.4647946415657956	-0.4997805838549364	0	0.7500164628786826	1.0784246141044347	0
5.968717581212368	-0.4620185225483878	-0.49582217758527636	0	0.7616471929753723	1.077004915390349	0
5.9723492364409925	-0.4592314768023134	-0.4919134011180221	0	0.7732290936766834	1.0756111695217798	0
5.97593995235804	-0.4564343485958239	-0.48805364413916436	0	0.7847627291703836	1.0742445884176888	0
5.979490103696569	-0.4536279583447847	-0.4842422927982539	0	0.7962486737653764	1.0729063542386517	0
5.983000069556743	-0.4508131021474696	-0.48047872936314523	0	0.8076875141242512	1.0715976195819694	0
5.986470231818539	-0.4479905530418502	-0.4767623341668202	0	0.8190798445400594	1.0703195085144268	0
5.989900976600666	-0.4451610598417975	-0.47309248427257905	0	0.8304262721409654	1.0690731164968252	0
5.993292689363414	-0.44232535122369093	-0.4694685589249216	0	0.8417274010961189	1.067859512644943	0
5.996645759692562	-0.43948413188610236	-0.4658899346262301	0	0.8529838487515625	1.0666797384745774	0
5.999960577561295	-0.43663808574902807	-0.46235598931644983	0	0.8641962335892369	1.0655348097612332	0
6.003237533408456	-0.43378787606272995	-0.45886610245301795	0	0.8753651757094126	1.064425717004682	0
6.006477018684001	-0.43093414509442723	-0.45541965458394446	0	0.8864912989651426	1.0633534257616777	0
6.009679424856948	-0.4280775151560018	-0.45201602854722756	0	0.8975752278714099	1.0623188775145906	0
6.012845142916763	-0.4252185892466031	-0.44865461013010594	0	0.9086175861129907	1.0613229903588322	0
6.015974563466574	-0.4223579511807951	-0.44533478808815735	0	0.9196189970852732	1.0603666595014694	0
6.019068076194098	-0.41949616628619113	-0.4420559548149323	0	0.9305800822608232	1.0594507579602057	0
6.022126070363623	-0.41663378117102273	-0.43881750591886426	0	0.9415014631512099	1.0585761369580091	0
6.025148933495124	-0.4137713251823788	-0.4356188417116246	0	0.9523837568221947	1.05774362685065	0
6.0281370514164445	-0.4109093106243605	-0.4324593672303128	0	0.9632275762042747	1.0569540376248554	0
6.031090808653982	-0.40804823263893053	-0.4293384918947719	0	0.9740335316713621	1.056208159322488	0
6.034010586720137	-0.40518857112863743	-0.42625563137914957	0	0.9848022249165351	1.0555067629926227	0
6.036896766384181	-0.4023307888200825	-0.4232102052673961	0	0.9955342574056139	1.0548506006395038	0
6.039749725554754	-0.39947533359254966	-0.42020163933745014	0	1.0062302227376045	1.054240406261771	0
6.04256984031138	-0.39662263773634054	-0.4172293645128685	0	1.0168907105815501	1.0536768961189242	0
6.045357483540328	-0.3937731196022874	-0.4142928183349921	0	1.0275163016470883	1.0531607695134053	0
6.048113026189551	-0.3909271826150411	-0.4113914436680316	0	1.0381075725140363	1.0526927090278757	0
6.050836835617221	-0.38808521725003603	-0.40852469046068307	0	1.0486650893986478	1.0522733813029954	0
6.053529277734336	-0.3852475990921139	-0.40569201350741546	0	1.0591894164976832	1.0519034371656557	0
6.056190713924938	-0.38241469234082753	-0.4028928757014304	0	1.0696811040885787	1.0515835125550166	0
6.058821504216851	-0.3795868467539606	-0.4001267447057653	0	1.0801407009744355	1.0513142285420276	0
6.061422004549374	-0.37676440082530765	-0.3973930958301461	0	1.0905687438035936	1.0510961921279736	0
6.063992567444357	-0.373947681382426	-0.3946914113230875	0	1.1009657596573148	1.0509299965496417	0
6.066533543360082	-0.3711370023791751	-0.39202117894397703	0	1.111332271572844	1.0508162216279375	0
6.069045279555024	-0.3683326663931046	-0.3893818931488501	0	1.1216687940644756	1.0507554343127974	0
6.071528118731064	-0.3655349664391825	-0.38677305650366617	0	1.1319758274865073	1.0507481890854056	0
6.0739824025439	-0.3627441823036085	-0.3841941759804461	0	1.1422538725700793	1.0507950283206346	0
6.076408476487295	-0.3599605750738687	-0.3816447578056972	0	1.1525034515635755	1.0508964831890275	0
6.0788066764942545	-0.3571844026244789	-0.37912432151621667	0	1.1627250522201251	1.0510530738625923	0
6.08117733180141	-0.35441591684597107	-0.37663239692658174	0	1.1729191390124545	1.0512653094741224	0
6.0835207705873655	-0.3516553574109298	-0.3741685181779712	0	1.1830861770535803	1.0515336887881968	0
6.08583731660768	-0.34890295593502346	-0.37173222724700244	0	1.193226617725773	1.051858700328858	0
6.088127288749508	-0.3461589368261975	-0.3693230743861958	0	1.2033408964766417	1.0522408225085222	0
6.090391004431635	-0.3434235134907837	-0.36694061451678933	0	1.2134294477113075	1.0526805244620971	0
6.0926287770571195	-0.3406968916068923	-0.3645844098747552	0	1.223492693630905	1.053178266028573	0
6.094840916749723	-0.33797926849794024	-0.3622540292019658	0	1.2335310474212753	1.053734498171171	0
6.097027730637759	-0.3352708330212032	-0.35994904741106515	0	1.2435449145336146	1.054349663379341	0
6.099189521702348	-0.33257176723575355	-0.35766904676252925	0	1.253534687367591	1.0550241956444817	0
6.101326590875381	-0.32988224403025607	-0.35541361461451576	0	1.2635007548811048	1.0557585213778857	0
6.103439233988928	-0.32720243117866876	-0.3531823466022263	0	1.2734434883885026	1.0565530587004202	0
6.105527745338999	-0.3245324870863707	-0.35097484283687724	0	1.283363258124283	1.0574082189405933	0
6.107592414984012	-0.32187256442381845	-0.34879071071671813	0	1.2932604205583622	1.0583244059506496	0
6.10963352980577	-0.3192228090149841	-0.3466295637660457	0	1.303135323281169	1.0593020167273313	0
6.1116513737793365	-0.3165833596987167	-0.3444910213068204	0	1.3129883062808627	1.0603414418191541	0
6.113646227305155	-0.31395434941204536	-0.34237470912340634	0	1.3228196986444793	1.0614430652487736	0
6.115618367918467	-0.3113359044748682	-0.3402802586678133	0	1.3326298219518187	1.0626072651138918	0
6.117568069745126	-0.30872814551320876	-0.33820730759345496	0	1.3424189875339942	1.0638344135257338	0
6.11949560343606	-0.3061311877648124	-0.3361554997828509	0	1.3521874960090638	1.0651248767383776	0
6.121401237349582	-0.3035451396866335	-0.3341244840452132	0	1.361935643201864	1.0664790161590207	0
6.123285236099875	-0.30097010510363537	-0.3321139156169527	0	1.3716637127319653	1.0678971876046084	0
6.125147861375079	-0.2984061823049819	-0.3301234552473063	0	1.3813719800589854	1.069379742034903	0
6.126989371513672	-0.29585346481761193	-0.3281527696069282	0	1.3910607101926282	1.0709270254115906	0
6.128810021973177	-0.2933120409524104	-0.3262015307435851	0	1.400730160029444	1.07253937924143	0
6.130610065695409	-0.29078199346703254	-0.32426941564484274	0	1.4103805802627039	1.0742171411351376	0
6.132389752171761	-0.2882634010516514	-0.32235610719583907	0	1.4200122103272692	1.0759606441563738	0
6.134149328014226	-0.2857563377141871	-0.3204612935242732	0	1.429625281314942	1.0777702174753732	0
6.135889037198585	-0.28326087260250327	-0.3185846676938328	0	1.439220017238294	1.0796461868124283	0
6.137609120560795	-0.2807770708928013	-0.3167259282029383	0	1.4487966321846564	1.081588874081917	0
6.139309815823232	-0.2783049939325285	-0.31488477891567573	0	1.458355330293977	1.0835985975085258	0
6.140991358143104	-0.2758446986135178	-0.3130609284263133	0	1.467896308710157	1.0856756723933232	0
6.142653979415366	-0.27339623855223055	-0.3112540907725295	0	1.4774197535308726	1.0878204104025089	0
6.144297909586992	-0.2709596623175	-0.3094639839658324	0	1.4869258472063165	1.090033121375216	0
6.145923375357208	-0.2685350154934958	-0.3076903313605146	0	1.4964147610283416	1.0923141118213167	0
6.147530601284338	-0.2661223391911959	-0.3059328604063772	0	1.5058866614305189	1.0946636865493673	0
6.149119807367142	-0.26372167383785977	-0.30419130525444343	0	1.515341695573946	1.097082145200726	0
6.150691213326584	-0.2613330528855599	-0.3024654020313844	0	1.5247800165363148	1.0995697886984013	0
6.152245034791764	-0.258956508696499	-0.30075489297365104	0	1.5342017606308282	1.1021269136892367	0
6.153781484846289	-0.2565920703684495	-0.29905952469811753	0	1.5436070563741187	1.1047538148795597	0
6.155300775018535	-0.25423976233511325	-0.2973790470659694	0	1.5529960305231152	1.1074507869340124	0
6.156803113729111	-0.2518996068823919	-0.2957132148540481	0	1.5623687985142785	1.110218121992505	0
6.1582887060467035	-0.24957162469448008	-0.29406178799616595	0	1.5717254626238242	1.1130561090967093	0
6.159757755569215	-0.24725583205216017	-0.2924245294584648	0	1.581066123602071	1.115965037770297	0
6.161210462727679	-0.24495224361374676	-0.2908012070856995	0	1.590390869906319	1.1189451949111202	0
6.1626470259741835	-0.24266087067641226	-0.2891915922426115	0	1.599699785083966	1.1219968671761344	0
6.164067641234282	-0.24038172216253142	-0.2875954603874511	0	1.6089929441737125	1.1251203399896825	0
6.1654725017317	-0.23811480503316373	-0.28601259123644435	0	1.6182704123649372	1.1283158971567329	0
6.166861798630487	-0.23586012337989026	-0.2844427680078365	0	1.6275322490546864	1.1315838223310364	0
6.16823572081894	-0.23361767888477775	-0.28288577762847356	0	1.6367785063332043	1.1349243986475521	0
6.16959445495095	-0.23138747086778363	-0.2813414106524991	0	1.6460092291353035	1.1383379088984433	0
6.170938184772337	-0.22916949751455398	-0.27980946199660633	0	1.6552244504708966	1.1418246338306743	0
6.172267092377056	-0.22696375392847667	-0.2782897294802206	0	1.6644241998054512	1.1453848553389556	0
6.173581357778956	-0.22477023293170098	-0.2767820142755393	0	1.6736085000928886	1.1490188555504304	0
6.174881157788651	-0.22258892705843336	-0.27528612216853177	0	1.6827773597078137	1.1527269136685632	0
6.1761666677825655	-0.2204198257158618	-0.27380186150153135	0	1.6919307846093636	1.1565093108372095	0
6.177438061345806	-0.21826291586393648	-0.27232904354425963	0	1.7010687758464793	1.1603663293923152	0
6.178695509022228	-0.2161181842410527	-0.27086748391303944	0	1.7101913204058705	1.1642982490824962	0
6.179939180085877	-0.21398561446282066	-0.2694170004908779	0	1.7192984037688552	1.1683053524444076	0
6.181169241048459	-0.21186518966479354	-0.2679774151329578	0	1.7283899989437137	1.172387920183388	0
6.182385856615225	-0.20975689097201922	-0.26654855252886916	0	1.737466073224645	1.1765462341587898	0
6.183589189614636	-0.20766069770821033	-0.2651302402542025	0	1.7465265875718992	1.1807805772537292	0
6.184779401097678	-0.20557658731040354	-0.2637223086237626	0	1.7555714972488279	1.1850912338152266	0
6.185956648812935	-0.20350453810386926	-0.2623245924751201	0	1.7646007399765684	1.1894784840061838	0
6.187121090333844	-0.20144452390785597	-0.26093692743944175	0	1.7736142596061866	1.1939426152471062	0
6.188272880250563	-0.19939651905219896	-0.25955915324324363	0	1.7826119845337092	1.1984839119359383	0
6.189412171107243	-0.1973604968349458	-0.25819111258091376	0	1.7915938345670313	1.203102658711094	0
6.190539114322689	-0.19533642795878417	-0.2568326499832541	0	1.8005597280498835	1.2077991442375746	0
6.191653858986352	-0.19332428276214783	-0.25548361323724617	0	1.8095095722415688	1.2125736563916327	0
6.19275655232184	-0.19132403048234156	-0.25414385281103624	0	1.8184432667328063	1.217426484032782	0
6.193847339497526	-0.18933563968643885	-0.25281322206496487	0	1.8273607016916382	1.2223579160887532	0
6.19492636453401	-0.1873590766977732	-0.25149157612319367	0	1.836261765103743	1.227368245643278	0
6.195993768637769	-0.18539430872269744	-0.25017877389115234	0	1.845146328887672	1.2324577622487263	0
6.197049692629747	-0.18344129947371754	-0.24887467505700153	0	1.8540142687989212	1.2376267632713618	0
6.198094274616356	-0.1815000135257971	-0.2475791429320674	0	1.8628654449228959	1.24287554286842	0
6.199127650998825	-0.179570414547732	-0.24629204319827375	0	1.871699709773841	1.2482043965747434	0
6.200149957147889	-0.1776524641089149	-0.2450132430446579	0	1.880516913939771	1.2536136248637113	0
6.2011613257612295	-0.17574612482814717	-0.24374261320039636	0	1.8893168917758527	1.2591035245108564	0
6.202161888815658	-0.17385135678574853	-0.2424800254768898	0	1.8980994780264029	1.2646743988457845	0
6.203151776151351	-0.17196812025463923	-0.24122535452433608	0	1.9068644953832874	1.2703265501542087	0
6.20413111609658	-0.17009637459693308	-0.2399784770331988	0	1.915611759685997	1.2760602829534264	0
6.205100035749017	-0.16823607778825192	-0.23873927135579998	0	1.9243410822936289	1.281875905700373	0
6.206058659693348	-0.16638718894983898	-0.23750761913262797	0	1.9330522583085532	1.28777372300157	0
6.207007112031431	-0.16454966451527267	-0.23628340267966436	0	1.9417450846803745	1.2937540477756517	0
6.207945514272397	-0.1627234623659014	-0.23506650768543894	0	1.9504193408206616	1.2998171881960314	0
6.208873987465161	-0.1609085377647012	-0.23385682044518732	0	1.9590748079319096	1.305963461059062	0
6.209792650334587	-0.15910484704279654	-0.23265423026168733	0	1.9677112516053918	1.3121931797452693	0
6.210701620436006	-0.15731234541717423	-0.2314586279367158	0	1.9763284322621681	1.3185066615686023	0
6.211601014087926	-0.1555309871736019	-0.2302699058390682	0	1.984926104403664	1.3249042274454848	0
6.212490945637494	-0.15376072718307884	-0.22908795886423114	0	1.993504009363771	1.3313861965713856	0
6.213371528299761	-0.15200151930503253	-0.22791268331808345	0	2.002061883059009	1.3379528921914001	0
6.214242874180172	-0.1502533163893925	-0.22674397686705675	0	2.010599456094822	1.344604641915941	0
6.215105093433179	-0.14851607202172018	-0.225581739655456	0	2.0191164453062895	1.3513417712261886	0
6.215958295514604	-0.14678973806582102	-0.22442587261419888	0	2.0276125658200184	1.3581646129795693	0
6.216802587734912	-0.14507426763795678	-0.22327627940386602	0	2.036087516506366	1.3650734959386084	0
6.217638076188395	-0.14336961329682404	-0.22213286515868674	0	2.044540988863263	1.372068751774006	0
6.218464866195992	-0.14167572618464572	-0.22099553586386833	0	2.052972671357938	1.3791507188795853	0
6.219283061235366	-0.13999255826414408	-0.219864199811862	0	2.0613822383641875	1.386319733294216	0
6.220092763856115	-0.13832006050063517	-0.21873876633905975	0	2.0697693592192405	1.3935761363292383	0
6.220894074962074	-0.13665818439130198	-0.21761914681144875	0	2.0781336906015615	1.4009202681394082	0
6.221687094455379	-0.1350068806890775	-0.2165052537249239	0	2.086474882933888	1.4083524732991604	0
6.222471920894413	-0.133366100159873	-0.21539700117424718	0	2.0947925765964723	1.4158730976037184	0
6.223248651993805	-0.13173579258587753	-0.2142943041396026	0	2.1030864069932904	1.4234824927607186	0
6.224017383487269	-0.13011590920053462	-0.2131970800942367	0	2.111355992172104	1.4311810051382488	0
6.224778210402471	-0.1285064000672707	-0.21210524719485255	0	2.1196009461289878	1.4389689879490786	0
6.225531226639023	-0.12690721500558722	-0.21101872486884218	0	2.1278208741220537	1.4468467971630599	0
6.226276524559507	-0.12531830451017326	-0.20993743440304277	0	2.13601536791995	1.4548147869813908	0
6.227014195811135	-0.12373961805125767	-0.20886129775285986	0	2.1441840145258375	1.4628733183045783	0
6.227744330514426	-0.12217110584929582	-0.2077902387148129	0	2.1523263870061817	1.4710227499132478	0
6.228467017716807	-0.12061271795645805	-0.20672418226838044	0	2.1604420491853547	1.479263443047175	0
6.229182345616736	-0.11906440381347745	-0.20566305423798817	0	2.168530557942111	1.4875957639104826	0
6.229890401170142	-0.11752611314003583	-0.20460678186858494	0	2.1765914585462856	1.496020079068875	0
6.230591270409756	-0.11599779528674742	-0.2035552933493132	0	2.1846242880039917	1.5045367589910497	0
6.231285037709451	-0.11447940088486278	-0.20250851891814506	0	2.192628566330447	1.5131461688269334	0
6.231971786898952	-0.11297087945922399	-0.20146638918961862	0	2.200603809040274	1.5218486816996957	0
6.232651600920644	-0.11147218020760127	-0.20042883565700237	0	2.2085495230415306	1.530644674674543	0
6.233324561098121	-0.10998325365702315	-0.19939579181066058	0	2.2164651977848173	1.5395345189930845	0
6.233990748062642	-0.10850404966696495	-0.19836719172922299	0	2.224350315766252	1.5485185916645747	0
6.234650241418331	-0.10703451820388463	-0.19734297058650532	0	2.232204348368014	1.5575972710230184	0
6.235303119888234	-0.10557460905443164	-0.19632306442388348	0	2.240026757323416	1.5667709385317612	0
6.235949461060802	-0.10412427242991669	-0.19530741054518508	0	2.247816991408276	1.5760399750298282	0
6.23658934152844	-0.10268345869822432	-0.1942959473049353	0	2.2555744877852644	1.5854047623072043	0
6.237222836874826	-0.10125211845142752	-0.1932886141309958	0	2.263298671552988	1.5948656826142265	0
6.237850022124745	-0.09983020152355761	-0.19228535080676193	0	2.2709889609716125	1.6044231252403252	0
6.238470970903127	-0.09841765892884094	-0.1912860988116369	0	2.2786447569075134	1.614077473634526	0
6.239085756033095	-0.09701444154860656	-0.19029080037430757	0	2.286265449818324	1.6238291139863381	0
6.239694449377467	-0.09562050052601624	-0.18929939872810675	0	2.2938504175217003	1.6336784325371554	0
6.240297122333766	-0.09423578616402008	-0.1883118373023857	0	2.301399031102677	1.6436258234580723	0
6.240893844525293	-0.09286025096601347	-0.18732806186804593	0	2.30891063823817	1.6536716670148084	0
6.241484685536957	-0.09149384568253419	-0.18634801769699258	0	2.316384584637881	1.6638163578848661	0
6.2420697139995465	-0.09013652144169934	-0.18537165105589654	0	2.323820202339027	1.6740602900634267	0
6.242648997049074	-0.08878823104631285	-0.18439891012455953	0	2.3312168024605278	1.6844038466597688	0
6.243222601445477	-0.08744892641418553	-0.18342974313672053	0	2.3385736891011986	1.6948474190191651	0
6.2437905933888835	-0.08611855902426045	-0.1824640986730005	0	2.3458901568045776	1.70539140376494	0
6.244353037495492	-0.08479708234854907	-0.18150192740780052	0	2.353165477057636	1.7160361833911877	0
6.244909998174909	-0.08348444866019775	-0.18054317977578213	0	2.360398915713866	1.726782151354168	0
6.245461538742792	-0.08218061114344942	-0.17958780748583578	0	2.3675897212602535	1.7376296952140446	0
6.246007721862253	-0.08088552288652923	-0.17863576276975277	0	2.3747371302314626	1.7485792046585276	0
6.2465486094360685	-0.07959913716351846	-0.17768699856919104	0	2.381840365525806	1.7596310691736747	0
6.24708426228923	-0.07832140822169043	-0.17674146910167335	0	2.3888986319193712	1.7707856710365275	0
6.247614740619043	-0.07705229024315172	-0.17579912908092712	0	2.3959111216611	1.7820433939621478	0
6.248140104232602	-0.07579173679828163	-0.1748599332890714	0	2.402877017358116	1.7934046281513816	0
6.2486604116103	-0.07453970311837473	-0.1739238382518729	0	2.4097954792757403	1.804869749798545	0
6.24917572088261	-0.07329614378329191	-0.17299080050380417	0	2.4166656579723242	1.816439141607578	0
6.249686089100416	-0.07206101450421735	-0.1720607779059277	0	2.423486684306246	1.8281131763205625	0
6.2501915730823345	-0.07083427010374935	-0.1711337281139612	0	2.430257680447825	1.83989223545253	0
6.2506922285335085	-0.06961586667387433	-0.17020961018805797	0	2.43697774781449	1.8517766887797686	0
6.251188110640251	-0.06840576016300623	-0.16928838351527006	0	2.443645974726019	1.8637669075080616	0
6.251679273870266	-0.06720390688557917	-0.16837000818044512	0	2.45026143344202	1.875863259237338	0
6.252165771877835	-0.0660102637816766	-0.16745444515398375	0	2.456823178588257	1.8880661050216256	0
6.25264765753526	-0.06482478836922433	-0.16654165624739703	0	2.4633302472832423	1.9003757993859782	0
6.253124983190159	-0.06364743813695657	-0.16563160363541546	0	2.4697816623285784	1.9127926963170894	0
6.253597800717177	-0.062478170436410324	-0.1647242497554621	0	2.476176432637047	1.9253171504556188	0
6.254066161115327	-0.061316943499914324	-0.16381955808417975	0	2.482513547508982	1.9379495060571503	0
6.254530114688885	-0.060163716021491655	-0.16291749280680773	0	2.4887919787977015	1.9506901009190996	0
6.2549897110880455	-0.05901844708058791	-0.16201801874900368	0	2.49501068118962	1.963539266839061	0
6.2554449994458485	-0.05788109582336771	-0.16112110111599498	0	2.501168593791195	1.9764973329234439	0
6.255896028395218	-0.056751621439458964	-0.16022670546021509	0	2.5072646400925787	1.9895646257799513	0
6.256342845689384	-0.05562998413487577	-0.15933479844238882	0	2.5132977225759916	2.0027414579425376	0
6.25678549850261	-0.054516144404687675	-0.15844534725184325	0	2.5192667265335684	2.0160281356717955	0
6.257224033289736	-0.053410063408681784	-0.1575583198990574	0	2.5251705179309076	2.0294249540648606	0
6.257658496316122	-0.052311701655117726	-0.15667368415066893	0	2.5310079502971745	2.0429322127008525	0
6.258088932916902	-0.051221020889285	-0.15579140903521976	0	2.536777854513226	2.056550192440565	0
6.258515387827337	-0.05013798328446974	-0.15491146419245028	0	2.542479043047578	2.070279164533819	0
6.2589379055327345	-0.049062550571407626	-0.1540338191555939	0	2.5481103144003248	2.0841194014236435	0
6.259356529435619	-0.047994686176226514	-0.15315844508652432	0	2.553670441776393	2.098071148961078	0
6.259771302972731	-0.04693435239613245	-0.15228531246300075	0	2.559158187756506	2.112134662392291	0
6.260182268442912	-0.045881513408670374	-0.15141439353975136	0	2.5645722885348525	2.126310166571059	0
6.260589467939278	-0.04483613291122264	-0.15054566040524345	0	2.569911466097645	2.14059788646325	0
6.260992943074334	-0.043798174838641804	-0.14967908556072904	0	2.575174424366085	2.154998037490609	0
6.261392734398122	-0.04276760488174341	-0.14881464318923188	0	2.5803598414796682	2.169510803628055	0
6.261788882670113	-0.04174438723074872	-0.14795230642728244	0	2.585466386194505	2.1841363823168196	0
6.262181427652726	-0.04072848769978828	-0.14709204997532488	0	2.590492702042535	2.1988749402526193	0
6.26257040857245	-0.039719872559739716	-0.14623384912335544	0	2.5954374132462408	2.213726628807881	0
6.262955864274718	-0.038718508153214135	-0.14537767941911608	0	2.6002991265655413	2.22869158916008	0
6.263337833047792	-0.03772436136713824	-0.14452351706556685	0	2.605076428941237	2.2437699448151016	0
6.2637163527270445	-0.036737399378486975	-0.14367133870136942	0	2.6097678887250098	2.258961804755608	0
6.264091460783259	-0.035757589438690854	-0.1428211212088499	0	2.6143720566613307	2.2742672663082932	0
6.264463194009377	-0.03478489970711064	-0.14197284243370872	0	2.6188874619639173	2.2896864015475025	0
6.264831588716837	-0.033819298755982954	-0.14112648075956596	0	2.623312614744498	2.3052192640456264	0
6.265196680740219	-0.03286075557352946	-0.1402820151098978	0	2.627646006051378	2.320865888100798	0
6.2655585057049485	-0.03190923887436822	-0.1394394243354128	0	2.631886110988972	2.3366262994989713	0
6.265917098552519	-0.030964718360262804	-0.13859868832319677	0	2.6360313830778015	2.3525004942514314	0
6.266272493687852	-0.030027164350074225	-0.13775978767799923	0	2.640080256128699	2.3684884434831157	0
6.266624725265772	-0.029096547037852596	-0.13692270305848117	0	2.6440311475591303	2.384590105313	0
6.2669738268811	-0.028172837323098488	-0.13608741591806028	0	2.647882454899445	2.4008054100369214	0
6.267319831825159	-0.02725600614617923	-0.13525390790724923	0	2.6516325587505576	2.417134270851175	0
6.267662772878852	-0.026346025048230862	-0.13442216137918703	0	2.6552798205863017	2.4335765732954235	0
6.268002682341075	-0.025442866109733942	-0.13359215933943616	0	2.6588225832627956	2.4501321752795016	0
6.2683395921246134	-0.02454650170847775	-0.13276388522711852	0	2.662259172211283	2.4668009105620023	0
6.268673533894978	-0.023656904160815277	-0.13193732258035884	0	2.6655878969570685	2.483582594811778	0
6.26900453885619	-0.022774046302276335	-0.1311124555709059	0	2.6688070490698705	2.5004770141383426	0
6.269332637542051	-0.021897902057552703	-0.13028926954702588	0	2.6719149005044027	2.5174839128689577	0
6.2696578606209235	-0.021028444302836544	-0.12946774902956126	0	2.6749097115158107	2.5346030340342596	0
6.269980237948651	-0.02016564740466646	-0.12864788009619077	0	2.677789721897658	2.551834069373607	0
6.270299799169707	-0.019309485625022837	-0.12782964888614382	0	2.6805531569853143	2.5691766893535433	0
6.270616573627743	-0.01845993336889918	-0.1270130418294598	0	2.683198227013052	2.586630537765989	0
6.270930590258557	-0.01761696548051757	-0.12619804593165368	0	2.6857231265093033	2.6041952248747813	0
6.271241877442152	-0.016780557650897858	-0.12538464917727632	0	2.688126033617609	2.62187031765715	0
6.2715504637506925	-0.015950684416838366	-0.12457283858494317	0	2.690405116227971	2.639655381269277	0
6.271856377048292	-0.015127321587380142	-0.12376260256287008	0	2.6925585252925273	2.6575499272196623	0
6.272159644869578	-0.014310445236225414	-0.12295392993973317	0	2.6945843983572346	2.675553433338753	0
6.272460294513332	-0.01350003145722841	-0.12214680972289947	0	2.696480860599773	2.6936653483909025	0
6.27275835295977	-0.012696056594489455	-0.12134123132502557	0	2.6982460246757847	2.71188508630486	0
6.27305384698601	-0.011898496938179338	-0.1205371842589379	0	2.6998779918413023	2.7302120323272128	0
6.273346802839574	-0.01110732961296654	-0.11973465903485918	0	2.701374850658387	2.748645521772786	0
6.273637246788605	-0.010322531099608012	-0.11893364566812295	0	2.702734680481079	2.7671848733423197	0
6.2739252045799185	-0.009544078704998961	-0.11813413516862302	0	2.703955549162316	2.785829354214542	0
6.274210701760301	-0.008771949701071927	-0.11733611867000768	0	2.7050355153034964	2.8045781992327954	0
6.274493763695886	-0.008006121278166776	-0.11653958737564185	0	2.7059726287436163	2.823430611602314	0
6.27477441551694	-0.007246570700231217	-0.11574453271460304	0	2.7067649308187685	2.8423857586172434	0
6.275052681945217	-0.006493275778138996	-0.11495094684011173	0	2.7074104545648847	2.861442758973208	0
6.275328587546953	-0.005746214190864336	-0.11415882192198797	0	2.70790722615001	2.8806006988393094	0
6.275602156713318	-0.005005363543700805	-0.11336815020066285	0	2.708253265284418	2.899858630048659	0
6.275873413604366	-0.00427070152545662	-0.11257892415016663	0	2.7084465856935185	2.9192155655525434	0
6.276142382059052	-0.0035422061575521063	-0.11179113674749366	0	2.708485195808064	2.9386704720754206	0
6.276409085778324	-0.0028198553033674245	-0.11100478094496394	0	2.7083670996059963	2.958222282386948	0
6.276673549209822	-0.002103624277507561	-0.11021984703203698	0	2.7080902958884736	2.977869961116198	0
6.276935795999692	-0.0013934900448989776	-0.10943632718529094	0	2.7076527790494507	2.9976123914734254	0
6.277195849226255	-0.0006894305929613047	-0.10865421482484466	0	2.7070525409473234	3.017448389586921	0
6.277453731912537	0.000008576451327943274	-0.1078735030968998	0	2.7062875711100696	3.037376741882762	0
6.277709466716695	0.0007005529784343383	-0.10709418580888341	0	2.7053558582396935	3.0573961807639027	0
6.277963076457761	0.001386521813911135	-0.10631625583127619	0	2.7042553890945698	3.077505425076527	0
6.2782145835697065	0.0020665052358460074	-0.10553970675584105	0	2.7029841509702366	3.0977031371655652	0
6.27846401028281	0.002740525460995997	-0.10476453235233892	0	2.7015401320614756	3.117987936129787	0
6.278711378684099	0.0034086048032792443	-0.10399072638298172	0	2.699921321915761	3.1383584021632216	0
6.278956710723496	0.004070765685214085	-0.10321828258119353	0	2.6981257120539723	3.158813076716822	0
6.279200028162834	0.0047270304952045615	-0.10244719481137884	0	2.6961512970633668	3.1793504578528933	0
6.2794413526495205	0.005377421781243472	-0.10167745683622707	0	2.6939960747918312	3.1999690060049675	0
6.279680705594252	0.006021961916219509	-0.1009090627061568	0	2.69165804819476	3.220667133154406	0
6.279918108418172	0.006660673758440779	-0.10014200596657129	0	2.6891352237390063	3.241443223776573	0
6.280153582222047	0.007293579755684649	-0.09937628071995071	0	2.6864256154413804	3.2622956058530668	0
6.280387148180028	0.007920702998942687	-0.09861188035051421	0	2.6835272413616083	3.283222585123833	0
6.280618827154007	0.008542066180221358	-0.09784879877489788	0	2.680438128718874	3.3042224107586775	0
6.280848639929071	0.009157692220059285	-0.0970870296761656	0	2.6771563120003585	3.325293295893653	0
6.281076607151163	0.009767604094379226	-0.096326566704841	0	2.673679834446108	3.346433411880788	0
6.281302749350933	0.010371824892645924	-0.09556740339766752	0	2.670006748459999	3.3676408902853763	0
6.281527086927355	0.010970377768142662	-0.09480953322985207	0	2.6661351166044445	3.388913821205725	0
6.2817496401900375	0.011563286044819758	-0.09405294946933916	0	2.6620630116005057	3.410250257158845	0
6.281970429171121	0.012150572710606607	-0.09329764581651062	0	2.65778852065345	3.431648194789993	0
6.282189473913873	0.012732261180427364	-0.09254361542212775	0	2.653309741006098	3.453105602360785	0
6.282406794269461	0.013308374748859502	-0.09179085157719087	0	2.6486247844935837	3.474620400107062	0
6.282622409978915	0.0138789368022504	-0.09103934743204328	0	2.643731776822319	3.4961904680166107	0
6.282836340600755	0.014443970621225304	-0.09028909624799374	0	2.638628860080384	3.517813638449376	0
6.283048605495616	0.015003499335506907	-0.08954009145673493	0	2.633314194311772	3.5394876941704516	0
6.2832592241395595	0.015557546743088527	-0.08879232555145335	0	2.62778595040702	3.561210400371934	0
6.283468215629338	0.01610613600007164	-0.08804579183243376	0	2.6220423234009975	3.5829794540529463	0
6.283675598922735	0.01664929025037853	-0.08730048356763695	0	2.616081527871325	3.6047925080651826	0
6.283881392878437	0.017187032724161853	-0.08655639384909339	0	2.6099017977229484	3.6266471752601155	0
6.284085616286835	0.01771938681104916	-0.08581351547737047	0	2.6035013859636633	3.648541031913677	0
6.284288287690913	0.01824637558697089	-0.08507184161256257	0	2.5968785712331943	3.67047159852987	0
6.284489425466536	0.018768022019940062	-0.08433136549127176	0	2.590031656792059	3.6924363480410367	0
6.28468904779682	0.019284348899261766	-0.08359208052661428	0	2.5829589727215256	3.7144327027883404	0
6.284887172808005	0.019795379181962273	-0.08285397980836766	0	2.5756588723054143	3.7364580494059463	0
6.285083818406494	0.020301135565860638	-0.08211705670850894	0	2.568129738924613	3.758509720863129	0
6.2852790022203795	0.020801640337500985	-0.08138130511348295	0	2.5603699901539243	3.780584989446426	0
6.28547274181105	0.02129691591258566	-0.08064671863737234	0	2.552378071092008	3.8026810903735524	0
6.285665054525305	0.021786984451892907	-0.07991329118221074	0	2.5441524614696998	3.824795205131427	0
6.285855957454079	0.022271867754851703	-0.07918101710795242	0	2.535691679323959	3.8469244564144396	0
6.286045467637374	0.02275158777775366	-0.07844989045555083	0	2.5269942736175004	3.869065931751952	0
6.286233601684666	0.023226165669629296	-0.0777199064174633	0	2.518058843173083	3.891216639205379	0
6.2864203762482305	0.023695622968639054	-0.07699105952102334	0	2.50888401672753	3.913373562619573	0
6.286605807574805	0.024159980469215137	-0.07626334537627215	0	2.4994684759537398	3.9355336088902138	0
6.286789911839827	0.02461925906307773	-0.07553675938637516	0	2.489810941266722	3.957693647455315	0
6.286972704878137	0.025073479064764592	-0.07481129781572164	0	2.479910187512624	3.9798504781537987	0
6.287154202343594	0.02552266061273772	-0.07408695717744605	0	2.469765038117299	4.002000850298022	0
6.287334419634526	0.025966823485483057	-0.07336373454220113	0	2.459374371341203	4.024141453742016	0
6.28751337196584	0.026405987281794868	-0.07264162726350527	0	2.4487371185185713	4.046268927842646	0
6.287691074235195	0.026840171094874733	-0.07192063353144561	0	2.437852274368014	4.068379845125139	0
6.287867541153425	0.02726939383692937	-0.07120075186332488	0	2.4267188919003857	4.090470727584564	0
6.288042787096328	0.027693673882686842	-0.0704819817229645	0	2.4153360942974023	4.112538028471164	0
6.288216826255457	0.028113029442296	-0.06976432292344319	0	2.4037030682360894	4.13457815148378	0
6.288389672575902	0.02852747841489422	-0.06904777589530182	0	2.3918190704019215	4.156587443503862	0
6.288561339687271	0.028937038230870533	-0.06833234199138882	0	2.3796834352377063	4.178562186282725	0
6.288731840896782	0.029341725846844264	-0.06761802353993115	0	2.3672955789778696	4.2004985959704255	0
6.28890118934676	0.029741558129152884	-0.06690482320421846	0	2.35465499139129	4.222392844051536	0
6.289069397855906	0.03013655148548698	-0.06619274466370816	0	2.3417612502348293	4.2442410378049455	0
6.289236479022861	0.03052672212010327	-0.06548179219692823	0	2.3286140167482774	4.266039234599169	0
6.289402445023578	0.030912085572718455	-0.06477197156356108	0	2.3152130549569003	4.287783416469365	0
6.289567307841729	0.03129265727113767	-0.06406328904667352	0	2.3015582172089433	4.309469521251504	0
6.289731079293375	0.03166845259526744	-0.06335575135581586	0	2.287649444557086	4.331093447365365	0
6.289893770769783	0.032039486298632645	-0.06264936675361445	0	2.2734867916538657	4.352651021358856	0
6.29005539326148	0.03240577258777394	-0.06194414498522646	0	2.259070429564155	4.374138002341121	0
6.2902159576751835	0.03276732585812331	-0.06124009591695055	0	2.2444006212405805	4.395550125799077	0
6.290375474640291	0.0331241602646498	-0.06053723038841136	0	2.2294777411747977	4.416883079959469	0
6.290533954375351	0.03347628944292158	-0.05983556082309497	0	2.214302291747057	4.438132489884267	0
6.290691406919409	0.03382372704551903	-0.059135100228443	0	2.198874885194353	4.459293950575442	0
6.29084784202996	0.03416648653001109	-0.058435862659864946	0	2.183196256258624	4.480363015731537	0
6.291003269116999	0.03450458103522904	-0.05773786353482026	0	2.167267272428178	4.501335191352596	0
6.291157697394974	0.03483802373332879	-0.05704111896935683	0	2.151088921970594	4.522205958903913	0
6.291311135834604	0.03516682774057835	-0.05634564600432537	0	2.1346623214938725	4.542970771734638	0
6.2914635931224465	0.03549100604969591	-0.05565146280185939	0	2.1179887232468784	4.563625052635476	0
6.291615077613751	0.035810571452689635	-0.05495858887713003	0	2.101069523671157	4.584164190616016	0
6.291765597595443	0.036125537115435424	-0.054267043907348815	0	2.0839062368180907	4.604583579918467	0
6.291915160965104	0.03643591591874061	-0.05357684920897575	0	2.0665005326281616	4.6248785800106775	0
6.292063775491601	0.03674172102490683	-0.052888026551788384	0	2.0488542098870917	4.645044554587766	0
6.292211448771093	0.03704296579856203	-0.05220059836192511	0	2.0309692026384107	4.66507686939774	0
6.292358188062135	0.037339663488932924	-0.05151458849618484	0	2.012847602166504	4.684970873789438	0
6.292504000488437	0.037631827663658	-0.05083002130577127	0	1.9944916344949404	4.704721932270059	0
6.292648893063233	0.037919472268189265	-0.05014692151812895	0	1.9759036579391305	4.724325431921893	0
6.292792872513504	0.038202611290679714	-0.049465315065004324	0	1.9570861865536677	4.743776762839385	0
6.292935945561745	0.03848125933354745	-0.048785227751188445	0	1.9380418545108025	4.76307136053196	0
6.293078118666352	0.03875543111407721	-0.048106686479197275	0	1.918773450264078	4.782204675192411	0
6.293219398238929	0.03902514190065553	-0.047429718213600515	0	1.8992838879405114	4.801172205416233	0
6.293359790435539	0.039290407122787106	-0.046754350973730645	0	1.8795762357288897	4.8199694745810095	0
6.29349930141549	0.03955124287507272	-0.046080612587352986	0	1.8596536797966028	4.838592070048759	0
6.293637937313824	0.03980766586350175	-0.045408530805511646	0	1.8395195261842465	4.857035643725257	0
6.2937757041642985	0.040059693264394736	-0.04473813366178551	0	1.8191772102900257	4.8752959060861425	0
6.2939126077830245	0.040307342521547655	-0.04406945003231122	0	1.7986303132453376	4.893368615219323	0
6.294048654110658	0.04055063197277964	-0.04340250795600491	0	1.7778825093126336	4.911249626395984	0
6.294183848961294	0.040789580391112	-0.0427373358421832	0	1.7569376007650659	4.928934862954552	0
6.294318198128927	0.04102420717745463	-0.0420739619362691	0	1.7357994995423842	4.946420334448738	0
6.294451707522073	0.04125453258765467	-0.041412413634433654	0	1.7144722026597063	4.963702157935902	0
6.294584382897685	0.041480577263220415	-0.040752718780268364	0	1.6929598309638365	4.9807765271262605	0
6.294716229969147	0.041702362420902604	-0.040094905119390706	0	1.6712666095600885	4.9976397303216284	0
6.294847254646431	0.04191991024585935	-0.03943899908026927	0	1.6493968243093275	5.014288184496436	0
6.2949774627834065	0.042133243450521676	-0.03878502701073431	0	1.6273548587754199	5.030718406001787	0
6.295106860322396	0.04234238550362	-0.03813301443513137	0	1.6051451659853078	5.046927031992108	0
6.295235453258361	0.04254736055387829	-0.037482986210801865	0	1.5827722696117106	5.062910818547217	0
6.295363247510569	0.042748193213371824	-0.03683496715845388	0	1.560240781973959	5.078666627435273	0
6.295490249384864	0.04294490926575507	-0.03618897969627694	0	1.5375553175370247	5.094191485376107	0
6.295616464933156	0.04313753464035168	-0.035545047066376415	0	1.5147206007218375	5.1094825071081855	0
6.295741900353471	0.043326096025408524	-0.03490319128840966	0	1.4917413906400883	5.124536946748894	0
6.295866561915791	0.04351062072946155	-0.034263433514256106	0	1.4686224887576156	5.139352190191513	0
6.295990456099961	0.04369113685876467	-0.03362579329711655	0	1.445368707482903	5.153925772589431	0
6.2961135893324975	0.04386767290439525	-0.03299028992244402	0	1.4219849135092704	5.1682553481325675	0
6.296235968252871	0.04404025810609467	-0.03235694101844488	0	1.3984759723384204	5.182338722165395	0
6.296357599318275	0.044208921868577826	-0.03172576458205561	0	1.3748468185269767	5.196173806189926	0
6.296478489355243	0.0443736945126662	-0.031096776105626882	0	1.3511023440635066	5.209758681591166	0
6.296598645241918	0.04453460679360013	-0.0304699901999258	0	1.3272474531988276	5.223091562704917	0
6.296718073794686	0.044691689730427156	-0.02984542117398911	0	1.3032870801742744	5.236170784511738	0
6.296836782114557	0.044844975039527696	-0.029223081211190816	0	1.27922611471932	5.248994840458051	0
6.2969547770470005	0.04499449440509627	-0.028602983184117425	0	1.2550695057357462	5.261562323187447	0
6.29707206584312	0.045140280306207994	-0.02798513717534159	0	1.2308221220449893	5.273871995171942	0
6.297188655685952	0.04528236537829073	-0.027369552948816014	0	1.206488843250393	5.285922736532026	0
6.297304553780623	0.045420782509832835	-0.026756239469780188	0	1.1820745370002497	5.2977135540404054	0
6.297419767526332	0.04555556502051497	-0.026145203984346152	0	1.1575840177840528	5.309243597203643	0
6.297534304072013	0.045686746115565655	-0.025536454367277812	0	1.1330221366263473	5.320512112297688	0
6.297648170952871	0.04581435960354574	-0.024929995737749205	0	1.108393641060927	5.331518504321644	0
6.297761375772388	0.04593843948559315	-0.0243258321330936	0	1.0837032372516153	5.342262302410777	0
6.297873925741349	0.04605901944012684	-0.023723968969927563	0	1.058955687324855	5.352743115174163	0
6.297985828319157	0.04617613351603542	-0.023124409622961407	0	1.0341556663713622	5.362960690553318	0
6.298097091153135	0.04628981602206357	-0.022527155736306044	0	1.0093077702152848	5.372914906419999	0
6.2982077218042845	0.046400101214906224	-0.021932208689409236	0	0.9844165722573611	5.382605743119027	0
6.298317727691551	0.0465070232379734	-0.021339569901539915	0	0.9594866334939055	5.392033277473651	0
6.2984271162525705	0.046610616270965535	-0.020749239970384966	0	0.9345224635638912	5.401197695282076	0
6.298535895037939	0.04671091459509252	-0.02016121816165284	0	0.9095284956825702	5.41009929649461	0
6.29864407155342	0.04680795242131566	-0.019575503260354548	0	0.8845091193576646	5.418738479278129	0
6.298751653056988	0.04690176370362033	-0.018992094676067012	0	0.8594687252247938	5.427115722372304	0
6.298858647169656	0.04699238266203656	-0.018410989135352062	0	0.8344115605596449	5.435231630740875	0
6.2989650610816845	0.0470798430772184	-0.017832184990414886	0	0.8093419116121608	5.443086871472788	0
6.299070902125994	0.04716417877687069	-0.017255679113696767	0	0.7842639677988181	5.450682216032971	0
6.299176177384189	0.047245423301744055	-0.016681469046041026	0	0.7591819124293823	5.458018508993542	0
6.29928089423187	0.047323610320678264	-0.016109550029390966	0	0.7340997910554508	5.465096704128906	0
6.299385059500273	0.04739877298279301	-0.015539919587973263	0	0.7090217098030389	5.471917804446958	0
6.299488680201443	0.0474709444654514	-0.014972573578363008	0	0.6839516607138304	5.47848291021971	0
6.299591763303176	0.04754015778729358	-0.014407507422257068	0	0.6588935735117114	5.484793200596389	0
6.299694315443127	0.04760644561683127	-0.013844717682616239	0	0.6338513839764011	5.490849914526219	0
6.299796343201137	0.04766984046410237	-0.01328420058170365	0	0.6088289670238158	5.496654366534419	0
6.299897853288666	0.04773037478327325	-0.012725950965267508	0	0.5838300885410878	5.5022079545093465	0
6.299998852109767	0.04778808069589063	-0.01216996472224833	0	0.5588585119272891	5.507512132656848	0
6.300099345845749	0.04784299005980441	-0.01161623833173759	0	0.5339179770516395	5.512568415997109	0
6.300199340596699	0.04789513455453426	-0.011064768093046115	0	0.5090121645269873	5.517378386432646	0
6.300298842317176	0.04794454564603992	-0.010515550488090096	0	0.48414471080423	5.521943687723677	0
6.3003978567633725	0.047991254566592555	-0.009968582482065046	0	0.45931922077096426	5.526266021808148	0
6.300496389891418	0.0480352924987365	-0.009423859330355753	0	0.43453916700818973	5.530347164015244	0
6.300594446705676	0.0480766900651043	-0.0088813809538726	0	0.40980817884498694	5.534188913942	0
6.300692032881182	0.04811547805761807	-0.008341142977808774	0	0.38512963376626225	5.537793161179456	0
6.3007891534096965	0.04815168685351978	-0.007803144227104133	0	0.36050699785076745	5.541161829302594	0
6.300885813110493	0.048185346658245184	-0.007267383911523811	0	0.33594369702975707	5.544296896506812	0
6.300982016745549	0.04821648754968346	-0.0067338609941733855	0	0.31144308726378217	5.547200397870225	0
6.301077768832431	0.048245139418891594	-0.0062025752356903744	0	0.28700850161915326	5.549874417962107	0
6.301173073877376	0.04827133204874477	-0.005673525908205388	0	0.26264319041900547	5.552321096301942	0
6.301267935704336	0.04829509494315015	-0.005146715527214659	0	0.23835049248989426	5.554542609521866	0
6.301362358283007	0.048316457574994934	-0.004622145262614742	0	0.2141336232857628	5.556541192641938	0
6.301456345121924	0.0483354492410173	-0.004099818314701679	0	0.18999582984091826	5.5583191236329395	0
6.301549899678732	0.04835209917348741	-0.003579737641332063	0	0.1659402852950463	5.559878731984113	0
6.301643024964363	0.048366436478116816	-0.0030619081633977657	0	0.1419701902333939	5.561222391015397	0
6.301735723886068	0.04837849021611037	-0.0025463348633736446	0	0.11808868419127927	5.562352523687984	0
6.301827999030362	0.04838828938407331	-0.0020330239967637663	0	0.09429890110994286	5.5632715988511565	0
6.301919852676495	0.04839586294113553	-0.0015219830218135885	0	0.07060396554055584	5.56398213191368	0
6.302011287120062	0.04840123984850907	-0.0010132188027180977	0	0.0470069087215457	5.564486686685796	0
6.302102303668567	0.048404449031957314	-0.0005067432019280711	0	0.02351092736187611	5.564787869988833	0
6.302192903976798	0.048405519485756	-0.0000025656526054624543	0	0.00011903853660021405	5.564888339542921	0
6.302193365009671	0.048405519513196944	-5.614439126606826e-11	0	2.6328323343504474e-9	5.564888342118488	0
