# Supplementary material for: Multi-orbit lunar GNSS constellation design with distant retrograde orbit and Halo orbit combination
Source: Sci Rep. 2023 Jun 22;13:10158. doi: 10.1038/s41598-023-37348-x (PMC10287729; doi:10.1038/s41598-023-37348-x)
Supplement: Supplementary file 1 — Supplementary Information. [file 41598_2023_37348_MOESM1_ESM.zip › supplement materials of the manuscript/Figure 3/Distant Retrograde Orbit/224.csv]

Time (TU)	X (LU)	Y (LU)	Z (LU)	VX (LU/TU)	VY (LU/TU)	VZ (LU/TU)
0	0.06143356830778067	0	0	-1.4634458298478812e-12	5.012702426433209	0
0.00012472472164185377	0.06143222784287618	0.0006252040089558896	0	-0.02149450629037656	5.012608480177466	0
0.0002485073057995717	0.061428247071180525	0.0012456622823184753	0	-0.042823470981012864	5.01232950835222	0
0.0003728141616540239	0.06142159285025065	0.0018687021555248706	0	-0.06423640666910105	5.011863248065629	0
0.0004976480652723945	0.06141223225562388	0.002494313632691268	0	-0.08573050639355138	5.011207493234106	0
0.0006230124590428333	0.061400132338809775	0.003122489480214167	0	-0.10730300124871645	5.010360079230135	0
0.0007489110333156999	0.061385260123395145	0.003753223125833364	0	-0.12895108874845862	5.009318884216062	0
0.0008753483381967965	0.06136758249991298	0.004386511718323624	0	-0.15067203833758114	5.0080818233913345	0
0.001002328291919941	0.06134706640343448	0.005022348650477199	0	-0.17246293543089816	5.006646863026933	0
0.0011298556192432278	0.061323678616768414	0.005660730759323645	0	-0.19432092907858162	5.005012008290971	0
0.0012579358107946059	0.06129738570515938	0.006301658112818943	0	-0.21624322485806774	5.003175300299336	0
0.0013865737683342798	0.06126815426886203	0.006945127223053999	0	-0.23822685322258091	5.001134835366328	0
0.0015157752201320422	0.06123595065347891	0.007591138123229207	0	-0.26026891228775084	4.998888746363421	0
0.0016455462312933062	0.06120074101133004	0.008239691907518882	0	-0.2823664840540644	4.996435208620985	0
0.001775892977846837	0.06116249134716198	0.008890789593723905	0	-0.30451659622867133	4.993772444715538	0
0.0019068217249158627	0.061121167527291756	0.009544432007689454	0	-0.3267162191049655	4.990898726689087	0
0.0020383395190661777	0.06107673504264794	0.01020062323033183	0	-0.3489623832088593	4.98781236116813	0
0.0021704529411139227	0.06102915939949725	0.0108593643633939	0	-0.37125196836254637	4.984511718113053	0
0.002303169382420879	0.06097840568387089	0.011520659888862052	0	-0.39358192006854453	4.980995202140027	0
0.002436496403795179	0.060924438752818263	0.01218451445832198	0	-0.4159491411567579	4.977261267410476	0
0.0025704416788354173	0.060867223255495526	0.012850932601890776	0	-0.4383504828355034	4.973308420657156	0
0.002705012901619481	0.06080672367854245	0.013519918261237227	0	-0.46078273003980524	4.96913522585643	0
0.0028402182021666712	0.06074290415878644	0.014191476846039129	0	-0.4832426713707747	4.964740292841731	0
0.0029760659163921488	0.060675728566649184	0.01486561407749045	0	-0.505727060957678	4.9601222846241955	0
0.0031125648160242824	0.06060516037780884	0.01554233711671122	0	-0.5282326568305792	4.955279910123566	0
0.003249723116767456	0.06053116318693885	0.01622164963797028	0	-0.5507560581730758	4.950211960915767	0
0.003387550132058081	0.06045369983908853	0.016903560014628925	0	-0.5732939783820601	4.944917253150256	0
0.0035260545149606555	0.06037273337067786	0.01758807260012438	0	-0.5958429569961802	4.939394693470266	0
0.0036652454262968864	0.06028822637900758	0.01827519350333144	0	-0.6183995524074212	4.933643237258852	0
0.003805132517357707	0.06020014099383514	0.018964930483424382	0	-0.640960338719823	4.927661888250304	0
0.003945725004236834	0.06010843945429748	0.019657288373594244	0	-0.6635217572008028	4.921449739114709	0
0.0040870325026399895	0.060013083603620815	0.02035227319211233	0	-0.6860802526450069	4.915005938401911	0
0.004229064807063069	0.05991403501920536	0.021049891040605704	0	-0.7086322385109882	4.908329700722766	0
0.004371831576606921	0.05981125524117782	0.02175014655301843	0	-0.7311740485081455	4.901420323376005	0
0.004515342705525228	0.0597047055276519	0.02245304470923576	0	-0.7537019971503037	4.894277170995797	0
0.004659608445960965	0.05959434675254411	0.02315859142231524	0	-0.7762123998103986	4.886899669940309	0
0.0048046386776406285	0.05948013996848523	0.023866789957623945	0	-0.7987014602192323	4.8792873470281135	0
0.004950443478407924	0.05936204600035	0.024577643722650127	0	-0.8211653621228928	4.871439803231941	0
0.005097033300338456	0.059240025294820114	0.025291157112860656	0	-0.843600297500449	4.863356704736926	0
0.005244418188913934	0.05911403857529939	0.026007331702700313	0	-0.8660023487547877	4.855037827234944	0
0.00539260870299375	0.05898404609109047	0.026726170718857318	0	-0.8883676317279802	4.846483006950591	0
0.0055416151499795025	0.058850008277652084	0.02744767531650328	0	-0.9106921813609974	4.837692184983297	0
0.005691447596445948	0.05871188579611629	0.028171844640256082	0	-0.9329719573565024	4.8286654101938815	0
0.005842116717295465	0.05856963877042328	0.02889867992728259	0	-0.955202973202606	4.819402789790429	0
0.0059936325528562005	0.05842322795614158	0.029628178500935937	0	-0.977381114364356	4.80990456602064	0
0.006146005533677894	0.058272613808297596	0.030360338720843337	0	-0.9995022932187547	4.800171055556798	0
0.006299245927334661	0.05811775702511661	0.03109515731571505	0	-1.0215623705425156	4.790202685001889	0
0.006453364111792529	0.05795861830262201	0.031832630700311754	0	-1.0435571985624004	4.779999974995556	0
0.006608370216270938	0.05779515872707245	0.032572753259782344	0	-1.0654825729897197	4.769563565252605	0
0.006764274455816946	0.05762733946031562	0.033315518958608424	0	-1.0873342846766116	4.758894194020213	0
0.0069210870840860595	0.0574551218045797	0.03406092111647914	0	-1.1091081160174394	4.747992701914231	0
0.007078818151399787	0.05727846749364899	0.034808951265342836	0	-1.130799811121994	4.7368600497925435	0
0.007237477564400095	0.0570973386678107	0.03555959944871403	0	-1.1524050888764927	4.725497316238827	0
0.0073970750672919675	0.05691169793276905	0.03631285414860102	0	-1.1739196451094784	4.713905700206734	0
0.00755762039220631	0.05672150821845924	0.03706870301016232	0	-1.1953391774471072	4.702086511041724	0
0.007719123402080679	0.05652673262729825	0.037827133521636164	0	-1.216659407991277	4.690041157994764	0
0.007881593673106226	0.05632733495774418	0.038588131062879914	0	-1.2378760320177582	4.677771181366522	0
0.008045040371093631	0.056123279910652	0.03935167835664457	0	-1.2589847080382777	4.665278263204092	0
0.00820947329419471	0.05591453181753284	0.04011776035743127	0	-1.2799811971104549	4.652564147686575	0
0.008374901366952127	0.05570105655260541	0.04088635723651865	0	-1.3008611731852486	4.639630756219652	0
0.008541333565456265	0.05548282042017805	0.04165744873182709	0	-1.321620348226202	4.626480116949533	0
0.008708779334920196	0.05525978960679783	0.042431016085490436	0	-1.342254526962118	4.613114330076566	0
0.008877247141088467	0.055031932124802695	0.04320703536430496	0	-1.3627594320695902	4.599535682233371	0
0.009046745793176722	0.05479921610000458	0.04398548360862764	0	-1.383130873536678	4.58574654082381	0
0.009217283915728788	0.054561610494024665	0.04476633641108754	0	-1.4033646876978612	4.571749394741974	0
0.009388870019286667	0.0543190850380794	0.04554956826883921	0	-1.4234567507362257	4.55754684746989	0
0.009561512431020188	0.054071610359483706	0.04633515229451734	0	-1.443402975415908	4.543141621395382	0
0.009735219298530717	0.05381915800847948	0.04712306026542059	0	-1.4631993166934587	4.528536556014343	0
0.009909998888920567	0.053561700045743635	0.0479132640060553	0	-1.4828418101822356	4.513734580799281	0
0.010085859134173331	0.05329920972614751	0.04870573335400997	0	-1.502326524781152	4.498738751307654	0
0.01026280818168965	0.05303166070534415	0.04950043867390809	0	-1.5216496285087537	4.483552200136789	0
0.01044085375048784	0.05275902802180365	0.050297347985325036	0	-1.540807321406329	4.468178189346082	0
0.01062000373732556	0.05248128720240693	0.05109642971588769	0	-1.5597959059986144	4.452620055856433	0
0.01080026588844713	0.05219841477280718	0.05189765125283009	0	-1.5786117550123095	4.436881236687402	0
0.010981647897719575	0.05191038812317489	0.05270097941065379	0	-1.5972513256082026	4.4209652574854825	0
0.011164157492803601	0.05161718538125945	0.05350638083716362	0	-1.615711171326245	4.404875721703791	0
0.01134780236364895	0.05131878553274245	0.05431382171937246	0	-1.633987937482665	4.388616313457759	0
0.011532590069836653	0.051015168583632586	0.0551232674039678	0	-1.6520783550583011	4.3721908023305165	0
0.011718528407263963	0.05070631496465326	0.055934684027862044	0	-1.6699792791854897	4.355603007199961	0
0.011905625046215396	0.05039220612520515	0.05674803695087926	0	-1.6876876555296167	4.338856824631948	0
0.012093887647561892	0.05007282434998168	0.05756329129102437	0	-1.7052005341259877	4.32195621487045	0
0.01228332413041577	0.049748152301505984	0.05838041310011898	0	-1.7225150956395383	4.304905173908573	0
0.012473942324369842	0.049418173605000976	0.05919936787304498	0	-1.7396286201016204	4.287707760769557	0
0.012665750250695402	0.04908287236379743	0.0600201217784009	0	-1.7565385138051366	4.270368068291824	0
0.012858756031543864	0.04874223330519967	0.06084264127768584	0	-1.7732423014113499	4.252890227314253	0
0.01305296788414469	0.04839624178309759	0.0616668931135304	0	-1.7897376259282645	4.235278403260716	0
0.013248394394539693	0.04804488327591594	0.06249284547714707	0	-1.8060222716560816	4.21753676735797	0
0.013445044008945115	0.047688144283341755	0.06332046586037686	0	-1.8220941210344204	4.199669538884587	0
0.013642925711485565	0.047326011091470326	0.06414972392279923	0	-1.83795121034449	4.181680919797549	0
0.01384204834205537	0.046958470993901685	0.06498058862334533	0	-1.8535916730598276	4.163575152920294	0
0.014042421169726442	0.04658551123044918	0.06581303063003366	0	-1.8690137851997726	4.145356466129076	0
0.014244053653965527	0.046207119402807265	0.06664702131475475	0	-1.8842159445216278	4.127029090443495	0
0.0144469555449468	0.04582328326850174	0.06748253316676575	0	-1.8991966766256965	4.108597247407017	0
0.014651136853971012	0.04543399077463243	0.06831953966325674	0	-1.9139546307238242	4.090065148395671	0
0.014856607645008181	0.04503923043957967	0.06915801441430144	0	-1.9284885630704862	4.071437010242763	0
0.015063378650211736	0.04463899015214564	0.06999793366997209	0	-1.9427973786048094	4.052716996272644	0
0.01527146063085874	0.04423325837340028	0.07083927369688009	0	-1.9568800829118416	4.033909271270725	0
0.015480864944547723	0.04382202301621258	0.07168201306923928	0	-1.970735818856203	4.015017947306018	0
0.01569160296008541	0.04340527256462791	0.0725261302904613	0	-1.984363824363241	3.9960471339088937	0
0.015903686618572624	0.042982994952027724	0.07337160603918073	0	-1.997763466968775	3.9770008848852116	0
0.016117128043807924	0.04255517830629862	0.07421842158805676	0	-2.010934215356642	3.9578832310387058	0
0.01633193984130694	0.04212181033311028	0.07506655997891634	0	-2.023875655294647	3.938698151080359	0
0.016548134801299512	0.04168287889044373	0.07591600482696641	0	-2.0365874683113687	3.9194495961308804	0
0.016765726378630146	0.041238370994681035	0.07676674218887293	0	-2.049069456939627	3.9001414450427743	0
0.016984727880616318	0.040788274454964975	0.07761875736068267	0	-2.0613214944752114	3.880777574786358	0
0.017205153464394482	0.040332575816349255	0.07847203875680736	0	-2.0733435790397245	3.8613617703136	0
0.01742701738622456	0.03987126187639191	0.07932657495676494	0	-2.085135787559338	3.841897789629575	0
0.017650334548469447	0.03940431853554432	0.08018235679934056	0	-2.0966983023269905	3.8223893143056116	0
0.017875119985135926	0.03893173184785827	0.0810393753759962	0	-2.1080313802876485	3.8028399934609207	0
0.01810138910385777	0.03845348750481534	0.08189762294613498	0	-2.1191353631538528	3.7832534213446123	0
0.018329157736224448	0.037969570711674984	0.08275709310247395	0	-2.1300106765547917	3.763633132077663	0
0.01855844217443829	0.037479966090787305	0.0836177808791035	0	-2.14065782820185	3.7439825958218944	0
0.018789258895111332	0.03698465825668409	0.08447968168985115	0	-2.151077391901457	3.724305241780124	0
0.01902162502760964	0.03648363080009647	0.0853427930573932	0	-2.161270025926153	3.7046044175947404	0
0.019255557655988336	0.03597686777677575	0.08620711198883715	0	-2.171236438901744	3.6848834482327084	0
0.01949107453547507	0.03546435215385632	0.08707263761836122	0	-2.180977418626238	3.665145574737676	0
0.019728193603689097	0.0349460668549073	0.08793936937134578	0	-2.1904938079601513	3.6453939952974506	0
0.019966933218599114	0.03442199423544948	0.08880730782128324	0	-2.1997865122255136	3.6256318449528124	0
0.02020731212253366	0.033892116150864245	0.08967645453069559	0	-2.2088564947508997	3.6058621985880883	0
0.02044934934594853	0.033356414160833084	0.09054681168032674	0	-2.217704770575496	3.5860880788027742	0
0.020693064244462277	0.0328148694429465	0.09141838218510254	0	-2.226332405524946	3.566312452766036	0
0.020938476495452593	0.032267462795373264	0.09229116966237591	0	-2.234740513716789	3.546538232508528	0
0.021185605988807345	0.03171417487777056	0.09316517802740039	0	-2.2429302516943106	3.5267682837046395	0
0.02143447310614367	0.031154985583664085	0.09404041246425275	0	-2.2509028255660266	3.507005403394675	0
0.0216850985497051	0.030589874417239628	0.09491687879341382	0	-2.2586594826715314	3.487252334113174	0
0.021937503201301674	0.030018820810968506	0.09579458296398588	0	-2.2662015053189317	3.4675117751283433	0
0.022191708169522213	0.02944180402200013	0.09667353121191688	0	-2.273530210791255	3.44778637865777	0
0.022447735094456005	0.02885880243939639	0.0975537310955721	0	-2.280646958109199	3.4280787265503503	0
0.02270560576841066	0.02826979444372315	0.09843519016414234	0	-2.287553135010568	3.4083913601635416	0
0.022965342211258538	0.027674758240086816	0.09931791621170924	0	-2.2942501587919715	3.3887267745747667	0
0.023226966743358803	0.027073671693845884	0.10020191751444685	0	-2.30073947666571	3.369087413286904	0
0.023490501980629325	0.026466512343434414	0.10108720279869783	0	-2.307022563913519	3.34947566901421	0
0.023755970833549783	0.025853257404746015	0.10197378122296924	0	-2.313100922208486	3.329893884191712	0
0.024023396297779248	0.025233884259240426	0.1028616616704752	0	-2.318976073510429	3.310344366673715	0
0.024292801865825067	0.024608369505881886	0.10375085411023653	0	-2.324649567944005	3.2908293598395293	0
0.02456421099415264	0.023976690200287	0.1046413678202441	0	-2.3301229708556983	3.271351081840319	0
0.024837647553397076	0.023338822815819015	0.10553321287012897	0	-2.3353978712852053	3.251911693159713	0
0.02511313568519816	0.022694743579165944	0.1064263996334215	0	-2.340475877418519	3.2325133075930497	0
0.025390699627829482	0.022044428884044016	0.10732093821652791	0	-2.345358612299494	3.2131580048306314	0
0.02567036387227907	0.021387854933537134	0.10821683896360117	0	-2.3500477158434094	3.193847819634828	0
0.025952153199567993	0.0207249976576493	0.10911411256651318	0	-2.354544844251231	3.174584739747222	0
0.026236092639970194	0.020055832814354767	0.11001276992436243	0	-2.3588516681307152	3.155370709221444	0
0.02652220717523603	0.019380336699264877	0.11091282120197615	0	-2.3629698672488666	3.1362076487227726	0
0.026810522227295915	0.01869848500100639	0.11181427737436353	0	-2.366901137089038	3.117097422738826	0
0.02710106338793603	0.018010253444374687	0.11271714936382327	0	-2.370647183708079	3.0980418583533926	0
0.027393856535035448	0.017315617522212858	0.1136214483985328	0	-2.3742097244028306	3.079042737952198	0
0.027688927526556315	0.016614553228831253	0.11452718506601312	0	-2.377590483210163	3.060101819379284	0
0.027986302541486496	0.01590703625932267	0.11543437036909068	0	-2.3807911944503592	3.0412208139662145	0
0.02828600803218262	0.015193042128492035	0.11634301556888296	0	-2.383813601077446	3.022401390261947	0
0.028588070453754763	0.014472546823084529	0.11725313136379334	0	-2.386659451237001	3.0036451913351967	0
0.028892516677637307	0.013745525823825025	0.11816472914141188	0	-2.389330501684417	2.9849538091798884	0
0.02919937362556355	0.013011954985428398	0.11907781987168563	0	-2.391828513521629	2.9663288079058763	0
0.0295086685347778	0.012271809911017789	0.11999241490202019	0	-2.3941552538985817	2.947771707746606	0
0.029820428698978704	0.011525066579051522	0.12090852518729125	0	-2.396312493278936	2.929284001088092	0
0.030134681690226522	0.010771700820146994	0.12182616194883691	0	-2.398302006558273	2.910867139398631	0
0.03045145526997292	0.01001168853726627	0.12274533640985978	0	-2.4001255717115075	2.8925225389836267	0
0.03077077740935872	0.00924500566454512	0.12366605985493627	0	-2.401784969307023	2.8742515801577344	0
0.03109267627126471	0.008471628217827631	0.1245883435782655	0	-2.4032819818018143	2.8560556086526008	0
0.03141718026445451	0.007691532172006214	0.12551219903867272	0	-2.404618393189436	2.8379359329516887	0
0.031744317774747295	0.006904694114947126	0.12643763709819764	0	-2.4057959874153356	2.819893839551766	0
0.03207411788684023	0.0061110895188423225	0.1273646700656361	0	-2.4068165504409955	2.801930553502504	0
0.03240660934527748	0.005310695246848139	0.12829330876025527	0	-2.4076818660189385	2.78404729601335	0
0.032741821584720554	0.004503487081601253	0.12922356541147564	0	-2.408393718433935	2.7662452286234	0
0.033079783943393205	0.003689441625653757	0.13015545145494967	0	-2.408953889715925	2.748525496210887	0
0.033420526201546966	0.0028685350124676976	0.1310889790311452	0	-2.4093641603714975	2.7308891986764254	0
0.03376407804070322	0.00204074421638711	0.1320241594987328	0	-2.4096263080779794	2.7133374195752493	0
0.03411046987971279	0.001206045045707592	0.13296100571684946	0	-2.409742107977735	2.6958711836150617	0
0.034459732075080164	0.0003644140768499553	0.1338995298586631	0	-2.4097133313394066	2.6784914983400108	0
0.03481189552337794	-0.000484172789570821	0.1348397450400181	0	-2.4095417452803654	2.6611993242470646	0
0.03516699273288878	-0.0013397429026371552	0.1357816681263572	0	-2.4092291105506765	2.643995524695147	0
0.035525055222232864	-0.0022023205839826502	0.1367253127816467	0	-2.4087771822906294	2.6268809943359597	0
0.03588611443964086	-0.0030719293353748205	0.13767069197347617	0	-2.408187710344118	2.6098566125270204	0
0.03625020201101142	-0.003948592428911942	0.13861781864291114	0	-2.407462438883371	2.5929232313504054	0
0.03661735008340297	-0.004832333726234062	0.13956670659491419	0	-2.406603105248232	2.5760816602462104	0
0.036987591006113284	-0.005723176902297341	0.14051736965903489	0	-2.405611439989541	2.559332681704726	0
0.037360957319218784	-0.006621145410020061	0.14146982166433877	0	-2.404489166615082	2.5426770521171385	0
0.03773748182573149	-0.007526262646045636	0.14242407662685447	0	-2.4032380010744183	2.5261154989296473	0
0.03811719773768744	-0.008438552293582612	0.14338014911556476	0	-2.4018596508398393	2.50964871488032	0
0.03850013874496701	-0.009358038478421229	0.14433805441162717	0	-2.4003558140626304	2.4932773560459474	0
0.038886338794710026	-0.01028474522977181	0.14529780794445404	0	-2.3987281799102647	2.477002052230937	0
0.03927583195768226	-0.011218696151425369	0.14625942496371572	0	-2.3969784289082887	2.460823412950981	0
0.039668652984790824	-0.012159915747395809	0.14722292191169103	0	-2.395108230130671	2.444742004883493	0
0.04006483684250971	-0.013108428297573204	0.14818831526228454	0	-2.3931192427887846	2.4287583721911905	0
0.04046441876673814	-0.014064257978088062	0.14915562165606897	0	-2.3910131157791663	2.412873034712724	0
0.04086743440590014	-0.015027429194228822	0.15012485824429325	0	-2.3887914866572397	2.3970864828677567	0
0.041273920026763285	-0.015997967061032244	0.1510960431690055	0	-2.3864559800589054	2.381399170646271	0
0.04168391189942128	-0.016975895923734583	0.15206919408241718	0	-2.3840082108694687	2.365811540257419	0
0.04209744717792141	-0.017961241448900572	0.1530443302394106	0	-2.381449778818609	2.35032398906415	0
0.04251456293917068	-0.018954028320866272	0.1540214702082577	0	-2.378782273936956	2.3349369069145487	0
0.04293529698455943	-0.019954282141444388	0.15500063375951764	0	-2.3760072714295317	2.3196506466627667	0
0.04335968749245576	-0.020962028589338298	0.1559818410334554	0	-2.373126333515779	2.3044655381522476	0
0.043787773085797045	-0.021977293568942145	0.1569651126901241	0	-2.3701410087745036	2.2893818865076776	0
0.04421959282213464	-0.02300010317421628	0.1579504698773669	0	-2.367052831996948	2.2743999732981264	0
0.04465518618358573	-0.024030483652324467	0.1589379341999666	0	-2.3638633240743525	2.259520057649523	0
0.04509459310776316	-0.025068461464017398	0.1599275277821209	0	-2.360573991606684	2.2447423759369385	0
0.045537854265786444	-0.026114063925645283	0.1609192738786338	0	-2.357186324595095	2.230067133437314	0
0.045985010638975726	-0.027167318194472944	0.16191319590851033	0	-2.3537017994270526	2.215494519494472	0
0.04643610338071204	-0.028228250932681432	0.1629093171538613	0	-2.350121879981907	2.2010247122694246	0
0.04689117477253943	-0.029296890542036273	0.16390766286369365	0	-2.3464480099451697	2.186657848792163	0
0.04735026705890594	-0.030373264407509586	0.16490825766746928	0	-2.3426816219189996	2.1723940632567222	0
0.047813423440752185	-0.03145740121596004	0.16591112774846736	0	-2.338824129351201	2.1582334563189827	0
0.04828068733135886	-0.0325493291944033	0.16691629920701484	0	-2.3348769325235663	2.1441761191751025	0
0.04875210281621996	-0.03364907717189593	0.16792379905209143	0	-2.330841414717004	2.130222120077077	0
0.049227714485591365	-0.03475667417064153	0.1689336548271368	0	-2.3267189435501012	2.1163715102810596	0
0.049707567773965726	-0.03587215017827831	0.16994589531632454	0	-2.3225108679767006	2.1026243150810173	0
0.05019170799954799	-0.03699553389758255	0.1709605485078876	0	-2.318218526693026	2.0889805620997755	0
0.05068018201193954	-0.03812685655580235	0.17197764504969643	0	-2.3138432336191044	2.0754402351810795	0
0.051173036495894456	-0.03926614794813854	0.17299721467634893	0	-2.309386292896546	2.062003323204873	0
0.0516703189378333	-0.04041343866328304	0.17401928822916488	0	-2.3048489903756324	2.0486697934347275	0
0.05217207751296247	-0.04156875980002037	0.1750438974018704	0	-2.3002325946051423	2.0354395956877043	0
0.052678360924790314	-0.04273214257727577	0.17607107439985287	0	-2.2955383583424567	2.022312667386452	0
0.053189218385499684	-0.043903618271119806	0.17710085189574465	0	-2.2907675188266423	2.009288934599433	0
0.05370469998971813	-0.04508321905150993	0.17813326377240768	0	-2.2859212943569567	1.9963683032319315	0
0.054224856368630565	-0.04627097716637834	0.17916834441017188	0	-2.281000887579664	1.9835506687233897	0
0.05474973875135538	-0.04746692506253553	0.18020612880415707	0	-2.2760074850266836	1.9708359150523258	0
0.05527939933489527	-0.04867109620537703	0.18124665328171496	0	-2.2709422536843857	1.958223906586825	0
0.05581389041402687	-0.04988352307730669	0.18228995377989285	0	-2.265806349416412	1.945714509580808	0
0.05635326539288632	-0.051104239456578576	0.18333606782672268	0	-2.26060090742762	1.933307568622926	0
0.056897577996751394	-0.052333278605379466	0.18438503299021103	0	-2.255327049956596	1.9210029258255257	0
0.05744688295913885	-0.05357067480197343	0.1854368882024781	0	-2.2499858797882437	1.9088004056242032	0
0.058001235501903586	-0.05481646214152663	0.18649167274483971	0	-2.2445784854271538	1.896699827274206	0
0.0585606918444316	-0.05607067565775383	0.1875494272110377	0	-2.239105936297599	1.8847009942357111	0
0.05912530869330875	-0.05733335015049533	0.18861019252513694	0	-2.233569287881289	1.8728037059806344	0
0.059695143388984635	-0.05860452049375009	0.18967401021936506	0	-2.227969580473831	1.8610077551416302	0
0.06027025418185279	-0.05988422222637081	0.19074092294135864	0	-2.2223078366482367	1.8493129223616775	0
0.060850700130530254	-0.06117249129576127	0.19181097424849475	0	-2.216585062426698	1.8377189791946664	0
0.06143654079550702	-0.06246936335237445	0.1928842080365272	0	-2.2108022504938383	1.8262256947278162	0
0.0620278368065157	-0.06377487498124161	0.19396066957564803	0	-2.204960374796983	1.8148328248483412	0
0.06262464941868133	-0.06508906268973705	0.1950404046846888	0	-2.199060395124333	1.8035401216312898	0
0.06322704039283554	-0.06641196262170242	0.1961234595173463	0	-2.193103258500032	1.792347335807177	0
0.06383507258453604	-0.06774361182585537	0.1972098816192854	0	-2.187089893568817	1.7812542061612318	0
0.064448809759554	-0.06908404781572879	0.19829971957737585	0	-2.1810212126326562	1.7702604638177928	0
0.06506831632069014	-0.07043330794312613	0.19939302252619448	0	-2.1748981145726134	1.7593658376620376	0
0.065693657326749	-0.07179142941506599	0.20048984018400537	0	-2.1687214848805265	1.7485700542059706	0
0.06632489897567197	-0.07315845031374131	0.20159022369468044	0	-2.1624921911105917	1.73787282968301	0
0.0669621081874267	-0.07453440865712917	0.20269422488445757	0	-2.1562110872317386	1.727273877862888	0
0.0676053524945341	-0.0759193421364389	0.20380189607435406	0	-2.149879014930278	1.716772912077956	0
0.06825470045320756	-0.07731328897362347	0.2049132907883773	0	-2.1434967997872554	1.7063696387709628	0
0.06891022166774893	-0.07871628793655565	0.2060284637808094	0	-2.137065251286208	1.6960637577892528	0
0.06957198668716359	-0.08012837808073651	0.20714747084760646	0	-2.1305851640798505	1.6858549646380951	0
0.07024006636524445	-0.08154959735515532	0.20827036774603516	0	-2.12405732448531	1.67574296056208	0
0.0709145330912247	-0.08297998519410028	0.20939721226951222	0	-2.1174824986779694	1.6657274339939063	0
0.07159545981191548	-0.08441958039847496	0.2105280625922794	0	-2.110861442504444	1.6558080759479157	0
0.07228292034906866	-0.08586842178105132	0.211662977805357	0	-2.1041948986100314	1.645984575400432	0
0.07297698971731947	-0.08732654880025746	0.21280201843522456	0	-2.0974835936059626	1.6362566151773887	0
0.07367774357846975	-0.08879400037528798	0.2139452455400259	0	-2.0907282436051053	1.626623880088206	0
0.07438525882627155	-0.0902708160790448	0.21509272166631088	0	-2.083929548813737	1.6170860490655936	0
0.07509961314160085	-0.0917570351685321	0.21624451011780144	0	-2.0770881980748617	1.6076428016878972	0
0.07582088525685457	-0.09325269710154123	0.21740067538387844	0	-2.0702048665680253	1.598293814877025	0
0.07654915475442664	-0.09475784108099476	0.21856128281360038	0	-2.063280217982058	1.5890387658457454	0
0.07728450229184843	-0.09627250648488042	0.21972639897581886	0	-2.0563149026091505	1.5798773294552537	0
0.0780270099132381	-0.09779673346353597	0.22089609214326694	0	-2.0493095546728917	1.5708091748439552	0
0.07877676018391117	-0.09933056112016392	0.22207043092279985	0	-2.0422648007629896	1.561833976425317	0
0.07953383649259169	-0.10087402810404301	0.2232494847463555	0	-2.035181257163513	1.5529514100536483	0
0.08029832425565207	-0.10242717502034042	0.22443332573901004	0	-2.0280595188605504	1.5441611393506847	0
0.0810703089860846	-0.10399004045210249	0.22562202571066367	0	-2.0209001778589504	1.5354628386454758	0
0.08184987743230539	-0.10556266324666154	0.2268156579368503	0	-2.0137038127376807	1.526856179680866	0
0.08263711790531972	-0.10714508312447782	0.228014297648563	0	-2.006470985928495	1.5183408285559246	0
0.08343211936307517	-0.10873733878883882	0.22921802063009714	0	-1.9992022524166873	1.5099164561014886	0
0.08423497188614756	-0.11033946884667238	0.23042690395340568	0	-1.991898155566554	1.5015827327362257	0
0.08504576697600576	-0.11195151235639622	0.23164102642424553	0	-1.9845592246719994	1.493339325713962	0
0.08586459697542122	-0.11357350762672588	0.23286046771085625	0	-1.9771859804718144	1.4851859053722614	0
0.08669155563729448	-0.11520549330305836	0.234085309198323	0	-1.9697789302382385	1.4771221395527427	0
0.08752673789052778	-0.11684750785278379	0.2353156336365618	0	-1.962338570157707	1.4691476962894587	0
0.08837023922050342	-0.11849958830740888	0.23655152423746578	0	-1.9548653910452993	1.4612622497511882	0
0.0892221572804397	-0.1201617733767301	0.2377930670444541	0	-1.9473598642703926	1.4534654652386423	0
0.09008259010458276	-0.12183409989842857	0.2390403483146577	0	-1.9398224578418235	1.4457570161640783	0
0.09095163702289775	-0.1235166045881537	0.24029345587013054	0	-1.932253628490486	1.4381365755090212	0
0.09182939905765067	-0.12520932475092875	0.24155247966633817	0	-1.9246538184951543	1.4306038127175962	0
0.09271597842317619	-0.12691229725496891	0.24281751106764257	0	-1.917023460322394	1.423158398450991	0
0.09361147808469306	-0.12862555764084171	0.2440886422299947	0	-1.9093629806036108	1.4158000082840052	0
0.09451600309986204	-0.1303491426410163	0.2453659680147721	0	-1.9016727888568503	1.4085283117434357	0
0.095429659044697	-0.1320830871152107	0.2466495837592239	0	-1.8939532911842927	1.4013429854246175	0
0.09635255304972254	-0.1338274259818256	0.2479395867552739	0	-1.8862048816185457	1.3942437045860163	0
0.09728479353886019	-0.1355821936643315	0.24923607588504576	0	-1.8784279445805125	1.3872301454531313	0
0.0982264902090374	-0.13734742399987146	0.2505391516007731	0	-1.870622855259246	1.380301985484264	0
0.09917775449667666	-0.13912315105557674	0.25184891657516395	0	-1.8627899759832034	1.373458900136682	0
0.10013869874066067	-0.14090940750474423	0.2531654745521887	0	-1.8549296633648222	1.3667005691279965	0
0.10110943745718046	-0.14270622694298113	0.25448893210504386	0	-1.8470422580636943	1.3600266675231294	0
0.1020900855777613	-0.14451364055866622	0.2558193962339268	0	-1.8391280993869503	1.353436878174475	0
0.10308075963685942	-0.14633167928802226	0.2571569760074135	0	-1.8311875157423771	1.3469308833657	0
0.10408157759656371	-0.14816037342870764	0.25850178233082216	0	-1.8232208262875198	1.3405083661820463	0
0.10509265962904327	-0.14999975400001586	0.2598539290002365	0	-1.8152283349701597	1.334169005767385	0
0.10611412689162632	-0.15184985043743743	0.2612135310625061	0	-1.8072103405238424	1.3279124853904996	0
0.10714610197087633	-0.1537106913485844	0.2625807054285102	0	-1.7991671330877403	1.321738489561386	0
0.1081887081928445	-0.15558230321673525	0.2639555699788515	0	-1.7910989997097881	1.3156467080652083	0
0.10924207191604475	-0.15746471445582091	0.26533824660160965	0	-1.783006206779856	1.3096368226028263	0
0.11030631988999086	-0.15935795059564145	0.26672885771550703	0	-1.77488902072021	1.3037085224418201	0
0.1113815815526011	-0.16126203832099129	0.2681275292985352	0	-1.766747690529829	1.2978614913806414	0
0.11246798622479952	-0.1631770004246327	0.2695343872433724	0	-1.7585824692988883	1.2920954232725257	0
0.11356566613632663	-0.1651028611042925	0.27094956131217984	0	-1.7503935914395126	1.2864100055246892	0
0.11467475510451403	-0.16703964353750428	0.2723731834208736	0	-1.7421812829868035	1.280804926600969	0
0.11579538768422852	-0.16898736833791164	0.27380538657063797	0	-1.7339457680020645	1.2752798801999983	0
0.11692770103702137	-0.1709460567458434	0.2752463072611066	0	-1.7256872549286237	1.2698345558919193	0
0.11807183340714276	-0.17291572789856338	0.2766960835527731	0	-1.7174059480284813	1.2644686468067592	0
0.11922792490893858	-0.17489640012613072	0.27815485609031915	0	-1.7091020417666207	1.259181845780388	0
0.12039611722346417	-0.17688809035255146	0.2796227677338165	0	-1.700775723194025	1.2539738468427637	0
0.12157655396664316	-0.17889081464819936	0.2810999640391219	0	-1.6924271694918107	1.2488443436012553	0
0.12276938049497103	-0.1809045878161664	0.2825865930283565	0	-1.6840565495610798	1.2437930302068145	0
0.12397474384001131	-0.18292942320370573	0.2840828051269606	0	-1.6756640246478276	1.2388196016490207	0
0.12519279275585246	-0.18496533270486842	0.2855887532430327	0	-1.6672497481616302	1.2339237535470735	0
0.12642367802614343	-0.18701232719089542	0.2871045931652183	0	-1.6588138637305245	1.2291051809557256	0
0.1276675518547719	-0.18907041541225272	0.2886304828308134	0	-1.650356509554084	1.2243635807928737	0
0.12892456844154945	-0.19113960487673215	0.2901665830575042	0	-1.6418778145897255	1.2196986495424196	0
0.1301948840435879	-0.19321990185774734	0.29171305763481975	0	-1.6333778983459992	1.2151100831257138	0
0.13147865708534304	-0.1953113114779907	0.29327007347397643	0	-1.624856870365794	1.2105975766213561	0
0.13277604708343843	-0.19741383587115174	0.2948377993264045	0	-1.6163148375084286	1.2061608280256277	0
0.13408721637401425	-0.199527476903986	0.2964164078997546	0	-1.6077518926519356	1.201799532201466	0
0.13541232820543725	-0.2016522329966902	0.2980060735769796	0	-1.5991681273871017	1.1975133873690587	0
0.13675154861896377	-0.203788102065841	0.2996069747057271	0	-1.5905636198599953	1.1933020887961434	0
0.13810504528321427	-0.20593507955082047	0.3012192922184026	0	-1.5819384425339706	1.1891653326655316	0
0.13947298807250297	-0.20809315924339342	0.3028432103491356	0	-1.573292658600021	1.1851028142042785	0
0.14085554915469364	-0.21026233331924743	0.3044789167581118	0	-1.5646263216224399	1.1811142274948976	0
0.14225290208598337	-0.2124425908190419	0.3061266014859196	0	-1.5559394813511345	1.1771992680536536	0
0.14366522286098754	-0.2146339192012588	0.30778645822421075	0	-1.547232177241743	1.173357629710717	0
0.14509268964588837	-0.2168363038134169	0.3094586840224963	0	-1.5385044403104207	1.1695890054174702	0
0.14653548229649696	-0.21904972704738812	0.3111434787513617	0	-1.5297562961968831	1.1658930884507004	0
0.14799378353381115	-0.22127417004028807	0.31284104650355643	0	-1.520987758149125	1.1622695693266034	0
0.14946777761823918	-0.2235096105301772	0.31455159407207356	0	-1.512198835207489	1.158718139172127	0
0.15095765171499653	-0.22575602482665488	0.3162753325664678	0	-1.5033895241365154	1.1552384862984453	0
0.15246359372199023	-0.228013384421414	0.31801247492678186	0	-1.4945598224108454	1.1518303012428381	0
0.1539857957068402	-0.23028166104656725	0.3197632399245874	0	-1.4857097080761124	1.1484932687670153	0
0.15552445102083962	-0.23256082221142385	0.32152784885453894	0	-1.4768391569139474	1.1452270744993138	0
0.15707975514602704	-0.23485083237168666	0.3233065265474157	0	-1.4679481375011725	1.1420314028117118	0
0.15865190586059782	-0.23715165305809735	0.32509950159064577	0	-1.4590366103580104	1.1389059363735525	0
0.1602411037461102	-0.2394632434908781	0.32690700693459446	0	-1.4501045252238565	1.1358503551143129	0
0.16184755155295727	-0.24178555952046255	0.3287292791970325	0	-1.4411518248055077	1.132864337453461	0
0.16347145396478666	-0.24411855317251652	0.33056655843067506	0	-1.4321784461412497	1.1299475605688654	0
0.16511301885258797	-0.24646217432467504	0.3324190895742171	0	-1.4231843137651916	1.1270996980320427	0
0.16677245590027465	-0.2488163685972706	0.3342871209273485	0	-1.4141693474335284	1.1243204222118042	0
0.16844997727486324	-0.2511810781900632	0.3361709049427794	0	-1.4051334584941293	1.1216094029269141	0
0.17014579754366066	-0.2535562416302728	0.33807069816501495	0	-1.3960765504396107	1.1189663074798548	0
0.1718601345689631	-0.25594179487964325	0.33998676226227825	0	-1.3869985142761394	1.1163907992093558	0
0.17359320754715254	-0.2583376684566352	0.3419193618646052	0	-1.3778992390550537	1.1138825403807209	0
0.17534523892660867	-0.2607437899735544	0.34386876674302214	0	-1.368778601763734	1.111441189121864	0
0.1771164536145474	-0.263160082881386	0.3458352509538925	0	-1.3596364716566054	1.1090664005333482	0
0.17890707913884	-0.26558646654624385	0.34781909305229747	0	-1.35047270950069	1.1067578263255045	0
0.1807173449352032	-0.2680228551423233	0.34982057533745814	0	-1.3412871712758578	1.104515115556752	0
0.18254748409458507	-0.2704691598598696	0.35183998581979264	0	-1.332079699359653	1.1023379122851371	0
0.18439773183455518	-0.2729252866813865	0.3538776165610869	0	-1.322850130427444	1.1002258573817627	0
0.18626832581399072	-0.27539113666208986	0.3559337640589413	0	-1.3135982938751307	1.0981785879154575	0
0.18815950706444035	-0.2778666069957045	0.35800873030314323	0	-1.3043240073057287	1.0961957359886836	0
0.19007151842958844	-0.2803515887995927	0.36010282109439634	0	-1.2950270843071823	1.0942769302605675	0
0.19200460589346444	-0.28284596869922995	0.36221634753687243	0	-1.2857073279676876	1.0924217943330707	0
0.1939590186312267	-0.2853496287062577	0.3643496261224432	0	-1.2763645307943117	1.0906299466226872	0
0.19593500812025968	-0.28786244490109436	0.36650297779150387	0	-1.2669984790705022	1.088901001031381	0
0.19793282798784353	-0.29038428708987063	0.36867672780381616	0	-1.2576089535452424	1.087234566786289	0
0.1999527361582327	-0.2929150213382739	0.3708712081065133	0	-1.2481957194123472	1.0856302464593495	0
0.20199499161495668	-0.29545450571158255	0.3730867538438277	0	-1.238758541569075	1.084087638446107	0
0.20405985743824284	-0.2980025939098706	0.37532370669014314	0	-1.2292971704767304	1.0826063343007506	0
0.20614759879365635	-0.300559132570282	0.3775824126964796	0	-1.2198113515672828	1.0811859200962217	0
0.208258484102253	-0.30312396253201346	0.37986322358954916	0	-1.2103008199056988	1.0798259753340949	0
0.21039278411757611	-0.305696917518998	0.38216649580291484	0	-1.200765304427669	1.0785260733386066	0
0.21255077266117073	-0.3082778248487191	0.3844925913014258	0	-1.1912045246472462	1.0772857805237086	0
0.2147327278335268	-0.31086650665834076	0.3868418789108355	0	-1.1816181854450865	1.0761046555546594	0
0.21693892865703165	-0.31346277570480013	0.3892147307280909	0	-1.172005991934942	1.0749822509832316	0
0.21916965769351224	-0.3160664383006889	0.3916115249695589	0	-1.1623676378856693	1.0739181114695442	0
0.22142520056422843	-0.3186772935260372	0.39403264547729044	0	-1.152702807927672	1.0729117738343896	0
0.22370584524612	-0.3212951322094228	0.39647848098757726	0	-1.1430111805974486	1.0719627671002014	0
0.22601188332034722	-0.32391973815992736	0.39894942649319237	0	-1.1332924230367323	1.0710706116734992	0
0.2283436085589481	-0.32655088633285223	0.4014458817486818	0	-1.1235461970303602	1.070234819653723	0
0.23070131807181085	-0.32918834392687507	0.4039682525194977	0	-1.1137721541778909	1.0694548940832864	0
0.23308531186807585	-0.33183186966080636	0.4065169501293713	0	-1.103969937791469	1.0687303288424421	0
0.23549589212591301	-0.3344812127540765	0.4090923906965739	0	-1.0941391858858374	1.068060608542111	0
0.23793336511885163	-0.3371361148279315	0.41169499720669916	0	-1.0842795233199471	1.0674452076631784	0
0.24039803875126145	-0.3397963069721721	0.4143251968918038	0	-1.0743905718637026	1.0668835909255765	0
0.2428902232827855	-0.34246151034952965	0.41698342201647015	0	-1.0644719471401687	1.0663752126772084	0
0.24541023357620964	-0.34513143836075355	0.41967011228241896	0	-1.0545232497221706	1.0659195161316477	0
0.2479583858796692	-0.3478057929630645	0.4223857114010418	0	-1.0445440779748378	1.0655159337095164	0
0.25053499902128706	-0.35048426574266955	0.4251306683714022	0	-1.0345340232144755	1.0651638863871071	0
0.2531403950915783	-0.3531665383879396	0.42790543820667987	0	-1.0244926670624748	1.0648627832576967	0
0.25577489857544905	-0.355852281545393	0.43071048100584075	0	-1.014419584830287	1.0646120213048529	0
0.25843883643305593	-0.3585411546776906	0.43354626203351576	0	-1.0043143451618035	1.0644109850032748	0
0.2611325378414723	-0.36123280557628307	0.4364132514351851	0	-0.9941765109655376	1.064259045944424	0
0.2638563350714295	-0.36392687100344384	0.43931192515668527	0	-0.9840056360832565	1.0641555624000507	0
0.2666105623685157	-0.36662297533413873	0.4422427637358786	0	-0.9738012694808856	1.064099879001913	0
0.2693955554738637	-0.36932072987909925	0.44520625177122236	0	-0.9635629569069217	1.0640913263048108	0
0.2722116541742601	-0.3720197351221632	0.4482028806093205	0	-0.953290231468737	1.0641292203715262	0
0.2750592077502485	-0.3747195855296776	0.45123315411273646	0	-0.9429825941953072	1.0642128627118228	0
0.2779385608915383	-0.37741985580047543	0.45429757363901535	0	-0.932639565392829	1.0643415396784321	0
0.28085005741902797	-0.3801201044079195	0.45739664196034036	0	-0.9222606704377838	1.0645145217656067	0
0.283794044127952	-0.3828198770199493	0.4605308673072609	0	-0.9118454257848579	1.0647310632879714	0
0.28677086928298934	-0.3855187048556008	0.46370076171543867	0	-0.9013933443161936	1.0649904018916765	0
0.2897808827994365	-0.3882161046343996	0.4669068411607794	0	-0.89090393460484	1.0652917581238424	0
0.2928244350561556	-0.3909115773066043	0.47014962423071455	0	-0.8803767049331046	1.0656343348592998	0
0.29590187780817234	-0.39360460868172653	0.4734296330247498	0	-0.8698111599588034	1.066017316922468	0
0.2990135646462277	-0.39629466960712495	0.476747393567015	0	-0.8592067990748677	1.0664398707197227	0
0.3021598478304134	-0.39898121303730116	0.4801034323447962	0	-0.8485631270718721	1.0669011433563111	0
0.30534108175197255	-0.40166367685635324	0.4834982799057619	0	-0.837879642167934	1.067400262637661	0
0.3085576209041756	-0.4043414819343276	0.4869324685936762	0	-0.8271558428076533	1.0679363363536265	0
0.3118098192731015	-0.4070140314702444	0.4904065317873943	0	-0.8163912294977775	1.0685084517082164	0
0.315098030784835	-0.4096807112233221	0.4939210042588431	0	-0.805585303117539	1.0691156749319097	0
0.3184226083406848	-0.4123408885910227	0.49747642101354705	0	-0.7947375679050299	1.0697570506555354	0
0.3217839053075577	-0.4149939136724453	0.5010733187467045	0	-0.7838475264055804	1.070431601756528	0
0.32518227283177803	-0.4176391170043387	0.5047122328226681	0	-0.7729146880369429	1.0711383284055198	0
0.32861806032295066	-0.42027580988699315	0.5083936976317496	0	-0.7619385672218296	1.0718762077072577	0
0.3320916152288738	-0.42290328414518175	0.5121182461787303	0	-0.750918683856542	1.0726441932278343	0
0.33560328253382427	-0.42552081169855704	0.5158864093634075	0	-0.7398545646474214	1.0734412144738834	0
0.33915340628208285	-0.4281276456407931	0.5196987174241668	0	-0.7287457380966366	1.0742661768557547	0
0.3427423244816043	-0.4307230164662716	0.5235556942617862	0	-0.7175917502165555	1.0751179601337546	0
0.34637037258028075	-0.4333061346937712	0.527457860950572	0	-0.7063921532582201	1.0759954188396383	0
0.3500378823046035	-0.43587619003433153	0.5314057342621791	0	-0.6951465090871016	1.0768973816772822	0
0.3537451791809644	-0.438432349737218	0.5353998237524986	0	-0.6838543964482153	1.0778226505923632	0
0.35749258431788655	-0.44097375997131066	0.5394406334199794	0	-0.6725154051197	1.0787700009111296	0
0.36128041334664635	-0.44349954520922513	0.5435286602942985	0	-0.6611291388364329	1.0797381808218967	0
0.36510897398337017	-0.446008806790569	0.5476643915177779	0	-0.649695222231504	1.0807259105179499	0
0.3689785671888017	-0.44850062395224743	0.5518483052923949	0	-0.6382132968984341	1.081731882290533	0
0.3728894852772517	-0.45097405287161807	0.5560808685187038	0	-0.6266830266009294	1.08275475988257	0
0.3768420125271328	-0.453428127384117	0.5603625371227613	0	-0.6151040950113156	1.083793178532125	0
0.38083642270284596	-0.45586185780032756	0.5646937530245771	0	-0.6034762125305355	1.0848457442554642	0
0.3848729793229544	-0.45827423152767416	0.5690749440617381	0	-0.5917991149675251	1.085911033898866	0
0.38895193575952586	-0.4606642135831371	0.5735065237199019	0	-0.5800725627874878	1.086987595205023	0
0.39307353229872555	-0.4630307453799195	0.5779888875466752	0	-0.5682963490803095	1.0880739461350404	0
0.3972379957249744	-0.4653727451350338	0.5825224122843431	0	-0.5564703001311467	1.0891685749221074	0
0.4014455390701264	-0.4676891084069037	0.5871074551694827	0	-0.544594275545565	1.0902699402391827	0
0.40569636090780553	-0.4699787084197292	0.5917443527248252	0	-0.5326681696828423	1.0913764713188572	0
0.40999064188759676	-0.4722403950129132	0.5964334165219731	0	-0.520691920754105	1.092486567437708	0
0.4143285481972851	-0.4744729973769585	0.6011749364891728	0	-0.5086655004899712	1.0935985992850545	0
0.4187102257527695	-0.47667532194913426	0.6059691740841212	0	-0.496588929695346	1.0947109080187996	0
0.4231358014903615	-0.4788461541855228	0.6108163632043819	0	-0.4844622739006142	1.0958218062613645	0
0.427605382257397	-0.4809842591217485	0.6157167084664066	0	-0.47228564573208154	1.0969295785686766	0
0.43211905374491694	-0.4830883820510386	0.6206703835190314	0	-0.4600592071319791	1.0980324820143665	0
0.4366768792065815	-0.4851572492027614	0.6256775291119041	0	-0.44778317212178054	1.0991287468316218	0
0.4412788973073267	-0.48718956815524844	0.6307382501963941	0	-0.4354578118413268	1.1002165769694745	0
0.4459251233015471	-0.48918402983655157	0.6358526166792685	0	-0.42308345062140557	1.1012941515611292	0
0.4506155446890775	-0.49113930819078366	0.6410206580982163	0	-0.4106604768165283	1.102359625211458	0
0.45535012213305803	-0.49305406228501186	0.6462423640791647	0	-0.39818933950300484	1.10341112966101	0
0.46012878953834296	-0.49492693804678906	0.6515176838779924	0	-0.38567054752133967	1.1044467753416924	0
0.46495145220219875	-0.49675656929904816	0.6568465237992183	0	-0.3731046736003385	1.1054646526220344	0
0.46981798240334705	-0.49854157803372906	0.6622287417786294	0	-0.36049236501002685	1.1064628326917942	0
0.474728223243111	-0.5002805779140218	0.6676641510906776	0	-0.3478343326982144	1.1074393703232253	0
0.4796819872979375	-0.5019721757708256	0.6731525183423452	0	-0.33513135407777817	1.108392305605705	0
0.48467905264824174	-0.503614972379176	0.6786935585654706	0	-0.3223842824358589	1.1093196653454098	0
0.489719165174397	-0.5052075655027792	0.6842869372646906	0	-0.3095940402199518	1.1102194658204836	0
0.49480203671697065	-0.5067485515593887	0.6899322679053306	0	-0.29676162297530745	1.1110897148401504	0
0.4999273434297757	-0.5082365275056909	0.6956291096310229	0	-0.2838881027049165	1.1119284140048635	0
0.5050947268369859	-0.5096700936054293	0.7013769680101452	0	-0.2709746244103488	1.1127335615429736	0
0.5103037953583356	-0.511047856258968	0.7071752963395879	0	-0.2580224015955796	1.1135031552510817	0
0.515554121029823	-0.5123684295577424	0.7130234916350983	0	-0.2450327237775445	1.1142351947869729	0
0.5208452416201778	-0.5136304383657846	0.7189208966586795	0	-0.23200695053435005	1.1149276848846175	0
0.526176657182095	-0.5148325200362572	0.7248667957849805	0	-0.21894651933606843	1.1155786378767385	0
0.5315478347306172	-0.5159733280886712	0.7308604199668528	0	-0.2058529333855657	1.1161860773506374	0
0.536958204655732	-0.5170515339414657	0.736900942530903	0	-0.1927277698148558	1.116748040790965	0
0.5424071672145033	-0.5180658307506463	0.7429874862676543	0	-0.1795726633621671	1.1172625833797272	0
0.5478940859038763	-0.519014934564715	0.7491191159249829	0	-0.16638932195208042	1.1177277804227908	0
0.5534182903406061	-0.5198975874693259	0.755294841361696	0	-0.15317951913519764	1.1181417308664239	0
0.5589790826080892	-0.5207125609973543	0.7615136246384411	0	-0.13994507848991924	1.1185025608903874	0
0.564575730594659	-0.521458657391831	0.7677743726193135	0	-0.12668788917939466	1.1188084264947624	0
0.5702074721532979	-0.5221347126284904	0.7740759417228422	0	-0.11340989558822763	1.1190575169369814	0
0.5758735196390786	-0.5227395991460121	0.7804171431572461	0	-0.10011308632862431	1.1192480579350412	0
0.5815730602525842	-0.5232722278481433	0.786796743519166	0	-0.08679949328568164	1.1193783145085852	0
0.5873052467685657	-0.5237315493672241	0.7932134546810177	0	-0.07347121295002113	1.1194465937269436	0
0.5930692156414054	-0.524116557709381	0.7996659543773499	0	-0.060130363899168884	1.1194512479351024	0
0.5988640776231533	-0.5244262911564372	0.8061528760775659	0	-0.04677910857426163	1.1193906771966156	0
0.604688933361441	-0.52465983474273	0.8126728268700182	0	-0.03341961724886752	1.1192633316532499	0
0.6105428523955226	-0.5248163207346641	0.8192243644226425	0	-0.020054116295146335	1.1190677142113934	0
0.6164248900696948	-0.524894931033218	0.8258060164380494	0	-0.0066848491020785935	1.1188023827204763	0
0.6223340803906339	-0.5248948983646363	0.832416273229504	0	0.006685907710010616	1.1184659524419704	0
0.6282694505728799	-0.5248155075909627	0.8390536046060624	0	0.020055877317768304	1.1180570973574542	0
0.6342541503034235	-0.5246552892018569	0.8457434267371723	0	0.03347677263466131	1.117572451156424	0
0.6402880852311984	-0.5244126211681448	0.8524851262286858	0	0.04694758071382704	1.1170098311512788	0
0.6463711721150055	-0.5240858833532868	0.8592780775990957	0	0.060467298620231646	1.116367051943212	0
0.6525033092180361	-0.5236734592727432	0.8661216098186808	0	0.07403486660227143	1.115641929182434	0
0.6586843860305516	-0.5231737368251753	0.8730150168292545	0	0.08764918947864278	1.1148322801707224	0
0.6649142658623034	-0.5225851109967244	0.8799575378205978	0	0.10130909810618917	1.1139359278253576	0
0.6711928077152031	-0.5219059834932085	0.8869483813457665	0	0.11501339744407535	1.1129506996063039	0
0.6775198392378394	-0.5211347668922431	0.8939866949479414	0	0.12876080728626255	1.111874433401385	0
0.6838951867462686	-0.5202698829087398	0.901071598376075	0	0.14255002776927497	1.110704974738656	0
0.6903186518504736	-0.5193097665459891	0.9082021573893282	0	0.15637968842437394	1.1094401824945945	0
0.6967900220854459	-0.5182528664103058	0.9153773954453908	0	0.17024837135087176	1.1080779291240608	0
0.7033090701743056	-0.517097646253083	0.9225962927638491	0	0.18415460959116253	1.1066161026789127	0
0.7098755521860588	-0.5158425868074273	0.9298577842090244	0	0.19809688323757882	1.1050526091775068	0
0.7164892082912087	-0.5144861872419355	0.9371607600940465	0	0.21207362115782055	1.1033853744747408	0
0.7231497608779524	-0.5130269671613268	0.9445040641098013	0	0.22608319717071224	1.1016123468093606	0
0.7298569225032231	-0.5114634664164763	0.9518865021314493	0	0.24012394690988664	1.0997314967016232	0
0.7366103884978757	-0.5097942481561364	0.9593068341291745	0	0.2541941523539432	1.097740820816619	0
0.7434098394380101	-0.508017899864767	0.9667637770149153	0	0.268292047246128	1.0956383433524264	0
0.7502549402162966	-0.5061330351608897	0.9742560037849574	0	0.28241581540875943	1.0934221183515063	0
0.7571453464160016	-0.5041382935161501	0.981782150686724	0	0.29656360411436267	1.091090229577385	0
0.7640806915765703	-0.5020323453768492	0.9893408035356251	0	0.3107334981698501	1.0886407967234357	0
0.7710606048427395	-0.49981388850092884	0.9969305172624735	0	0.3249235564359753	1.0860719713487916	0
0.7780847010464983	-0.49748165214545226	1.0045498053696291	0	0.33913179169507807	1.0833819420046502	0
0.7851525786429611	-0.4950343993254222	1.0121971380693737	0	0.35335616693798205	1.0805689370602827	0
0.7922638277647068	-0.49247092553105165	1.019870951409552	0	0.3675946120359709	1.0776312234595635	0
0.7994180287469035	-0.4897900603956932	1.0275696460629622	0	0.38184502103238205	1.074567108895634	0
0.8066147459846995	-0.48699067133679735	1.0352915811810872	0	0.39610524034912664	1.0713749462162268	0
0.8138535380215142	-0.4840716610591263	1.0430350857459094	0	0.41037308933547095	1.0680531308120953	0
0.8211339517712223	-0.48103197092802114	1.0507984528743213	0	0.4246463492116149	1.06460010471321	0
0.8284555241281434	-0.47787058158934703	1.058579942118655	0	0.43892276679356745	1.0610143575295898	0
0.8358177809508678	-0.47458651463536194	1.0663777789996087	0	0.45320005308873	1.057294428576369	0
0.8432202415481159	-0.4711788317779262	1.0741901604007564	0	0.4674758925898914	1.0534389061696037	0
0.8506624213158933	-0.46764663451927235	1.0820152579597992	0	0.48174794879528005	1.0494464274907216	0
0.8581438170781214	-0.46398907216653046	1.089851203349345	0	0.49601383671671767	1.0453156878674073	0
0.8656639270482828	-0.4602053334236973	1.0976961100049858	0	0.510271161847196	1.0410454314830235	0
0.8732222363467932	-0.45629465433029515	1.1055480586793507	0	0.5245174931326738	1.0366344605544158	0
0.8808182293094551	-0.4522563129914441	1.113405111060654	0	0.5387503870017926	1.0320816295847	0
0.8884513770370559	-0.4480896369333923	1.1212652976564157	0	0.5529673646460607	1.0273858538522622	0
0.8961211464860682	-0.44379399928869395	1.1291266280878034	0	0.5671659299423341	1.0225461052917082	0
0.9038270000751071	-0.43936881970360964	1.136987091510213	0	0.5813435694124589	1.0175614136947277	0
0.9115683847920738	-0.4348135715147461	1.1448446464450979	0	0.5954977331172457	1.012430874961081	0
0.9193447530623418	-0.4301277704692377	1.1526972429743685	0	0.6096258738719905	1.007153638552403	0
0.9271555444264171	-0.42531098610065027	1.1605428050503654	0	0.623725414538805	1.0017289204562783	0
0.9350001948703917	-0.42036283699959986	1.1683792409714806	0	0.6377937660734188	0.9961559980011165	0
0.9428781321372478	-0.41528299441242117	1.176204439699072	0	0.6518283200668575	0.990434214042653	0
0.9507887758283174	-0.41007118302336654	1.1840162720811394	0	0.6658264501117015	0.9845629779709735	0
0.9587315413270094	-0.4047271791056237	1.191812595847908	0	0.6797855199005303	0.9785417637455103	0
0.9667058306736984	-0.39925081737122275	1.1995912478083608	0	0.6937028683867996	0.9723701177233941	0
0.974711047967696	-0.3936419812016904	1.207350060112313	0	0.7075758380123746	0.9660476477538595	0
0.9827465884280298	-0.3879006105723398	1.2150868506829693	0	0.7214017566772555	0.9595740322004847	0
0.990811830372337	-0.38202670871401734	1.2227994168745435	0	0.7351779255247135	0.9529490275445023	0
0.9989061528289715	-0.37602033020837944	1.230485553742914	0	0.748901650676057	0.9461724550443943	0
1.0070289234608532	-0.36988159024014	1.238143043750557	0	0.7625702239009629	0.9392442112437874	0
1.0151794970249128	-0.3636106666333143	1.2457696568154024	0	0.7761809217714357	0.9321642703437778	0
1.0233572231573949	-0.35720779461190855	1.2533631590889283	0	0.7897310203707352	0.9249326783545689	0
1.031561439698122	-0.35067327250726077	1.2609213081598143	0	0.803217785756344	0.9175495595970281	0
1.0397914716455463	-0.34400746337212124	1.2684418537039484	0	0.816638474127972	0.910015118584146	0
1.048046635480589	-0.33721079218227795	1.2759225430616048	0	0.8299903407669432	0.9023296369096098	0
1.0563262360844723	-0.3302837488963375	1.283361120022495	0	0.8432706368374038	0.8944934767500738	0
1.0646295657741953	-0.32322688990683074	1.2907553256606534	0	0.8564766098240788	0.886507082548234	0
1.0729558994525064	-0.31604084290244844	1.2981028958340342	0	0.8696054979848894	0.8783709865564695	0
1.0813045032915891	-0.3087263001183247	1.3054015707320779	0	0.882654546301414	0.8700858012327606	0
1.0896746281488023	-0.3012840245316562	1.3126490908689705	0	0.895620998199734	0.8616522262831596	0
1.0980655121511802	-0.2937148481923905	1.3198432012574333	0	0.9085021018630509	0.8530710467980692	0
1.1064763758852358	-0.2860196771147368	1.3269816492364723	0	0.9212951051647573	0.8443431388204368	0
1.114906426156057	-0.2781994884801942	1.3340621897402234	0	0.9339972638935838	0.8354694661967298	0
1.123354855237921	-0.27025533176470573	1.3410825866717007	0	0.9466058429928734	0.8264510818693854	0
1.131820837574028	-0.26218833231333144	1.3480406122572357	0	0.959118114140191	0.8172891319473813	0
1.1403035359514138	-0.25399968589774835	1.3549340542649693	0	0.9715313674386838	0.8079848495342496	0
1.1488020937864323	-0.24569066641894471	1.3617607118111479	0	0.9838429025721926	0.7985395634802498	0
1.1573156392022288	-0.23726262237417378	1.3685184009272744	0	0.9960500374848282	0.7889546943720638	0
1.1658432854544944	-0.22871697664091467	1.3752049570716915	0	1.0081501115664993	0.77923175428149	0
1.1743841310625522	-0.22005522646772835	1.3818182374062946	0	1.0201404884055096	0.7693723467441992	0
1.1829372594830638	-0.21127894386455645	1.3883561227318966	0	1.0320185579111918	0.7593781671888168	0
1.1915017411437794	-0.20238977348890838	1.3948165212228931	0	1.0437817417006499	0.7492510005092957	0
1.2000766300558776	-0.19338943604683909	1.4011973680398027	0	1.055427490984732	0.7389927249137684	0
1.2086609695411445	-0.18427972214114516	1.4074966317970525	0	1.0669532969390993	0.7286053048845996	0
1.2172537905100784	-0.17506249369196597	1.4137123153273827	0	1.0783566907158824	0.7180907927567343	0
1.225854110627927	-0.1657396844480828	1.4198424571779378	0	1.0896352447681916	0.7074513292590368	0
1.2344609439713639	-0.1563132889445267	1.4258851404633746	0	1.1007865877555245	0.6966891308603944	0
1.2430732887462563	-0.14678537515028856	1.431838486036061	0	1.1118083906159013	0.6858065041457484	0
1.2516901427718319	-0.1371580667012259	1.437700665177681	0	1.122698388661064	0.674805825465189	0
1.260310492017248	-0.12743355460970748	1.4434698933665722	0	1.1334543687579186	0.6636895542335274	0
1.2689333239580045	-0.11761408127275272	1.4491444409756125	0	1.1440741879555216	0.6524602145760039	0
1.2775576200273226	-0.10770194771750301	1.4547226296404823	0	1.154555765548465	0.641120403518641	0
1.2861823608447667	-0.09769950640078691	1.4602028371495834	0	1.1648970910551972	0.6296727826617127	0
1.2948065294913944	-0.08760915593953199	1.4655835007324385	0	1.1750962293518004	0.6181200720449032	0
1.303429110668412	-0.07743334048990098	1.4708631175810314	0	1.1851513206717097	0.6064650493246281	0
1.312049094383661	-0.06717454374167897	1.4760402480754993	0	1.1950605858082253	0.5947105427798453	0
1.320665476292809	-0.05683528670331606	1.4811135167503913	0	1.2048223271371663	0.5828594286496306	0
1.32927726069085	-0.04641812223466717	1.4860816146959681	0	1.2144349324871575	0.5709146247372497	0
1.3378834581423713	-0.035925635960157735	1.4909432986926057	0	1.2238968728034476	0.5588790913230525	0
1.3464830975035689	-0.025360429563718305	1.4956973983274164	0	1.2332067154513693	0.5467558118624922	0
1.355075212810982	-0.014725134641904645	1.5003428087394175	0	1.2423631096696586	0.5345478087299604	0
1.3636588564529317	-0.004022394399725045	1.504878497987023	0	1.2513648006320242	0.5222581220681851	0
1.3722330968390593	0.006745135821380416	1.5093035054796509	0	1.2602106262437094	0.5098898102336377	0
1.3807997428680032	0.017578247902241214	1.5136182969433747	0	1.2689022573498	0.4974419739874577	0
1.3893771632365257	0.02849895297242061	1.5178312944160288	0	1.2774576281113112	0.48488931862762713	0
1.3979652499066255	0.03950612268308103	1.5219412821152694	0	1.2858754649324418	0.4722331268221851	0
1.4065638640609184	0.050598570819974376	1.5259470419961851	0	1.2941544766134383	0.4594747500351909	0
1.415172864006628	0.061775088528914154	1.5298473685111376	0	1.302293383600426	0.4466155680096246	0
1.4237920910785224	0.0730344259175079	1.5336410630297945	0	1.3102909057284982	0.4336570098988258	0
1.4324213769672463	0.08437530124680256	1.5373269383762276	0	1.3181457707706588	0.4206005436699103	0
1.4410605417811082	0.09579639821888802	1.5409038190333548	0	1.3258567140349704	0.40744767919877717	0
1.4497093976414561	0.10729637058286423	1.5443705436926367	0	1.3334224829670518	0.3941999629393868	0
1.4583677349077795	0.11887382364242763	1.54772596091226	0	1.3408418266457889	0.3808589992046033	0
1.4670353383562433	0.1305273355678889	1.5509689368973714	0	1.3481135116293121	0.36742642559734384	0
1.4757119713119093	0.1422554360251073	1.5540983506505037	0	1.3552363100483489	0.3539039376190881	0
1.484397382795703	0.1540566155116882	1.557113098250891	0	1.3622090076939346	0.3402932779007481	0
1.493091308396848	0.1659293264520052	1.5600120945185525	0	1.3690304064742138	0.3265962349235705	0
1.501793465824873	0.1778719770485732	1.5627942729527078	0	1.3756993227538914	0.3128146500981554	0
1.5105035531235176	0.18988292867801349	1.565458586844562	0	1.3822145881556953	0.29895042076319517	0
1.5192212482095546	0.20196049510845987	1.5680040109300404	0	1.388575051522519	0.2850055010855028	0
1.5279462140446687	0.21410294961120413	1.5704295446213683	0	1.3947795848933533	0.2709818938426529	0
1.5366780834816791	0.22630850384344053	1.5727342095923489	0	1.400827075022203	0.25688167480739704	0
1.5454164796304743	0.23857533620610497	1.574917057278403	0	1.4067164402009285	0.24270695999272648	0
1.5541609969301178	0.25090156548235104	1.5769771656788156	0	1.412446619428745	0.22845993609974258	0
1.5629112090396085	0.263285261905458	1.5789136435242068	0	1.4180165805253746	0.2141428477337925	0
1.5716666675233038	0.2757244454581664	1.5807256319386187	0	1.4234253217608708	0.19975799936810235	0
1.580426898276057	0.2882170809612884	1.5824123058009363	0	1.4286718723006055	0.18530776102435928	0
1.5891914056123044	0.3007610841048469	1.5839728767300474	0	1.4337552974263201	0.17079456129939946	0
1.5979596592099516	0.31335430300590267	1.5854065930386112	0	1.4386746938328392	0.15622090870674	0
1.6067311165898446	0.32599455074954087	1.586712745863037	0	1.4434292053311015	0.14158935402634865	0
1.6155051961968092	0.33867956711398145	1.5878906670509807	0	1.4480180106134926	0.1269025346013848	0
1.6242813001042888	0.35140705169595404	1.5889397349814358	0	1.452440338617878	0.1121631360003105	0
1.6330588007667621	0.3641746453506656	1.589859374874106	0	1.4566954641931662	0.09737391350157878	0
1.6418370457522875	0.37697993762134935	1.5906490617468432	0	1.4607827134671048	0.0825376834927434	0
1.650615350417015	0.3898204567011176	1.591308322126441	0	1.4647014633839237	0.06765733510255487	0
1.6593930041683256	0.4026936792544346	1.5918367371174518	0	1.4684511477386433	0.0527358188262082	0
1.668169279169772	0.4155970440558958	1.5922339449880825	0	1.4720312634363752	0.03777613070933396	0
1.6769434084677497	0.4285279207625959	1.5924996422564284	0	1.4754413641252437	0.02278134854502323	0
1.6857146093756936	0.4414836452317341	1.5926335870727653	0	1.478681072606956	0.00775459092619744	0
1.6944820649481416	0.45446149327252444	1.5926356007758788	0	1.4817500762383575	-0.007300952323991928	0
1.7032449435269557	0.46745871064298616	1.5925055702405877	0	1.484648136663189	-0.02238205495298229	0
1.7120198286162311	0.48049843919123225	1.5922427955289455	0	1.4873803498871145	-0.03751554636788158	0
1.7208071609363622	0.49357994211781214	1.591846437463177	0	1.4899459848117744	-0.0527005573114598	0
1.7296071250165683	0.5067020910685558	1.5913156599832885	0	1.4923442223133108	-0.06793576387942618	0
1.7384199003603957	0.5198637380023481	1.5906496288309726	0	1.4945742414302985	-0.08321981896870252	0
1.7472456685263897	0.5330637255045328	1.589847511378872	0	1.4966352216518726	-0.09855136425913172	0
1.75608460359789	0.5463008723019858	1.5889084777081866	0	1.498526340990854	-0.11392901339777012	0
1.764936879536632	0.5595739840049286	1.587831700388465	0	1.5002467782987763	-0.1293513644780609	0
1.7738026684686705	0.5728818503190536	1.5866163548987893	0	1.5017957132280306	-0.14481699680817417	0
1.7826821409738542	0.586223245256214	1.5852616198929048	0	1.503172326692878	-0.16032447116120102	0
1.7915754740827454	0.599596938947665	1.5837666760885876	0	1.5043758022695641	-0.17587234351544007	0
1.8004828319310866	0.6130016683501679	1.5821307096506576	0	1.5054053237645149	-0.19145913100640571	0
1.8094043834021494	0.6264361635503412	1.5803529097300175	0	1.5062600782598237	-0.2070833425077414	0
1.8183402889766962	0.639899127773584	1.578432471216672	0	1.5069392550371483	-0.2227434553894331	0
1.8272907174874673	0.6533892624213723	1.5763685916038077	0	1.5074420474540897	-0.23843794464183177	0
1.8362558279149317	0.6669052394552331	1.5741604751660712	0	1.5077676519097964	-0.25416525075702345	0
1.8452357782699	0.6804457145884779	1.5718073315493497	0	1.5079152691618205	-0.2699237950728721	0
1.8542307331225185	0.6940093384630335	1.5693083739161244	0	1.507884104608989	-0.28571199278737336	0
1.8632408518914232	0.7075947388136532	1.5666628221837247	0	1.5076733683215018	-0.30152823220639857	0
1.872266299237506	0.7212005359615385	1.5638699003634464	0	1.5072822752985857	-0.31737089278214436	0
1.8813072357195062	0.7348253285483428	1.5609288394954643	0	1.506710045934494	-0.3332383285085932	0
1.89036381605626	0.7484676907553958	1.5578388788229263	0	1.505955906900303	-0.3491288646790166	0
1.8994361834128284	0.7621261635617601	1.5545992685907155	0	1.505019092691527	-0.36504078769488685	0
1.9085244922149585	0.7757992889626206	1.5512092625295253	0	1.50389884406695	-0.3809723849251299	0
1.9176288888777717	0.7894855808055047	1.5476681248702764	0	1.5025944102059345	-0.3969219107347608	0
1.9267495216431791	0.8031835394653256	1.5439751271886355	0	1.5011050481407582	-0.41288760358064885	0
1.9358865345679133	0.8168916426803541	1.5401295511111512	0	1.499430024077691	-0.42886767533117	0
1.945040067733847	0.8306083457712794	1.536130688835449	0	1.4975686141188065	-0.4448603115161247	0
1.9542102635375125	0.844332090963826	1.5319778408348879	0	1.495520103545664	-0.4608636821931856	0
1.9633972572076959	0.8580612930892193	1.5276703204862883	0	1.4932837893499635	-0.4768759252717827	0
1.972601183022304	0.8717943488246274	1.523207451876152	0	1.49085897961645	-0.4928951572818294	0
1.9818221765458544	0.8855296399373955	1.518588569040424	0	1.4882449933321091	-0.5089194771561224	0
1.9910603618939677	0.8992655142562976	1.5138130228544482	0	1.4854411646263217	-0.52494694402494	0
2.0003158639288805	0.9130003038304041	1.5088801756659005	0	1.4824468402308237	-0.540975598391458	0
2.0095888054381517	0.9267323206775884	1.503789403124529	0	1.4792613807888162	-0.5570034571670814	0
2.0188793051046097	0.940459853759771	1.4985400958346937	0	1.4758841622122365	-0.5730285101338686	0
2.028187475830007	0.9541811665324469	1.4931316609994751	0	1.4723145771478927	-0.5890487170737786	0
2.037513427600533	0.96789450121808	1.487563521482176	0	1.4685520347706866	-0.6050620127469746	0
2.046857259991173	0.9815980678577125	1.4818351210315426	0	1.4645959647274742	-0.6210662940953229	0
2.056219071880825	0.995290058697626	1.4759459192659496	0	1.4604458141791612	-0.6370594370290581	0
2.0655989568124014	1.008968641455472	1.469895395102748	0	1.4561010504765324	-0.6530392885521591	0
2.0749970025069038	1.022631958749473	1.4636830478567355	0	1.4515611623448406	-0.6690036660815463	0
2.0844132855441053	1.0362781205690472	1.4573084016981552	0	1.4468256636065568	-0.6849503486326848	0
2.0938478800418605	1.0499052171096739	1.450771000809518	0	1.4418940900811028	-0.7008770917992321	0
2.1033008451300548	1.0635113009117656	1.4440704189133626	0	1.4367660071664428	-0.7167816068610962	0
2.112772242118466	1.0770944119176555	1.4372062482397412	0	1.4314410019170833	-0.7326615900524214	0
2.122262109812731	1.0906525423323843	1.4301781181840267	0	1.4259186978548197	-0.7485146814636996	0
2.1317704872139682	1.1041836696252625	1.422985680093944	0	1.4201987437212205	-0.7643385035992123	0
2.141297401642689	1.1176857398984466	1.4156286168705232	0	1.4142808213652098	-0.7801306419117856	0
2.150842861817522	1.1311566586741295	1.408106649749291	0	1.408164651800741	-0.7958886339982328	0
2.1604068719950904	1.1445943115095738	1.4004195286351766	0	1.4018499879547641	-0.8116099936838408	0
2.1699894144818757	1.157996539989656	1.3925670472616951	0	1.3953366275565997	-0.8272921829092746	0
2.179590466501935	1.1713611661509162	1.3845490310278443	0	1.388624403704206	-0.8429326402746602	0
2.189209983449746	1.1846859698321301	1.3763653521000485	0	1.3817131979298716	-0.8585287545056822	0
2.198847911319864	1.1979687068676899	1.3680159205676445	0	1.374602933387303	-0.8740778857103672	0
2.2085041746529743	1.2112070933314687	1.3595006962033875	0	1.3672935853509391	-0.8895773469020215	0
2.218178679157126	1.224398810313551	1.3508196880482457	0	1.3597851815538764	-0.9050244095495942	0
2.2278713130576433	1.2375415069275186	1.3419729549017752	0	1.3520778032209324	-0.9204163070588401	0
2.237581938170167	1.2506327895025693	1.3329606152824889	0	1.3441715943848132	-0.935750222071842	0
2.2473104079839166	1.2636702473557542	1.3237828324957956	0	1.3360667494281564	-0.95102331660959	0
2.2570565384315375	1.2766514149271715	1.314439843733969	0	1.3277635392969243	-0.966232687673378	0
2.266820128913958	1.2895738017364207	1.304931942494582	0	1.3192622967475605	-0.9813754022855188	0
2.276600949818275	1.3024348774458465	1.2952594924357206	0	1.31056342929492	-0.9964484799404699	0
2.2863987505881016	1.3152320843967154	1.2854229215359971	0	1.3016674146602576	-1.0114489072436281	0
2.2962132509233983	1.327962827989202	1.2754227328004455	0	1.2925748110543975	-1.0263736265844894	0
2.306044137651252	1.3406244748961604	1.265259509805045	0	1.2832862629705735	-1.0412195339834984	0
2.3158910707809715	1.3532143632448188	1.2549339127662331	0	1.2738024983255718	-1.0559834909703634	0
2.325753675635899	1.365729794944915	1.244446688923215	0	1.264124338657659	-1.0706623155294153	0
2.335631549735107	1.3781680470627784	1.233798667544993	0	1.2542526952340034	-1.0852527953777733	0
2.345524256438793	1.3905263664125862	1.2229907688247923	0	1.2441885779182695	-1.0997516815618549	0
2.355431325290174	1.402801972881262	1.2120240057980105	0	1.2339330976478329	-1.1141556922945162	0
2.3653522487315453	1.4149920583917779	1.2008994902451957	0	1.2234874726322216	-1.1284615116743406	0
2.375286483897598	1.427093792326805	1.1896184329926975	0	1.2128530293215865	-1.142665795984804	0
2.385233452554652	1.439104324706961	1.1781821461167703	0	1.202031205114579	-1.1567651773607888	0
2.395192541383634	1.4510207898744387	1.166592044659477	0	1.1910235505818605	-1.1707562680496826	0
2.4051630976772347	1.4628403048363747	1.154849653658662	0	1.1798317367348954	-1.1846356584028732	0
2.4151444348430204	1.4745599794450666	1.1429566036835088	0	1.1684575513596067	-1.1983999287663614	0
2.4251358287502183	1.4861769156973639	1.1309146369076617	0	1.1569029053298625	-1.2120456485984814	0
2.435136521022991	1.4976882153212516	1.118725604861422	0	1.1451698309566567	-1.225569385321871	0
2.445145715006539	1.509090978904554	1.1063914748830102	0	1.1332604886542292	-1.238967703243376	0
2.4551625808845188	1.5203823156445713	1.0939143253195762	0	1.1211771627570106	-1.2522371749542585	0
2.4651862614884803	1.53155935356325	1.0812963393260335	0	1.1089222558417542	-1.265374393287323	0
2.4752158601882477	1.5426192296977355	1.0685398210015842	0	1.0964983046938463	-1.2783759597426039	0
2.48525045206342	1.553559106477906	1.0556471822920879	0	1.0839079679068493	-1.2912385036933347	0
2.4952890901235514	1.564376182008509	1.0426209353609204	0	1.0711540185992325	-1.3039586944417072	0
2.5053307942556065	1.575067681621228	1.0294637071164927	0	1.058239358766307	-1.3165332312557745	0
2.515374567145229	1.585630878496997	1.0161782186145365	0	1.0451669992168402	-1.3289588675958315	0
2.5254193882577414	1.5960630904164386	1.0027672925865314	0	1.0319400669672205	-1.3412324072775255	0
2.535464221600709	1.6063616910218803	0.9892338426610892	0	1.018561794609919	-1.3533507177097124	0
2.545508014798079	1.6165241117178206	0.9755808737828601	0	1.0050355206326431	-1.3653107321285838	0
2.5555497026997824	1.626547848122832	0.9618114763614756	0	0.9913646835067746	-1.377109457193995	0
2.5655882152072245	1.6364304703210233	0.9479288142221223	0	0.9775528095268644	-1.3887439850692993	0
2.575622476172085	1.6461696238228918	0.9339361244347948	0	0.9636035123618069	-1.400211494575803	0
2.585651407567443	1.6557630355724313	0.9198367097149684	0	0.9495204851876455	-1.4115092582950288	0
2.5956739337593078	1.665208519639249	0.9056339303406477	0	0.9353074922609597	-1.4226346493107351	0
2.605688983330946	1.6745039802258157	0.891331199247424	0	0.9209683636085211	-1.4335851447986128	0
2.615695493730123	1.6836474170021831	0.8769319728922793	0	0.906506985431813	-1.4443583323665936	0
2.625692413097268	1.6926369274420976	0.8624397458951782	0	0.891927294243728	-1.4549519128723207	0
2.6356787040328853	1.7014707106126674	0.8478580427117854	0	0.8772332679842517	-1.4653637049618808	0
2.6456533487182785	1.7101470717069882	0.8331904070733127	0	0.8624289148284598	-1.4755916504943092	0
2.655615346067378	1.7186644192696507	0.8184404029657221	0	0.8475182736011485	-1.4856338113610874	0
2.665563718285433	1.727021270407985	0.8036116017363959	0	0.8325054001803517	-1.4954883757259487	0
2.67549751298845	1.7352162516839835	0.7887075755247459	0	0.8173943602359849	-1.5051536591820822	0
2.6854158041516176	1.7432480987697554	0.7737318923907042	0	0.8021892236747936	-1.5146281044577834	0
2.695317695088866	1.7511156575102513	0.758688108349606	0	0.7868940559356153	-1.5239102827882725	0
2.705202316144051	1.7588178805288128	0.7435797674124615	0	0.7715129174138378	-1.5329988900349867	0
2.71506883013961	1.766353829809438	0.7284103898611713	0	0.7560498509246167	-1.541892749861272	0
2.7249164344855967	1.7737226762019256	0.7131834654872813	0	0.7405088741828205	-1.5505908132845938	0
2.73474435759327	1.780923694502332	0.6979024556914952	0	0.7248939813325918	-1.5590921530099273	0
2.744551863977942	1.7879562649371095	0.6825707822402515	0	0.7092091308728092	-1.567395965325053	0
2.754338249016549	1.7948198669029467	0.6671918321631553	0	0.6934582500811936	-1.5755015628566136	0
2.7641028461995	1.8015140815821704	0.6517689432233049	0	0.6776452195790013	-1.5834083778084294	0
2.77384502150629	1.8080385852674856	0.636305409634239	0	0.6617738786263159	-1.591115954231472	0
2.7835641777997684	1.814393149614133	0.6208044721323147	0	0.6458480144073181	-1.59862394847642	0
2.7932597507195736	1.8205776360453807	0.6052693216112949	0	0.6298713652411362	-1.605932122741174	0
2.8029312128501935	1.826591995562596	0.5897030897026572	0	0.6138476104017733	-1.6130403450040613	0
2.8125780690686515	1.832436262818994	0.5741088535786103	0	0.5977803745742787	-1.619948582179014	0
2.8221998587069903	1.8381105545471157	0.5584896299775698	0	0.5816732212474126	-1.62665689841478	0
2.8317961558612432	1.8436150666762572	0.5428483722797856	0	0.5655296492498858	-1.63316545184575	0
2.8413665621824595	1.8489500672408017	0.527187980011432	0	0.5493531021407762	-1.639474486363704	0
2.8509107167702834	1.8541158990629845	0.5115112805853848	0	0.5331469489581726	-1.6455843349451502	0
2.860428285305617	1.8591129707030738	0.4958210450725684	0	0.5169145001214931	-1.6514954091026168	0
2.869918969587	1.8639417586475582	0.48011997065716056	0	0.5006589889236521	-1.657208201623499	0
2.8793825024249635	1.868602801444369	0.46441068721410333	0	0.48438357796450215	-1.6627232797815572	0
2.8888186338061232	1.8730966902222101	0.4486957787323291	0	0.4680913810293795	-1.668041274262624	0
2.8982271520915854	1.8774240763684296	0.4329777466499819	0	0.45178542478999895	-1.6731628883892535	0
2.907607871386187	1.8815856623827885	0.4172590293953437	0	0.4354686687364899	-1.678088887434687	0
2.9169606326758433	1.8855821997216011	0.4015419992427436	0	0.41914400163278726	-1.6828200962019766	0
2.9262852953925247	1.8894144826621007	0.38582897537757566	0	0.40281425482379135	-1.68735739188599	0
2.9355817532486417	1.8930833523634103	0.370122196215317	0	0.3864821732194377	-1.6917017090012996	0
2.944849917244052	1.8965896872179862	0.35442384706219654	0	0.37015044378812734	-1.6958540280730292	0
2.954089721025114	1.8999344027724043	0.33873605029593434	0	0.3538216851297224	-1.6998153756496945	0
2.9633011243443503	1.9031184504800516	0.3230608587219472	0	0.3374984403346039	-1.7035868229273756	0
2.97248410150284	1.9061428112920507	0.30740027456772434	0	0.32118319655031824	-1.7071694782525602	0
2.9816386506559756	1.9090084967425383	0.2917562331088867	0	0.30487836773887245	-1.7105644884937714	0
2.9907647843947185	1.91171654372369	0.2761306182566301	0	0.28858631073057883	-1.713773032930922	0
2.9998625379277035	1.9142680149799598	0.26052524817515177	0	0.2723093100584295	-1.716796323911945	0
3.0089319562675683	1.9166639934341954	0.24494189691390572	0	0.2560496003515922	-1.7196356001933149	0
3.0179731036312187	1.9189055830991295	0.22938227805607733	0	0.23980934913061497	-1.722292128075005	0
3.02698605412385	1.92099390489666	0.21384806054351627	0	0.2235906731747695	-1.7247671964932916	0
3.0359708994111325	1.9229300969170826	0.1983408553500835	0	0.20739562447664506	-1.7270621173668175	0
3.044927735430342	1.9247153099349787	0.18286223833677404	0	0.1912262139809942	-1.7291782203126116	0
3.0538566805973693	1.9263507097397672	0.1674137187919822	0	0.17508437860631682	-1.7311168554310798	0
3.0627578526219277	1.9278374711344863	0.15199677952380608	0	0.15897202301424979	-1.7328793862069227	0
3.071631380152481	1.9291767791658108	0.13661285682718036	0	0.1428909985829382	-1.7344671909733744	0
3.080477395965192	1.930369826899074	0.12126335239304507	0	0.1268431157573198	-1.7358816602731206	0
3.0892960399698146	1.9314178149490138	0.1059496282484374	0	0.11083013867191024	-1.7371241962928141	0
3.0980874585947924	1.9323219503891529	0.09067300798621927	0	0.09485378635118834	-1.738196211553431	0
3.1068518017439604	1.9330834455405177	0.07543478224394025	0	0.07891573836090351	-1.7390991274501413	0
3.1155892153035496	1.9337035167824248	0.060236221958432756	0	0.06301764860202294	-1.7398343728111625	0
3.124299853594637	1.934183385027418	0.045078556945369094	0	0.047161122839841044	-1.7404033844230298	0
3.1329838666295107	1.934524274230796	0.029962998303832266	0	0.03134774207697469	-1.740807605218884	0
3.141641403317655	1.9347274113683368	0.014890733094497517	0	0.015579056930506211	-1.7410484842013851	0
3.1502726096097047	1.9347940261179	-0.0001370721773236057	0	-0.0001434087775209307	-1.7411274760085869	0
3.1588776323899	1.9347253506322726	-0.015119278087404943	0	-0.015818164897307602	-1.7410460405823955	0
3.167482812620446	1.9345217948400746	-0.030100369201367057	0	-0.031491457965606984	-1.7408046651807196	0
3.1761135627833665	1.934182174775957	-0.04512319715984012	0	-0.047207822718007414	-1.7404019493355258	0
3.184770017274614	1.9337053142148881	-0.0601865767287002	0	-0.06296571623284102	-1.7398365041281854	0
3.1934523195973004	1.9330900401373383	-0.07528931379329054	0	-0.07876358131492833	-1.7391069468652658	0
3.202160619997636	1.9323351826288524	-0.0904302009977059	0	-0.09459984198799401	-1.7382119010069226	0
3.2108950655741872	1.9314395758387264	-0.10560800030499826	0	-0.11047288531158764	-1.737149997345102	0
3.219655804975251	1.9304020580433405	-0.12082145094068027	0	-0.1263810697534574	-1.7359198741138184	0
3.228442984738634	1.9292214724593177	-0.13606926281181375	0	-0.14232271837366617	-1.7345201779819905	0
3.237256754218221	1.9278966670554958	-0.1513501248407424	0	-0.15829612760644557	-1.7329495638525585	0
3.2460972556316277	1.9264264964942965	-0.16666268749802923	0	-0.17429954907177256	-1.73120669717928	0
3.2549646328882043	1.9248098214628144	-0.1820055779230971	0	-0.1903312054576757	-1.7292902531818264	0
3.2638590263511746	1.923045510067448	-0.19737739066225263	0	-0.20638928091549025	-1.7271989185002063	0
3.2727805601292945	1.9211324414033393	-0.2127766655917304	0	-0.22247189808771609	-1.724931395419392	0
3.2817293670898517	1.919069501361738	-0.22820193101549538	0	-0.23857716321521	-1.722486396886003	0
3.290705555006493	1.9168555910234677	-0.2436516451774596	0	-0.2547031051533241	-1.7198626564355775	0
3.2997092354715645	1.9144896213369715	-0.2591242460950536	0	-0.2708477275104065	-1.7170589218561128	0
3.3087405095783877	1.911970517414354	-0.27461812684875464	0	-0.28700898294716576	-1.7140739602438853	0
3.3177994558768313	1.9092972235338526	-0.29013161502848417	0	-0.3031847518632041	-1.7109065638871983	0
3.326886155321643	1.9064686975067173	-0.30566301562416287	0	-0.3193728872519564	-1.7075555435407948	0
3.336000665577768	1.9034839196238063	-0.3212105671590414	0	-0.3355711690832885	-1.704019738968114	0
3.3451430310202546	1.9003418915495143	-0.336772459088446	0	-0.3517773225910669	-1.7002980175647602	0
3.3543132859159606	1.897041636759785	-0.3523468374700055	0	-0.36798902431447	-1.696389274805529	0
3.363511436945368	1.8935822086135585	-0.36793177563821555	0	-0.38420387172489084	-1.6922924437251012	0
3.372737487441686	1.8899626834245165	-0.38352531578423205	0	-0.4004194266642945	-1.6880064866269013	0
3.3819914032517646	1.8861821754999182	-0.3991254116902415	0	-0.4166331559500679	-1.6835304127998723	0
3.391273150381354	1.8822398244302958	-0.4147299929545315	0	-0.4328424983438367	-1.6788632633697158	0
3.400582661248871	1.8781348107754872	-0.43033690872646074	0	-0.4490448062525454	-1.6740041297676318	0
3.409919851551015	1.8738663514827045	-0.44594395694254313	0	-0.4652373763237293	-1.6689521481951937	0
3.4192846105291417	1.8694337064661606	-0.46154886888589697	0	-0.4814174336325983	-1.6637065072978892	0
3.4286768085121446	1.8648361775283102	-0.47714932277175837	0	-0.4975821460066284	-1.658266446768789	0
3.4380962878095143	1.8600731150934362	-0.4927429296501765	0	-0.5137286096505935	-1.652631265193192	0
3.4475428649442708	1.855143919803036	-0.5083272383685211	0	-0.5298538545590048	-1.646800321807428	0
3.457016338445509	1.8500480408439322	-0.5238997496691712	0	-0.5459548593629251	-1.6407730343906703	0
3.466516470563427	1.8447849881626677	-0.5394578874589512	0	-0.5620285218931782	-1.634548893578673	0
3.4760429938841817	1.8393543320281895	-0.5549990113881407	0	-0.578071672526239	-1.628127462206217	0
3.485595617395216	1.8337557022562536	-0.5705204283950119	0	-0.5940810864219984	-1.6215083742502567	0
3.4951740254284682	1.8279887911674522	-0.5860193926021376	0	-0.6100534837204853	-1.6146913381878545	0
3.504777864901601	1.8220533639415835	-0.6014930865260246	0	-0.6259855105248183	-1.6076761490935914	0
3.514406747903496	1.8159492603055916	-0.616938627481687	0	-0.6418737459175529	-1.6004626904869979	0
3.5240602658568565	1.8096763883155003	-0.6323530924376197	0	-0.6577147279199621	-1.5930509268395596	0
3.5337379700637235	1.8032347393891974	-0.6477334890405394	0	-0.6735049240889253	-1.5854409211944687	0
3.543439380677056	1.796624385542003	-0.663076772469017	0	-0.6892407492966753	-1.5776328317526565	0
3.5531639878936994	1.7898454812002602	-0.6783798497752462	0	-0.7049185706233139	-1.569626913871521	0
3.5629112427587195	1.782898272330189	-0.6936395680479769	0	-0.7205346957025103	-1.5614235307027737	0
3.5726805678782974	1.7757830917089763	-0.7088527340536092	0	-0.7360853933402715	-1.5530231474645715	0
3.5824713500090333	1.768500366746887	-0.7240161054561074	0	-0.7515668850299684	-1.5444263405379914	0
3.592282937579285	1.7610506241432269	-0.7391263900903763	0	-0.7669753447739857	-1.5356338028228096	0
3.6021146511146362	1.7534344845943834	-0.754180265177966	0	-0.7823069192493167	-1.5266463373547559	0
3.611965768311203	1.745652676678884	-0.7691743576110872	0	-0.7975577082912312	-1.5174648735584886	0
3.6218355426478404	1.737706024762102	-0.7841052757368436	0	-0.8127237978538214	-1.5080904528441719	0
3.631723191373714	1.7295954604639692	-0.7989695943029177	0	-0.8278012452741245	-1.4985242420133376	0
3.641627895281649	1.7213220251895684	-0.8137638577178042	0	-0.8427860832433262	-1.4887675361185504	0
3.6515488111340337	1.7128868617234074	-0.8284846021319034	0	-0.8576743428192891	-1.4788217484320212	0
3.6614850626717756	1.7042912232968042	-0.8431283454019157	0	-0.8724620438763886	-1.4686884210269948	0
3.6714357443913173	1.6955364720252026	-0.8576915962876632	0	-0.8871452050692281	-1.4583692228256906	0
3.6813999219916886	1.6866240799053502	-0.872170858666309	0	-0.9017198487454197	-1.4478659506713198	0
3.6913766364180396	1.677555626368496	-0.8865626409491025	0	-0.9161820110882837	-1.4371805263468247	0
3.70136490710842	1.668332796114219	-0.9008634641552787	0	-0.9305277508644396	-1.4263149939325632	0
3.711363733915228	1.6589573778106654	-0.9150698679373167	0	-0.9447531560811103	-1.4152715181923452	0
3.721372092227516	1.6494312690466273	-0.9291784069600763	0	-0.9588543409886221	-1.4040523903284692	0
3.731388945659251	1.6397564645007408	-0.9431856720973898	0	-0.9728274679020351	-1.3926600139752139	0
3.7414132475911144	1.629935053940551	-0.9570882953832132	0	-0.9866687526618166	-1.3810969027828748	0
3.751443941829083	1.61996922088791	-0.9708829536375462	0	-1.0003744687540919	-1.3693656787928057	0
3.76147996091512	1.6098612435240423	-0.9845663688436755	0	-1.0139409482020123	-1.3574690734538462	0
3.7715202349683072	1.5996134848263341	-0.9981353227960325	0	-1.0273645965887064	-1.3454099159708215	0
3.7815636913266886	1.5892283914849157	-1.0115866588169216	0	-1.04064189516947	-1.3331911319969987	0
3.7916092663521583	1.5787084799615558	-1.024917299522238	0	-1.053769418770733	-1.320815727206533	0
3.8016559042659224	1.5680563353964774	-1.0381242466876475	0	-1.0667438358955235	-1.3082867859958396	0
3.811702550939451	1.557274616011674	-1.0512045745941885	0	-1.0795619024573297	-1.295607476651809	0
3.8217481712768753	1.5463660321800068	-1.064155454042402	0	-1.0922204855621234	-1.2827810267310373	0
3.8317917452910786	1.5353333476774293	-1.0769741478991017	0	-1.1047165592151846	-1.26981072454113	0
3.8418322668727334	1.5241793782116932	-1.0896580102390607	0	-1.117047203580344	-1.2566999174205993	0
3.851868757791338	1.5129069728291926	-1.102204504435354	0	-1.1292096225902553	-1.2434519899002339	0
3.861900259431524	1.5015190197118156	-1.114611192651533	0	-1.1412011336382852	-1.2300703705431937	0
3.871925848211932	1.49001842528196	-1.126875754700932	0	-1.1530191856826122	-1.216558507421319	0
3.881944618690552	1.478408129876238	-1.1389959666772604	0	-1.164661338404154	-1.2029198865680724	0
3.8919556985785673	1.4666910871092154	-1.1509697188007195	0	-1.1761252792082675	-1.1891580077702288	0
3.901958250292618	1.4548702582205366	-1.1627950161023124	0	-1.1874088235084592	-1.1752763779754558	0
3.911951471860772	1.4429486071531465	-1.1744699781120742	0	-1.1985099140012787	-1.1612785055631825	0
3.921934589720064	1.4309291054472095	-1.1859928290542576	0	-1.209426610915429	-1.1471679061418614	0
3.9319068693421753	1.4188147159197906	-1.1973619087428171	0	-1.2201571019134139	-1.1329480834400456	0
3.9418676138878936	1.4066083904642528	-1.2085756690748901	0	-1.230699698186879	-1.1186225267831025	0
3.9518161604247077	1.3943130710499538	-1.2196326678392189	0	-1.2410528280501232	-1.104194712325346	0
3.961751881083402	1.3819316848651044	-1.2305315681316877	0	-1.2512150358239231	-1.08966809740791	0
3.971674186793588	1.3694671362226996	-1.2412711403470715	0	-1.2611849830497663	-1.0750461111226828	0
3.9815825231979636	1.356922308278976	-1.2518502554552937	0	-1.2709614415408697	-1.0603321563908512	0
3.991476379257284	1.3443000488405725	-1.2622678918155716	0	-1.2805432989440633	-1.0455295933789275	0
4.001355267024374	1.3316031929725267	-1.2725231114237197	0	-1.2899295361245713	-1.0306417660752443	0
4.0112187423497705	1.318834533669676	-1.2826150794588789	0	-1.2991192444428368	-1.0156719679551476	0
4.02106639016915	1.3059968378076163	-1.2925430464589573	0	-1.3081116086364277	-1.00062346074774	0
4.030897827318119	1.2930928399169503	-1.3023063490221487	0	-1.316905906766477	-0.9854994671935235	0
4.040712706811855	1.2801252339576352	-1.3119044116119392	0	-1.3255015110426271	-0.9703031614626992	0
4.050510711716558	1.2670966788579159	-1.3213367379691585	0	-1.3338978792691012	-0.9550376757063266	0
4.06029155315787	1.2540097989132966	-1.3306029069139726	0	-1.3420945503407467	-0.9397061005783071	0
4.070054969471355	1.2408671828328053	-1.3397025693359783	0	-1.3500911408285141	-0.9243114841703439	0
4.079800728461328	1.2276713786927471	-1.348635448041835	0	-1.3578873440628074	-0.9088568261529989	0
4.089528624205817	1.214424896321453	-1.357401332478051	0	-1.3654829246988103	-0.8933450806209495	0
4.0992384727392	1.201130211460777	-1.36600007272579	0	-1.37287771275627	-0.8777791610138953	0
4.108930114560721	1.1877897607788306	-1.37443157974966	0	-1.3800716031166935	-0.8621619343218738	0
4.118603412955151	1.1744059426587345	-1.3826958218361163	0	-1.3870645517051816	-0.84649622205413	0
4.128258253221893	1.160981116869869	-1.3907928219159316	0	-1.39385657246227	-0.8307847998976393	0
4.137894539163788	1.1475176081826626	-1.3987226527008207	0	-1.4004477325265599	-0.8150304019884775	0
4.1475121909989365	1.134017708189287	-1.4064854332676584	0	-1.4068381487326864	-0.7992357230789516	0
4.157111155889083	1.1204836594370224	-1.4140813357066826	0	-1.4130279923437143	-0.7834034000119415	0
4.166691384577046	1.106917687331521	-1.4215105647395627	0	-1.4190174716661776	-0.7675360490797027	0
4.176252853969217	1.0933219674766883	-1.4287733740814845	0	-1.4248068447706843	-0.751636227848994	0
4.185795548597545	1.0796986510935818	-1.435870050386512	0	-1.4303964058477119	-0.7357064649253023	0
4.195319472401598	1.0660498475909421	-1.4428009207761856	0	-1.4357864906057065	-0.7197492395980871	0
4.204824638104703	1.0523776390848052	-1.4495663434645718	0	-1.4409774682451542	-0.703766998847185	0
4.214311068856153	1.03868407756457	-1.4561667078312663	0	-1.4459697410207748	-0.687762154052063	0
4.223778802190468	1.0249711786830513	-1.462602435889505	0	-1.4507637447523591	-0.6717370737579785	0
4.233227884751914	1.0112409289145952	-1.4688739773149606	0	-1.455359944456841	-0.6556940920662344	0
4.242658376068572	0.9974952796911628	-1.474981810768216	0	-1.4597588347377444	-0.6396355018040139	0
4.252070343348452	0.9837361546196319	-1.4809264392542187	0	-1.4639609358008479	-0.6235635629784194	0
4.261463855034631	0.969965458689736	-1.4867083852294487	0	-1.4679667895755688	-0.6074805135469044	0
4.270838996477511	0.9561850551061354	-1.492328199412318	0	-1.471776965378405	-0.5913885423733801	0
4.280195852474399	0.9423967906733747	-1.497786449021316	0	-1.475392051223588	-0.5752898188924966	0
4.2895345237994045	0.928602471328626	-1.5030837267086121	0	-1.4788126593449806	-0.5591864645538517	0
4.298855104957104	0.914803894825827	-1.5082206368411246	0	-1.4820394166944282	-0.5430805909943233	0
4.30815770569104	0.9010028188969216	-1.513197806992438	0	-1.4850729719530236	-0.5269742628802603	0
4.317442437988355	0.88720098037186	-1.5180158797333847	0	-1.4879139897413052	-0.5108695202401272	0
4.326709419878809	0.8734000895205961	-1.52267551399211	0	-1.4905631510329354	-0.49476837187046896	0
4.335958772765937	0.85960183400652	-1.5271773829559563	0	-1.4930211514606133	-0.4786727999583069	0
4.345190618613278	0.8458078831143858	-1.5315221721692087	0	-1.4952886999148547	-0.46258476501889595	0
4.3544050846636	0.8320198807472826	-1.5357105812711327	0	-1.4973665191105414	-0.4465061977326722	0
4.3636023064540295	0.8182394409304686	-1.5397433245505974	0	-1.4992553452560986	-0.4304389937121188	0
4.3727824182894	0.8044681621277109	-1.5436211260191721	0	-1.5009559251671603	-0.41438503020237416	0
4.381945560864763	0.7907076159049445	-1.5473447222393242	0	-1.502469017195494	-0.3983461528679154	0
4.3910918729986115	0.7769593594273326	-1.5509148583501275	0	-1.503795389099513	-0.3823241903643842	0
4.400221497996443	0.7632249260162418	-1.5543322902532999	0	-1.5049358185987296	-0.36632094333360754	0
4.409334582210857	0.7495058274186924	-1.557597783460146	0	-1.5058910924272657	-0.35033818705295655	0
4.4184312770359035	0.7358035509245611	-1.5607121132316992	0	-1.5066620058240119	-0.3343776680809657	0
4.427511731694005	0.722119570365788	-1.5636760616028413	0	-1.5072493612861626	-0.3184411170718916	0
4.436576094585185	0.7084553442405107	-1.5664904176929937	0	-1.5076539684935908	-0.30253024658644295	0
4.445624526683933	0.6948122956655404	-1.5691559813465568	0	-1.5078766442524631	-0.2866467277503237	0
4.454657176843576	0.681191849765969	-1.5716735551891314	0	-1.5079182110427396	-0.27079223378878137	0
4.463674209213508	0.6675953925057858	-1.5740439523269603	0	-1.5077794972132217	-0.2549683920954507	0
4.472675788688226	0.6540242928055896	-1.576267991410909	0	-1.507461335798615	-0.23917680998624752	0
4.481662083248948	0.6404798992034507	-1.5783464968636403	0	-1.5069645639855702	-0.2234190708121259	0
4.49063325611865	0.6269635518728877	-1.5802802967765675	0	-1.506290023172912	-0.20769674793767376	0
4.499589469242639	0.6134765775606513	-1.5820702237274284	0	-1.5054385587851375	-0.19201139884203036	0
4.508530884661552	0.6000202877055346	-1.5837171149026579	0	-1.504411019938673	-0.17636456292426947	0
4.517457674460563	0.5865959636733471	-1.585221813474927	0	-1.50320825770979	-0.16075774433378154	0
4.5263700051968225	0.5732048804051159	-1.5865851653517202	0	-1.5018311264241886	-0.14519243946545124	0
4.535268049589423	0.5598482890464236	-1.5878080209215262	0	-1.5002804817812108	-0.12967011675872325	0
4.544151978180541	0.5465274296986754	-1.5888912334295031	0	-1.4985571816819383	-0.1141922315152416	0
4.55302196124643	0.533243528751945	-1.5898356591474656	0	-1.4966620857591917	-0.09876022278957354	0
4.5618781780875945	0.5199977852078944	-1.590642157986982	0	-1.4945960528931812	-0.08337549749652344	0
4.570720801621488	0.5067913939850437	-1.5913115915827187	0	-1.4923599441287017	-0.06803945747864742	0
4.579550011086057	0.49362552714147817	-1.5918448242842256	0	-1.4899546194762028	-0.05275347768761071	0
4.588365989960625	0.4805013372655965	-1.5922427224327855	0	-1.48738093768865	-0.03751891012111167	0
4.5971689151077655	0.46741997388282	-1.592506153642137	0	-1.4846397591095364	-0.02233710285948245	0
4.6059589698360535	0.454382564239534	-1.5926359872463314	0	-1.481731941647383	-0.007209377748909984	0
4.6147363443461655	0.44139021296749026	-1.5926330936657165	0	-1.478658339774862	0.007862969987585516	0
4.6235015858856965	0.4284434858060097	-1.5924983357427343	0	-1.4754196708998184	0.02287927049307608	0
4.632270787532339	0.41552005783115953	-1.592231966978251	0	-1.4720104296953873	0.037865395213710434	0
4.6410431227893785	0.40262266553432435	-1.5918341848300557	0	-1.4684309519014245	0.05281814061538333	0
4.649817790075454	0.38975399855684084	-1.5913052505348473	0	-1.4646816418305633	0.06773435913244658	0
4.658593995872135	0.3769167232518488	-1.5906454883804104	0	-1.4607629774510584	0.08261093187497019	0
4.6673709866276125	0.3641134348789969	-1.5898552817000358	0	-1.4566754941985711	0.09744482404974616	0
4.676148028313475	0.35134668666979635	-1.5889350718759165	0	-1.4524197909631462	0.11223305127541434	0
4.684924414175827	0.338618977632741	-1.5878853555597126	0	-1.4479965239176813	0.12697269372001246	0
4.693699469277546	0.3259327452603387	-1.5867066816423283	0	-1.4434064011380323	0.14166090454456026	0
4.7024725440838235	0.31329037420533346	-1.5853996495236906	0	-1.438650182725762	0.1562948998518442	0
4.711243009832709	0.3006942022965624	-1.583964907631789	0	-1.433728680626406	0.1708719517274219	0
4.720010276218116	0.28814649460953945	-1.5824031481993828	0	-1.428642745801606	0.18538941824621555	0
4.728773768322327	0.27564947615926383	-1.5807151086401283	0	-1.423393278174556	0.19984470563509021	0
4.737532945596614	0.2632053043251549	-1.5789015659170138	0	-1.4179812128045564	0.21423530017643458	0
4.7462872883057585	0.25081608791313886	-1.57696333670529	0	-1.4124075249272965	0.22855874615242947	0
4.755036305203345	0.23848387598067788	-1.5749012735704255	0	-1.406673222405944	0.24281265876633726	0
4.763779531360151	0.22621066078761745	-1.5727162630230014	0	-1.400779344046205	0.25699472072285373	0
4.772516518512406	0.21399839118005512	-1.5704092257953657	0	-1.3947269634078385	0.27110266676208034	0
4.781246851063512	0.20184895006777476	-1.5679811106263666	0	-1.3885171752081171	0.28513430968107023	0
4.789970127583269	0.18976418025087285	-1.5654328970269085	0	-1.3821511054471258	0.29908751049628796	0
4.798685976004027	0.17774586325529232	-1.5627655890617729	0	-1.3756298980673327	0.3129602028879073	0
4.807394040770724	0.16579573721452445	-1.5599802170401065	0	-1.3689547216966451	0.32675037255143696	0
4.8160939885136855	0.1539154890727657	-1.5570778339789426	0	-1.3621267631078993	0.3404560662029978	0
4.824785507866984	0.14210675500739461	-1.5540595136842623	0	-1.3551472248184877	0.3540753910908782	0
4.833468301479883	0.13037113142804096	-1.5509263517337635	0	-1.3480173292029756	0.36760650231431113	0
4.842142095156159	0.11871016272213299	-1.5476794605958994	0	-1.340738308954544	0.38104761696335	0
4.850806628181687	0.10712535453055982	-1.5443199714453968	0	-1.3333114128623096	0.39439699881916557	0
4.859461657222661	0.09561816865328829	-1.5408490312390912	0	-1.3257379006461818	0.40765296423980246	0
4.8681069587296575	0.08419002014353039	-1.5372678001236477	0	-1.318019038731143	0.4208138855152513	0
4.876742316146949	0.07284229446944115	-1.5335774552650998	0	-1.3101561097498475	0.4338781711164759	0
4.885367532626538	0.06157633090157409	-1.5297791842991424	0	-1.3021503995153023	0.44684428484611627	0
4.893982422605787	0.05039343389561649	-1.5258741875210138	0	-1.2940032028347828	0.4597107327486595	0
4.902586813563543	0.0392948710193749	-1.5218636759356736	0	-1.2857158203307866	0.4724760655194348	0
4.911180545954234	0.0282818733271541	-1.5177488700710302	0	-1.2772895568910911	0.4851388780956765	0
4.919763468143879	0.017355642106462954	-1.5135310012996634	0	-1.2687257251678976	0.497697801925279	0
4.928335439823538	0.006517344712433934	-1.5092113092308388	0	-1.2600256409334982	0.5101515097879316	0
4.936896330189873	-0.004231882846440053	-1.5047910415931467	0	-1.251190623538533	0.522498712853563	0
4.9454460168028875	-0.014890934232122023	-1.5002714539039885	0	-1.2422219958507106	0.5347381587915395	0
4.954003681248212	-0.02548252623429825	-1.4956432561546436	0	-1.2331003534820009	0.5468959388628256	0
4.962570741630934	-0.03600694039503608	-1.490906167721658	0	-1.223824389090539	0.5589723691517777	0
4.971146285045133	-0.04646157245159108	-1.486061187216549	0	-1.2143952943413177	0.5709644557915821	0
4.9797293791572885	-0.05684382697742988	-1.481109385161618	0	-1.2048143555663031	0.5828692195242576	0
4.988319075690418	-0.06715112398841869	-1.4760519023271086	0	-1.1950829506553529	0.5946837034451974	0
4.996914415060998	-0.07738090673640725	-1.4708899470530463	0	-1.1852025441982172	0.6064049820962024	0
5.005514424083075	-0.08753064109407231	-1.4656247964648565	0	-1.175174690243534	0.6180301609135209	0
5.014118121288919	-0.09759782395819576	-1.4602577929913354	0	-1.165001026154493	0.6295563860048267	0
5.022724510680407	-0.10757997797255393	-1.4547903478684545	0	-1.1546832798441748	0.6409808382535057	0
5.031332589833177	-0.11747466305992783	-1.449223935648079	0	-1.1442232600063706	0.6523007466666203	0
5.039941352832693	-0.12727948158531305	-1.4435600915235935	0	-1.1336228519018523	0.6635133944126316	0
5.048549785292987	-0.13699207442578057	-1.4378004137472027	0	-1.1228840227483672	0.6746161144540865	0
5.057156874041521	-0.14661013365234804	-1.4319465562721858	0	-1.1120088088923368	0.6856063041707171	0
5.065761600348502	-0.15613139644103724	-1.4260002321681844	0	-1.1009993231877548	0.6964814185126231	0
5.074362950273615	-0.16555365805734834	-1.4199632053290383	0	-1.0898577406704906	0.7072389849429849	0
5.082959911403562	-0.17487476943945526	-1.4138372912408952	0	-1.0785863011598442	0.7178766007708123	0
5.091551474341569	-0.18409264003136283	-1.4076243544657359	0	-1.0671873057938785	0.728391936477534	0
5.10013663452592	-0.19320524082122414	-1.4013263057556071	0	-1.0556631129491538	0.7387827392681583	0
5.108714394772404	-0.2022106079653116	-1.394945098483738	0	-1.0440161329754571	0.7490468372793054	0
5.117283765594552	-0.21110684389137566	-1.3884827265845208	0	-1.0322488257422437	0.759182140903362	0
5.125843769200473	-0.21989212207820752	-1.381941219629628	0	-1.0203636930064934	0.769186648292253	0
5.134393435041183	-0.22856468297486837	-1.3753226442353916	0	-1.0083632823269457	0.7790584407605629	0
5.1429318052136646	-0.2371228400008146	-1.3686290979532216	0	-0.9962501773202175	0.7887956896648293	0
5.151457935427028	-0.24556498073081606	-1.36186270638079	0	-0.9840269938191281	0.79839665778599	0
5.159970892873466	-0.25388956493898446	-1.355025622721739	0	-0.9716963804541907	0.8078596971344575	0
5.1684697584401995	-0.26209512690289033	-1.3481200239243831	0	-0.9592610130462285	0.8171832515961933	0
5.17695363252601	-0.2701802808947737	-1.3411481037249933	0	-0.9467235834590892	0.826365863185937	0
5.185421622203741	-0.2781437087453571	-1.3341120809713845	0	-0.9340868159329994	0.835406157931582	0
5.19387285373673	-0.2859841716788276	-1.3270141872522783	0	-0.9213534461653149	0.8443028593261555	0
5.202306468832507	-0.2937005063592904	-1.3198566677439063	0	-0.9085262241801453	0.8530547838347522	0
5.21072162269594	-0.30129162277224947	-1.3126417807302782	0	-0.8956079147699857	0.8616608384878931	0
5.219117488584192	-0.30875650793605125	-1.305371791589672	0	-0.8826012880090084	0.8701200250805815	0
5.227493252587239	-0.31609422069979604	-1.2980489751626738	0	-0.8695091247584873	0.8784314342601999	0
5.235848114923242	-0.32330389247144503	-1.2906756126343888	0	-0.8563342123201256	0.8865942463366734	0
5.244181293271228	-0.33038472950706216	-1.2832539865566601	0	-0.8430793367572845	0.8946077338506088	0
5.252492017963064	-0.33733600812496223	-1.2757863830893166	0	-0.829747288092691	0.9024712561266808	0
5.2607795340373205	-0.3441570758520583	-1.2682750882571192	0	-0.8163408547872215	0.9101842605409594	0
5.269043098180897	-0.35084734825039615	-1.2607223888348018	0	-0.8028628264608583	0.9177462788967901	0
5.2772819838356755	-0.357406312386909	-1.2531305658499166	0	-0.7893159834156155	0.925156931307117	0
5.285495474959959	-0.3638335210399711	-1.2455018984719683	0	-0.7757031046711439	0.9324159196009688	0
5.293682867636393	-0.370128593347919	-1.2378386608388874	0	-0.7620269633737256	0.9395230280099187	0
5.301843468604582	-0.3762912129821204	-1.2301431217574446	0	-0.7482903273145552	0.9464781210525507	0
5.309976599037687	-0.3823211302512819	-1.2224175394998085	0	-0.7344959506736005	0.9532811458506996	0
5.318081587258547	-0.3882181558819736	-1.2146641670997287	0	-0.7206465844867105	0.9599321250475491	0
5.326157774086878	-0.3939821642927197	-1.2068852457683936	0	-0.7067449658859071	0.9664311604342726	0
5.33420450840212	-0.3996130896080991	-1.1990830076517969	0	-0.6927938240028858	0.9727784283802448	0
5.342221150541201	-0.4051109273272302	-1.1912596711231285	0	-0.6787958725176008	0.9789741816344167	0
5.350207068042822	-0.41047573058616726	-1.1834174435218416	0	-0.6647538155030339	0.9850187450260928	0
5.3581616372620795	-0.41570761056645367	-1.1755585182658363	0	-0.6506703431966644	0.9909125158335224	0
5.366084243456097	-0.42080673576440586	-1.1676850734626596	0	-0.6365481304317764	0.9966559628608473	0
5.373974277593862	-0.4257733291853221	-1.1597992738361746	0	-0.6223898410051617	1.0022496231710678	0
5.381831139775086	-0.4306076698011515	-1.1519032661336195	0	-0.6081981203394666	1.0076941036137672	0
5.3896542364971305	-0.4353100900372633	-1.143999180685452	0	-0.5939755991680632	1.0129900778722742	0
5.397442983167602	-0.4398809765084212	-1.1360891277466225	0	-0.5797248878296763	1.0181382871624103	0
5.405196803464207	-0.4443207687336364	-1.1281751970204486	0	-0.5654485762573017	1.0231395386471998	0
5.412915124885704	-0.4486299557836544	-1.1202594611550458	0	-0.5511492411381429	1.027994701513943	0
5.420597383403112	-0.4528090781744455	-1.1123439700050133	0	-0.536829436409859	1.0327047089512411	0
5.428243019647126	-0.45685872491917967	-1.1044307535731168	0	-0.5224916994063336	1.037270554662436	0
5.435851486102365	-0.4607795364821494	-1.0965218136260801	0	-0.5081385364831787	1.0416932960230476	0
5.443422238986341	-0.4645721995328997	-1.0886191311758264	0	-0.4937724373581291	1.0459740479853892	0
5.450954737574806	-0.4682374459529917	-1.0807246663893435	0	-0.47939587578878534	1.0501139817612133	0
5.458448459982095	-0.4717760595375896	-1.0728403411988068	0	-0.46501127866434194	1.0541143321933821	0
5.4659028857670755	-0.47518886637117835	-1.064968056672221	0	-0.45062105833738125	1.0579763866840524	0
5.47331749659749	-0.4784767345686945	-1.0571096916614657	0	-0.4362276109897902	1.0617014846720496	0
5.4806917911313136	-0.48164057994445497	-1.0492670863162115	0	-0.4218332871734347	1.0652910238291693	0
5.488025274343213	-0.48468135997244016	-1.0414420526281678	0	-0.4074404117378505	1.0687464529983755	0
5.495317456494956	-0.4876000724486921	-1.033636374906199	0	-0.3930512854146125	1.072069270430481	0
5.502567861508031	-0.4903977577937959	-1.0258518001968653	0	-0.37866816781533513	1.0752610261612223	0
5.509776022390331	-0.4930754959088373	-1.0180900425445933	0	-0.36429328583871234	1.078323318195282	0
5.516941483164389	-0.4956344056945036	-1.0103527803521186	0	-0.3499288293515205	1.0812577917108546	0
5.524063792294705	-0.49807564154593464	-1.0026416629644608	0	-0.3355769639753362	1.0840661347861267	0
5.531142515012148	-0.5004003964794996	-0.9949582968661187	0	-0.32123980596093693	1.0867500817322457	0
5.538177226991607	-0.5026098984731759	-0.9873042520322095	0	-0.30691943440570146	1.0893114086481372	0
5.545167515401494	-0.5047054095063546	-0.9796810603774705	0	-0.29261788879391437	1.0917519320590658	0
5.55211297837647	-0.5066882240702146	-0.972090215957048	0	-0.2783371697729168	1.0940735069385092	0
5.559013230317678	-0.5085596692629293	-0.9645331688283073	0	-0.26407922794005667	1.0962780265904053	0
5.565867894589205	-0.5103211012849501	-0.9570113327308264	0	-0.24984597859072724	1.0983674183123115	0
5.572676612013134	-0.5119739062844911	-0.9495260755184926	0	-0.2356392839140145	1.100343644170752	0
5.579439032847018	-0.5135194968254506	-0.9420787277384969	0	-0.2214609694344356	1.102208696601255	0
5.586154824826116	-0.5149593123745766	-0.9346705736093869	0	-0.20731280705996613	1.1039645987922622	0
5.592823668726889	-0.5162948167019005	-0.9273028557515506	0	-0.19319652416528055	1.1056134013874346	0
5.59944526570929	-0.5175274977759006	-0.9199767669651218	0	-0.17911378787490667	1.1071571822395678	0
5.6060193258066535	-0.5186588639369142	-0.9126934628833017	0	-0.16506622932383813	1.1085980415590015	0
5.61254557703184	-0.5196904441663	-0.9054540518846713	0	-0.15105542428605934	1.1099381021284702	0
5.619023762522537	-0.5206237859611672	-0.8982595982589159	0	-0.13708289914983862	1.111179506565151	0
5.625453640796272	-0.5214604538453478	-0.8911111219761546	0	-0.12315013034540889	1.1123244153693153	0
5.631834990083597	-0.5222020283185874	-0.8840095939516085	0	-0.10925853489153863	1.1133750056152087	0
5.638167599818575	-0.5228501032352469	-0.876955945632943	0	-0.09540948886217514	1.1143334674600878	0
5.644451282215239	-0.5234062855454827	-0.8699510562731132	0	-0.08160430216389455	1.1152020039970285	0
5.650685861534998	-0.5238721925808253	-0.8629957650736604	0	-0.06784424199011996	1.115982827575586	0
5.656871177302185	-0.5242494510001209	-0.8560908678392103	0	-0.05413052595117126	1.1166781584649144	0
5.663007091533044	-0.524539695649741	-0.8492371091626008	0	-0.0404643060717043	1.1172902236681583	0
5.66909347891996	-0.5247445673938671	-0.8424351936693876	0	-0.026846690588898867	1.1178212538446342	0
5.675130228461907	-0.5248657119200797	-0.8356857845255545	0	-0.013278740578838493	1.1182734817884201	0
5.681117248456118	-0.5249047784294183	-0.8289894982048522	0	0.0002385411083241206	1.1186491410037709	0
5.687054466356158	-0.5248634180126027	-0.8223469050153114	0	0.013704209539387594	1.1189504637235643	0
5.6929542353220945	-0.5247429454483714	-0.8157446443337764	0	0.027145707761504392	1.119180089188377	0
5.698827442020759	-0.5245440694251017	-0.8091709652131325	0	0.040587644600201166	1.119340044827278	0
5.704673146933017	-0.5242675522403217	-0.8026273329047946	0	0.054027853880593224	1.1194317452296207	0
5.710490401501709	-0.5239142072751304	-0.7961152090482538	0	0.06746413417095232	1.1194566615940909	0
5.716278278330881	-0.5234848969845467	-0.7896360173203665	0	0.08089431766748727	1.1194163206745922	0
5.722035865715594	-0.5229805318015451	-0.7831911490491595	0	0.0943162575928175	1.1193123024656597	0
5.727762274052768	-0.5224020681870056	-0.7767819555756881	0	0.10772784307044392	1.1191462378010208	0
5.733456626343795	-0.521750508077515	-0.7704097584695765	0	0.12112697683891606	1.1189198062128536	0
5.739118067249189	-0.5210268965894215	-0.7640758390259648	0	0.13451159624095113	1.1186347333302842	0
5.744745759955633	-0.520232320787268	-0.7577814414523604	0	0.14787966573855132	1.1182927884692393	0
5.750338894915104	-0.5193679067808806	-0.7515277628258095	0	0.16122919756687107	1.1178957814847708	0
5.75589668936305	-0.5184348177255963	-0.745315953423979	0	0.17455825077185264	1.117445559863457	0
5.761418383879181	-0.5174342524132514	-0.7391471204106339	0	0.18786492303470692	1.1169440061232463	0
5.76690324727097	-0.5163674424615341	-0.7330223222693778	0	0.2011473624234936	1.1163930345326092	0
5.772350579964268	-0.5152356494337624	-0.7269425649680412	0	0.2144037758167452	1.1157945877191071	0
5.777759708071331	-0.5140401638139308	-0.7209088085818176	0	0.22763241469460188	1.1151506342553772	0
5.783129991981282	-0.5127823009595387	-0.7149219577574462	0	0.24083159626440223	1.1144631646625243	0
5.78846082255355	-0.5114633995290492	-0.7089828660666365	0	0.2539996945063125	1.113734188727325	0
5.793751622621464	-0.5100848188009394	-0.7030923344801501	0	0.2671351441520052	1.1129657322610655	0
5.7990018511167865	-0.5086479351500293	-0.6972511069781231	0	0.28023645133503444	1.112159833407092	0
5.804210998349976	-0.5071541408067745	-0.6914598760526807	0	0.2933021823285547	1.1113185402616137	0
5.809378590721526	-0.5056048401125145	-0.6857192777556388	0	0.30633097577591223	1.110443907144219	0
5.814504186974975	-0.5040014481233421	-0.68002989619443	0	0.31932153382042155	1.109537992239287	0
5.819587382427915	-0.502345386873256	-0.6743922592002023	0	0.3322726333479584	1.1086028539776829	0
5.8246278074776	-0.5006380833039566	-0.6688068403954625	0	0.3451831229027441	1.1076405484249798	0
5.829625125217712	-0.49888096765015694	-0.6632740622691852	0	0.35805191723205904	1.1066531269965942	0
5.834579033621273	-0.4970754703369303	-0.6577942942183713	0	0.37087800353441874	1.1056426334059224	0
5.83948926548193	-0.4952230195912702	-0.6523678531052975	0	0.38366044209148614	1.104611101096466	0
5.844355586615095	-0.493325039771871	-0.6469950057589703	0	0.39639836238823	1.103560551155811	0
5.84917779625555	-0.49138294896210444	-0.6416759690650523	0	0.4090909649390434	1.1024929898999085	0
5.853955724658457	-0.48939815773652834	-0.6364109131571368	0	0.4217375157929809	1.1014104071878914	0
5.858689234753731	-0.4873720663734134	-0.6311999601484737	0	0.43433735171559645	1.100314773966326	0
5.863378220895153	-0.4853060632650255	-0.6260431860814603	0	0.4468898777941674	1.0992080405647813	0
5.868022605615524	-0.4832015243634103	-0.6209406250695517	0	0.459394559624344	1.0980921356211892	0
5.872622341781998	-0.4810598103457245	-0.6158922675022187	0	0.4718509299400912	1.0969689638667368	0
5.877177410398495	-0.47888226575006804	-0.610898063040817	0	0.48425858363541685	1.0958404050564237	0
5.88168781812268	-0.47667021844080143	-0.6059579239163216	0	0.49661717187726917	1.0947083131317428	0
5.886153599120514	-0.47442497707302717	-0.6010717234688652	0	0.5089264080514248	1.0935745144300115	0
5.890574811413481	-0.4721478313124958	-0.5962393007165605	0	0.5211860586584721	1.0924408073907252	0
5.894951536408346	-0.46984005064842055	-0.591460461424834	0	0.5333959428369315	1.091308961598673	0
5.899283878813247	-0.4675028830499171	-0.5867349787482596	0	0.5455559330090347	1.0901807168344728	0
5.9035719662596335	-0.465137553812189	-0.5820625941875193	0	0.5576659547699151	1.0890577823081298	0
5.907815944050609	-0.4627452672260896	-0.5774430238399215	0	0.5697259729329032	1.0879418372868914	0
5.912015977711006	-0.4603272041064979	-0.57287595612835	0	0.5817359994792445	1.0868345297910837	0
5.916172251639159	-0.45788452146689657	-0.5683610537715198	0	0.5936960906066633	1.0857374764015217	0
5.920284967381926	-0.4554183525349142	-0.5638979561446025	0	0.6056063426202177	1.0846522622665007	0
5.924354342504299	-0.4529298065386831	-0.559486280974139	0	0.6174668894514016	1.083580441043531	0
5.928380608144278	-0.4504199694142754	-0.5551256274380512	0	0.6292778962583021	1.0825235352692952	0
5.932364011073789	-0.44788990180966964	-0.5508155743656239	0	0.6410395661681212	1.081483035621681	0
5.936304810841151	-0.4453406401648533	-0.5465556837526284	0	0.6527521326645885	1.080460401552366	0
5.940203278962281	-0.44277319664236986	-0.5423455020348018	0	0.664415857864338	1.0794570614456593	0
5.944059697452841	-0.44018855956907077	-0.538184562054594	0	0.6760310287733425	1.078474413006907	0
5.94787435982862	-0.4375876922910259	-0.5340723823468971	0	0.6875979609405213	1.077513823078605	0
5.951647568587589	-0.43497153442612857	-0.5300084702051917	0	0.699116991521307	1.0765766284121223	0
5.955379633871539	-0.43234100245937357	-0.5259923234513507	0	0.7105884757300176	1.0756641361669486	0
5.959070875793388	-0.4296969877887416	-0.522023428245424	0	0.7220127945639297	1.0747776235624125	0
5.962721620317594	-0.4270403593446379	-0.5181012638179907	0	0.7333903427219516	1.0739183391544072	0
5.966332199931352	-0.4243719629273627	-0.5142253020270021	0	0.7447215311333967	1.073087502959478	0
5.969902953112304	-0.42169262141164193	-0.5103950081958366	0	0.7560067858069389	1.0722863069147528	0
5.973434223763533	-0.4190031350150949	-0.5066098419710455	0	0.7672465465541718	1.0715159153762392	0
5.976926359866917	-0.4163042822155106	-0.502869259001811	0	0.7784412631702244	1.0707774658060647	0
5.980379713269934	-0.4135968198650873	-0.49917271138827046	0	0.78959139514687	1.0700720692198982	0
5.983794640534708	-0.41088148246913453	-0.49551964698111506	0	0.8006974148641162	1.069400810458847	0
5.9871715004173565	-0.40815898414432206	-0.4919095122740662	0	0.8117597998650103	1.068764749163784	0
5.990510653726893	-0.40543001878665935	-0.4883417527332888	0	0.8227790326908664	1.0681649202442935	0
5.993812463723828	-0.4026952597979884	-0.48481581253935035	0	0.8337556025297159	1.0676023342791732	0
5.997077295475087	-0.39995536066692217	-0.4813311354334901	0	0.8446900034485212	1.067077978132276	0
6.000305515135604	-0.3972109556538475	-0.47788716562944084	0	0.8555827323142284	1.066592815571382	0
6.003497490273183	-0.39446265961748794	-0.47448334760078165	0	0.8664342901963376	1.0661477877288297	0
6.006653587804611	-0.39171106991409904	-0.47111912840513426	0	0.8772451756346217	1.0657438139011168	0
6.009774176122359	-0.38895676470707236	-0.4677939555295039	0	0.8880158921303228	1.0653817917646373	0
6.012859623068826	-0.386200304868679	-0.4645072791539763	0	0.8987469414985564	1.065062598169612	0
6.015910296313588	-0.3834422338246809	-0.461258551843827	0	0.9094388253773483	1.0647870896008242	0
6.018926562365269	-0.38068307862818623	-0.4580472296876053	0	0.9200920419766967	1.064556102779008	0
6.021908788068864	-0.3779233487805032	-0.45487277078052635	0	0.9307070915659662	1.0643704550571627	0
6.024857337751056	-0.37516353905017463	-0.451734638333366	0	0.9412844665556912	1.0642309451360425	0
6.027772574775698	-0.3724041282724163	-0.4486322990785851	0	0.9518246571243155	1.0641383534273188	0
6.030654862763542	-0.3696455783696302	-0.4455652220281844	0	0.9623281558930267	1.0640934425713369	0
6.033504561203678	-0.36688833874792065	-0.4425328831924314	0	0.972795442147994	1.064096958038133	0
6.036322030978647	-0.3641328412184498	-0.4395347597427466	0	0.9832270021597518	1.0641496285600065	0
6.039107638767457	-0.36137949568432814	-0.436570325361221	0	0.9936233462868668	1.0642521671071958	0
6.041861740184603	-0.35862870690069404	-0.43363906821148784	0	1.0039849465843373	1.0644052710200513	0
6.044584687390646	-0.35588086745821573	-0.43074048286623867	0	1.0143122645548484	1.0646096223037507	0
6.047276830078946	-0.35313635707518587	-0.42787406927828914	0	1.024605754844895	1.0648658880729267	0
6.049938517386986	-0.3503955408678674	-0.42503933076112876	0	1.034865872705734	1.065174721229178	0
6.052570094394215	-0.3476587731575004	-0.42223577772914256	0	1.0450930606994857	1.0655367605858568	0
6.055171904606454	-0.34492639517135393	-0.4194629250594117	0	1.0552877582993347	1.0659526315639283	0
6.057744287043411	-0.34219873833809017	-0.41672029519907	0	1.0654503905612756	1.0664229461695545	0
6.060287580064885	-0.3394761205091284	-0.41400741408739533	0	1.0755813831843326	1.0669483040351664	0
6.06280211824044	-0.33675884949635454	-0.41132381448881533	0	1.085681150270773	1.0675292923153465	0
6.065288234306726	-0.33404722122165464	-0.40866903389837117	0	1.0957501021588412	1.0681664864926685	0
6.067746255872786	-0.3313415235522665	-0.4060426180504265	0	1.1057886321127954	1.0688604499271301	0
6.070176510341171	-0.32864203116387536	-0.4034441156507477	0	1.115797136315117	1.0696117355288581	0
6.072579320499525	-0.3259490106076688	-0.40087308307044794	0	1.12577599596735	1.0704208849541261	0
6.074955006565844	-0.32326271830885983	-0.39832908214425755	0	1.1357255856161268	1.0712884295177596	0
6.07730388609306	-0.3205834008919502	-0.39581168025182145	0	1.1456462728268388	1.0722148905681215	0
6.079626272607448	-0.3179112969717502	-0.3933204517559038	0	1.1555384124216168	1.0732007792875118	0
6.081922477732505	-0.31524663496001254	-0.39085497570259575	0	1.1654023554560033	1.0742465978774076	0
6.084192808927638	-0.31258963589686345	-0.3884148382221383	0	1.1752384395776183	1.075352838927491	0
6.086437571537549	-0.3099405113043813	-0.3859996303023266	0	1.1850469977994122	1.0765199866566753	0
6.088657068473894	-0.30729946374551664	-0.3836089480981326	0	1.194828357247076	1.0777485171995214	0
6.090851597153753	-0.3046666907035121	-0.38124239620154166	0	1.2045828255902418	1.0790388971700762	0
6.093021453431045	-0.3020423801458309	-0.37889958337929486	0	1.2143107082522848	1.0803915860535747	0
6.095166930259561	-0.2994267123040541	-0.3765801239777727	0	1.2240123025928356	1.0818070358510012	0
6.097288317202866	-0.2968198604845073	-0.37428363841994255	0	1.2336878956587718	1.0832856910398159	0
6.099385901175519	-0.2942219903737282	-0.37200975237004336	0	1.2433377675037347	1.0848279893438066	0
6.101459964700746	-0.29163326241021	-0.3697580985888984	0	1.2529621831042117	1.086434360692629	0
6.103510788750233	-0.28905382846891	-0.36752831381982304	0	1.2625614053896752	1.0881052295793863	0
6.1055386502767535	-0.2864838351310917	-0.3653200414296856	0	1.2721356837897648	1.08984101344531	0
6.107543823746376	-0.2839234219674903	-0.3631329297086272	0	1.2816852613036946	1.0916421241225567	0
6.1095265798475955	-0.28137272337639113	-0.36096663324030237	0	1.2912103683197549	1.0935089669341023	0
6.111487187503317	-0.27883186619715133	-0.35882081066822624	0	1.3007112321803662	1.0954419427746587	0
6.113425911259416	-0.2763009732643632	-0.3566951275125112	0	1.3101880645501753	1.0974414458482245	0
6.115343013837021	-0.27378016029415864	-0.35458925334012004	0	1.3196410736851532	1.0995078663650633	0
6.117238753902714	-0.2712695389792324	-0.35250286417198073	0	1.3290704534593938	1.1016415884440995	0
6.119113387778018	-0.2687692149354164	-0.350435640570115	0	1.3384763916584181	1.1038429920864612	0
6.120967169648471	-0.2662792875719782	-0.34838726736237935	0	1.3478590710832916	1.1061124537612637	0
6.122800349232414	-0.2637998533961682	-0.3463574361796652	0	1.3572186576798173	1.1084503437485824	0
6.124613173940466	-0.2613310033099861	-0.3443458430377352	0	1.3665553112663702	1.11085702882571	0
6.126405889269971	-0.2588728222123186	-0.34235218785398325	0	1.3758691876209923	1.1133328731277383	0
6.12817873656411	-0.256425392227891	-0.3403761768987137	0	1.385160426799871	1.1158782352794792	0
6.129931955364953	-0.2539887896534948	-0.33841752014274656	0	1.394429165226979	1.1184934717548871	0
6.131665781464335	-0.2515630878104051	-0.3364759333925036	0	1.4036755253797404	1.121178934226312	0
6.1333804482633605	-0.24914835532862775	-0.3345511367381332	0	1.41289962280126	1.1239349716447722	0
6.135076187259391	-0.24674465559499253	-0.33264285396331217	0	1.422101568727958	1.126761931299783	0
6.136753225930463	-0.2443520498980194	-0.33075081488683866	0	1.4312814585414528	1.1296601554746692	0
6.138411790029773	-0.24197059433539553	-0.32887475274673983	0	1.4404393840647531	1.1326299853404915	0
6.1400521020028505	-0.23960034221424953	-0.3270144059479685	0	1.4495754248178527	1.1356717583813405	0
6.141674381907672	-0.2372413428859029	-0.3251695169890833	0	1.4586896529307525	1.1387858100872543	0
6.143278847131711	-0.2348936422946827	-0.323339832746678	0	1.4677821314673838	1.14197247356069	0
6.144865712588041	-0.23255728283342836	-0.3215251042172753	0	1.4768529154083119	1.1452320799977653	0
6.146435190687122	-0.23023230352036028	-0.3197250865138438	0	1.4859020513837775	1.148564958752004	0
6.147987491023986	-0.22791874060174824	-0.31793953919150114	0	1.4949295757275602	1.1519714367389273	0
6.14952282080453	-0.2256166270587352	-0.31616822572658143	0	1.5039355167816686	1.1554518393925082	0
6.151041384814133	-0.223325992782376	-0.3144109135183075	0	1.5129198946008338	1.1590064907028164	0
6.152543385441717	-0.22104686466488246	-0.3126673738274846	0	1.521882720971274	1.1626357133630818	0
6.15402902230813	-0.2187792672942593	-0.3109373821770779	0	1.5308239970363953	1.166339827912198	0
6.155498493120667	-0.21652322177983238	-0.30922071732738843	0	1.539743718272977	1.1701191548887926	0
6.156951992833316	-0.21427874715488246	-0.3075171622219087	0	1.5486418693068928	1.1739740128147318	0
6.158389714134736	-0.2120458597552083	-0.3058265033895045	0	1.5575184266907167	1.177904719443664	0
6.159811847102963	-0.20982457387589634	-0.3041485313211773	0	1.5663733566142326	1.1819115908485756	0
6.161218580096324	-0.20761490049824008	-0.3024830393901228	0	1.5752066202918047	1.185994943959241	0
6.162610098902929	-0.2054168487270036	-0.3008298248234961	0	1.5840181685501393	1.1901550942626913	0
6.163986586506262	-0.2032304262905606	-0.2991886889603594	0	1.5928079400871928	1.1943923549701052	0
6.165348224120231	-0.20105563801928425	-0.2975594359954073	0	1.6015758678538237	1.19870704011233	0
6.166695191464437	-0.19889248549214675	-0.29594187261126875	0	1.610321880805535	1.203099465669332	0
6.168027664732525	-0.19674097040328217	-0.2943358103897676	0	1.6190458905699225	1.207569943002562	0
6.169345818777004	-0.1946010911707589	-0.29274106316806325	0	1.6277478053940864	1.2121187858660432	0
6.170649826419537	-0.19247284413435864	-0.2911574478344247	0	1.636427525583186	1.2167463083136603	0
6.171939857475672	-0.19035622525851598	-0.28958478549245686	0	1.6450849367812623	1.2214528211399285	0
6.173216081093236	-0.18825122640527242	-0.28802289859102065	0	1.6537199254326815	1.2262386403034937	0
6.17447866265369	-0.18615784052360232	-0.28647161468167853	0	1.6623323577699258	1.2311040755365086	0
6.175727767223149	-0.1840760560542931	-0.28493076217183316	0	1.6709221029867856	1.2360494432793172	0
6.176963556141394	-0.18200586268091865	-0.283400174493294	0	1.6794890097900408	1.2410750535146795	0
6.178186190320914	-0.17994724592890715	-0.28187968601252067	0	1.6880329288818188	1.2461812227688445	0
6.17939582761801	-0.17790019165184426	-0.2803691352594706	0	1.696553694614726	1.2513682635185108	0
6.18059262420829	-0.17586468382411735	-0.27886836320676656	0	1.705051134300376	1.2566364896751032	0
6.181776734678541	-0.17384070446220767	-0.27737721312711794	0	1.7135250687492933	1.261986217107698	0
6.182948311848911	-0.17182823400530747	-0.2758955307904239	0	1.7219753108809541	1.267417762955586	0
6.18410750550206	-0.1698272535959167	-0.27442316605887557	0	1.7304016562892153	1.2729314395384057	0
6.185254464291333	-0.16783774189638198	-0.27295997046128306	0	1.7388038967465351	1.2785275630173591	0
6.186389335413834	-0.1658596757137393	-0.27150579757532445	0	1.7471818177833853	1.28420645211551	0
6.187512263845237	-0.16389303141013747	-0.27006050398672404	0	1.7555351928762262	1.2899684243154008	0
6.188623392805042	-0.16193778418086568	-0.2686239486815511	0	1.7638637866248816	1.2958137980049074	0
6.189722863822437	-0.1599939080164001	-0.2671959929435546	0	1.7721673550521673	1.3017428927809074	0
6.190810816998101	-0.15806137531193876	-0.2657764999940297	0	1.7804456474141714	1.3077560308849598	0
6.191887389498348	-0.15614015962538072	-0.2643653369456031	0	1.7886983944909622	1.313853528705394	0
6.192952717743308	-0.1542302318714891	-0.2629623719363992	0	1.7969253249888417	1.3200357086999661	0
6.1940069362734675	-0.15233156240350781	-0.2615674755901233	0	1.8051261567452817	1.3263028931463192	0
6.195050178344303	-0.15044412001682436	-0.2601805202163331	0	1.8133006011304265	1.3326554075680912	0
6.196082575128281	-0.14856787345975264	-0.25880138085402465	0	1.8214483566121604	1.3390935758743614	0
6.197104255936407	-0.14670279111766382	-0.25742993497519434	0	1.8295691101758835	1.34561772135973	0
6.19811534871318	-0.14484884018343366	-0.25606606181163505	0	1.8376625410082614	1.352228169679772	0
6.199115979869542	-0.1430059870253887	-0.25470964256291184	0	1.8457283189855767	1.3589252477781864	0
6.200106274653136	-0.14117419656705185	-0.25336055987816875	0	1.8537661074742986	1.3657092863677067	0
6.201086355983287	-0.1393534345071538	-0.25201869943103616	0	1.8617755536582885	1.3725806118637336	0
6.2020563452915844	-0.13754366584533412	-0.2506839487769914	0	1.8697562950275668	1.3795395517179225	0
6.203016363431993	-0.135744853236536	-0.2493561960809137	0	1.8777079667184164	1.3865864410591648	0
6.203966528611606	-0.13395696091986753	-0.2480353329591656	0	1.8856301842226189	1.3937216076178176	0
6.204906958280535	-0.13217995124887602	-0.24672125186471006	0	1.8935225587439204	1.4009453852731173	0
6.20583776798982	-0.13041378689683614	-0.24541384766176216	0	1.9013846874747926	1.4082581054399756	0
6.206759072305421	-0.12865842919028306	-0.2441130163406194	0	1.9092161610275677	1.415660103941174	0
6.207670983630632	-0.12691384040889483	-0.2428186566697373	0	1.9170165532069217	1.4231517114642922	0
6.20857361375046	-0.12517998090103538	-0.24153066800745968	0	1.9247854338995427	1.4307332658227772	0
6.209467072613233	-0.12345681146613365	-0.24024895201874735	0	1.9325223584510656	1.438405101925069	0
6.210351468622938	-0.12174429286237454	-0.2389734122639145	0	1.940226869852279	1.4461675537606218	0
6.211226909659845	-0.12004238388185103	-0.23770395271633937	0	1.9478985074135433	1.454020963289429	0
6.212093501427059	-0.11835104460788719	-0.23644048014225436	0	1.955536792107897	1.4619656657346327	0
6.212951348538606	-0.1166702343659782	-0.23518290253013446	0	1.963141235775237	1.4700019988512634	0
6.213800554429716	-0.11499991194578074	-0.2339311292101945	0	1.9707113401230507	1.4781303020755647	0
6.214641220734373	-0.11334003688094743	-0.23268507177088651	0	1.9782465909052016	1.4863509102853718	0
6.215473448649668	-0.11169056681154792	-0.23144464203772813	0	1.9857464698671161	1.4946641668095209	0
6.216297337340947	-0.1100514606832194	-0.23020975443296843	0	1.9932104401999409	1.503070407639316	0
6.217112985380075	-0.10842267594950217	-0.22898032383171668	0	2.0006379592262498	1.5115699755032264	0
6.217920488957427	-0.10680417218820003	-0.22775626825048273	0	2.008028461882789	1.5201632011058035	0
6.218719944554228	-0.10519590580751653	-0.22653750480985171	0	2.015381384833918	1.5288504309228899	0
6.219511446680479	-0.10359783461486216	-0.2253239531463148	0	2.02269614558832	1.5376320032838418	0
6.220295088634838	-0.10200991635061371	-0.22411553426999292	0	2.0299721491326843	1.5465082559218193	0
6.221070962121564	-0.10043210951665178	-0.22291217116139178	0	2.0372087840788735	1.5554795211882462	0
6.221839158595159	-0.09886437068911914	-0.22171378668698116	0	2.0444054349349745	1.5645461412862784	0
6.222599767941545	-0.0973066572372789	-0.22052030563399874	0	2.0515614695875004	1.5737084530224437	0
6.223352879099412	-0.09575892610483885	-0.21933165374697078	0	2.0586762448279163	1.5829667947068604	0
6.224098579292068	-0.09422113543485447	-0.21814775894352126	0	2.065749098816731	1.5923214963395191	0
6.224836955003416	-0.09269324261175244	-0.2169685497807521	0	2.072779360013897	1.601772891146224	0
6.225568091894031	-0.09117520446623477	-0.21579395557541775	0	2.079766346173047	1.611321314602063	0
6.226292074138928	-0.08966697869050974	-0.214623907466838	0	2.086709357754047	1.6209670955347615	0
6.227008984942993	-0.08816852281534698	-0.21345833759866586	0	2.0936076825528125	1.6307105623113753	0
6.227718906588174	-0.0866797941490321	-0.21229717903998024	0	2.100460595904165	1.640552043264217	0
6.228421920169867	-0.0852007503692143	-0.21114036621736035	0	2.107267357875622	1.6504918627366014	0
6.229118105807117	-0.08373134912372546	-0.209987834576842	0	2.1140272150214323	1.660530343561745	0
6.229807542520156	-0.08227154832810549	-0.20883952078999987	0	2.12073939892837	1.6706678049272443	0
6.230490308656447	-0.08082130530104509	-0.20769536204648253	0	2.127403130102051	1.680904568304582	0
6.231166481148879	-0.07938057837484433	-0.20655529729627203	0	2.134017610473815	1.6912409460754023	0
6.2318361363865895	-0.07794932508322173	-0.20541926579468683	0	2.1405820316350805	1.701677254190288	0
6.232499348882637	-0.07652750504495844	-0.2042872093661586	0	2.1470955615194622	1.7122137910240236	0
6.233156193319412	-0.07511507562520954	-0.20315906893398164	0	2.1535573642036527	1.7228508689829183	0
6.233806742526263	-0.07371199630352705	-0.2020347879724285	0	2.1599665797992404	1.733588782090266	0
6.234451069289975	-0.07231822481654643	-0.20091430940348876	0	2.166322342003798	1.7444278348439264	0
6.23508924474912	-0.07093372065324097	-0.1997975783735955	0	2.172623762034313	1.7553683153753874	0
6.235721339502221	-0.0695584426978783	-0.19868454034259378	0	2.178869939295489	1.7664105133353654	0
6.236347422932164	-0.0681923507286095	-0.19757514227131637	0	2.1850599544642755	1.7775547078630876	0
6.23696756353656	-0.06683540473684042	-0.196469332055652	0	2.1911928725070515	1.7888011725959254	0
6.237581829372088	-0.06548756398361853	-0.19536705773428154	0	2.1972677468375985	1.8001501834306026	0
6.238190287190881	-0.0641487889216279	-0.19426826903629002	0	2.203283610539741	1.811602002335137	0
6.238793003023735	-0.06281903995183397	-0.1931729163510459	0	2.2092394819035577	1.8231568873282402	0
6.239390042166079	-0.061498277481890656	-0.1920809507546688	0	2.215134364057575	1.834815091877292	0
6.239981468979618	-0.0601864623943322	-0.19099232437850552	0	2.220967242785265	1.8465768605452668	0
6.240567346899737	-0.058883556063385044	-0.18990699041004033	0	2.2267370863859273	1.858442428381376	0
6.241147738580559	-0.05758952006389993	-0.18882490283678838	0	2.2324428468979516	1.8704120231537567	0
6.241722705944659	-0.05630431608847294	-0.18774601636018187	0	2.238083460380616	1.8824858658511856	0
6.2422923100782945	-0.05502790620933121	-0.18667028659930346	0	2.243657845684694	1.8946641679369518	0
6.242856611296094	-0.053760252762402226	-0.18559766997991264	0	2.24916490489722	1.9069471320531428	0
6.2434156689533955	-0.052501318797970535	-0.18452812410390654	0	2.2546035213339617	1.919334947200425	0
6.243969542030081	-0.051251066793604985	-0.1834616066432415	0	2.2599725650460645	1.9318278009923537	0
6.244518288435481	-0.050009460245249215	-0.18239807667762845	0	2.265270885884075	1.9444258636593603	0
6.245061965367251	-0.04877646288725174	-0.18133749402263477	0	2.270497316842701	1.9571292951831305	0
6.245600629429962	-0.047552038447537935	-0.1802798190048526	0	2.2756506750388694	1.9699382475041112	0
6.246134336192775	-0.04633615167828546	-0.17922501334084553	0	2.2807297573394725	1.98285285330671	0
6.246663140869287	-0.04512876683480045	-0.178173038811482	0	2.2857333467291197	1.9958732415206872	0
6.247187097856256	-0.0439298487476547	-0.17712385817653242	0	2.2906602077672766	2.0089995256928104	0
6.247706260460629	-0.04273936347615368	-0.17607743574528273	0	2.2955090839696157	2.0222317959832967	0
6.248220681735377	-0.041557276418681226	-0.17503373571287878	0	2.300278705567756	2.035570139389752	0
6.248730413875356	-0.04038355371792343	-0.17399272338117414	0	2.304967783743967	2.0490146238539864	0
6.249235508428941	-0.03921816179895684	-0.17295436474615122	0	2.3095750125491246	2.0625653027942765	0
6.249736016435108	-0.0380610670736631	-0.17191862622383622	0	2.3140990700720145	2.0762222181227084	0
6.250231987914555	-0.03691223713893356	-0.17088547571562657	0	2.3185386137977524	2.089985385538714	0
6.250723472561329	-0.035771639199471295	-0.16985488119077527	0	2.322892286840899	2.103854812522149	0
6.251210519629936	-0.03463924034439133	-0.1688268109160162	0	2.327158716801398	2.117830494967613	0
6.251693176951556	-0.033515009857126854	-0.1678012355515875	0	2.3313365071955	2.1319123878652135	0
6.252171492490648	-0.03239891561660959	-0.16677812487949872	0	2.3354242511207377	2.146100449053189	0
6.252645513185003	-0.03129092681489303	-0.16575745026905642	0	2.339420521166133	2.1603946049035265	0
6.253115285760764	-0.030191012074738496	-0.16473918294698217	0	2.3433238764307127	2.174794773587703	0
6.253580855857936	-0.029099141513194256	-0.16372329589676438	0	2.3471328552528807	2.1893008376829473	0
6.2540422688530395	-0.02801528483523381	-0.1627097620944015	0	2.3508459821868235	2.203912668270326	0
6.254499569547052	-0.026939412080151125	-0.16169855519042484	0	2.354461765452281	2.2186301147047125	0
6.254952802097456	-0.02587149379915839	-0.16068964967465613	0	2.357978696535807	2.233453001446674	0
6.255402010206797	-0.02481150062833339	-0.15968302047093547	0	2.3613952518131045	2.2483811332403967	0
6.255847237025973	-0.023759403532010094	-0.15867864316130298	0	2.364709891920181	2.2634142911517645	0
6.256288524944473	-0.022715174315583238	-0.15767649447701204	0	2.367921060428064	2.27855222436243	0
6.256725916161045	-0.021678784291512654	-0.15667655101920885	0	2.3710271882431515	2.293794668656341	0
6.257159452073552	-0.0206502057376745	-0.15567879065466478	0	2.3740266893641815	2.309141324625693	0
6.257589173633613	-0.019629411073350284	-0.15468319172541906	0	2.3769179637382694	2.3245918687908893	0
6.258015121653959	-0.018616372141062938	-0.15368973233698804	0	2.379699399445603	2.3401459641304383	0
6.258437336116226	-0.017611061864638376	-0.15269839197295035	0	2.3823693683045377	2.3558032342876585	0
6.258855856502251	-0.01661345347721231	-0.15170915074766494	0	2.38492622851121	2.371563274228466	0
6.259270721953049	-0.015623520154923857	-0.15072198903993853	0	2.387368325906717	2.3874256553619664	0
6.259681971115678	-0.01464123539392554	-0.1497368878621503	0	2.3896939933259804	2.403389918987415	0
6.260089642389254	-0.013666572434635905	-0.14875382827872263	0	2.3919015522987292	2.4194555850331834	0
6.260493773301857	-0.012699505763214075	-0.1477727929181005	0	2.3939893100340237	2.4356221266252986	0
6.260894401308365	-0.011740009216013949	-0.1467937640617803	0	2.395955564177274	2.45188900052114	0
6.261291563442016	-0.010788056822688756	-0.1458167244854005	0	2.3977986011948595	2.4682556328137424	0
6.2616852961236	-0.009843623275046788	-0.14484165794250697	0	2.3995166959953673	2.4847214100035844	0
6.262075635662882	-0.00890668273537743	-0.14386854793628384	0	2.401108114637505	2.501285698933609	0
6.262462617908092	-0.007977209686542417	-0.1428973785869744	0	2.4025711131019687	2.5179478316206225	0
6.26284627818358	-0.0070551790925216015	-0.14192813480417887	0	2.403903937663185	2.534707101448599	0
6.263226651477068	-0.006140565958691625	-0.14096080182905638	0	2.405104826171706	2.5515627702454227	0
6.263603772509176	-0.005233345173704945	-0.13999536506049653	0	2.4061720087036855	2.568514070722528	0
6.2639776757219705	-0.004333491545742456	-0.13903181008386414	0	2.4071037079056405	2.58556020545513	0
6.264348395046403	-0.0034409803712242377	-0.1380701232766378	0	2.4078981389450154	2.602700335518334	0
6.264715964208762	-0.0025557867061605606	-0.1371102910261723	0	2.408553510851036	2.619933593655515	0
6.2650804166330545	-0.0016778856094666831	-0.13615229998182932	0	2.4090680267272955	2.6372590792907595	0
6.26544178537807	-0.0008072523030052451	-0.1351961372253601	0	2.409439884228509	2.6546758548382274	0
6.2658001030475	0.00005613760343230027	-0.1342417905202272	0	2.409667276201818	2.6721829404285287	0
6.26615540229996	0.000912309333002468	-0.13328924695714878	0	2.4097483916002065	2.689779338177538	0
6.266507715589445	0.001761288308510578	-0.13233849362962175	0	2.409681415462435	2.707464019609817	0
6.266857075925806	0.002603101976503725	-0.13138951555712877	0	2.4094645286779945	2.7252359642793804	0
6.267203515858001	0.0034377773480930543	-0.1304422984021224	0	2.409095908003225	2.7430941092744314	0
6.267547066867067	0.0042653395279470445	-0.1294968301644445	0	2.408573728043477	2.7610373161348982	0
6.267887760114109	0.005085813509003223	-0.1285530991762164	0	2.4078961620045845	2.7790644074219797	0
6.268225626367648	0.005899223990011671	-0.12761109431222525	0	2.4070613826600264	2.7971741620689907	0
6.268560696571387	0.006705596734639655	-0.12667080340551723	0	2.406067561510666	2.815365345419037	0
6.268893000867133	0.007504956211782526	-0.12573221597872847	0	2.4049128720074386	2.8336366561435185	0
6.269222569620174	0.008297328055751039	-0.12479532037170668	0	2.403595487274953	2.8519867812880726	0
6.2695494326519725	0.00908273721249968	-0.12386010590242608	0	2.402113583246778	2.8704143539061926	0
6.26987361982324	0.009861209333900065	-0.12292656121162443	0	2.4004653370472506	2.8889179850334954	0
6.270195160628395	0.010632769795103697	-0.12199467541744649	0	2.398648929327723	2.9074962406447247	0
6.270514084355237	0.011397444070734132	-0.12106443766147011	0	2.3966625443046508	2.926147650162365	0
6.270830420133209	0.012155257842609552	-0.12013583696527229	0	2.3945043700653414	2.9448707090081423	0
6.2711441968161	0.01290623671070917	-0.1192088625724354	0	2.3921725999924246	2.9636638713890595	0
6.271455443083637	0.013650406428850034	-0.11828350365112082	0	2.389665432804918	2.9825255559339316	0
6.271764187376943	0.014387792742320582	-0.11735974948405042	0	2.3869810737353307	3.0014541415212754	0
6.272070458114321	0.015118421894855356	-0.11643758881931841	0	2.384117733258114	3.020447980322956	0
6.272374283164633	0.01584231936405176	-0.11551701145329386	0	2.381073632655707	3.0395053649408474	0
6.272675690537979	0.0165595115009976	-0.11459800615076535	0	2.377846998294721	3.05862457095953	0
6.2729747079255	0.017270024424059234	-0.11368056202827638	0	2.374436066597959	3.0778038282145124	0
6.273271362660281	0.017973883919987325	-0.1127646686863576	0	2.3708390856957515	3.097041317568779	0
6.273565682092266	0.018671116326238052	-0.11185031505639947	0	2.3670543118179816	3.116335194818978	0
6.273857693269824	0.019361747766353236	-0.11093749037849729	0	2.3630800137354786	3.1356835700110017	0
6.274147423070674	0.020045804452687416	-0.11002618379865359	0	2.358914472010721	3.1550845156647385	0
6.274434898110009	0.020723312461436653	-0.10911638465827807	0	2.3545559811351175	3.174536060406865	0
6.274720144808491	0.0213942978857717	-0.10820808228406505	0	2.350002849505821	3.194036193210787	0
6.275003189452086	0.02205878696813797	-0.10730126579635674	0	2.345253399239257	3.2135828673664366	0
6.275284058034642	0.02271680572232092	-0.10639592461317304	0	2.34030596961776	3.2331739894781646	0
6.275562776414324	0.023368380293133748	-0.10549204795205226	0	2.335158915419041	3.252807430036785	0
6.27583937001681	0.024013536255437763	-0.10458962579695238	0	2.3298106134279672	3.2724810022565127	0
6.276113864372778	0.024652299862021082	-0.10368864715380462	0	2.3242594532981564	3.292192499903274	0
6.276386284488016	0.025284696567090884	-0.10278910210907578	0	2.318503850748584	3.3119396523133293	0
6.276656655239715	0.025910751944558007	-0.101890980544161	0	2.312542241110349	3.331720152291524	0
6.276925001307739	0.0265304915201703	-0.10099427236167852	0	2.3063730816364716	3.3515316511417237	0
6.277191347101202	0.027143940595371945	-0.10009896773593749	0	2.29999485432595	3.371371753085007	0
6.277455716743916	0.027751124209149988	-0.09920505717277256	0	2.293406067705026	3.3912380138490454	0
6.277718134126156	0.02835206725244366	-0.09831253134516088	0	2.2866052569835174	3.4111279442732902	0
6.277978622888844	0.028946794426685168	-0.09742138115481572	0	2.279590985792626	3.431039008952409	0
6.278237206384372	0.029535330150182285	-0.09653159787651279	0	2.272361848716443	3.450968623036381	0
6.2784939076300414	0.0301176984498019	-0.09564317333299631	0	2.2649164743243704	3.470914148335031	0
6.27874874958896	0.03069392359436944	-0.0947560989326015	0	2.257253518525694	3.4908729150312063	0
6.279001754555764	0.031264028701805176	-0.09387036781626437	0	2.249371684518516	3.510842173532487	0
6.279252944955145	0.03182803754226215	-0.09298597209001626	0	2.24126970045654	3.5308191569114316	0
6.279502342627888	0.032385972925786155	-0.09210290533255872	0	2.232946343190664	3.5508010246267236	0
6.279749969180706	0.032937857491990886	-0.09122116139000755	0	2.224400429527552	3.5707848899149024	0
6.279995845915283	0.03348371355044707	-0.09034073463990273	0	2.215630820421904	3.5907678141428914	0
6.280239993861963	0.03402356315615526	-0.08946161988600876	0	2.2066364217826595	3.6107468095593513	0
6.280482433587472	0.03455742768714105	-0.08858381306971276	0	2.19741619381342	3.6307188235342367	0
6.280723185453646	0.035085328420212024	-0.08770731035809463	0	2.1879691438208617	3.6506807597552595	0
6.280962269407052	0.035607286070939284	-0.08683210892309234	0	2.178294336465944	3.6706294610556873	0
6.281199705146366	0.03612332116554623	-0.08595820635177073	0	2.1683908896183617	3.690561723461555	0
6.281435511854056	0.03663345346321928	-0.08508560165335763	0	2.158257988006138	3.7104742739226677	0
6.281669708581907	0.037137702799931234	-0.08421429385926948	0	2.1478948696064872	3.730363803024638	0
6.281902313774995	0.03763608806768818	-0.08334428380822001	0	2.1373008489148653	3.7502269251188984	0
6.282133345810477	0.03812862838271804	-0.08247557216212706	0	2.126475295752112	3.7700602245680304	0
6.282362822307667	0.038615341620333914	-0.08160816201456036	0	2.115417669887608	3.789860197252337	0
6.282590760840931	0.03909624594806812	-0.080742056236873	0	2.1041274907990375	3.809623312318919	0
6.282817178409148	0.039571358709734196	-0.07987725950119225	0	2.092604365845645	3.8293459672709638	0
6.2830420918011365	0.040040697210989955	-0.07901377691759981	0	2.080847975355971	3.849024520443415	0
6.2832655172876875	0.04050427808709939	-0.07815161523303316	0	2.068858091334291	3.8686552651548998	0
6.283487470851593	0.04096211780002806	-0.07729078197451474	0	2.056634568765091	3.8882344508556965	0
6.283707968031414	0.041414232330172475	-0.07643128607449984	0	2.044177357098453	3.907758270625483	0
6.283927023950866	0.04186063725767184	-0.07557313778530782	0	2.0314865022016666	3.927222865016238	0
6.284144653278592	0.0423013477020348	-0.0747163488645724	0	2.018562152267583	3.946624319884444	0
6.284360870469929	0.042736378831525194	-0.07386093164654281	0	2.0054045467241455	3.965958689566728	0
6.28457568961993	0.043165745579856606	-0.07300689963432046	0	1.992014027526537	3.9852219856657283	0
6.284789124311186	0.04358946236497886	-0.07215426812951486	0	1.9783910520677606	4.004410165272603	0
6.285001187660013	0.044007543210985885	-0.07130305408089413	0	1.9645361943456352	4.023519137046092	0
6.2852118927263145	0.04442000257681361	-0.07045327445689717	0	1.9504501211210017	4.042544800408588	0
6.285421252010394	0.044826854383088456	-0.06960494827930669	0	1.9361336274251828	4.061483002640222	0
6.285629277569429	0.04522811227336398	-0.06875809618525995	0	1.921587632837619	4.080329551812046	0
6.285835981301522	0.0456237901860173	-0.06791273928840923	0	1.9068131645524387	4.099080245224655	0
6.286041374627936	0.04601390176306736	-0.06706890048571262	0	1.8918113821592657	4.117730843495858	0
6.286245468838366	0.04639846103233165	-0.0662266030566983	0	1.8765835553420804	4.136277104894223	0
6.286448274617196	0.046777481534333414	-0.06538587262653418	0	1.8611311012919451	4.154714745460197	0
6.286649802486187	0.04715097718494962	-0.0645467353564673	0	1.845455554524179	4.173039482516214	0
6.286850062686106	0.047518962070759944	-0.06370921843639904	0	1.829558577370603	4.191247027358369	0
6.287049065117196	0.04788145036255495	-0.06287335034211236	0	1.8134419666787196	4.209333083405523	0
6.2872468195912115	0.04823845679489958	-0.06203915978125712	0	1.7971076349872148	4.2272933727758355	0
6.287443335540563	0.04858999615452326	-0.06120667691622557	0	1.7805576352945902	4.245123613617926	0
6.2876386221831035	0.04893608360128338	-0.060375932675287645	0	1.7637941490368105	4.26281953895865	0
6.287832688434696	0.04927673453232552	-0.05954695912507771	0	1.746819494591934	4.2803768927427255	0
6.288025543087356	0.04961196491461664	-0.05871978871026015	0	1.7296361126147641	4.297791449999275	0
6.28821719486172	0.049941791383948365	-0.057894454016292195	0	1.7122465609806417	4.315059025574158	0
6.2884076521280265	0.050266230776332896	-0.05707098896244982	0	1.6946535399437914	4.332175453060068	0
6.288596923233519	0.050585300705557	-0.05624942738562282	0	1.6768598623682398	4.349136618433454	0
6.288785016395501	0.05089901938518818	-0.05542980348652425	0	1.6588684624758965	4.3659384544757645	0
6.288971939720599	0.051207405668621676	-0.05461215173337335	0	1.640682393095343	4.382576946576287	0
6.289157700921387	0.051510478595645545	-0.05379650809464443	0	1.6223048527400787	4.399048111710309	0
6.28934230819619	0.05180825883555795	-0.05298290616337645	0	1.603739097366845	4.4153480805316265	0
6.289525769353749	0.05210076724972801	-0.05217138097322839	0	1.5849885241446733	4.431473023465389	0
6.289708092299549	0.05238802568390101	-0.051361966843713636	0	1.5660566211432516	4.447419197632016	0
6.289889284868604	0.05267005669400781	-0.050554698095346656	0	1.5469469815519632	4.463182935759497	0
6.290069354778388	0.05294688347381453	-0.04974960924266436	0	1.527663306410491	4.478760645821628	0
6.290248309988035	0.05321853040018308	-0.04894673336572452	0	1.5082093631451667	4.494148845572973	0
6.290426158295826	0.053485022401675804	-0.04814610388348717	0	1.488589025123964	4.509344130938901	0
6.290602907755993	0.053746385576966094	-0.047347752657463334	0	1.4688062226041096	4.5243432148896705	0
6.290778566128918	0.05400264636251909	-0.04655171244565074	0	1.4488650000441794	4.5391428835604835	0
6.290953141695561	0.05425383271435421	-0.04575801319336077	0	1.4287694204296355	4.553740067892061	0
6.291126642430842	0.05449997287936227	-0.04496668574958774	0	1.4085236545301687	4.56813177636805	0
6.291299076761335	0.05474109646508845	-0.04417775839590374	0	1.3881318892834253	4.582315160643408	0
6.291470452964033	0.05497723355766404	-0.043391259557253016	0	1.3675983928481745	4.596287467505041	0
6.291640779423315	0.05520841506860667	-0.042607216607885176	0	1.3469274803858264	4.6100460622356945	0
6.2918100647328945	0.05543467284362117	-0.041825655373131314	0	1.3261234965494124	4.62358843831244	0
6.291978317585893	0.055656039481226674	-0.0410466006062551	0	1.3051908235152079	4.636912209698962	0
6.292145546741171	0.055872548262180945	-0.04027007612060809	0	1.284133880327256	4.650015109381737	0
6.292311761114127	0.05608423323965084	-0.039496104344823695	0	1.2629571065614422	4.662894997460865	0
6.292476969706031	0.0562911291166402	-0.038724706626877825	0	1.241664966094936	4.675549856252333	0
6.29264118188901	0.05649327156572723	-0.03795590187722043	0	1.220261904885351	4.687977812297817	0
6.292804406706079	0.05669069633069665	-0.03718970982145498	0	1.1987524368056732	4.7001770833888585	0
6.292966653856445	0.056883440401754366	-0.03642614636391682	0	1.1771410098364072	4.71214605288849	0
6.293127932802531	0.05707154089228713	-0.0356652277541807	0	1.1554321180584424	4.723883202309531	0
6.293288252873374	0.057255035160673685	-0.03490697009994201	0	1.1336302850323259	4.735387119983386	0
6.293447624126658	0.05743396176195833	-0.03415138527178018	0	1.1117399415752003	4.746656562235718	0
6.293606056491543	0.057608359412228055	-0.03339848493056053	0	1.0897655362238208	4.757690390057479	0
6.293763559793763	0.05777826700731197	-0.0326482804065225	0	1.067711528601938	4.768487571023081	0
6.2939201439834225	0.05794372385006118	-0.03190078160839514	0	1.0455823538285098	4.779047194481581	0
6.294075819410539	0.0581047698961246	-0.031155995690070763	0	1.0233823783761828	4.78936848819791	0
6.294230596358661	0.05826144521992321	-0.030413929262592572	0	1.0011159611723086	4.799450784975011	0
6.294384484731513	0.058413789692424535	-0.02967458989995984	0	0.9787874960377259	4.809293502032629	0
6.294537495210996	0.05856184410826527	-0.028937980573135434	0	0.9564012402892214	4.818896213994627	0
6.294689637921611	0.05870564882836503	-0.02820410605803409	0	0.9339615043772875	4.828258565393965	0
6.294840923583527	0.05884524487052102	-0.027472967381601803	0	0.9114724797402048	4.837380341337346	0
6.294991362564337	0.05898067297663647	-0.026744566388700285	0	0.8889383747065474	4.8462614067124345	0
6.295140965263113	0.05911197396236183	-0.02601890389281861	0	0.8663633552020978	4.854901728530474	0
6.2952897421252505	0.05923918870345662	-0.025295979602461435	0	0.843751539271931	4.863301374644716	0
6.29543770356825	0.05936235804713938	-0.02457579248150135	0	0.8211070053111252	4.871460507387568	0
6.2955848599055155	0.05948152273211327	-0.023858341123577122	0	0.7984338011896666	4.879379377590823	0
6.295731221970002	0.05959672386208015	-0.02314362071041065	0	0.7757358450608389	4.887058355384263	0
6.295876799865128	0.059708001884310365	-0.022431629108637025	0	0.7530171157956336	4.894497861391756	0
6.296021603863779	0.059815397307424016	-0.021722362493844464	0	0.730281512504447	4.901698413435936	0
6.296165644470923	0.05991895070513704	-0.021015815040660864	0	0.7075328414520068	4.908660625945802	0
6.2963089316328595	0.06001870212734591	-0.020311982806130505	0	0.6847749387499034	4.915385169287129	0
6.296451475460054	0.06011469162150481	-0.019610860195652627	0	0.6620115549691611	4.921872803551231	0
6.296593285966044	0.06020695902664974	-0.018912441249352693	0	0.6392463944269035	4.928124363499217	0
6.296734373328054	0.060295544125028376	-0.01821671836485546	0	0.6164830715388421	4.934140767562126	0
6.296874747270046	0.06038048623745183	-0.017523685346317767	0	0.5937252086686962	4.939922989027536	0
6.29701441725145	0.06046182436324991	-0.016833336490712232	0	0.5709764053906927	4.94547206400956	0
6.297153392873946	0.060539597414327545	-0.016145664587467065	0	0.5482401711314534	4.950789105961491	0
6.297291683573785	0.060613844018604014	-0.0154606624460927	0	0.5255199737893749	4.95587529082376	0
6.297429298604021	0.06068460251153198	-0.014778322995632476	0	0.5028192418295792	4.960731854896301	0
6.297566247020975	0.06075191093239969	-0.01409863936346715	0	0.4801413657967255	4.96536009300895	0
6.297702537767456	0.06081580706704694	-0.013421604473525224	0	0.4574896838145808	4.96976135986709	0
6.297838179532043	0.06087632838220609	-0.01274721175601623	0	0.43486750425290377	4.973937063922924	0
6.297973180916617	0.06093351210632629	-0.012075454326176547	0	0.4122780772606097	4.977888671314521	0
6.298107550314449	0.060987395175179517	-0.011406325600718897	0	0.38972461445654005	4.981617700475328	0
6.2982412956455605	0.06103801414185389	-0.010739820628545413	0	0.3672103331130238	4.985125714225406	0
6.2983744250230025	0.061085405443613384	-0.01007593278255093	0	0.34473834373271434	4.988414336583799	0
6.298506945953991	0.06112960510693048	-0.009414657751297476	0	0.3223117841193128	4.991485230653244	0
6.298638866233575	0.06117064906793908	-0.008755989092275221	0	0.29993366807579985	4.994340119177811	0
6.298770192824955	0.06120857281417039	-0.0080999238301257	0	0.27760707466984114	4.99698075795802	0
6.298900932658387	0.061243411666392286	-0.007446458480695703	0	0.2553350128122409	4.999408953740832	0
6.299031092669594	0.061275200776351096	-0.006795588865834066	0	0.2331204140447027	5.001626562394792	0
6.299160679080062	0.061303974959783264	-0.006147313721398253	0	0.2109662550745662	5.00363547556926	0
6.299289698240277	0.061329768920382915	-0.005501630490160277	0	0.18887541368719316	5.005437634622166	0
6.299418155771203	0.06135261707804979	-0.00485853962555665	0	0.1668508153158192	5.007035016938797	0
6.299546057473383	0.06137255376681678	-0.00421804005035212	0	0.1448952771637751	5.008429648070623	0
6.299673408467365	0.06138961309540243	-0.0035801334673183577	0	0.12301165530210417	5.009623590301835	0
6.299800213896714	0.061403829078893885	-0.002944820846422222	0	0.10120272380341966	5.01061895017401	0
6.2999264781557756	0.0614152355610679	-0.0023121063000175095	0	0.079471307222957	5.01141787136756	0
6.300052205801811	0.0614238663347516	-0.0016819925191685473	0	0.05782012345166497	5.012022541449263	0
6.300177400574885	0.06142975507492837	-0.0010544856906282711	0	0.03625195210281798	5.012435185510398	0
6.300302066307857	0.06143293542658208	-0.0004295909415061015	0	0.014769477517299144	5.012658070645033	0
6.300387767017879	0.061433568307747224	-5.1547168172360464e-11	0	1.7959733561445645e-9	5.012702426434538	0
