# Supplementary material for: Multi-orbit lunar GNSS constellation design with distant retrograde orbit and Halo orbit combination
Source: Sci Rep. 2023 Jun 22;13:10158. doi: 10.1038/s41598-023-37348-x (PMC10287729; doi:10.1038/s41598-023-37348-x)
Supplement: Supplementary file 1 — Supplementary Information. [file 41598_2023_37348_MOESM1_ESM.zip › supplement materials of the manuscript/Figure 3/Distant Retrograde Orbit/280.csv]

Time (TU)	X (LU)	Y (LU)	Z (LU)	VX (LU/TU)	VY (LU/TU)	VZ (LU/TU)
0	0.07875550873971979	0	0	-2.7569157184086253e-12	4.464935414452252	0
0.0001756168497621951	0.07875380456043603	0.0007841127954842861	0	-0.019407670406297813	4.4648483556825225	0
0.0003504203492852403	0.07874872382178583	0.001564563741197996	0	-0.03872243296806041	4.464588823022823	0
0.0005258977753466703	0.07874022814415632	0.0023479627647912337	0	-0.05810559568073538	4.464154913687414	0
0.000702055260272012	0.07872827919759041	0.0031343058916555324	0	-0.07755471195397348	4.463544767461252	0
0.0008788996881470203	0.07871283852344918	0.00392359180925361	0	-0.09706735164958166	4.4627565590051335	0
0.0010564382800943989	0.07869386752536325	0.004715820008575303	0	-0.11664105553450524	4.461788498809108	0
0.0012346786307984494	0.07867132744716691	0.005510990939684594	0	-0.13627333958106636	4.460638833481227	0
0.0014136284357332987	0.07864517939478372	0.006309104787212695	0	-0.15596166522693067	4.459305848276862	0
0.0015932962539053019	0.07861538420849659	0.007110164863817084	0	-0.17570352357150465	4.4577878620002105	0
0.001773690861790599	0.07858190252030263	0.007914174718223952	0	-0.195496364407674	4.456083231347543	0
0.0019548207252820192	0.07854469486246232	0.008721135774236312	0	-0.21533753874877395	4.454190357839561	0
0.0021366959941814035	0.07850372124589876	0.009531056206783963	0	-0.23522451760118787	4.452107667783593	0
0.002319325987719446	0.07845894165113676	0.010343939727902434	0	-0.2551546166801661	4.449833638665974	0
0.002502721219413031	0.07841031557095687	0.01115979459361112	0	-0.2751252181704063	4.447366777315536	0
0.0026868918751730875	0.07835780235760909	0.011978626817044636	0	-0.29513360477311423	4.444705638952794	0
0.0028718484224322708	0.07830136108112701	0.012800442870295336	0	-0.3151770267135347	4.441848821385218	0
0.003057602264906866	0.07824095029953708	0.013625252579070005	0	-0.3352527727637834	4.438794954790323	0
0.0032441647360382424	0.0781765283407	0.014453064635347356	0	-0.3553580612596408	4.435542717396551	0
0.0034315471185922372	0.0781080533204312	0.015283886676587127	0	-0.3754900430666737	4.432090837756109	0
0.0036197617360124363	0.07803548273466425	0.016117730111394953	0	-0.39564591920428854	4.428438075569067	0
0.0038088204719061275	0.07795877398935797	0.016954603541156292	0	-0.4158227821297438	4.424583249776694	0
0.003998735688898933	0.07787788406373873	0.017794516821534025	0	-0.4360177150038938	4.420525222940744	0
0.004189520238468961	0.07779276947738129	0.018637481087855443	0	-0.45622779279485126	4.416262900978897	0
0.00438118698009534	0.07770338649019579	0.01948350661449833	0	-0.4764500316594006	4.411795244538327	0
0.0045737485030074776	0.07760969126050331	0.020332601579686735	0	-0.4966813608356718	4.407121278149137	0
0.004767218685385508	0.07751163908751271	0.021184778927874057	0	-0.5169187871921115	4.402240053720466	0
0.004961611068184499	0.0774091851759245	0.022040049179359738	0	-0.5371592244922249	4.397150690024186	0
0.005156939045487363	0.07730228458587145	0.02289842126609283	0	-0.557399515136383	4.391852371335858	0
0.005353216503321594	0.07719089190112526	0.023759905329965865	0	-0.5776364976234113	4.386344332155181	0
0.005550457435440607	0.07707496143179281	0.024624511018747422	0	-0.5978669674192829	4.380625868462029	0
0.005748676221156445	0.07695444705487205	0.025492248691050053	0	-0.6180877064484038	4.3746963310028315	0
0.0059478867968615345	0.07682930272768694	0.026363125778400946	0	-0.6382953997936869	4.368555151643148	0
0.006148103885879553	0.07669948174678133	0.027237152157194182	0	-0.6584867623419922	4.362201807964339	0
0.006349341862468016	0.076564937463819	0.028114335169526012	0	-0.6786584246808293	4.355635859422993	0
0.0065516152053043016	0.076425623028678	0.02899468160087404	0	-0.6988069810500551	4.348856935609166	0
0.0067549389103818335	0.07628149110719933	0.029878199464360957	0	-0.7189290317111477	4.3418647234425904	0
0.006959327285210504	0.07613249474577205	0.03076489275108645	0	-0.7390210651542735	4.3346590099549305	0
0.007164795407778721	0.0759785863588293	0.03165476776430466	0	-0.7590796044789381	4.327239633883713	0
0.007371358137330518	0.07581971844838999	0.032547828814573056	0	-0.7791011114523226	4.31960652123897	0
0.007579030471457346	0.07565584336708076	0.03344407976478405	0	-0.799082023804215	4.31175967440644	0
0.007787826855603305	0.0754869138965514	0.03434352105093823	0	-0.8190186914548052	4.303699200257264	0
0.007997762447469726	0.07531288226862594	0.03524615513469831	0	-0.8389075003933502	4.295425263692721	0
0.00820885215788523	0.07513370094517967	0.03615198236200062	0	-0.8587447828409565	4.286938125288926	0
0.008421110529673554	0.07494932277637201	0.03706100045545424	0	-0.8785268096249358	4.278238148774798	0
0.008634552426913543	0.07475970044521055	0.037973207474687715	0	-0.8982498578383796	4.269325774770947	0
0.00884919245844952	0.07456478699240694	0.038888599348645046	0	-0.9179101598705186	4.2602015455367965	0
0.009065045290683287	0.07436453557566222	0.039807171220236005	0	-0.9375039356676658	4.250866093426351	0
0.00928212558759211	0.07415889954882882	0.04072891719369621	0	-0.9570273901689635	4.241320144354771	0
0.009500447520877411	0.07394783296787268	0.041653828267130426	0	-0.9764766729953321	4.231564540772552	0
0.00972002557706409	0.07373128986215087	0.04258189577043225	0	-0.9958479546138207	4.22160020724015	0
0.009940873880005693	0.07350922491865648	0.04351310850409231	0	-1.0151373693606003	4.211428181385464	0
0.010163006380610417	0.0732815933475718	0.04444745356332041	0	-1.0343410366810841	4.201049606670134	0
0.010386437038185578	0.07304835073423811	0.04538491711697992	0	-1.053455080731328	4.19046572460829	0
0.010611179498866448	0.0728094534093228	0.04632548307413915	0	-1.0724756067105126	4.179677890425483	0
0.010837247448315206	0.07256485811933469	0.047269134583461624	0	-1.0913987351428986	4.16868755676749	0
0.011064654334750382	0.07231452235559478	0.04821585289283677	0	-1.1102205824149525	4.157496287114902	0
0.011293413222683379	0.07205840456644451	0.049165616770552374	0	-1.1289372535333924	4.146105763469683	0
0.011523537056467418	0.07179646391471904	0.050118403632509	0	-1.1475448687075194	4.134517773573191	0
0.01175503878124591	0.07152866017115403	0.05107419006479005	0	-1.1660395771176462	4.122734204326064	0
0.011987931062616667	0.07125495406902334	0.052032950689041096	0	-1.184417538500786	4.1107570553942905	0
0.012222226415240215	0.07097530719711105	0.05299465872511613	0	-1.2026749380422488	4.0985884321703745	0
0.012457937004941395	0.07068968227619317	0.053959285211484125	0	-1.2208079755423773	4.086230555337951	0
0.01269507481698751	0.07039804300235607	0.054926799733290184	0	-1.238812883371242	4.073685751346281	0
0.012933651861727067	0.07010035382396329	0.055897171290862864	0	-1.256685946164764	4.060956440195061	0
0.013173679899375599	0.06979658030846418	0.05687036720683732	0	-1.2744234839283857	4.048045148469909	0
0.013415170296553031	0.06948668936733668	0.05784635258696638	0	-1.2920218462964295	4.034954515752313	0
0.013658134545774775	0.06917064862662517	0.058825092459703715	0	-1.3094774549104276	4.021687264831433	0
0.013902583780091049	0.06884842707507764	0.05980654984767448	0	-1.3267867718747521	4.0082462259580245	0
0.014148528947619326	0.06851999487482245	0.06079068651488731	0	-1.3439463168372459	3.9946343253939416	0
0.014395981179537415	0.06818532288925953	0.06177746447092326	0	-1.3609526960883573	3.980854562586826	0
0.014644951223624825	0.06784438345990645	0.06276684373821159	0	-1.3778025664889888	3.9669100389687695	0
0.014895449699158375	0.0674971500941165	0.06375878341371188	0	-1.394492657140002	3.9528039413254272	0
0.015147487324490025	0.06714359716421299	0.0647532426023267	0	-1.411019787553039	3.938539526082861	0
0.015401074608425023	0.06678370034837754	0.06575017922697553	0	-1.4273808499391665	3.924120133669518	0
0.015656222092238395	0.06641743630592786	0.06674955101828783	0	-1.4435728279704105	3.9095491717459883	0
0.015912940569502047	0.06604478236022616	0.06775131639704675	0	-1.4595928124936135	3.8948300992516622	0
0.016171240372190414	0.06566571753745616	0.06875543171417811	0	-1.475437958917276	3.879966463945101	0
0.01643113205612148	0.06528022158566464	0.06976185396284514	0	-1.4911055326050267	3.864961859808564	0
0.01669262617309518	0.06488827530389375	0.07077053991314051	0	-1.5065928961549164	3.8498199365554515	0
0.016955733500495136	0.06448986019567808	0.07178144702127609	0	-1.5218975243410446	3.8345443827533474	0
0.01722046469387772	0.06408495898763959	0.07279453211374322	0	-1.5370169847957889	3.8191389423426383	0
0.017486830836457783	0.0636735547869738	0.07380975351470405	0	-1.5519489705452774	3.8036073790600744	0
0.017754842881475778	0.06325563192358946	0.07482706892810402	0	-1.5666912686037484	3.787953505217561	0
0.018024512010781566	0.06283117539250037	0.07584643682770739	0	-1.5812417808932877	3.77218115719442	0
0.018295849790254396	0.062400170588249246	0.07686781704980798	0	-1.5955985321140569	3.7562941826646217	0
0.018568867721441222	0.06196260399788073	0.07789116911205254	0	-1.6097596455007464	3.740296463231359	0
0.018843578149935855	0.06151846172880953	0.07891645562745504	0	-1.6237233895028549	3.724191857663044	0
0.019119992945798713	0.061067731608927055	0.07994363736865519	0	-1.6374881088946749	3.707984275739071	0
0.01939812480018712	0.06061040107635086	0.0809726781179212	0	-1.6510522901777953	3.6916775988421824	0
0.01967798658224063	0.06014645819157073	0.08200354226085436	0	-1.6644145272422242	3.675275714334724	0
0.01995959136764067	0.059675891575348215	0.08303619489978145	0	-1.677573521922161	3.658782510653908	0
0.020242952833500135	0.059198689724947046	0.0840706032980189	0	-1.6905281008287278	3.642201851060544	0
0.020528084926010475	0.05871484153880622	0.08510673564743865	0	-1.7032771975501981	3.6255375901231033	0
0.020815001912750982	0.05822433620741542	0.08614456125655282	0	-1.71581985339969	3.6087935677569414	0
0.021103718758098536	0.05772716254215565	0.08718405189328803	0	-1.7281552314115656	3.5919735845873872	0
0.021394250523142744	0.05722330997485155	0.08822517960159733	0	-1.7402825878146513	3.5750814343545536	0
0.02168661308067346	0.05671276729755619	0.08926791925732236	0	-1.7522012999520653	3.5581208598163734	0
0.021980822509593576	0.05619552368121652	0.09031224637438884	0	-1.7639108380574484	3.5410955856789226	0
0.02227689533184039	0.05567156824232696	0.091358137941086	0	-1.775410772828362	3.524009302587786	0
0.022574848776718223	0.05514088954467821	0.09240557332770417	0	-1.7867007826185823	3.5068656498821515	0
0.02287470038331224	0.05460347627440011	0.09345453285643955	0	-1.7977806349697079	3.4896682366830905	0
0.02317646828484729	0.054059316709265705	0.09450499877970392	0	-1.8086501946191704	3.472420623768427	0
0.023480171182975178	0.053508398734416485	0.09555695515720215	0	-1.819309419170744	3.4551263235411938	0
0.02378582802572962	0.0529507104033157	0.09661038671640632	0	-1.8297583449239228	3.4377888168888746	0
0.0240934587100167	0.052386238634670394	0.09766528125046262	0	-1.8399971080961486	3.42041151197132	0
0.02440308315766978	0.05181497087634952	0.09872162640769522	0	-1.8500259103185597	3.4029977954203074	0
0.02471472223664309	0.05123689339459921	0.09977941282405789	0	-1.8598450464110836	3.3855509792266885	0
0.025028397077544957	0.05065199250961477	0.10083863175430015	0	-1.8694548788500358	3.3680743383654237	0
0.025344129440038228	0.05006025389963991	0.10189927629211258	0	-1.8788558466562426	3.3505710893910976	0
0.02566194160982819	0.04946166277151056	0.10296134098704816	0	-1.8880484590402975	3.33304439557193	0
0.025981856318078797	0.048856203995727855	0.1040248215464322	0	-1.8970332902416334	3.315497370735641	0
0.026303896800446206	0.04824386198088662	0.10508971500607586	0	-1.9058109785586592	3.2979330754771605	0
0.026628086760280792	0.047624620729464794	0.10615601958032385	0	-1.9143822226312905	3.280354518751812	0
0.026954450513884308	0.0469984635465281	0.10722373510993208	0	-1.9227477825419146	3.2627646497081657	0
0.02728301286632142	0.046365373262588994	0.10829286262019722	0	-1.9309084736862596	3.2451663642882176	0
0.02761379904369994	0.04572533235433583	0.10936340407446506	0	-1.9388651626319229	3.227562508672709	0
0.027946834844699286	0.045078322642752744	0.11043536283862586	0	-1.9466187683617848	3.2099558711094356	0
0.028282146533693556	0.04442432549015697	0.11150874330477022	0	-1.9541702571515966	3.192349187660089	0
0.02861976075122671	0.04376332196917399	0.11258355058134079	0	-1.9615206383664585	3.174745146888916	0
0.028959704539845713	0.04309529280937413	0.11365979055708668	0	-1.9686709630885566	3.1571463884634374	0
0.029302005576103986	0.04242021793615773	0.11473747060973825	0	-1.975622326785489	3.1395554913108867	0
0.029646691921304133	0.04173807695498474	0.11581659878791045	0	-1.982375861777282	3.1219749868202635	0
0.029993792089998493	0.04104884901478828	0.11689718400597814	0	-1.9889327367241878	3.104407355503433	0
0.03034333487314984	0.040352513158921646	0.11797923547463843	0	-1.9952941514947333	3.086855036134305	0
0.030695349796047204	0.03964904741301997	0.1190627640986081	0	-2.001461343711982	3.0693204030137804	0
0.03104986657008855	0.03893842987647531	0.12014778075590744	0	-2.0074355768822847	3.0518057938922776	0
0.0314069154356498	0.03822063804056868	0.12123429733890609	0	-2.0132181449117064	3.0343134931163283	0
0.03176652677939581	0.03749564955985365	0.12232232557076526	0	-2.018810364265467	3.0168457507472053	0
0.03212873159452396	0.036763441330629365	0.1234118783905855	0	-2.024213579948277	2.9994047603350027	0
0.03249356128584802	0.036023989884471114	0.12450296933700926	0	-2.0294291606214094	2.981992669014893	0
0.03286104753492227	0.035277271666635746	0.12559561213057294	0	-2.0344584953122546	2.964611584310241	0
0.03323122247063363	0.034523262696021864	0.12668982117074906	0	-2.0393029945592223	2.9472635663588695	0
0.0336041185093374	0.033761938895989184	0.1277856110473433	0	-2.0439640869508495	2.9299506358729395	0
0.0339797684366151	0.03299327593517004	0.1288829967726216	0	-2.048443219077602	2.9126747706393097	0
0.03435820549660052	0.03221724905083056	0.12998199402720714	0	-2.0527418553188177	2.8954379019073104	0
0.034739463070128575	0.031433833716162186	0.1310826182136563	0	-2.0568614730440746	2.878241929484192	0
0.03512357497418393	0.03064300503543651	0.13218488532118	0	-2.0608035651149135	2.8610887083763723	0
0.035510575609992094	0.029844737444640886	0.1332888123293905	0	-2.0645696400074773	2.843980042900323	0
0.035900499291635316	0.02903900610427086	0.13439441528072021	0	-2.068161214187599	2.8269177168810593	0
0.03629338093681599	0.0282257854850049	0.13550171124941873	0	-2.0715798180991456	2.8099034633602846	0
0.03668925573932159	0.0274050500518708	0.13661071739624628	0	-2.074826991966387	2.7929389795903585	0
0.037088159073049555	0.02657677447422831	0.13772145069978384	0	-2.077904284348791	2.7760259313807754	0
0.03749012682516339	0.025740932944560372	0.13883392888181442	0	-2.0808132539920026	2.7591659392851864	0
0.0378951949828221	0.024897500046831098	0.13994816925237835	0	-2.0835554658779767	2.7423605965010474	0
0.03830339985279411	0.024046450311603296	0.14106418932186712	0	-2.086132492303563	2.725611459818781	0
0.03871477834538112	0.023187757633276594	0.1421820075654969	0	-2.0885459137315645	2.7089200385804277	0
0.039129367416007386	0.022321396444792734	0.14330164189198574	0	-2.0907973145380097	2.6922878180199095	0
0.039547204502947964	0.021447340815363987	0.14442311083374146	0	-2.0928882850131845	2.675716241794391	0
0.039968327217442465	0.02056556510871469	0.14554643270572332	0	-2.094820418987041	2.6592067248556512	0
0.04039277331172328	0.01967604406245691	0.14667162552984064	0	-2.0965953133541992	2.6427606547683133	0
0.04082058114607132	0.01877875182047657	0.14779870827333144	0	-2.09821456946592	2.6263793739473553	0
0.0412517892101185	0.017873662946684948	0.14892769957310475	0	-2.0996797904125417	2.6100641987412865	0
0.041686436323153546	0.016960752016721647	0.15005861826858302	0	-2.1009925813636436	2.5938164119795815	0
0.04212456186832711	0.01603999313665403	0.15119148400262042	0	-2.1021545495482163	2.577637254822314	0
0.042566205272905965	0.015111361046044014	0.15232631586885728	0	-2.10316730216172	2.561527946574616	0
0.04301140641903812	0.01417483026650343	0.15346313347828247	0	-2.1040324470507943	2.545489669778374	0
0.043460205114188535	0.013230376227093143	0.15460195560789144	0	-2.1047515912002304	2.529523589655943	0
0.04391264208814872	0.012277973177966464	0.15574280273755364	0	-2.1053263419874524	2.513630818844466	0
0.044368757942051425	0.01131759641321619	0.15688569437662572	0	-2.105758304879812	2.4978124553739236	0
0.04482859396040723	0.010349220573271894	0.15803065111497805	0	-2.1060490840748503	2.482069554459068	0
0.04529219164149456	0.009372820645056274	0.15917769343643626	0	-2.106200281402323	2.4664031454821673	0
0.04575959256095156	0.008388372261175184	0.1603268413934896	0	-2.1062134960759624	2.4508142366831707	0
0.04623083903042196	0.007395850324355114	0.1614781162310743	0	-2.1060903243600495	2.4353037934973067	0
0.04670597616899439	0.006395224657321834	0.16263154536816798	0	-2.1058323571624693	2.4198726730412896	0
0.04718504690846339	0.0053864705358153105	0.16378715019860787	0	-2.10544118105667	2.4045217888587436	0
0.047668094405687485	0.0043695636195155395	0.164944952050264	0	-2.104918378474658	2.3892520301113414	0
0.048155162298779156	0.0033444794245952756	0.1661049728027514	0	-2.1042655271011834	2.374064253825213	0
0.04864629470072807	0.002311193349588455	0.16726723486270734	0	-2.1034841993400972	2.358959285810837	0
0.049141536062916595	0.0012696809750831943	0.16843176083516004	0	-2.1025759620738875	2.3439379254755366	0
0.04964093082149092	0.00021991881917918124	0.1695985727018735	0	-2.1015423771158908	2.3290009567311536	0
0.05014452441759473	-0.0008381177951443553	0.17076769421082494	0	-2.1003849988413896	2.3141491177801865	0
0.05065236288211769	-0.0019044538522396245	0.17193914987440134	0	-2.099105374231496	2.29938311488919	0
0.051164493284760776	-0.002979115571357464	0.17311296598002715	0	-2.0977050410702827	2.2847036105062966	0
0.05168096208315954	-0.004062126927819931	0.1742891667949888	0	-2.096185532018295	2.2701112713658262	0
0.052201816248771654	-0.005153512005269587	0.17546777717942758	0	-2.094548371723537	2.2556067357783105	0
0.052727103092988656	-0.006253294617620286	0.17664882218793057	0	-2.092795077016512	2.241190619084263	0
0.05325687089307512	-0.00736149960506514	0.17783232846768246	0	-2.0909271544306134	2.226863497206807	0
0.053791167968133026	-0.00847815088486578	0.17901832217390293	0	-2.088946102944277	2.212625932680486	0
0.05433004304637485	-0.00960327220750627	0.18020682980374655	0	-2.0868534126204747	2.1984784648214766	0
0.05487354581801817	-0.010736888295501583	0.1813978794045639	0	-2.0846505620909057	2.184421595998502	0
0.05542172617521089	-0.011879023240431786	0.18259149888644327	0	-2.082339021160987	2.1704558123704927	0
0.05597463463002935	-0.01302970136036277	0.18378771693974255	0	-2.079920248937562	2.1565815735087273	0
0.056532321880112285	-0.014188946280536012	0.18498656209167236	0	-2.0773956954966017	2.14279932387319	0
0.05709483994577715	-0.01535678328100795	0.1861880651450487	0	-2.0747667964973435	2.129109465341141	0
0.057662240901331166	-0.016533236641063657	0.1873922564347929	0	-2.0720349785912724	2.1155123894782086	0
0.05823457757262838	-0.01771833107234539	0.18859916732189802	0	-2.069201656063218	2.1020084609215686	0
0.05881190301205328	-0.018912090614081414	0.18980882907763746	0	-2.0662682332056153	2.08859803047366	0
0.059394271385456415	-0.02011454045055299	0.19102127474072528	0	-2.0632360996759846	2.0752814150009136	0
0.059981737090127385	-0.02132570506793953	0.1922365372564688	0	-2.0601066347457984	2.0620589187333236	0
0.06057435545776332	-0.022545609687382263	0.19345465093425343	0	-2.0568812034902075	2.048930817815318	0
0.06117218212716022	-0.023774278952529468	0.19467565014180574	0	-2.053561159971203	2.035897375102398	0
0.06177527363341003	-0.02501173812324706	0.19589957051014764	0	-2.050147843904886	2.02295882773033	0
0.06238368701044967	-0.02625801223781544	0.19712644811002428	0	-2.046642582706552	2.0101153965513254	0
0.06299748024846302	-0.027513127029596678	0.19835632036717718	0	-2.043046688749081	1.9973672771179702	0
0.06361671175182983	-0.0287771077952893	0.19958922495968054	0	-2.0393614623729563	1.9847146518284584	0
0.06424144062883826	-0.030049979967932815	0.20082520039755267	0	-2.0355881901540234	1.9721576843765296	0
0.06487172687320861	-0.03133176946347276	0.2020642863689727	0	-2.0317281436954624	1.9596965168846894	0
0.06550763109033558	-0.032622502099527294	0.20330652318713988	0	-2.0277825811945713	1.9473312761466544	0
0.06614921460277193	-0.033922203787758655	0.2045519519920904	0	-2.02375274676302	1.9350620721197127	0
0.06679653956709038	-0.03523090074647875	0.20580061496723848	0	-2.019639869639512	1.9228889963879772	0
0.06744966888987497	-0.03654861930520588	0.20705255516431795	0	-2.0154451646672156	1.9108121245051917	0
0.0681086661007904	-0.03787538562466125	0.20830781625371825	0	-2.0111698331032235	1.8988315189268887	0
0.06877359577554126	-0.03921122652333437	0.20956644332221327	0	-2.006815059870458	1.8869472219419436	0
0.06944452313673244	-0.04055616864653009	0.21082848209974758	0	-2.002382016128132	1.8751592636736463	0
0.07012151414265479	-0.041910238620434886	0.21209397912459751	0	-1.9978718587334285	1.8634676609743848	0
0.07080463555501103	-0.04327346316164659	0.21336298186391353	0	-1.9932857298247002	1.8518724168148724	0
0.07149395522898537	-0.0446458696267613	0.21463553923946407	0	-1.9886247548869596	1.8403735160936292	0
0.0721895419019006	-0.046027485558701176	0.21591170121723413	0	-1.9838900441774507	1.8289709300695536	0
0.0728914645343654	-0.04741833735290481	0.21719151759911745	0	-1.9790826973006836	1.8176646275409822	0
0.07359979359360182	-0.04881845277673958	0.2184750403682495	0	-1.9742037945317923	1.806454554425177	0
0.07431460032772765	-0.05022785949486978	0.21976232234174964	0	-1.9692544018012859	1.7953406464334674	0
0.07503595660950603	-0.051646584734086044	0.22105341688930047	0	-1.9642355718861195	1.7843228318791684	0
0.07576393549040597	-0.053074656344329806	0.22234837892232548	0	-1.9591483406602321	1.7734010236516344	0
0.07649861099306486	-0.0545121023544124	0.22364726450526248	0	-1.9539937286089346	1.7625751231836724	0
0.07724005764018546	-0.055958950020046375	0.22495013001971928	0	-1.9487727442524918	1.7518450278326057	0
0.07798835153112416	-0.057415227894402086	0.2262570340544826	0	-1.943486376691593	1.7412106157064966	0
0.07874356902927725	-0.058880963233639005	0.22756803509277906	0	-1.938135604971026	1.730671765172148	0
0.07950578812099297	-0.06035618460750142	0.22888319387920397	0	-1.9327213886090866	1.7202283360542303	0
0.08027508737366094	-0.061840919838660115	0.23020257159705315	0	-1.9272446750993335	1.7098801848662026	0
0.08105154642194952	-0.06333519691243543	0.23152623070885972	0	-1.9217063966107022	1.6996271584591123	0
0.08183524597830649	-0.06483904395871166	0.23285423496388122	0	-1.9161074700518503	1.6894690944791035	0
0.08262626751238906	-0.06635248860065288	0.2341866488499613	0	-1.9104487995132695	1.6794058259835638	0
0.08342469390040572	-0.06787555916149385	0.2355235386847857	0	-1.9047312717811564	1.6694371735806444	0
0.08423060871441468	-0.06940828326611582	0.2368649714121377	0	-1.8989557615810877	1.6595629549655238	0
0.08504409699322976	-0.07095068927175487	0.23821101588564267	0	-1.8931231262237465	1.6497829757960591	0
0.08586524439310814	-0.07250280461375833	0.2395617414508344	0	-1.8872342118618703	1.6400970405315378	0
0.086694138339666	-0.0740646579459002	0.2409172198406259	0	-1.8812898454068594	1.6305049391591158	0
0.08753086618657749	-0.07563627562617829	0.2422775221534129	0	-1.8752908479116683	1.6210064690816404	0
0.08837551768328976	-0.07721768632322178	0.24364272288140787	0	-1.8692380170575167	1.611601407049974	0
0.08922818317216205	-0.07880891757630357	0.24501289695771764	0	-1.86313214027113	1.6022895304576914	0
0.0900889536808767	-0.08040999594013767	0.24638811992519918	0	-1.8569739942423726	1.5930706161868353	0
0.09095792189979732	-0.08202094876420016	0.247768469502185	0	-1.8507643381169478	1.583944430365834	0
0.09183518152680846	-0.08364180292421398	0.24915402452450328	0	-1.844503918383754	1.5749107359617867	0
0.0927208275257664	-0.08527258525716104	0.25054486535501697	0	-1.8381934672244078	1.565969290406373	0
0.09361495613408514	-0.08691332252672311	0.251941073889574	0	-1.831833702663841	1.5571198459696054	0
0.09451766426623257	-0.08856404028536001	0.25334273262831175	0	-1.8254253330083496	1.5483621559176244	0
0.0954290509054353	-0.09022476537564034	0.2547499268403134	0	-1.8189690471610431	1.5396959612432517	0
0.09634921589149513	-0.09189552365789574	0.25616274267005856	0	-1.8124655234502476	1.5311210029914306	0
0.09727825960919315	-0.0935763394110112	0.25758126667900194	0	-1.8059154320009025	1.5226370250349694	0
0.09821628500374138	-0.09526723893262197	0.2590055889270431	0	-1.7993194207224403	1.5142437558924338	0
0.09916339503845319	-0.09696824588854781	0.26043579908989006	0	-1.7926781334424353	1.50594093227676	0
0.10011969490278778	-0.0986793852471708	0.26187198981923215	0	-1.7859921945752393	1.4977282794883824	0
0.10108529041992309	-0.10040068036315619	0.26331425433340405	0	-1.779262220510428	1.4896055257897176	0
0.10206028912609866	-0.10213215486065302	0.26476268804549424	0	-1.772488812262727	1.4815723932946747	0
0.10304480007345394	-0.10387383221859264	0.26621738825902674	0	-1.7656725570892282	1.4736286001511418	0
0.10403893319284005	-0.1056257345896127	0.2676784532294976	0	-1.7588140331110467	1.4657738659300816	0
0.10504279997031034	-0.10738788394638765	0.26914598317221494	0	-1.751913804823976	1.458007906305183	0
0.1060565132458903	-0.10916030166816172	0.2706200799663849	0	-1.744972424707459	1.4503304349615853	0
0.10708018736355655	-0.11094300874566922	0.27210084737634016	0	-1.7379904324099216	1.4427411627092765	0
0.10811393823164285	-0.11273602582437624	0.27358839113845024	0	-1.7309683545637273	1.4352397973607587	0
0.10915788244654002	-0.1145393716299721	0.2750828177090596	0	-1.7239067109317145	1.4278260502208933	0
0.11021213854456817	-0.11635306508442701	0.27658423607524374	0	-1.7168060060950487	1.4204996271276806	0
0.11127682698674411	-0.1181771252021844	0.27809275772050274	0	-1.7096667298341905	1.413260229139002	0
0.11235206899986439	-0.12001156903926019	0.2796084949846466	0	-1.70248936512527	1.406107560693052	0
0.113437987794971	-0.12185641372220858	0.2811315628005081	0	-1.695274380161191	1.3990413214331794	0
0.11453470740852552	-0.12371167441118472	0.2826620770704036	0	-1.6880222362778081	1.3920612140361899	0
0.11564235421554192	-0.12557736680389323	0.2842001567933084	0	-1.6807333781158964	1.385166934591346	0
0.11676105547753671	-0.12745350461106825	0.28574592204328964	0	-1.6734082434391342	1.3783581820716575	0
0.11789094092011414	-0.12934010214277342	0.2872994961641463	0	-1.6660472529767563	1.3716346487613211	0
0.11903214035001758	-0.13123717025550583	0.2888610024952961	0	-1.6586508261794048	1.3649960347179735	0
0.1201847867096085	-0.13314472138305847	0.2904305685799848	0	-1.6512193615240363	1.3584420297615158	0
0.12134901331346752	-0.13506276486776692	0.2920083223884549	0	-1.6437532546478506	1.3519723297983206	0
0.12252495628795895	-0.13699131092825906	0.2935943956510124	0	-1.636252882812807	1.3455866230648583	0
0.12371275226346602	-0.13893036678506354	0.29518892074029474	0	-1.6287186199040296	1.3392846030984453	0
0.12491254037837635	-0.14087993987996353	0.2967920333900074	0	-1.6211508238162589	1.333065957883395	0
0.12612446153820053	-0.14284003657509903	0.29840387169724075	0	-1.6135498414278635	1.3269303741849308	0
0.1273486572761531	-0.14481066024510347	0.30002457462735	0	-1.6059160158907195	1.3208775432655413	0
0.12858527139239936	-0.1467918138621397	0.3016542842144662	0	-1.598249676490336	1.3149071525379126	0
0.12983445027967933	-0.14878350041586708	0.3032931459842322	0	-1.5905511369292948	1.3090188844661073	0
0.1310963403625956	-0.1507857187489875	0.30494130560537813	0	-1.5828207113082728	1.3032124287725244	0
0.13237109157421098	-0.15279846902024802	0.3065989134646504	0	-1.575058692884482	1.2974874661378364	0
0.13365885504800523	-0.1548217489390996	0.3082661216500654	0	-1.5672653684976805	1.2918436792190986	0
0.13495978313547108	-0.1568555537340544	0.30994308400573817	0	-1.5594410185325154	1.2862807523177449	0
0.1362740307252328	-0.15889987813936146	0.3116299578533966	0	-1.5515859091230524	1.2807983656977096	0
0.13760175426281646	-0.16095471476946918	0.31332690273883473	0	-1.5437002982621526	1.2753961999495025	0
0.13894311208577256	-0.16302005455923468	0.31503408088209695	0	-1.5357844339462372	1.270073934577537	0
0.14029826421369015	-0.16509588635485076	0.3167516569282754	0	-1.5278385555759708	1.264831248860001	0
0.14166737336216326	-0.16718219837443407	0.31847979924758363	0	-1.5198628881963807	1.259667818014305	0
0.14305060299726433	-0.16927897514503626	0.3202186774922827	0	-1.5118576540341024	1.2545833206682517	0
0.14444811925227788	-0.17138620034059973	0.3219684650401171	0	-1.5038230614524295	1.2495774315548625	0
0.14586009028906538	-0.17350385570480747	0.32372933820009797	0	-1.4957593088839902	1.2446498240744177	0
0.1472866856098662	-0.17563191993020313	0.325501475377197	0	-1.4876665888915062	1.239800172646682	0
0.14872807774124092	-0.1777703710798026	0.327285059187398	0	-1.4795450787439517	1.2350281469346447	0
0.15018444035829875	-0.17991918368816065	0.3290802741458349	0	-1.4713949512261673	1.2303334182642156	0
0.15165595004811405	-0.18207833127821896	0.3308873088695837	0	-1.463216364854755	1.2257156537852452	0
0.1531427843556538	-0.1842477833819425	0.3327063536925724	0	-1.4550094749410527	1.2211745227194628	0
0.15464512354923993	-0.18642750803767477	0.3345376028602914	0	-1.446774423882001	1.2167096907151433	0
0.1561631501008853	-0.18861747091243455	0.3363812539072898	0	-1.4385113442447728	1.2123208215771966	0
0.15769704828229605	-0.1908176346143844	0.3382375071894065	0	-1.4302203611029916	1.2080075784037536	0
0.15924700511408502	-0.19302795994869176	0.3401065670561524	0	-1.4219015870372913	1.2037696208726645	0
0.16081320864742926	-0.19524840335436466	0.34198863979979355	0	-1.4135551315113444	1.1996066099424263	0
0.16239584998356227	-0.1974789196785942	0.3438839361166865	0	-1.4051810901435053	1.1955182022455981	0
0.16399512267141123	-0.19971946118667144	0.3457926703955103	0	-1.3967795481556704	1.191504051859778	0
0.16561122152681151	-0.20196997579798984	0.34771505933451996	0	-1.3883505866845018	1.187563813179934	0
0.16724434443491198	-0.20423040949735222	0.3496513241183621	0	-1.3798942734288242	1.1836971363194198	0
0.16889469119277528	-0.20650070459479308	0.35160168906120876	0	-1.3714106688570231	1.1799036699609287	0
0.17056246404095202	-0.20878080034501595	0.3535663822638317	0	-1.36289982356006	1.1761830600012786	0
0.172247867022438	-0.21107063195051276	0.3555456348843489	0	-1.3543617816361928	1.1725349509007894	0
0.1739511071098169	-0.21337013197606713	0.35753968249043305	0	-1.3457965750676846	1.1689589831143965	0
0.1756723933616214	-0.21567922906887038	0.35954876409099146	0	-1.3372042281435108	1.1654547948977114	0
0.17741193740974337	-0.2179978484892558	0.3615731227331188	0	-1.3285847551177812	1.1620220211912682	0
0.17916995298898444	-0.22032591135072516	0.3636130049796102	0	-1.31993816266334	1.1586602944781486	0
0.18094665608498367	-0.22266333469398436	0.3656686611109081	0	-1.3112644492085508	1.1553692443319026	0
0.18274226497282628	-0.22501003140969641	0.3677403451983726	0	-1.3025636048287927	1.1521484972030296	0
0.18455700103933098	-0.22736591117191066	0.36982831607749966	0	-1.29383560738586	1.14899767487187	0
0.18639108737593255	-0.22973087846203463	0.3719328357514407	0	-1.2850804294411886	1.1459163968511923	0
0.18824475059416998	-0.23210483477829638	0.3740541715040898	0	-1.2762980296496178	1.1429042771569946	0
0.1901182182527629	-0.23448767518586497	0.37619259297797364	0	-1.2674883650939257	1.1399609284408296	0
0.1920117220079848	-0.23687929220513618	0.3783483758056939	0	-1.258651376456729	1.137085956747008	0
0.19392549423734332	-0.23927957137461683	0.3805217977838045	0	-1.249787003970514	1.1342789666579431	0
0.1958597715936527	-0.241688395591634	0.38271314294592584	0	-1.2408951709136855	1.1315395557481451	0
0.19781479212355532	-0.24410564133356155	0.3849226983122261	0	-1.2319757970944907	1.1288673187398506	0
0.19979079655231805	-0.246531180126864	0.38715075537801064	0	-1.223028792937286	1.1262618454002669	0
0.20178802888350897	-0.2489648791140006	0.3893976108116313	0	-1.2140540568977212	1.1237227196631283	0
0.20380673417518394	-0.25140659818373434	0.3916635639776489	0	-1.2050514855384535	1.1212495222984131	0
0.20584716136771491	-0.25385619326176373	0.39394892014460636	0	-1.19602096087573	1.1188418271177252	0
0.2079095618161635	-0.25631351434796895	0.3962539888554181	0	-1.1869623570890135	1.1164992027202667	0
0.20999418919843768	-0.2587784052518031	0.3985790838516623	0	-1.1778755409551396	1.1142212123610444	0
0.21210129954580317	-0.26125070347391544	0.40092452313455057	0	-1.1687603717333972	1.1120074136645897	0
0.21423115154872627	-0.26373024040358506	0.4032906293303096	0	-1.159616699875973	1.1098573580698043	0
0.21638400644628739	-0.2662168410183983	0.40567772958959414	0	-1.1504443675624287	1.107770590738911	0
0.2185601292993163	-0.26871032516717513	0.40808615701765916	0	-1.1412432033804252	1.1057466491720758	0
0.22075978556593584	-0.27121050346264036	0.410516246903588	0	-1.132013036884261	1.103785066205429	0
0.22298324494992527	-0.27371718152731755	0.41296834100262464	0	-1.12275368232274	1.1018853661464436	0
0.2252307794145557	-0.27623015752724717	0.41544278535478824	0	-1.113464947119665	1.1000470664322624	0
0.2275026626201096	-0.278749221385817	0.41793992968869526	0	-1.1041466341567252	1.0982696777518426	0
0.22979917142270853	-0.28127415628379937	0.42046012909001335	0	-1.0947985355919732	1.0965527025449744	0
0.23212058503910732	-0.28380473753979685	0.4230037430973897	0	-1.0854204363483613	1.0948956354348565	0
0.23446718570396435	-0.28634073314119224	0.4255711364372477	0	-1.0760121114844978	1.093297962492153	0
0.23683925761722213	-0.2888819024119198	0.4281626778840089	0	-1.0665733304614111	1.091759161703953	0
0.239237087433578	-0.2914279963676131	0.4307787408097198	0	-1.0571038551507101	1.090278702308716	0
0.24166096542182822	-0.29397875874247337	0.4334197044566045	0	-1.0476034353150439	1.088856043839088	0
0.24411118152315772	-0.29653392165216563	0.43608594965079195	0	-1.038071824060965	1.0874906381335148	0
0.2465880304773004	-0.29909321080626666	0.43877786439523797	0	-1.0285087577213061	1.0861819259942929	0
0.24909180996596234	-0.3016563433096177	0.44149584184376695	0	-1.0189139632911666	1.0849293381247684	0
0.25162281755843047	-0.3042230243583164	0.44424027698996016	0	-1.0092871700767347	1.0837322962865794	0
0.2541813549612023	-0.3067929514112012	0.44701157128215097	0	-0.9996280933546008	1.082590210803273	0
0.25676772424608324	-0.3093658101720294	0.44981012853065955	0	-0.9899364487006395	1.0815024820110521	0
0.2593822313172648	-0.3119412778839725	0.45263635865854535	0	-0.980211938862705	1.0804684983545811	0
0.2620251844762777	-0.3145190216621588	0.45549067613561683	0	-0.9704542592439344	1.0794876367628392	0
0.26469689279870323	-0.3170986967262401	0.4583734982154839	0	-0.9606631038363596	1.078559262869999	0
0.26739766676614996	-0.31967994687027096	0.461285245608395	0	-0.9508381627216865	1.0776827303076006	0
0.27012782022016735	-0.3222624061371349	0.4642263445698744	0	-0.9409791149256239	1.076857379709243	0
0.2728876696284453	-0.3248456978721607	0.4671972260838318	0	-0.931085631186543	1.0760825386980282	0
0.2756775303007622	-0.32742943100731076	0.4701983217658413	0	-0.9211573874243915	1.0753575225329188	0
0.27849772101898135	-0.33001320423536945	0.47323006882055535	0	-0.9111940480108225	1.0746816323655446	0
0.28134856133995784	-0.33259660330215757	0.4762929071054477	0	-0.9011952753692978	1.0740541556065555	0
0.2842303723443036	-0.33517920152839675	0.4793872798996674	0	-0.8911607272124489	1.0734743653163432	0
0.28714347725447315	-0.3377605601690565	0.4825136345248808	0	-0.8810900543522068	1.072941519711872	0
0.29008819922062223	-0.34034022626584187	0.48567241992185645	0	-0.8709829082955564	1.0724548621866903	0
0.29306486298091283	-0.3429177339667989	0.4888640883816241	0	-0.860838935366465	1.0720136205658084	0
0.29607379331553135	-0.3454926030153365	0.49208909383037025	0	-0.8506577818930446	1.071617006937418	0
0.2991153155311206	-0.34806433903783596	0.4953478922872942	0	-0.840439092385113	1.0712642171244202	0
0.30218975701368306	-0.3506324346867013	0.498640943459266	0	-0.830182504243187	1.0709544301167158	0
0.30529744345069876	-0.35319636631479867	0.5019687066189954	0	-0.8198876602949662	1.0706868080706202	0
0.30843870207775875	-0.3557555965679151	0.5053316440022291	0	-0.8095541977908949	1.0704604955361172	0
0.3116138574321286	-0.3583095707860966	0.508730216173641	0	-0.7991817622579843	1.0702746193615245	0
0.314823236254582	-0.36085772088352613	0.5121648871800843	0	-0.7887699912153102	1.0701282879178189	0
0.3180671636048446	-0.36339946208231433	0.5156361202902351	0	-0.7783185267801818	1.0700205909552514	0
0.32134596339764904	-0.36593419328210747	0.5191443784596134	0	-0.7678270136741696	1.0699505991168132	0
0.3246599585431719	-0.3684612970956006	0.52269012436379	0	-0.7572950985748442	1.0699173635158927	0
0.3280094687883864	-0.3709801381574675	0.5262738179635462	0	-0.746722436739046	1.0699199153307084	0
0.331394815577016	-0.37349006673627844	0.5298959215709254	0	-0.7361086764419523	1.069957265400985	0
0.3348163212754396	-0.37599041794893595	0.533556898879352	0	-0.7254534615409949	1.0700284039936185	0
0.3382743011462643	-0.37848050583863957	0.5372572062252736	0	-0.7147564563141824	1.0701323002739487	0
0.34176906633965276	-0.38095962572473613	0.5409972956276223	0	-0.7040173355853409	1.070267901844395	0
0.34530092332700546	-0.38342705389594633	0.5447776140105852	0	-0.6932357860789369	1.0704341343073274	0
0.3488701761916546	-0.3858820492914194	0.5485986054745301	0	-0.6824114991034052	1.0706299010077547	0
0.35247712472414816	-0.38832385221688775	0.5524607090671503	0	-0.6715441761376113	1.0708540826385469	0
0.3561220630658595	-0.3907516835482498	0.5563643571298629	0	-0.6606335325848842	1.0711055368331086	0
0.35980528033415615	-0.39316474531352247	0.560309975755	0	-0.6496792955287741	1.0713830978989685	0
0.36352705879299596	-0.3955622196687078	0.5642979826031985	0	-0.6386812088266639	1.0716855764098752	0
0.36728767634216974	-0.39794327070799973	0.5683287893367927	0	-0.6276390253918104	1.0720117591639022	0
0.3710874016853952	-0.4003070415984753	0.5724027961969322	0	-0.6165525210845573	1.0723604085727845	0
0.37492649837669567	-0.40265265741502826	0.5765203960844005	0	-0.6054214824453368	1.0727302628296858	0
0.3788052190727513	-0.4049792218897323	0.5806819681287934	0	-0.5942457230429575	1.0731200352300634	0
0.3827238093801094	-0.407285820145471	0.5848878815344868	0	-0.5830250718537283	1.0735284144206092	0
0.3866825053472844	-0.409571517543233	0.5891384926005101	0	-0.5717593801262568	1.0739540640943903	0
0.39068153115663434	-0.41183535881645916	0.5934341419389398	0	-0.5604485274599883	1.0743956227094176	0
0.39472110184490655	-0.414076370130623	0.5977751570822925	0	-0.5490924135982599	1.0748517038041991	0
0.39880142000431107	-0.416293557728599	0.6021618486158985	0	-0.5376909673173241	1.075320895713626	0
0.40292267625236844	-0.41848590879274405	0.6065945103464048	0	-0.5262441445908193	1.0758017617465039	0
0.4070850471886277	-0.4206523909902114	0.6110734167578968	0	-0.5147519337695343	1.0762928401346126	0
0.41128869576204524	-0.42279195338191744	0.6155988230494333	0	-0.5032143540133918	1.0767926443214577	0
0.415533770300613	-0.42490352665898484	0.62017096372467	0	-0.4916314574510996	1.077299663162342	0
0.41982040261041664	-0.4269860230108111	0.6247900501684036	0	-0.48000333381495186	1.0778123610792276	0
0.4241487086541891	-0.4290383373457464	0.6294562709923154	0	-0.4683301080124441	1.0783291785962479	0
0.4285187879045261	-0.4310593478717326	0.6341697909472669	0	-0.456611941359572	1.0788485327918047	0
0.4329307203636948	-0.43304791569707485	0.6389307473101858	0	-0.4448490390099792	1.0793688175512404	0
0.43738456713923046	-0.4350028861951838	0.6437392500976525	0	-0.43304164776690984	1.0798884043283221	0
0.4418803704743193	-0.43692309011384967	0.648595381689436	0	-0.4211900554370909	1.0804056429218563	0
0.4464181512708854	-0.43880734367088436	0.6534991937402931	0	-0.4092945967950983	1.0809188620484653	0
0.45099790810298057	-0.44065444943413407	0.6584507056953885	0	-0.3973556555095911	1.0814263701892657	0
0.4556196173450364	-0.4424631977184175	0.6634499045099242	0	-0.38537366315776667	1.0819264566553788	0
0.46028323537275595	-0.4442323687639502	0.6684967466150658	0	-0.3733490929759668	1.0824173929507022	0
0.4649886903773859	-0.4459607310196445	0.6735911486464389	0	-0.36128248040872296	1.0828974331285988	0
0.46973588901724683	-0.4476470452170863	0.6787329942287395	0	-0.34917440528418914	1.0833648158310005	0
0.4745247108773125	-0.4492900638707424	0.6839221275725754	0	-0.3370255054391833	1.083817765139939	0
0.47935501064437847	-0.4508885337053833	0.689158355430701	0	-0.32483647052086717	1.0842544923204924	0
0.4842266159423031	-0.4524411965859599	0.6944414443635122	0	-0.31260804687709304	1.0846731972288768	0
0.4891393287822183	-0.4539467917095832	0.6997711219342337	0	-0.30034103331579354	1.0850720701434542	0
0.49409292102409297	-0.4554040559833363	0.7051470714217764	0	-0.2880362918573875	1.0854492931903956	0
0.4990871409234868	-0.45681172781078555	0.710568938576372	0	-0.2756947308531018	1.0858030427427297	0
0.5041217029599379	-0.4581685460084564	0.7160363202493079	0	-0.2633173296381973	1.0861314906366275	0
0.5091962995476946	-0.4594732549844187	0.7215487767968682	0	-0.25090510906163604	1.0864328070408802	0
0.514310589942982	-0.460724603623431	0.7271058197476873	0	-0.2384591582776292	1.0867051618347312	0
0.5194642062555751	-0.46192134887984854	0.7327069180672436	0	-0.22598061942905026	1.0869467272050992	0
0.5246567491229641	-0.4630622567291523	0.7383514932201614	0	-0.21347069764111462	1.0871556796981516	0
0.5298877934883839	-0.4641461054878302	0.7440389252419156	0	-0.20093064656114842	1.0873302028060525	0
0.5351568861560159	-0.4651716871622468	0.7497685499050563	0	-0.18836177389425773	1.0874684891803834	0
0.5404635439904215	-0.4661378091054926	0.7555396566150853	0	-0.17576544524866405	1.0875687430035494	0
0.5458072560304629	-0.46704329645911147	0.7613514905967106	0	-0.1631430786396779	1.0876291825159088	0
0.5511874872807466	-0.46788699469622097	0.7672032569412255	0	-0.1504961352112396	1.0876480424871307	0
0.5566036670378931	-0.4686677697521285	0.7730941078697492	0	-0.13782614630373746	1.087623576669796	0
0.562055211754527	-0.4693845133704242	0.779023167598685	0	-0.1251346595149781	1.0875540602706715	0
0.5675415045071436	-0.47003614183350445	0.7849895100438141	0	-0.11242328659105359	1.0874377924066778	0
0.5730619048100745	-0.4706215992853974	0.7909921695696429	0	-0.0996936801218702	1.0872730985769654	0
0.5786157420999505	-0.47113985888747356	0.7970301340213647	0	-0.08694754825890688	1.087058333349667	0
0.584202326485428	-0.4715899257530175	0.8031023565713774	0	-0.07418662964417512	1.0867918825064258	0
0.5898209488007297	-0.4719708384000508	0.8092077559706434	0	-0.06141269327113275	1.0864721652640879	0
0.5954708729500952	-0.47228166982055275	0.8153452084660905	0	-0.04862755571854791	1.086097637026966	0
0.6011513442985562	-0.4725215297065194	0.8215135571982953	0	-0.035833061808414376	1.085666791271215	0
0.6068615919250937	-0.47268956588392147	0.8277116149608368	0	-0.023031079487273842	1.0851781614914524	0
0.6126008180661322	-0.4727849654338268	0.8339381530985428	0	-0.010223523326032206	1.0846303242765192	0
0.6183682179109147	-0.4728069565362999	0.840191923384691	0	0.0025876899389337075	1.0840218996403799	0
0.6241629615524162	-0.4727548093642938	0.8464716388679859	0	0.015400601205184192	1.0833515546986587	0
0.6300009041184461	-0.47262736608999184	0.8527940650397529	0	0.028249904532097733	1.0826158130855585	0
0.6358889446011718	-0.4724230220817519	0.8591662144278367	0	0.041150059035920804	1.0818118100779515	0
0.641827049176873	-0.4721401897114287	0.8655875617324861	0	0.05410014631653834	1.080937439754819	0
0.6478151752359156	-0.4717772812239277	0.8720575492081653	0	0.06709921507202771	1.0799905906505014	0
0.6538532736094606	-0.47133270941364347	0.8785755886632647	0	0.08014628544303307	1.0789691465964257	0
0.6599412727398226	-0.47080488982442315	0.8851410439964019	0	0.09324031448588717	1.0778709907899877	0
0.6660790847196797	-0.4701922418843571	0.8917532374024801	0	0.10638020931096653	1.0766940066458934	0
0.6722666080274273	-0.46949318998166417	0.898411452011907	0	0.11956483284468364	1.0754360789680308	0
0.6785037208735708	-0.46870616558942274	0.905114924449344	0	0.13279298957380836	1.0740950970363654	0
0.6847902936471868	-0.4678296071471625	0.9118628579615468	0	0.14606345192540526	1.0726689537497422	0
0.6911261644793864	-0.4668619648471496	0.9186543959587898	0	0.15937490861307058	1.0711555529397516	0
0.6975111689106183	-0.4658016980454132	0.9254886536772543	0	0.1727260273243505	1.0695528045764346	0
0.7039451126292912	-0.46464728091084156	0.9323646888014078	0	0.18611539746842867	1.0678586331774487	0
0.7104277972208685	-0.46339719970081683	0.9392815289060047	0	0.19954158410207454	1.0660709733109384	0
0.7169590028157956	-0.4620499571604179	0.9462381527931483	0	0.21300309171959342	1.0641877758978515	0
0.7235384882275389	-0.46060407437319956	0.9532334906320742	0	0.22649836489617203	1.0622070104659105	0
0.730166001112395	-0.45905809021149047	0.9602664347663264	0	0.24002580935931755	1.0601266642141487	0
0.7368412697052855	-0.45741056464717905	0.9673358309425708	0	0.2535837751537965	1.0579447464543643	0
0.7435640053324276	-0.45566007986620943	0.9744404810615293	0	0.26717056206432793	1.0556592899783948	0
0.7503339081743178	-0.4538052402771053	0.9815791493623847	0	0.28078443144336446	1.053268351077422	0
0.7571506565684609	-0.4518446769038495	0.9887505512683074	0	0.29442358487647446	1.0507700152563897	0
0.7640139190627717	-0.4497770456529928	0.9959533662809791	0	0.3080861887114557	1.0481623950207188	0
0.7709233452414778	-0.4476010314305921	1.0031862285402189	0	0.321770355961853	1.0454436351959289	0
0.7778785730958476	-0.44531534746704754	1.0104477348242338	0	0.33547416132753566	1.0426119121503115	0
0.7848792213974984	-0.4429187392776809	1.0177364368786286	0	0.34919562648934327	1.0396654388336366	0
0.7919249009518871	-0.4404099824019717	1.0250508534964986	0	0.3629327426339429	1.0366024621104357	0
0.7990152010567072	-0.4377878885570277	1.0323894568138323	0	0.37668344437041723	1.0334212704540218	0
0.8061497029986827	-0.43505130235141737	1.0397506867606694	0	0.3904456365531555	1.0301201900725447	0
0.8133279755306022	-0.4321991041679293	1.0471329467940693	0	0.4042171858345496	1.0266975886139302	0
0.8205495728101585	-0.42923021238813086	1.0545346022821105	0	0.4179959172336502	1.0231518780174254	0
0.8278140368389947	-0.4261435838406075	1.0619539835659249	0	0.4317796194011788	1.0194815152268282	0
0.8351209009396754	-0.4229382135800841	1.0693893900695535	0	0.44556605173434294	1.0156850021379384	0
0.8424696847156385	-0.41961313828483376	1.0768390857558139	0	0.45935293538653743	1.011760889841169	0
0.8498598934802432	-0.416167437948802	1.0843012992469931	0	0.4731379529646321	1.0077077808010233	0
0.8572910309644594	-0.41260023114627625	1.091774237334038	0	0.4869187728705982	1.0035243234985938	0
0.8647625781533547	-0.4089106861947817	1.099256064362515	0	0.5006930106060435	0.9992092257535843	0
0.8722740192688883	-0.40509800980060023	1.1067449291078735	0	0.5144582776575796	0.9947612416154377	0
0.8798248219441644	-0.4011614577420766	1.1142389456451591	0	0.528212145531259	0.9901791840847349	0
0.887414444733427	-0.39710033236108117	1.1217362017334782	0	0.5419521604880708	0.9854619223628361	0
0.8950423394676398	-0.392913982283649	1.1292347619825482	0	0.5556758485869006	0.9806083817324383	0
0.9027079456173843	-0.38860180648143433	1.1367326631908463	0	0.5693807063733097	0.9756175484645234	0
0.9104106955837261	-0.3841632524074248	1.1442279204975714	0	0.58306421135277	0.9704884678393534	0
0.9181500186654021	-0.37959781446800417	1.1517185321360492	0	0.59672382982371	0.9652202425783891	0
0.9259253274388749	-0.3749050428855977	1.1592024672130918	0	0.6103569937461313	0.9598120432540493	0
0.9337360318356449	-0.3700845363723519	1.1666776803985426	0	0.6239611266869373	0.9542630999984166	0
0.9415815297865019	-0.36513594857094056	1.1741421039608406	0	0.6375336284275138	0.9485727100929376	0
0.9494612172283757	-0.36005898262831804	1.1815936584082376	0	0.6510718934303718	0.9427402318819235	0
0.9573744696499558	-0.35485340384699765	1.1890302361535077	0	0.664573280248278	0.9367650994582383	0
0.9653206663323746	-0.3495190248561612	1.1964497256118873	0	0.6780351543816234	0.9306468057684988	0
0.9732991743376729	-0.3440557166292856	1.203849997240503	0	0.6914548619671367	0.9243849154057983	0
0.9813093477240732	-0.33846341003412356	1.2112289041790312	0	0.7048297300049255	0.9179790665018505	0
0.9893505364801368	-0.3327420904340628	1.218584291820994	0	0.7181570827406402	0.9114289646585683	0
0.9974220772579724	-0.3268918048567737	1.2259139906018617	0	0.7314342276013676	0.9047343912720176	0
1.005523300261484	-0.32091265783988	1.2332158236954693	0	0.7446584681363689	0.8978951988793182	0
1.0136535251049954	-0.31480481505421287	1.240487604637111	0	0.7578270986856644	0.8909113154042175	0
1.0218120598279001	-0.30856850478748127	1.2477271379388706	0	0.7709374044545213	0.8837827459429167	0
1.0299982019478997	-0.30220401786992357	1.254932221568656	0	0.7839866649421986	0.8765095727623411	0
1.0382112387380855	-0.2957117080973208	1.2621006487427617	0	0.7969721561079004	0.8690919558621863	0
1.0464504454327048	-0.28909199427063936	1.2692302079529167	0	0.8098911493193687	0.8615301353777766	0
1.0547150842253963	-0.28234536168165547	1.2763186837827105	0	0.8227409117078658	0.8538244333428823	0
1.0630044054545873	-0.2754723618045296	1.2833638596539063	0	0.8355187099985922	0.8459752533980055	0
1.0713176492481895	-0.26847361146159693	1.2903635209340567	0	0.8482218149823734	0.8379830798938639	0
1.0796540372744685	-0.26134980033582617	1.297315449782791	0	0.8608474909708885	0.8298484865207262	0
1.0880127820953482	-0.254101683685344	1.3042174348937872	0	0.8733930122587158	0.8215721280342669	0
1.096393079508865	-0.2467300893714394	1.311067266972265	0	0.8858556536728903	0.8131547483219832	0
1.1047941114398487	-0.2392359159344753	1.3178627431116552	0	0.898232697253645	0.8045971782425311	0
1.11321504854022	-0.23162013066413353	1.3246016708216681	0	0.9105214383056971	0.7959003334540159	0
1.121655041775587	-0.22388377758745812	1.3312818632754968	0	0.9227191754182795	0.7870652235633085	0
1.1301132306322599	-0.21602797047883993	1.3379011479604435	0	0.934823224892418	0.7780929441673357	0
1.1385887380699653	-0.20805389776338606	1.344457364721293	0	0.9468309158125063	0.7689846824716648	0
1.1470806740179529	-0.19996281953577366	1.3509483705891443	0	0.9587395974926908	0.7597417139002504	0
1.1555881328873348	-0.19175607007627843	1.357372039946458	0	0.970546638380623	0.7503654049792672	0
1.1641101918903543	-0.18343505969055685	1.3637262654455709	0	0.9822494262979041	0.7408572154458148	0
1.172645918185624	-0.17500126783170467	1.370008965494558	0	0.9938453807714266	0.7312186903904923	0
1.1811943666512095	-0.16645624508536883	1.3762180845801306	0	1.0053319522204447	0.7214514625197284	0
1.1897545727108074	-0.15780162028084316	1.3823515902039232	0	1.0167066148104873	0.7115572602761682	0
1.1983255648894597	-0.14903908774595212	1.3884074840942922	0	1.0279668857309072	0.7015378932572095	0
1.2069063566085805	-0.14017041522263063	1.3943837983143594	0	1.0391103165382625	0.6913952612442683	0
1.2154959531741112	-0.13119743631955255	1.4002786022123397	0	1.05013450462469	0.681131345548627	0
1.2240933496496549	-0.12212205211350553	1.4060900028237502	0	1.0610370925528516	0.6707482108112713	0
1.23269753383144	-0.112946227367311	1.411816148762294	0	1.071815773926399	0.6602480006397861	0
1.2413074849595278	-0.10367199111655157	1.4174552311391149	0	1.0824682937278705	0.6496329382370436	0
1.2499221748020044	-0.09430143469361835	1.4230054860615038	0	1.0929924516379907	0.6389053240930386	0
1.2585405744507188	-0.08483670332978661	1.4284652006287735	0	1.1033861120751587	0.6280675263160997	0
1.2671616499126674	-0.07527999976702207	1.4338327115438836	0	1.1136472003189672	0.6171219847048297	0
1.2757843680248193	-0.06563357650133761	1.4391064102378095	0	1.1237737110598987	0.6060712017976695	0
1.2844076910487223	-0.055899740463227925	1.444284740832519	0	1.1337637033266155	0.5949177481604565	0
1.293030590031689	-0.04608083652635726	1.449366209380649	0	1.1436153171819623	0.5836642434112318	0
1.301652037357226	-0.036179254199924245	1.4543493802499565	0	1.1533267658168829	0.5723133637972279	0
1.3102710077857478	-0.02619742486569078	1.459232877725649	0	1.162896337671847	0.5608678389377397	0
1.3188864853040025	-0.016137812122710156	1.464015390685863	0	1.172322404718342	0.5493304406557171	0
1.3274974642895476	-0.006002908448114757	1.468695673694428	0	1.1816034239403668	0.5377039790394956	0
1.3361029501153112	0.004204767542343734	1.4732725476595196	0	1.1907379380552439	0.525991299186944	0
1.3447019565801248	0.014482670056894712	1.4777448987581716	0	1.1997245728257664	0.5141952822803723	0
1.353310684016421	0.024848989013927524	1.4821203074571765	0	1.2085795650223332	0.5022950074203026	0
1.3619306354776717	0.03530458827437686	1.4863983863483103	0	1.2173033345322561	0.490289432936617	0
1.3705616673937129	0.04584835152446912	1.4905778940367416	0	1.2258945788561435	0.47817979254218534	0
1.3792036311096492	0.056479136858803985	1.4946575992420987	0	1.234352003009997	0.46596735224596975	0
1.3878563665891293	0.06719576891137322	1.4986362786149217	0	1.2426743144195425	0.45365341933633496	0
1.396519712747308	0.07799705149570019	1.502512722364692	0	1.2508602340297705	0.44123932780440717	0
1.405193491254338	0.08888174737594293	1.5062857277520745	0	1.2589084819774303	0.42872646153877053	0
1.4138775250700721	0.09984860127657948	1.5099541082569212	0	1.266817796260089	0.41611622783037294	0
1.4225716198366465	0.11089631645836441	1.5135166863709522	0	1.2745869166359967	0.4034100842523672	0
1.431275577965488	0.12202357236846784	1.516972300584233	0	1.2822145988169562	0.3906095183222226	0
1.439989184367403	0.13322900639555904	1.5203198005907945	0	1.2896996030949055	0.3777160684441832	0
1.4487122119187408	0.14451122060929408	1.523558050803762	0	1.2970407008980624	0.36473131612373166	0
1.4574444245174343	0.15586878563800582	1.5266859326124167	0	1.3042366788204307	0.3516568814672387	0
1.4661855682178544	0.16730022907776507	1.529702342372534	0	1.3112863328252444	0.33849443648954797	0
1.474935381302586	0.17880404852456297	1.5326061962656388	0	1.318188478162036	0.3252456900793032	0
1.483693577885804	0.1903786899933392	1.5353964261122752	0	1.3249419380463925	0.31191241282167553	0
1.4924598633727892	0.20202256813101227	1.5380719860158687	0	1.3315455578065412	0.2984964136948967	0
1.5012339232354617	0.21373405138794965	1.5406318501707286	0	1.3379981979990905	0.28499955712457425	0
1.510015424102642	0.22551146334831831	1.5430750149277501	0	1.3442987374581044	0.27142376143287333	0
1.5188040196574755	0.23735309064690688	1.5454005020230273	0	1.3504460795532625	0.25777098969154316	0
1.5275993365372655	0.2492571640249334	1.5476073564506998	0	1.3564391443675814	0.24404327154301833	0
1.536400986447769	0.261221874642469	1.5496946515412893	0	1.362276879559116	0.23024268437933654	0
1.5452085610281712	0.2732453672798488	1.551661489315584	0	1.3679582589378279	0.21637136116305017	0
1.554021628388283	0.28532573571007824	1.5535070016078647	0	1.3734822826354989	0.20243149575314567	0
1.5628397333989998	0.29746102319170753	1.5552303521924091	0	1.378847979905621	0.1884253423275153	0
1.571662404226384	0.3096492316776142	1.5568307399806554	0	1.3840544155185899	0.17435520474225727	0
1.5804891416868379	0.32188830742333585	1.5583073989160292	0	1.3891006857688897	0.16022345313107922	0
1.5893194227936427	0.33417614611536034	1.5596596008437116	0	1.3939859233739007	0.1460325179799793	0
1.598152702094224	0.3465105950850243	1.5608866577896507	0	1.3987093008135125	0.13178488756169532	0
1.6069884081053067	0.35888944874681106	1.5619879235469725	0	1.403270031026885	0.11748311319626864	0
1.6158259495506768	0.3713104578049376	1.5629627965749955	0	1.4076673732812135	0.10312979860642443	0
1.6246647018481528	0.3837713108044325	1.5638107206017695	0	1.4119006290541836	0.08872762122789697	0
1.6335040219268533	0.3962696555238624	1.5645311884904123	0	1.4159691521872073	0.07427930748287154	0
1.6423432390404797	0.4088030867223312	1.565123743376628	0	1.4198723469846795	0.05978764693124962	0
1.651181659093794	0.4213691529708172	1.5655879812009974	0	1.4236096729084553	0.04525548436628288	0
1.6600185638651117	0.4339653563670851	1.5659235526917878	0	1.427180646746445	0.030685720133762584	0
1.6688532076566855	0.44658914861894794	1.5661301653546416	0	1.4305848438730573	0.016081314653899365	0
1.6776848213462348	0.4592379377395035	1.5662075857450088	0	1.433821902499118	0.001445280668368746	0
1.6865126185714787	0.47190909795460956	1.566155641332555	0	1.4368915281521673	-0.013219328238659876	0
1.695342574263097	0.4846097305702407	1.5659740327418994	0	1.4397956610601856	-0.02792071719786717	0
1.704184697386968	0.4973528238222209	1.5656619521611763	0	1.442537018865454	-0.04267391390894622	0
1.7130391670121128	0.5101372601745652	1.565218579242496	0	1.445114808221885	-0.05747762203650245	0
1.7219061659514876	0.5229619158593773	1.5646430950899533	0	1.4475282364160176	-0.07233053744703742	0
1.730785870823778	0.5358256462929318	1.5639346829849072	0	1.4497765087995407	-0.08723133133681141	0
1.7396784652284296	0.5487273049158798	1.563092527643607	0	1.4518588325523647	-0.10217867206856537	0
1.748584122073579	0.561665717356105	1.5621158169137455	0	1.4537744126047656	-0.11717119525570914	0
1.7575030170817043	0.5746397007691694	1.5610037409442283	0	1.4555224554007253	-0.13220752617844314	0
1.7664353153099583	0.5876480440139668	1.5597554941200655	0	1.4571021666058086	-0.14728625682055138	0
1.775381198814121	0.6006895477164466	1.5583702715418204	0	1.458512756463492	-0.16240599231968905	0
1.784340833062294	0.6137629751570016	1.5568472738766541	0	1.4597534340784055	-0.17756529405116653	0
1.793314387442483	0.6268670819213936	1.5551857048402045	0	1.4608234115058027	-0.19276271400696404	0
1.802302031472078	0.6400006101887018	1.5533847718728697	0	1.4617219032865374	-0.20799678818670422	0
1.8113039338107007	0.6531622870936097	1.551443686540803	0	1.4624481266238825	-0.22326603470866094	0
1.8203202529989568	0.6663508109812832	1.5493616670070012	0	1.4630013012525862	-0.23856893786883954	0
1.8293511598534953	0.6795648839699304	1.5471379333229065	0	1.4633806514128338	-0.25390398592891794	0
1.8383968138279096	0.6928031771938453	1.5447717130612282	0	1.4635854046329906	-0.2692696307967785	0
1.8474573817635345	0.7060643580540945	1.542262237065422	0	1.4636147929920458	-0.28466431965687233	0
1.8565330222640213	0.7193470671757436	1.5396087437904538	0	1.463468053095735	-0.3000864682318603	0
1.8656239080765125	0.73264995098675	1.5368104731021162	0	1.4631444261563475	-0.3155344986141927	0
1.8747302034088131	0.7459716283407022	1.5338666729239088	0	1.4626431583866897	-0.33100680052324	0
1.8838520616786594	0.7593106870671733	1.5307766009137582	0	1.4619635023251527	-0.3465017272924476	0
1.8929896384204794	0.7726657027051632	1.527539520871774	0	1.461104716859486	-0.36201761762686285	0
1.9021430907374142	0.7860352375424977	1.5241547030338105	0	1.4600660674066206	-0.3775527944947919	0
1.9113125675349727	0.7994178262076642	1.5206214280449413	0	1.4588468274776085	-0.3931055483884546	0
1.9204982247990945	0.8128119978427404	1.5169389816155021	0	1.4574462773285422	-0.40867416309172583	0
1.9297002071170553	0.8262162490103085	1.5131066620778826	0	1.4558637069642149	-0.42425688419407975	0
1.938918661748393	0.8396290641103341	1.5091237753594111	0	1.454098414760204	-0.4398519428190926	0
1.94815373498207	0.8530489099435671	1.5049896367131843	0	1.4521497083540893	-0.4554575493076103	0
1.9574055701673765	0.8664742327441181	1.5007035720067887	0	1.450016905566722	-0.4710718897666218	0
1.9666743057896305	0.8799034553100131	1.4962649191794137	0	1.4476993355481438	-0.4866931227284857	0
1.9759600802228725	0.893334983823573	1.4916730265311529	0	1.4451963382894244	-0.5023193870806545	0
1.9852630296025673	0.906767204687578	1.486927254135774	0	1.4425072656394053	-0.5179487983837597	0
1.9945832849560412	0.9201984803333694	1.4820269758543443	0	1.4396314828120518	-0.5335794439893232	0
2.003920973945133	0.9336271517173638	1.4769715790901687	0	1.4365683686765551	-0.5492093859379146	0
2.0132762213934337	0.947051539059672	1.471760465071874	0	1.4333173162826245	-0.5648366618128052	0
2.0226491529810025	0.9604699471144036	1.466393047253294	0	1.4298777321356764	-0.580459290870249	0
2.0320398836006968	0.9738806484953224	1.460868758514651	0	1.4262490411216349	-0.5960752546194114	0
2.0414485242317655	0.9872818936096018	1.4551870481323366	0	1.4224306850987716	-0.6116825083748184	0
2.050875184218687	1.0006719139440925	1.4493473809907804	0	1.418422122689843	-0.6272789850748828	0
2.060319960075262	1.0140489062536742	1.4433492452473118	0	1.4142228349342227	-0.6428625768532003	0
2.0697829501409113	1.0274110535012575	1.4371921440248268	0	1.4098323199986258	-0.6584311594162601	0
2.0792642397666183	1.040756504023398	1.4308756056002667	0	1.4052501007158025	-0.6739825677586773	0
2.0887639172887402	1.0540833942377934	1.4243991737490973	0	1.4004757180713874	-0.6895146226065496	0
2.098282047884192	1.067389812140562	1.4177624262973596	0	1.3955087452281043	-0.7050250878604093	0
2.107818705193971	1.0806738419278914	1.4109649544844507	0	1.3903487727567743	-0.7205117225822363	0
2.1173739479434515	1.093933531495411	1.4040063798673479	0	1.3849954215630265	-0.7359722430975726	0
2.126947820190381	1.1071668932900975	1.3968863556413358	0	1.3794483445886783	-0.7514043239601764	0
2.1365403579411595	1.1203719139510298	1.3896045630501126	0	1.373707224605325	-0.7668056091677671	0
2.1461515888357723	1.1335465542828056	1.3821607126017073	0	1.367771775590305	-0.7821737121087423	0
2.1557815200451302	1.1466887332197573	1.3745545547106746	0	1.3616417517488806	-0.7975061968289024	0
2.1654301634426476	1.1597963627985983	1.3667858611500774	0	1.355316933118612	-0.8128006188030809	0
2.1750975001992137	1.1728673005071102	1.3588544543479455	0	1.3487971497313478	-0.8280544693116633	0
2.184783507746693	1.1858993867557324	1.3507601873236759	0	1.3420822659512224	-0.8432652191273721	0
2.1944881389714146	1.1988904175465034	1.3425029621562525	0	1.3351721962114012	-0.8584302865862289	0
2.204211336124424	1.2118381641528022	1.3340827200075858	0	1.3280668973837662	-0.8735470605188262	0
2.213953021766415	1.2247403619365007	1.3254994502740607	0	1.320766376990859	-0.8886128871595106	0
2.223713098370026	1.237594710979623	1.3167531927178413	0	1.3132706956808107	-0.9036250708409842	0
2.233491448530058	1.2503988775922723	1.3078440390538257	0	1.3055799692356613	-0.9185808757112703	0
2.243287938051627	1.263150499610555	1.2987721318073564	0	1.297694368183837	-0.9334775318781605	0
2.253102403768797	1.2758471719174223	1.289537677351501	0	1.2896141297526589	-0.9483122184480889	0
2.2629346640563055	1.2884864617010021	1.2801409381436077	0	1.2813395518188273	-0.9630820813005349	0
2.2727845063332275	1.301065893982784	1.2705822464924448	0	1.2728710056565304	-0.9777842161267757	0
2.282651696543933	1.3135829656383653	1.2608619975807722	0	1.2642089305109574	-0.9924156847591191	0
2.292535969828483	1.3260351353954285	1.250980660554723	0	1.2553538441138072	-1.0069735034255727	0
2.3024370351097034	1.3384198317492995	1.2409387761693138	0	1.2463063413109867	-1.0214546519436742	0
2.312354570509555	1.3507344493721913	1.2307369634843794	0	1.2370671007627356	-1.035856069463182	0
2.3222882225352133	1.362976350488153	1.2203759229450026	0	1.2276368884574484	-1.0501746560109317	0
2.332237602466103	1.375142862976181	1.209856442451534	0	1.2180165639714795	-1.0644072702068885	0
2.3422022958308966	1.3872312945927499	1.1991793895542673	0	1.2082070740310191	-1.0785507458367551	0
2.352181843862434	1.3992389131495246	1.18834573339384	0	1.1982094733178164	-1.092601868595792	0
2.36217576057911	1.4111629702209498	1.1773565287091121	0	1.1880249105037581	-1.1065574037582528	0
2.3721835181303716	1.4230006865365499	1.1662129338892588	0	1.1776546455796297	-1.1204140790168533	0
2.3822045550847486	1.4347492651490183	1.1549162041427794	0	1.1671000442324286	-1.1341685998243307	0
2.39223827421891	1.446405892037328	1.1434676959407322	0	1.1563625825932102	-1.1478176500334438	0
2.40228403222959	1.4579677276867669	1.131868880930964	0	1.1454438609479285	-1.1613578819674641	0
2.4123411579746055	1.4694319318029812	1.1201213270692245	0	1.1343455866384105	-1.1747859452920129	0
2.422408937550207	1.48079564965809	1.1082267175768659	0	1.1230695924424383	-1.1880984709614903	0
2.4324866229425863	1.4920560257266586	1.0961868426698214	0	1.1116178293248744	-1.201292087125807	0
2.44257342410537	1.5032101985817206	1.0840036106152198	0	1.0999923774454214	-1.21436341308836	0
2.452668518862442	1.5142553158171106	1.0716790374173373	0	1.0881954368254	-1.2273090767308605	0
2.4627710519793755	1.5251885366859128	1.0592152490468214	0	1.0762293298402779	-1.2401257175531548	0
2.47288012954389	1.5360070298693262	1.0466144895055332	0	1.0640965093352976	-1.2528099840054316	0
2.482994828469177	1.546707987618797	1.0338791100619829	0	1.0517995486241782	-1.2653585500191018	0
2.4931141983856135	1.557288631338124	1.0210115673738849	0	1.0393411398901824	-1.277768121513659	0
2.5032372534330536	1.567746206686463	1.0080144343859272	0	1.0267241049462057	-1.2900354306168107	0
2.5133629899668573	1.5780780056099717	0.9948903779686877	0	1.0139513737196961	-1.302157261476183	0
2.5234903774889452	1.5882813602364105	0.981642170339396	0	1.001025995382811	-1.314130443078095	0
2.5336183658616047	1.598353653560939	0.9682726794417694	0	0.9879511290289947	-1.3259518617692867	0
2.5437458880790103	1.6082923252388832	0.9547848646476378	0	0.9747300394226599	-1.337618468049267	0
2.5538718625795505	1.6180948767036403	0.9411817727874083	0	0.9613660930065386	-1.3491272825797118	0
2.563995196455363	1.627758876926499	0.9274665327097507	0	0.9478627524040181	-1.360475402956818	0
2.5741147941926235	1.637281973050972	0.9136423419528983	0	0.934223563062445	-1.3716600162195223	0
2.5842295503215644	1.6466618854548043	0.8997124750078471	0	0.9204521611086577	-1.3826783930805255	0
2.594338361816028	1.6558964212690608	0.8856802644838667	0	0.9065522544453829	-1.393527903842277	0
2.6044401288734855	1.6649834764348668	0.8715490977243823	0	0.8925276189906644	-1.4042060208638274	0
2.614533757645829	1.6739210393338073	0.8573224105763749	0	0.8783820920675673	-1.4147103228849605	0
2.6246181634996413	1.6827071945659036	0.8430036802032191	0	0.8641195647951312	-1.425038499533727	0
2.6346922751782635	1.691340127130734	0.8285964163820091	0	0.849743972915645	-1.4351883563184376	0
2.6447550370805715	1.6998181245859845	0.8141041552626723	0	0.8352592900244842	-1.4451578172522883	0
2.6548054131558434	1.7081395802384334	0.7995304506456681	0	0.8206695182838926	-1.4549449287013356	0
2.664842387727212	1.7163029934190566	0.7848788695469838	0	0.8059786833891883	-1.4645478598125565	0
2.6748649739605392	1.7243069756325036	0.7701529764754041	0	0.7911908181858828	-1.473964909860955	0
2.684872205466794	1.7321502427559758	0.755356342290951	0	0.7763099709223783	-1.4831944991931896	0
2.6948631421048517	1.7398316186937184	0.7404925323899154	0	0.7613401927842085	-1.4922351736522625	0
2.70483688044968	1.747350041893201	0.7255650876199161	0	0.746285518026236	-1.5010856123825282	0
2.714792547641832	1.7547045586593581	0.710577529802333	0	0.7311499688556312	-1.50974462010451	0
2.724729299262347	1.7618943198028483	0.6955333615505878	0	0.7159375546308041	-1.5182111233144706	0
2.734646328472782	1.7689185852784155	0.6804360490783632	0	0.7006522538641629	-1.5264841758977619	0
2.744542861128697	1.7757767182773847	0.6652890261667549	0	0.6852980175955181	-1.5345629523301567	0
2.7544181606479547	1.782468186210234	0.6500956834231321	0	0.6698787578986816	-1.542446748996478	0
2.7642715276716996	1.7889925577423926	0.6348593654827585	0	0.6543983444246011	-1.5501349808648774	0
2.77410229420483	1.7953494962481977	0.6195833769365238	0	0.6388606098442057	-1.5576271739410181	0
2.783909832623502	1.8015387629979889	0.6042709653626214	0	0.6232693320397299	-1.5649229691936544	0
2.7936935521336093	1.8075602118030607	0.5889253237997703	0	0.6076282360470857	-1.5720221164166732	0
2.8034528965264403	1.8134137846882459	0.57354959144508	0	0.5919409942362498	-1.5789244693007503	0
2.8131873465569015	1.8190995103740637	0.5581468472296689	0	0.5762112192500314	-1.5856299838173327	0
2.8228964203854705	1.8246175013891588	0.5427201064959303	0	0.5604424601072531	-1.5921387149881554	0
2.8325796650538377	1.8299679462012954	0.5272723321099814	0	0.5446382130915958	-1.598450807776711	0
2.8422366744659517	1.835151116122958	0.5118064034789893	0	0.528801889604253	-1.6045665054070655	0
2.8518670604596026	1.8401673464008101	0.4963251605741077	0	0.512936860779155	-1.610486127223636	0
2.8614704838344585	1.8450170498184217	0.4808313521951349	0	0.497046404093277	-1.6162100849087186	0
2.8710466255216267	1.8497006985060456	0.46532768034641786	0	0.48113374843314705	-1.6217388611819064	0
2.8805952104464794	1.8542188329823055	0.4498167599562722	0	0.4652020324050538	-1.6270730206327362	0
2.8901159876783677	1.8585720492498934	0.4343011492817896	0	0.4492543351640415	-1.6322131946461578	0
2.8996087358046014	1.8627609986952949	0.418783339748071	0	0.4332936656562218	-1.6371600814351785	0
2.909073265456914	1.8667863862667546	0.40326575039289236	0	0.41732295657527474	-1.6419144440373898	0
2.9185094153731286	1.870648965799197	0.38775073298481144	0	0.401345069309015	-1.6464771049363542	0
2.9279170558572623	1.8743495385547804	0.37224056513597226	0	0.38536278654673756	-1.6508489444742531	0
2.9372960769933614	1.8778889457903836	0.356737468654214	0	0.36937883090630863	-1.6550308922011743	0
2.946646395117352	1.8812680689010817	0.34124359798918874	0	0.35339585277831204	-1.6590239271662632	0
2.9559679574733777	1.8844878283264925	0.3257610316175218	0	0.33741642117681203	-1.662829076741708	0
2.9652607300689233	1.887549176608787	0.31029179141062474	0	0.3214430434785202	-1.6664474085272865	0
2.9745247002284483	1.8904530971057836	0.2948378378053329	0	0.3054781602277319	-1.6698800289284477	0
2.9837598784038524	1.8932006022469237	0.27940106623079686	0	0.2895241412346724	-1.6731280811865519	0
2.9929662956394187	1.895792730431926	0.2639833108548783	0	0.27358328924355146	-1.6761927417961304	0
3.002144003670116	1.8982305438571532	0.24858634402567295	0	0.2576578391662452	-1.6790752180097854	0
3.011293064536095	1.9005151238063591	0.23321189340782453	0	0.24174997563573167	-1.681776742335677	0
3.02041356444567	1.9026475724181868	0.2178616184985551	0	0.22586180855297394	-1.6842985746842156	0
3.029505605377125	1.9046290084672908	0.20253712453087264	0	0.20999538730859418	-1.6866419974275464	0
3.03856929388733	1.9064605634152907	0.1872399812748226	0	0.1941527201141017	-1.6888083107678158	0
3.04760475718069	1.9081433833976098	0.1719716959290285	0	0.17833574580486	-1.6907988351169205	0
3.056612130762819	1.909678625077956	0.15673373395148837	0	0.16254635528519643	-1.6926149062146685	0
3.065591568651242	1.9110674559974872	0.14152750185427035	0	0.1467863735866637	-1.6942578755542426	0
3.074543215023359	1.9123110489181046	0.12635439532673648	0	0.13105760963802768	-1.6957291036942153	0
3.0834672349206023	1.9134105856658423	0.11121574741219759	0	0.11536180246232669	-1.6970299648004037	0
3.092363799797452	1.9143672535906406	0.09611285313616506	0	0.09970064660597547	-1.6981618424449305	0
3.101233081056121	1.9151822440719504	0.08104698070645364	0	0.0840758036726792	-1.6991261278170713	0
3.1100752571780443	1.9158567525728059	0.06601935965044013	0	0.06848888994758752	-1.6999242197583921	0
3.1188905061249326	1.9163919772578528	0.05103119397846621	0	0.05294148997889546	-1.7005575230913192	0
3.1276790122024467	1.9167891188731667	0.036083650787991084	0	0.037435144693137724	-1.7010274484334194	0
3.136440947265279	1.9170493794343422	0.021177892510627634	0	0.021971384788410445	-1.7013354105946725	0
3.145176489762216	1.9171739629146693	0.006315044809828597	0	0.006551697378021075	-1.7014828293348223	0
3.153885820523047	1.917164074382422	-0.008503795974215633	0	-0.008822466338695005	-1.7014711282794062	0
3.1625728961248463	1.9170208282991077	-0.02328398216775736	0	-0.02415635086527912	-1.7013016263411143	0
3.1712854031141235	1.9167433813733126	-0.03810526941641681	0	-0.03953239165925045	-1.7009733283018864	0
3.1800235112455733	1.9163305826423653	-0.05296654028617877	0	-0.05494911531722389	-1.700484877393649	0
3.188787391032031	1.9157812831138565	-0.06786665430642357	0	-0.07040501937897417	-1.6998349217542945	0
3.197577218278294	1.915094335697807	-0.08280445541283543	0	-0.08589858010390358	-1.6990221143998634	0
3.206393165694851	1.9142685960347565	-0.09777875742579187	0	-0.10142823746718903	-1.6980451142504367	0
3.2152354129336396	1.9133029219574258	-0.11278836083642506	0	-0.11699241263112892	-1.6969025855326196	0
3.2241041308302734	1.91219617544331	-0.1278320257891579	0	-0.13258947999232557	-1.6955932001223137	0
3.232999503056249	1.9109472205053877	-0.14290850856637727	0	-0.1482178050787026	-1.6941156350746422	0
3.2419216987938833	1.909554927087639	-0.158016514992121	0	-0.16387569630975254	-1.6924685772508414	0
3.250870887322106	1.9080181700099719	-0.17315472496096	0	-0.17956143050640097	-1.6906507220804803	0
3.259847231579932	1.9063358306580724	-0.1883217813337773	0	-0.19527324146274624	-1.6886607755633851	0
3.2688508880696268	1.9045067979519457	-0.20351628961245394	0	-0.21100931969815973	-1.6864974554102572	0
3.2778820046037023	1.9025299698235187	-0.2187368140050404	0	-0.2267678084764868	-1.6841594927773595	0
3.286940725439968	1.9004042531262417	-0.23398188597014924	0	-0.24254681274988396	-1.6816456321386994	0
3.296027179576374	1.8981285674194501	-0.2492499844320332	0	-0.25834437878120364	-1.678954635732558	0
3.3051414859819297	1.895701845229309	-0.26453954459781964	0	-0.2741585033894912	-1.67608528383255	0
3.3142837502984777	1.8931230342977867	-0.27984895245561364	0	-0.28998712837879187	-1.6730363773615522	0
3.3234540665917445	1.8903910986103574	-0.2951765478005819	0	-0.30582814379598844	-1.6698067390533815	0
3.3326525134514573	1.8875050210842237	-0.31052061785078044	0	-0.3216793814659671	-1.6663952165696216	0
3.3418791474585006	1.8844638075244406	-0.32587938660716265	0	-0.33753860415509207	-1.662800687106384	0
3.3511340189472203	1.8812664833302568	-0.34125104139934176	0	-0.3534035331421533	-1.6590220534242412	0
3.360417147590071	1.8779121035438533	-0.3566336926284912	0	-0.3692718068201397	-1.6550582556402027	0
3.3697285452399273	1.8743997470275369	-0.37202541216153473	0	-0.385141020501521	-1.650908264254068	0
3.3790681923725194	1.8707285270764735	-0.3874241948243797	0	-0.4010086868837693	-1.6465710925899841	0
3.3884360553037007	1.8668975872779778	-0.40282798751978566	0	-0.41687226627899826	-1.6420457917974753	0
3.3978320721743036	1.8629061092470198	-0.4182346668184163	0	-0.43272914373163895	-1.6373314598776652	0
3.4072561587623507	1.858753312798868	-0.4336420493790233	0	-0.4485766399864055	-1.6324272417676498	0
3.4167082083821922	1.8544384583102538	-0.44904789265898676	0	-0.464412012449978	-1.6273323320050632	0
3.4261880869590398	1.8499608514001795	-0.4644498878770219	0	-0.48023244820470007	-1.6220459801257574	0
3.4356956358059225	1.845319844247862	-0.47984566566483755	0	-0.4960350700847326	-1.6165674920848876	0
3.4452306636537973	1.8405148421350073	-0.49523278440255614	0	-0.5118169249870242	-1.6108962378403842	0
3.454792951176515	1.8355453041345329	-0.5106087389720136	0	-0.5275749931700673	-1.6050316520208574	0
3.4643822586684707	1.8304107416382323	-0.5259709744929639	0	-0.543306202628834	-1.5989732320420942	0
3.473998306107454	1.8251107315752704	-0.5413168558821646	0	-0.5590073982344516	-1.5927205535550222	0
3.4836407823514306	1.8196449147401619	-0.5566436844694272	0	-0.5746753591359194	-1.5862732683164964	0
3.493309350419146	1.8140129955343216	-0.5719487081906919	0	-0.5903068095397281	-1.5796311037295505	0
3.5030036385844627	1.8082147497740895	-0.5872291093551868	0	-0.6058984065810028	-1.5727938718964065	0
3.5127232407928966	1.8022500275009095	-0.6024820074718567	0	-0.6214467436321748	-1.5657614727724705	0
3.522467714263556	1.7961187575005828	-0.6177044577839518	0	-0.6369483492539094	-1.5585338993338675	0
3.5322365905842115	1.7898209431928749	-0.6328934709509135	0	-0.652399707685928	-1.5511112325723357	0
3.542029360667518	1.783356674896116	-0.6480459919954742	0	-0.6677972378678022	-1.5434936557931516	0
3.5518454817350387	1.7767261283777553	-0.6631589138677252	0	-0.6831373077478826	-1.5356814527455362	0
3.561684370538651	1.7699295723087942	-0.6782290697758446	0	-0.6984162270195364	-1.5276750162468913	0
3.5715454144706227	1.7629673635045984	-0.6932532531369731	0	-0.7136302679011287	-1.5194748424184317	0
3.5814279639096225	1.7558399547528927	-0.7082282087379064	0	-0.7287756567066576	-1.5110815397529747	0
3.591331331206359	1.7485478983237073	-0.7231506343554444	0	-0.7438485760786692	-1.5024958330947624	0
3.601254797080988	1.7410918438621086	-0.7380171936107046	0	-0.7588451785756557	-1.4937185610084311	0
3.6111976042514247	1.7334725454982964	-0.7528245096303027	0	-0.7737615808763139	-1.4847506840041518	0
3.621158960629768	1.7256908618920483	-0.7675691732654227	0	-0.7885938727141949	-1.4755932844458806	0
3.6311380429760174	1.7177477555270737	-0.782247751906669	0	-0.8033381263865551	-1.4662475655831786	0
3.6411339907146494	1.7096442996302752	-0.7968567838523827	0	-0.8179903917521637	-1.4567148595591046	0
3.651145918477263	1.7013816699408977	-0.8113928002129516	0	-0.832546718881654	-1.4469966175983053	0
3.6611729067318044	1.6929611538394476	-0.8258523146708319	0	-0.8470031484368011	-1.4370944206243053	0
3.671214005681177	1.6843841487557083	-0.8402318327974442	0	-0.8613557217000535	-1.4270099772677585	0
3.681268242751907	1.6756521569838825	-0.8545278662923724	0	-0.8756004954623036	-1.4167451176597594	0
3.6913346214385774	1.6667667874400385	-0.8687369346584799	0	-0.889733544324454	-1.4063017953966563	0
3.701412117809336	1.6577297595264524	-0.8828555637237541	0	-0.9037509598979612	-1.3956820919844162	0
3.711499694858762	1.6485428908013466	-0.8968803091427342	0	-0.9176488748000179	-1.3848882022583189	0
3.7215962903268935	1.6392081080595742	-0.9108077425397232	0	-0.9314234495144231	-1.3739224473225062	0
3.731700836657909	1.6297274289442505	-0.9246344822658772	0	-0.9450709034476261	-1.3627872528724867	0
3.7418122532200235	1.6201029684131767	-0.9383571853418833	0	-0.9585875074629633	-1.3514851567301331	0
3.751929449415207	1.6103369351671186	-0.9519725545022467	0	-0.9719695913738707	-1.3400188045907375	0
3.762051329971274	1.6004316255873032	-0.9654773479114632	0	-0.9852135540002361	-1.3283909428552754	0
3.7721768026512663	1.59038941475665	-0.978868391667351	0	-0.9983158758513709	-1.3166044080516817	0
3.782304774288424	1.580212758612647	-0.99214257648393	0	-1.0112731162373392	-1.3046621293325913	0
3.792434159284276	1.569904183585074	-1.005296870714165	0	-1.0240819263371197	-1.2925671162910646	0
3.8025638817296246	1.559466282136336	-1.0183283245333226	0	-1.0367390535204806	-1.280322453715463	0
3.8126928783412195	1.548901707245005	-1.0312340749276816	0	-1.0492413463946624	-1.2679312951127257	0
3.8228201000522657	1.53821316806695	-1.0440113486954365	0	-1.0615857578601324	-1.2553968576211216	0
3.832944517987608	1.527403420748261	-1.056657470691594	0	-1.073769353162864	-1.2427224112457231	0
3.8430651249032244	1.5164752637155277	-1.0691698659474334	0	-1.0857893119284328	-1.229911273354324	0
3.8531809376299018	1.505431531763399	-1.0815460628005604	0	-1.09764293111154	-1.216966801770061	0
3.8632910007825294	1.4942750885763885	-1.0937836972552608	0	-1.109327629043867	-1.2038923860365514	0
3.8733943913725235	1.4830088180020644	-1.1058805180191962	0	-1.1208409500193073	-1.1906914372288135	0
3.8834902119134824	1.4716356280718597	-1.1178343775131727	0	-1.1321805554661162	-1.1773673927068986	0
3.8935775994969735	1.4601584372744882	-1.1296432419084226	0	-1.1433442332098054	-1.1639237000776723	0
3.903655723976512	1.4485801728401202	-1.141305187794198	0	-1.154329893925935	-1.150363815236596	0
3.913723797616844	1.4369037558482003	-1.152818411911925	0	-1.1651355798503185	-1.1366911849824053	0
3.923781060037501	1.425132114831997	-1.1641812122405903	0	-1.1757594464908936	-1.1229092630075963	0
3.933826798396905	1.4132681586182625	-1.175392009298656	0	-1.1861997820667094	-1.1090214781568104	0
3.943860327415051	1.401314796032961	-1.1864493216807566	0	-1.1964549840475063	-1.095031257561385	0
3.9538810041164005	1.3892749150394503	-1.1973517806936422	0	-1.2065235722173409	-1.0809420022807708	0
3.9638882218934284	1.3771513862210472	-1.2080981215914177	0	-1.2164041798534726	-1.066757091446307	0
3.9738814124535913	1.364947057051518	-1.2186871835129336	0	-1.2260955529853246	-1.0524798756228468	0
3.9838600448642274	1.3526647497351418	-1.22911790614786	0	-1.2355965466014787	-1.038113674349079	0
3.993823625768242	1.3403072577456454	-1.2393893275948649	0	-1.2449061219362765	-1.0236617721561279	0
4.003771695999113	1.3278773469714866	-1.2495005784837725	0	-1.2540233403659637	-1.009127419973131	0
4.013703828137374	1.315377755959032	-1.2594508772511797	0	-1.2629473584133426	-0.9945138354743888	0
4.023619633871916	1.302811183913034	-1.2692395351669166	0	-1.2716774314761956	-0.9798241891137136	0
4.033518757305368	1.2901802964071714	-1.2788659470786892	0	-1.2802129046818809	-0.9650616108664276	0
4.043400873985267	1.2774877241671485	-1.2883295881242627	0	-1.2885532091739675	-0.950229188867938	0
4.0532656845986414	1.2647360689184304	-1.2976300054808048	0	-1.2966978540790708	-0.9353299763048898	0
4.063112924940102	1.2519278883991591	-1.306766825604497	0	-1.3046464320934854	-0.9203669739594973	0
4.072942356745538	1.2390657060994337	-1.3157397432042137	0	-1.3123986089937225	-0.9053431416470604	0
4.082753768196857	1.226152008759034	-1.324548519604372	0	-1.3199541214676955	-0.8902613953451833	0
4.092546977016157	1.2131892404877374	-1.3331929832893399	0	-1.3273127767635726	-0.8751246003798157	0
4.102321818042819	1.200179817543765	-1.3416730167858626	0	-1.334474440722502	-0.8599355887326254	0
4.112078152731566	1.1871261143191563	-1.3499885631621618	0	-1.3414390426129548	-0.8446971427213154	0
4.121815864591853	1.174030467950543	-1.3581396199715257	0	-1.3482065692209113	-0.8294120004303351	0
4.131534860865731	1.160895174743322	-1.3661262386655773	0	-1.3547770635814722	-0.8140828515816352	0
4.1412350602470624	1.1477225056035036	-1.373948512680954	0	-1.3611506144513528	-0.7987123555846883	0
4.150916405834964	1.1345146874982577	-1.3816065864058145	0	-1.3673273630178442	-0.7833031199382384	0
4.160578855140329	1.1212739160056349	-1.389100645313283	0	-1.3733074941231411	-0.76785771491248	0
4.1702223854978	1.1080023470444993	-1.3964309185957644	0	-1.3790912377062083	-0.7523786639356923	0
4.179846985970124	1.09470210717611	-1.4035976713312435	0	-1.3846788618940282	-0.7368684556437993	0
4.189452658083533	1.0813752919570228	-1.4106012037624773	0	-1.3900706718839624	-0.7213295419868838	0
4.199039416560334	1.0680239643141543	-1.4174418504985888	0	-1.3952670087299186	-0.7057643363618707	0
4.208607290406599	1.054650152443827	-1.4241199798871018	0	-1.400268248216943	-0.6901752111907605	0
4.218156320826195	1.0412558521838216	-1.4306359911380457	0	-1.4050747980347862	-0.6745645007125892	0
4.2276865565385675	1.0278430331511201	-1.4369903099285768	0	-1.4096870939559647	-0.6589345081596386	0
4.237198060847577	1.014413628428277	-1.4431833920038952	0	-1.4141056018996219	-0.6432874937596402	0
4.246690902620253	1.0009695469195423	-1.4492157160148342	0	-1.4183308121631868	-0.6276256891549605	0
4.2561651596154535	0.9875126684073057	-1.455087784760219	0	-1.4223632398410972	-0.6119512916591119	0
4.265620910414524	0.9740448548094599	-1.4608001193211158	0	-1.4262034203367484	-0.5962664773838728	0
4.275058255121565	0.9605679205082683	-1.4663532706591902	0	-1.4298519166613894	-0.5805733666985369	0
4.284477289278092	0.9470836693157637	-1.4717478028401172	0	-1.4333093075924532	-0.5648740672961948	0
4.29387811868646	0.9335938732486674	-1.4769843011823707	0	-1.4365761927077685	-0.5491706494866152	0
4.303260849298566	0.9201002869188775	-1.4820633657114632	0	-1.439653187750955	-0.5334651629610928	0
4.312625602533732	0.9066046254504728	-1.4869856187370016	0	-1.442540928779697	-0.5177596110988055	0
4.321972498992457	0.8931085878292443	-1.4917516951236436	0	-1.4452400657010316	-0.5020559781557288	0
4.3313016647570555	0.8796138478454805	-1.4963622450866216	0	-1.4477512635833467	-0.48635621872934	0
4.340613228298962	0.8661220585718266	-1.5008179319776573	0	-1.4500752009802444	-0.47066226297533276	0
4.349907320439173	0.8526348524663956	-1.505119431756505	0	-1.4522125692953278	-0.4549760167313727	0
4.359184077579859	0.8391538367300494	-1.5092674339085992	0	-1.4541640728130003	-0.43929935612181054	0
4.368443639049999	0.8256805972092683	-1.5132626395709439	0	-1.455930427289488	-0.42363413210192696	0
4.377686146001888	0.8122167000828029	-1.517105760546284	0	-1.4575123591120098	-0.40798217242133217	0
4.386911744750442	0.7987636870873921	-1.520797520169924	0	-1.4589106052233636	-0.392345276075873	0
4.396120582479547	0.7853230818724485	-1.5243386509939425	0	-1.460125911727414	-0.37672522069678704	0
4.4053128054116915	0.771896392799295	-1.527729893769793	0	-1.4611590332580842	-0.361123765801523	0
4.414488569951753	0.7584850967866896	-1.5309720010910166	0	-1.4620107336465238	-0.34554263402249147	0
4.423648024622817	0.7450906658336139	-1.5340657303627816	0	-1.4626817834323858	-0.3299835419234506	0
4.432791327795318	0.7317145412536425	-1.5370118497195373	0	-1.463172961073646	-0.3144481700620631	0
4.441918636692136	0.7183581498945943	-1.5398111337089286	0	-1.4634850513823747	-0.298938181831578	0
4.4510301109352275	0.7050228991125179	-1.54246436412853	0	-1.463618845327071	-0.2834552176187591	0
4.460125907585649	0.6917101841958228	-1.54497232825927	0	-1.4635751395498247	-0.26800090341881244	0
4.4692061928012485	0.6784213714737741	-1.5473358217619484	0	-1.463354735904112	-0.2525768312211474	0
4.478271144640687	0.6651577944004903	-1.5495556484017263	0	-1.462958440111385	-0.23718455447057993	0
4.487320922874558	0.6519207979227637	-1.5516326122057478	0	-1.4623870625035775	-0.22182563955203422	0
4.49635569253571	0.6387117041981663	-1.5535675235057995	0	-1.4616414173308003	-0.20650162598923535	0
4.505375624648144	0.6255318117326291	-1.5553611984532272	0	-1.4607223218792484	-0.19121402544283564	0
4.514380885322939	0.6123824115178681	-1.5570144564287511	0	-1.4596305970352002	-0.17596434042274778	0
4.523371644441443	0.599264774537606	-1.5585281216053697	0	-1.4583670661778085	-0.1607540497853441	0
4.532348072121823	0.586180157136026	-1.5599030219451941	0	-1.4569325551418912	-0.1455846149513655	0
4.541310337857003	0.5731298024753252	-1.5611399888735016	0	-1.4553278920916646	-0.1304574815842295	0
4.550258619406216	0.5601149278084334	-1.5622398581619403	0	-1.4535539054721205	-0.11537406482824127	0
4.559193086067201	0.547136749044153	-1.5632034674441118	0	-1.4516114267592484	-0.10033577777000713	0
4.568113918052525	0.5341964527893166	-1.5640316583284102	0	-1.4495012862531145	-0.08534399902542011	0
4.577021290172483	0.5212952202916263	-1.564725274260334	0	-1.447224316119034	-0.07040010047299142	0
4.585915374892935	0.5084342231788016	-1.5652851609319214	0	-1.4447813497971715	-0.055505442296970214	0
4.594796361395953	0.49561459615395786	-1.5657121670710987	0	-1.4421732162141496	-0.04066134135461808	0
4.603664421613456	0.482837486330004	-1.5660071421712014	0	-1.4394007489125324	-0.025869128294955857	0
4.6125197444662245	0.4701040040326736	-1.5661709380020827	0	-1.436464775789014	-0.011130090575361979	0
4.621362509638199	0.457415260866338	-1.5662044073110462	0	-1.4333661267118363	0.0035544834812481843	0
4.630192909808147	0.44477233800935845	-1.5661084039639712	0	-1.4301056257651585	0.018183341400466044	0
4.639022965048666	0.4321594312738673	-1.565883394769617	0	-1.4266793949005663	0.03277476361908174	0
4.647856126118492	0.4195730899409525	-1.5655295645383025	0	-1.423086233832096	0.047332729320584174	0
4.656691609502201	0.4070159226763007	-1.565047174540629	0	-1.4193265400025954	0.061854207659021054	0
4.665528654562595	0.3944904944450518	-1.5644365454395694	0	-1.415400774333161	0.07633622017301978	0
4.674366520621256	0.3819993296632704	-1.563698055608783	0	-1.4113094602134415	0.09077583715742792	0
4.683204487831988	0.36954491000049416	-1.562832139280957	0	-1.4070531809240667	0.10517018022129387	0
4.692041877601945	0.3571296448431958	-1.5618392822619598	0	-1.4026325669705118	0.11951645643168013	0
4.700878018779221	0.3447559181998047	-1.5607200231307081	0	-1.3980483097535976	0.1338119041127228	0
4.709712280723261	0.33242604156399475	-1.5594749474250398	0	-1.3933011424268946	0.1480538473239943	0
4.718544045769268	0.32014229192385124	-1.5581046888201635	0	-1.3883918513043783	0.16223965195368079	0
4.7273727315615375	0.30790688005621897	-1.5566099238507156	0	-1.3833212612075898	0.17636676235024557	0
4.736197770553651	0.29572197859098337	-1.5549913728883573	0	-1.3780902441092047	0.19043266892004052	0
4.745018628096487	0.2835896965377106	-1.5532497949593114	0	-1.3726997060940573	0.20443493754822556	0
4.753834790723482	0.2715120952050975	-1.5513859875469374	0	-1.3671505913505946	0.21837119122555793	0
4.7626457697961095	0.2594911828958847	-1.5494007838114212	0	-1.361443877356208	0.23223911618142667	0
4.771451095504764	0.2475289228646801	-1.547295051880827	0	-1.3555805761688913	0.2460364527135428	0
4.780250328441394	0.23562721741391396	-1.5450696900779486	0	-1.3495617241918128	0.25976101354321346	0
4.789043047326796	0.22378792450665272	-1.5427256277207186	0	-1.3433883876380204	0.27341066466228886	0
4.797828848741812	0.2120128579446162	-1.5402638234940313	0	-1.3370616605766807	0.2869833251468039	0
4.806607355123005	0.20030377659143478	-1.5376852613649292	0	-1.33058265683443	0.30047697959434094	0
4.815378205861638	0.1886623963357465	-1.5349909511642041	0	-1.323952513965444	0.31388966434849336	0
4.824141059183476	0.17709038756091858	-1.532181926369858	0	-1.3171723897447754	0.32721947043500976	0
4.8328955930523145	0.16558937402043286	-1.5292592420819504	0	-1.3102434592472405	0.3404645448759499	0
4.841641503295175	0.1541609354243389	-1.5262239739208157	0	-1.3031669141106497	0.3536230877302376	0
4.8503784991068315	0.14280661339422698	-1.52307721804818	0	-1.2959439641958426	0.3666933452616506	0
4.859106311290436	0.13152790085685465	-1.5198200867166767	0	-1.288575828863915	0.3796736221745163	0
4.867824683922332	0.12032625308242853	-1.5164537096981252	0	-1.2810637418253978	0.3925622689319355	0
4.87653337078343	0.10920309232606555	-1.512979234441098	0	-1.2734089526401633	0.40535767644983683	0
4.88523214408426	0.0981597967805962	-1.509397821372085	0	-1.2656127174694383	0.4180582888403856	0
4.893920785084541	0.08719771274503921	-1.505710646341097	0	-1.2576763056274771	0.43066258944831376	0
4.902599092701299	0.07631814390728567	-1.5019188958196479	0	-1.2496009902166312	0.4431691132128213	0
4.9112668698901665	0.06552236867022755	-1.4980237715915743	0	-1.2413880591396382	0.45557642678758375	0
4.9199239350088275	0.05481162603611126	-1.4940264847820144	0	-1.233038803202802	0.4678831448123883	0
4.928570113054767	0.044187126730485825	-1.4899282587178464	0	-1.2245545229915134	0.48008791717309457	0
4.937205240776262	0.03365004704289285	-1.4857303256155396	0	-1.215936522677027	0.4921894361278736	0
4.945829162178209	0.023201534551856688	-1.4814339277504793	0	-1.207186113143446	0.5041864297810411	0
4.954441724132548	0.012842713515593641	-1.4770403189081058	0	-1.198304615462404	0.5160776559513855	0
4.963042785708769	0.0025746737294649567	-1.4725507589116924	0	-1.1892933503186147	0.5278619150232425	0
4.971632206766259	-0.007601515618139562	-1.4679665186874	0	-1.180153648756966	0.5395380341016371	0
4.980214496193232	-0.017690248601142426	-1.463286318170067	0	-1.170881792228223	0.5511111097840452	0
4.98880315195547	-0.02770620493951659	-1.4585036176512018	0	-1.1614638424531476	0.5625980309657614	0
4.997397193081719	-0.0376468813755448	-1.4536195804682057	0	-1.1519012224668155	0.5739959735863652	0
5.0059956342252585	-0.04750980778019309	-1.4486354316820382	0	-1.1421954322866608	0.5853021567304771	0
5.014597480082977	-0.05729254254024617	-1.443552460746304	0	-1.132348054794828	0.5965138374535897	0
5.023201724669216	-0.06699267371647454	-1.4383720215486733	0	-1.1223607564289713	0.6076283122266526	0
5.031807354675832	-0.0766078247884026	-1.4330955299146364	0	-1.1122352830460616	0.6186429236316366	0
5.0404133481720645	-0.08613565505387306	-1.4277244637663589	0	-1.101973461006013	0.6295550609258374	0
5.049018678464118	-0.0955738657301106	-1.4222603600084422	0	-1.0915771920521984	0.6403621671316055	0
5.0576223167631245	-0.10492020451161943	-1.4167048118868426	0	-1.0810484492463501	0.651061744348326	0
5.066223230472507	-0.11417246524780324	-1.4110594690286822	0	-1.0703892780718773	0.6616513534701003	0
5.074820385693003	-0.12332849217291092	-1.4053260347123078	0	-1.0596017923297034	0.6721286191097351	0
5.083412751494196	-0.13238618579864866	-1.399506261731615	0	-1.048688167504518	0.682491236415357	0
5.091999302676441	-0.14134350692539419	-1.3936019490047056	0	-1.0376506356555744	0.6927369757234799	0
5.100579011668843	-0.15019846927551103	-1.3876149456207791	0	-1.0264914942398335	0.7028636741922951	0
5.109150860226922	-0.15894915272868698	-1.3815471412357727	0	-1.0152130894440758	0.7128692509946459	0
5.1177138381137635	-0.16759370265766535	-1.3754004651460507	0	-1.0038178158540847	0.7227517066010769	0
5.126266944140236	-0.1761303316409776	-1.369176883698605	0	-0.9923081130366892	0.7325091247761735	0
5.1348091818157044	-0.18455731576471146	-1.3628784016279931	0	-0.9806864693898384	0.7421396683850974	0
5.143339568070294	-0.19287300384117975	-1.3565070538073485	0	-0.968955408295815	0.7516415899574249	0
5.151857131960749	-0.2010758163730669	-1.3500649041165103	0	-0.9571174874945125	0.7610132305216679	0
5.160360911781173	-0.20916424304047682	-1.343554045614691	0	-0.9451753008249372	0.7702530167488855	0
5.168849961484738	-0.21713684902538366	-1.3369765936183966	0	-0.9331314669440748	0.7793594681868861	0
5.177323346107537	-0.22499227068430452	-1.3303346871040382	0	-0.9209886333387413	0.788331192319765	0
5.185780144704419	-0.23272921831946122	-1.3236304843805036	0	-0.9087494698171883	0.7971668877315424	0
5.1942194509880375	-0.24034647661710767	-1.3168661604679972	0	-0.8964166651374419	0.8058653445992007	0
5.2026403709507685	-0.24784290231094547	-1.3100439069180807	0	-0.8839929280733222	0.8144254420121143	0
5.2110420291550765	-0.2552174295183608	-1.3031659246413718	0	-0.871480975731029	0.8228461540482512	0
5.219423561881384	-0.2624690632573479	-1.2962344273632171	0	-0.8588835412121184	0.8311265423491374	0
5.227784118669527	-0.26959688052452724	-1.2892516384022583	0	-0.8462033690823563	0.8392657573241572	0
5.236122868334547	-0.2766000349311292	-1.282219783604309	0	-0.8334432038635049	0.8472630434128711	0
5.244438986939653	-0.28347774601562625	-1.2751410994467918	0	-0.8206058060440193	0.8551177268445563	0
5.252731669983679	-0.2902293089865162	-1.2680178208467305	0	-0.8076939312268265	0.8628292267226534	0
5.261000122670509	-0.29685408605245334	-1.2608521875086813	0	-0.7947103428982525	0.8703970450772552	0
5.269243566544993	-0.303351511250757	-1.2536464363830864	0	-0.7816577999843928	0.8778207723285855	0
5.277461236380119	-0.30972108721622893	-1.2464028024878002	0	-0.7685390595488157	0.8851000835405807	0
5.285652376611018	-0.31596238180348735	-1.2391235203074633	0	-0.7553568805066517	0.892234734498474	0
5.293816245525646	-0.3220750307031513	-1.2318108184023449	0	-0.7421140150204127	0.8992245646301014	0
5.301952114606325	-0.3280587361481703	-1.2244669182672336	0	-0.7288132075723983	0.906069495455312	0
5.31005926396932	-0.3339132628375846	-1.2170940368172547	0	-0.7154572005839793	0.912769525843927	0
5.318136987936612	-0.33963844129891496	-1.2096943797768782	0	-0.7020487235385574	0.9193247357762881	0
5.326184588016868	-0.3452341620940906	-1.2022701465401913	0	-0.6885905028646769	0.9257352796190838	0
5.334201379277807	-0.35070037959502404	-1.1948235228572155	0	-0.675085249742382	0.9320013903483434	0
5.342186687158752	-0.3560371088838532	-1.1873566822831723	0	-0.6615356637640444	0.9381233758958379	0
5.350139843479043	-0.3612444223559982	-1.1798717885446972	0	-0.6479444382547933	0.9441016151372126	0
5.358060190196744	-0.366322451533203	-1.1723709907209041	0	-0.6343142525417763	0.9499365598461436	0
5.365947083696441	-0.3712713888676916	-1.1648564178201068	0	-0.6206477630778564	0.9556287366456412	0
5.373799883818027	-0.37609147990249314	-1.1573301879188564	0	-0.6069476210216421	0.9611787378624589	0
5.381617961547021	-0.3807830273753859	-1.1497943996672528	0	-0.5932164577558281	0.9665872260967784	0
5.389400697472791	-0.3853463893141753	-1.142251132549051	0	-0.5794568862871178	0.9718549318828005	0
5.397147478171492	-0.3897819760591832	-1.1347024492591824	0	-0.5656715065090795	0.9769826500919511	0
5.404857702490136	-0.3940902530250859	-1.1271503885066514	0	-0.5518628929740164	0.9819712429554934	0
5.412530776982443	-0.3982717370826743	-1.1195969683724878	0	-0.5380336018974486	0.9868216357135072	0
5.420166114816037	-0.4023269951167917	-1.112044186400958	0	-0.5241861722100791	0.9915348147547015	0
5.427763139305114	-0.406256645015615	-1.1044940151503715	0	-0.5103231182660799	0.9961118285725727	0
5.435321284921696	-0.41006135509539016	-1.0969484002077639	0	-0.4964469270081955	1.0005537869129733	0
5.4428399965754855	-0.41374184258720237	-1.0894092599599356	0	-0.4825600583265876	1.0048618588238432	0
5.450318722710512	-0.41729886926895726	-1.0818784916664528	0	-0.46866495704123334	1.0090372673343764	0
5.457756925899565	-0.42073324561499764	-1.0743579600169668	0	-0.45476403259228526	1.0130812940981333	0
5.465154081182294	-0.4240458286447417	-1.0668494979344125	0	-0.4408596611946343	1.0169952766855535	0
5.4725096709161525	-0.42723751840789437	-1.0593549110263858	0	-0.4269541947679927	1.020780604231311	0
5.479823185333969	-0.4303092572447005	-1.0518759763508259	0	-0.4130499593723785	1.024438716320015	0
5.487094127500958	-0.43326203074525876	-1.044414436684825	0	-0.39914924522405393	1.0279711039061168	0
5.4943220155307175	-0.43609686723017826	-1.0369719975575638	0	-0.3852543017318372	1.031379308515004	0
5.501506379348015	-0.4388148350136853	-1.029550329929294	0	-0.3713673430175502	1.0346649187855064	0
5.508646757277927	-0.44141703986815733	-1.0221510731631112	0	-0.3574905540333928	1.0378295671997984	0
5.515742700520453	-0.4439046254769653	-1.014775829895961	0	-0.3436260814962472	1.0408749304159841	0
5.522793774839429	-0.44627877259225046	-1.0074261637769921	0	-0.3297760300788934	1.0438027280743352	0
5.529799560239354	-0.44854069741433356	-1.0001035993289902	0	-0.31594246253129543	1.0466147206616987	0
5.536759651221563	-0.45069165017221224	-0.9928096212550797	0	-0.302127398720049	1.0493127076190578	0
5.54367365471905	-0.45273291301404744	-0.9855456762299082	0	-0.2883328193451309	1.0518985245731463	0
5.550541192097674	-0.45466579918665834	-0.978313170480258	0	-0.2745606616561903	1.054374042173021	0
5.55736189774766	-0.4564916511630455	-0.9711134709824107	0	-0.2608128219825576	1.0567411636034902	0
5.564135429246644	-0.45821184174936386	-0.9639478944687524	0	-0.2470911348944556	1.059001825998753	0
5.570861453375995	-0.4598277687259378	-0.956817721967623	0	-0.23339740107291546	1.0611579934758166	0
5.577539652781184	-0.4613408551813076	-0.9497241916224666	0	-0.21973337373031293	1.0632116574950996	0
5.584169728560227	-0.46275254846768565	-0.942668495803415	0	-0.20610075305906575	1.0651648355321346	0
5.590751395166742	-0.46406431747519383	-0.9356517864329066	0	-0.19250119648154532	1.0670195674475271	0
5.597284387636827	-0.4652776525379699	-0.9286751672385181	0	-0.1789363035946977	1.0687779155011776	0
5.603768457077613	-0.4663940628222745	-0.9217396985350915	0	-0.16540762526282932	1.0704419608986993	0
5.610203371846255	-0.46741507495939627	-0.9148463959943235	0	-0.15191666105729867	1.0720138020541425	0
5.616588914120226	-0.46834223095889627	-0.9079962343886858	0	-0.13846486638724917	1.0734955517459641	0
5.622924886715591	-0.46917708769459715	-0.901190140386176	0	-0.12505363812244635	1.0748893367377548	0
5.629211108965251	-0.46992121463572806	-0.8944289970969462	0	-0.1116843231516929	1.0761972947220404	0
5.635447415644864	-0.4705761922263926	-0.8877136454056364	0	-0.098358220686108	1.0774215721698697	0
5.641633662644667	-0.47114361094169954	-0.8810448780674914	0	-0.08507657013129363	1.078564323490505	0
5.647769718972024	-0.47162506892854095	-0.8744234485555725	0	-0.07184056818883168	1.0796277075412477	0
5.653855473828479	-0.47202217118503337	-0.8678500637003486	0	-0.05865135371336078	1.0806138870754145	0
5.659890829709428	-0.47233652756248623	-0.8613253914314126	0	-0.04551002265788057	1.0815250257148374	0
5.665875710602396	-0.4725697518211122	-0.8548500522422201	0	-0.03241761034492381	1.0823632874480797	0
5.6718100558439035	-0.4727234597839821	-0.8484246261720898	0	-0.01937510483766915	1.0831308338547554	0
5.677693821743632	-0.47279926804365063	-0.8420496514241462	0	-0.006383443503069306	1.0838298226489154	0
5.683526972750423	-0.4727987926312515	-0.8357256343392424	0	0.0065564672671248065	1.0844624050782943	0
5.68930965953966	-0.4727236447557562	-0.8294528566054021	0	0.019444149340244986	1.0850307413313693	0
5.69506533888897	-0.4725746716930736	-0.8232062777553321	0	0.03233144870443713	1.0855389179174848	0
5.700793222850374	-0.4723526075277041	-0.8169871230896241	0	0.04521654102361353	1.0859883131007713	0
5.706492502915746	-0.47205822832344696	-0.810796628436539	0	0.058097543211441754	1.0863803478196374	0
5.712162380811177	-0.4716923511114674	-0.8046360063589184	0	0.0709725816349015	1.0867164872082564	0
5.71780207738238	-0.47125583232368157	-0.7985064361313958	0	0.08383981211152658	1.0869982392911435	0
5.723410831866478	-0.47074956645940713	-0.7924090641911975	0	0.09669741834235712	1.0872271527981174	0
5.728987897916018	-0.4701744851552992	-0.7863450081619253	0	0.10954360275686945	1.0874048149062199	0
5.7345325529179325	-0.46953155492694937	-0.7803153464613117	0	0.1223766078964671	1.0875328494150265	0
5.740044088572567	-0.46882177672012854	-0.774321128322592	0	0.1351946946923614	1.0876129142223807	0
5.7455218233699705	-0.46804618294098416	-0.768363360043778	0	0.14799617137066806	1.0876466993085858	0
5.750965094134703	-0.4672058368895694	-0.7624430140388461	0	0.16077937389797256	1.0876359242135647	0
5.756373265386388	-0.46630182974855106	-0.756561018552986	0	0.17354268796773237	1.0875823356765377	0
5.761745725863349	-0.46533527924587675	-0.7507182613795907	0	0.1862845410941848	1.0874877051106517	0
5.767081886653119	-0.4643073282654503	-0.7449155918683492	0	0.19900339828687807	1.0873538262061566	0
5.772381180584454	-0.46321914333580655	-0.7391538215977014	0	0.21169776060505346	1.087182512580876	0
5.777643070852545	-0.4620719110965288	-0.7334337150457482	0	0.22436618593808816	1.0869755950700972	0
5.78286704465885	-0.46086683766607656	-0.7277559965926828	0	0.2370072740547866	1.0867349194230913	0
5.788052616192846	-0.45960514616765175	-0.7221213474000193	0	0.24961967396517415	1.0864623437674805	0
5.793199328812286	-0.4582880742472437	-0.7165304031978789	0	0.26220208954137036	1.0861597360390907	0
5.798306750764777	-0.45691687321155006	-0.7109837591215327	0	0.2747532694005278	1.085828971812946	0
5.803374482155453	-0.4554928042682007	-0.7054819623624589	0	0.2872720243273088	1.085471931506909	0
5.808402147318157	-0.45401713862999865	-0.7000255207014373	0	0.2997572089114026	1.085090498550299	0
5.8133894012916505	-0.45249115380039184	-0.6946148957518534	0	0.31220773791704703	1.0846865566768358	0
5.81833592731806	-0.4509161323029329	-0.6892505059775116	0	0.32462258059864113	1.0842619878717898	0
5.823241437667009	-0.44929335949204907	-0.6839327261232597	0	0.3370007632646139	1.0838186701549346	0
5.828105670445322	-0.44762412272094454	-0.6786618910181348	0	0.3493413617327807	1.0833584758024006	0
5.832928393732405	-0.44590970811265535	-0.6734382914559655	0	0.3616435122989548	1.0828832689847723	0
5.837709401363679	-0.4441514001654423	-0.6682621791449673	0	0.37390640161277605	1.0823949042559078	0
5.842448517264582	-0.4423504783845828	-0.6631337624095529	0	0.38612927835898303	1.081895224299442	0
5.847145588656108	-0.44050821804677376	-0.6580532139525301	0	0.39831143641826716	1.081386058901556	0
5.851800490801854	-0.438625886742173	-0.6530206661330881	0	0.4104522276780048	1.0808692228321877	0
5.856413125446238	-0.43670474325377073	-0.6480362130844424	0	0.422551058718649	1.0803465144610847	0
5.860983418769125	-0.43474603677934714	-0.6430999133564619	0	0.43460738614326266	1.0798197145489679	0
5.865511321060346	-0.4327510055514838	-0.6382117907013295	0	0.44662071635887224	1.079290584952853	0
5.869996805564282	-0.4307208758792264	-0.6333718357574648	0	0.458590603167032	1.0787608675243483	0
5.874439869389254	-0.42865686031853634	-0.6285800055058242	0	0.47051665086721184	1.078232282861382	0
5.878840533083569	-0.4265601564381094	-0.6238362241668655	0	0.482398513899278	1.0777065293104175	0
5.883198837830811	-0.42443194680965124	-0.6191403866600228	0	0.49423589002832713	1.0771852823550914	0
5.8875148447004495	-0.4222733981740033	-0.6144923598394445	0	0.5060285189576939	1.0766701938564498	0
5.891788635446408	-0.42008565987416896	-0.6098919820583091	0	0.5177761851999567	1.0761628911981613	0
5.896020310060596	-0.41786986396548337	-0.6053390662216708	0	0.5294787120919587	1.0756649769085054	0
5.9002099865851205	-0.4156271242901473	-0.6008334003979044	0	0.5411359619339429	1.0751780280974121	0
5.9043578021527825	-0.4133585348996808	-0.5963747471030932	0	0.5527478396229056	1.0747035958406768	0
5.908463908848452	-0.41106517134132836	-0.5919628481444148	0	0.5643142818268221	1.0742432052447348	0
5.912528473651318	-0.4087480898947365	-0.5875974250617165	0	0.5758352573943024	1.0737983551003238	0
5.916551679884995	-0.4064083259381474	-0.5832781779417509	0	0.5873107721320999	1.0733705174556958	0
5.920533724023421	-0.4040468950067409	-0.579004789209563	0	0.5987408604289248	1.072961137772221	0
5.924474815559914	-0.4016647922119839	-0.5747769241163119	0	0.6101255854710258	1.072571634797296	0
5.9283751767173625	-0.3992629917779994	-0.5705942313867176	0	0.6214650390380123	1.0722034005241867	0
5.932235042225668	-0.39684244656412615	-0.5664563437828293	0	0.6327593415224495	1.071857800215116	0
5.936054654911594	-0.39440409030807344	-0.5623628831430568	0	0.6440086296100497	1.0715361728366004	0
5.939834269835729	-0.39194883457375423	-0.5583134562454146	0	0.6552130689266134	1.0712398307714368	0
5.9435741512296865	-0.3894775702250781	-0.5543076583775123	0	0.6663728456628145	1.0709700602396541	0
5.947274571272732	-0.3869911678656379	-0.5503450749198483	0	0.6774881634375642	1.0707281215609565	0
5.950935810362988	-0.38449047733616354	-0.5464252813157511	0	0.6885592445981541	1.070515249345314	0
5.954558156455212	-0.3819763278516508	-0.542547844029082	0	0.6995863287491892	1.0703326527974282	0
5.958141904687894	-0.37944952798119236	-0.5387123211797633	0	0.7105696721372011	1.0701815160383397	0
5.961687355539455	-0.3769108667175876	-0.5349182647411044	0	0.7215095424806219	1.0700629985084222	0
5.965194816009947	-0.37436111245525233	-0.5311652194870777	0	0.73240622304186	1.0699782352648355	0
5.968664597245227	-0.3718010145376467	-0.5274527257351375	0	0.7432600057238233	1.0699283374292703	0
5.972097015649562	-0.3692313023312359	-0.523780318344687	0	0.7540711949254786	1.0699143925464565	0
5.975492391482907	-0.36665268615268204	-0.5201475283959881	0	0.764840103573535	1.069937465025702	0
5.978851053394359	-0.36406585368430683	-0.516553878506569	0	0.7755670680311405	1.0699985966778756	0
5.982173332074262	-0.3614714746553086	-0.5129988897784843	0	0.7862524285339885	1.0700988072307966	0
5.98545955736719	-0.3588702031740332	-0.5094820850336501	0	0.796896520057676	1.0702390946078517	0
5.988710060675868	-0.35626267597106986	-0.5060029863792637	0	0.8074996801313249	1.0704204353347058	0
5.991925177180153	-0.35364951063904465	-0.5025611129603474	0	0.8180622563938692	1.0706437851383268	0
5.99510524237645	-0.3510313084375128	-0.4991559847820203	0	0.8285845956299907	1.070910079249294	0
5.99825059293403	-0.34840865369379015	-0.49578712190342705	0	0.8390670467808066	1.0712202328955922	0
6.00136156742621	-0.3457821132547887	-0.49245404375587554	0	0.8495099636767569	1.0715751418800616	0
6.004438504123955	-0.34315223841808273	-0.489156271599673	0	0.8599136979321501	1.0719756828496974	0
6.007481741908797	-0.3405195642847384	-0.48589332763271487	0	0.8702786021995663	1.0724227138589755	0
6.010491620109797	-0.3378846100009665	-0.48266473524345577	0	0.8806050298729513	1.0729170748584025	0
6.013468478324159	-0.3352478790228338	-0.4794700192741472	0	0.8908933347289274	1.0734595881862579	0
6.016412655234617	-0.33260986029436457	-0.4763087073546264	0	0.9011438670536205	1.0740510588523797	0
6.019324488021994	-0.32997102895389463	-0.47318033059368303	0	0.9113569716984957	1.074692274842226	0
6.0222043148196445	-0.32733184427064893	-0.4700844209953608	0	0.9215329968449786	1.0753840081227148	0
6.025052472101945	-0.3246927521490265	-0.4670205143101919	0	0.9316722850677465	1.0761270145884825	0
6.027869295891422	-0.32205418419348464	-0.4639881487790463	0	0.9417751777452553	1.076922034819516	0
6.030655119062702	-0.3194165604129018	-0.4609868680722702	0	0.9518420055175925	1.0777697937749235	0
6.0334102760296915	-0.31678028498331445	-0.4580162162732025	0	0.9618731052973877	1.078671002632253	0
6.036135096424603	-0.3141457524244689	-0.45507574471573603	0	0.971868797525767	1.0796263572965252	0
6.038829910735071	-0.3115133424122854	-0.4521650059303914	0	0.9818294067564075	1.0806365406483058	0
6.0414950467630195	-0.3088834233538273	-0.4492835574803607	0	0.9917552488763645	1.081702221834924	0
6.044130829399601	-0.3062563528495367	-0.44643096222403106	0	1.0016466302300813	1.0828240564971667	0
6.04673758296275	-0.30363247557351664	-0.4436067857976888	0	1.0115038564341694	1.0840026881489893	0
6.0493156294711445	-0.3010121251630665	-0.4408105984876933	0	1.0213272260583306	1.0852387479340537	0
6.051865287641517	-0.2983956254617252	-0.43804197632506103	0	1.0311170268006384	1.0865328544856705	0
6.054386875816123	-0.29578328772739176	-0.435300497909243	0	1.0408735467522479	1.087885615777606	0
6.056880708747043	-0.29317541412034515	-0.4325857478964609	0	1.0505970621422596	1.0892976279214304	0
6.059347099370711	-0.29057229608537916	-0.4298973150684413	0	1.060287844192396	1.090769476446791	0
6.061786357620593	-0.2879742157967852	-0.4272347936182541	0	1.0699461545204692	1.092301735997449	0
6.064198790937316	-0.2853814458369874	-0.424597782587413	0	1.079572247127452	1.0938949709506378	0
6.066584704716183	-0.28279424891105814	-0.42198588536444953	0	1.0891663702254433	1.0955497360866349	0
6.068944401594011	-0.28021287880820106	-0.41939871045008953	0	1.0987287634283032	1.097266576484722	0
6.071278181285901	-0.27763758079215844	-0.41683587162296915	0	1.1082596570633236	1.099046027701408	0
6.073586341434913	-0.2750685908660805	-0.41429698699020195	0	1.1177592756351458	1.1008886167350147	0
6.075869176419775	-0.27250613728818396	-0.4117816802785078	0	1.127227832948919	1.102794861428975	0
6.078126978397528	-0.2699504396123157	-0.4092895796680988	0	1.1366655363804892	1.1047652715996297	0
6.080360036669511	-0.26740170958848897	-0.4068203184685579	0	1.146072584256278	1.1068003488347702	0
6.082568637654996	-0.2648601513947695	-0.40437353512699836	0	1.155449165697008	1.1089005867315784	0
6.084753065309165	-0.26232596135060837	-0.40194887274171126	0	1.1647954623614798	1.1110664715702465	0
6.086913600696577	-0.25979932859595417	-0.39954597950940446	0	1.174111646614985	1.113298482194498	0
6.08905052192003	-0.25728043537136425	-0.39716450878052073	0	1.1833978811594836	1.1155970901695766	0
6.09116410442344	-0.2547694568536837	-0.39480411869665855	0	1.192654320289395	1.1179627603393152	0
6.093254620818408	-0.2522665615451073	-0.3924644723566166	0	1.2018811090945332	1.120395950889603	0
6.095322341471151	-0.24977191074884553	-0.3901452371304443	0	1.2110783860185221	1.1228971142950512	0
6.097367532957993	-0.2472856606112167	-0.38784608636277035	0	1.2202462759432802	1.125466695694448	0
6.099390459923027	-0.24480796006400468	-0.3855666972615498	0	1.2293848983754978	1.1281051353377363	0
6.101391384559955	-0.2423389516052532	-0.38330675144391596	0	1.2384943651588967	1.1308128682849887	0
6.103370564999392	-0.23987877347216274	-0.3810659367302372	0	1.247574773032962	1.133590322388667	0
6.10532825736614	-0.2374275572879994	-0.3788439447945087	0	1.2566262128759484	1.136437921204165	0
6.1072647146337555	-0.23498542964865649	-0.37664047242898524	0	1.2656487644010517	1.13935608260999	0
6.109180188541301	-0.23255250986630557	-0.3744552193304527	0	1.2746425050345207	1.142345221920321	0
6.111074926561822	-0.2301289139596052	-0.3722878915195556	0	1.283607495701293	1.1454057474856147	0
6.112949173233479	-0.22771475316640727	-0.37013819980491375	0	1.292543786825723	1.1485380626955095	0
6.114803171884119	-0.22531013187087903	-0.36800585777033057	0	1.3014514265122819	1.151742569095383	0
6.116637161507909	-0.2229151517893887	-0.36589058532805546	0	1.3103304455408684	1.1550196612915022	0
6.11845137977594	-0.220529908229424	-0.3637921052280926	0	1.3191808717026632	1.1583697322544775	0
6.120246061125596	-0.2181544927222573	-0.36171014522529166	0	1.3280027205156988	1.161793170152178	0
6.122021437291851	-0.21578899249109076	-0.35964443743992425	0	1.3367959976485821	1.1652903593621777	0
6.123777737296075	-0.2134334906194332	-0.3575947183420703	0	1.3455606987384718	1.1688616805443175	0
6.125515187988708	-0.21108806546847006	-0.35556072808744427	0	1.3542968119949468	1.172507511874954	0
6.127234013604004	-0.20875279141114658	-0.3535422110038082	0	1.3630043158967282	1.1762282283122636	0
6.128934435290379	-0.20642773962168487	-0.35153891611644644	0	1.3716831766557946	1.1800242006189188	0
6.130616671607996	-0.20411297755299876	-0.34955059654014664	0	1.3803333505588975	1.1838957964336647	0
6.13228093941389	-0.20180856784852588	-0.34757700840033967	0	1.3889547884305278	1.1878433824635282	0
6.133927452935631	-0.19951456973873877	-0.34561791189270025	0	1.3975474308044837	1.1918673225534067	0
6.1355564230217166	-0.1972310402358327	-0.3436730721539946	0	1.4061112038081438	1.1959679757985358	0
6.137168058879823	-0.19495803184610067	-0.34174225716689177	0	1.4146460280888078	1.2001457008430387	0
6.138762566903505	-0.19269559433558764	-0.3398252391289425	0	1.423151812547579	1.204400853065369	0
6.14034015151986	-0.19044377366136034	-0.33792179340918194	0	1.431628458692324	1.2087337868438826	0
6.141901014045433	-0.18820261372679897	-0.3360316998999184	0	1.4400758543625494	1.21314485249755	0
6.143445353587422	-0.18597215523119032	-0.334154741909323	0	1.448493878368946	1.2176343986899396	0
6.1449733676879195	-0.1837524348469369	-0.33229070534516364	0	1.4568824039202382	1.2222027744726685	0
6.146485250747143	-0.18154348761782232	-0.3304393806062153	0	1.4652412898708356	1.226850324723274	0
6.147981194996414	-0.1793453456781822	-0.3286005613782372	0	1.473570385838942	1.231577392933922	0
6.1494613904069295	-0.17715803849930423	-0.32677404471964744	0	1.4818695315574888	1.236384320976503	0
6.150926025181695	-0.17498159227047652	-0.32495963042688736	0	1.490138559500494	1.2412714507775828	0
6.1523752842705575	-0.17281603221695113	-0.32315712284984416	0	1.4983772863405909	1.2462391193808025	0
6.153809351367545	-0.1706613797439715	-0.32136632839535917	0	1.5065855240521144	1.25128766559448	0
6.155228407403365	-0.16851765479047087	-0.31958705737513043	0	1.5147630712084441	1.2564174249005702	0
6.156632631379136	-0.16638487469056915	-0.3178191229469208	0	1.5229097175486974	1.2616287322961823	0
6.158022200060445	-0.16426305473823702	-0.31606234147496576	0	1.53102524205385	1.2669219211995106	0
6.159397287849323	-0.16215220849230677	-0.3143165326747435	0	1.5391094119940998	1.272297322864113	0
6.16075806758092	-0.1600523466561546	-0.3125815185816182	0	1.5471619874299856	1.2777552694507623	0
6.162104709515691	-0.15796347872450328	-0.3108571248101563	0	1.5551827151083903	1.2832960900550205	0
6.1634373823032655	-0.15588561159596484	-0.3091431793065958	0	1.5631713339763633	1.288920114514117	0
6.164756251780552	-0.15381875154131153	-0.3074395138739556	0	1.5711275678032925	1.294627668317937	0
6.166061482596526	-0.15176290176491836	-0.30574596206364263	0	1.57905113473543	1.30041907941722	0
6.167353236382255	-0.14971806537074606	-0.3040623615248948	0	1.5869417360454454	1.3062946701768954	0
6.168631674190437	-0.14768424160530988	-0.3023885508171077	0	1.5947990707822526	1.3122547682284587	0
6.1698969538243	-0.14566143017541036	-0.3007243728735422	0	1.602622819266933	1.318299694262315	0
6.171149232380928	-0.14364962729340186	-0.29906967165655873	0	1.6104126585175909	1.3244297737787434	0
6.172388663920927	-0.1416488294892414	-0.297424295205986	0	1.6181682476476715	1.3306453258850985	0
6.173615400899003	-0.1396590314156988	-0.2957880937470968	0	1.6258892364835074	1.3369466699446386	0
6.174829594566313	-0.13768022526610899	-0.2941609191276759	0	1.6335752679635256	1.3433341277689483	0
6.176031393771239	-0.13571240280179528	-0.2925426264021484	0	1.641225970392359	1.3498080173767149	0
6.177220945245965	-0.13375555498420708	-0.290933073447956	0	1.6488409589693167	1.356368654113715	0
6.178398394319586	-0.1318096708867063	-0.2893321199911087	0	1.6564198401273724	1.363016354396567	0
6.179563883979788	-0.1298747393212807	-0.28773962886654864	0	1.6639622053009315	1.3697514303450624	0
6.180717556417728	-0.1279507463566418	-0.28615546389932706	0	1.6714676406913203	1.376574198495226	0
6.18185955113703	-0.12603767853491976	-0.28457949247718484	0	1.6789357148157649	1.383484968725884	0
6.182990006574838	-0.12413552025007939	-0.2830115833190146	0	1.6863659888114937	1.3904840535908292	0
6.184109059002423	-0.12224425566122409	-0.2814516079789031	0	1.6937580090442705	1.397571761564869	0
6.185216843236629	-0.1203638675738525	-0.2798994398540738	0	1.7011113115453067	1.4047484011934674	0
6.186313492364829	-0.11849433797451675	-0.2783549545565987	0	1.7084254199867606	1.412014279227463	0
6.187399137960059	-0.11663564773617592	-0.276818029602425	0	1.7156998468922375	1.419369701853364	0
6.188473909690345	-0.11478777735748125	-0.27528854495646	0	1.7229340907960025	1.4268149718537533	0
6.189537935270479	-0.1129507071261068	-0.27376638310518325	0	1.7301276356482713	1.4343503878366328	0
6.19059134206297	-0.11112441441846233	-0.27225142675497765	0	1.7372799614325367	1.4419762554556363	0
6.19163425470647	-0.10930887786010668	-0.27074356221696494	0	1.7443905279115475	1.4496928704272112	0
6.19266679645287	-0.10750407509152554	-0.2692426774970768	0	1.7514587834077524	1.4575005275910435	0
6.193689089289353	-0.10570998261304987	-0.2677486621060664	0	1.7584841654393726	1.465399521747116	0
6.194701253580674	-0.10392657647138315	-0.2662614075715339	0	1.7654660980548584	1.4733901447713234	0
6.195703407890021	-0.1021538326442936	-0.2647808077035731	0	1.7724039903471327	1.4814726838049435	0
6.196695669800273	-0.10039172565225332	-0.2633067573803069	0	1.779297241903108	1.4896474275575702	0
6.197678155249562	-0.09864022978941653	-0.26183915351974474	0	1.786145237994716	1.4979146608139122	0
6.198650978585261	-0.09689931909359249	-0.26037789500332553	0	1.7929473497057233	1.506274664457147	0
6.19961425240745	-0.0951689676923957	-0.25892288291702786	0	1.7997029325878238	1.5147277136527066	0
6.200568089051044	-0.09344914719515404	-0.2574740183057772	0	1.8064113368400758	1.5232740906616653	0
6.201512597849175	-0.09173983167387192	-0.25603120631538834	0	1.8130718878667826	1.5319140603045416	0
6.202447888021857	-0.09004099251699196	-0.2545943518108897	0	1.8196839063502215	1.5406478953696696	0
6.20337406624424	-0.0883526028842905	-0.2531633630891427	0	1.826246690884153	1.5494758540711862	0
6.20429123905099	-0.08667463339389513	-0.25173814818437873	0	1.8327595347482268	1.5583982021763634	0
6.205199510858968	-0.08500705577379301	-0.2503186179144616	0	1.8392217116919245	1.5674151940114391	0
6.206098985252278	-0.08334984056880326	-0.2489046838914517	0	1.8456324848258947	1.5765270844578105	0
6.206989764050308	-0.08170295890347569	-0.24749625997905514	0	1.8519910997731823	1.5857341193378385	0
6.207871947833587	-0.0800663815712197	-0.2460932614772623	0	1.8582967881884003	1.59503654014657	0
6.208745636304241	-0.07844007841140008	-0.2446956045445166	0	1.864548770127716	1.6044345876116406	0
6.209610927235865	-0.07682402031157032	-0.24330320787700013	0	1.8707462463253062	1.6139284900667585	0
6.21046791820205	-0.0752181760331604	-0.24191598993770483	0	1.87688841035762	1.6235184818315744	0
6.21131670441668	-0.07362251629459962	-0.24053387243742957	0	1.8829744329674627	1.6332047790387085	0
6.212157380214163	-0.07203701105723832	-0.23915677796176962	0	1.8890034724623983	1.6429875953199244	0
6.2129900389793855	-0.07046162969468618	-0.23778463007553705	0	1.8949746740191082	1.6528671408768185	0
6.213814772764245	-0.06889634176035704	-0.2364173539531655	0	1.9008871667379657	1.6628436176137957	0
6.2146316724744874	-0.06734111668092965	-0.23505487607895065	0	1.9067400647915154	1.672917220811374	0
6.215440827681055	-0.06579592416099454	-0.23369712456919597	0	1.9125324658876326	1.6830881362673127	0
6.216242327057293	-0.06426073339330235	-0.232344028447228	0	1.9182634542200647	1.6933565452294057	0
6.217036257871877	-0.0627355140703601	-0.23099551850134978	0	1.9239320966641469	1.7037226174916358	0
6.217822706471947	-0.061220235502346836	-0.22965152647796455	0	1.9295374460632337	1.7141865170115222	0
6.21860175852032	-0.05971486619421496	-0.2283119846696908	0	1.9350785427381738	1.7247484048544328	0
6.219373497428457	-0.058219376916102204	-0.22697682862020907	0	1.9405544031864537	1.7354084173297253	0
6.2201380066392575	-0.05673373633302984	-0.2256459932082433	0	1.945964036169745	1.7461666963458515	0
6.22089536799495	-0.05525791419911389	-0.2243194154642013	0	1.951306430965361	1.7570233666571275	0
6.221645662317983	-0.0537918802742594	-0.2229970335809488	0	1.9565805613652096	1.767978543124907	0
6.2223889694875	-0.05233560421139875	-0.22167878678528874	0	1.9617853860812058	1.7790323312966279	0
6.22312536849546	-0.0508890554810445	-0.22036461524171036	0	1.9669198490042579	1.790184827771975	0
6.223854937170269	-0.049452203949594056	-0.21905446055223718	0	1.9719828771571548	1.8014361154634235	0
6.224577752242732	-0.048025019788888894	-0.21774826565530533	0	1.9769733810716257	1.812786263789674	0
6.225293889318463	-0.046607473568744	-0.21644597489203277	0	1.9818902545278752	1.8242353274344547	0
6.226003423718367	-0.04519953462513769	-0.21514753248191643	0	1.9867323802239378	1.835783359276511	0
6.226706429120845	-0.04380117378172685	-0.21385288500217497	0	1.9914986203799911	1.8474303880190517	0
6.227402978469057	-0.0424123615885094	-0.2125619797516041	0	1.9961878229179737	1.8591764319374557	0
6.228093143999091	-0.041033068293106136	-0.21127476469673107	0	2.0007988215525483	1.871021498978378	0
6.228776996695703	-0.039663264959059814	-0.20999118949446008	0	2.005330432100553	1.8829655768066031	0
6.229454606868865	-0.0383029223460051	-0.2087112044307321	0	2.009781456317761	1.8950086419196008	0
6.230126043915569	-0.03695201141495914	-0.20743476087244633	0	2.0141506802753124	1.90715065493378	0
6.2307913762370015	-0.035610503526046604	-0.20616181143924658	0	2.0184368738320777	1.9193915582851528	0
6.231450671369	-0.03427837020651496	-0.2048923097703752	0	2.022638791512653	1.931731277766529	0
6.232103996151374	-0.032955582836248956	-0.20362621020732052	0	2.0267551735953253	1.9441697250286774	0
6.232751416585193	-0.03164211296248401	-0.20236346807517233	0	2.030784745209455	1.956706794291981	0
6.233392997621943	-0.030337932756353228	-0.20110404010961902	0	2.0347262150979937	1.9693423574012636	0
6.234028803251584	-0.02904301486459763	-0.19984788430847092	0	2.0385782763076183	1.982076264464691	0
6.234658897307085	-0.02775733079533906	-0.19859495834829746	0	2.0423396111094902	1.9949083593443266	0
6.23528334253419	-0.026480852834898573	-0.19734522142283223	0	2.0460088853797784	2.0078384605472284	0
6.235902200792441	-0.025213553666483122	-0.19609863386785498	0	2.0495847499974333	2.0208663642014777	0
6.23651553326279	-0.023955405970363827	-0.19485515675810547	0	2.0530658421949304	2.033991847553367	0
6.237123400199901	-0.022706382955633396	-0.19361475242081536	0	2.056450784292941	2.047214662888115	0
6.237725861578726	-0.021466457054609173	-0.19237738312700434	0	2.0597381874505944	2.0605345508295474	0
6.238322976269605	-0.02023560163980284	-0.19114301278355217	0	2.0629266472208942	2.0739512216783016	0
6.238914802684864	-0.019013789716333638	-0.18991160562053597	0	2.06601474729772	2.0874643688097225	0
6.239501398105966	-0.01780099533176916	-0.18868312759934094	0	2.0690010561827457	2.101073652602739	0
6.240082819693718	-0.01659719151052112	-0.18745754431716763	0	2.0718841326335893	2.114778722840499	0
6.240659123682953	-0.015402351936980294	-0.18623482269373537	0	2.07466252169739	2.1285791995286703	0
6.241230365643956	-0.01421645043608982	-0.1850149304395317	0	2.077334756340743	2.142474678036823	0
6.241796600602028	-0.013039460744230099	-0.18379783580912237	0	2.0798993582572844	2.1564647312737466	0
6.242357883044863	-0.011871356511573079	-0.18258350758852204	0	2.0823548381074772	2.170548909282821	0
6.242914266628208	-0.010712111933165954	-0.18137191574164466	0	2.0846996945221	2.1847267310920007	0
6.243465804356435	-0.009561701392660073	-0.18016303103812328	0	2.0869324153048274	2.1989976882349103	0
6.244012548910718	-0.008420098794721501	-0.17895682433980956	0	2.089051479049854	2.2133612525802198	0
6.244554552316803	-0.0072872782740252195	-0.177753267330732	0	2.0910553540518397	2.2278168671848992	0
6.2450918659774395	-0.0061632141449630045	-0.17655233245858665	0	2.0929424988385006	2.2423639462839593	0
6.245624540849787	-0.005047880546892292	-0.17535399254685713	0	2.094711363166534	2.2570018793530253	0
6.246152627389918	-0.003941251575479825	-0.17415822092098918	0	2.096360388131862	2.2717300290468807	0
6.246676175233325	-0.0028433019683110723	-0.17296499214355698	0	2.097888005622325	2.286547721463912	0
6.247195233815561	-0.0017540058193542328	-0.17177428061478925	0	2.0992926406474	2.3014542627945023	0
6.247709852213696	-0.0006733369246210766	-0.1705860609231484	0	2.100572711046336	2.316448934640928	0
6.248220078611236	0.0003987300794017156	-0.16940030908820838	0	2.101726626599059	2.3315309777271143	0
6.248725960697792	0.001462220539495405	-0.16821700165900494	0	2.1027527906915524	2.346699602461568	0
6.249227547264837	0.002517163128784176	-0.16703611195167162	0	2.103649603456967	2.361954037135546	0
6.249724885487428	0.0035635841188579737	-0.16585761639643537	0	2.1044154564360853	2.377293446255476	0
6.2502180218632315	0.004601509337477539	-0.1646814923837249	0	2.1050487355338614	2.3927169570243945	0
6.2507070023256786	0.005630964392649439	-0.16350771801372777	0	2.1055478218948265	2.4082236618602604	0
6.25119187250371	0.006651975206316992	-0.1623362714807628	0	2.1059110927322475	2.423812625942056	0
6.251672677743281	0.007664568047075836	-0.16116713101499305	0	2.1061369216768058	2.439482887616349	0
6.2521494629664724	0.008668769220771096	-0.16000027522109334	0	2.1062236790905655	2.455233453458868	0
6.252622272471562	0.009664604636680093	-0.15883568357641775	0	2.106169732656648	2.47106329096823	0
6.253091151468443	0.01065210302869349	-0.15767333263291813	0	2.1059734473677345	2.486971379983015	0
6.2535561454818405	0.011631294684357035	-0.15651319740924308	0	2.1056331845417726	2.5029566944577466	0
6.2540172979807895	0.012602206438945603	-0.15535525730733515	0	2.105147304016294	2.51901812047232	0
6.254474651802985	0.01356486466345937	-0.15419949263754948	0	2.1045141651423225	2.535154502550463	0
6.254928249764623	0.014519296536232929	-0.15304588308561817	0	2.1037321266261513	2.551364664531401	0
6.2553781340935934	0.015465528837562699	-0.15189440914191651	0	2.1027995477827766	2.5676473892498004	0
6.255824346625123	0.016403588349801015	-0.15074505161616783	0	2.101714789003796	2.584001424782205	0
6.256266929082003	0.01733350243430064	-0.14959779091350173	0	2.100476211588543	2.600425494385983	0
6.256705922654263	0.018255298135664972	-0.148452608116493	0	2.0990821793186947	2.6169182807301103	0
6.257141368322753	0.019169002849835897	-0.14730948414999195	0	2.0975310582101603	2.633478437429211	0
6.257573306813133	0.020074644214792995	-0.14616839989368222	0	2.0958212170712263	2.650104587160572	0
6.258001778281055	0.020972249438662834	-0.14502933701634002	0	2.0939510294040384	2.6667953091219285	0
6.258426822766843	0.02186184624129639	-0.1438922767770138	0	2.0919188722677884	2.6835491561262397	0
6.258848479862331	0.022743462144143106	-0.14275720090837365	0	2.089723128294464	2.700364641358446	0
6.259266789194622	0.023617125469621716	-0.14162409031417014	0	2.0873621837830685	2.717240257355383	0
6.259681789450996	0.024482863292074577	-0.14049292770676475	0	2.08483443473794	2.7341744364643805	0
6.260093519469172	0.025340703704035177	-0.1393636946619786	0	2.0821382815729597	2.751165594308621	0
6.26050201772773	0.026190674738904785	-0.13823637299200117	0	2.079272132443621	2.76821210914971	0
6.2609073220641	0.027032803774297468	-0.13711094553670078	0	2.0762344062438545	2.785312309494331	0
6.261309470377027	0.027867118981861505	-0.13598739422539363	0	2.073023528362395	2.802464503142839	0
6.261708500080454	0.028693648179676377	-0.13486570158729358	0	2.069637935292832	2.819666954067512	0
6.262104448423409	0.029512419484668803	-0.13374584986179	0	2.06607607288152	2.836917895719382	0
6.2624973520922085	0.030323460478324675	-0.132627822124421	0	2.062336400633718	2.854215513459399	0
6.2628872476855575	0.031126799178266894	-0.13151160094792708	0	2.0584173882934316	2.8715579649333893	0
6.263274171272652	0.03192246311514761	-0.13039716966343104	0	2.054317520889461	2.8889433603385895	0
6.2636581584696165	0.03271047948303237	-0.1292845121615676	0	2.050035299328888	2.906369765139511	0
6.2640392449540725	0.03349087618472558	-0.128173611405056	0	2.045569235527635	2.923835223183097	0
6.264417465743587	0.03426368034046099	-0.1270644515235375	0	2.040917861349725	2.9413377237226133	0
6.264792855760871	0.035028919436613945	-0.1259570161771405	0	2.0360797231178087	2.958875226926243	0
6.265165449353253	0.0357866203345948	-0.1248512899735641	0	2.031053388574544	2.9764456413542293	0
6.265535280669142	0.03653681003050707	-0.12374725737026526	0	2.0258374432638266	2.994046841159605	0
6.265902383105177	0.037279514525926115	-0.122644904336111	0	2.0204304995408218	3.011676639458443	0
6.2662667903618265	0.03801476095791883	-0.12154421519935174	0	2.0148311824864535	3.029332838571617	0
6.266628535007989	0.03874257468937179	-0.12044517697423222	0	2.0090381524905956	3.047013160706627	0
6.2669876496562935	0.03946298167870681	-0.11934777583913837	0	2.003050089086118	3.06471530426411	0
6.2673441665476695	0.04017600763218375	-0.11825199839368303	0	1.996865698308731	3.082436923725552	0
6.267698117549369	0.040881677994310875	-0.11715783167845373	0	1.990483714142768	3.100175629328472	0
6.268049533670729	0.04158001698205275	-0.1160652646989439	0	1.9839029092141	3.117928962304805	0
6.268398446030144	0.042271049508422906	-0.11497428545091062	0	1.9771220788719333	3.135694443179389	0
6.268744885174467	0.042954799821626664	-0.11388488303848883	0	1.9701400549902175	3.1534695375456736	0
6.269088880842046	0.043631291043397157	-0.11279704845833564	0	1.9629557133029367	3.1712516432891507	0
6.2694304629394235	0.044300547092394484	-0.11171077153890913	0	1.9555679551714167	3.1890381407589916	0
6.269769660547011	0.04496259072548552	-0.11062604409651682	0	1.947975729877355	3.2068263414539873	0
6.270106502235272	0.04561744416705357	-0.10954285897185262	0	1.9401780306199377	3.2246135039824875	0
6.270441016315869	0.04626512959943904	-0.10846120924388189	0	1.9321738907225001	3.2423968473187585	0
6.2707732304345045	0.046905668375477945	-0.1073810895633029	0	1.9239623952332352	3.260173529305325	0
6.271103171858463	0.04753908158256429	-0.10630249525245776	0	1.9155426765025112	3.277940661898924	0
6.27143086733219	0.04816538976967272	-0.10522542279829336	0	1.9069139199820933	3.2956953035998904	0
6.271756343173456	0.048784613139304794	-0.10414986956371465	0	1.8980753641420263	3.3134344648160488	0
6.272079625182291	0.04939677138166596	-0.10307583411244176	0	1.8890263052761038	3.331155103196302	0
6.272400738442602	0.050001883312990894	-0.10200331690299615	0	1.879766105949574	3.348854112943803	0
6.272719707676536	0.05059996756003865	-0.10093231914293549	0	1.8702941878699362	3.366528344583682	0
6.273036557183574	0.05119104245313712	-0.09986284301074279	0	1.8606100358515552	3.3841746022624686	0
6.273351310645992	0.05177512567614672	-0.09879489233877778	0	1.850713206382178	3.401789633528236	0
6.273663991091649	0.052352234218647986	-0.09772847277872032	0	1.840603332100788	3.4193701277667583	0
6.273974621190794	0.05292238494326029	-0.09666359082271886	0	1.8302801152763344	3.4369127336121448	0
6.274283222894765	0.05348559393819187	-0.09560025506648996	0	1.8197433424805474	3.4544140395080043	0
6.274589817877942	0.05404187734682149	-0.09453847472132676	0	1.8089928727311693	3.4718705997034824	0
6.274894427077504	0.05459125054784549	-0.09347826122751492	0	1.798028656103658	3.4892789093027905	0
6.27519707096567	0.05513372867550441	-0.09241962734699616	0	1.7868507275328367	3.506635420936377	0
6.275497769255113	0.05566932611667935	-0.09136258822468754	0	1.775459220843155	3.523936529233737	0
6.275796541523345	0.0561980576504239	-0.09030715922562571	0	1.7638543483401983	3.5411786082329906	0
6.276093406601842	0.05671993738089183	-0.08925335810259272	0	1.752036426569798	3.5583579779704344	0
6.276388382767323	0.057234979110026174	-0.08820120435821689	0	1.7400058725020517	3.575470917212636	0
6.2766814876838275	0.05774319626749412	-0.08715071948194673	0	1.7277632091278483	3.592513662015802	0
6.276972738746129	0.05824460253454888	-0.08610192574371053	0	1.7153090540231692	3.6094824278022775	0
6.277262152796768	0.05873921137669588	-0.08505484722343105	0	1.7026441335525466	3.626373395212383	0
6.2775497460404885	0.059227035932054146	-0.0840095101494864	0	1.6897692897868628	3.6431827074599075	0
6.2778355343578	0.059708089576773225	-0.0829659417842237	0	1.67668546942753	3.6599064911798482	0
6.278119533112852	0.06018238562568359	-0.08192417113636155	0	1.6633937346903225	3.676540847911406	0
6.278401757193835	0.06064993743252946	-0.08088422883312667	0	1.6498952640558928	3.6930818592817714	0
6.278682221073424	0.06111075852060421	-0.07984614691319436	0	1.636191351711385	3.709525593517278	0
6.278960938840737	0.061564862662936995	-0.07880995871891446	0	1.6222834079698474	3.7258681104225633	0
6.279237924247831	0.062012263983708835	-0.07777569873022629	0	1.608172958648157	3.7421054673294845	0
6.279513190556343	0.06245297673757566	-0.07674340314436816	0	1.593861654544946	3.758233713441441	0
6.279786750630222	0.06288701549127755	-0.07571310954075315	0	1.5793512685924382	3.774248898726411	0
6.280058617133131	0.06331439546151452	-0.07468485613926511	0	1.5646436865916113	3.7901470890192313	0
6.280328802487858	0.06373513246672317	-0.07365868194472042	0	1.5497409098209292	3.80592436723451	0
6.280597318878885	0.06414924294850959	-0.07263462672967201	0	1.5346450553168298	3.821576837167419	0
6.2808641778947845	0.0645567434454705	-0.0716127323983364	0	1.5193583768210877	3.837100606418061	0
6.281129391179827	0.06495765161775845	-0.07059304049494824	0	1.503883228446492	3.852491828171917	0
6.281392970211324	0.06535198591008932	-0.06957559303256051	0	1.4882220764387482	3.867746691944627	0
6.281654925977137	0.06573976508785162	-0.06856043372962836	0	1.4723775182995262	3.8828614087763085	0
6.281915269724799	0.06612100936437543	-0.06754760509816087	0	1.4563522372866806	3.897832258339813	0
6.282174012349869	0.06649573949603906	-0.06653715078824675	0	1.4401490378955633	3.912655557332387	0
6.282431164671933	0.06686397719959941	-0.06552911450091038	0	1.4237708280936507	3.927327679165815	0
6.282686737555908	0.06722574532437026	-0.06452353948584015	0	1.4072206097277702	3.9418450644944913	0
6.282940741926445	0.06758106786276707	-0.0635204684514303	0	1.3905014750934634	3.9562042254615086	0
6.2831931882978465	0.0679299692927791	-0.06251994539732621	0	1.3736166359235134	3.9704017226539228	0
6.28344408735452	0.06827247539249039	-0.061522013300996915	0	1.3565693832813517	3.9844342014433995	0
6.283693450045356	0.06860861334362515	-0.060526713698576956	0	1.3393630774117635	3.9982984002269597	0
6.2839412871888225	0.06893841117700837	-0.05953408822152258	0	1.3220011713970232	4.011991131370158	0
6.284187609614142	0.06926189795721692	-0.05854417800820142	0	1.304487198776596	4.0255092921796845	0
6.284432428502645	0.06957910420917583	-0.05755702229558289	0	1.2868247456008652	4.038849886329493	0
6.284675754941781	0.06989006130811819	-0.056572660174632215	0	1.2690174782704888	4.052010001890232	0
6.284917600089718	0.07019480167975145	-0.05559112989967797	0	1.2510691284152378	4.064986822925432	0
6.285157975355668	0.07049335900121992	-0.054612468121134544	0	1.232983475455972	4.077777641364932	0
6.285396892376736	0.07078576813410499	-0.053636709937548974	0	1.21476434359664	4.090379857521694	0
6.285634362612966	0.07107206460181219	-0.05266389051695992	0	1.1964156285847842	4.102790960603777	0
6.285870398279341	0.07135228568539088	-0.051694041247619074	0	1.177941221534373	4.115008579115605	0
6.286105011324236	0.07162646915006474	-0.050727193883787096	0	1.1593450829296832	4.1270304286150115	0
6.286338213983228	0.07189465388120947	-0.04976337824672527	0	1.1406311954849608	4.138854341906841	0
6.286570018687056	0.07215687973299516	-0.04880262256748836	0	1.12180356646109	4.150478265070842	0
6.286800438123719	0.07241318755630491	-0.04784495319603701	0	1.10286621776857	4.161900261172845	0
6.287029485168396	0.07266361907532366	-0.04689039485911766	0	1.083823186766846	4.173118507107424	0
6.28725717283476	0.07290821679397017	-0.04593897083473779	0	1.0646785256663864	4.184131291503695	0
6.287483514339225	0.0731470240251672	-0.0449907026574812	0	1.0454362915679576	4.19493701796513	0
6.287708523165111	0.07338008491189046	-0.04404560982126359	0	1.0261005361764561	4.2055342078623905	0
6.2879322128688235	0.07360744418029522	-0.04310371056722213	0	1.0066753177307157	4.215921490768834	0
6.288154597317479	0.0738291473406845	-0.04216502086183675	0	0.9871646759884002	4.2260976150674265	0
6.288375690467746	0.07404524041621637	-0.041229555305318556	0	0.9675726468569494	4.236061436876423	0
6.288595506036951	0.07425576959490282	-0.04029732851232453	0	0.9479032879498525	4.24581190496349	0
6.288814058538155	0.07446078218623103	-0.03936835070842174	0	0.9281605820812839	4.255348105953276	0
6.289031362374617	0.07466032569202197	-0.03844263154494942	0	0.9083485133322345	4.264669222296549	0
6.289247432269104	0.07485444817030913	-0.03752017826196261	0	0.8884710244374122	4.273774549803041	0
6.289462282376657	0.07504319740441573	-0.03660099946716866	0	0.8685320948559441	4.2826634591140325	0
6.289675927669315	0.07522662210598792	-0.03568509921326678	0	0.8485356096283916	4.291335452501733	0
6.289888382866377	0.07540477091842612	-0.034772481557777145	0	0.8284854543640949	4.2997901173097075	0
6.290099663091333	0.07557769294452793	-0.033863147740795824	0	0.8083854504243886	4.308027150956178	0
6.29030978307103	0.07574543704593446	-0.03295709962297866	0	0.7882394275333753	4.316046327583397	0
6.290518757917689	0.07590805245513903	-0.032054336319280306	0	0.7680511465583203	4.323847526984724	0
6.2907266027062985	0.07606558839215516	-0.03115485601441828	0	0.747824336642871	4.331430716071771	0
6.290933332333461	0.07621809393731385	-0.030258656577985557	0	0.7275627065946312	4.338795942274395	0
6.29113896176374	0.07636561819556617	-0.029365734502336236	0	0.7072699185632221	4.345943340899016	0
6.2913435063927885	0.07650821051131697	-0.02847608332215013	0	0.6869495491784414	4.352873145030571	0
6.2915469807325906	0.0766459195207021	-0.02758969933533161	0	0.6666052177310868	4.359585638797227	0
6.291749399970419	0.07677879422181019	-0.026706574830492946	0	0.6462404294260966	4.366081208550089	0
6.291950779137455	0.07690688335884038	-0.025826701705071006	0	0.6258586555805357	4.372360312119511	0
6.292151132576148	0.07703023508907603	-0.02495007380864431	0	0.6054633865003659	4.378423461423132	0
6.292350475325796	0.07714889783777218	-0.024076680895207148	0	0.5850579893246923	4.384271263393759	0
6.2925488217865375	0.07726291944710267	-0.02320651447466875	0	0.5646458421267749	4.389904377122187	0
6.292746186880062	0.07737234784791523	-0.02233956273684679	0	0.5442302135870389	4.395323545830855	0
6.292942584678894	0.07747723026376943	-0.021475816577523437	0	0.5238144028904265	4.4005295563457425	0
6.293138029459292	0.07757761380337871	-0.020615264990599663	0	0.5034016301424571	4.405523267136698	0
6.293332535181911	0.0776735451651674	-0.019757897362077417	0	0.48299508904949	4.410305592409771	0
6.293526115824081	0.07776507079983269	-0.018903702019789734	0	0.46259791123457444	4.414877508882299	0
6.293718784805915	0.0778522366319773	-0.018052668778654885	0	0.4422132257975402	4.419240040539248	0
6.293910556270961	0.07793508863469964	-0.017204783297525474	0	0.4218440230337212	4.4233942860150455	0
6.294101443124258	0.07801367194627849	-0.0163600357606606	0	0.4014933614607243	4.427341372969169	0
6.294291458577549	0.07808803156369086	-0.015518414065511405	0	0.3811642036195821	4.431082491382726	0
6.294480615281119	0.07815821197707327	-0.014679907676903048	0	0.36085950788889337	4.434618873780998	0
6.294668925724069	0.07822425734242706	-0.013844505870751407	0	0.3405821854106726	4.4379518024492475	0
6.294856402634819	0.07828621160602481	-0.013012195968109212	0	0.32033505619866187	4.441082614272315	0
6.2950430579963905	0.07834411816492443	-0.01218296771809801	0	0.3001209548247532	4.444012682120425	0
6.295228903710547	0.07839802010891228	-0.011356810366131734	0	0.2799426586270681	4.446743425567797	0
6.295413951106859	0.07844796008218664	-0.010533714849581021	0	0.25980294066634896	4.449276302398387	0
6.295598210986163	0.07849398033278085	-0.009713673621593878	0	0.2397045650910702	4.4516128095962255	0
6.295781694733856	0.07853612299186236	-0.008896675708359647	0	0.21965016534205073	4.453754496037878	0
6.29596441283896	0.07857442970156982	-0.008082713311387673	0	0.19964240533219513	4.455702942105073	0
6.296146375633006	0.0786089418199469	-0.007271778532746754	0	0.17968389876932325	4.457459768583406	0
6.2963275930512825	0.07863970038121672	-0.006463864450521132	0	0.15977723509994285	4.459026633143967	0
6.2965080746419755	0.07866674611951012	-0.005658965090490295	0	0.1399249784162005	4.460405230050401	0
6.296687829310838	0.07869011945985624	-0.004857076576998941	0	0.12012969547962189	4.461597288200838	0
6.296866866188913	0.07870986065225666	-0.0040581932729347155	0	0.10039386003113286	4.462604576472392	0
6.2970451934613525	0.07872600963858836	-0.003262313014546483	0	0.08071998161110708	4.463428895443483	0
6.297222819569655	0.07873860620297506	-0.0024694317566531718	0	0.06111047288828498	4.464072083578019	0
6.2973997519559575	0.07874768987850027	-0.0016795491859340362	0	0.04156778803003204	4.46453601097961	0
6.297575997412452	0.07875330003676326	-0.0008926671708123294	0	0.022094384072204525	4.464822582481704	0
6.297751563230463	0.07875547593825323	-0.0001087846384245165	0	0.002692593715522981	4.464933738743375	0
6.297775927439824	0.07875550873972945	-3.081195707106167e-11	0	7.748734804843838e-10	4.464935414452107	0
