# Supplementary material for: Multi-orbit lunar GNSS constellation design with distant retrograde orbit and Halo orbit combination
Source: Sci Rep. 2023 Jun 22;13:10158. doi: 10.1038/s41598-023-37348-x (PMC10287729; doi:10.1038/s41598-023-37348-x)
Supplement: Supplementary file 1 — Supplementary Information. [file 41598_2023_37348_MOESM1_ESM.zip › supplement materials of the manuscript/Figure 3/Distant Retrograde Orbit/336.csv]

Time (TU)	X (LU)	Y (LU)	Z (LU)	VX (LU/TU)	VY (LU/TU)	VZ (LU/TU)
0	0.1021245206092636	0	0	1.218950295182702e-12	3.9247032760166745	0
0.00025520316541150325	0.10212231671076775	0.0010015898881558416	0	-0.017271477819714966	3.924623209287545	0
0.0005097866694566653	0.10211572677250393	0.0020007071236561513	0	-0.03449815492489658	3.9243838179223216	0
0.0007652512738700837	0.10210470627754285	0.0030032005667399533	0	-0.05177870355116593	3.9239835401939676	0
0.001021608485183552	0.10208921059382124	0.0040090733629457205	0	-0.06911094753071854	3.9234208485282167	0
0.0012788713346783274	0.10206919478574254	0.005018333800701101	0	-0.08649275724937724	3.922694243877446	0
0.001537052547000604	0.10204461369057162	0.0060309881143457925	0	-0.10392192598317934	3.9218022597125013	0
0.0017961658909797413	0.10201542179990841	0.007047045772051962	0	-0.12139626134352277	3.920743458938575	0
0.002056225617240729	0.10198157326561684	0.008066517256185415	0	-0.13891354736579128	3.919516435332531	0
0.002317246196823517	0.10194302191770348	0.009089413025585804	0	-0.15647152705237696	3.918119815412052	0
0.002579242405070669	0.10189972124989143	0.010115743831804603	0	-0.17406790824837556	3.9165522591312105	0
0.0028422294731710656	0.10185162438371886	0.011145521299239996	0	-0.19170037402580914	3.9148124597984864	0
0.003106223914401087	0.10179868387564961	0.01217876114326004	0	-0.20936663807440814	3.9128991383265275	0
0.0033712418617508596	0.10174085200180111	0.013215476644787026	0	-0.22706433336281343	3.910811054756172	0
0.0036372998401494423	0.10167808062345915	0.014255681660345423	0	-0.2447910642398465	3.9085470046045074	0
0.0039044151777830067	0.10161032106579374	0.015299392212581486	0	-0.26254443394224153	3.906105815711615	0
0.004172604782469065	0.10153752441139322	0.016346621691833887	0	-0.28032196343907806	3.903486360031338	0
0.004441886657846497	0.1014596411079474	0.017397386763816195	0	-0.2981211924707906	3.9006875407043093	0
0.004712278989382152	0.10137662118230364	0.018451703779753897	0	-0.3159396189792591	3.8977083009803914	0
0.004983800899299676	0.10128841399553504	0.01950959170116741	0	-0.3337747490641476	3.894547616636401	0
0.005256470662026395	0.10119496881062859	0.020571065127971286	0	-0.3516239800064261	3.8912045175163255	0
0.005530307776927985	0.10109623412660365	0.021636142358270508	0	-0.36948473692763606	3.8876780648407183	0
0.0058053315742919165	0.10099215813396514	0.022704839940232705	0	-0.38735438171384196	3.883967368687042	0
0.006081562043441509	0.10088268841961753	0.02377717587583975	0	-0.40523026754662	3.880071578601137	0
0.0063590191334087064	0.10076777222980902	0.024853166885157263	0	-0.4231096939547445	3.875989894111798	0
0.006637723001283166	0.10064735639073363	0.02593282935651006	0	-0.44098992372167245	3.8717215629963917	0
0.006917694634128817	0.10052138703164838	0.027016181735534345	0	-0.45886822324038123	3.867265872581128	0
0.007198954292740305	0.1003898102802838	0.02810323848365017	0	-0.47674176367613585	3.862622175428278	0
0.007481523568919905	0.10025257133844152	0.029194018020277036	0	-0.4946077530092422	3.857789857697654	0
0.007765423034484663	0.10010961559672324	0.030288533621867533	0	-0.512463287616468	3.8527683794812524	0
0.008050674387168328	0.099960887616987	0.03138680169353884	0	-0.530305489144868	3.847557239920638	0
0.008337298792715135	0.09980633197058689	0.03248883536007368	0	-0.5481314011199613	3.842156007601521	0
0.00862531856668018	0.09964589236447882	0.033594650923188515	0	-0.5659380950219491	3.8365642908654967	0
0.00891475524465203	0.09947951269636782	0.03470426042768566	0	-0.5837225514480295	3.8307817755381897	0
0.009205630594765165	0.09930713654664525	0.03581767554807526	0	-0.6014817248194347	3.8248082079064796	0
0.009497966341291533	0.09912870736089668	0.03693490651897657	0	-0.6192125279275305	3.8186434017773934	0
0.009791784968496196	0.09894416797426536	0.03805596519461876	0	-0.6369118820768458	3.8122872227449456	0
0.010087108153800407	0.09875346160280282	0.03918085905561845	0	-0.654576623964716	3.8057396230104463	0
0.010383957965470817	0.09855653114301187	0.04030959578035497	0	-0.6722035802159051	3.799000617694308	0
0.01068235682285437	0.09835331919849172	0.04144218307735529	0	-0.6897895662482815	3.792070286320998	0
0.010982326705621964	0.09814376864253165	0.042578625676821164	0	-0.7073313415314232	3.784948792421511	0
0.01128388965238632	0.09792782232967981	0.043718927227677076	0	-0.7248256416085487	3.7776363739055343	0
0.011587067359060847	0.09770542342330661	0.04486308878039504	0	-0.7422691572489476	3.77013335432224	0
0.011891881898948636	0.09747651491320425	0.04601111150970827	0	-0.7596585785731269	3.762440126635541	0
0.012198355166176837	0.0972410400501359	0.04716299461205649	0	-0.77699056526169	3.754557167943338	0
0.012506508568164017	0.09699894264072399	0.04831873416300981	0	-0.7942617323810026	3.746485049139954	0
0.012816363796310397	0.096750166499074	0.04947832602218864	0	-0.8114686968574436	3.738224416315737	0
0.013127942272332776	0.09649465591606986	0.05064176376205195	0	-0.8286080491379988	3.729776006112143	0
0.013441265000810217	0.0962323558421232	0.051809038137252884	0	-0.8456763486757876	3.7211406511929015	0
0.013756352954796052	0.09596321162474593	0.052980138542580574	0	-0.8626701485921029	3.7123192709114186	0
0.014073227121855957	0.09568716900507047	0.05415505319478506	0	-0.8795860011232123	3.7033128705529	0
0.014391908025579938	0.09540417457969362	0.055333767375387644	0	-0.8964204353962968	3.6941225555764596	0
0.01471241564580083	0.09511417594630961	0.05651626317058863	0	-0.9131699575977903	3.684749535151937	0
0.015034770114644734	0.09481712113503935	0.0577025220694323	0	-0.9298310913754411	3.675195102544194	0
0.015358991261132153	0.09451295905919695	0.05889252330325893	0	-0.9464003573720589	3.6654606484912198	0
0.015685098741770476	0.09420163944662366	0.06008624435499003	0	-0.9628742838012077	3.655547657566928	0
0.016013111442018158	0.09388311347128067	0.061283658804329455	0	-0.979249380410405	3.6454577266450507	0
0.016343048640811847	0.09355733268732637	0.06248474062035114	0	-0.9955222010531564	3.6351925292925054	0
0.016674928346041642	0.09322425071055573	0.06368945812950783	0	-1.0116892651086469	3.6247538670164663	0
0.017008769253130527	0.09288382133655505	0.06489778118392775	0	-1.0277471581572846	3.614143607946429	0
0.01734458903527797	0.09253600029726611	0.06610967498882073	0	-1.0436924523948543	3.603363739823805	0
0.017682405584490215	0.0921807440539091	0.06732510464173748	0	-1.0595217707260063	3.592416329998606	0
0.018022236008139982	0.0918180108836343	0.06854403155430448	0	-1.0752317431398397	3.5813035566876836	0
0.018364097533294692	0.09144775997850253	0.06976641675283679	0	-1.090819053224247	3.570027678624881	0
0.018708006773336193	0.09106995226995057	0.07099221829156398	0	-1.1062804080958828	3.5585910576866087	0
0.019053980066314372	0.09068455011790003	0.07222139251866296	0	-1.121612558236119	3.546996146478851	0
0.01940203362268122	0.09029151718348721	0.07345389464658043	0	-1.1368123077080816	3.5352454816648917	0
0.019752183378755145	0.08989081862577936	0.07468967827614642	0	-1.1518765111615326	3.5233416869634357	0
0.020104445261930625	0.08948242082982244	0.07592869637779306	0	-1.166802088636885	3.511287462070636	0
0.02045883421718394	0.0890662925730918	0.07717089792004186	0	-1.1815859879697228	3.499085613875994	0
0.02081536560784517	0.08864240343611779	0.07841623284891869	0	-1.1962252476383985	3.4867390062574874	0
0.02117405458060932	0.0882107245527024	0.07966464989205041	0	-1.2107169724098974	3.474250579143769	0
0.02153491589982557	0.08777122883959414	0.08091609603465111	0	-1.2250583298679651	3.4616233517472583	0
0.02189796463696754	0.08732389017877926	0.08217051895820075	0	-1.239246580619234	3.4488603957019217	0
0.022263215514156266	0.08686868422645055	0.08342786480200767	0	-1.2532790543720258	3.4359648550726316	0
0.022630682520302852	0.08640558893065707	0.08468807690866152	0	-1.2671531386941173	3.422939957194123	0
0.023000380883010273	0.08593458206105532	0.08595110263306868	0	-1.2808663557664453	3.4097889397246397	0
0.023372324980230258	0.08545564383095967	0.08721688620502531	0	-1.294416284583125	3.396515121338139	0
0.023746529372484764	0.08496875560783763	0.08848537231445906	0	-1.3078006018972141	3.3831218619741423	0
0.02412300884134978	0.08447389985136354	0.0897565062658248	0	-1.3210170843627351	3.3696125580645604	0
0.02450177828716559	0.08397106023550907	0.0910302336563598	0	-1.334063605579436	3.3559906428097315	0
0.024882852742301478	0.08346022162226881	0.09230650044833069	0	-1.3469381372676372	3.3422595823377614	0
0.025266247600150293	0.08294136974020533	0.09358525375771433	0	-1.3596387573254196	3.3284228640693496	0
0.025651978176306666	0.08241449176134655	0.09486644040970585	0	-1.3721636353803424	3.314484009181493	0
0.026040059942251233	0.0818795759793482	0.09615000774983673	0	-1.3845110411079842	3.300446560868107	0
0.026430509512615774	0.08133661041679613	0.0974359069114913	0	-1.3966793747369535	3.2863140452787367	0
0.026823342492283714	0.08078558578430961	0.09872408572360511	0	-1.408667098775945	3.272090046153165	0
0.02721857623376415	0.08022649161932728	0.10001449779783828	0	-1.4204728230722348	3.2577781018188374	0
0.027616227652320847	0.07965931930662769	0.10130709534883722	0	-1.43209523621746	3.2433817811520256	0
0.02801631482681754	0.07908405978785124	0.10260183442534739	0	-1.4435331522945314	3.2289046225866933	0
0.028418855687492445	0.078500705398716	0.10389867063796746	0	-1.454785470884887	3.21435017867875	0
0.028823868807901835	0.07790924871132915	0.10519756173304498	0	-1.4658511988097138	3.199721984581342	0
0.02923137364216691	0.07730968214268923	0.1064984683297177	0	-1.4767294541438611	3.185023546775952	0
0.0296413897513388	0.07670199905257734	0.10780135143005169	0	-1.4874194432357946	3.170258368393203	0
0.030053937705848095	0.07608619238126572	0.10910617528547743	0	-1.4979204826901762	3.155429914178742	0
0.0304690384458235	0.07546225555684281	0.11041290533896009	0	-1.5082319801135635	3.140541631202489	0
0.03088671387969709	0.07483018156338522	0.11172151009361651	0	-1.5183534467984716	3.1255969251507083	0
0.03130698628463835	0.0741899638049754	0.1130319591997455	0	-1.528284480237	3.110599179764213	0
0.03172987837755289	0.07354159597552004	0.11434422367064409	0	-1.53802476401349	3.09555175223512	0
0.032155414287764396	0.07288507052949686	0.11565827886898837	0	-1.5475740873670865	3.0804579368142173	0
0.0325836182354581	0.07222038067070252	0.11697410037167112	0	-1.5569323118404987	3.065321010200984	0
0.03301451541538965	0.0715475189634762	0.11829166668018405	0	-1.5660993888410206	3.050144198574308	0
0.03344813174332287	0.0708664776872982	0.1196109583984887	0	-1.5750753508983433	3.034930685241038	0
0.03388449392598094	0.07017724869458121	0.12093195841023348	0	-1.5838603102321382	3.019683606935437	0
0.03432362926339737	0.06947982369250716	0.1222546512450262	0	-1.5924544519336237	3.004406059595025	0
0.03476556577667296	0.06877419401562031	0.12357902343500769	0	-1.6008580339229272	2.9891010928278727	0
0.03521033259179259	0.06806034998126553	0.12490506462075748	0	-1.6090713911560057	2.9737716958075295	0
0.035657959275819044	0.06733828192218216	0.12623276552216214	0	-1.617094920119684	2.9584208195186386	0
0.036108476149919265	0.06660797966563385	0.12756211884494048	0	-1.624929082241726	2.943051365187298	0
0.036561914283882085	0.06586943251889563	0.12889311922561228	0	-1.6325744010335792	2.9276661839179057	0
0.037018305599975	0.06512262907727784	0.1302257634951908	0	-1.6400314610496791	2.9122680727476906	0
0.037477682649303755	0.06436755756869447	0.13156004998441043	0	-1.6473009014732842	2.896859781875372	0
0.0379400788345354	0.06360420547114744	0.1328959791357044	0	-1.6543834171617606	2.8814440068806233	0
0.038405528266495806	0.06283255973046126	0.1342335530452233	0	-1.6612797537311716	2.86602339339539	0
0.038874065400074174	0.062052607353743655	0.13557277438902107	0	-1.667990700018752	2.850600548922368	0
0.03934572610616435	0.061264333613857136	0.136913649454416	0	-1.6745171011753883	2.8351780074502586	0
0.03982054651971784	0.06046772395154336	0.13825618480144258	0	-1.680859839533713	2.819758267537099	0
0.04029856344410382	0.0596627632979374	0.13960038839545202	0	-1.6870198385346482	2.8043437789134145	0
0.04077981456861033	0.05884943569908092	0.1409462701813533	0	-1.6929980632651127	2.788936935649364	0
0.04126433801751932	0.05802772506963163	0.14229384078407592	0	-1.698795512609608	2.7735400908531322	0
0.04175217278211777	0.05719761445869326	0.14364311268622748	0	-1.704413222657263	2.7581555430430127	0
0.04224335814054828	0.05635908703276426	0.14499409859002044	0	-1.7098522580136242	2.742785554743491	0
0.04273793457154337	0.05551212451653073	0.14634681390747986	0	-1.7151137202620454	2.7274323240814287	0
0.04323594289833166	0.05465670865038203	0.14770127436688715	0	-1.7201987364165559	2.7120980120678624	0
0.04373742454497075	0.053792820756628355	0.14905749669839818	0	-1.7251084602892521	2.696784734802379	0
0.04424242160621059	0.05292044162125698	0.15041549879643965	0	-1.729844071537691	2.6814945617211117	0
0.04475097667165519	0.05203955180083524	0.15177529922102118	0	-1.7344067724368857	2.666229521329934	0
0.045263133017388935	0.05115013129617122	0.15313691768972967	0	-1.7387977882018502	2.650991595805995	0
0.04577893448736009	0.05025215976247799	0.15450037473491238	0	-1.7430183644224408	2.635782725036391	0
0.04629842570111163	0.04934561615333591	0.1558656922273975	0	-1.7470697673091695	2.620604801001676	0
0.04682165167385418	0.04843047938951797	0.15723289235069166	0	-1.750953279265297	2.6054596794500986	0
0.04734865751011899	0.047506728908419546	0.1586019968008153	0	-1.7546701958639486	2.5903491888723016	0
0.047879489683908524	0.04657434243086969	0.1599730300999261	0	-1.7582218338402156	2.575275094147294	0
0.04841419469088398	0.04563329833086856	0.16134601606647803	0	-1.7616095201844126	2.5602391358591166	0
0.04895281972713193	0.04468357445745486	0.16272097956577528	0	-1.7648345959348364	2.545243011247618	0
0.049495412617993124	0.04372514826921713	0.1640979463022687	0	-1.76789841447061	2.5302883768660753	0
0.05004202144664481	0.042757997502663236	0.16547694186360923	0	-1.7708023384541407	2.5153768592799817	0
0.05059269492975887	0.041782099522478605	0.16685799266649384	0	-1.7735477411448728	2.5005100450812185	0
0.05114748231148913	0.04079743152130998	0.16824112567216756	0	-1.7761360048345187	2.4856894843440194	0
0.051706433322643144	0.03980397060588059	0.16962636827299216	0	-1.7785685197978622	2.4709166921935517	0
0.05226959811701154	0.038801693924793025	0.17101374812705258	0	-1.7808466832619712	2.4561931509030566	0
0.05283702763799849	0.03779057803026872	0.17240329404946744	0	-1.7829719000650417	2.4415203008193966	0
0.0534087730547635	0.036770599896596805	0.17379503461379506	0	-1.7849455796206004	2.426899555582188	0
0.05398488608112425	0.035741736368455304	0.1751889989329886	0	-1.786769136567002	2.4123322941810326	0
0.054565418783591446	0.03470396451939201	0.17658521618791717	0	-1.7884439894837676	2.3978198662590806	0
0.05515042394145634	0.03365726102431489	0.1779837164888394	0	-1.7899715613176943	2.3833635835232467	0
0.055739954653256915	0.032601602878970785	0.17938452992086193	0	-1.7913532775824548	2.3689647300727033	0
0.05633406477829207	0.03153696662619097	0.18078768759018907	0	-1.7925905668445228	2.354624552012287	0
0.05693280820948886	0.030463329675297617	0.18219321989786746	0	-1.79368485855973	2.3403442755294446	0
0.05753623961242822	0.0293806689952519	0.1836011582867911	0	-1.7946375841651423	2.326125089379537	0
0.05814441429663798	0.02828896136142289	0.18501153491984842	0	-1.7954501760322479	2.311968148713771	0
0.058757387503285	0.02718818465189722	0.1864243810286799	0	-1.796124066073658	2.2978745920168473	0
0.059375215691319434	0.026078315556050904	0.18783972988720207	0	-1.7966606868670298	2.2838455117276455	0
0.05999795519979322	0.024959331994242787	0.1892576137215564	0	-1.7970614696370495	2.2698819855146257	0
0.06062566323537409	0.02383121136215433	0.19067806597841733	0	-1.7973278447926504	2.255985054116746	0
0.06125839736019532	0.02269393146885869	0.19210112014876093	0	-1.7974612410227253	2.242155733425959	0
0.06189621557627421	0.021547470403484408	0.19352680996418054	0	-1.797463085012718	2.228395012908385	0
0.06253917672947773	0.02039180582748093	0.19495517029431575	0	-1.7973348009703216	2.2147038474046066	0
0.06318734410476978	0.01922690853255488	0.1963862450359694	0	-1.7970778081191057	2.2010830829839816	0
0.06384077756559625	0.01805275659036258	0.1978200696507105	0	-1.7966935219730902	2.1875336247393924	0
0.0644995371641372	0.016869328881915054	0.19925667928117602	0	-1.7961833546705104	2.1740563583608488	0
0.0651636837171708	0.015676604081796455	0.2006961100170092	0	-1.7955487143134294	2.160652138564204	0
0.06583327833262624	0.014474561527817127	0.2021383978616581	0	-1.7947910049761995	2.1473217992128313	0
0.06650838294762557	0.013263180274226766	0.20358357989617135	0	-1.793911625824231	2.1340661429307524	0
0.0671890598126858	0.012042440037300461	0.2050316931655948	0	-1.7929119713356716	2.120885951852115	0
0.06787537206918684	0.010812320179222129	0.2064827759111148	0	-1.791793430183106	2.1077819767962622	0
0.06856738322040858	0.009572800677110421	0.2079368664395978	0	-1.7905573856410415	2.0947549480488834	0
0.06926515740168367	0.008323861658710878	0.20939400369872682	0	-1.7892052148984905	2.081805570558933	0
0.06996875925062855	0.007065483655224029	0.2108542270041393	0	-1.7877382890003988	2.0689345268238335	0
0.07067825428179307	0.005797646952193811	0.2123175768142675	0	-1.7861579717587275	2.0561424705318316	0
0.07139370847431063	0.004520332348604652	0.21378409386885108	0	-1.7844656202825413	2.0434300346648713	0
0.07211518847736055	0.003233520810813847	0.21525381961422493	0	-1.782662584282761	2.030797828207041	0
0.07284276168798628	0.0019371933560905885	0.21672679635588696	0	-1.7807502055694335	2.0182464353495493	0
0.07357649595842676	0.0006313315963702604	0.21820306666274267	0	-1.7787298185527334	2.0057764210526323	0
0.07431645997879212	-0.0006840829211577516	0.2196826741400305	0	-1.776602748993973	1.9933883249285158	0
0.07506272328681879	-0.0020090687067284728	0.22116566343554406	0	-1.7743703136332283	1.9810826617977197	0
0.07581535919666844	-0.0033436494926839377	0.2226520859931321	0	-1.7720338106137772	1.9688598751999387	0
0.07657443874006022	-0.004687843450265798	0.22414198800733787	0	-1.7695945374090176	1.9567204378498586	0
0.07734003336353025	-0.006041667966382243	0.22563541584852392	0	-1.7670537831884408	1.9446648062810663	0
0.07811221534573716	-0.007405140359173172	0.22713241688468241	0	-1.7644128273261361	1.9326934145651045	0
0.07889105787202749	-0.008778277983113328	0.22863303961539613	0	-1.7616729388895669	1.9208066738184817	0
0.0796766350596028	-0.010161098245543539	0.23013733370698983	0	-1.7588353762885172	1.9090049725356946	0
0.08046902141797851	-0.011553617630677316	0.231645348955361	0	-1.7559013890501276	1.8972886852220987	0
0.08126829239776352	-0.012955852640574365	0.2331571363395527	0	-1.7528722157236143	1.8856581645407413	0
0.08207452453615117	-0.014367820020430772	0.2346727482816946	0	-1.749749083088539	1.874113739947109	0
0.08288779468605396	-0.015789535380102283	0.23619223719097468	0	-1.7465332089760206	1.8626557293093922	0
0.08370818088001794	-0.01722101468002142	0.2377156570877203	0	-1.743225798816223	1.8512844269800635	0
0.08453576187335021	-0.018662273401936443	0.2392430627388018	0	-1.7398280472704284	1.8400001108939459	0
0.08537061753455708	-0.020113327199641436	0.24077451037447486	0	-1.736341136516034	1.8288030377589124	0
0.08621282868766918	-0.02157419159142339	0.24231005738347283	0	-1.7327662367287013	1.8176934459195289	0
0.08706247653913378	-0.02304488093698913	0.24384976126905694	0	-1.7291045084530459	1.8066715633334474	0
0.08791964355460426	-0.02452540992843748	0.2453936812471668	0	-1.7253570988165063	1.79573759644863	0
0.08878441340471668	-0.026015793458622316	0.24694187812585838	0	-1.7215251415822932	1.7848917317786999	0
0.08965687027878898	-0.027516045404334947	0.24849441306810308	0	-1.7176097601020301	1.7741341451071084	0
0.09053709952191295	-0.02902617969303243	0.25005134873344936	0	-1.7136120644640254	1.763464993902759	0
0.09142518770108579	-0.030546210378060393	0.251612749378665	0	-1.709533151082836	1.7528844172626907	0
0.09232122210442592	-0.03207615074481646	0.2531786799675156	0	-1.7053741049348061	1.742392542490533	0
0.09322529086192623	-0.03361601348630412	0.2547492063894656	0	-1.701135999022495	1.7319894839532721	0
0.09413748341204506	-0.035165811462329256	0.2563243962668186	0	-1.6968198921663946	1.7216753381962204	0
0.09505789036254497	-0.03672555742101637	0.2579043186971584	0	-1.6924268295930778	1.7114501862645461	0
0.0959866033079784	-0.0382952636501638	0.2594890439317498	0	-1.6879578437856926	1.701314096302047	0
0.09692371481771243	-0.03987494192012885	0.26107864335442654	0	-1.6834139545587823	1.6912671241034771	0
0.09786931841997776	-0.041464603420056166	0.2626731894553124	0	-1.678796169163104	1.6813093136771888	0
0.09882350927255192	-0.04306425984376383	0.2642727569539305	0	-1.674105479014429	1.671440690735669	0
0.0997863831856333	-0.04467392170544274	0.26587742114559976	0	-1.669342864484509	1.6616612734980272	0
0.10075803736513882	-0.046293599546387655	0.2674872591483593	0	-1.6645092912962405	1.651971065382966	0
0.10173856996028238	-0.04792330313552616	0.26910234914356834	0	-1.6596057127953976	1.6423700601015356	0
0.10272808104310421	-0.049563043052115396	0.2707227719817871	0	-1.654633065089828	1.6328582325996002	0
0.10372667109644838	-0.05121282812856882	0.2723486086890757	0	-1.6495922746677143	1.6234355543108128	0
0.10473444132364203	-0.05287266593420147	0.27397994100034606	0	-1.6444842569730067	1.6141019900766391	0
0.105751495602246	-0.054542565944862266	0.2756168545139692	0	-1.6393099065551033	1.60485748058602	0
0.10677793808627006	-0.05622253554047126	0.27725943479563414	0	-1.6340701092705272	1.5957019652366833	0
0.10781387452113964	-0.05791258212421986	0.27890776950635254	0	-1.6287657357028456	1.586635370345042	0
0.10885941158745892	-0.05961271199986553	0.2805619473494565	0	-1.6233976445952878	1.5776576154281945	0
0.10991465802094005	-0.06132293214342616	0.2822220598404375	0	-1.6179666771920729	1.568768603997326	0
0.11097972319583906	-0.06304324784780523	0.28388819906136015	0	-1.6124736646047138	1.5599682361715113	0
0.11205471785494274	-0.06477366386280219	0.28556045882120296	0	-1.606919424174461	1.5512564026784952	0
0.11313975425182099	-0.06651418456954845	0.28723893487190305	0	-1.6013047588373746	1.5426329841627238	0
0.11423494616398673	-0.06826481394361522	0.2889237249201607	0	-1.5956304571597826	1.5340978515978785	0
0.11534040823111566	-0.07002555444396794	0.2906149276101096	0	-1.5898972968834426	1.525650871791405	0
0.11645625716870636	-0.07179640889520036	0.29231264438602267	0	-1.5841060387545052	1.517291898361429	0
0.11758261095573305	-0.07357737912958989	0.29401697823786427	0	-1.57825743085474	1.5090207785076915	0
0.11871958820258453	-0.07536846494034581	0.29572803275925325	0	-1.572352212016117	1.500837357750146	0
0.11986731007442916	-0.07716966705990587	0.2974459150515732	0	-1.5663911019623975	1.4927414662666147	0
0.12102589851732702	-0.07898098429987663	0.29917073304623776	0	-1.5603748106547646	1.4847329321542666	0
0.12219547697229681	-0.08080241462121539	0.30090259658801316	0	-1.5543040347195414	1.4768115764834557	0
0.12337617127474719	-0.08263395646520634	0.30264161875723744	0	-1.5481794529223862	1.4689772077193402	0
0.12456810751064998	-0.08447560535786815	0.30438791270440885	0	-1.5420017374366672	1.4612296364254547	0
0.12577141373027867	-0.08632735651761848	0.30614159419277936	0	-1.535771545090815	1.453568663911902	0
0.12698621948310787	-0.08818920406630604	0.30790278091189427	0	-1.5294895199283876	1.4459940856863611	0
0.128212656132536	-0.09006114144484446	0.30967159293543123	0	-1.5231562917304378	1.4385056898022717	0
0.12945085656420666	-0.09194316089652306	0.3114481522982348	0	-1.5167724776785207	1.431103259014635	0
0.1307009551614431	-0.0938352533642813	0.3132325829678459	0	-1.5103386826317884	1.4237865711442432	0
0.13196308782107685	-0.09573740844918634	0.31502501087529655	0	-1.503855499195061	1.4165553991772588	0
0.1332373924832762	-0.09764961513743504	0.3168255646705859	0	-1.497323505155226	1.409409508508513	0
0.13452400841793546	-0.0995718606523022	0.31863437471289463	0	-1.4907432673064525	1.402348661296714	0
0.13582307611432115	-0.10150413022890492	0.3204515729340059	0	-1.4841153421516513	1.3953726170841407	0
0.13713473903077358	-0.10344640964115948	0.3222772952895767	0	-1.4774402671377953	1.3884811236642756	0
0.1384591407741108	-0.10539868093627604	0.32411167782475664	0	-1.4707185751970637	1.3816739323652152	0
0.13979642751923782	-0.10736092595370139	0.3259548600612657	0	-1.4639507825695621	1.374950785339214	0
0.1411467474351577	-0.10933312538352763	0.32780698419098125	0	-1.4571373919150723	1.368311419024125	0
0.14251024973669155	-0.11131525730449571	0.3296681937844979	0	-1.4502788972563543	1.3617555689719845	0
0.14388708572739287	-0.11330729863451854	0.33153863523648214	0	-1.4433757788620885	1.3552829647936497	0
0.14527740797540623	-0.11530922385567333	0.3334184566527079	0	-1.436428507542812	1.3488933342414058	0
0.146681371919109	-0.11732100724612501	0.3353078100318674	0	-1.4294375367829157	1.3425863959671702	0
0.14809913428278898	-0.1193426205065452	0.3372068491248101	0	-1.4224033108399623	1.33636186709474	0
0.1495308534108631	-0.12137403316780358	0.3391157299065462	0	-1.4153262632068058	1.3302194616678267	0
0.1509766893022312	-0.12341521256177003	0.34103461063933366	0	-1.4082068165795567	1.3241588905331723	0
0.15243680442339652	-0.12546612488116593	0.3429636529617754	0	-1.401045379013741	1.3181798580806137	0
0.1539113624759115	-0.12752673335233664	0.3449030202653398	0	-1.3938423501468171	1.312282067518206	0
0.15540053018684966	-0.12959700065222102	0.3468528800650307	0	-1.3865981125956268	1.3064652137619588	0
0.15690447417797793	-0.13167688445870715	0.34881339990728	0	-1.3793130473583086	1.3007289958521757	0
0.1584233653104089	-0.13376634339342253	0.35078475306763	0	-1.3719875128467385	1.2950731001409594	0
0.15995737475167965	-0.1358653314772126	0.35276711342760125	0	-1.3646218641229544	1.2894972155326945	0
0.16150667624197237	-0.13797380117177635	0.3547606584445856	0	-1.3572164420648065	1.2840010248890077	0
0.16307144576647753	-0.14009170281913327	0.35676556873049786	0	-1.349771575134325	1.2785842064823463	0
0.1646518609911723	-0.14221898377705938	0.35878202734123477	0	-1.3422875822190588	1.2732464360460958	0
0.16624810144961444	-0.1443555885814297	0.3608102200373274	0	-1.3347647718631004	1.2679873860830082	0
0.16786034823169513	-0.146501458438415	0.3628503349102622	0	-1.3272034438490783	1.2628067268372332	0
0.1694887857819341	-0.14865653351384156	0.36490256467209725	0	-1.3196038809123087	1.2577041205807171	0
0.17113359954297044	-0.15082074968855644	0.36696710368640584	0	-1.3119663599468232	1.2526792292668545	0
0.17279497696631885	-0.15299403981255197	0.3690441492728492	0	-1.3042911473606096	1.2477317111638797	0
0.1744731085145337	-0.15517633490084448	0.37113390297098175	0	-1.2965784946080683	1.2428612179764662	0
0.17616818561620046	-0.15736756135455235	0.3732365680032058	0	-1.2888286477583055	1.238067400903982	0
0.17788040282003284	-0.15956764365526285	0.3753523519762573	0	-1.2810418377185242	1.2333499043625737	0
0.17960995626199142	-0.16177650226358847	0.3774814649917725	0	-1.2732182873991598	1.228708370398261	0
0.1813570442619087	-0.1639940542830347	0.37962412040736826	0	-1.2653582090970275	1.2241424369363016	0
0.18312186739034467	-0.16622021342869392	0.381780534935421	0	-1.2574618043255372	1.2196517376035958	0
0.1849046279992947	-0.16845488932174166	0.3839509280890631	0	-1.249529266029948	1.215235902875464	0
0.18670553096708092	-0.1706979883127156	0.3861355231112077	0	-1.2415607753713174	1.2108945581367878	0
0.1885247836768485	-0.17294941332272787	0.3883345469597294	0	-1.2335565019800376	1.2066273238001568	0
0.19036259448404313	-0.17520906183261709	0.39054822847704157	0	-1.225516610793968	1.2024338187985713	0
0.1922191750411819	-0.17747682864105727	0.3927768012204768	0	-1.2174412519323985	1.198313655050545	0
0.1940947391107016	-0.17975260426192846	0.395020502040977	0	-1.2093305660593505	1.1942664402565855	0
0.19598950200362636	-0.1820362741296505	0.39727957043642326	0	-1.201184686881344	1.1902917789471912	0
0.19790368220472826	-0.18432772043938936	0.39955425051220406	0	-1.1930037342387587	1.1863892689320352	0
0.19983749979983503	-0.18662682011747056	0.4018447891221801	0	-1.1847878209858247	1.1825585045529847	0
0.20179117734384733	-0.18893344573945622	0.4041514369233148	0	-1.1765370493512133	1.1787990747536772	0
0.20376493953955035	-0.19124746501480175	0.4064744480129814	0	-1.1682515124038348	1.1751105636269517	0
0.20575901366299135	-0.19356874115205783	0.40881408044803524	0	-1.1599312923605314	1.1714925495113269	0
0.2077736283635401	-0.19589713132976072	0.4111705948563397	0	-1.1515764656746827	1.1679446070349324	0
0.2098090149080288	-0.19823248802020618	0.4135442559195491	0	-1.143187097895765	1.1644663046601997	0
0.21186540695768222	-0.20057465858444393	0.41593533212577505	0	-1.1347632447065295	1.161057205007858	0
0.21394304065899208	-0.2029234852305583	0.41834409589025473	0	-1.1263049516487824	1.1577168646041358	0
0.21604215463830267	-0.2052788048581425	0.42077082356283857	0	-1.1178122542480216	1.1544448337926558	0
0.21816298878321816	-0.2076404475556724	0.4232157940387036	0	-1.109285182996474	1.1512406584385122	0
0.2203057857499152	-0.21000823815930436	0.4256792905213184	0	-1.1007237572920772	1.1481038773553949	0
0.22247079055332095	-0.21238199563913476	0.42816160006085136	0	-1.092127987190019	1.1450340228273064	0
0.22465825029942008	-0.21476153265882814	0.4306630132621087	0	-1.083497874530655	1.1420306208151172	0
0.22686841375665906	-0.21714665497455135	0.43318382381324233	0	-1.074833414653482	1.1390931912962878	0
0.2291015328329259	-0.21953716288631797	0.4357243301859841	0	-1.066134590645676	1.1362212460816272	0
0.23135786125439403	-0.22193284965181917	0.43828483413804503	0	-1.057401378604521	1.1334142904265305	0
0.23363765457510666	-0.22433350136305288	0.44086564074172246	0	-1.0486337475995309	1.130671822728524	0
0.23594117125832262	-0.2267388979353884	0.44346705961975996	0	-1.03983165555249	1.1279933330031757	0
0.23826867097304186	-0.22914881116661553	0.4460894030286562	0	-1.0309950558142398	1.1253783046878691	0
0.24062041609533233	-0.23156300616023137	0.4487329875658214	0	-1.0221238914396258	1.1228262126272792	0
0.24299667022298693	-0.23398123964106934	0.45139813250585853	0	-1.0132181008389227	1.1203365244761074	0
0.24539770033764247	-0.2364032620115738	0.4540851622349523	0	-1.0042776096743273	1.1179086981467252	0
0.24782377462473879	-0.23882881496852326	0.4567944038081653	0	-0.9953023390810888	1.11554218388308	0
0.25027516283026635	-0.24125763173710754	0.459526187360296	0	-0.9862922042793015	1.1132364235229129	0
0.25275213765726423	-0.24368943830032902	0.46228084766434824	0	-0.9772471094536521	1.110990848915986	0
0.2552549726377137	-0.246123951138291	0.465058721761083	0	-0.968166955578048	1.1088048836425164	0
0.2577839441508277	-0.24856087905809413	0.4678601512030943	0	-0.959051633042061	1.1066779408896092	0
0.2603393295902618	-0.25099992125347864	0.4706854800165488	0	-0.949901028309152	1.1046094247761893	0
0.2629214083042805	-0.253440768071648	0.47353505574081195	0	-0.9407150204856546	1.1025987292156003	0
0.26553046080532894	-0.25588310011458193	0.4764092285489011	0	-0.9314934841201677	1.1006452382262997	0
0.2681667700024435	-0.25832658924780794	0.4793083525968523	0	-0.9222362848158785	1.0987483246790157	0
0.2708306199915468	-0.2607708973093565	0.4822327846772471	0	-0.9129432835067959	1.0969073509137428	0
0.27352229609889867	-0.2632156760165241	0.48518288425553296	0	-0.9036143362417373	1.0951216683386733	0
0.27624208577814563	-0.2656605676318756	0.48815901443556226	0	-0.8942492910487423	1.0933906165121092	0
0.2789902759980133	-0.26810520247170355	0.49116153908118	0	-0.8848479968901171	1.0917135244673335	0
0.2817671566317278	-0.27054920181418185	0.4941908265025838	0	-0.8754102919411653	1.0900897082062753	0
0.2845730182128163	-0.2729921757356914	0.4972472469731395	0	-0.8659360112859811	1.0885184718014385	0
0.2874081512605348	-0.2754337224168057	0.5003311719701184	0	-0.8564249890719953	1.0869991073444623	0
0.2902728481989982	-0.27787342968200707	0.5034429762323249	0	-0.8468770519671206	1.0855308935140575	0
0.29316740188350293	-0.2803108735871645	0.5065830361180074	0	-0.8372920240718368	1.0841130960443386	0
0.29609210521147383	-0.2827456179876246	0.5097517291453795	0	-0.827669728090344	1.0827449675044087	0
0.2990472529872741	-0.2851772159711666	0.512949435968534	0	-0.818009979117155	1.0814257460595513	0
0.3020331384321617	-0.28760520685290525	0.5161765365496128	0	-0.8083125960031708	1.0801546567025546	0
0.30505005517785216	-0.29002911775092205	0.5194334122688188	0	-0.7985773946535923	1.0789309098990014	0
0.308098298117893	-0.29244846414379777	0.5227204467825571	0	-0.7888041852372268	1.077753700922682	0
0.31117815982182356	-0.2948627469201042	0.5260380220931232	0	-0.7789927836000351	1.0766222108863734	0
0.3142899348344879	-0.29727145570277463	0.5293865231175333	0	-0.7691429973711118	1.0755356047075277	0
0.31743391463468645	-0.299674064826679	0.532766332185493	0	-0.7592546418883136	1.0744930325726116	0
0.32061039143389747	-0.3020700362383347	0.5361778330526218	0	-0.7493275279891467	1.073493628184428	0
0.3238196562670757	-0.3044588179489466	0.5396214087618282	0	-0.7393614679400754	1.07253650907339	0
0.32706199790155516	-0.3068398431972523	0.5430974403861512	0	-0.7293562786355532	1.0716207765121677	0
0.33033770322497924	-0.3092125307416531	0.5466063073540025	0	-0.7193117801647577	1.070745514970232	0
0.3336470592025957	-0.3115762862422328	0.5501483894438471	0	-0.7092277896743236	1.0699097912471391	0
0.3369903493558541	-0.31393049969384107	0.5537240629046919	0	-0.6991041320094399	1.0691126550629921	0
0.34036785466456465	-0.3162745461204914	0.5573337013121364	0	-0.6889406367004843	1.0683531384117124	0
0.3437798529700192	-0.31860778519822863	0.5609776748116556	0	-0.6787371395414643	1.0676302553285628	0
0.34722662044423286	-0.32092956229653735	0.564656351560849	0	-0.6684934780008058	1.0669430012431207	0
0.35070842945175223	-0.3232392070557298	0.5683700953111311	0	-0.6582094974366807	1.0662903531228607	0
0.35422554776598203	-0.32553603297461653	0.5721192644333667	0	-0.6478850531342378	1.065671269262272	0
0.35777823857546726	-0.32781933755214465	0.5759042117790985	0	-0.6375200099845421	1.0650846889309336	0
0.3613667621536548	-0.33008840347400586	0.5797252863037302	0	-0.6271142373807486	1.0645295318129613	0
0.3649913727840788	-0.332342496771006	0.5835828296274511	0	-0.6166676179483028	1.0640046982460483	0
0.3686523205058745	-0.33458086809421134	0.587477177723848	0	-0.6061800422090491	1.0635090686854758	0
0.37234984820795314	-0.3368027511125313	0.5914086576498796	0	-0.5956514166588712	1.06304150387348	0
0.37608419243830943	-0.3390073632705399	0.5953775882229363	0	-0.5850816610897128	1.0626008444741755	0
0.37985558457179336	-0.3411939067048868	0.5993842810673209	0	-0.5744707050193981	1.062185910759341	0
0.38366424732143845	-0.34336156646447397	0.603429036705015	0	-0.5638184972519814	1.0617955028496946	0
0.387510397083124	-0.34550951218420195	0.607512146837623	0	-0.5531249989492923	1.0614284003104073	0
0.39139424053285754	-0.34763689649581386	0.6116338905158516	0	-0.5423901928050581	1.0610833623854377	0
0.3953159760870421	-0.3497428562480725	0.6157945354659632	0	-0.5316140785953449	1.0607591277617014	0
0.39927579461785573	-0.3518265132505352	0.619994338614776	0	-0.5207966709340354	1.0604544144965418	0
0.4032738746906284	-0.3538869721827953	0.6242335407977667	0	-0.5099380119632394	1.0601679203940575	0
0.40731038554215465	-0.3559233226834011	0.6285123696719424	0	-0.4990381627857388	1.0598983227909535	0
0.4113854856599761	-0.3579346391043415	0.6328310379544395	0	-0.48809720699084247	1.0596442787533378	0
0.41549932193131145	-0.35991998063743136	0.6371897422595225	0	-0.4771152525669884	1.0594044252579264	0
0.4196520292087394	-0.36187839169870517	0.641588662371186	0	-0.46609243267003475	1.059177379389639	0
0.4238437280693771	-0.36380890152771955	0.6460279585966995	0	-0.45502891114428323	1.0589617386805221	0
0.4280745284266249	-0.3657105265426913	0.6505077753132659	0	-0.44392487256484	1.0587560811955168	0
0.43234452395602035	-0.3675822684885338	0.6550282347808308	0	-0.4327805365448169	1.0585589661511046	0
0.4366537965887301	-0.36942311721119214	0.6595894416118779	0	-0.421596145534371	1.0583689340831768	0
0.4410024099213719	-0.37123204859210185	0.6641914755031394	0	-0.41037198157680643	1.0581845075936822	0
0.4453904131818091	-0.373008027149522	0.6688343951393071	0	-0.39910835551655804	1.0580041916727696	0
0.44981783937133674	-0.37475000612493753	0.6735182359291544	0	-0.38780561141103476	1.0578264743532775	0
0.45428470475118865	-0.376456928212074	0.6782430091635377	0	-0.37646412741935453	1.0576498273655073	0
0.4587910070705029	-0.3781277258726687	0.6830086998419999	0	-0.3650843198560141	1.057472706906482	0
0.4633367272667964	-0.3797613230131674	0.687815268172623	0	-0.35366663843914187	1.0572935543399056	0
0.46792182680501115	-0.38135663506436307	0.6926626464604673	0	-0.34221157258100016	1.0571107971365765	0
0.4725462483160072	-0.3829125703469945	0.6975507394881967	0	-0.33071964932329395	1.0569228497541072	0
0.4772099140326793	-0.38442803070283504	0.7024794225718538	0	-0.31919143678921524	1.0567281146754914	0
0.481912726646147	-0.385901912990882	0.7074485421797125	0	-0.30762754161249595	1.0565249834202475	0
0.4866545679827666	-0.38733310989160313	0.7124579142538292	0	-0.2960286117832246	1.0563118377143978	0
0.4914353020003763	-0.3887205120439424	0.7175073271016473	0	-0.2843953289407155	1.0560870505314979	0
0.496254765310701	-0.39006300658306375	0.7225965311210812	0	-0.27272843104091715	1.0558489877848838	0
0.5011127781505257	-0.3913594816917696	0.7277252501344893	0	-0.26102868522086964	1.055596009134289	0
0.5060091348316732	-0.39260882527870955	0.7328931710606789	0	-0.24929691055233813	1.0553264698361597	0
0.510943608560668	-0.3938099277531122	0.738099948774975	0	-0.23753396594735682	1.055038721961765	0
0.5159159499769722	-0.3949616830537725	0.7433452043500495	0	-0.22574075330188748	1.0547311159824029	0
0.5209258889302619	-0.39606299048514115	0.7486285267297788	0	-0.21391821292969446	1.054402002219636	0
0.5259731304596195	-0.3971127552660735	0.7539494683045633	0	-0.20206733272041216	1.0540497327198557	0
0.5310573575959721	-0.3981098906721596	0.7593075477025982	0	-0.190189141128269	1.0536726627580426	0
0.5361782298250821	-0.39905331921455733	0.7647022480239768	0	-0.17828471043519506	1.0532691526687157	0
0.5413353838868677	-0.3999419743260132	0.7701330175590545	0	-0.1663551545274265	1.0528375695623275	0
0.5465284348812532	-0.4007748020452548	0.7755992708496489	0	-0.15440162603245208	1.0523762890316906	0
0.5517569722565238	-0.40155076190035716	0.7811003843873882	0	-0.14242532522965906	1.0518836973552808	0
0.5570205653472269	-0.4022688293325525	0.7866357023888514	0	-0.13042748698084286	1.0513581928878812	0
0.5623187587952723	-0.402927996529336	0.7922045319487806	0	-0.11840939092464238	1.0507981883935513	0
0.5676510827116512	-0.40352727516021686	0.7978061537160608	0	-0.10637233817061606	1.0502021118740263	0
0.5730170363011949	-0.4040656958789349	0.8034398047080691	0	-0.09431768812398823	1.0495684102565812	0
0.5784161016598818	-0.404542311494057	0.809104692863606	0	-0.08224682694206044	1.0488955498684003	0
0.5838477389244374	-0.404956197834555	0.8147999920258144	0	-0.07016117826693921	1.0481820189034508	0
0.5893113885387461	-0.40530645538030496	0.8205248444294077	0	-0.058062197910259294	1.047426329083705	0
0.594806472515572	-0.40559221068137513	0.8262783621573321	0	-0.04595137087523858	1.0466270173829924	0
0.6003323915145748	-0.405812617542213	0.832059624246983	0	-0.03383021759382268	1.0457826483515527	0
0.6058885301090404	-0.4059668585932069	0.8378676823993876	0	-0.021700282125816914	1.0448918152263675	0
0.6114742504784069	-0.4060541463643806	0.8437015546095262	0	-0.009563145751454635	1.0439531427874762	0
0.617088901837445	-0.4060737247727767	0.8495602352773457	0	0.0025795938021140434	1.042965287670537	0
0.6227318138888736	-0.4060248701521318	0.8554426886492941	0	0.014726308275603086	1.0419269412238785	0
0.6284188413429548	-0.4059064476443355	0.8613650692648751	0	0.02691070290556699	1.0408335816549734	0
0.6341565538916825	-0.405716912716885	0.867333793038941	0	0.03914607942962198	1.0396820615251163	0
0.6399449836898731	-0.4054547334422957	0.8733484372148878	0	0.05143162240972318	1.0384703961336916	0
0.6457841595192727	-0.40511837402814804	0.8794085547962066	0	0.06376649674820276	1.037196588542311	0
0.6516740995987218	-0.4047062958069811	0.8855136666310489	0	0.07614983193675934	1.0358586320871033	0
0.6576148019135878	-0.4042169589931354	0.8916632509947668	0	0.08858070155734024	1.034454513897685	0
0.6636062496482293	-0.4036488236534209	0.8978567488704458	0	0.10105813473835353	1.0329822152101311	0
0.6696484122790745	-0.40300035078510815	0.9040935647258852	0	0.11358111831554073	1.0314397125468515	0
0.6757412382460821	-0.40227000439240396	0.9103730586255016	0	0.12614858160226486	1.0298249811418647	0
0.6818846601619574	-0.40145625239520916	0.9166945513253721	0	0.13875940727668276	1.0281359953280258	0
0.6880785944740955	-0.4005575680041539	0.9230573236474922	0	0.15141243066171503	1.026370730265583	0
0.6943229445779425	-0.3995724305729455	0.9294606194173858	0	0.16410644603435803	1.0245271626895676	0
0.7006175875753479	-0.39849932912274905	0.9359036316663993	0	0.17684017975733332	1.0226032765799884	0
0.7069623877760081	-0.3973367618258302	0.9423855163101451	0	0.1896123179158624	1.0205970611038468	0
0.7133571889695457	-0.3960832387710764	0.9489053840760807	0	0.20242149074772492	1.0185065147922547	0
0.7198018221395827	-0.3947372820148623	0.9554623082515074	0	0.21526628825421026	1.016329644945552	0
0.7262960926723394	-0.3932974297313885	0.9620553115695293	0	0.2281452348081505	1.014064473828203	0
0.732839794094922	-0.39176223497139817	0.9686833801439851	0	0.24105681676578147	1.0117090360452783	0
0.7394327004656548	-0.3901302687943558	0.9753454557036096	0	0.25399946747868546	1.009261383072371	0
0.7460745653112328	-0.38840012225560666	0.9820404345622572	0	0.26697156554410745	1.0067195857804923	0
0.7527651283093069	-0.38657040632097817	0.9887671744241477	0	0.279971448160713	1.004081733962927	0
0.7595041083294335	-0.38463975526838184	0.9955244874636096	0	0.29299739781315354	1.001345941035098	0
0.7662912071185365	-0.3826068273852123	1.0023111441875705	0	0.3060476498258817	0.9985103447318578	0
0.7731261098747145	-0.38047030637973	1.0091258741825682	0	0.3191203937941816	0.9955731089176447	0
0.7800084846902701	-0.3782289031305563	1.0159673657720414	0	0.33221377287261955	0.9925324258748811	0
0.7869379834693639	-0.37588135697691516	1.0228342671864685	0	0.34532588592011887	0.9893865179652782	0
0.7939142385421327	-0.37342643848428236	1.0297251835170893	0	0.35845478155322497	0.9861336412657645	0
0.8009368672504099	-0.3708629495183695	1.03663868161714	0	0.37159846733098717	0.9827720855976702	0
0.8080054741019158	-0.36818972389556415	1.0435732925779142	0	0.3847549141877911	0.9793001754290557	0
0.8151196400932469	-0.36540563296957834	1.0505275016838718	0	0.3979220370950928	0.9757162771584038	0
0.8222789388189716	-0.3625095810494468	1.0574997646833517	0	0.41109772559614444	0.9720187932044447	0
0.829482925732583	-0.3595005109333771	1.0644884977574638	0	0.42427982438964335	0.9682061692449809	0
0.8367311394983558	-0.35637740499866793	1.0714920794353526	0	0.43746613657230293	0.9642768956385724	0
0.8440231075345143	-0.35313928429107927	1.0785088565547472	0	0.4506544344060755	0.960229506382965	0
0.8513583405006133	-0.3497852122972745	1.0855371395657334	0	0.46384244996361473	0.9560625839834684	0
0.858736336663087	-0.3463142944333345	1.0925752074205448	0	0.4770278837801549	0.951774758933391	0
0.86615658434945	-0.34272567811546506	1.0996213105899033	0	0.49020840989099224	0.947364709984839	0
0.8736185525904799	-0.3390185585719168	1.1066736629210776	0	0.5033816599711504	0.9428311714600348	0
0.8811217031738545	-0.3351921743222253	1.1137304538859851	0	0.5165452455892272	0.9381729278518228	0
0.8886654834147757	-0.3312458119047743	1.120789842543342	0	0.5296967462090556	0.9333888197984568	0
0.896249326796054	-0.3271788068883089	1.1278499590564701	0	0.5428337113104369	0.9284777454632072	0
0.9038726573106606	-0.32299054275773453	1.1349089096604998	0	0.5559536688733256	0.9234386593655409	0
0.9115348886327601	-0.31868045238306847	1.1419647767946244	0	0.5690541248092429	0.918270574356671	0
0.9192354202634726	-0.3142480212959882	1.1490156165387764	0	0.5821325573783855	0.9129725657330847	0
0.9269736422038367	-0.3096927861728765	1.1560594639560968	0	0.5951864262588533	0.9075437695915194	0
0.9347489337662523	-0.305014336494685	1.1630943330412817	0	0.6082131715602247	0.9019833850023814	0
0.9425606623249745	-0.3002123163147615	1.1701182166941577	0	0.6212102128683838	0.8962906762894338	0
0.9504081835868021	-0.29528642513538456	1.1771290881318188	0	0.6341749509312626	0.8904649742361386	0
0.958290848688781	-0.2902364143190656	1.1841249083728715	0	0.6471047805346828	0.8845056720241554	0
0.9662079899784458	-0.28506209699250973	1.1911036147788752	0	0.6599970683346158	0.8784122371031854	0
0.9741589341613348	-0.2797633406081086	1.1980631340237633	0	0.6728491758279738	0.8721842025606528	0
0.9821429957937506	-0.27434007193654963	1.2050013775991788	0	0.6856584500127275	0.8658211731699899	0
0.9901594775687254	-0.2687922777852417	1.2119162434391497	0	0.6984222253394338	0.8593228263748696	0
0.9982076742494989	-0.26312000306746824	1.2188056206840445	0	0.7111378314303372	0.8526889101730036	0
1.0062868676706156	-0.25732335500310893	1.2256673867677381	0	0.7238025866059635	0.8459192481764001	0
1.0143963250376455	-0.25140250523538826	1.2324994075096236	0	0.7364137969360403	0.8390137422009112	0
1.0225353057149122	-0.24535768568013325	1.2392995443795898	0	0.748968768505203	0.8319723675431628	0
1.030703059566432	-0.23918919025674237	1.2460656545455984	0	0.7614648063399934	0.8247951751318914	0
1.0388988194047608	-0.23289738126617224	1.2527955862042135	0	0.7738992045980524	0.8174822990597598	0
1.0471218078080506	-0.22648268499290045	1.2594871859163796	0	0.7862692589008927	0.8100339515621698	0
1.055371234092361	-0.2199455946175452	1.2661382977762439	0	0.7985722635641213	0.802450426502983	0
1.06364629622428	-0.21328666930360407	1.2727467666743968	0	0.8108055163722113	0.7947320984065953	0
1.0719461791675793	-0.20650653603246058	1.2793104386977412	0	0.82296631803908	0.7868794246745516	0
1.0802700524399065	-0.19960589217193095	1.2858271610207004	0	0.8350519706928187	0.778892948637872	0
1.0886170740033658	-0.19258550280662382	1.2922947868266568	0	0.847059785660813	0.7707732965383662	0
1.096986388835926	-0.185446202305781	1.2987111760132217	0	0.8589870834315634	0.7625211794157402	0
1.1053771245803141	-0.17818889848793185	1.3050741937884058	0	0.8708311896562603	0.7541373979830335	0
1.113788398491166	-0.17081456706826603	1.3113817179374125	0	0.8825894472533385	0.7456228362665854	0
1.122219311829174	-0.16332425678586096	1.317631636508574	0	0.8942592106820549	0.7369784675844695	0
1.1306689524055742	-0.15571908748623492	1.3238218517447797	0	0.9058378518158949	0.728205352379122	0
1.1391363962766834	-0.14800024874843853	1.329950283291806	0	0.9173227644818236	0.7193046366797738	0
1.1476207024582856	-0.14016900482164854	1.3360148663742115	0	0.9287113595561906	0.7102775578352183	0
1.1561209181247667	-0.13222669000856735	1.3420135576245085	0	0.9400010743771566	0.7011254392236209	0
1.1646360771087758	-0.12417471000807406	1.3479443360075718	0	0.9511893729771164	0.6918496918322237	0
1.1731652027467179	-0.11601453911869627	1.3538052068031599	0	0.9622737520714642	0.6824518110626042	0
1.1817073035064778	-0.10774772421943529	1.3595942005770552	0	0.9732517375863142	0.6729333813378936	0
1.1902613790565562	-0.09937587870433694	1.3653093793315816	0	0.984120894762716	0.6632960691346178	0
1.1988264200036434	-0.09090068226120415	1.3709488381692607	0	0.9948788298273682	0.6535416227433104	0
1.2074014038570702	-0.08232388440766973	1.3765107045366383	0	1.0055231870261578	0.6436718763462169	0
1.2159853007298131	-0.07364729833567094	1.3819931438713502	0	1.0160516578799845	0.6336887429351785	0
1.2245770742242301	-0.06487279928187113	1.3873943618972533	0	1.0264619841274154	0.62359421243625	0
1.2331756793007251	-0.056002325920956234	1.392712604998978	0	1.0367519569853167	0.6133903533061111	0
1.2417800707456115	-0.0470378707441639	1.3979461671012732	0	1.0469194290289547	0.6030793014524761	0
1.2503891938819136	-0.03798148864446934	1.4030933854773022	0	1.056962304704147	0.5926632700927683	0
1.2590019970842357	-0.02883528275716154	1.4081526498032149	0	1.0668785565958563	0.5821445334452295	0
1.2676174249439298	-0.01960141034693609	1.4131223993358975	0	1.0766662186906542	0.5715254334724192	0
1.27623442405637	-0.010282075352766614	1.4180011275676057	0	1.0863233942803805	0.5608083712733085	0
1.2848519431157732	-0.0008795268015073625	1.4227873833417906	0	1.0958482570485337	0.5499958052195452	0
1.2934689344322639	0.008603944381582573	1.427479772687176	0	1.1052390536459546	0.5390902472422148	0
1.302090301989748	0.018172636074177774	1.4320801008196558	0	1.1145004476907734	0.5280866376976792	0
1.3107242364312082	0.02783471359517976	1.4365916651489166	0	1.1236402541005188	0.5169754741013923	0
1.3193705566119862	0.037589146628367744	1.441013169795846	0	1.1326571101187917	0.5057578325540859	0
1.328029079060573	0.04743488097372155	1.4453433292618072	0	1.1415496619200196	0.4944348205458599	0
1.3366996135658646	0.057370833537268115	1.4495808668434123	0	1.150316560893532	0.483007582631558	0
1.3453819726169864	0.06739590315881092	1.4537245198845712	0	1.1589564740249114	0.4714772878938152	0
1.3540759643943698	0.07750896273904201	1.4577730368131439	0	1.1674680773969708	0.45984513891471035	0
1.3627813930655983	0.08770885960607568	1.4617251779369682	0	1.1758500573386428	0.4481123712744079	0
1.3714980589454047	0.09799441575196496	1.4655797161626323	0	1.1841011114180329	0.43628025320144265	0
1.380225757033041	0.10836442615824017	1.4693354370164546	0	1.1922199479235036	0.42435008742357355	0
1.3889642768644932	0.11881765864501313	1.4729911393147916	0	1.200205286679339	0.4123232112686252	0
1.3977134008395302	0.12935285188926102	1.476545635238102	0	1.208055858521001	0.40020099887423016	0
1.4064729081304468	0.13996872017082634	1.4799977526964079	0	1.2157704098073077	0.3879848556586262	0
1.4152425627445104	0.15066393893329214	1.4833463314580493	0	1.223347692983572	0.3756762348706991	0
1.4240221280194696	0.16143716236030756	1.4865902297682356	0	1.2307864805186177	0.36327661730116745	0
1.4328113469871449	0.17228699936836636	1.4897283179231653	0	1.2380855493282534	0.35078753885232766	0
1.441609959869051	0.18321203500440833	1.492759485879108	0	1.2452436970820007	0.33821056585384196	0
1.450417696826389	0.19421082164348805	1.495682641496211	0	1.25225973723718	0.32554730513687297	0
1.4592342720393061	0.20528187157583597	1.4984967097489832	0	1.2591324958354277	0.312799412516562	0
1.4680593864253897	0.21642366032127103	1.5012006349890883	0	1.2658608154227489	0.2999685889279422	0
1.4768927294843992	0.22763462898264997	1.503793382758124	0	1.2724435580519151	0.28705657766794723	0
1.4857339718841416	0.2389131748675421	1.5062739389260635	0	1.2788796014364985	0.27406517515145284	0
1.4945827709697574	0.2502576584731019	1.508641312787813	0	1.2851678449487192	0.2609962228251336	0
1.5034387747638585	0.2616664087760621	1.5108945393624669	0	1.2913072140145578	0.24785160102994247	0
1.5123016082953649	0.2731377057805869	1.51303267723271	0	1.2972966523012575	0.2346332490677893	0
1.5211708757438054	0.28466978322708514	1.515054810973243	0	1.3031351256107244	0.22134316204907734	0
1.5300461716874116	0.29626084335083075	1.5169600553124059	0	1.3088216313049061	0.2079833738500213	0
1.5389270614149624	0.3079090314097776	1.518747552376365	0	1.3143551875388884	0.1945559864369339	0
1.547813103310426	0.31961246513317343	1.5204164781397895	0	1.3197348496751813	0.1810631358927217	0
1.5567038249740344	0.3313692036515575	1.5219660393188505	0	1.324959697541093	0.16750702820337876	0
1.5655987379006107	0.34317726700799145	1.52339547813825	0	1.3300288468533419	0.15388991673987887	0
1.5744973331911793	0.35503463086356024	1.5247040732441481	0	1.3349414487706661	0.14021410833508188	0
1.5833990785861178	0.3669392228978328	1.525891141132155	0	1.3396966905901582	0.12648196741136558	0
1.5923034214482112	0.3788889271828413	1.5269560384877243	0	1.3442937997713489	0.1126959109132739	0
1.6012097869097293	0.39088158217803526	1.5278981637975897	0	1.3487320452618072	0.09885841059791267	0
1.610117574246755	0.40291497633592555	1.5287169589572813	0	1.3530107381729677	0.08497199808568022	0
1.61902616596493	0.4149868609302411	1.5294119120763303	0	1.3571292385945284	0.0710392500374694	0
1.6279349129779366	0.4270949306295654	1.5299825581490627	0	1.3610869510023649	0.05706281055479643	0
1.6368431545381452	0.4392368512133757	1.5304284824514032	0	1.364883335748363	0.0430453591713104	0
1.6457501996081445	0.4514102350367028	1.5307493211292846	0	1.3685179029785604	0.02898963915371091	0
1.65465533748404	0.4636126562737987	1.5309447637742724	0	1.3719902196900382	0.014898439887616967	0
1.663557839240201	0.47584165382816096	1.5310145550760683	0	1.3752999122751863	0.0007745934954020654	0
1.6724569437005197	0.488094712992553	1.5309584965356764	0	1.3784466635456358	-0.013379004000145042	0
1.6813591758078061	0.5003793761106965	1.530776247226614	0	1.3814326039609106	-0.02757107400831592	0
1.690273521216759	0.5127066672298637	1.5304670074416922	0	1.384260161300614	-0.041814365606221426	0
1.6992001505693433	0.525075475976105	1.5300299727972606	0	1.3869285662419137	-0.05610761132478701	0
1.708139245955493	0.5374846965609902	1.5294643403270483	0	1.3894370527049709	-0.07044954807350405	0
1.7170909714232419	0.5499331866732037	1.5287693102992639	0	1.3917848495515817	-0.08483886965944876	0
1.7260555043127803	0.5624198107430011	1.5279440845466232	0	1.393971189812351	-0.09927427681341243	0
1.735033014724433	0.5749434112268229	1.5269878679914102	0	1.3959953052457084	-0.11375444402575974	0
1.7440236669897216	0.5875028103881373	1.5258998691333976	0	1.3978564275217311	-0.12827802162173454	0
1.753027631319934	0.6000968263557238	1.5246792989652296	0	1.3995537910753661	-0.14284365435137447	0
1.762045081768648	0.6127242701288657	1.5233253710304444	0	1.4010866324715363	-0.15744997795360685	0
1.7710761807417565	0.6253839236857685	1.5218373039771902	0	1.4024541880869537	-0.17209559385396217	0
1.7801210958324023	0.6380745633447865	1.5202143194420414	0	1.4036556975173584	-0.18677909620307445	0
1.7891799936472284	0.650794950940251	1.518455643094938	0	1.404690402698972	-0.20149906168959386	0
1.7982530353925714	0.6635438274281008	1.516560505852469	0	1.405557547875588	-0.2162540421561963	0
1.807340390670536	0.67631993208452	1.5145281412813398	0	1.406256381296119	-0.23104258683508005	0
1.8164422205097102	0.689121978483186	1.5123577893470375	0	1.4067861538675877	-0.2458632145614023	0
1.8255586907068684	0.7019486730679803	1.5100486937734308	0	1.4071461206303622	-0.26071443528490573	0
1.8346899599698425	0.7147986983010395	1.5076001051651227	0	1.4073355404538372	-0.27559473057424955	0
1.843836192393037	0.7276707300435712	1.5050112781250264	0	1.4073536768911858	-0.2905025737541393	0
1.8529975464784132	0.7405634219399105	1.502281474426231	0	1.4071997982492632	-0.3054364118351395	0
1.8621742048001828	0.7534754469915511	1.4994099541505512	0	1.4068731770724539	-0.32039471368574207	0
1.871366327551416	0.7664054320081679	1.4963959896962382	0	1.4063730911409857	-0.33537589411833213	0
1.8805740697488635	0.7793519816700043	1.4932388616604433	0	1.4056988244577304	-0.3503783417602084	0
1.8897975872264372	0.7923136868128661	1.489937857280425	0	1.4048496674376794	-0.3654004286604904	0
1.899037039478982	0.805289128270469	1.4864922695391294	0	1.4038249168048387	-0.3804405147544401	0
1.908292577748761	0.8182768599975926	1.4829014018555562	0	1.402623877226821	-0.3954969283098387	0
1.9175643589392164	0.8312754284748483	1.4791645632532535	0	1.401245860220943	-0.41056798842575015	0
1.9268525330444781	0.8442833549383364	1.4752810735498931	0	1.3996901861771045	-0.4256519844380513	0
1.936157250568335	0.8572991456720697	1.471250260879528	0	1.3979561838954282	-0.44074718785555306	0
1.9454786614025632	0.870321290313445	1.4670714624423722	0	1.3960431911230908	-0.45585185040048115	0
1.9548169115181038	0.8833482571256048	1.4627440263917324	0	1.3939505557344785	-0.4709641985277503	0
1.9641721467893363	0.8963784982466048	1.4582673105593427	0	1.3916776354911504	-0.4860824395153104	0
1.973544506831647	0.909410441022326	1.4536406858448239	0	1.3892238000832862	-0.5012047514092602	0
1.9829341382606929	0.9224425063703265	1.4488635301417543	0	1.3865884282395964	-0.5163293043331947	0
1.9923411687506203	0.9354730726948309	1.4439352418994627	0	1.383770915453512	-0.5314542186099819	0
2.0017657356485845	0.948500515582902	1.43885522622488	0	1.38077066676537	-0.546577610827369	0
2.011207978983688	0.9615231979600058	1.4336228983925547	0	1.3775870986562315	-0.5616975824181851	0
2.0206680168959776	0.9745394362054576	1.428237698134537	0	1.374219648160462	-0.5768121803126255	0
2.030145972161631	0.9875475368240048	1.4226990759180813	0	1.3706677651248182	-0.5919194395044479	0
2.0396419659091576	1.0005457877399093	1.4170064967383302	0	1.3669309146997841	-0.6070173729407013	0
2.0491561140192722	1.0135324533883427	1.411159442815477	0	1.3630085794119742	-0.622103965813725	0
2.05868852207252	1.0265057679311897	1.4051574175471193	0	1.358900262284409	-0.6371771676680735	0
2.0682393010240547	1.0394639566995003	1.3989999364014136	0	1.3546054810117387	-0.6522349173021871	0
2.077808537111122	1.0524051954566436	1.392686546936687	0	1.3501237822428347	-0.6672750954208628	0
2.087396322780694	1.0653276525942763	1.3862168099047405	0	1.3454547289485839	-0.6822955736506335	0
2.097002741902834	1.078229469217323	1.3795903094431925	0	1.340597907869529	-0.6972941913853158	0
2.106627873706486	1.0911087646692474	1.372806651266187	0	1.335552928628911	-0.7122687621918504	0
2.1162717794647667	1.103963619014796	1.3658654730468114	0	1.3303194319280767	-0.7272170534234471	0
2.1259345153616898	1.1167920906624353	1.3587664365620553	0	1.3248970842837462	-0.7421368066849624	0
2.135616133201578	1.129592217571355	1.3515092278860108	0	1.3192855784924113	-0.7570257392189577	0
2.1453166654364484	1.1423619978561361	1.3440935696236875	0	1.3134846435367522	-0.7718815213220501	0
2.1550361359103185	1.1550994045728844	1.3365192142437623	0	1.3074940400505586	-0.7867017935139768	0
2.1647745572900545	1.1678023828432944	1.328785947119057	0	1.3013135631628856	-0.8014841631653222	0
2.174531929643117	1.1804688485929933	1.3208935888531095	0	1.294943044857044	-0.8162262029996358	0
2.1843082310474644	1.1930966771185976	1.3128420043453786	0	1.2883823618940617	-0.8309254377519403	0
2.1941034357770954	1.205683727419438	1.3046310893551727	0	1.2816314254888617	-0.8455793724541857	0
2.203917491775365	1.2182278139458078	1.2962607904745085	0	1.274690198157692	-0.8601854595122863	0
2.213750332973436	1.2307267234968842	1.2877310965821136	0	1.2675586874023723	-0.8747411183350096	0
2.2236018766790906	1.2431782128444113	1.2790420424775428	0	1.260236949270495	-0.889243732527451	0
2.2334720188686474	1.2555800038938354	1.2701937146202682	0	1.2527250937895489	-0.9036906442110667	0
2.243360626600862	1.2679297755337422	1.261186259897461	0	1.2450232931451313	-0.9180791444776655	0
2.2532675527797803	1.2802251835602652	1.2520198741795903	0	1.2371317726320306	-0.9324064965494844	0
2.2631926292678695	1.2924638533655617	1.2426948100723134	0	1.2290508178212098	-0.946669927213906	0
2.273135649899365	1.3046433606845618	1.2332113949359413	0	1.2207807909109045	-0.9608666043273312	0
2.283096394823138	1.3167612633738321	1.2235700100164224	0	1.2123221133575073	-0.9749936737934853	0
2.2930746090936243	1.3288150769697906	1.2137711127214572	0	1.2036752859549775	-0.9890482310162042	0
2.303070011300736	1.3408022873168914	1.2038152305329668	0	1.1948408842848788	-1.003027335555986	0
2.313082291043777	1.3527203496025115	1.1937029654885565	0	1.1858195633593849	-1.0169280099418438	0
2.323111101827453	1.3645666822225488	1.1834350035418093	0	1.1766120667059736	-1.0307472324486615	0
2.333156068425859	1.3763386780182112	1.1730121093411159	0	1.1672192224569777	-1.044481950133898	0
2.343216774337646	1.3880336921442553	1.1624351414038023	0	1.157641957734988	-1.0581290646127388	0
2.3532927778492905	1.3996490635905714	1.1517050375900144	0	1.147881286271418	-1.0716854570968681	0
2.3633835945901085	1.4111820977278189	1.1408228355579797	0	1.1379383276235453	-1.0851479679547111	0
2.373488700522308	1.4226300730264485	1.129789672106407	0	1.1278143073995572	-1.098513404473392	0
2.383607540013009	1.433990253382056	1.1186067765362677	0	1.117510551864744	-1.111778555172653	0
2.3937395127077505	1.4452598765669755	1.1072754871295518	0	1.1070285037560335	-1.1249401762464488	0
2.4038839893510766	1.4564361753350155	1.0957972356305705	0	1.0963697086181468	-1.1379950161331922	0
2.414040289825687	1.4675163565934932	1.0841735738736258	0	1.0855358401005064	-1.1509397911153265	0
2.424207701773799	1.4784976256963727	1.0724061547860781	0	1.0745286829821519	-1.1637712136194942	0
2.434385469934942	1.4893771784672982	1.060496746294256	0	1.0633501466873159	-1.1764859828270928	0
2.44457280530509	1.5001522148662858	1.048447222365786	0	1.0520022574445917	-1.189080800574652	0
2.4547688730028017	1.51081992995727	1.0362595788282165	0	1.0404871736685428	-1.2015523607297016	0
2.4649728109620606	1.5213775375021905	1.0239359125560878	0	1.0288071668012957	-1.213897376707917	0
2.4751837162461783	1.5318222593855035	1.011478438851638	0	1.0169646381016924	-1.2261125690535821	0
2.4854006512339697	1.5421513360317716	0.9988894851083159	0	1.0049621130449145	-1.2381946775646402	0
2.49562264731971	1.5523620339684632	0.9861714870053864	0	0.9928022379952378	-1.2501404700905772	0
2.505848706774495	1.5624516513576892	0.9733269866365083	0	0.9804877786386392	-1.261946748963481	0
2.516077803966959	1.572417522800043	0.9603586312051774	0	0.9680216189022212	-1.2736103565851111	0
2.526308885026092	1.5822570225799997	0.9472691735211913	0	0.9554067615661218	-1.2851281791971099	0
2.536540877396843	1.5919675772773338	0.9340614595785435	0	0.942646316363046	-1.2964971616239125	0
2.5467726891746194	1.6015466681463633	0.920738428738831	0	0.9297435001072228	-1.307714310051455	0
2.5570032102969735	1.6109918352353259	0.9073031114130323	0	0.916701634386292	-1.3187766968502712	0
2.5672313176253394	1.6203006849091366	0.8937586213946671	0	0.9035241380054477	-1.3296814693947303	0
2.577455882196072	1.6294708988737536	0.8801081448624621	0	0.8902145160785033	-1.3404258606557704	0
2.587675767461967	1.6385002346789457	0.8663549410123477	0	0.876776360360527	-1.3510071898229064	0
2.59788983615306	1.6473865337497597	0.8525023310017202	0	0.8632133381432799	-1.3614228717572614	0
2.6080969497026674	1.6561277224846416	0.8385536966041744	0	0.8495291905675071	-1.3716704183319222	0
2.618295981556652	1.6647218249349143	0.8245124596694526	0	0.8357277120517964	-1.3817474533608065	0
2.6284858045300643	1.6731669529753677	0.8103820968641071	0	0.8218127642892036	-1.3916517011505427	0
2.6386653079339166	1.6814613214936394	0.7961661134229376	0	0.8077882499558692	-1.4013810043957797	0
2.6488334011660797	1.6896032513118928	0.7818680349790007	0	0.7936581040493822	-1.4109333277078797	0
2.6589890060965033	1.6975911629675404	0.7674914151176732	0	0.7794263007584414	-1.420306750427432	0
2.6691310655556237	1.7054235833646738	0.7530398203552096	0	0.7650968380385923	-1.429499474543432	0
2.6792585488653984	1.713099149378865	0.73851681891962	0	0.7506737258548384	-1.438509829052375	0
2.6893704546921846	1.7206166089061605	0.72392597314858	0	0.7361609779585405	-1.4473362713289002	0
2.699465806541236	1.7279748162450717	0.7092708425058748	0	0.7215626142222863	-1.4559773818499946	0
2.7095436573314853	1.7351727341860725	0.694554973593529	0	0.7068826500592974	-1.4644318668000051	0
2.7196030994113873	1.7422094393626983	0.6797818819796007	0	0.6921250776144985	-1.4726985645182573	0
2.7296432468909395	1.7490841078600516	0.6649550746060124	0	0.677293887467723	-1.4807764287612295	0
2.7396632640452037	1.755796032812444	0.6500780045513118	0	0.6623930227585998	-1.488664549551368	0
2.7496623420853776	1.7623446059369507	0.6351541017990628	0	0.6474264092721782	-1.4963621316603772	0
2.7596397119020124	1.7687293238015294	0.6201867510957918	0	0.6323979326401926	-1.5038685021574427	0
2.7695946455856704	1.7749497859301089	0.6051792862859927	0	0.6173114319906967	-1.5111831083722465	0
2.779526446595464	1.7810056858452377	0.5901350019341824	0	0.6021707110061306	-1.5183055075543652	0
2.789434460811175	1.7868968151809488	0.5750571336260943	0	0.5869795175228057	-1.5252353719027067	0
2.7993180715976087	1.7926230575726538	0.5599488624122476	0	0.5717415473974252	-1.531972481576287	0
2.809176706871632	1.798184389604123	0.5448133011089632	0	0.5564604301111739	-1.5385167260066062	0
2.8190098265701895	1.803580870433186	0.5296535107251549	0	0.5411397447846799	-1.5448680918890636	0
2.8288169315933858	1.8088126437987286	0.5144724841826394	0	0.5257830032211038	-1.5510266657404712	0
2.838597561149229	1.8138799332295343	0.4992731478784172	0	0.5103936509575772	-1.5569926284568543	0
2.8483512920765417	1.8187830384255717	0.48405836037768535	0	0.4949750654458992	-1.5627662512478062	0
2.858077739953839	1.8235223325123895	0.4688309084515054	0	0.47953055155906843	-1.5683478925958378	0
2.8677765484701925	1.8280982537044306	0.4535935216725131	0	0.46406335594911796	-1.5737379886262808	0
2.877447410081582	1.832511311953298	0.4383488380690126	0	0.4485766317606349	-1.5789370611225992	0
2.8870900447511767	1.8367620754925114	0.4230994356452372	0	0.4330734701931137	-1.583945701858045	0
2.89670420985555	1.8408511723450298	0.4078478151538598	0	0.4175568826176558	-1.5887645745451275	0
2.9062896914735834	1.8447792834019778	0.3925964123499335	0	0.4020298126615686	-1.5933944068487351	0
2.9158463086092503	1.8485471412930599	0.37734758993028994	0	0.3864951276603903	-1.5978359892164935	0
2.925373919456876	1.8521555296065049	0.36210362618722053	0	0.3709556067436035	-1.6020901741160425	0
2.934872406040253	1.8556052738271178	0.3468667383497513	0	0.3554139642884093	-1.6061578655005975	0
2.944341680256487	1.85889724097362	0.33163907194232584	0	0.3398728387826713	-1.610040018520172	0
2.9537816837957793	1.862032336681498	0.3164226999704113	0	0.3243347917009837	-1.6137376362135747	0
2.963192383837854	1.865011500987244	0.30121962903229443	0	0.3088023134706882	-1.6172517646594333	0
2.9725737744724965	1.8678357061931266	0.28603179633351156	0	0.29327782016884174	-1.6205834905712257	0
2.981925877913787	1.870505954545366	0.27086106708959934	0	0.27776365061973035	-1.6237339386629885	0
2.991248735467699	1.8730232731175382	0.25570924865846895	0	0.26226208061766687	-1.6267042657074469	0
3.000542406772906	1.8753887115829042	0.24057809142804013	0	0.24677532363906773	-1.6294956579915272	0
3.009806981746303	1.8776033430038535	0.22546926904013653	0	0.23130551040327274	-1.6321093323228415	0
3.01904256318607	1.879668257189505	0.21038440645824602	0	0.21585471741227594	-1.6345465282557612	0
3.0282492748025214	1.8815845607746882	0.19532506673841954	0	0.20042495324201504	-1.636808508238569	0
3.03742724966629	1.8833533729439873	0.1802927698341344	0	0.18501817765181217	-1.638896552610527	0
3.0465766476299505	1.8849758271513428	0.16528896405466548	0	0.169636272189698	-1.640811961665899	0
3.055697633345606	1.8864530651665044	0.1503150620944399	0	0.15428107698209556	-1.6425560486500703	0
3.064790388027403	1.8877862378512507	0.13537242186277582	0	0.138954370963278	-1.6441301406898827	0
3.073855096735245	1.8889765018399673	0.12046236751200387	0	0.12365789332828749	-1.6455355748790699	0
3.0828919625659563	1.8900250203182392	0.105586166295564	0	0.10839331969145961	-1.6467736991926392	0
3.0919011864001975	1.8909329593069433	0.09074506210704404	0	0.09316229640109158	-1.6478458680850683	0
3.100882989773589	1.8917014891740758	0.07594023807645586	0	0.07796640207122066	-1.6487534442524352	0
3.1098375777666543	1.8923317803077626	0.0611728780007386	0	0.06280721055196727	-1.6494977934909794	0
3.11876517914248	1.8928250058613527	0.046444100492082446	0	0.047686223268657	-1.6500802878987952	0
3.127666008199211	1.8931823383145472	0.03175502219704442	0	0.03260493405159899	-1.650502301766742	0
3.13654028906346	1.893404950598073	0.017106718059592504	0	0.017564788285533477	-1.6507652128510781	0
3.1453882422042687	1.893494014936375	0.0025002439052936847	0	0.00256720604188059	-1.650870400943943	0
3.1542100864633733	1.893450702724381	-0.012063366568203117	0	-0.012386421058654656	-1.6508192476582602	0
3.163022810131688	1.8932757262852264	-0.026610784008520676	0	-0.027323152470276238	-1.6506125951557948	0
3.171860910143453	1.8929680563748006	-0.04119757261391951	0	-0.04229971253215394	-1.6502492314613773	0
3.180724592772808	1.8925265769247424	-0.055822663447874184	0	-0.05731467030999216	-1.6497278448337254	0
3.1896140736425735	1.8919501717617493	-0.07048497899348846	0	-0.07236658072298181	-1.649047126244974	0
3.1985295753367304	1.8912377244813878	-0.08518342888155891	0	-0.08745398021001287	-1.6482057692856593	0
3.2074713091807245	1.8903881201668349	-0.09991687953370998	0	-0.10257535562789842	-1.6472024722413061	0
3.2164395035416256	1.8894002432935342	-0.11468420049142854	0	-0.1177291918654695	-1.6460359356574188	0
3.2254343671198478	1.8882729817109825	-0.129484203629191	0	-0.13291390952354462	-1.6447048670732076	0
3.234456109996946	1.8870052254221341	-0.1443156775625733	0	-0.1481279003048433	-1.6432079796036836	0
3.243504946549603	1.8855958664188217	-0.15917739213019036	0	-0.16336953167972695	-1.6415439917609034	0
3.2525810801448727	1.8840438015138732	-0.17406807296938462	0	-0.17863712088535996	-1.639711630804989	0
3.2616847043313664	1.8823479333866322	-0.18898640328323885	0	-0.19392893683432072	-1.6377096339766106	0
3.2708160008630656	1.8805071721955255	-0.20393102044281436	0	-0.20924319673421637	-1.6355367503899099	0
3.27997515439926	1.8785204336401733	-0.21890053988114125	0	-0.22457809067219314	-1.633191738725602	0
3.2891623296970556	1.8763866446813728	-0.23389351763708333	0	-0.23993174333802667	-1.6306733739546098	0
3.2983776801073854	1.8741047433810503	-0.24890846422570168	0	-0.2553022283623623	-1.6279804471111	0
3.3076213396454937	1.8716736824179445	-0.2639438317257312	0	-0.27068755522929017	-1.625111769394568	0
3.316893434757133	1.8690924277121397	-0.278998032994786	0	-0.28608568908156207	-1.622066170490673	0
3.3261940730704223	1.866359962911923	-0.29406942345726367	0	-0.3014945322237817	-1.61884250380103	0
3.3355233353418616	1.8634752939174628	-0.30915628830803155	0	-0.31691191121340284	-1.615439651705452	0
3.3448812920495157	1.860437445967833	-0.32425686967398193	0	-0.33233560480180885	-1.6118565220421028	0
3.354267989638045	1.8572454697542602	-0.3393693446779511	0	-0.3477633216901118	-1.608092055227479	0
3.363683451106252	1.853898443603324	-0.35449182687135194	0	-0.3631927021987843	-1.6041452267304452	0
3.3731276780390553	1.8503954750635618	-0.36962237003717613	0	-0.37862132235902685	-1.6000150488345894	0
3.382600646826201	1.8467357045973838	-0.38475896273730115	0	-0.39404668857052405	-1.5957005748750068	0
3.3921023085038517	1.8429183081401574	-0.3998995287949688	0	-0.40946623833240825	-1.5912009021309688	0
3.4016325839889627	1.8389425016297927	-0.41504192055196404	0	-0.42487733363289254	-1.5865151770333519	0
3.4111913701945955	1.8348075411819844	-0.4301839295557787	0	-0.44027727210081585	-1.5816425952323496	0
3.4207785308546286	1.8305127296607546	-0.44532327304927566	0	-0.45566327354194597	-1.5765824091956488	0
3.4303939041933402	1.8260574161516028	-0.4604576072967775	0	-0.47103249379320866	-1.5713339274360894	0
3.440037293912415	1.8214410028281887	-0.4755845146418702	0	-0.4863820118864438	-1.5658965224450256	0
3.449708471467249	1.8166629469687734	-0.49070150856781036	0	-0.5017088355370476	-1.5602696329046037	0
3.459407177380102	1.8117227632402004	-0.5058060372913556	0	-0.5170099051422903	-1.5544527662113254	0
3.469133122332765	1.8066200259545873	-0.5208954870718163	0	-0.5322820974924027	-1.548445500964143	0
3.478885976507503	1.8013543776330294	-0.535967167455857	0	-0.5475222112258507	-1.5422474968730064	0
3.4886653765723894	1.7959255285822575	-0.5510183241276129	0	-0.562726980266017	-1.5358584940820732	0
3.4984709232997817	1.7903332612084342	-0.5660461372863995	0	-0.5778930726114091	-1.5292783180680714	0
3.50830218180046	1.7845774329551365	-0.5810477242112613	0	-0.5930170933809897	-1.5225068829167407	0
3.5181586802009943	1.7786579801202183	-0.5960201395705338	0	-0.6080955856022996	-1.5155441956317066	0
3.5280399123513657	1.77257491922961	-0.6109603819802824	0	-0.6231250373107043	-1.508390357568695	0
3.5379453309676854	1.766328354214585	-0.6258653862019711	0	-0.6381018742143084	-1.5010455726947511	0
3.547874347161948	1.7599184799729053	-0.6407320252964342	0	-0.6530224624343721	-1.4935101515916038	0
3.5578263474376626	1.7533455742369355	-0.655557138875701	0	-0.6678831374138987	-1.4857845017164886	0
3.567800666870234	1.7466100177689705	-0.6703374959197839	0	-0.6826801671835435	-1.4778691509646302	0
3.5777966076705594	1.7397122852120965	-0.6850698256755765	0	-0.6974097839774825	-1.4697647367359288	0
3.587813435233549	1.732652950244685	-0.6997508148763305	0	-0.712068182045505	-1.4614720118207394	0
3.597850377917452	1.7254326882877051	-0.7143771106776052	0	-0.72665152122433	-1.452991847411146	0
3.607906630216268	1.7180522766254618	-0.7289453286086482	0	-0.7411559355185241	-1.4443252330781162	0
3.6179813422951526	1.7105126044594974	-0.7434520408808548	0	-0.7555775221443994	-1.4354732884162213	0
3.62807364056349	1.702814659869401	-0.757893809626161	0	-0.7699123752918898	-1.4264372475771936	0
3.638182610334554	1.694959544629908	-0.7722671653807506	0	-0.7841565654068302	-1.4172184765172344	0
3.648307310590405	1.6869484647783308	-0.7865686318000514	0	-0.7983061644286742	-1.4078184617803953	0
3.6584467682288704	1.678782736484621	-0.8007947209346877	0	-0.8123572417833071	-1.3982388172525915	0
3.6685999811342276	1.6704637850089605	-0.8149419411495832	0	-0.8263058729260375	-1.3884812828079998	0
3.678765924303795	1.6619931407218898	-0.8290068091390613	0	-0.8401481518796508	-1.3785477195197033	0
3.688943545223269	1.6533724436863857	-0.8429858469119437	0	-0.853880188939371	-1.3684401149206409	0
3.69913177624751	1.644603433759491	-0.8568756021919317	0	-0.8674981313935284	-1.358160571292248	0
3.7093295260118224	1.6356879580488193	-0.8706726398226037	0	-0.880998155712148	-1.3477113143117854	0
3.7195356939205078	1.6266279583223742	-0.8843735645821004	0	-0.8943764905185378	-1.3370946782075515	0
3.729749168521708	1.6174254717783285	-0.8979750217124096	0	-0.9076294176326322	-1.326313106588105	0
3.7399688243514047	1.608082633265411	-0.9114736955256753	0	-0.9207532712738467	-1.3153691549754571	0
3.7501935349000832	1.5986016626050232	-0.9248663292335758	0	-0.9337444578822613	-1.3042654758944257	0
3.7604221675187226	1.588984867913427	-0.938149720536668	0	-0.9465994522763226	-1.2930048227171786	0
3.770653603050595	1.5792346255238285	-0.9513207492058283	0	-0.9593148247446981	-1.2815900261157998	0
3.7808867188675337	1.5693533939161388	-0.9643763567880778	0	-0.9718872217189662	-1.270024010347678	0
3.7911204053287935	1.5593436959792888	-0.9773135694780767	0	-0.9843133881628818	-1.2583097724700372	0
3.801353566771787	1.549208115408116	-0.9901295004917647	0	-0.9965901700227758	-1.2464503781176932	0
3.8115851205227598	1.5389492949963466	-1.0028213498403582	0	-1.0087145141621308	-1.2344489595062096	0
3.821814007013014	1.528569923641984	-1.0153864176641518	0	-1.0206834811973111	-1.2223087002382242	0
3.832039189114405	1.5180727337446678	-1.02782210369117	0	-1.0324942449471994	-1.2100328322797815	0
3.8422596526723796	1.5074604974047128	-1.0401259080741108	0	-1.044144093177982	-1.1976246315402794	0
3.8524744128483106	1.4967360164612815	-1.0522954389686061	0	-1.055630434667194	-1.1850874062564865	0
3.862682517795625	1.4859021149582914	-1.0643284164006666	0	-1.066950802619429	-1.172424488226693	0
3.8728830409348927	1.4749616436897517	-1.0762226625176796	0	-1.0781028452286205	-1.15963923816913	0
3.883075096637358	1.4639174598081102	-1.087976119163091	0	-1.0890843418755378	-1.1467350219401926	0
3.8932578308690036	1.4527724329885627	-1.0995868357367709	0	-1.0998931913208405	-1.133715217797067	0
3.903430432788483	1.441529428997739	-1.111052981147223	0	-1.1105274223939805	-1.1205831972619535	0
3.9135921242133493	1.4301913174011653	-1.122372830228426	0	-1.1209851808274658	-1.1073423341917985	0
3.9237421613274064	1.4187609661645337	-1.133544764270021	0	-1.1312647292837454	-1.0939959985353391	0
3.9338798472722942	1.4072412237965963	-1.1445672830693805	0	-1.141364457847615	-1.0805475355516014	0
3.9440045235723256	1.3956349251877262	-1.1554389932748075	0	-1.151282872581834	-1.0670002727031245	0
3.954115567337866	1.383944891354333	-1.1661586034026847	0	-1.1610185903273678	-1.0533575194284082	0
3.964212398402078	1.3721739178098238	-1.1767249293142055	0	-1.1705703429855738	-1.0396225536421295	0
3.9742944678057994	1.3603247846317423	-1.1871368798771997	0	-1.1799369637962636	-1.025798633556032	0
3.9843612741474024	1.3484002341403118	-1.1973934716901151	0	-1.1891173998597573	-1.0118889717082893	0
3.994412346229909	1.3364029881565984	-1.2074938087253833	0	-1.1981106930131133	-0.9978967551726484	0
4.004447250914529	1.324335735885869	-1.2174370881444778	0	-1.2069159843010435	-0.9838251314940986	0
4.014465591797336	1.312201132633377	-1.2272225964807277	0	-1.2155325097334395	-0.96967720726388	0
4.024467004871352	1.3000018023844422	-1.236849702982514	0	-1.2239595935823915	-0.9554560511973603	0
4.034451157319976	1.287740336846054	-1.2463178562089094	0	-1.2321966446139856	-0.9411646930822474	0
4.044417752144585	1.2754192874055261	-1.2556265860781957	0	-1.2402431570372663	-0.9268061144714171	0
4.054366520348157	1.2630411724946653	-1.2647754941087475	0	-1.2480987011802378	-0.9123832573305954	0
4.064297219133235	1.250608477867419	-1.2737642496850943	0	-1.2557629195259792	-0.8978990244200962	0
4.074209638055218	1.238123646993909	-1.2825925934649343	0	-1.2632355288159511	-0.8833562681617331	0
4.084103592209714	1.2255890877396647	-1.29126032894372	0	-1.2705163120162823	-0.8687577984785694	0
4.093978916412573	1.2130071781651788	-1.2997673154247074	0	-1.2776051116763036	-0.8541063896007447	0
4.1038354751286175	1.200380252416738	-1.3081134746890781	0	-1.2845018347572492	-0.8394047636846621	0
4.113673151940636	1.1877106126987955	-1.3162987798891386	0	-1.2912064425867413	-0.824655604804719	0
4.12349185412304	1.1750005221483162	-1.32432325757828	0	-1.2977189518100731	-0.8098615507025647	0
4.13329150663821	1.1622522113907585	-1.3321869809034925	0	-1.304039428087204	-0.7950252004629327	0
4.143072051525576	1.14946787832656	-1.3398900675189707	0	-1.3101679837538838	-0.7801491143040907	0
4.152833453675663	1.136649679593943	-1.3474326824241205	0	-1.3161047793541196	-0.7652358036830765	0
4.162575690178213	1.1237997436013496	-1.3548150279452922	0	-1.3218500149789707	-0.7502877464973718	0
4.172298753192649	1.1109201660377641	-1.362037344602599	0	-1.3274039303682321	-0.735307381892833	0
4.182002652370803	1.0980130059292472	-1.3690999113871598	0	-1.3327668044375747	-0.7202971057096219	0
4.1916874060323845	1.085080296718357	-1.3760030378789219	0	-1.3379389486214146	-0.7052592833974057	0
4.201353046265308	1.072124038964026	-1.3827470667647648	0	-1.3429207082390855	-0.6901962415511952	0
4.210999617480465	1.0591462017475786	-1.3893323714723824	0	-1.347712460093453	-0.675110269572657	0
4.2206271785175815	1.0461487193620749	-1.3957593562744999	0	-1.3523146118891631	-0.6600036158468958	0
4.230235789271566	1.0331335089886098	-1.4020284462167634	0	-1.3567275944447708	-0.6448785083085607	0
4.239825526524326	1.0201024490112722	-1.408140096650069	0	-1.3609518679981305	-0.6297371292566795	0
4.249396473197902	1.0070573932371687	-1.4140947849901704	0	-1.3649879157682452	-0.614581631900564	0
4.258948718217989	0.9940001708940356	-1.419893009814305	0	-1.3688362429026124	-0.5994141403706702	0
4.268482356793603	0.9809325860824551	-1.4255352902152445	0	-1.3724973755969134	-0.5842367490949467	0
4.277997497491445	0.9678564078951	-1.4310221689987666	0	-1.3759718626015325	-0.5690515113371336	0
4.287494244078161	0.9547733952207578	-1.436354201264072	0	-1.379260267429493	-0.5538604680143139	0
4.296972715397886	0.9416852693500071	-1.4415319651308043	0	-1.3823631747170828	-0.5386656158930638	0
4.30643303562738	0.9285937272596835	-1.4465560551515404	0	-1.385281185476469	-0.5234689230281271	0
4.315875324519289	0.9155004551200252	-1.4514270766108224	0	-1.3880149134538637	-0.5082723444456607	0
4.325299709291036	0.9024071118705309	-1.4561456513914333	0	-1.390564988252566	-0.4930778030803151	0
4.334706324730394	0.8893153290324007	-1.4607124171305246	0	-1.3929320542564485	-0.47788718956571147	0
4.344095313423909	0.8762267103727736	-1.4651280264282565	0	-1.395116769573257	-0.4627023618523567	0
4.353466805819787	0.8631428597644524	-1.4693931370168332	0	-1.3971198008378751	-0.4475251775294111	0
4.362820952286797	0.8500653365490944	-1.4735084262310856	0	-1.3989418299232834	-0.4323574420407569	0
4.372157896779698	0.8369956923402277	-1.4774745782052288	0	-1.4005835472975738	-0.41720095138038715	0
4.381477783731086	0.8239354615295573	-1.4812922868302072	0	-1.4020456532788512	-0.40205748107371103	0
4.390780763257058	0.8108861540924414	-1.484962257437259	0	-1.4033288582955634	-0.3869287778327043	0
4.400066989815336	0.7978492575588706	-1.4884852055805098	0	-1.4044338818439153	-0.37181656184113343	0
4.409336615973161	0.7848262458826138	-1.4918618542035875	0	-1.4053614511609263	-0.3567225370318119	0
4.418589794980914	0.7718185759709534	-1.495092934385213	0	-1.4061123012424137	-0.34164838705590034	0
4.42782668931625	0.758827675804587	-1.498179187807354	0	-1.406687174889665	-0.32659576151106456	0
4.437047452323807	0.7458549703983032	-1.5011213600761866	0	-1.4070868208816796	-0.31156630601763086	0
4.446252245100984	0.7329018582108715	-1.5039202061576147	0	-1.4073119947637398	-0.29656163487420933	0
4.4554412237396805	0.7199697292481215	-1.5065764859501871	0	-1.4073634578427356	-0.2815833520220911	0
4.464614557605576	0.7070599395017819	-1.5090909692868155	0	-1.4072419769286082	-0.26663302142916095	0
4.4737724210852	0.6941738227391304	-1.5114644326250126	0	-1.4069483231169815	-0.25171218074337753	0
4.48291498280356	0.6813127058634152	-1.5136976558870598	0	-1.4064832716645923	-0.23682235906795734	0
4.492042406169796	0.6684779083222918	-1.5157914227840592	0	-1.405847602191085	-0.22196507625667644	0
4.501154856556404	0.6556707321853543	-1.517746522468531	0	-1.4050420981745084	-0.20714183141008152	0
4.510252499678482	0.6428924646077989	-1.519563748860229	0	-1.4040675466692203	-0.19235410571355316	0
4.519335504818588	0.6301443734914782	-1.5212439009825813	0	-1.4029247375567089	-0.17760335740159228	0
4.528404036159805	0.6174277198413596	-1.5227877810830872	0	-1.401614464270055	-0.16289103603973806	0
4.53745826672204	0.6047437384078679	-1.5241961968745112	0	-1.4001375215960723	-0.14821856011037626	0
4.5464983583639444	0.5920936659122016	-1.5254699580217932	0	-1.3984947084080233	-0.13358734964770044	0
4.555524487106593	0.579478705777579	-1.5266098797836076	0	-1.3966868231358514	-0.11899878542205333	0
4.564536823067686	0.5669000564390531	-1.5276167797009979	0	-1.3947146667748707	-0.10445424166765932	0
4.573535538322593	0.5543589005417529	-1.5284914785585693	0	-1.3925790412460752	-0.08995507356738837	0
4.58252080179714	0.5418564122635112	-1.5292347996862006	0	-1.390280750324934	-0.07550262569687186	0
4.591492786929675	0.5293937468462764	-1.5298475694889913	0	-1.3878205975210793	-0.0610982198989687	0
4.60045166293549	0.5169720529552178	-1.5303306165537	0	-1.3851993880649356	-0.04674316954632876	0
4.609397612020502	0.5045924490309617	-1.5306847723552184	0	-1.3824179235559892	-0.032438752188710535	0
4.6183308053525725	0.4922560568290021	-1.5309108697428393	0	-1.3794770086799013	-0.01818624828718557	0
4.627251420726111	0.47996397715812616	-1.5310097436552557	0	-1.3763774456997264	-0.003986913150219628	0
4.636159631069047	0.467717305975272	-1.530982230628804	0	-1.37312003794401	0.010158004499386506	0
4.6450590395209375	0.455512429475632	-1.5308290857084847	0	-1.3697042404409074	0.024252695606130324	0
4.653961505169213	0.4433344930240726	-1.5305505565866606	0	-1.3661258659117639	0.038314327841280506	0
4.662866275507031	0.43118599080185555	-1.5301468984844895	0	-1.3623852933365372	0.05234003161211916	0
4.67177261042451	0.4190693893281023	-1.5296184232370846	0	-1.3584829651003862	0.06632697133139742	0
4.68067979098353	0.406987114479333	-1.5289654974412856	0	-1.3544193815458638	0.08027236042902514	0
4.689587129702136	0.3949415367284855	-1.528188539701885	0	-1.3501950938127567	0.09417347840685499	0
4.698493952486051	0.3829349948693824	-1.5272880200659904	0	-1.34581070975154	0.10802764347557631	0
4.707399610754694	0.37096977883214977	-1.5262644572653428	0	-1.34126688608597	0.12183223240967557	0
4.716303478428367	0.3590481331144596	-1.5251184169897574	0	-1.3365643273765389	0.13558467660682672	0
4.725204958038259	0.34717224804500335	-1.5238505090368737	0	-1.331703780226217	0.14928247218496113	0
4.734103465687473	0.3353442793510288	-1.5224613873980628	0	-1.3266860389297384	0.16292315743248134	0
4.742998445583445	0.3235663282566159	-1.520951746348637	0	-1.3215119352528086	0.1765043357867314	0
4.751889362531504	0.3118404510942205	-1.519322319534241	0	-1.3161823400533796	0.19002366476999794	0
4.760775706349745	0.30016865311933105	-1.5175738772400489	0	-1.3106981582311261	0.20347886314485408	0
4.769656984243853	0.28855289824527736	-1.5157072259140707	0	-1.305060330950408	0.21686769971592057	0
4.778532730032165	0.27699509668794414	-1.513723204425318	0	-1.299269827523159	0.2301880075986716	0
4.7874024883405655	0.26549712536176184	-1.5116226856802173	0	-1.2933276533030822	0.24343766074001244	0
4.796265834410177	0.2540608019267919	-1.5094065703598738	0	-1.287234834446244	0.25661460385801166	0
4.805122356861956	0.24268790706455606	-1.507075789085908	0	-1.280992427026967	0.26971682680153564	0
4.813971664379413	0.23138017568596408	-1.50463129918909	0	-1.2746015104755513	0.2827423747159726	0
4.822813384231627	0.2201392987886293	-1.5020740833721524	0	-1.2680631864246648	0.29568934593793456	0
4.831647155472332	0.20896693202510377	-1.4994051501391865	0	-1.261378581786865	0.30855588216500734	0
4.840472643956973	0.19786467667171515	-1.4966255277453464	0	-1.2545488354644099	0.32134019041302436	0
4.849289520690141	0.18683410700969477	-1.4937362692538898	0	-1.2475751128379269	0.33404051152504255	0
4.8580974788366165	0.17587674888894828	-1.4907384458519675	0	-1.2404585909100285	0.34665514490120314	0
4.866896222126455	0.1649940943304266	-1.4876331491589079	0	-1.2332004655564766	0.3591824317313779	0
4.8756854651041195	0.1541876011520774	-1.484421490017967	0	-1.2258019498923336	0.37162075547763057	0
4.884464941019089	0.14345868332849893	-1.4811045943409256	0	-1.2182642659904008	0.38396855302212185	0
4.893234391709037	0.13280872354557888	-1.4776836055139984	0	-1.2105886517247855	0.39622430027028605	0
4.901993569016213	0.12223907145693909	-1.4741596828504662	0	-1.2027763582528295	0.4083865142162934	0
4.910742235387963	0.11175104300935572	-1.4705340002890281	0	-1.194828648106765	0.4204537537795237	0
4.9194801620607755	0.1013459226942772	-1.4668077461019224	0	-1.1867467954855926	0.4324246172765596	0
4.9282071303475545	0.09102496208265229	-1.4629821213631893	0	-1.1785320837845639	0.44429774417218776	0
4.936922923527127	0.08078938944747939	-1.4590583426196104	0	-1.1701858120790836	0.45607180407814923	0
4.9456273376336	0.0706403970460416	-1.4550376362995021	0	-1.1617092838444032	0.46774551145438836	0
4.954320174007839	0.06057915000163654	-1.450921241112496	0	-1.1531038128316655	0.4793176154648047	0
4.9630012389412315	0.05060678671168232	-1.4467104074963975	0	-1.1443707224785082	0.4907868995845547	0
4.971670342081413	0.04072442066092181	-1.442406397714424	0	-1.1355113466304834	0.5021521795939197	0
4.980327294230459	0.030933142850447376	-1.4380104863763052	0	-1.1265270310507605	0.5134123008668032	0
4.988971916557847	0.021234011365545948	-1.4335239551210024	0	-1.11741912302124	0.5245661504518756	0
4.997604022953574	0.011628071229599142	-1.4289481010740877	0	-1.1081889890066954	0.5356126343270705	0
5.006223435678163	0.002116336706744092	-1.4242842282788362	0	-1.0988379975936449	0.5465506978404945	0
5.014829973424189	-0.0073001954575524115	-1.4195336534733385	0	-1.089367531534548	0.557379310575279	0
5.023427498402697	-0.016624916300605246	-1.414695406714847	0	-1.0797744406903353	0.5681024921852186	0
5.032025951049562	-0.025867585615874756	-1.4097648387667854	0	-1.0700484153151357	0.5787315914612929	0
5.040624290531102	-0.03502594123348034	-1.4047433573705004	0	-1.0601912128057902	0.5892641380456659	0
5.049221470744711	-0.04409776146817433	-1.3996324274210792	0	-1.0502046640629716	0.5996977137479885	0
5.0578164421300045	-0.05308086865264912	-1.394433569007835	0	-1.0400906706467108	0.6100299566580235	0
5.066408158198209	-0.061973137399273535	-1.3891483523705292	0	-1.0298511960668042	0.6202585706918552	0
5.074995565502757	-0.07077248554990183	-1.3837784028545765	0	-1.0194882765542763	0.6303813152195608	0
5.0835776119199325	-0.07947688419361569	-1.3783253947121108	0	-1.0090040101919349	0.6403960166180854	0
5.0921532452326845	-0.0880843574553376	-1.3727910506707934	0	-0.9984005573317948	0.6503005680523587	0
5.100721417989536	-0.0965929885360623	-1.3671771374125743	0	-0.9876801332113433	0.6600929364433533	0
5.109281089263536	-0.10500092237312748	-1.3614854628146578	0	-0.976845004062587	0.6697711655438133	0
5.1178312163407425	-0.11330635841268206	-1.3557178799088796	0	-0.9658974960153971	0.6793333676247619	0
5.126370771637308	-0.1215075679740493	-1.3498762739183219	0	-0.9548399718559741	0.6887777434654195	0
5.134898729108197	-0.1296028816549617	-1.343962569615697	0	-0.9436748464680195	0.6981025678497973	0
5.143414075307166	-0.1375907005771663	-1.3379787219988848	0	-0.9324045706351657	0.7073062025062188	0
5.151915804651975	-0.14546949228753228	-1.3319267176591671	0	-0.921031635131022	0.7163870913729045	0
5.160402921162908	-0.15323779281334812	-1.3258085717110517	0	-0.909558566416124	0.725343762944476	0
5.168874443795219	-0.16089421177191976	-1.3196263219873525	0	-0.897987917255402	0.734174836139431	0
5.177329399207066	-0.16843742591594787	-1.3133820322910397	0	-0.8863222743198627	0.7428790128286685	0
5.185766830183524	-0.17586618681945268	-1.3070777842681145	0	-0.8745642444756805	0.7514550866666625	0
5.19418579042725	-0.18317931615179114	-1.3007156792155818	0	-0.8627164596687968	0.7599019376019343	0
5.202585345533769	-0.1903757065243326	-1.2942978354187034	0	-0.8507815734264066	0.7682185328076875	0
5.210964578650189	-0.19745432614061784	-1.2878263818165898	0	-0.8387622505472948	0.7764039320091483	0
5.219322582719014	-0.2044142118910867	-1.2813034619341857	0	-0.8266611758714316	0.7844572794516629	0
5.2276584641872965	-0.21125447229204988	-1.2747312291276378	0	-0.8144810468704123	0.7923778072359965	0
5.23597134536388	-0.2179742890167859	-1.2681118427543026	0	-0.8022245679694134	0.8001648370309228	0
5.2442603607655185	-0.2245729134501641	-1.2614474691158695	0	-0.7898944536954975	0.8078177760176377	0
5.2525246581254486	-0.23104966708490335	-1.2547402787968744	0	-0.7774934251199457	0.8153361172729381	0
5.260763401352463	-0.23740394328446052	-1.247992442380239	0	-0.7650242032906194	0.8227194417405066	0
5.268975763949544	-0.24363520159435287	-1.2412061339824998	0	-0.7524895170960708	0.829967411541602	0
5.277160933771025	-0.2497429708887912	-1.2343835256163571	0	-0.7398920941503414	0.8370797735361037	0
5.285318112703524	-0.2557268484205224	-1.2275267856645813	0	-0.7272346592614407	0.8440563581272256	0
5.293446513042465	-0.26158649648699905	-1.2206380802156906	0	-0.7145199381561796	0.8508970752744516	0
5.301545361576489	-0.26732164473800646	-1.2137195679727875	0	-0.7017506493179584	0.8576019170750211	0
5.309613895758946	-0.27293208667681573	-1.2067734018711096	0	-0.6889295081858849	0.8641709535655562	0
5.317651367578168	-0.2784176816191811	-1.1998017241818835	0	-0.6760592193069682	0.8706043348938357	0
5.325657038061178	-0.2837783501026833	-1.1928066697179498	0	-0.6631424834195627	0.8769022858147362	0
5.333630181196168	-0.28901407580780136	-1.1857903609686151	0	-0.6501819896164126	0.8830651078034377	0
5.341570080809977	-0.294124902649524	-1.178754909389524	0	-0.6371804188486122	0.8890931754954582	0
5.349476031724711	-0.29911093474843053	-1.1717024130152696	0	-0.6241404406182139	0.8949869364964129	0
5.357347343758647	-0.3039723380166871	-1.1646349515067027	0	-0.6110647048944335	0.9007469131115683	0
5.365183336544985	-0.30870933590715316	-1.1575545894254193	0	-0.597955849213364	0.9063736971709249	0
5.372983336640403	-0.3133222068779645	-1.1504633776395103	0	-0.5848165023225285	0.9118679468340085	0
5.380746688514292	-0.31781128999224995	-1.1433633421293572	0	-0.5716492644517283	0.917230393082049	0
5.38847274325018	-0.3221769771754459	-1.136256493041854	0	-0.5584567250616757	0.922461830330796	0
5.396160865072974	-0.3264197160593895	-1.129144817611705	0	-0.5452414506796155	0.9275631196346096	0
5.403810428697859	-0.3305400074021092	-1.1220302814812833	0	-0.532005988273183	0.9325351854171972	0
5.411420819621878	-0.334538404221221	-1.1149148273863738	0	-0.5187528637164454	0.937379014235314	0
5.4189914372593995	-0.3384155123201173	-1.1078003711968896	0	-0.505484575288885	0.9420956552369483	0
5.426521691879387	-0.3421719874932849	-1.1006888037822495	0	-0.492203597985441	0.946686216597793	0
5.4340110055331055	-0.34580853486759333	-1.0935819892126435	0	-0.47891238098081845	0.9511518645265249	0
5.441458810657203	-0.34932590706980443	-1.0864817652009797	0	-0.4656133492497203	0.9554938208268364	0
5.4488645563211975	-0.35272490594713324	-1.0793899362892079	0	-0.45230889155712656	0.9597133648479018	0
5.456227703977222	-0.3560063791658268	-1.072308277041748	0	-0.43900136712613796	0.9638118291418711	0
5.463547726106053	-0.35917121836863497	-1.0652385325914653	0	-0.42569310735574944	0.9677905969907112	0
5.470824110347421	-0.3622203596902624	-1.0581824139343543	0	-0.41238640761985723	0.971651102891185	0
5.478056356318851	-0.36515478101481724	-1.0511416003065381	0	-0.3990835323423871	0.9753948289619746	0
5.485243983102599	-0.3679755035938452	-1.0441177312366499	0	-0.38578670053629993	0.9790233068977818	0
5.492386520820112	-0.37068358713238847	-1.0371124141194306	0	-0.37249810061036803	0.9825381116075619	0
5.499483511831753	-0.37328012899866236	-1.0301272225280909	0	-0.35921988770111857	0.9859408600392757	0
5.5065345192634405	-0.3757662658680123	-1.0231636872967824	0	-0.3459541671552129	0.9892332132760004	0
5.513539120352933	-0.3781431696347814	-1.016223302548781	0	-0.3327030063264061	0.9924168711824648	0
5.52049690905165	-0.3804120468090901	-1.009307522690106	0	-0.31946842918401963	0.9954935715819399	0
5.527407493656472	-0.38257413618481617	-1.0024177643639482	0	-0.3062524203379256	0.9984650871327966	0
5.534270499162524	-0.3846307080802293	-0.9955554037665985	0	-0.29305692015463664	1.0013332243231199	0
5.541085570502694	-0.3865830636430631	-0.988721773077355	0	-0.2798838180544267	1.0040998226524476	0
5.547852367055722	-0.38843253157526875	-0.9819181656731377	0	-0.26673496266468244	1.0067667502015603	0
5.5545705697727055	-0.39018046849714805	-0.9751458287412018	0	-0.2536121476390427	1.0093359043530594	0
5.561239871583595	-0.39182825473602023	-0.9684059727439556	0	-0.24051712999575864	1.0118092059221886	0
5.567859988810795	-0.3933772956551526	-0.9616997597649766	0	-0.22745160751167462	1.0141886013958639	0
5.574430652856883	-0.3948290178675291	-0.9550283117838705	0	-0.2144172346888232	1.0164760576521148	0
5.580951612361854	-0.39618486822020965	-0.948392708444767	0	-0.2014156183321711	1.0186735607335282	0
5.587422635868065	-0.39744631271705416	-0.9417939843156025	0	-0.18844831200789441	1.0207831146578497	0
5.593843511731291	-0.39861483476388865	-0.9352331289696348	0	-0.17551681593001528	1.0228067392258526	0
5.600214044688293	-0.39969193289181437	-0.9287110905340974	0	-0.16262258366390853	1.0247464668652544	0
5.6065340582777035	-0.4006791196378601	-0.9222287733062329	0	-0.14976701712602397	1.0266043414124988	0
5.612803395591733	-0.40157792002573517	-0.91578703709247	0	-0.13695146488017057	1.0283824163069244	0
5.61902191852963	-0.40238986981999514	-0.909386698117129	0	-0.12417722349367295	1.030082752371574	0
5.625189502113815	-0.4031165133053467	-0.903028535065408	0	-0.11144554917297943	1.0317074144006075	0
5.631306043781806	-0.40375940299625257	-0.896713279736083	0	-0.09875763861712764	1.033258471842207	0
5.637371458563217	-0.4043200974416496	-0.890441622239954	0	-0.08611463881534598	1.0347379955974163	0
5.64338568059065	-0.40480015988215495	-0.8842142097077202	0	-0.07351764384796254	1.036148056597586	0
5.649348655840169	-0.4052011562784058	-0.8780316541096521	0	-0.06096771010665203	1.037490722404407	0
5.655260353785863	-0.4055246548218211	-0.871894520508252	0	-0.04846583186644993	1.038768058250384	0
5.661120756348746	-0.40577222377320743	-0.8658033388557117	0	-0.03601296451577589	1.0399821228866035	0
5.666929860404495	-0.4059454304691589	-0.859758601777045	0	-0.02361001944228682	1.04113496769675	0
5.672687686781008	-0.40604584023304874	-0.8537607555869863	0	-0.011257844810194161	1.042228636921848	0
5.678394263564709	-0.40607501466824075	-0.8478102180688515	0	0.0010427387078256068	1.0432651629211391	0
5.684049640014058	-0.406034510798054	-0.8419073644115157	0	0.013290967623823409	1.0442465674931534	0
5.689667459684062	-0.4059255334286896	-0.8360383413136289	0	0.02551574203771991	1.0451770557559643	0
5.695256910179826	-0.4057487871495671	-0.8301938892574174	0	0.03773677115044657	1.0460597164533234	0
5.70081734054807	-0.4055050191714385	-0.8243750030496773	0	0.04995249532412968	1.0468959236835893	0
5.706348101914164	-0.40519500870120034	-0.8185826652075938	0	0.06216134764387519	1.0476870828010154	0
5.711848558249738	-0.4048195658742524	-0.8128178344791318	0	0.07436177720293964	1.0484346305955203	0
5.717318088882466	-0.40437953060657517	-0.8070814430031247	0	0.08655225458606529	1.0491400339358765	0
5.722756094733963	-0.40387577088987286	-0.8013743895741039	0	0.09873128585349933	1.0498047887313007	0
5.728161989353497	-0.40330918231320023	-0.7956975488843766	0	0.1108973926062826	1.0504304169259353	0
5.733535211799668	-0.40268068554782116	-0.7900517578679103	0	0.12304914097025195	1.05101846615556	0
5.738875213587282	-0.4019912263969079	-0.7844378293009201	0	0.1351851123279075	1.0515705063179062	0
5.74418146835596	-0.4012417734481265	-0.7788565415710585	0	0.14730392518194058	1.0520881287663169	0
5.74945347239487	-0.40043331648017133	-0.7733086380688194	0	0.15940423661365588	1.0525729443503704	0
5.75469074079131	-0.3995668655834683	-0.7677948312154894	0	0.17148473364959602	1.053026581089419	0
5.759892808900022	-0.3986434495858595	-0.7623158009247121	0	0.18354413672003747	1.0534506824034506	0
5.7650592360881046	-0.39766411392965656	-0.756872190688586	0	0.19558120852657615	1.0538469054816304	0
5.770189598340166	-0.3966299205951288	-0.7514646154249603	0	0.2075947370196272	1.0542169187903074	0
5.775283499547927	-0.3955419444591017	-0.746093649662206	0	0.21958356193657558	1.0545624010304595	0
5.78034056401088	-0.39440127319771984	-0.7407598355444975	0	0.2315465575918589	1.0548850386779791	0
5.785360434417236	-0.39320900640103995	-0.7354636850927602	0	0.2434826281987177	1.0551865240640008	0
5.79034278200829	-0.3919662517272623	-0.7302056696308357	0	0.2553907322417009	1.055468554195422	0
5.795287298691075	-0.39067412516383326	-0.7249862282725542	0	0.26726986413350834	1.055732828478026	0
5.800193696919789	-0.3893337496926354	-0.7198057682374631	0	0.2791190541129231	1.0559810470232374	0
5.805061713141213	-0.3879462529356061	-0.7146646614195199	0	0.2909373768235215	1.0562149091645556	0
5.80989110611128	-0.38651276611871055	-0.7095632463853435	0	0.3027239476256283	1.056436111744719	0
5.814681657509477	-0.38503442244357866	-0.7045018279616976	0	0.31447792445638245	1.0566463475826275	0
5.819433169195267	-0.38351235652256943	-0.6994806803844675	0	0.326198501459358	1.0568473038540036	0
5.824145468927585	-0.3819477011587136	-0.6945000415170294	0	0.33788492346974897	1.0570406608982652	0
5.828818404515855	-0.38034158778047505	-0.6895601193030431	0	0.3495364720665888	1.0572280905947073	0
5.833451842020352	-0.37869514583617747	-0.6846610939532435	0	0.36115246136780566	1.0574112550003396	0
5.838045673322375	-0.3770094988327607	-0.6798031102323256	0	0.3727322573917132	1.0575918054181872	0
5.842599808779066	-0.3752857655928327	-0.6749862855209411	0	0.3842752601740608	1.0577713809439675	0
5.847114179074452	-0.37352505839455874	-0.670210708161522	0	0.39578090881621325	1.057951607453324	0
5.851588734136845	-0.3717284821905125	-0.6654764389099403	0	0.40724867918806457	1.0581340965429014	0
5.85602344439354	-0.36989713293503157	-0.6607835099171974	0	0.4186780876201443	1.0583204446392849	0
5.860418298847693	-0.36803209720487867	-0.6561319270746929	0	0.43006868648815955	1.058512232054488	0
5.86477330497583	-0.3661344511604681	-0.6515216704342375	0	0.4414200644330769	1.058711022186614	0
5.869088488049121	-0.36420525978715207	-0.6469526952373591	0	0.452731845101662	1.0589183607682446	0
5.873363889284436	-0.36224557673764063	-0.6424249341828315	0	0.4640036827774819	1.0591357751219144	0
5.877599568822765	-0.3602564420167704	-0.637938294579741	0	0.4752352707260689	1.0593647737270746	0
5.881795601905082	-0.35823888278601945	-0.6334926627005595	0	0.4864263316644132	1.059606845521718	0
5.885952077362448	-0.35619391328496225	-0.6290879056820641	0	0.49757661415035875	1.0598634593480645	0
5.89006910092206	-0.35412253241382863	-0.6247238683177875	0	0.5086859019063172	1.0601360637591786	0
5.894146791967059	-0.35202572450824465	-0.6204003767807155	0	0.5197540056812476	1.0604260865108994	0
5.898185284508382	-0.34990445810396303	-0.6161172378766577	0	0.5307807663844846	1.0607349343704635	0
5.902184723905707	-0.3477596869497586	-0.6118742427988278	0	0.5417660466485926	1.0610639926702576	0
5.9061452684725575	-0.3455923485458747	-0.6076711656968526	0	0.5527097356509421	1.0614146252647838	0
5.9100670890300835	-0.34340336374125424	-0.603507764412299	0	0.5636117484173205	1.0617881744146722	0
5.913950366631886	-0.3411936374190807	-0.5993837831488895	0	0.5744720199953189	1.0621859605332167	0
5.917795293207867	-0.3389640576296915	-0.5952989520371974	0	0.5852905076777024	1.0626092822344784	0
5.921602072117605	-0.33671549474244317	-0.5912529867846449	0	0.5960671930754597	1.0630594164654774	0
5.925370914089196	-0.3344488033689833	-0.5872455932217646	0	0.6068020711070512	1.0635376181316518	0
5.929102038857744	-0.332164821034769	-0.5832764657855887	0	0.6174951549864232	1.0640451203727295	0
5.932795675522061	-0.329864367555562	-0.5793452873531484	0	0.6281464777124784	1.0645831347915453	0
5.936452061325784	-0.32754824540309196	-0.5754517307417696	0	0.638756089049716	1.0651528515147566	0
5.940071439082057	-0.32521724103435445	-0.571595461648674	0	0.6493240484423939	1.0657554390088655	0
5.943654059603258	-0.322872123085695	-0.567776136252634	0	0.6598504324325734	1.066392044698824	0
5.947200180528	-0.32051364283208894	-0.5639934026408185	0	0.6703353316937026	1.0670637951003838	0
5.950710063710944	-0.31814253570276346	-0.5602469037643808	0	0.6807788436787267	1.0677717956296602	0
5.954183977545652	-0.31575951955371123	-0.5565362751242524	0	0.6911810798225296	1.0685171313555775	0
5.9576221951896375	-0.3133652956724961	-0.5528611468187037	0	0.7015421606502193	1.0693008670179223	0
5.961024994059106	-0.31096054899237896	-0.5492211442303768	0	0.7118622145749012	1.070124047268624	0
5.9643926555281155	-0.30854594819207903	-0.5456158884873659	0	0.7221413772899418	1.0709876969674739	0
5.9677254657502905	-0.30612214499359175	-0.5420449957132543	0	0.7323797946116102	1.0718928218063104	0
5.971023713052351	-0.3036897759568872	-0.5385080799410883	0	0.7425776148117981	1.0728404080412335	0
5.974287688773446	-0.3012494618415798	-0.5350047523327562	0	0.7527349914211624	1.0738314230905965	0
5.97751768852387	-0.29880180659798994	-0.5315346199341646	0	0.7628520874728353	1.074866816386438	0
5.980714008229701	-0.2963474003129436	-0.5280972900235685	0	0.7729290634316214	1.075947518588504	0
5.983876947011489	-0.2938868170443807	-0.5246923671162236	0	0.7829660864145597	1.0770744429087178	0
5.987006804524587	-0.2914206168740343	-0.5213194559136011	0	0.7929633220387263	1.0782484846500366	0
5.990103883113697	-0.28894934425429997	-0.5179781590664303	0	0.8029209414838493	1.0794705224204268	0
5.993168486537725	-0.28647352901379597	-0.5146680786210084	0	0.812839117708272	1.0807414181723007	0
5.996200918319305	-0.2839936877476481	-0.511388817873276	0	0.8227180202940662	1.0820620169539676	0
5.999201483456154	-0.28151032250590774	-0.5081399795867124	0	0.832557821154947	1.0834331480478356	0
6.002170486146198	-0.27902392273776827	-0.5049211685139541	0	0.84235868727754	1.0848556243982546	0
6.005108232762239	-0.2765349628954037	-0.501731988228451	0	0.8521207906800663	1.0863302444512184	0
6.008015029301373	-0.2740439046244305	-0.49857204393401494	0	0.861844300232618	1.087857791459854	0
6.010891180251546	-0.27155119786753085	-0.4954409437469202	0	0.8715293779399215	1.089439033251328	0
6.0137369915591	-0.2690572784185008	-0.4923382955089566	0	0.8811761890287166	1.09107472424597	0
6.01655276761349	-0.2665625706325296	-0.48926371010359554	0	0.8907848919617939	1.0927656042730571	0
6.019338811524013	-0.2640674873452389	-0.48621680119362215	0	0.9003556393986252	1.094512399046127	0
6.022095427387068	-0.26157242796263436	-0.48319718276917095	0	0.9098885861067043	1.0963158220177127	0
6.0248229176132675	-0.25907778096184897	-0.48020447209113226	0	0.9193838799390053	1.0981765731865507	0
6.027521582796636	-0.2565839241817347	-0.477238289862469	0	0.9288416613868944	1.1000953393156798	0
6.030191723869528	-0.2540912229741281	-0.4742982578781568	0	0.9382620712101808	1.1020727958575887	0
6.032833639314326	-0.2516000329160553	-0.4713840021029912	0	0.9476452407618635	1.1041096053917199	0
6.035447626134371	-0.24911069907980254	-0.46849515162051214	0	0.9569912954084796	1.1062064186370153	0
6.038033980392848	-0.24662355566378125	-0.46563133804536816	0	0.9663003565316344	1.1083638752807037	0
6.0405929968526415	-0.24413892646860078	-0.4627921959233538	0	0.9755725403427621	1.1105826041270213	0
6.0431249680441	-0.24165712595491678	-0.45997736376901593	0	0.9848079545563222	1.1128632226611097	0
6.045630184636052	-0.2391784590555753	-0.4571864836594303	0	0.9940066997310929	1.1152063376688277	0
6.048108935837366	-0.2367032209345059	-0.45441920078590997	0	1.003168870780401	1.1176125459645145	0
6.050561509300589	-0.23423169722568835	-0.4516751635546614	0	1.0122945566844324	1.1200824346994904	0
6.0529881895148065	-0.23176416581875642	-0.4489540253818721	0	1.0213838345126474	1.1226165800507586	0
6.0553892603805455	-0.22930089442081047	-0.44625544180525667	0	1.0304367790278233	1.1252155501526973	0
6.0577650027353505	-0.22684214322490454	-0.44357907324828716	0	1.039453453447423	1.127879902861364	0
6.060115695823829	-0.22438816357519914	-0.4409245833616741	0	1.0484339149536657	1.1306101876006152	0
6.062441616000092	-0.22193919947718457	-0.4382916404759358	0	1.0573782097461064	1.133406944174248	0
6.064743038945785	-0.2194954854270014	-0.43567991507915765	0	1.0662863815499115	1.1362707057046344	0
6.067020236976234	-0.2170572494014863	-0.4330890828503786	0	1.0751584612602505	1.1392019957068702	0
6.069273480656395	-0.21462471131815933	-0.4305188228155953	0	1.0839944731316797	1.1422013302994365	0
6.071503037170198	-0.21219808495531642	-0.42796881919195784	0	1.0927944283561735	1.145269216294094	0
6.073709173087249	-0.20977757511235803	-0.42543875821081945	0	1.1015583359143448	1.1484061551916216	0
6.075892151315833	-0.20736338107768681	-0.42292833158258325	0	1.1102861905306574	1.1516126392666466	0
6.078052233582167	-0.20495569407090866	-0.42043723363638813	0	1.1189779824654285	1.1548891553051046	0
6.080189678111908	-0.202554699963869	-0.41796516396731276	0	1.1276336881956752	1.158236181421185	0
6.0823047409644095	-0.2001605779700471	-0.41551182588578517	0	1.136253275668358	1.1616541891789298	0
6.084397676139551	-0.1977735006681128	-0.41307692626962833	0	1.1448367047069201	1.1651436440256346	0
6.086468735379647	-0.19539363437010707	-0.41066017576927555	0	1.1533839261689858	1.1687050052238632	0
6.088518168010246	-0.19302113945308397	-0.4082612889708005	0	1.1618948812319645	1.1723387257880002	0
6.090546220385337	-0.1906561711602644	-0.40587998502707634	0	1.170369498992231	1.176045251629373	0
6.092553137309505	-0.18829887809822973	-0.4035159859686951	0	1.1788077023122467	1.1798250242853283	0
6.094539159926849	-0.18594940485522518	-0.40116901916453734	0	1.1872093988916734	1.183678477163401	0
6.096504528184586	-0.1836078892549648	-0.3988388143979934	0	1.1955744915373592	1.1876060403256876	0
6.098449478853119	-0.18127446483470747	-0.3965251061802335	0	1.2039028697261218	1.1916081368501235	0
6.100374246406944	-0.1789492599531108	-0.3942276326898211	0	1.2121944132177573	1.1956851846259915	0
6.102279063587063	-0.17663239724127328	-0.39194613507339227	0	1.2204489944157861	1.1998375977509257	0
6.1041641598403364	-0.17432399563320652	-0.38968035928833045	0	1.2286664715282198	1.204065783304663	0
6.106029762541803	-0.1720241690297604	-0.38743005462226676	0	1.2368466937222884	1.2083701440289163	0
6.107876096733329	-0.16973302674810833	-0.38519497398101743	0	1.2449894999001625	1.212751077894837	0
6.109703384928915	-0.16745067389922638	-0.38297487410226694	0	1.2530947177266032	1.2172089777243706	0
6.111511847393277	-0.1651772111766352	-0.38076951519661145	0	1.2611621647397258	1.2217442319237497	0
6.113301702357505	-0.16291273471018297	-0.378578660658607	0	1.2691916492164463	1.226357225154837	0
6.115073164362532	-0.160657338299427	-0.3764020790768208	0	1.277182962596305	1.231048334063825	0
6.116826447671477	-0.15841110921078166	-0.3742395400271654	0	1.2851358947089793	1.2358179362541803	0
6.118561762718202	-0.1561741328151777	-0.37209081840884745	0	1.293050217658997	1.2406664010231425	0
6.120279317631865	-0.15394649079003073	-0.36995569256082234	0	1.3009256925165456	1.2455940932706715	0
6.121979319156567	-0.15172826003915466	-0.36783394309135914	0	1.3087620734340548	1.250601376263309	0
6.123661970763801	-0.14951951526435261	-0.36572535520516997	0	1.316559098849356	1.2556886062196955	0
6.125327474419906	-0.14732032678389434	-0.3636297164802394	0	1.3243164994792165	1.2608561374820653	0
6.126976029188111	-0.14513076248389092	-0.3615468185986718	0	1.3320339917060726	1.2661043183093317	0
6.12860783211843	-0.14295088676838985	-0.35947645621324975	0	1.3397112815527197	1.2714334935426	0
6.1302230787563765	-0.14078075998083114	-0.3574184262734174	0	1.3473480669716456	1.2768440063992708	0
6.131821960963942	-0.13862044144315114	-0.35537253078165365	0	1.3549440273992306	1.2823361911707893	0
6.133404669753477	-0.13646998576301062	-0.3533385731665423	0	1.3624988369941726	1.2879103826505964	0
6.134971392940235	-0.13432944610987282	-0.35131636126480664	0	1.3700121533495304	1.293566908089921	0
6.136522317141824	-0.13219887160837432	-0.34930570473547967	0	1.3774836268765713	1.299306094173052	0
6.138057625948304	-0.13007830994430294	-0.34730641740426227	0	1.3849128918753382	1.3051282603612633	0
6.139577501395398	-0.1279678054524276	-0.3453183153420114	0	1.3922995734542012	1.3110337241998642	0
6.141082122822339	-0.12586740079851633	-0.3433412183369057	0	1.399643281840684	1.3170227968965078	0
6.142571668185155	-0.1237771352561775	-0.341374948159751	0	1.4069436186066977	1.323095788359266	0
6.144046312751784	-0.12169704662789209	-0.33941933026279164	0	1.4142001701396019	1.329253001920801	0
6.145506230475396	-0.11962716941525872	-0.33747419195081574	0	1.4214125142121699	1.3354947398586274	0
6.146951592183496	-0.11756753747785198	-0.33553936477467095	0	1.4285802108870262	1.3418212956244446	0
6.148382567681973	-0.11551818114842251	-0.3336146817163336	0	1.4357028127379419	1.348232962686663	0
6.1497993240995275	-0.11347912968151944	-0.33169997938775714	0	1.4427798564855	1.3547300272232907	0
6.151202027223576	-0.11145040943474654	-0.32979509622261866	0	1.449810869473741	1.3613127739507702	0
6.152590840210264	-0.10943204581817455	-0.3278998742088132	0	1.4567953630542263	1.367981480040918	0
6.153965924615676	-0.10742406189950984	-0.3260141574825296	0	1.4637328375695662	1.3747364197045366	0
6.155327439913211	-0.10542647919167851	-0.32413779297351303	0	1.4706227797625884	1.3815778617451404	0
6.156675543739461	-0.10343931738338677	-0.3222706300596004	0	1.4774646638415	1.3885060705540397	0
6.158010391842414	-0.101462594500631	-0.3204125206277097	0	1.4842579510485963	1.3955213056712663	0
6.159332138304042	-0.09949632666052495	-0.3185633187532914	0	1.4910020906249437	1.4026238227813614	0
6.160640934794309	-0.0975405292661228	-0.31672288173691443	0	1.4976965158303563	1.4098138694696767	0
6.161936931814948	-0.0955952152371284	-0.3148910683546779	0	1.5043406501217977	1.4170916917095242	0
6.163220277850898	-0.09366039635167489	-0.3130677400360703	0	1.5109339026561988	1.4244575291031323	0
6.1644911191421645	-0.09173608367976781	-0.3112527611917472	0	1.5174756669325482	1.4319116131527923	0
6.165749600506919	-0.08982228642272913	-0.30944599803992257	0	1.52396532485036	1.4394541716959914	0
6.166995865036074	-0.08791901244692514	-0.307647319029975	0	1.5304022449801902	1.4470854269667914	0
6.1682300538129695	-0.0860262687902371	-0.30585659524445025	0	1.5367857809475607	1.454805593560424	0
6.169452306185194	-0.08414406132654229	-0.3040737000078362	0	1.5431152726686659	1.4626148797141705	0
6.1706627604672395	-0.08227239375157641	-0.30229850785051854	0	1.5493900498337947	1.4705134916215452	0
6.171861552514855	-0.08041126985273199	-0.3005308965870243	0	1.5556094243630272	1.478501623979025	0
6.173048817018827	-0.07856069158439015	-0.2987707454210737	0	1.5617726969513548	1.4865794680169409	0
6.174224686350187	-0.0767206609336448	-0.2970179366495207	0	1.5678791509229935	1.4947472034113476	0
6.175389292421457	-0.07489117708072106	-0.2952723528909608	0	1.5739280617435665	1.5030050107855237	0
6.176542764332244	-0.07307224015169693	-0.2935338805946182	0	1.5799186846447546	1.51135305499315	0
6.177685230410044	-0.07126384808529948	-0.2918024069882986	0	1.5858502650769557	1.5197914990920243	0
6.178816816354115	-0.06946599962897067	-0.2900778228805459	0	1.5917220289313367	1.52832049044748	0
6.179937647563755	-0.06767869071507226	-0.2883600191277459	0	1.5975331944891926	1.5369401776236902	0
6.181047847254769	-0.06590191750794291	-0.28664888949221595	0	1.603282962509874	1.5456506960261676	0
6.182147536808864	-0.06413567592310042	-0.2849443301283157	0	1.6089705179251064	1.5544521698162637	0
6.183236837027372	-0.06237995967334527	-0.28324623763825246	0	1.614595036198488	1.5633447215725569	0
6.184315866548976	-0.06063476286692075	-0.2815545115210946	0	1.620155675017683	1.5723284593010385	0
6.185384742344762	-0.058900079281165106	-0.27986905342282326	0	1.6256515767572803	1.581403479689015	0
6.186443580266364	-0.0571759015321927	-0.27818976627684544	0	1.6310818711949118	1.5905698722737116	0
6.187492495000337	-0.05546222119787363	-0.2765165543655171	0	1.6364456751565495	1.5998277188470456	0
6.1885315995400605	-0.05375902973409178	-0.2748493241613391	0	1.6417420897113733	1.6091770884166747	0
6.1895610054445624	-0.05206631811127069	-0.2731879839252079	0	1.6469702014175596	1.6186180388829212	0
6.190580823219501	-0.05038407624021769	-0.2715324430925472	0	1.6521290841682021	1.6281506201086458	0
6.191591161036837	-0.04871229513889948	-0.2698826143595437	0	1.6572177926470266	1.6377748613979808	0
6.192592127170315	-0.04705096296100855	-0.2682384097229981	0	1.6622353745549867	1.6474907939703987	0
6.1935838272645505	-0.04540006956398129	-0.2665997449416334	0	1.667180856789407	1.6572984244965947	0
6.194566366262613	-0.04375960336863365	-0.26496653639216655	0	1.6720532550970901	1.6671977529729376	0
6.1955398481268125	-0.04212955186178696	-0.26333870151398975	0	1.6768515725774307	1.6771887698532215	0
6.1965043746771755	-0.04050990359061206	-0.2617161607597619	0	1.6815747939278867	1.6872714435480871	0
6.197460047321358	-0.038900645313582796	-0.2600988347095769	0	1.6862218939460842	1.6974457376232157	0
6.198406966129375	-0.03730176359181616	-0.2584866456151849	0	1.6907918329190967	1.7077116009317077	0
6.199345229317287	-0.03571324571250219	-0.25687951829906813	0	1.6952835541684508	1.7180689612038926	0
6.20027493429544	-0.0341350779660965	-0.25527737838277703	0	1.6996959891351535	1.7285177357273163	0
6.201196177543267	-0.03256724589455878	-0.2536801524916281	0	1.7040280567281307	1.7390578297141481	0
6.202109053738726	-0.031009735816011384	-0.2520877697720733	0	1.7082786592554473	1.7496891257464742	0
6.203013657270722	-0.029462532290256183	-0.25050015927080044	0	1.7124466895412407	1.7604115006128978	0
6.203910080692032	-0.027925620797620947	-0.2489172526366737	0	1.7165310237466538	1.771224806781944	0
6.2047984157007114	-0.026398986105185842	-0.2473389824177015	0	1.7205305259990613	1.782128883210578	0
6.2056787529405675	-0.024882612645008295	-0.24576528241281487	0	1.7244440475086562	1.7931235524970048	0
6.20655118190247	-0.023376484722489207	-0.24419608785566285	0	1.728270426203011	1.8042086190509674	0
6.207415791216736	-0.021880586049166185	-0.24263133489603073	0	1.7320084880927469	1.8153838722102245	0
6.208272668239135	-0.020394900494535236	-0.24107096135288908	0	1.7356570455564924	1.8266490803573043	0
6.209121899142239	-0.018919411967608286	-0.23951490656755464	0	1.739214897907506	1.8380039912758173	0
6.209963569443342	-0.017454103534954368	-0.23796311044442658	0	1.7426808337305695	1.8494483385876501	0
6.210797763667236	-0.01599895803795553	-0.23641551406638056	0	1.7460536295383948	1.8609818368303312	0
6.21162456516923	-0.014553958436390853	-0.23487206003406289	0	1.749332049219769	1.872604178327358	0
6.212444056379182	-0.013119087417124125	-0.23333269202524615	0	1.7525148452121935	1.8843150358547476	0
6.213256318876359	-0.011694327294502812	-0.23179735465881499	0	1.7556007589418334	1.896114063150358	0
6.2140614334172	-0.01027965999185459	-0.23026599344414983	0	1.7585885210683574	1.9080008948110416	0
6.214859479830631	-0.008875067255474534	-0.22873855498355253	0	1.7614768512561532	1.9199751442108548	0
6.215650536718975	-0.00748053121307833	-0.22721498755859768	0	1.7642644573454336	1.9320363982630164	0
6.2164346822281455	-0.006096033047225847	-0.22569523966025445	0	1.7669500383334333	1.9441842284189317	0
6.217211993180396	-0.004721554553389439	-0.22417926166727703	0	1.7695322815578096	1.956418176809837	0
6.21798254620142	-0.003357076177139379	-0.2226670036626257	0	1.7720098667452557	1.9687377732188096	0
6.218746416632906	-0.002002578963585518	-0.22115841755471705	0	1.7743814625968415	1.9811425174852517	0
6.21950367944165	-0.0006580429750608714	-0.2196534552997409	0	1.7766457299691765	1.9936318934368886	0
6.220254408160475	0.0006765508030665754	-0.21815207100533515	0	1.7788013189138048	2.0062053509744167	0
6.220998676180818	0.002001222731204292	-0.21665421836721316	0	1.7808468728200644	2.0188623268085024	0
6.221736559514834	0.0033159994206073884	-0.2151598450230521	0	1.7827810353728986	2.03160229274837	0
6.222468129371154	0.004620900489345977	-0.2136689075190413	0	1.784602430598962	2.044424628468603	0
6.223193456761762	0.005915946728092682	-0.21218136209583144	0	1.7863096763437187	2.057328698215293	0
6.223912611998019	0.007201159179447549	-0.21069716570233765	0	1.7879013831500064	2.0703138417802287	0
6.2246256640853295	0.00847655803086242	-0.2092162772602233	0	1.7893761533644599	2.08337936279648	0
6.225332681865484	0.009742164632521092	-0.20773865531276217	0	1.7907325840348545	2.096524548772135	0
6.226033733565067	0.010998000668817542	-0.20626425894721948	0	1.7919692661100655	2.109748662675719	0
6.226728886289319	0.012244087228351304	-0.2047930488691162	0	1.7930847839781556	2.1230509327328413	0
6.227418206778749	0.013480446136552377	-0.2033249858199159	0	1.794077717239744	2.1364305660632197	0
6.228101761322056	0.0147070997790038	-0.201860030748612	0	1.7949466407568933	2.1498867468272795	0
6.22877961521807	0.015924070114290124	-0.20039814596633676	0	1.7956901243388756	2.1634186251597	0
6.229451833211556	0.017131379434117053	-0.1989392942251706	0	1.796306733825859	2.177025325045464	0
6.230118479965666	0.0183290511915078	-0.19748343768189106	0	1.796795031754685	2.1907059536718267	0
6.2307796189460225	0.019517107975593063	-0.19603054032475942	0	1.7971535767862206	2.2044595783065035	0
6.2314353129840985	0.020695572502445664	-0.19458056676770633	0	1.7973809248528085	2.218285236929787	0
6.232085624910255	0.021864468732832376	-0.19313348084331391	0	1.7974756296892243	2.2321819513086996	0
6.232730616601233	0.023023820140255096	-0.19168924770470197	0	1.797436242856325	2.2461487065886026	0
6.233370350850396	0.024173653052249125	-0.1902478296276792	0	1.797261313888625	2.260184491587433	0
6.234004891836271	0.025313997470410476	-0.18880918484343945	0	1.7969493888594834	2.2742883109453387	0
6.234634299755326	0.026444877402343022	-0.18737327968541873	0	1.7964990130401166	2.288459065865923	0
6.235258634655859	0.027566317733091858	-0.1859400800059024	0	1.795908731126554	2.3026956367154257	0
6.235877955776843	0.028678343017729268	-0.18450955268263494	0	1.7951770881471725	2.3169968677853943	0
6.2364923217474715	0.02978097782115251	-0.1830816651759635	0	1.7943026299961138	2.331361571154609	0
6.237101790871067	0.03087424720872932	-0.18165638487164001	0	1.7932839035602517	2.3457885329019836	0
6.237706421023971	0.03195817654536373	-0.1802336793082915	0	1.79211945722753	2.360276510529554	0
6.238306269145601	0.03303279056298342	-0.17881351738499954	0	1.7908078425062053	2.3748242202325973	0
6.23890139215003	0.03409811497611564	-0.17739586721738304	0	1.7893476128026178	2.3894303583736134	0
6.239491846162368	0.035154175094982386	-0.1759806979417513	0	1.787737325549478	2.4040935826989553	0
6.240077686761104	0.03620099624244444	-0.17456797915355493	0	1.7859755424386994	2.41881251764339	0
6.240658969384283	0.03723860446129751	-0.17315767992645667	0	1.784060828719333	2.4335857642440386	0
6.241235748733495	0.03826702543098922	-0.17174977024958626	0	1.7819917555442695	2.448411884854624	0
6.241808078883159	0.03928628464694496	-0.17034422078092512	0	1.779766900539772	2.463289405258605	0
6.242376013243946	0.040296407339895694	-0.16894100295308892	0	1.777384848853885	2.4782168131195754	0
6.242939605386947	0.04129741992401898	-0.1675400869370327	0	1.774844190294839	2.493192579367217	0
6.24349890780436	0.04228934777561866	-0.16614144470778008	0	1.7721435252089748	2.5082151252869345	0
6.244053972704309	0.04327221663075359	-0.1647450480895799	0	1.769281461951018	2.523282842986175	0
6.244604851748675	0.04424605210325161	-0.163350869412976	0	1.7662566188125108	2.5383940880867804	0
6.245151596169863	0.04521087987562262	-0.16195888122849728	0	1.763067624222095	2.553547182528335	0
6.245694256339391	0.046166724923461015	-0.16056905741837788	0	1.759713120217496	2.5687404021507763	0
6.246232882271816	0.047113612391776215	-0.15918137193132306	0	1.7561917605857822	2.583971990137849	0
6.246767523658603	0.04805156763768584	-0.15779579869362953	0	1.7525022112931992	2.5992401578301307	0
6.24729822952949	0.04898061562098715	-0.15641231249157328	0	1.7486431536322549	2.614543074806937	0
6.247825048231688	0.04990078085738905	-0.1550308890495114	0	1.7446132856630951	2.62987886771194	0
6.248348027536599	0.05081208759504932	-0.15365150477318623	0	1.7404113227029014	2.6452456228257417	0
6.248867214990194	0.0517145604122414	-0.15227413583546975	0	1.736035995511612	2.6606413960887445	0
6.249382657275734	0.05260822309601553	-0.15089875987324786	0	1.7314860565881782	2.6760641940185175	0
6.249894400411478	0.053493098980534864	-0.14952535549636137	0	1.726760280157733	2.691511978939363	0
6.250402489997745	0.054369211366033766	-0.1481539016452288	0	1.7218574612491635	2.7069826760636606	0
6.250906971173558	0.05523658343264269	-0.14678437771666836	0	1.716776417180127	2.722474172027368	0
6.251407888116621	0.05609523737432435	-0.14541676494452693	0	1.71151599407441	2.737984299179551	0
6.2519052845594025	0.056945195283155114	-0.14405104502946134	0	1.7060750633917612	2.7535108509878	0
6.252399203547762	0.057786478730013136	-0.1426872008185798	0	1.700452525947756	2.7690515743325275	0
6.252889687832782	0.05861910942721421	-0.14132521524474725	0	1.694647308982184	2.7846041816306104	0
6.253376778862923	0.05944310751462339	-0.1399650741490707	0	1.6886583797276913	2.8001663186764696	0
6.253860517986964	0.0602584936028038	-0.13860676297287675	0	1.6824847330984898	2.815735602501233	0
6.2543409455073355	0.06106528717015184	-0.13725026942390853	0	1.676125405019907	2.831309591047374	0
6.254818101312594	0.061863507633293416	-0.13589558173564836	0	1.6695794664552768	2.846885803305233	0
6.255292024620162	0.0626531739146744	-0.13454268941467412	0	1.662846028515744	2.8624617110246278	0
6.255762753614711	0.06343430384851871	-0.1331915843126535	0	1.6559242499240296	2.8780347266703594	0
6.256230326101177	0.06420691527637833	-0.1318422587964111	0	1.6488133299385634	2.8936022248723763	0
6.256694778878062	0.06497102501569361	-0.13049470758006826	0	1.6415125197938085	2.90916152176662	0
6.2571561482092255	0.06572664965190227	-0.12914892640308973	0	1.6340211179922581	2.9247098907651936	0
6.25761446955232	0.06647380510210835	-0.12780491285002485	0	1.6263384768362164	2.9402445537037596	0
6.258069777763562	0.06721250696341366	-0.1264626657876986	0	1.6184640014930736	2.9557626880301835	0
6.258522106745537	0.06794276995609937	-0.1251221864382367	0	1.610397158531205	2.9712614151718832	0
6.258971489635145	0.06866460825076766	-0.12378347787151904	0	1.602137475569047	2.98673780726594	0
6.259417958802784	0.06937803548727264	-0.12244654504673293	0	1.5936845439851275	3.0021888876437197	0
6.259861545942527	0.07008306493953569	-0.1211113945792472	0	1.5850380198703928	3.0176116345878836	0
6.260302282014626	0.07077970944445036	-0.11977803494679877	0	1.5761976277117695	3.0330029801094556	0
6.260740197254462	0.07146798143938801	-0.11844647649820511	0	1.5671631629068168	3.0483598111108696	0
6.261175320754456	0.07214789233546356	-0.11711673276919594	0	1.5579345034523178	3.0636789556044026	0
6.261607681144352	0.07281945361677197	-0.11578881845437812	0	1.5485115988641731	3.078957207608298	0
6.262037306206916	0.07348267626481524	-0.11446275061031679	0	1.5388944808717058	3.094191314882361	0
6.262464222972039	0.07413757093781262	-0.11313854840573667	0	1.5290832643401553	3.1093779835436655	0
6.262888457650729	0.07478414790298	-0.11181623336278487	0	1.5190781516884981	3.124513877158571	0
6.263310035883883	0.07542241744935717	-0.11049582861534189	0	1.508879429835945	3.139595627204482	0
6.263728982171124	0.07605238905821339	-0.10917736073065573	0	1.4984874868174036	3.154619814360919	0
6.264145320742815	0.07667407275800138	-0.10786085700739367	0	1.4879027933585411	3.169583001579296	0
6.264559074813767	0.07728747803512169	-0.10654634784793003	0	1.4771259238424275	3.1844817093579736	0
6.264970267046444	0.0778926145671633	-0.10523386532707937	0	1.4661575473903135	3.1993124345010386	0
6.265378919297957	0.07848949188525903	-0.10392344402044851	0	1.4549984369450817	3.2140716432987553	0
6.265785052978916	0.07907811993779904	-0.1026151198787134	0	1.4436494619739308	3.228755786901802	0
6.266188688490393	0.07965850831056631	-0.10130893205928992	0	1.4321116063873551	3.2433612835301897	0
6.266589845865113	0.0802306671974128	-0.10000492088301731	0	1.4203859529760716	3.2578845443379993	0
6.266988544635647	0.08079460723837034	-0.09870312826321365	0	1.4084736886406453	3.2723219714815004	0
6.267384803488984	0.08135033906918282	-0.0974035988474009	0	1.3963761166343218	3.286669948541454	0
6.26777864070239	0.08189787397816609	-0.09610637860857935	0	1.3840946454504397	3.3009248593562965	0
6.268170074493139	0.08243722441371396	-0.09481151368349568	0	1.371630778671171	3.315083103817332	0
6.268559122121908	0.08296840277166956	-0.09351905332967068	0	1.358986144237088	3.3291410686490344	0
6.268945800425652	0.08349142217515693	-0.09222904817818589	0	1.3461624792744156	3.343095150037458	0
6.269330126190616	0.08400629700123051	-0.090941548977049	0	1.333161618151584	3.3569417704636835	0
6.269712115461645	0.08451304197402246	-0.08965660888814168	0	1.3199855159609053	3.3706773572307815	0
6.270091784049964	0.0850116728781816	-0.08837428178427588	0	1.3066362320877392	3.3842983642967677	0
6.27046914801444	0.08550220719760049	-0.08709462059363417	0	1.293115912570281	3.3978012929719648	0
6.270844222174606	0.08598466219582053	-0.08581768231885899	0	1.2794268428772364	3.411182642206522	0
6.27121702224902	0.08645905770633733	-0.08454352075992201	0	1.2655713705543745	3.4244389885929327	0
6.271587563346859	0.08692541418076423	-0.08327219160197118	0	1.2515519583376669	3.437566935865067	0
6.2719558604526995	0.08738375332817677	-0.08200375074477653	0	1.2373711657598514	3.450563135714678	0
6.272321928462116	0.08783409816359669	-0.08073825414910345	0	1.223031646409022	3.463424292458883	0
6.272685782040844	0.08827647283914404	-0.07947575829335023	0	1.2085361519851736	3.4761471614823876	0
6.273047436613083	0.08871090383452787	-0.07821631670132966	0	1.1938874906619974	3.4887285869631315	0
6.273406906415956	0.08913741759972992	-0.07695998666765272	0	1.1790886031239605	3.5011654371888623	0
6.273764206832117	0.08955604334950823	-0.07570682109725364	0	1.1641424658321122	3.513454688789821	0
6.274119352919754	0.08996681127860907	-0.07445687357887175	0	1.1490521477252265	3.5255933784596105	0
6.274472360061437	0.09036975330991079	-0.07321019607147816	0	1.1338207805009153	3.537578628121778	0
6.274823243497292	0.09076490253430379	-0.07196684050410226	0	1.1184515754514064	3.549407631626039	0
6.275172019413695	0.09115229440770452	-0.07072685487008298	0	1.102947772364145	3.5610776938474142	0
6.2755187031943365	0.09153196475956824	-0.06949028938383735	0	1.0873127129791051	3.572586174123375	0
6.275863311052749	0.09190395158714794	-0.06825719064048168	0	1.0715497653654669	3.583930543199784	0
6.276205859468743	0.09226829437612911	-0.06702760355965201	0	1.055662344471872	3.595108365981311	0
6.276546365080078	0.09262503394596802	-0.06580157172754672	0	1.039653913233002	3.6061172996893256	0
6.276884844820443	0.09297421255622738	-0.06457913685639742	0	1.0235279722109165	3.6169550998959057	0
6.277221315645224	0.09331587358289513	-0.06336033973156158	0	1.0072880686872914	3.6276196131261282	0
6.277555795256242	0.09365006220999866	-0.062145217542998815	0	0.9909377575890831	3.6381088009891958	0
6.277888301782932	0.09397682503170925	-0.06093380498008191	0	0.9744806116832382	3.648420730454152	0
6.278218853247732	0.0942962094773142	-0.05972613613808392	0	0.9579202438231295	3.658553557978028	0
6.278547468164174	0.09460826435429542	-0.05852224230332426	0	0.9412602733493951	3.668505548713691	0
6.278874165559212	0.09491303979835543	-0.05732215182169118	0	0.9245043200429667	3.6782750771018264	0
6.27919896437743	0.09521058665870819	-0.056125892247749797	0	0.9076560302785192	3.687860609067836	0
6.279521884025477	0.09550095695818134	-0.054933488314160284	0	0.8907190451443446	3.6972607184104076	0
6.279842944250542	0.09578420371538088	-0.05374496234016311	0	0.8736970022039435	3.7064740827259337	0
6.280162165176712	0.09606038091343966	-0.052560334062436535	0	0.8565935292251119	3.7154994838638618	0
6.280479566892115	0.09632954308708087	-0.051379622139063066	0	0.8394122622879824	3.7243357956912746	0
6.2807951703321185	0.09659174601715209	-0.050202840839000985	0	0.8221567940936623	3.732982007992859	0
6.281108996116639	0.09684704568646686	-0.049030004342316885	0	0.8048307329845225	3.7414371931669566	0
6.281421065477714	0.09709549900179335	-0.04786112326380906	0	0.7874376487116743	3.7497005307937297	0
6.281731399407779	0.09733716304878628	-0.04669620781816675	0	0.769981115901468	3.757771283622533	0
6.282040019672704	0.09757209583890544	-0.04553526400625403	0	0.7524646539217767	3.7656488229837723	0
6.28234694794225	0.09780035556615725	-0.044378296858824884	0	0.7348917720327274	3.7733326044479187	0
6.2826522059384455	0.09802200068527642	-0.04322530987411184	0	0.7172659582119144	3.7808221706187437	0
6.2829558155657415	0.09823708996155169	-0.04207630451888022	0	0.6995906686837249	3.7881171529457207	0
6.28325779889624	0.09844568240806462	-0.04093128027524669	0	0.681869325711287	3.7952172696547017	0
6.283558178219251	0.09864783726725244	-0.039790234445230444	0	0.6641053117199528	3.802122325070291	0
6.283856975770753	0.09884361378040313	-0.03865316317413733	0	0.6463019825451076	3.8088322015680283	0
6.284154213846221	0.09903307122717919	-0.0375200610236003	0	0.628462658409517	3.815346860597432	0
6.2844499148024395	0.09921626888559618	-0.036390920965547635	0	0.610590621434607	3.8216663409185845	0
6.284744100858662	0.09939326587319541	-0.035265735145454925	0	0.5926891255033272	3.8277907526317874	0
6.285036794502682	0.0995641213576497	-0.03414449333484242	0	0.5747613695309178	3.8337202838887277	0
6.285328018388502	0.09972889444101958	-0.033027183322448396	0	0.556810501313697	3.8394551963005528	0
6.285617793995595	0.09988764338811038	-0.03191379607228443	0	0.5388396987836963	3.844995797295111	0
6.285906144304468	0.10004042709188724	-0.030804315462038392	0	0.5208520030245735	3.8503424903831664	0
6.2861930909464245	0.10018730347203253	-0.02969872924104905	0	0.5028504932212942	3.855495718450317	0
6.286478655832042	0.10032833035324987	-0.02859702278850377	0	0.4848381844701716	3.860455993467648	0
6.286762861361108	0.10046356550606779	-0.027499178305065923	0	0.46681801246336196	3.8652238970679287	0
6.28704572873132	0.10059306581221761	-0.026405181357861414	0	0.4487929393824195	3.8698000501246246	0
6.28732727946254	0.10071688799868918	-0.02531501501456521	0	0.4307658566570691	3.874185137517382	0
6.287607535188201	0.10083508849235032	-0.02422866065718879	0	0.41273959669065785	3.878379901969915	0
6.287886516828235	0.10094772305362468	-0.023146101203800538	0	0.394716985130764	3.882385129924066	0
6.2881642456890585	0.10105484722615903	-0.0220673168613483	0	0.3767007693060051	3.886201666336571	0
6.288440741817472	0.10115651568321544	-0.020992291535114196	0	0.3586937241659647	3.889830390221971	0
6.288716026151582	0.10125278304615948	-0.019921004491127627	0	0.34069851208216867	3.8932722426061988	0
6.288990118590352	0.10134370315418233	-0.01885343787694729	0	0.32271780780706044	3.896528199252816	0
6.28926303892954	0.10142932941650444	-0.017789573103417847	0	0.3047542371937646	3.8995992819732272	0
6.2895348066567704	0.1015097147369961	-0.016729391660222546	0	0.2868103901354166	3.902486554675264	0
6.289805441287845	0.10158491160699556	-0.015672873821494113	0	0.26888879792086406	3.905191125429683	0
6.29007496155933	0.10165497187550798	-0.014620001815431752	0	0.2509919863179091	3.907714136926786	0
6.2903433859147935	0.10171994690823048	-0.013570757947725338	0	0.23312244332094528	3.910056770891727	0
6.290610732314062	0.10177988754912422	-0.01252512536563856	0	0.21528263162983557	3.912220245405674	0
6.290877018646826	0.10183484422222565	-0.01148308645858017	0	0.19747496086629734	3.914205817282694	0
6.291142262799129	0.1018848669273743	-0.010444622612777885	0	0.1797017827564781	3.9160147806256704	0
6.291406481289194	0.10193000499774847	-0.009409719570456603	0	0.16196548245823564	3.9176484567517322	0
6.291669690596395	0.10197030739143018	-0.00837836224675254	0	0.14426838959943342	3.919108203426054	0
6.291931907672267	0.1020058227384269	-0.007350532740013297	0	0.1266127435423756	3.9203954152775395	0
6.292193147563018	0.10203659901941949	-0.006326219666352334	0	0.10900085332611278	3.921511510857738	0
6.292453425567412	0.10206268391071123	-0.005305409719549558	0	0.09143495248738463	3.9224579438410614	0
6.292712756454374	0.10208412468429048	-0.004288090751920742	0	0.07391725160577733	3.923236198113243	0
6.2929711550805285	0.10210096826966863	-0.00327424936600514	0	0.056449896510974165	3.923847788725929	0
6.293228634087035	0.10211326113734326	-0.0022638799654152884	0	0.03903512394399915	3.9242942563783285	0
6.293485208278252	0.10212104956762477	-0.0012569675868802474	0	0.02167496542155505	3.9245771758968093	0
6.293740889687388	0.1021243794228446	-0.0002535072748716474	0	0.004371580864095767	3.9246981466837507	0
6.293805482430544	0.10212452060918999	-3.4639835813123077e-11	0	6.153989514159908e-10	3.9247032760182003	0
