# Supplementary material for: Multi-orbit lunar GNSS constellation design with distant retrograde orbit and Halo orbit combination
Source: Sci Rep. 2023 Jun 22;13:10158. doi: 10.1038/s41598-023-37348-x (PMC10287729; doi:10.1038/s41598-023-37348-x)
Supplement: Supplementary file 1 — Supplementary Information. [file 41598_2023_37348_MOESM1_ESM.zip › supplement materials of the manuscript/Figure 3/Distant Retrograde Orbit/448.csv]

Time (TU)	X (LU)	Y (LU)	Z (LU)	VX (LU/TU)	VY (LU/TU)	VZ (LU/TU)
0	0.17678282196937573	0	0	1.1306936963209047e-11	2.8914663316093345	0
0.0005922548252894592	0.1767790169435213	0.001712471823414283	0	-0.012849073013116243	2.8914001601929655	0
0.0011814250922084018	0.17676768177959679	0.0034159471895873557	0	-0.025628693229040975	2.8912030521657615	0
0.00177212923450888	0.1767487596751437	0.005123702114579472	0	-0.03843651663275791	2.8908740692262795	0
0.0023644090731904824	0.17672219329718325	0.006835778307721841	0	-0.05127086844113304	2.8904122976429805	0
0.002958305512128463	0.17668792463927072	0.008552213616637131	0	-0.06413001693942592	2.8898168465700733	0
0.003553862490197776	0.17664589480265772	0.010273053422814806	0	-0.07701225905682745	2.8890868450492224	0
0.004151122241494722	0.17659604425430078	0.011998336914962509	0	-0.08991581772371943	2.888221447298668	0
0.004750130011267538	0.17653831248003396	0.013728110685976052	0	-0.10283894384761035	2.8872198274982717	0
0.005350929781666796	0.17647263831396104	0.015462416355417414	0	-0.11577982393242167	2.886081186317308	0
0.00595356775240481	0.17639895960205523	0.01720130059057992	0	-0.12873665518188782	2.8848047458884536	0
0.006558090164684659	0.1763172133978286	0.018944808790739783	0	-0.14170759854057016	2.8833897540145244	0
0.0071645433781668075	0.17622733597961338	0.020692985280680948	0	-0.15469078047589951	2.8818354852741064	0
0.007772975881792173	0.17612926253866057	0.022445879073867903	0	-0.16768433603395888	2.880141236438661	0
0.008383435487006022	0.17602292758192178	0.024203535747483466	0	-0.1806863487656925	2.8783063342485233	0
0.00899597012555504	0.17590826485659175	0.025965999714996052	0	-0.19369486807827302	2.876330134901301	0
0.009610629396164527	0.1757852070587604	0.027733318643305943	0	-0.20670794219472607	2.874212019829325	0
0.010227463139789507	0.1756536860752791	0.02950553931575215	0	-0.21972358790253313	2.8719514006717715	0
0.010846521527860838	0.17551363298584852	0.031282707854631595	0	-0.23273979266643863	2.8695477200950923	0
0.011467855532359239	0.17536497796553563	0.033064871037505016	0	-0.24575452472857948	2.867000450900437	0
0.012091516847753872	0.17520765029359123	0.03485207603616818	0	-0.2587657315978483	2.864309096956403	0
0.012717556717479239	0.1750415786672768	0.036644367021623554	0	-0.2717713158876937	2.861473199326354	0
0.013346026600701206	0.17486669108438413	0.03844178705000312	0	-0.2847691498145034	2.858492334981218	0
0.013976978853319147	0.1746829146706439	0.040244379978739205	0	-0.29775708969009534	2.8553661145829	0
0.014610467726885611	0.17449017535647557	0.04205219327679764	0	-0.3107329965419466	2.8520941777347253	0
0.015246544669350326	0.17428839932180323	0.04386526458142031	0	-0.3236946402936107	2.848676218209212	0
0.015885264432825102	0.17407751116936376	0.04568363909964582	0	-0.3366398254788863	2.84511195360402	0
0.01652667996255223	0.17385743554638503	0.04750735500419791	0	-0.34956628750361723	2.841401153476394	0
0.017170845057782207	0.17362809634696424	0.04933645099488285	0	-0.362471747705575	2.837543626427613	0
0.01781781389332775	0.17338941688761564	0.051170964906026434	0	-0.37535390429571686	2.8335392236648773	0
0.01846764053780638	0.1731413201223292	0.05301093231601404	0	-0.3882104236241119	2.8293878431562587	0
0.019120378595982666	0.1728837288460894	0.05485638552050001	0	-0.4010389343115535	2.825089433508463	0
0.019776082975913354	0.1726165650474534	0.056707358510226964	0	-0.413837063081129	2.8206439836165527	0
0.020434808306173453	0.17233975055555134	0.05856388246919603	0	-0.4266024045122195	2.8160515339139898	0
0.021096607566102207	0.1720532077159291	0.06042598191544468	0	-0.43933249624977844	2.8113121878777876	0
0.021761535348681728	0.17175685807734203	0.06229368388538583	0	-0.45202488361034326	2.8064260905396057	0
0.022429645724394556	0.17145062333945707	0.06416701190015081	0	-0.46467707952994003	2.8013934444662927	0
0.02310099242667463	0.17113442535579773	0.06604598648815678	0	-0.4772865699195071	2.7962145099506928	0
0.023775628752131236	0.17080818626275873	0.06793062490861194	0	-0.48985081364942595	2.790889607209292	0
0.024453608311480298	0.17047182818910564	0.06982094325039273	0	-0.50236725835117	2.7854191116769558	0
0.025134984670562972	0.17012527348092144	0.07171695542304157	0	-0.5148333353363822	2.77980345769394	0
0.025819809089096854	0.16976844595694174	0.07361866688435036	0	-0.5272464206110409	2.7740431586675203	0
0.026508133933284703	0.1694012692702683	0.07552608415603142	0	-0.5396038996855573	2.7681387802684663	0
0.027200010805225272	0.16902366793236995	0.07743920962972196	0	-0.5519031354647399	2.762090956742354	0
0.027895491834725464	0.16863556669154392	0.07935804515722536	0	-0.5641414935281425	2.755900380580297	0
0.028594626833934666	0.1682368922007306	0.08128258421973499	0	-0.5763162944014332	2.7495678286664935	0
0.02929746552799085	0.16782757190573377	0.08321281813232421	0	-0.5884248560207175	2.7430941438211383	0
0.030004057012083838	0.16740753443531697	0.08514873457683564	0	-0.6004644867963108	2.7364802403257937	0
0.030714450176705266	0.16697670943701928	0.08709031880169214	0	-0.6124324955596184	2.729727100553633	0
0.03142869261174149	0.16653502833131884	0.08903755066541631	0	-0.6243261758823974	2.722835785900875	0
0.03214683120385723	0.1660824240656771	0.09099040632725926	0	-0.6361428194284988	2.715807431826727	0
0.03286891236482483	0.16561883106357195	0.09294885891696683	0	-0.647879722690008	2.7086432459361123	0
0.03359498092054007	0.16514418603938635	0.09491287557976956	0	-0.6595341721194495	2.7013445192988126	0
0.034325081283521845	0.16465842735661776	0.09688242072507422	0	-0.6711034666080709	2.6939126150907233	0
0.035059256860811454	0.1641614955068827	0.09885745448640945	0	-0.6825849111369959	2.6863489744773097	0
0.035797550068513075	0.16365333320684858	0.10083793283607548	0	-0.6939758204770511	2.6786551164312735	0
0.0365400019214776	0.163133885791344	0.10282380656785654	0	-0.7052735164658193	2.670832641880034	0
0.03728665370887223	0.16260310013695037	0.1048150258571092	0	-0.7164753568897251	2.6628832156401407	0
0.03803754426578161	0.16206092667483435	0.10681153305197416	0	-0.7275786975517554	2.654808594700789	0
0.038792711752502575	0.16150731825338627	0.10881326752965156	0	-0.7385809230517024	2.6466106089103185	0
0.03955219305452467	0.16094223066247726	0.11082016419221359	0	-0.7494794413519045	2.638291166561971	0
0.040316025068740054	0.16036562175981373	0.11283215695555958	0	-0.7602717055441669	2.6298522392475236	0
0.04108424298952133	0.15977745282402253	0.11484917431130084	0	-0.7709551924747295	2.6212958794062162	0
0.04185688106965486	0.15917768808049812	0.11687114144449087	0	-0.7815274171938056	2.612624210763607	0
0.04263397260754935	0.15856629478753578	0.11889798030022726	0	-0.7919859360073701	2.603839426990716	0
0.04341554989767002	0.15794324334917545	0.12092960955766456	0	-0.8023283489979037	2.594943790645514	0
0.04420164414868239	0.15730850745361535	0.12296594452522193	0	-0.8125523021226041	2.585939632366299	0
0.04499228705753938	0.15666206285042808	0.12500690130927977	0	-0.8226555103143023	2.5768293308238275	0
0.045787507343786074	0.15600389022569452	0.1270523879575182	0	-0.8326357156610624	2.5676153504982406	0
0.046587334167123545	0.15533397248172837	0.12910231340471237	0	-0.842490734264696	2.5583002002605206	0
0.047391797033880884	0.15465229480171594	0.13115658728051383	0	-0.8522184562520336	2.548886431789633	0
0.048200922855975624	0.15395884717237135	0.1332151124907753	0	-0.8618168123458644	2.5393766715293475	0
0.04901473903837545	0.15325362181957472	0.1352777932182689	0	-0.8712838138110999	2.5297735821423593	0
0.049833272857731786	0.15253661372979435	0.13734453340042024	0	-0.880617546160745	2.5200798670043842	0
0.050656550622869015	0.1518078213986582	0.13941523469462977	0	-0.8898161611822403	2.5102982774277955	0
0.051484598353392946	0.15106724625810578	0.1414897982887264	0	-0.8988778864348524	2.500431601899502	0
0.052317442291291184	0.15031489221464603	0.1435681262554	0	-0.9078010319135982	2.490482657121177	0
0.05315510850577059	0.14955076598902448	0.14565012062609775	0	-0.9165839864775689	2.48045428981059	0
0.053997623576228955	0.14877487647723045	0.147735685150982	0	-0.9252252256283645	2.4703493656154403	0
0.05484501331656809	0.1479872359031129	0.14982472219765983	0	-0.933723298807435	2.460170781492235	0
0.05569730437775222	0.14718785832252498	0.15191713677813803	0	-0.9420768461939697	2.4499214435833765	0
0.056554523083807574	0.14637676067397914	0.15401283372684788	0	-0.9502845870187768	2.4396042782901444	0
0.057416696711605514	0.14555396154358782	0.1561117208855482	0	-0.9583453319113736	2.4292222140090223	0
0.05828385335790576	0.14471948123180875	0.15821370878991042	0	-0.9662579806688788	2.4187781798834664	0
0.05915602167419523	0.14387334195556484	0.16031871004385623	0	-0.9740215189385562	2.4082751062263266	0
0.060033230756913414	0.14301556791015874	0.16242663908118132	0	-0.9816350164854444	2.3977159231386125	0
0.06091551050257388	0.1421461848759836	0.16453741304208466	0	-0.9890976293872717	2.387103553598075	0
0.06180289215253399	0.14126521962023283	0.16665095307591993	0	-0.9964086032082242	2.3764409043645456	0
0.06269540751013074	0.14037270060801588	0.1687671824661209	0	-1.0035672648734295	2.3657308729483133	0
0.06359308977690906	0.13946865711194087	0.17088602861625157	0	-1.010573027952317	2.354976335215273	0
0.06449597338427136	0.13855311930946193	0.17300742262524837	0	-1.017425389272691	2.34418014519202	0
0.06540409383642605	0.13762611837748664	0.1751312988977832	0	-1.0241239257794754	2.3333451348286838	0
0.06631748750972165	0.1366876866398601	0.17725759466159047	0	-1.0306682912342782	2.322474114363025	0
0.0672361930316486	0.13573785608580283	0.17938625314762086	0	-1.0370582239412058	2.311569854025947	0
0.06816025017737762	0.13477665942776465	0.18151722096683756	0	-1.0432935362200004	2.3006350954796977	0
0.06908970025231928	0.1338041296444748	0.1836504489599424	0	-1.0493741148030513	2.2896725456498497	0
0.07002458562279809	0.13282030041121248	0.1857858910791597	0	-1.0552999154265466	2.2786848807550255	0
0.0709649505936048	0.1318252051199598	0.18792350635372332	0	-1.0610709661075692	2.267674734588793	0
0.07191084132872258	0.1308188768923361	0.19006325863675255	0	-1.0666873637714267	2.2566446982905464	0
0.0728623049553312	0.12980134947457	0.19220511452188907	0	-1.0721492663785779	2.2455973296857907	0
0.07381939037663321	0.12877265632345916	0.1943490451365382	0	-1.0774568954229455	2.2345351427566205	0
0.07478214881215847	0.12773282996381793	0.1964950272741854	0	-1.0826105360564169	2.223460600602077	0
0.07575063264860422	0.12668190317068023	0.19864304075202288	0	-1.0876105280626238	2.212376127990953	0
0.07672489567200319	0.1256199086806145	0.20079306888480167	0	-1.092457264910877	2.201284107938117	0
0.07770499394553676	0.12454687819022685	0.2029451003566281	0	-1.0971511955989888	2.1901868711649137	0
0.07869098475870803	0.12346284345814665	0.2050991268310128	0	-1.1016928168541276	2.179086707644989	0
0.0796829276147874	0.12236783518482362	0.20725514504933507	0	-1.1060826753636415	2.1679858550959077	0
0.08068088303254128	0.12126188429628477	0.20941315414882195	0	-1.1103213598921624	2.1568865121950145	0
0.0816849134063084	0.12014502096788952	0.21157315747683514	0	-1.1144095029198224	2.1457908287083627	0
0.08269508306289759	0.11901727452771553	0.21373516263317882	0	-1.1183477783538918	2.134700904851605	0
0.08371145763890217	0.11787867412487335	0.21589918006540237	0	-1.1221368967641339	2.1236187981450474	0
0.08473410418684792	0.1167292485946489	0.21806522324524405	0	-1.1257776038373937	2.1125465221978112	0
0.08576309231277282	0.115569025158968	0.22023331100565469	0	-1.129270682184829	2.101486034556985	0
0.0867984917555528	0.11439803213668132	0.22240346236428368	0	-1.132616940878986	2.090439262986402	0
0.08784037552433854	0.11321629539231423	0.22457570306527938	0	-1.1358172240230588	2.0794080720160175	0
0.08888881642308818	0.11202384225820447	0.22675005823569291	0	-1.1388723976205861	2.0683943002788796	0
0.08994388994054892	0.11082069825581613	0.22892655836833872	0	-1.1417833568471172	2.0573997301038784	0
0.09100567301303067	0.10960688849173496	0.23110523666835034	0	-1.1445510202410394	2.0464261010928153	0
0.09207424322829101	0.10838243857217789	0.2332861273798468	0	-1.1471763261479757	2.0354751186135647	0
0.09314968003562552	0.10714737322526466	0.2354692682270807	0	-1.1496602344020415	2.0245484416142605	0
0.09423206442833534	0.10590171666673466	0.23765469970072117	0	-1.1520037237897167	2.0136476864276203	0
0.09532147898721925	0.10464549255631381	0.2398424650887849	0	-1.1542077905554862	2.0027744268556233	0
0.09641800703001942	0.10337872498973476	0.2420326087246769	0	-1.1562734453048693	1.9919302031105375	0
0.09752173402298976	0.10210143688307569	0.24422517877283453	0	-1.158201714455923	1.98111650825435	0
0.09863274598911767	0.10081365182646744	0.24642022400599134	0	-1.1599936359443215	1.9703348044504185	0
0.09975113065521916	0.09951539277553656	0.24861779605340031	0	-1.1616502601310519	1.9595865121529954	0
0.10087697701657987	0.0982066825732878	0.25081794849180755	0	-1.1631726478083615	1.9488730149433275	0
0.10201037552785365	0.09688754374882788	0.2530207371792324	0	-1.1645618693217565	1.9381956582665973	0
0.10315141685032944	0.09555799999927256	0.2552262177947869	0	-1.165819002092168	1.927555761684699	0
0.10430019452297276	0.09421807310323356	0.2574344509809179	0	-1.1669451327028824	1.9169545943952417	0
0.10545680237997218	0.09286778595357145	0.25964549730148573	0	-1.1679413528846951	1.9063934000264826	0
0.10662133503118584	0.09150716202826424	0.26185941817166386	0	-1.1688087594933703	1.8958733924182354	0
0.10779388891394441	0.09013622419048657	0.26407627783525806	0	-1.1695484544943584	1.8853957466081372	0
0.10897456131456341	0.08875499586107122	0.2662961414701405	0	-1.1701615433296597	1.8749616082846559	0
0.11016345118789898	0.08736350009139951	0.268519076708641	0	-1.170649134618161	1.864572087042881	0
0.11136065813202613	0.08596176079543912	0.27074515168699287	0	-1.1710123388966056	1.8542282659762443	0
0.11256628296833332	0.08454980210496411	0.27297443611971667	0	-1.171252268283414	1.843931197028407	0
0.11378042794450342	0.08312764816622746	0.2752070016474264	0	-1.1713700357874857	1.8336818998539157	0
0.11500319584330529	0.08169532421949838	0.27744292017799227	0	-1.1713667545869342	1.8234813698725456	0
0.1162346912849436	0.08025285511024546	0.2796822662607981	0	-1.1712435375372963	1.8133305678178637	0
0.1174750319742465	0.0788002521566572	0.2819251373154123	0	-1.171001493548036	1.8032303295727532	0
0.11872432456013098	0.07733754146994432	0.2841716097270176	0	-1.1706417296264118	1.7931815656029706	0
0.11998267665273163	0.07586474991697509	0.2864217608759033	0	-1.1701653510103234	1.7831851605242233	0
0.121250196525008	0.07438190550895567	0.2886756686030557	0	-1.1695734609105504	1.7732419758373337	0
0.1225269943046874	0.07288903604736995	0.29093341332224404	0	-1.1688671595370075	1.7633528410111396	0
0.12381318060832744	0.07138617076350824	0.2931950755770321	0	-1.1680475442758287	1.753518564700362	0
0.12510886734228013	0.06987333942333453	0.29546073745796964	0	-1.1671157089299786	1.743739928897634	0
0.12641416781955025	0.0683505722347542	0.29773048278719044	0	-1.1660727431565001	1.7340176886163787	0
0.12772919556892146	0.06681790128008691	0.30000439504228726	0	-1.164919733072865	1.7243525811819969	0
0.1290540661822783	0.06527535840525756	0.3022825605597062	0	-1.163657759419369	1.7147453129303813	0
0.13038889598053588	0.0637229768210599	0.3045650662074976	0	-1.1622878982875482	1.705196569589332	0
0.13173380215997946	0.062160790976291486	0.30685199964606963	0	-1.1608112207842685	1.695707015493389	0
0.13308890309991678	0.06058883624527522	0.3091434498531954	0	-1.159228792447806	1.6862772917625672	0
0.13445431822134865	0.05900714913843042	0.31143950687945265	0	-1.1575416731202537	1.6769080177113194	0
0.13583016830371974	0.057415766982587046	0.31374026237634267	0	-1.1557509162823545	1.6675997890894738	0
0.13721657528229517	0.055814728204631986	0.31604580924627995	0	-1.153857569007468	1.6583531799356732	0
0.13861366180344903	0.05420407289249981	0.31835624090553366	0	-1.1518626723647933	1.6491687458840374	0
0.14002155188963378	0.05258384207528413	0.32067165239226614	0	-1.1497672603122946	1.6400470200711557	0
0.14144037067614373	0.05095407807719494	0.3229921399249294	0	-1.1475723598244152	1.6309885152951769	0
0.14287024416355384	0.049314824850827596	0.325317800501299	0	-1.145278991102553	1.6219937259175679	0
0.14431129984214983	0.04766612731076983	0.32764873291808994	0	-1.1428881664081818	1.6130631242536428	0
0.14576366648285694	0.046008031627158996	0.32998503742073787	0	-1.1404008901532725	1.60419716235189	0
0.14722747378517548	0.04434058567969524	0.3323268151371599	0	-1.1378181593310623	1.5953962744983539	0
0.1487028525116596	0.042663838954377704	0.33467416830279995	0	-1.135140963170753	1.5866608766586134	0
0.15018993474830536	0.040977842300063023	0.33702720067785047	0	-1.1323702825213582	1.5779913652567539	0
0.15168885388285158	0.03928264800846104	0.33938601750892816	0	-1.1295070897167392	1.5693881176923334	0
0.15319974416343685	0.03757831036718995	0.3417507248376986	0	-1.1265523492900693	1.560851495186615	0
0.15472274134390201	0.035864884984560697	0.344121430519617	0	-1.1235070166189867	1.552381839388051	0
0.1562579823786147	0.03414242919142725	0.34649824374295257	0	-1.1203720383718239	1.5439794744716222	0
0.1578056051859488	0.032411002361333534	0.34888127466946856	0	-1.1171483528990076	1.5356447086986384	0
0.1593657490439719	0.030670665522259784	0.35127063505309025	0	-1.113836889334015	1.5273778325213023	0
0.16093855553389919	0.0289214803683338	0.35366643967163497	0	-1.1104385654147784	1.519179114051344	0
0.16252416595551458	0.027163512197302408	0.35606880238224276	0	-1.1069542929275729	1.5110488129384605	0
0.1641227235965575	0.025396827438715994	0.3584778395989737	0	-1.1033849727971083	1.5029871686469798	0
0.1657343729053104	0.023621494636059212	0.3608936690308938	0	-1.0997314967699476	1.494994405104175	0
0.16735925936205973	0.021837584645795032	0.36331640950010596	0	-1.095994747660815	1.4870707315411036	0
0.1689975306362527	0.020045169429630322	0.3657461826681162	0	-1.092175596610719	1.4792163371500533	0
0.17064933478127506	0.018244324097957707	0.36818311034950774	0	-1.0882749071805422	1.471431400139044	0
0.17231482167786344	0.016435125389312178	0.370627316665738	0	-1.0842935319639275	1.4637160809782759	0
0.17399414316866335	0.014617651598283075	0.3730789282265044	0	-1.0802323121367616	1.45607052224176	0
0.17568745102217245	0.012791984843697646	0.3755380711619187	0	-1.0760920823361015	1.4484948581222783	0
0.17739489953162627	0.010958208318482774	0.37800487492644047	0	-1.0718736643524016	1.4409892027849975	0
0.17911664364774957	0.009116408373355842	0.38047946958342255	0	-1.067577871627281	1.4335536590430071	0
0.18085284052414005	0.007266672925117866	0.3829619880409317	0	-1.0632055053987712	1.4261883118092828	0
0.18260364798150625	0.005409093168133397	0.3854525638478203	0	-1.0587573585000898	1.4188932349670935	0
0.18436922538044068	0.003543762706481518	0.38795133245773206	0	-1.054234213172294	1.411668487769201	0
0.18614973390859643	0.0016707773246185725	0.3904584316328226	0	-1.0496368402853011	1.4045141139525466	0
0.1879453357648986	-0.00020976408059944604	0.3929740002945058	0	-1.0449660014129005	1.3974301452779998	0
0.18975619472078167	-0.0020977600224700243	0.3954981793239898	0	-1.0402224473860793	1.3904165994200821	0
0.19158248909768116	-0.003993119786495295	0.3980311295169179	0	-1.0354068839457182	1.383473431325366	0
0.19342439342538	-0.0058957441361442015	0.40057300588939204	0	-1.0305200195037958	1.3766006057797746	0
0.19528207616507337	-0.007805523025052254	0.4031239547521744	0	-1.0255625717467698	1.3697981039176823	0
0.19715570607426652	-0.00972234220224513	0.4056841226510029	0	-1.0205352511136836	1.3630658980994772	0
0.19904545442949106	-0.011646085423878285	0.408253659426343	0	-1.015438754869257	1.3564039439144442	0
0.20095149314009333	-0.013576632445511194	0.4108327156379499	0	-1.0102737721592479	1.3498121871509938	0
0.2028739955878767	-0.015513859811467757	0.41342144372615725	0	-1.0050409817791088	1.3432905608437156	0
0.20481313716982488	-0.017457641320849596	0.41601999874301604	0	-0.9997410506940935	1.3368389836273913	0
0.20676909452574507	-0.01940784716773002	0.41862853731312444	0	-0.994374636144223	1.3304573625395437	0
0.20874204568942628	-0.021364344018626844	0.42124721784723795	0	-0.9889423852546111	1.3241455925899843	0
0.21073216986561905	-0.02332699471657269	0.4238762002568989	0	-0.9834449356731538	1.3179035575437525	0
0.2127396482998687	-0.02529565906072517	0.4265156471107877	0	-0.9778829131882131	1.3117311272883316	0
0.21476466321990798	-0.027270192681299397	0.4291657222410551	0	-0.9722569346721465	1.3056281612666836	0
0.21680739857266862	-0.029250447685012042	0.43182659172207905	0	-0.9665676060676425	1.2995945062663226	0
0.21886803929661144	-0.031236271867594055	0.43449842292747193	0	-0.9608155244376502	1.2936299986640754	0
0.22094677258964432	-0.033227509856568915	0.43718138618271873	0	-0.9550012744557741	1.287734460805549	0
0.22304378593180949	-0.0352240011289642	0.4398756522127111	0	-0.949125433958828	1.2819077067431905	0
0.22515926981879675	-0.03722558254124392	0.44258139566988564	0	-0.943188566326829	1.276149534599816	0
0.22729341516209808	-0.03923208576289444	0.4452987917917208	0	-0.9371912277932383	1.2704597339216188	0
0.22944641453669296	-0.041243338384972135	0.4480280180136809	0	-0.93113396398564	1.2648380822124612	0
0.23161846135734224	-0.043259163067034735	0.45076925293065817	0	-0.925017312276424	1.259284347118659	0
0.23380975173375465	-0.04527937917517247	0.453522678644067	0	-0.9188417965935248	1.25379828170777	0
0.23602048255100352	-0.04730380090561986	0.45628847833519276	0	-0.91260793285889	1.248379629483641	0
0.23825085164232257	-0.0493322373753977	0.4590668365017784	0	-0.9063162285440306	1.2430281238232401	0
0.24050105889962928	-0.05136449355017024	0.4618579403485275	0	-0.8999671795750622	1.2377434852903124	0
0.24277130521338983	-0.05340036918950866	0.46466197846630586	0	-0.8935612733604872	1.232525424216531	0
0.2450617936296526	-0.05543965979885856	0.46747914226532317	0	-0.8870989855659562	1.2273736380268045	0
0.24737272700920757	-0.0574821544557368	0.47030962309640856	0	-0.8805807867579919	1.2222878165132418	0
0.24970431057256162	-0.05952763799715633	0.4731536153900421	0	-0.8740071352619814	1.2172676360277495	0
0.25205675145791734	-0.061575890515571545	0.47601131609609815	0	-0.8673784784525633	1.2123127606214423	0
0.25443025727463486	-0.06362668600644421	0.4788829229236726	0	-0.860695256872151	1.207422845094535	0
0.25682503683061036	-0.06567979292956001	0.4817686352366342	0	-0.8539579022175152	1.202597533315327	0
0.2592413000293841	-0.06773497403733462	0.4846686539319099	0	-0.8471668376670927	1.1978364583569128	0
0.26167925875824605	-0.06979198703950314	0.4875831825017629	0	-0.840322475425637	1.1931392407181416	0
0.2641391257554264	-0.07185058354624367	0.490512425668052	0	-0.8334252199506195	1.1885054905357428	0
0.266621114836056	-0.07391050918028311	0.4934565896555801	0	-0.8264754673535948	1.183934807028421	0
0.26912544095682145	-0.07597150354696372	0.4964158822672811	0	-0.8194736052565205	1.1794267782868697	0
0.2716523200505042	-0.0780333000140693	0.4993905126856555	0	-0.8124200132914736	1.1749809814802996	0
0.27420196961627247	-0.08009562610670701	0.5023806921616009	0	-0.8053150614916076	1.1705969817390092	0
0.27677460726636033	-0.08215820224521378	0.5053866323026713	0	-0.7981591143793773	1.166274334570568	0
0.279370453154711	-0.08422074361538724	0.5084085479080248	0	-0.7909525242428576	1.162012581639334	0
0.2819897265296449	-0.08628295732811826	0.5114466529361309	0	-0.7836956407554105	1.1578112564178067	0
0.2846326490169555	-0.08834454495386727	0.5145011643222246	0	-0.7763888018902182	1.1536698786406856	0
0.28729944244459926	-0.09040520071538977	0.5175722994366693	0	-0.7690323399916602	1.1495879577465709	0
0.28999032880969616	-0.09246461140715176	0.5206602760490957	0	-0.7616265818787941	1.1455649926809914	0
0.29270553183149806	-0.0945224575123053	0.5237653141009901	0	-0.7541718445967612	1.1416004694140307	0
0.2954452754369249	-0.09657841195939064	0.5268876339491307	0	-0.7466684396216254	1.1376938631057387	0
0.29820978411559146	-0.09863214032828226	0.5300274567620535	0	-0.7391166719040435	1.1338446373916367	0
0.30099928315623425	-0.10068330095312909	0.5331850047713897	0	-0.7315168392506198	1.1300522439061642	0
0.3038139982470119	-0.10273154455364368	0.5363605007986518	0	-0.7238692334427007	1.1263161226911504	0
0.3066541554248538	-0.10477651413431428	0.5395541681800713	0	-0.7161741403940678	1.1226357020857063	0
0.3095199813903795	-0.10681784514471537	0.542766231098598	0	-0.7084318393209995	1.119010398156881	0
0.31241170237757365	-0.1088551646122883	0.5459969132939604	0	-0.7006426058158162	1.1154396159571605	0
0.3153295446907252	-0.1108880914829124	0.5492464386475396	0	-0.6928067103964357	1.1119227486025491	0
0.3182737363457092	-0.11291623769280985	0.5525150329763383	0	-0.684924414130804	1.1084591751739787	0
0.321244503008274	-0.11493920530141792	0.5558029194877999	0	-0.6769959795425473	1.105048265371773	0
0.3242420722813881	-0.11695658940310909	0.5591103235123179	0	-0.6690216591371201	1.1016893742561358	0
0.32726666942667404	-0.11896797517211835	0.5624374677365681	0	-0.6610017068261755	1.0983818469591338	0
0.330318521189239	-0.1209729404041715	0.565784576392503	0	-0.652936367750974	1.0951250141759752	0
0.33339785295129665	-0.12297105357177611	0.5691518720828623	0	-0.6448258858515991	1.0919181951339416	0
0.33650489041706266	-0.12496187490267895	0.5725395775914488	0	-0.6366704994135807	1.0887606955829576	0
0.33963985751179476	-0.12694495499700373	0.5759479135470669	0	-0.6284704465939871	1.0856518097606906	0
0.34280297812419325	-0.1289198359318097	0.5793771002832505	0	-0.6202259608352693	1.0825908183902784	0
0.34599447422497354	-0.13088605006258	0.5828273557491613	0	-0.6119372757733934	1.079576990323226	0
0.34921456797739164	-0.13284312132831302	0.5862988977478568	0	-0.6036046197327436	1.0766095803016762	0
0.35246347946020395	-0.1347905638401571	0.5897919414214536	0	-0.5952282216355351	1.0736878309198234	0
0.3557414271132073	-0.1367278821825453	0.5933066996871657	0	-0.5868083098053035	1.0708109719375762	0
0.3590486282054062	-0.13865457170611464	0.5968433836845856	0	-0.5783451107418526	1.0679782196544387	0
0.3623852989732698	-0.1405701186097652	0.600402202858673	0	-0.5698388487673542	1.0651887766321386	0
0.36575165365931855	-0.14247399939912403	0.6039833638673938	0	-0.5612897484731048	1.062441832335072	0
0.3691479034525071	-0.14436568034094255	0.6075870693962444	0	-0.5526980373631777	1.0597365637506746	0
0.3725742572603481	-0.14624461797024202	0.6112135189207506	0	-0.5440639438337789	1.0570721345043264	0
0.37603092312176584	-0.14811025990224982	0.6148629101265668	0	-0.5353876935985445	1.0544476936058162	0
0.37951810514761314	-0.14996204321644815	0.6185354355980304	0	-0.526669517363173	1.0518623776430105	0
0.3830360061425917	-0.1517993959444655	0.6222312855105556	0	-0.517909644204912	1.049315308606344	0
0.3865848240007406	-0.15362173525209188	0.6259506437594666	0	-0.5091083105265191	1.0468055963589689	0
0.39016475381974614	-0.1554284686743515	0.6296936901099788	0	-0.5002657547033743	1.044332336865913	0
0.3937759882678809	-0.15721899438238177	0.6334606004890827	0	-0.49138221615455663	1.0418946118253516	0
0.3974187153223482	-0.15899270016431005	0.6372515445343678	0	-0.48245794087033333	1.0394914900691854	0
0.4010931208352645	-0.16074896481526163	0.6410666881767364	0	-0.4734931750564923	1.0371220257055878	0
0.4047993839974599	-0.16248715609286069	0.6449061888317417	0	-0.4644881761624335	1.034785260941006	0
0.40853768075655417	-0.16420663254311008	0.6487701988614913	0	-0.45544320443669384	1.032480223694453	0
0.41230818292312654	-0.1659067432195132	0.6526588645409147	0	-0.44635852506604806	1.0302059281007474	0
0.416111057474088	-0.16758682753953127	0.6565723252336824	0	-0.43723440979716277	1.0279613748511198	0
0.41994646479571335	-0.1692462147281683	0.6605107114843636	0	-0.4280711410530103	1.0257455521148016	0
0.4238145619501218	-0.17088422546588328	0.6644741482699007	0	-0.4188690040265839	1.023557433553726	0
0.42771549894899435	-0.17250017049514352	0.6684627510602671	0	-0.4096282955124832	1.0213959804359511	0
0.43164941872534335	-0.17409335091725112	0.6724766256915725	0	-0.40034932381791677	1.0192601415346159	0
0.4356164602089483	-0.17566305970883944	0.6765158713905828	0	-0.39103240140882056	1.0171488514308071	0
0.43961675591546906	-0.17720858097621314	0.6805805781861821	0	-0.3816778505550897	1.015061031878497	0
0.44365042964995627	-0.1787291893908729	0.684670824462324	0	-0.37228600857423133	1.0129955929910501	0
0.4477175981558378	-0.18022415119071017	0.68878667852295	0	-0.36285722382004376	1.0109514323690583	0
0.45181837167818045	-0.18169272470923636	0.6929281990361486	0	-0.35339185428295394	1.008927434893204	0
0.4559528530420621	-0.18313416036650956	0.6970954339718768	0	-0.3438902696405213	1.0069224732943924	0
0.4601211368004567	-0.1845477007401828	0.7012884196164828	0	-0.3343528531048127	1.0049354086769053	0
0.46432330908229597	-0.18593258091753034	0.7055071802955613	0	-0.32478000163833715	1.002965090711458	0
0.46855944500404534	-0.1872880280933885	0.709751725655772	0	-0.3151721316863954	1.0010103589754809	0
0.47282961393893885	-0.1886132637237202	0.7140220558236078	0	-0.3055296670619387	0.9990700406807915	0
0.4771338752198691	-0.18990750254943792	0.7183181569605478	0	-0.29585304861615025	0.9971429529095843	0
0.4814722761941782	-0.19116995254724942	0.7226399992060336	0	-0.2861427384113387	0.9952279036814313	0
0.48584485887631385	-0.1923998173765043	0.7269875431804803	0	-0.27639920467381385	0.993323689275816	0
0.49025165060810144	-0.19359629417860702	0.7313607305548809	0	-0.2666229425523053	0.9914290986539793	0
0.49469266952328167	-0.19475857573144595	0.7357594893744887	0	-0.25681446171073496	0.9895429113619432	0
0.4991679231151656	-0.19588585058570895	0.7401837325072832	0	-0.2469742893864661	0.9876638985290949	0
0.503677406648373	-0.1969773032542218	0.7446333559541948	0	-0.23710297371554048	0.9857908239255837	0
0.5082211059498032	-0.19803211549636304	0.7491082414856695	0	-0.22720107745358112	0.9839224432271019	0
0.512798993498689	-0.19904946598662512	0.7536082526664679	0	-0.21726918637566445	0.9820575061026209	0
0.517411030291147	-0.20002853141896243	0.7581332365851261	0	-0.2073079050143274	0.9801947559295744	0
0.5220571651231405	-0.2009684869965873	0.7626830230381859	0	-0.19731785805453939	0.9783329306193669	0
0.5267373324872575	-0.2018685067108745	0.7672574223707597	0	-0.18729969465708796	0.9764707640161754	0
0.5314514547371247	-0.20272776450928254	0.7718562275023597	0	-0.17725408359630876	0.97460698562043	0
0.5361994412350232	-0.20354543483458423	0.7764792129970979	0	-0.1671817149166695	0.9727403215669606	0
0.5409811874268544	-0.2043206932097242	0.7811261340766558	0	-0.15708330170150372	0.9708694956555074	0
0.5457965756746695	-0.2050527171426849	0.7857967273511446	0	-0.1469595781098613	0.9689932297247269	0
0.5506454747097459	-0.20574068679758659	0.7904907102116197	0	-0.1368113003483279	0.9671102446043774	0
0.5555277384192382	-0.20638378561987158	0.7952077795912769	0	-0.12663924900335277	0.9652192613544406	0
0.5604432060001051	-0.206981201199964	0.7999476120640481	0	-0.11644422848139413	0.9633190020043186	0
0.5653917025848271	-0.20753212618278605	0.8047098644023114	0	-0.10622706549113792	0.9614081901460435	0
0.5703730387002567	-0.20803575903163668	0.8094941730157724	0	-0.09598860995804874	0.9594855520112315	0
0.575387008475598	-0.2084913047224275	0.814300152207418	0	-0.08572973846558578	0.9575498180606854	0
0.5804333938823589	-0.2088979760076721	0.8191273982239298	0	-0.07545134534157279	0.9555997222759085	0
0.5855119581761142	-0.20925499371923595	0.8239754829690107	0	-0.06515435582592287	0.9536340056495204	0
0.5906224513642175	-0.2095615881391701	0.8288439592493559	0	-0.054839714659061685	0.9516514150596824	0
0.5957646096090226	-0.20981699976573798	0.8337323602082953	0	-0.044508387129556945	0.9496507045058462	0
0.6009381517417302	-0.21002048002000206	0.8386401960403037	0	-0.0341613658529022	0.9476306374969317	0
0.6061427804371233	-0.21017129228204984	0.8435669551679407	0	-0.023799668099420156	0.9455899876616003	0
0.6113781841766269	-0.21026871286695686	0.848512106162243	0	-0.013424331625713739	0.9435275390611887	0
0.616644035896315	-0.21031203186984565	0.853475096532123	0	-0.003036417134126097	0.9414420878150035	0
0.6219399930672304	-0.21030055408540965	0.8584553528907337	0	0.0073629921521694616	0.9393324431862123	0
0.6272699959429031	-0.2102335235143771	0.8634563093638401	0	0.01778117291453204	0.9371956998288488	0
0.6326502962970185	-0.21010967326050195	0.8684928682570418	0	0.028249153419916476	0.9350239248370262	0
0.6380810585934813	-0.20992767859096279	0.8735647719780376	0	0.03876628927173266	0.9328155513886703	0
0.6435624810105511	-0.20968620400413665	0.8786717791552923	0	0.04933199007645317	0.9305689761972699	0
0.6490947480321799	-0.20938390442702173	0.8838136197644598	0	0.05994562662379921	0.9282825791053557	0
0.6546780333988802	-0.20901942587258643	0.8889899975212397	0	0.0706065365581123	0.9259547225501532	0
0.6603124966275167	-0.20859140644779497	0.8942005862950745	0	0.08131401768730842	0.9235837537286201	0
0.6659982828761242	-0.2080984772934509	0.8994450296560124	0	0.09206732778376021	0.9211680054617735	0
0.6717355216873749	-0.20753926366575542	0.9047229393979556	0	0.10286568227959675	0.9187057975965837	0
0.6775243294965823	-0.20691238568914916	0.910033897535548	0	0.11370825905827656	0.9161954368508444	0
0.6833648078577008	-0.20621645949714304	0.915377454357967	0	0.1245941951417543	0.9136352185253466	0
0.6892570385432774	-0.2054500989296207	0.9207531236693992	0	0.13552257768704795	0.9110234297060752	0
0.6952010892714341	-0.20461191601334602	0.9261603877702081	0	0.1464924548138665	0.908358347874182	0
0.7011970086813185	-0.20370052277775383	0.9315986926219642	0	0.15750282642163474	0.905638244297653	0
0.7072448288493048	-0.20271453214925758	0.937067449915311	0	0.16855264902732675	0.902861384149975	0
0.713344564445551	-0.20165255930073292	0.9425660360876161	0	0.17964083437421316	0.9000260281680204	0
0.7194962102618535	-0.20051322338516883	0.9480937899096004	0	0.19076624515279642	0.8971304351577455	0
0.7256997409306235	-0.1992951490096303	0.9536500120926041	0	0.2019276947971791	0.8941728635864737	0
0.7319551152044219	-0.19799696677414078	0.9592339689863005	0	0.21312395544630489	0.8911515710204051	0
0.7382622677190332	-0.19661731634783833	0.9648448851046758	0	0.224353743446869	0.8880648196120484	0
0.7446211146288413	-0.1951548468479273	0.9704819481037689	0	0.23561572983481377	0.8849108750276989	0
0.7510315502750156	-0.19360821906887915	0.9761443057740611	0	0.2469085347574409	0.8816880097390348	0
0.7574934509082244	-0.19197610613081498	0.98183106932101	0	0.25823073442649086	0.8783945028742559	0
0.7640066695424219	-0.19025719628043236	0.9875413088404853	0	0.26958085246284963	0.8750286445699347	0
0.7705710403540883	-0.18845019337405614	0.9932740572482177	0	0.2809573680516252	0.8715887355465689	0
0.7771863681903789	-0.18655382142708163	0.9990283012251723	0	0.2923586982728481	0.8680730945004234	0
0.7838524467970391	-0.18456682116911483	1.004802997248571	0	0.303783230144111	0.8644800504179513	0
0.7905690381210215	-0.18248795763118644	1.0105970537596938	0	0.3152292854863575	0.8608079555241086	0
0.7973358854768129	-0.18031601810017367	1.0164093428462448	0	0.32669514423512896	0.8570551803106784	0
0.8041527129214572	-0.17804981384137775	1.022238699906614	0	0.3381790438480235	0.8532201157931837	0
0.8110192193261312	-0.17568818372501346	1.0280839188619126	0	0.3496791699219364	0.8493011788680245	0
0.8179350826176753	-0.17322999459419575	1.033943756146407	0	0.3611936640757406	0.8452968120551101	0
0.8248999572455962	-0.17067414386967084	1.0398169289433445	0	0.37272062043906695	0.8412054870617315	0
0.8319134741839197	-0.16801956135856563	1.0457021156501836	0	0.3842580864866142	0.8370257069729201	0
0.8389752464814936	-0.16526520886846013	1.051597961013063	0	0.3958040729562071	0.8327560050819597	0
0.8460848611332226	-0.1624100850088362	1.0575030698344412	0	0.4073565413137331	0.8283949518938534	0
0.8532418837952501	-0.15945322517338384	1.0634160115241926	0	0.41891341242780356	0.8239411545184784	0
0.8604458606226402	-0.1563937024305362	1.0693353222201902	0	0.43047257039993586	0.8193932576512689	0
0.8676963132479516	-0.15323063131298312	1.0752595013196566	0	0.4420318554260878	0.8147499488801782	0
0.874992744042165	-0.14996316728420578	1.0811870165308186	0	0.4535890732485587	0.8100099575418175	0
0.8823346338398707	-0.14659050933631823	1.087116302761117	0	0.46514199251093347	0.805172058284993	0
0.8897214420426932	-0.14311190160103326	1.0930457630258776	0	0.4766883460082423	0.800235073153734	0
0.897152607783508	-0.1395266344227408	1.0989737702513516	0	0.4882258336223843	0.7951978729317626	0
0.9046275486771592	-0.13583404654247055	1.104898667189476	0	0.4997521215260208	0.790059380078751	0
0.9121456661117995	-0.13203352400767018	1.1108187715582822	0	0.5112648514987628	0.7848185671319814	0
0.9197063371197338	-0.12812450571400247	1.1167323706071992	0	0.5227616296200412	0.7794744643316107	0
0.9273089220246169	-0.12410648105935225	1.1226377282069806	0	0.5342400392727217	0.7740261563161807	0
0.9349527611757823	-0.11997899300380019	1.1285330833590541	0	0.5456976374059754	0.7684727863252881	0
0.9426371764328417	-0.11574163868399595	1.1344166524878951	0	0.557131958105669	0.7628135570444573	0
0.950361469471519	-0.11139407170708598	1.1402866293292757	0	0.5685405114429211	0.7570477337187586	0
0.9581249237682891	-0.10693600239945993	1.146141187692877	0	0.5799207878606003	0.7511746445326324	0
0.9659268091075959	-0.1023671963987155	1.151978486087253	0	0.591270266136487	0.7451936788865247	0
0.9737663705301509	-0.09768748228404055	1.1577966607307026	0	0.6025863987227106	0.7391042975229343	0
0.9816428412095082	-0.0928967452352323	1.1635938365527934	0	0.6138666320182214	0.7329060243318258	0
0.9895554370092008	-0.08799493123639743	1.1693681244576848	0	0.6251083998946174	0.7265984520209112	0
0.9975033535841222	-0.08298204999356974	1.1751176206676217	0	0.6363091212130028	0.7201812460034359	0
1.0054857729333824	-0.07785817188907844	1.1808404129714942	0	0.6474662107479604	0.7136541406381088	0
1.0135018583615174	-0.07262343209151598	1.1865345785673824	0	0.6585770737059266	0.7070169446698891	0
1.0215507594564515	-0.06727802825378425	1.1921981891622038	0	0.6696391143506606	0.7002695384787841	0
1.029631609649021	-0.0618222228876125	1.1978293107684912	0	0.680649734260144	0.6934118772976615	0
1.0377435254616951	-0.056256344688443184	1.2034260047993715	0	0.6916063330715209	0.6864439930628687	0
1.045885607149494	-0.05058078888620367	1.2089863301807158	0	0.7025063111793209	0.6793659950336899	0
1.0540569439240504	-0.04479601423759996	1.2145083485557304	0	0.7133470784833092	0.6721780662546117	0
1.0622566074749498	-0.03890254810641397	1.2199901215168287	0	0.7241260474836089	0.6648804701054456	0
1.0704836561134983	-0.03290098410970688	1.225429715136266	0	0.7348406406541819	0.6574735475695525	0
1.0787371314253358	-0.026791985031608814	1.2308251994769301	0	0.7454882879314806	0.6499577210388955	0
1.087016066050492	-0.020576277487063352	1.2361746554313215	0	0.756066438633654	0.6423334879532971	0
1.0953194764413543	-0.014254657556571005	1.241476171697817	0	0.7665725539187448	0.6346014279562275	0
1.1036463642469212	-0.007827990124852979	1.2467278475211037	0	0.7770041105648003	0.6267622022618037	0
1.1119957221253332	-0.0012972045912487224	1.2519277981336523	0	0.7873586101390482	0.6188165486283839	0
1.1203665312222841	0.0053367031857629475	1.2570741548487867	0	0.7976335775731169	0.6107652839636373	0
1.128758923876049	0.012073610140565266	1.262165767464315	0	0.8078279679114082	0.6026081685649136	0
1.1371748240067074	0.018914848624219754	1.267202538603154	0	0.817942858848734	0.5943432155775997	0
1.1456136838227862	0.025859766058065975	1.272182850627929	0	0.8279762935934482	0.5859708522359327	0
1.1540749697801296	0.03290768321269402	1.277105104209292	0	0.8379263479572834	0.5774915405423686	0
1.1625581587016969	0.04005789185362693	1.281967716315886	0	0.8477911256988576	0.5689057802974167	0
1.1710627397181634	0.04730965715143005	1.286769121645778	0	0.857568760817244	0.5602141063643744	0
1.1795882185142115	0.05466222220884618	1.2915077752108313	0	0.8672574222884529	0.5514170834103299	0
1.188134109803022	0.062114802511584244	1.2961821482883964	0	0.8768553053085453	0.5425153127022054	0
1.196699941945471	0.06966659070911452	1.3007907312324762	0	0.8863606365230655	0.5335094265033988	0
1.2052852519939852	0.0773167530832003	1.3053320309960967	0	0.8957716684419198	0.5244000923940054	0
1.2138895956948688	0.0850644392751491	1.309804576611545	0	0.9050866903372229	0.5151880017796994	0
1.222512528602409	0.0929087661570531	1.3142069094827202	0	0.9143040076284882	0.5058738891589138	0
1.231153624994415	0.10084883556448229	1.31853759348062	0	0.9234219624352784	0.4964585110898368	0
1.239812464315174	0.10888372278932952	1.322795208144405	0	0.9324389189666349	0.4869426599155632	0
1.2484886372333812	0.11701248279850592	1.3269783519964484	0	0.9413532700390119	0.47732715641529266	0
1.2571817420393665	0.12523414760005572	1.331085640976067	0	0.9501634333546993	0.46761285294985405	0
1.2658913866491261	0.1335477287937935	1.3351157096322006	0	0.9588678536346119	0.45780063045778585	0
1.274617183736709	0.14195221357886995	1.3390672091043903	0	0.9674649978483973	0.4478914031705083	0
1.2833587554442532	0.1504465698586641	1.3429388095720143	0	0.9759533600795973	0.4378861125789137	0
1.292115724139364	0.15902973785377972	1.3467291964383212	0	0.9843314527286464	0.42778573729622144	0
1.3008877249021435	0.1677006428225948	1.3504370761360152	0	0.9925978188217419	0.4175912780537111	0
1.3096743926548169	0.17645818302851965	1.354061170828861	0	1.0007510198849185	0.4073037718347511	0
1.3184753660551969	0.18530123398842535	1.3576002205461415	0	1.0087896401141867	0.396924286827942	0
1.3272902902630697	0.1942286517726575	1.3610529846319603	0	1.0167122891948586	0.38645391851322014	0
1.336118807667946	0.2032392641062936	1.364418238483421	0	1.02451759431305	0.3758938000520382	0
1.3449605664273299	0.2123318794271373	1.3676947773719565	0	1.032204208329356	0.3652450916062826	0
1.3538152135041182	0.22150528023055446	1.370881414217064	0	1.039770804058115	0.3545089880831784	0
1.362682397883156	0.23075822676408989	1.3739769812967	0	1.0472160776289448	0.34368671474501933	0
1.3715617640597109	0.24008945061822448	1.3769803285047748	0	1.0545387436041593	0.3327795346406567	0
1.3804529568186348	0.24949766003103155	1.3798903256617572	0	1.0617375397322708	0.3217887423289097	0
1.3893556225019763	0.2589815416618875	1.3827058634149696	0	1.0688112285014086	0.31071566174480447	0
1.3982694009086747	0.26853975235078936	1.3854258512397595	0	1.0757585913390542	0.29956165575440746	0
1.4071939273819445	0.27817092158298307	1.3880492189142042	0	1.0825784312511406	0.28832812319651635	0
1.4161288363370068	0.2878736556295204	1.3905749182505733	0	1.0892695763345572	0.2770164939810773	0
1.425073749951932	0.2976465255871971	1.3930019206410404	0	1.095830872190081	0.26562824295923787	0
1.434028290891032	0.307488081484591	1.395329221481355	0	1.102261192446893	0.2541648734026179	0
1.4429920757324401	0.31739684551287484	1.3975558390360963	0	1.108559434696121	0.2426279248264496	0
1.4519647101784512	0.3273713070101597	1.3996808141628831	0	1.114724518237968	0.23101897875324148	0
1.4609457923149263	0.3374099263158973	1.4017032121336848	0	1.120755387613824	0.21933965414736195	0
1.4699349114736746	0.34751113381870885	1.4036221233138761	0	1.12665101297972	0.20759160845105057	0
1.478931650079761	0.3576733323705645	1.4054366645023941	0	1.1324103924681213	0.19577653470670636	0
1.487935577792743	0.36789489102135225	1.4071459787195415	0	1.1380325496176074	0.1838961687729052	0
1.4969462563025204	0.3781741507683932	1.4087492372405919	0	1.1435165377504712	0.17195228257035294	0
1.5059632297813752	0.38850941401684375	1.4102456389882532	0	1.1488614354998241	0.1599466962608183	0
1.5149860395810053	0.3988989617483844	1.4116344141948733	0	1.1540663570320304	0.14788125823471396	0
1.5240142082942632	0.40934103567235774	1.4129148228372548	0	1.1591304439178192	0.1357578657827479	0
1.5330472460997442	0.41983384585968947	1.4140861569767194	0	1.1640528704833133	0.12357845616304734	0
1.5420846528797418	0.4303755736673713	1.4151477421621783	0	1.1688328463426165	0.1113450031482997	0
1.5511259150824508	0.4409643685896849	1.4160989381492355	0	1.1734696160615865	0.09905952062469502	0
1.5601704987013731	0.45159834048162495	1.416939139504851	0	1.1779624572139218	0.08672407155568392	0
1.5692178683937847	0.4622755825408015	1.4176677786681318	0	1.182310691455898	0.07434074126776963	0
1.5782674589991463	0.4729941383456082	1.4182843246332542	0	1.186513672011288	0.06191167563286224	0
1.5873187004432983	0.4837520317699569	1.4187882863837684	0	1.1905707974021764	0.0494390463201322	0
1.5963710026013398	0.49454724972610853	1.4191792129764034	0	1.1944815057694185	0.03692507076224536	0
1.6054237668203357	0.5053777565281028	1.4194566953955046	0	1.1982452815151614	0.024371995457225015	0
1.6144763706727658	0.5162414763826133	1.4196203672101846	0	1.201861650325435	0.01178211622037381	0
1.6235281876161496	0.5271363176604205	1.4196699063376959	0	1.2053301887519519	-0.000842249988549957	0
1.6325785694202295	0.5380601526163066	1.4196050358036778	0	1.2086505184923053	-0.013498741601119597	0
1.641635543109218	0.5490213572447751	1.419425297574045	0	1.211825285887709	-0.02619716215396694	0
1.650705687722211	0.5600266454260197	1.4191298945703854	0	1.2148561518669287	-0.038945382569035764	0
1.659789112512069	0.5710749212105688	1.4187180396819812	0	1.2177423539771184	-0.05174222257646825	0
1.6688859243371628	0.5821650740263756	1.4181889506135301	0	1.2204831322632599	-0.06458648291195665	0
1.6779962341965582	0.5932959865353872	1.4175418497075465	0	1.2230777315170658	-0.07747695447396688	0
1.6871201550984969	0.6044665319717344	1.4167759640476891	0	1.225525400627234	-0.09041241529509586	0
1.696257805865661	0.6156755787323805	1.4158905251144729	0	1.2278253935868595	-0.10339163591073017	0
1.7054093012696778	0.626921978199396	1.4148847697369054	0	1.229976967022301	-0.11641336530948317	0
1.714574760838428	0.6382045754369228	1.4137579393992121	0	1.2319793826311964	-0.12947634337025113	0
1.723754306357443	0.649522206047227	1.4125092804728847	0	1.2338319065562686	-0.14257929726987545	0
1.732948063171716	0.6608736976878268	1.4111380440544217	0	1.2355338096818742	-0.15572094328646868	0
1.7421561588636556	0.6722578683514469	1.4096434861454328	0	1.2370843673817604	-0.1688999848534617	0
1.751378714811131	0.6836735158106806	1.4080248692357742	0	1.23848285838131	-0.18211510038478412	0
1.7606158640005274	0.6951194395453186	1.4062814594309538	0	1.2397285677928263	-0.19536496870185843	0
1.769867732219849	0.7065944173637356	1.4044125298073507	0	1.240820784343732	-0.20864824201090282	0
1.7791344524884762	0.7180972231654721	1.4024173578906227	0	1.2417588025886184	-0.2219635665051674	0
1.7884161625682773	0.7296266237681005	1.400295225966993	0	1.242541922382365	-0.2353095787298902	0
1.7977129919482213	0.7411813626236731	1.3980454242126363	0	1.2431694479848083	-0.24868488677038114	0
1.8070250781833093	0.7527601799954924	1.3956672471783467	0	1.2436406897250532	-0.2620880936438146	0
1.8163525586029508	0.7643618025478924	1.3931599957512457	0	1.243954963391464	-0.2755177852832204	0
1.825695573981627	0.7759849477937778	1.3905229763300193	0	1.2441115905651594	-0.28897253571906995	0
1.8350542602409967	0.7876283136546325	1.3877555033275117	0	1.2441098986877128	-0.30245089502599626	0
1.844428761220713	0.7992905942309653	1.3848568956918925	0	1.2439492214369885	-0.31595140760900486	0
1.853819245377322	0.8109705004471905	1.3818264711034582	0	1.243628897639743	-0.32947263613359423	0
1.863225857027899	0.8226666992611416	1.3786635612687779	0	1.2431482723852196	-0.343013091181853	0
1.8726487338747877	0.8343778353589526	1.3753675075451859	0	1.2425066980359853	-0.3565712563916071	0
1.882088025290092	0.8461025537695614	1.3719376548679245	0	1.2417035333875195	-0.37014561466244794	0
1.8915438722536793	0.8578394748140166	1.3683733589074414	0	1.2407381452077786	-0.38373461917833795	0
1.9010164211543126	0.8695872111418971	1.364673981411101	0	1.2396099075070466	-0.3973367131538033	0
1.9105058142996587	0.881344355842213	1.3608388939953984	0	1.2383182027723163	-0.410950316090082	0
1.9200121978434426	0.8931094921693827	1.3568674753228462	0	1.2368624213597124	-0.4245738350561885	0
1.9295357164229345	0.9048811867891738	1.3527591134594357	0	1.235241962456622	-0.4382056568873431	0
1.9390765128223477	0.9166579892748647	1.3485132064043215	0	1.2334562346126268	-0.4518441476181884	0
1.9486347314490713	0.9284384363097559	1.3441291608772252	0	1.2315046554986337	-0.46548765736521974	0
1.9582105167165065	0.940221049591607	1.339606393266567	0	1.229386652485937	-0.47913451791485717	0
1.9678040106791588	0.952004332840976	1.3349443310832794	0	1.2271016635796597	-0.4927830392713844	0
1.977415355154777	0.9637867743428429	1.3301424123407992	0	1.2246491374150932	-0.5064315126119747	0
1.9870446884893287	0.9755668429177542	1.3252000875522956	0	1.2220285345458983	-0.5200782056296371	0
1.9966921510715527	0.9873429946192176	1.3201168173277256	0	1.2192393264626074	-0.5337213702999859	0
2.0063578746186295	0.9991136596069357	1.3148920784072702	0	1.2162809991592105	-0.5473592276803048	0
2.0160419967730037	1.0108772599261708	1.3095253563767166	0	1.2131530494036975	-0.5609899885130799	0
2.0257446494397664	1.0226321952543147	1.3040161522825044	0	1.2098549886782666	-0.5746118367162265	0
2.035465955146847	1.0343768385578596	1.2983639854855238	0	1.2063863453773536	-0.5882229243494951	0
2.0452060418527993	1.046109554035661	1.2925683857134203	0	1.2027466603279124	-0.6018213924078332	0
2.0549650338973704	1.0578286861489083	1.2866288985904073	0	1.19893549033281	-0.6154053581085559	0
2.064743044668873	1.0695325509095306	1.2805450908294806	0	1.1949524119197596	-0.6289729047882446	0
2.0745401859822006	1.0812194472644965	1.2743165452872196	0	1.1907970186037122	-0.6425220950912418	0
2.0843565622826095	1.0928876502660843	1.2679428652133644	0	1.1864689240237258	-0.6560509630443625	0
2.0941922760799394	1.1045354176818838	1.2614236714540188	0	1.1819677604311776	-0.6695575217102793	0
2.1040474207289495	1.1161609815794409	1.2547586078594553	0	1.1772931827419097	-0.6830397534178221	0
2.113922078832126	1.127762546723386	1.247947343361475	0	1.1724448705044859	-0.6964956078858365	0
2.123816331369573	1.1393383015731502	1.2409895665635005	0	1.1674225244916157	-0.7099230149605265	0
2.133730251315164	1.1508864109993302	1.2338849908162335	0	1.1622258706414779	-0.7233198761499475	0
2.1436638926952587	1.162405003943594	1.2266333631642736	0	1.1568546671349644	-0.7366840502836246	0
2.1536173063315567	1.1738921921912955	1.219234454152508	0	1.1513086974629534	-0.7500133752637451	0
2.1635905323101228	1.1853460619973106	1.2116880641334589	0	1.1455877754730603	-0.7633056583235127	0
2.1735835947406272	1.1967646686031075	1.2039940283942192	0	1.1396917497845724	-0.7765586696319066	0
2.1835965080113016	1.2081460440110745	1.1961522136140692	0	1.1336205016445795	-0.7897701512808692	0
2.1936292687361862	1.2194881884427513	1.1881625253059853	0	1.1273739511858167	-0.8029378073332052	0
2.203681863048087	1.230789079341271	1.1800249033619727	0	1.1209520545304155	-0.8160593142318038	0
2.2137542522980205	1.2420466560756658	1.171739334916349	0	1.1143548144883073	-0.8291323029958261	0
2.223846388868043	1.2532588386135584	1.1633058429563798	0	1.1075822721718935	-0.8421543808535303	0
2.233958200153585	1.2644235105727537	1.1547245008992033	0	1.10063451919131	-0.855123111510024	0
2.2440895957636666	1.2755385283766243	1.1459954282445537	0	1.093511694858787	-0.8680360257233444	0
2.2542404652108465	1.2866017198362176	1.1371187940235306	0	1.0862139895896419	-0.8808906195999424	0
2.264410670522641	1.2976108774106216	1.128094824941441	0	1.0787416522675826	-0.8936843467003674	0
2.2746000520261282	1.3085637659749862	1.118923802118886	0	1.0710949882862695	-0.9064146269973127	0
2.2848084189001496	1.3194581141987907	1.1096060713581029	0	1.0632743687963297	-0.9190788367842464	0
2.2950355627676826	1.330291630753486	1.1001420326257172	0	1.0552802226072953	-0.9316743274406681	0
2.3052812378587757	1.3410619849360708	1.090532160034241	0	1.0471130536851223	-0.9441984028299713	0
2.3155451727384904	1.3517668211246487	1.080776993076962	0	1.0387734345503905	-0.9566483360219397	0
2.3258270604519526	1.3624037505000581	1.0708771478499934	0	1.0302620165686445	-0.9690213595810411	0
2.336126557843218	1.3729703527224646	1.0608333199526814	0	1.0215795332805409	-0.9813146674236636	0
2.3464432925261116	1.383464185487468	1.0506462797745508	0	1.012726797099385	-0.9935254258425664	0
2.3567768569198337	1.393882780816006	1.040316880218056	0	1.0037047066984635	-1.0056507690980734	0
2.3671267983988735	1.4042236378838577	1.029846068746703	0	0.9945142583401334	-1.0176877909724487	0
2.3774926288618157	1.4144842356233818	1.0192348800738853	0	0.985156540320538	-1.0296335593328065	0
2.387873820891885	1.4246620318080803	1.0084844420473609	0	0.9756327388723397	-1.0414851149645297	0
2.3982698075788536	1.4347544659820017	0.9975959778691409	0	0.965944140872272	-1.0532394748782707	0
2.40867997292692	1.4447589534910354	0.9865708182643399	0	0.9560921454396987	-1.0648936252509897	0
2.4191036666873447	1.4546729032880137	0.9754103879302484	0	0.9460782526108159	-1.0764445420575628	0
2.4295401898723883	1.464493707502713	0.9641162227504704	0	0.9359040794164676	-1.0878891788166265	0
2.4399888031559356	1.4742187531639899	0.9526899627441816	0	0.9255713542777259	-1.0992244801420992	0
2.4504487208816355	1.4838454203246199	0.941133360311615	0	0.9150819250982893	-1.1104473794551954	0
2.46091911527422	1.4933710898748374	0.9294482773250505	0	0.9044377572815587	-1.1215548079906565	0
2.4713991191825713	1.5027931498585556	0.9176366834802	0	0.8936409327847599	-1.132543702066333	0
2.4818878170322094	1.51210899127529	0.9057006678287929	0	0.8826936611987442	-1.1434109980946492	0
2.492384258942117	1.521316024736946	0.8936424240391281	0	0.8715982667718261	-1.1541536519234608	0
2.502887452903973	1.530411677375921	0.8814642601691269	0	0.8603571977838987	-1.1647686351523174	0
2.513396369019919	1.539393400566299	0.8691685946425073	0	0.8489730232547796	-1.1752529440687913	0
2.5239099415963895	1.5482586756098144	0.8567579543684964	0	0.8374484315362761	-1.185603606222054	0
2.5344270733610235	1.557005021067286	0.8442349700648876	0	0.8257862262298667	-1.1958176889298504	0
2.544946635411857	1.5656299963466909	0.8316023763450366	0	0.8139893264555598	-1.2058923034275733	0
2.5554674719364625	1.5741312091357977	0.8188630058878912	0	0.8020607615492582	-1.215824613519764	0
2.5659884016952796	1.5825063199470824	0.8060197871746728	0	0.790003669004844	-1.225611840873815	0
2.5765082219494535	1.5907530484513086	0.7930757390073976	0	0.777821289335314	-1.2352512724181866	0
2.587025714494205	1.5988691811209335	0.7800339620729784	0	0.7655169580547498	-1.244740269289539	0
2.5975396467129888	1.6068525746500661	0.7668976363125587	0	0.7530941030367698	-1.2540762708607438	0
2.6080487747869014	1.6147011608523636	0.7536700154234902	0	0.7405562391176286	-1.2632568005122358	0
2.618551850982093	1.6224129542393502	0.7403544159161165	0	0.7279069574532953	-1.2722794745574175	0
2.62904762746316	1.6299860565032445	0.7269542101597216	0	0.7151499185505119	-1.2811420075679847	0
2.6395348539401184	1.63741865630706	0.7134728271285632	0	0.7022888525821582	-1.2898422122239637	0
2.6500122884398896	1.6447090382289866	0.6999137361850873	0	0.6893275434965549	-1.298378009894187	0
2.6604787028143266	1.6518555872293192	0.686280437154391	0	0.6762698189922991	-1.3067474359996183	0
2.6709328758145485	1.6588567843469517	0.6725764664613048	0	0.6631195558387245	-1.3149486351216642	0
2.6813736120785787	1.6657112196881363	0.6588053693198516	0	0.649880652624148	-1.322979876379247	0
2.691799734435793	1.6724175868229694	0.644970706525627	0	0.6365570355979258	-1.3308395470485945	0
2.7022100878816966	1.6789746849609908	0.6310760460219167	0	0.6231526499163158	-1.338526155306448	0
2.7126035455490825	1.6853814219216345	0.6171249516233468	0	0.6096714480889475	-1.346038333921845	0
2.72297901700082	1.6916368178995596	0.6031209683726921	0	0.5961173750924578	-1.353374844897921	0
2.733335439739528	1.6977399986687374	0.5890676304330345	0	0.5824943752519263	-1.3605345717413508	0
2.7436717930583305	1.7036902020794402	0.5749684388672726	0	0.568806369976616	-1.3675165273317729	0
2.7539870872635794	1.7094867696428124	0.5608268727635918	0	0.5550572677865462	-1.3743198443090499	0
2.764280380570209	1.7151291538777889	0.546646362680085	0	0.5412509377605276	-1.380943783963568	0
2.774550764714883	1.7206169076608708	0.5324303069161942	0	0.5273912245899385	-1.3873877240133405	0
2.784797386983957	1.7259496933722034	0.5181820377034791	0	0.5134819148797414	-1.3936511696262488	0
2.795019440010428	1.7311272740105046	0.5039048317994204	0	0.4995267466622662	-1.3997337432802557	0
2.8052161523870076	1.7361495054652116	0.4896019204497787	0	0.48552941841519864	-1.4056351759760248	0
2.815386802589492	1.7410163404871033	0.4752764669030691	0	0.47149356637425777	-1.4113553121943134	0
2.8255307260871327	1.7457278282952293	0.4609315532210923	0	0.45742275085015693	-1.416894109734236	0
2.8356473044844943	1.7502841055428264	0.44657019256165564	0	0.4433204675265334	-1.4222516293927885	0
2.8457359621344978	1.7546853913402758	0.43219533129961063	0	0.42919014888066837	-1.4274280294047743	0
2.8557961825128126	1.758931990708499	0.41780982307997894	0	0.41503513801670716	-1.4324235697948073	0
2.8658274925662455	1.7630242837497119	0.40341644855579006	0	0.4008587073989859	-1.4372385999275965	0
2.875829473753102	1.7669627264209258	0.3890178972482637	0	0.38666404037311125	-1.4418735596970444	0
2.885801753943607	1.770747843196896	0.3746167769258864	0	0.3724542397851677	-1.4463289711661778	0
2.895744010293129	1.7743802243176934	0.3602156074351196	0	0.3582323213201728	-1.450605435591041	0
2.9056559654883447	1.7778605204811864	0.34581682423976806	0	0.34400121643800685	-1.4547036274269127	0
2.9155373952373367	1.7811894415389162	0.3314227657940027	0	0.32976375935751634	-1.4586242930368571	0
2.9253881177032217	1.7843677488351322	0.3170356872876235	0	0.3155227001259023	-1.4623682419025446	0
2.9352079986353297	1.7873962531631713	0.30265775176006265	0	0.301280695349871	-1.46593634443603	0
2.944996951877708	1.7902758109466064	0.2882910280272746	0	0.28704030567013844	-1.4693295276879161	0
2.954754922087971	1.7930073155184056	0.2739375149323012	0	0.27280401937128584	-1.4725487652632463	0
2.964481908357699	1.7955917004506219	0.2595991056948118	0	0.2585742166376871	-1.4755950814225085	0
2.9741779394918764	1.7980299290573503	0.24527762341497042	0	0.24435320438171854	-1.4784695388730849	0
2.983843091096434	1.8003229956347948	0.2309747952037807	0	0.23014319022145158	-1.4811732403777509	0
2.9934774666929083	1.8024719174846646	0.2166922795123661	0	0.21594630929078804	-1.4837073194825847	0
3.0030812078952027	1.8044777344215543	0.20243165066839827	0	0.20176460858388975	-1.4860729400515729	0
3.0126544881259285	1.8063415043393412	0.1881944078540257	0	0.18760005559671916	-1.488271291138898	0
3.0221975123569678	1.8080643003725985	0.17398197528477927	0	0.17345453825143592	-1.4903035837257599	0
3.031710509015276	1.809647206849017	0.15979571416722774	0	0.1593298765685538	-1.4921710460150572	0
3.0411937400107454	1.8110913185777633	0.14563690775021557	0	0.14522780757742826	-1.4938749226458248	0
3.050647478273098	1.8123977350477793	0.13150679493261497	0	0.13115001859780684	-1.4954164678872057	0
3.0600720240366743	1.813567561080626	0.11740654614421067	0	0.11709812305826736	-1.4967969464327024	0
3.069467700900666	1.8146019040442511	0.10333726943340868	0	0.10307366640205144	-1.49801763012283	0
3.078834839242539	1.8155018702944385	0.08930003560609308	0	0.08907815101482276	-1.4990797937418086	0
3.0881737896272643	1.816268565282006	0.07529585851811176	0	0.07511301646931635	-1.4999847151269057	0
3.0974849114951724	1.8169030910425112	0.061325712424553966	0	0.061179656721341784	-1.500733672175971	0
3.1067685724588086	1.8174065451537682	0.04739053348931975	0	0.04727942153234075	-1.501327941574935	0
3.1160251490920507	1.817780019819413	0.03349121907600354	0	0.03341361568845577	-1.5017687976624825	0
3.125255022171486	1.8180246007958558	0.01962863538881323	0	0.01958350655955446	-1.5020575110987908	0
3.134458570907995	1.8181413667253166	0.005803626654019506	0	0.005790333207168664	-1.5021953480031438	0
3.1436361837612807	1.8181313888284167	-0.007983000601124007	0	-0.007964709344681182	-1.5021835695061687	0
3.152792201433622	1.8179956444557959	-0.021736399488820737	0	-0.021686378321662488	-1.5020233296079049	0
3.161973113125353	1.8177333936317073	-0.035525036021461426	0	-0.035442598159454004	-1.5017137587096807	0
3.1711792909475474	1.8173436240970837	-0.04934807704600451	0	-0.049232146998125906	-1.5012536694896785	0
3.1804111146157106	1.816825316577413	-0.06320467804762812	0	-0.06305378571211406	-1.5006418701172355	0
3.189668955815321	1.816177445778506	-0.07709395917797342	0	-0.0769062340487721	-1.4998771654950647	0
3.1989531902588704	1.8153989801795203	-0.09101502285963213	0	-0.0907881882464068	-1.4989583570717118	0
3.2082641981899473	1.8144888820455272	-0.1049669540257846	0	-0.1046983213283804	-1.4978842429028423	0
3.2176023342412594	1.8134461110448714	-0.11894877447956531	0	-0.11863523766899377	-1.4966536219559534	0
3.2269679644443623	1.8122696214989547	-0.13295949790283504	0	-0.13259752791712368	-1.4952652908885082	0
3.236361435060788	1.8109583665428841	-0.14699808274225615	0	-0.14658372211529996	-1.493718048970455	0
3.2457830798669733	1.8095112987397428	-0.16106344276092435	0	-0.16059230032468816	-1.4920106988088444	0
3.255233223205395	1.807927370840759	-0.17515445124720447	0	-0.17462169692615837	-1.4901420472323699	0
3.2647121677808397	1.8062055391832887	-0.18926992251648436	0	-0.18867028232312066	-1.4881109092750557	0
3.2742201966308224	1.8043447652607152	-0.20340861465941468	0	-0.2027363658266653	-1.485916109989374	0
3.2837575770345704	1.8023440167237006	-0.2175692351931063	0	-0.21681820143084016	-1.483556485575453	0
3.293324544082725	1.8002022727640978	-0.23175041658098905	0	-0.23091396363844016	-1.4810308896653417	0
3.3029213140203457	1.7979185236094262	-0.2459507360752675	0	-0.2450217673896138	-1.4783381926469634	0
3.312548079135801	1.7954917736858507	-0.2601687081860792	0	-0.25913966076993555	-1.4754772853013218	0
3.322204989776204	1.792921048745157	-0.27440275833998373	0	-0.2732655990887858	-1.4724470870973798	0
3.33189217736645	1.7902053927445534	-0.2886512571940208	0	-0.28739747920404835	-1.4692465423923242	0
3.3416097271927465	1.787343877933458	-0.30291248095817547	0	-0.3015331004219304	-1.4658746321858527	0
3.3513576979118547	1.7843356025069856	-0.31718464068024194	0	-0.3156701938489258	-1.4623303712053486	0
3.3611361079809075	1.7811796975208374	-0.33146586297218833	0	-0.32980640359699415	-1.4586128158926546	0
3.3709449395369293	1.777875328958834	-0.34575419651522443	0	-0.3439392935740792	-1.4547210666647632	0
3.380784129941252	1.774421703888579	-0.3600476006901873	0	-0.35806633660588133	-1.450654274976861	0
3.390653575785246	1.7708180726926588	-0.3743439525523384	0	-0.3721849217403245	-1.4464116457496103	0
3.4005531360267325	1.7670637312890514	-0.3886410525748244	0	-0.3862923603273295	-1.4419924397736898	0
3.4104826151209475	1.763158031085273	-0.4029366016688067	0	-0.40038586378612473	-1.4373959852058509	0
3.4204417819771518	1.7591003754947423	-0.41722823012287297	0	-0.4144625726349111	-1.4326216732361101	0
3.4304303541014596	1.7548902297497186	-0.43151347643388677	0	-0.42851953610510396	-1.4276689693958284	0
3.440448005717951	1.7505271214155944	-0.4457898008433565	0	-0.4425537260023967	-1.4225374139129503	0
3.4504943633120724	1.7460106459328664	-0.46005458093982815	0	-0.45656203291584385	-1.4172266279755075	0
3.4605690033715897	1.7413404714644383	-0.47430511063920705	0	-0.47054126579608857	-1.4117363191689891	0
3.470671454172637	1.7365163419306073	-0.48853860507043273	0	-0.48448815735752304	-1.4060662847762253	0
3.48080119883377	1.7315380792146415	-0.5027522073207199	0	-0.49839937130277046	-1.4002164140989781	0
3.4909576697598754	1.7264055894715844	-0.5169429832077234	0	-0.5122714978390084	-1.3941866955981361	0
3.5011402513278678	1.7211188655048244	-0.5311079278307588	0	-0.526101060762529	-1.3879772194088602	0
3.511348280744128	1.7156779898408885	-0.5452439696398445	0	-0.5398845221172964	-1.3815881806758536	0
3.5215810496521778	1.7100831372471255	-0.5593479756407177	0	-0.5536182879691793	-1.3750198822348516	0
3.531837803190795	1.7043345784872361	-0.5734167531805905	0	-0.5672987108587328	-1.368272738748858	0
3.5421177376706114	1.6984326848750892	-0.5874470500204758	0	-0.5809220906208686	-1.3613472817818615	0
3.5524200089357127	1.6923779265775185	-0.6014355691051557	0	-0.5944846894908785	-1.3542441575403692	0
3.5627437248649594	1.686170879786396	-0.6153789617368876	0	-0.607982726238325	-1.346964135027822	0
3.573087958784187	1.6798122214065705	-0.6292738492021008	0	-0.6214123978893422	-1.339508099559458	0
3.5834517386578444	1.6733027379359555	-0.6431168116491577	0	-0.6347698697216955	-1.3318770629317778	0
3.593834056282732	1.6666433221462433	-0.6569044040419305	0	-0.6480512914750014	-1.3240721592915088	0
3.604233871089019	1.6598349724857917	-0.6706331646861148	0	-0.6612528063190865	-1.3160946442106747	0
3.6146501024694833	1.6528787998099	-0.6842996086476559	0	-0.6743705452947573	-1.307945902356804	0
3.625081641767599	1.6457760210882693	-0.6979002471720188	0	-0.6874006467619345	-1.2996274399135728	0
3.6355273549885716	1.638527958555643	-0.7114315945992107	0	-0.7003392637431806	-1.291140883396697	0
3.645986081435153	1.6311360414491982	-0.7248901699611981	0	-0.7131825661656539	-1.282487981511003	0
3.656456638688	1.6236018031350423	-0.7382725067710473	0	-0.725926750923755	-1.2736706016210884	0
3.666937825379261	1.615926879372839	-0.7515751597906595	0	-0.7385680490029982	-1.264690727570277	0
3.6774284250190163	1.6081130054726622	-0.7647947129897178	0	-0.7511027336919824	-1.2555504562185666	0
3.6879272125276295	1.6001620109952497	-0.7779277906739863	0	-0.7635271317289466	-1.24625199112418	0
3.6984329532041795	1.592075819738318	-0.7909710588855628	0	-0.7758376251681478	-1.2367976424246594	0
3.708944414953696	1.583856439261337	-0.8039212431122795	0	-0.7880306685968471	-1.2271898145012334	0
3.7194603578513763	1.5755059675674339	-0.8167751176681112	0	-0.8001027795620347	-1.2174310137187176	0
3.7299795530566007	1.5670265766333196	-0.8295295310814451	0	-0.8120505628600816	-1.207523829116713	0
3.7405007779918162	1.558420514068109	-0.8421814018878329	0	-0.8238707068625286	-1.197470934310358	0
3.751022825536324	1.5496900933537752	-0.8547277312809006	0	-0.8355599956008846	-1.1872750760629183	0
3.7615444988486284	1.5408376955698102	-0.867165598211288	0	-0.8471153043796829	-1.1769390762884377	0
3.7720646277269587	1.5318657529503954	-0.8794921798463924	0	-0.8585336189291713	-1.1664658128530128	0
3.7825820601989495	1.5227767528423448	-0.8917047422789834	0	-0.8698120267835792	-1.1558582242138935	0
3.7930956749221543	1.5135732238918937	-0.9038006554971109	0	-0.8809477311054331	-1.1451192933237393	0
3.803604378102251	1.5042577352096436	-0.9157773898901865	0	-0.8919380473175078	-1.1342520466982409	0
3.8141071079016022	1.4948328889918836	-0.9276325212543751	0	-0.9027804075333943	-1.1232595458569732	0
3.82460283594646	1.4853013155254127	-0.9393637321670057	0	-0.9134723615646445	-1.112144881556729	0
3.8350905763886045	1.4756656611472754	-0.9509688214595514	0	-0.9240115852091021	-1.1009111598212025	0
3.8455693790811214	1.4659285905224162	-0.962445695647841	0	-0.9343958720138327	-1.0895615046763178	0
3.8560383313696738	1.4560927812665105	-0.9737923699900611	0	-0.944623133823701	-1.078099051962702	0
3.866496562964613	1.4461609155729445	-0.9850069725911548	0	-0.9546914039896655	-1.0665269396651889	0
3.8769432469820613	1.4361356753078738	-0.996087744009823	0	-0.9645988364197154	-1.0548483022926167	0
3.8873775995665603	1.4260197385048863	-1.0070330351933716	0	-0.9743437030885078	-1.0430662668927333	0
3.8977988815882827	1.4158157739254358	-1.0178413074621393	0	-0.9839243933386191	-1.031183946817638	0
3.9082063922709773	1.405526443627367	-1.0285111240358993	0	-0.9933394056632452	-1.019204444816629	0
3.9185994790168537	1.3951543897446526	-1.0390411582243793	0	-1.0025873542230508	-1.0071308377457449	0
3.928977531220697	1.3847022370134643	-1.0494301848738066	0	-1.0116669604814945	-0.9949661796156388	0
3.939339979287981	1.3741725904299034	-1.0596770772764774	0	-1.0205770497135407	-0.9827134989683205	0
3.9496862915584243	1.3635680352146007	-1.069780802027587	0	-1.0293165457436197	-0.9703757989368631	0
3.9600159854669754	1.3528911222582505	-1.079740427662774	0	-1.0378844775654406	-0.9579560404138054	0
3.9703286072016017	1.3421443860601552	-1.0895551025942773	0	-1.046279959435338	-0.9454571630202757	0
3.9806237458259393	1.3313303274522204	-1.0992240666452902	0	-1.0545022000116206	-0.9328820651043349	0
3.9909010286126305	1.3204514156798413	-1.1087466441611276	0	-1.062550495536218	-0.9202336062588121	0
4.0011601160873	1.3095100911257225	-1.1181222371411357	0	-1.0704242231502765	-0.9075146105797808	0
4.011400703267389	1.2985087616858766	-1.127350324229872	0	-1.078122839212242	-0.894727862540392	0
4.0216225143199065	1.2874498063247612	-1.1364304537540986	0	-1.08564587264285	-0.8818761112068404	0
4.031825310673446	1.2763355642551562	-1.1453622488122213	0	-1.092992928299707	-0.8689620577445519	0
4.042008877779869	1.2651683473393467	-1.1541453934121144	0	-1.1001636746586096	-0.8559883699072606	0
4.052173035357294	1.2539504271520157	-1.162779639389178	0	-1.107157848682256	-0.8429576670785264	0
4.06231761699625	1.2426840558220515	-1.171264787061424	0	-1.1139752393162228	-0.829872544551455	0
4.072442497210393	1.2313714346166618	-1.1796007062019664	0	-1.1206157036516267	-0.8167355371030568	0
4.082547557558807	1.2200147501906886	-1.187787305890944	0	-1.1270791419481314	-0.8035491611566677	0
4.092632713522468	1.2086161433722544	-1.1958245550332793	0	-1.1333655133007656	-0.790315878589227	0
4.102697898564255	1.1971777257769165	-1.2037124674525403	0	-1.1394748230130372	-0.7770381160800283	0
4.112743059846629	1.1857015837332958	-1.211451097132973	0	-1.1454071182950012	-0.7637182697146532	0
4.122768170772246	1.174189763045258	-1.2190405464115992	0	-1.1511624938841825	-0.7503586873443522	0
4.132773211906343	1.1626442899516745	-1.2264809498484524	0	-1.156741079038775	-0.7369616929553688	0
4.142758185466336	1.1510671537710522	-1.2337724839034374	0	-1.162143044288698	-0.7235295665657612	0
4.152723110619521	1.1394603115216542	-1.24091536180896	0	-1.167368596828512	-0.7100645496259084	0
4.162668013867897	1.1278256985080388	-1.24790982538904	0	-1.172417973911446	-0.6965688573326262	0
4.172592936488453	1.1161652191609022	-1.2547561492999533	0	-1.1772914454289145	-0.6830446680307106	0
4.1824979386174785	1.104480741659749	-1.2614546424160094	0	-1.1819893141739823	-0.6694941170057578	0
4.192383073570457	1.092774127805862	-1.268005629354376	0	-1.1865119023180286	-0.6559193311517333	0
4.202248419877759	1.0810471948894842	-1.2744094711616756	0	-1.190859565421489	-0.6423223847683401	0
4.212094055502156	1.0693017458376808	-1.280666547036351	0	-1.1950326791899712	-0.6287053345403656	0
4.221920071240353	1.057539553069823	-1.2867772622558875	0	-1.199031644449783	-0.6150702008326093	0
4.231726565026046	1.045762365022467	-1.29274204352286	0	-1.202856883477946	-0.6014189752690869	0
4.241513638281934	1.033971910365971	-1.2985613359822215	0	-1.2065088376564996	-0.5877536256305748	0
4.251281401650493	1.0221698909729946	-1.3042356059238969	0	-1.20998796876001	-0.5740760877125468	0
4.261029971482182	1.0103579860015055	-1.3097653378381884	0	-1.2132947566048935	-0.5603882700646208	0
4.270759463198749	0.9985378598739494	-1.315151030053814	0	-1.2164296960779426	-0.5466920632399995	0
4.280470003541468	0.9867111473658179	-1.3203932009904475	0	-1.2193933004481834	-0.5329893225181065	0
4.290161721873441	0.9748794640911749	-1.3254923835312713	0	-1.2221860975737946	-0.5192818800558862	0
4.2998347466215465	0.9630444108634811	-1.3304491227131212	0	-1.224808628350579	-0.5055715499367642	0
4.309489214250531	0.9512075627396251	-1.3352639798779022	0	-1.227261448605921	-0.49186011547404745	0
4.319125259833606	0.9393704805707975	-1.3399375272907432	0	-1.2295451258740604	-0.47814934258665837	0
4.32874302631587	0.9275346996742733	-1.3444703522203099	0	-1.2316602410926536	-0.46444096666982365	0
4.338342645066213	0.9157017538161433	-1.3488630473208538	0	-1.2336073837764734	-0.4507367203631613	0
4.347924270188756	0.9038731330114934	-1.3531162261131542	0	-1.2353871587158365	-0.43703828466517947	0
4.3574880412607575	0.8920503295036494	-1.357230505350193	0	-1.2370001777023876	-0.4233473421726405	0
4.36703410608597	0.8802348098012861	-1.361206515035703	0	-1.2384470636639024	-0.40966554468166966	0
4.376562605944816	0.8684280330015558	-1.3650448917282971	0	-1.239728447748326	-0.3959945343908092	0
4.3860736875664825	0.8566314360779808	-1.3687462832774915	0	-1.2408449708337081	-0.3823359268478401	0
4.395567497568859	0.8448464408583841	-1.3723113461193621	0	-1.2417972822069359	-0.3686913190119734	0
4.405044189681264	0.8330744451619108	-1.3757407475716779	0	-1.2425860397721817	-0.35506227897305753	0
4.41450390265816	0.8213168503489243	-1.3790351575365232	0	-1.2432119078357267	-0.3414503778264006	0
4.423946787332183	0.8095750278391336	-1.3821952581218866	0	-1.2436755591505328	-0.3278571508861798	0
4.4333729936130615	0.7978503353734815	-1.3852217384723204	0	-1.2439776732543422	-0.3142841164894363	0
4.442782657989929	0.7861441326926769	-1.3881152908166559	0	-1.2441189361464604	-0.30073279412007003	0
4.452175936750789	0.7744577403379045	-1.3908766206649659	0	-1.2441000407641876	-0.2872046566886429	0
4.4615529722100495	0.762792481790125	-1.3935064359782288	0	-1.2439216859159696	-0.2737011792861316	0
4.470913932001363	0.7511496347278648	-1.3960054580945347	0	-1.2435845754136359	-0.26022378273089725	0
4.480258962794811	0.7395304887489765	-1.3983744083657892	0	-1.243089418466284	-0.2467739003552444	0
4.489588207015742	0.7279363246976704	-1.4006140132385492	0	-1.242436929851321	-0.23335295404171869	0
4.498901803533654	0.7163684139285237	-1.4027250044613202	0	-1.2416278299143266	-0.2199623533375835	0
4.508199894998588	0.7048280093193066	-1.4047081206126186	0	-1.2406628437558191	-0.20660348501677891	0
4.51748262091303	0.6933163540083291	-1.406564105288127	0	-1.2395427015196974	-0.1932777231576528	0
4.526750117020888	0.6818346822673406	-1.408293706983604	0	-1.2382681384654373	-0.17998643011593082	0
4.536002516503994	0.6703842181282268	-1.4098976793304376	0	-1.2368398948104213	-0.1667309548962954	0
4.545239956163808	0.6589661678562811	-1.4113767820037504	0	-1.235258714558749	-0.15351262439874114	0
4.5544625715726585	0.6475817260901308	-1.4127317795963508	0	-1.2335253458764455	-0.14033275048397859	0
4.563670487556224	0.6362320876871141	-1.4139634402872925	0	-1.2316405429533355	-0.12719264364420568	0
4.572863838863589	0.6249184223325582	-1.4150725387059613	0	-1.2296050618856011	-0.11409358356296927	0
4.582042746533617	0.6136419037768038	-1.4160598526977164	0	-1.2274196654069789	-0.10103685291850141	0
4.591207343503173	0.6024036784396886	-1.4169261662794255	0	-1.2250851170332513	-0.08802370098558855	0
4.600357754008088	0.5912048908606832	-1.4176722671289819	0	-1.222602185574585	-0.07505537305282996	0
4.60949409464408	0.5800466824274111	-1.418298947029461	0	-1.2199716452879261	-0.06213310890223181	0
4.618616487023079	0.568930175990317	-1.4188070028000679	0	-1.2171942722962563	-0.049258124940252584	0
4.6277250452624115	0.5578564912438596	-1.4191972353341333	0	-1.2142708480396502	-0.036431631956493384	0
4.636819887748284	0.5468267304888292	-1.4194704501774202	0	-1.2112021555758778	-0.023654818577937144	0
4.645901126661625	0.5358419914695289	-1.4196274569628322	0	-1.2079889827722543	-0.010928866080111666	0
4.654968875880043	0.5249033578742996	-1.4196690696160263	0	-1.2046321195771639	0.0017450626760966877	0
4.664023237642037	0.5140119154994743	-1.4195961062660105	0	-1.2011323628987922	0.014365804576837714	0
4.6730736005535105	0.5031576179006907	-1.4194091393307573	0	-1.1974866963019837	0.026945101021912575	0
4.682124732745005	0.49233606299429916	-1.4191084625348394	0	-1.1936934766767298	0.039488160245589515	0
4.691175983737864	0.48154936527342157	-1.4186944249205318	0	-1.1897531654469204	0.05199264251603152	0
4.700226736293518	0.4707995879055451	-1.4181674189420537	0	-1.1856662627450845	0.06445627046145481	0
4.709276371060189	0.4600887841436916	-1.4175278808056553	0	-1.1814333212467856	0.0768767811079235	0
4.718324292695669	0.44941896552713717	-1.416776287944181	0	-1.1770549331718898	0.08925196278925863	0
4.727369918987913	0.43879211417958197	-1.4159131582920543	0	-1.1725317335329175	0.10157964093711781	0
4.736412679381647	0.42821018387717086	-1.4149390492843081	0	-1.1678643994888176	0.11385767688849874	0
4.745452023896345	0.4176750890244495	-1.4138545556406819	0	-1.1630536442092814	0.12608398072752183	0
4.754487415278434	0.4071887133451267	-1.4126603088036067	0	-1.1581002191911351	0.13825650125845723	0
4.763518327782762	0.39675291074193453	-1.4113569759457165	0	-1.1530049135228244	0.1503732250606486	0
4.772544254267381	0.3863694966124166	-1.4099452577059828	0	-1.1477685483626239	0.16243218662899997	0
4.78156469898009	0.37604025577279837	-1.408425887901781	0	-1.1423919793699175	0.1744314592364961	0
4.790579181688434	0.36576693729558096	-1.4067996316421303	0	-1.1368760927838761	0.18636916099285672	0
4.799587234076964	0.3555512582681746	-1.405067284672916	0	-1.1312218060154442	0.19824345054483	0
4.808588402764874	0.3453949000176319	-1.4032296715851227	0	-1.1254300642611819	0.21005253153242956	0
4.817582238836564	0.3352995195761248	-1.401287646797885	0	-1.119501845821238	0.22179463932655277	0
4.826568311381909	0.3252667340728865	-1.3992420906695475	0	-1.1134381520054861	0.23346805924765412	0
4.835546198100714	0.315298131044598	-1.3970939102773874	0	-1.1072400117765984	0.24507111465195286	0
4.8445154863547275	0.3053952669337324	-1.3948440381721372	0	-1.1009084798119946	0.25660216875079706	0
4.853475775213483	0.2955596645677094	-1.3924934307903925	0	-1.0944446337376093	0.26805962762370766	0
4.8624266679371075	0.2857928211519007	-1.3900430693982224	0	-1.087849578288176	0.2794419309860022	0
4.87136778169036	0.2760961973638377	-1.3874939565365714	0	-1.0811244370646533	0.2907475649736811	0
4.880298734022679	0.2664712318253843	-1.3848471188223068	0	-1.07427036140279	0.3019750453555615	0
4.889219159476923	0.25691932289012065	-1.3821036012256818	0	-1.0672885166669395	0.3131229388538482	0
4.8981286892033085	0.24744185037180486	-1.3792644722289698	0	-1.06018009682206	0.32418983788060374	0
4.9070269599942895	0.23804016545234538	-1.3763308204790874	0	-1.0529463167165933	0.3351743723827625	0
4.915913617069602	0.22871558752788151	-1.3733037529992733	0	-1.0455884087615537	0.3460752136130451	0
4.924788308295893	0.21946941009316415	-1.3701843962757088	0	-1.0381076266414269	0.35689106734045073	0
4.933650682118318	0.21030290256352735	-1.3669738963545992	0	-1.0305052463293984	0.36762067179351293	0
4.942500390540268	0.20121730685370104	-1.363673417157851	0	-1.0227825628389555	0.378262801738402	0
4.9513370892290505	0.19221383702592934	-1.3602841397212573	0	-1.0149408892776544	0.38881626897452237	0
4.960160432297507	0.1832936843218866	-1.3568072635499222	0	-1.006981560730677	0.3992799165150484	0
4.9689700702848345	0.1744580187636652	-1.3532440069865797	0	-0.99890593564261	0.4096526167693379	0
4.977765657577335	0.16570798131183148	-1.3495956037322694	0	-0.9907153885086424	0.41993328081270687	0
4.986546845025702	0.15704469094162146	-1.3458633052700917	0	-0.9824113160204938	0.43012085015027723	0
4.995313281028941	0.14846924311793108	-1.3420483800090046	0	-0.9739951356582948	0.44021429856407457	0
5.004064609410521	0.13998271142845603	-1.3381521137967864	0	-0.9654682873298056	0.45021263024351876	0
5.012800473531964	0.13158614314631897	-1.3341758076810344	0	-0.9568322289734287	0.4601148850629395	0
5.021520509581531	0.12328056527597187	-1.3301207805039668	0	-0.9480884427350385	0.4699201315040442	0
5.030224349171424	0.11506698151113462	-1.3259883674187065	0	-0.9392384321762719	0.4796274702742547	0
5.038911616898993	0.10694637401806358	-1.3217799207052408	0	-0.9302837244806702	0.48923603222863865	0
5.047581931679372	0.09891970161726447	-1.3174968088341932	0	-0.921225868889276	0.498744980538354	0
5.05623490431688	0.09098790147082297	-1.3131404173528711	0	-0.912066439023382	0.5081535087049582	0
5.064870138300112	0.08315188772875257	-1.3087121482272444	0	-0.9028070319204895	0.5174608421635979	0
5.073487224895991	0.07541255531464017	-1.3042134221275297	0	-0.8934492732248774	0.5266662337704195	0
5.082085752965346	0.06777077042194092	-1.2996456730807915	0	-0.8839948064815839	0.5357689750791153	0
5.0906652952066676	0.06022738218107614	-1.295010355413767	0	-0.8744453080182513	0.5447683824287806	0
5.099225416589577	0.052783214351521654	-1.2903089391387748	0	-0.864802477785452	0.5536638067747668	0
5.107765670155763	0.045439068299969576	-1.2855429119733583	0	-0.8550680439886795	0.5624546300761636	0
5.116285601371112	0.038195718507307706	-1.2807137766816097	0	-0.8452437581296477	0.5711402705953005	0
5.124784739763842	0.03105391895390122	-1.2758230555424466	0	-0.8353314046043986	0.5797201751549732	0
5.1332626009194415	0.024014400460858322	-1.2708722891388937	0	-0.8253327986689771	0.5881938221828855	0
5.141718694028871	0.017077863619970716	-1.2658630317090303	0	-0.8152497775769898	0.5965607300917198	0
5.150152511778804	0.01024498639892733	-1.2607968567809218	0	-0.8050842125187996	0.6048204479830156	0
5.15856353257013	0.0035164213347765204	-1.2556753557358724	0	-0.7948380062391547	0.6129725588328602	0
5.1669512230609875	-0.0031072073926065123	-1.2505001360378947	0	-0.7845130900704644	0.6210166828355745	0
5.175315038632586	-0.009625305119581972	-1.2452728206273915	0	-0.7741114233598141	0.6289524786117123	0
5.183658061085152	-0.016040085331837713	-1.2399927311561343	0	-0.763630400698852	0.636783039502293	0
5.191979375197473	-0.02235063742036358	-1.2346616605110974	0	-0.7530723448396078	0.6445076694998568	0
5.200277953934985	-0.028556021148152224	-1.229281494481921	0	-0.7424397549068178	0.6521256351671258	0
5.208552778057871	-0.034655360629572876	-1.223854135883731	0	-0.7317351568248592	0.6596362796422978	0
5.216802843288257	-0.04064784959530514	-1.2183814981887515	0	-0.7209610923529364	0.6670390288692422	0
5.225027155481786	-0.04653274762550391	-1.2128655069460983	0	-0.7101201235019001	0.6743333867338079	0
5.233224738367923	-0.052309385433429806	-1.2073080928702031	0	-0.6992148205363812	0.6815189413810893	0
5.241394622803852	-0.057977156868399826	-1.2017111973504995	0	-0.6882477743723587	0.6885953550639642	0
5.24953585734247	-0.06353552600980406	-1.1960767636196978	0	-0.6772215807891524	0.6955623727210049	0
5.25764750394294	-0.06898402361765456	-1.1904067379421228	0	-0.6661388443035923	0.7024198173443019	0
5.265728640746324	-0.07432224844580679	-1.1847030660030737	0	-0.6550021726112214	0.7091675914100114	0
5.273778358689646	-0.0795498643552501	-1.1789676936302838	0	-0.6438141794703468	0.7158056730212637	0
5.281795764955277	-0.0846666019320381	-1.1732025627488183	0	-0.6325774782457244	0.722334117727757	0
5.289779982505885	-0.08967225739606628	-1.1674096100897502	0	-0.6212946808075485	0.7287530569416444	0
5.297730148819718	-0.09456669100903371	-1.1615907665451863	0	-0.6099683976519678	0.7350626956909605	0
5.305645420130344	-0.0993498288208861	-1.1557479525314356	0	-0.5986012302179969	0.7412633146757531	0
5.313524967661594	-0.10402165938528678	-1.1498830792200114	0	-0.587195774594031	0.7473552658585452	0
5.321367980016125	-0.10858223423528673	-1.1439980453163232	0	-0.575754616518797	0.7533389728947988	0
5.3291736606749724	-0.1130316653983046	-1.1380947375090122	0	-0.5642803334841408	0.7592149277089727	0
5.336941234299867	-0.11737012791265851	-1.132175024319573	0	-0.5527754839687639	0.7649836936651015	0
5.344669938130648	-0.1215978538066604	-1.1262407612686598	0	-0.5412426186271148	0.7706458974636383	0
5.352359034797987	-0.12571513798265338	-1.120293779761622	0	-0.529684259791328	0.7762022368790751	0
5.360007799696441	-0.12972233000045333	-1.1143358954818428	0	-0.5181029188406368	0.781653469684226	0
5.367615529036024	-0.13361983718099096	-1.1083689009776156	0	-0.506501082805058	0.7870004177185169	0
5.375181534039546	-0.13740812026585655	-1.1023945690145327	0	-0.49488122184869215	0.7922439609081471	0
5.3827051512973405	-0.1410876972628746	-1.0964146432788402	0	-0.48324577210680286	0.7973850425539857	0
5.390185732895317	-0.14465913700529562	-1.0904308450448388	0	-0.47159714951631787	0.8024246604579873	0
5.397622650417085	-0.1481230597588474	-1.084444868995895	0	-0.4599377425064783	0.8073638677407327	0
5.40501529879038	-0.1514801374585161	-1.0784583791030766	0	-0.4482699047330106	0.8122037733015722	0
5.412363090617318	-0.1547310895020898	-1.072473012221722	0	-0.43659596279233964	0.8169455359448246	0
5.419665459002992	-0.15787668253460851	-1.066490374922295	0	-0.4249182107092243	0.8215903641721408	0
5.426921857990314	-0.1609177290302299	-1.0605120422712992	0	-0.4132389081632091	0.8261395143113777	0
5.434131767659468	-0.16385508770326287	-1.0545395527794292	0	-0.40156027115888143	0.8305942914711876	0
5.441294683134658	-0.16668965727604362	-1.0485744167061886	0	-0.38988448874719067	0.8349560404876727	0
5.448410123423607	-0.16942237850824293	-1.0426181080614685	0	-0.3782137078378744	0.8392261492677422	0
5.455477632661481	-0.17205423281501886	-1.0366720628351178	0	-0.3665500300920017	0.8434060472023608	0
5.462496772176937	-0.17458623753515798	-1.0307376850288754	0	-0.35489552407208813	0.8474971982122038	0
5.469467127304046	-0.1770194468113196	-1.0248163403779607	0	-0.3432522132093364	0.8515011026126316	0
5.476388308133421	-0.17935494998172472	-1.018909355140739	0	-0.33162207361820806	0.8554192952353612	0
5.483259944844382	-0.18159386818496318	-1.013018019578777	0	-0.3200070410953232	0.8592533405282237	0
5.49008168857394	-0.1837373529987671	-1.0071435868146514	0	-0.30840900899450313	0.8630048309215961	0
5.496853218335626	-0.18578658681615748	-1.0012872664712547	0	-0.296829815711876	0.8666753884241173	0
5.503574229859418	-0.187742777588014	-0.9954502339391568	0	-0.28527126298020183	0.8702666563286249	0
5.510244446755336	-0.18960716045625003	-0.9896336204236826	0	-0.2737350961337016	0.8737803031334518	0
5.5168636122512735	-0.19138099352711097	-0.983838519838274	0	-0.2622230176320766	0.8772180159696849	0
5.523431492687792	-0.1930655571722407	-0.978065985558818	0	-0.2507366804772459	0.8805815004068767	0
5.529947874744046	-0.1946621515981594	-0.9723170326862011	0	-0.23927769250845646	0.8838724769951762	0
5.536412572182006	-0.1961720967860269	-0.9665926319574958	0	-0.2278476040078246	0.8870926826686482	0
5.5428254157582195	-0.19759672833804584	-0.9608937185487915	0	-0.21644792494452697	0.8902438636984447	0
5.5491862621608385	-0.1989373979292035	-0.9552211841083542	0	-0.20508010872636476	0.8933277782551093	0
5.555494985884848	-0.2001954698574117	-0.9495758839488407	0	-0.19374556619478103	0.8963461905546567	0
5.561751486630229	-0.2013723209938268	-0.9439586304586236	0	-0.1824456519897061	0.8993008726432374	0
5.567955681808998	-0.20246933769807518	-0.9383701998448077	0	-0.17118167761508718	0.9021935990578265	0
5.5741075108559714	-0.20348791514509265	-0.9328113283516447	0	-0.15995490334438417	0.9050261472062296	0
5.580206934381888	-0.20442945561078182	-0.9272827131116055	0	-0.14876653937811055	0.9078002953145078	0
5.586253929374862	-0.20529536628914757	-0.9217850166329252	0	-0.1376177543621975	0.9105178186927033	0
5.5922484974799165	-0.2060870591026207	-0.9163188594434116	0	-0.126509659886783	0.9131804919801905	0
5.598190655423688	-0.20680594791792958	-0.9108848289727319	0	-0.11544332786142114	0.9157900833933805	0
5.604080440671748	-0.20745344800813562	-0.9054834746147677	0	-0.10441977984761519	0.918348355896076	0
5.609917906889547	-0.2080309742058717	-0.9001153121072459	0	-0.09343999530266953	0.9208570639019085	0
5.6157031270848945	-0.2085399400089006	-0.8947808209018199	0	-0.08250490552064607	0.9233179534079828	0
5.621436191023032	-0.20898175608828187	-0.88948044680193	0	-0.07161539830188511	0.9257327597018644	0
5.627117203551152	-0.20935782904053993	-0.8842146038055151	0	-0.060772321022388096	0.9281032055685627	0
5.632746286327084	-0.20966956043755194	-0.8789836728128957	0	-0.04997647724627725	0.9304310009913925	0
5.63832357452221	-0.20991834558588454	-0.8737880050054321	0	-0.0392286329443897	0.9327178408171986	0
5.643849223049979	-0.2101055727890424	-0.8686279163693413	0	-0.028529504399243164	0.9349654064028543	0
5.649323396917433	-0.2102326219450686	-0.8635036970202263	0	-0.017879776718774595	0.9371753608147794	0
5.654746276420136	-0.21030086388779154	-0.8584156067165003	0	-0.007280093790280315	0.9393493501875634	0
5.660118055438625	-0.21031165943662175	-0.8533638768008914	0	0.0032689384838449596	0.9414890023061984	0
5.6654389388515884	-0.21026635858455806	-0.8483487129987091	0	0.013766747121717268	0.943595924921341	0
5.6707259578657	-0.21016589237619981	-0.8433543939648606	0	0.02424619885863358	0.9456783118476189	0
5.675982810975984	-0.2100109405585418	-0.8383776815992217	0	0.03471417809795404	0.9477389990966183	0
5.681209155174185	-0.20980221151262757	-0.8334191364921886	0	0.04516960546767833	0.9497792258420301	0
5.686404648994498	-0.20954042883082175	-0.8284793114897452	0	0.0556113956662257	0.9518002388958291	0
5.691568967642359	-0.20922633012524872	-0.8235587373261414	0	0.06603848767087657	0.9538032975146892	0
5.696701801362735	-0.2088606661701847	-0.8186579241069379	0	0.07644984170767621	0.955789671622692	0
5.701802855101516	-0.20844420003539368	-0.8137773615874943	0	0.08684443876817594	0.957760640561376	0
5.706871847574716	-0.20797770629968504	-0.8089175200373463	0	0.0972212788896842	0.9597174916304569	0
5.711908516013596	-0.2074619697136286	-0.8040788456699933	0	0.10757939108091108	0.9616615208385082	0
5.7169126097913185	-0.20689778488106048	-0.79926176674338	0	0.117917820492914	0.9635940293847866	0
5.721883895645685	-0.20628595485202791	-0.7944666885498401	0	0.12823563935168986	0.9655163246438084	0
5.726822155763847	-0.20562729038429928	-0.7896939952620334	0	0.13853194327304402	0.9674297184237471	0
5.731727183806925	-0.204922609633919	-0.7849440538081707	0	0.14880584314640677	0.9693355244475814	0
5.736598792927805	-0.2041727361868692	-0.7802172061537833	0	0.15905648208657597	0.9712350605159744	0
5.741436808473791	-0.20337849919449222	-0.7755137764043762	0	0.16928302040526338	0.9731296447627447	0
5.746241070971319	-0.20254073211647755	-0.7708340679739079	0	0.17948464204993425	0.9750205959296817	0
5.751011434548211	-0.20166027215094354	-0.7661783651836205	0	0.18966055146693267	0.9769092318967887	0
5.755747770000432	-0.2007379588380107	-0.7615469303392013	0	0.1998099803549547	0.9787968700831177	0
5.760449957301333	-0.19977463469857334	-0.7569400111325307	0	0.20993217182749796	0.980684823683227	0
5.765117895327748	-0.1987711425452163	-0.752357831216487	0	0.22002640145907434	0.9825744047989041	0
5.769751495234664	-0.19772832597179357	-0.74780059677122	0	0.23009196331226434	0.9844669210982477	0
5.774350679938507	-0.19664702878323878	-0.743268497123868	0	0.2401281689442696	0.986363674909048	0
5.7789153875212715	-0.19552809348114233	-0.7387617015023159	0	0.2501343550065768	0.9882659639763792	0
5.783445567287308	-0.19437236146211612	-0.7342803630275181	0	0.26010987484235204	0.9901750792393962	0
5.78794118144457	-0.19318067193969493	-0.7298246171725837	0	0.27005410232915544	0.9920923049526682	0
5.792402206211401	-0.19195386093258138	-0.7253945807746364	0	0.27996643455427156	0.9940189186495421	0
5.796828626886071	-0.19069276194360874	-0.7209903570469961	0	0.2898462810632931	0.9959561885311556	0
5.801220444236827	-0.18939820354447234	-0.7166120293517182	0	0.2996930782623579	0.99790537578312	0
5.805577669041418	-0.1880710102568701	-0.7122596667456461	0	0.30950627746975967	0.9998677318018462	0
5.8099003208362925	-0.18671200241812289	-0.707933325371739	0	0.3192853421948716	1.0018444971952145	0
5.8141884330039	-0.1853219940400143	-0.703633043501408	0	0.3290297597884172	1.003836903733619	0
5.818442048112848	-0.18390179367793902	-0.699358846317971	0	0.338739031117241	1.0058461719319052	0
5.822661219477193	-0.1824522034113897	-0.6951107444851822	0	0.34841267425908634	1.0078735114772424	0
5.826846010462274	-0.1809740185464336	-0.6908887349696246	0	0.35805022310461926	1.0099201206651147	0
5.830996492913184	-0.17946802768695508	-0.6866928027558863	0	0.36765122389620475	1.0119871854057174	0
5.835112750599901	-0.1779350110096098	-0.6825229174901574	0	0.37721524336515344	1.0140758807568353	0
5.839194872897225	-0.17637574212354304	-0.6783790399995536	0	0.3867418542545663	1.01618736760264	0
5.843242960571289	-0.17479098549998562	-0.6742611165584721	0	0.3962306489062293	1.0183227954484764	0
5.8472571211507285	-0.1731814978025623	-0.6701690837049558	0	0.4056812286426703	1.0204832999551718	0
5.851237469843447	-0.17154802718391016	-0.6661028674402552	0	0.41509320601807614	1.022670003299149	0
5.855184130707611	-0.16989131242705005	-0.6620623821508814	0	0.4244662077434032	1.0248840147757445	0
5.859097235520376	-0.16821208302466628	-0.6580475318741514	0	0.43379987219303456	1.0271264301970526	0
5.862976922467906	-0.16651105940613206	-0.6540582117568078	0	0.4430938464246117	1.0293983311487738	0
5.866823335994027	-0.1647889527179989	-0.6500943083302364	0	0.45234778592314867	1.0317007848894881	0
5.870636628011663	-0.16304646398790199	-0.6461556983728143	0	0.4615613576471526	1.0340348451184496	0
5.874416955295704	-0.16128428502329217	-0.6422422517066277	0	0.47073423387561225	1.036401550466433	0
5.8781644819022105	-0.15950309704576712	-0.6383538288035269	0	0.4798660981788027	1.03880192606121	0
5.881879377289057	-0.1577035712983837	-0.6344902828258947	0	0.4889566410082056	1.041236982493416	0
5.885561815173296	-0.15588636939274234	-0.6306514609191293	0	0.4980055569948926	1.0437077151549385	0
5.889211976110646	-0.15405214183411858	-0.6268372016207212	0	0.5070125513913659	1.046215106090113	0
5.8928300436635626	-0.15220152971873846	-0.6230473389480082	0	0.5159773307624673	1.0487601215714606	0
5.896416207244516	-0.15033516313675205	-0.6192816995197753	0	0.52489961009251	1.0513437141958908	0
5.899970658991552	-0.14845366261111154	-0.6155401059173342	0	0.5337791051366231	1.0539668208489135	0
5.903493597309793	-0.1465576370888183	-0.611822373044732	0	0.5426155413440175	1.0566303654717168	0
5.9069852219803485	-0.1446476863968757	-0.6081283133588297	0	0.55140864172544	1.0593352556384261	0
5.910445737295839	-0.14272439946288723	-0.6044577336471697	0	0.5601581347674308	1.0620823850646062	0
5.913875352473957	-0.1407883539211516	-0.6008104346469687	0	0.5688637556201405	1.0648726342623622	0
5.917274277138995	-0.13884011854855544	-0.5971862159160486	0	0.5775252347231306	1.0677068671220196	0
5.920642724894942	-0.13688025119446934	-0.5935848721117072	0	0.5861423069088493	1.0705859339666906	0
5.923980911761075	-0.13490929958240258	-0.5900061947176358	0	0.5947147075062276	1.0735106705213298	0
5.927289057070859	-0.13292780070831095	-0.5864499711401375	0	0.603242174719551	1.0764818989503335	0
5.930567381663543	-0.1309362818508162	-0.5829159867047448	0	0.6117244450470688	1.0795004265198083	0
5.933816108794459	-0.12893525998908467	-0.5794040237363901	0	0.6201612556734457	1.0825670466373578	0
5.9370354633067235	-0.1269252422686015	-0.5759138625048551	0	0.6285523423796799	1.085682538338535	0
5.940225671592976	-0.12490672600680429	-0.5724452813197728	0	0.6368974394807266	1.0888476664717286	0
5.943386962043242	-0.12288019838796528	-0.5689980560901312	0	0.6451962810438665	1.0920631823986526	0
5.946519563955608	-0.12084613714134958	-0.5655719615534123	0	0.6534485980790884	1.0953298231625856	0
5.949623707762132	-0.11880501040406741	-0.562166771075763	0	0.6616541191557903	1.098648311932461	0
5.95269962594162	-0.11675727611334166	-0.5587822556858406	0	0.6698125728603113	1.1020193592622947	0
5.955747550753142	-0.11470338351035941	-0.5554181865994151	0	0.6779236818298999	1.1054436609057918	0
5.9587677148932086	-0.11264377274956201	-0.55207433454346	0	0.6859871644883521	1.108921898680674	0
5.961760353205701	-0.110578873745486	-0.5487504678913238	0	0.6940027396438804	1.1124547427131277	0
5.964725700207956	-0.1085091078750464	-0.545446355426096	0	0.7019701199165205	1.116042848876782	0
5.967663990928706	-0.1064348874478145	-0.5421617654440741	0	0.7098890139818135	1.1196868599682752	0
5.970575459980105	-0.10435661640395912	-0.5388964668197938	0	0.7177591240776002	1.1233874047743706	0
5.97346034312624	-0.10227468924467817	-0.5356502272737602	0	0.7255801502461247	1.127145100269232	0
5.976318875629367	-0.10018949225223561	-0.5324228152450741	0	0.7333517858780206	1.130960549771041	0
5.979151292182178	-0.0981014036121148	-0.5292139999978264	0	0.7410737175105278	1.134834342987543	0
5.981957828896645	-0.0960107919980751	-0.5260235493838152	0	0.7487456302543712	1.1387670589710788	0
5.984738719359413	-0.09391801955374751	-0.5228512343349635	0	0.7563671970238736	1.1427592608718091	0
5.987494199060367	-0.0918234386579509	-0.5196968238442602	0	0.7639380906362033	1.1468115023433827	0
5.990224501532244	-0.08972739488293098	-0.5165600893760761	0	0.7714579732356973	1.1509243222567742	0
5.992929859990604	-0.08763022584276096	-0.5134408030144191	0	0.7789265007663881	1.155098247182185	0
5.995610507762684	-0.0855322609197294	-0.5103387369719196	0	0.7863433241550057	1.159333792295698	0
5.998266676968069	-0.08343382235919694	-0.5072536651188382	0	0.7937080856559304	1.1636314595319828	0
6.000898599366685	-0.08133522468653175	-0.5041853620117145	0	0.8010204211770845	1.1679917390754422	0
6.0035065052563805	-0.07923677566279551	-0.501133604183977	0	0.8082799572000631	1.1724151077068468	0
6.006090624534939	-0.07713877552296372	-0.4980981689159974	0	0.8154863137071288	1.176902030693477	0
6.008651186273393	-0.075041517392274	-0.49507883473313447	0	0.8226391029781757	1.1814529612631706	0
6.011188418215211	-0.07294528778217924	-0.4920753820007369	0	0.8297379281667246	1.1860683398435368	0
6.013702547534062	-0.07085036605391536	-0.48908759203225144	0	0.8367823853921693	1.190748595546901	0
6.016193799863369	-0.06875702530771148	-0.486115248240055	0	0.843772060997788	1.195494144522721	0
6.01866239952348	-0.06666553229340072	-0.4831581358743463	0	0.8507065321533521	1.2003053904195697	0
6.021108570914278	-0.06457614631126256	-0.48021604034940746	0	0.8575853707426251	1.205182727255272	0
6.023532535593537	-0.062489121784386314	-0.4772887507477485	0	0.8644081351235057	1.2101265337720062	0
6.025934514813734	-0.06040470619484193	-0.4743760567764029	0	0.8711743772263235	1.2151371785000902	0
6.028314728705338	-0.05832314085973083	-0.4714777497380228	0	0.8778836402309667	1.2202150182935965	0
6.030673395235805	-0.056244661938394405	-0.46859362379960035	0	0.8845354555994537	1.2253603961444053	0
6.033010731989303	-0.05416949896667539	-0.4657234738211061	0	0.8911293480611373	1.230573645050287	0
6.0353269547240185	-0.052097876212633024	-0.46286709710974283	0	0.8976648315137322	1.2358550849779795	0
6.037622277877582	-0.05003001232712286	-0.4600242928003235	0	0.9041414104159905	1.2412050239852088	0
6.039896914199457	-0.04796612076878061	-0.4571948623069194	0	0.9105585787188648	1.246623757389401	0
6.0421510751104295	-0.04590640957571336	-0.4543786088750988	0	0.9169158208490209	1.2521115686076565	0
6.044384971017722	-0.0438510811636348	-0.4515753371773253	0	0.9232126125658777	1.2576687299939842	0
6.046598810671026	-0.04180033300302246	-0.448784854108346	0	0.9294484191134763	1.2632955013133136	0
6.048792800701934	-0.039754358148228267	-0.4460069693685917	0	0.9356226938959472	1.268992128484943	0
6.050967146751221	-0.03771334428727157	-0.44324149403887253	0	0.9417348816251424	1.274758846420102	0
6.053122053082896	-0.03567747418361752	-0.4404882410534397	0	0.9477844172023289	1.2805958780898692	0
6.055257722445437	-0.03364692589582006	-0.43774702536760696	0	0.9537707252991332	1.286503434151546	0
6.05737435574816	-0.03162187317891301	-0.4350176643686192	0	0.9596932194257256	1.2924817119949161	0
6.0594721523721145	-0.029602485283804606	-0.43229997747386917	0	0.9655513027813606	1.2985308965158016	0
6.061551309737662	-0.027588927466848448	-0.4295937866873863	0	0.9713443670283225	1.304651158781766	0
6.063612024957678	-0.025581359475761498	-0.4268989144381305	0	0.9770717968749331	1.310842660862971	0
6.065654492737723	-0.02357993766647464	-0.42421518629946653	0	0.9827329641983066	1.3171055496429518	0
6.067678905922818	-0.02158481457527094	-0.4215424302842684	0	0.9883272295669231	1.3234399582087977	0
6.06968545663669	-0.019596137882387878	-0.41888047533185974	0	0.9938539453723638	1.3298460093433735	0
6.071674334673498	-0.017614052082907918	-0.41622915342245986	0	0.9993124513704468	1.3363238104114354	0
6.0736457285822265	-0.01563869750446469	-0.41358829813793907	0	1.0047020776674795	1.3428734566493856	0
6.075599825491925	-0.013670210560607049	-0.4109577448795333	0	1.0100221442206898	1.349495030561741	0
6.077536810404896	-0.011708724549445293	-0.4083373318138014	0	1.0152719589121337	1.3561885993862648	0
6.079456867439982	-0.009754368483734243	-0.4057268981893123	0	1.0204508209273508	1.362954219200793	0
6.081360178890158	-0.007807268123083497	-0.4031262855969708	0	1.025558018188278	1.3697919316029272	0
6.083246925627599	-0.005867545645973155	-0.40053533741377967	0	1.0305928284521115	1.3767017649752311	0
6.085117286300722	-0.00393532055968417	-0.39795389990162644	0	1.035554517183174	1.3836837313581087	0
6.0869714391988685	-0.0020107078576961476	-0.39538181963014524	0	1.0404423425183147	1.3907378332138791	0
6.088809559772025	-0.00009382066338859958	-0.3928189468945164	0	1.0452555487057797	1.3978640539839102	0
6.090631822830691	0.0018152319692443745	-0.39026513266348906	0	1.0499933719379588	1.4050623662153128	0
6.09243841207535	0.003716355048769945	-0.3877202150813423	0	1.0546550647815862	1.4123327704172284	0
6.094229511441905	0.005609458640044711	-0.3851840313648431	0	1.059239873037686	1.4196752630024339	0
6.096005291407369	0.007494443251428886	-0.38265643726651627	0	1.0637470008576784	1.4270897791540988	0
6.0977659204497	0.009371211725593168	-0.38013729106605365	0	1.0681756407203118	1.4345762372928188	0
6.099511565465374	0.011239669600962768	-0.37762645297978437	0	1.0725249745533916	1.442134540503759	0
6.10124239204971	0.013099725337321358	-0.3751237847510096	0	1.076794174468502	1.4497645775343448	0
6.102958564049005	0.014951289762051978	-0.37262915028929705	0	1.0809824016907732	1.457466220617519	0
6.104660243835415	0.016794276290022614	-0.3701424152719762	0	1.085088807300331	1.4652393264008161	0
6.106347592338641	0.018628600886221737	-0.3676634470917798	0	1.0891125323605706	1.4730837358551976	0
6.108020768992839	0.020454181937129477	-0.36519211492910647	0	1.0930527078490873	1.480999273784201	0
6.109679931952193	0.02227094041618102	-0.3627282894273593	0	1.0969084552253896	1.4889857496004906	0
6.111325237313168	0.024078798961485497	-0.3602718438455469	0	1.1006788847043272	1.4970429532934484	0
6.112956840465337	0.025877683287483588	-0.35782265204542163	0	1.1043630984633763	1.505170661686126	0
6.114574895034488	0.027667520959567805	-0.3553805900572208	0	1.1079601882724235	1.5133686330649854	0
6.116179553027176	0.029448241481502324	-0.35294553586959937	0	1.1114692359566918	1.521636607502209	0
6.117770965803899	0.031219777310727018	-0.35051736794560284	0	1.1148893156069248	1.5299743116159523	0
6.1193492822698055	0.03298206178261973	-0.34809596797096104	0	1.1182194897554405	1.5383814488863192	0
6.120914650263668	0.034735030585929944	-0.345681218747068	0	1.1214588125455178	1.5468577064673146	0
6.122467216980454	0.03647862217970031	-0.3432730035177426	0	1.1246063306389393	1.5554027573580569	0
6.124007127433247	0.038212776007200064	-0.34087120834104556	0	1.127661080168757	1.5640162517394074	0
6.125534525420175	0.03993743351436346	-0.33847572060161013	0	1.130622088907633	1.5726978218220566	0
6.127049553687735	0.041652538275760875	-0.33608642874469247	0	1.1334883766896304	1.5814470825277698	0
6.128552353789136	0.0433580357771958	-0.3337032224872196	0	1.1362589552373195	1.5902636304481204	0
6.13004306550381	0.045053872696445396	-0.33132599373864835	0	1.1389328272607226	1.599147040080936	0
6.131521827640381	0.04673999775467679	-0.32895463532894553	0	1.1415089881209841	1.6080968681696843	0
6.132988777717775	0.048416361297711624	-0.32658904150856505	0	1.1439864253930903	1.6171126515330407	0
6.134444051723181	0.0500829149609704	-0.3242291083413168	0	1.1463641186630238	1.626193905189167	0
6.135887784525027	0.05173961208409411	-0.3218747330401857	0	1.1486410404355387	1.6353401245120984	0
6.1373201098878845	0.05338640767385621	-0.31952581393604873	0	1.1508161563222254	1.644550785033974	0
6.138741160395476	0.055023258261693714	-0.31718225059825655	0	1.1528884251026865	1.6538253416426858	0
6.1401510674737905	0.05665012187632834	-0.31484394379372405	0	1.1548567989613667	1.6631632283938895	0
6.141549961066141	0.05826695761454326	-0.31251079602767756	0	1.1567202232757408	1.6725638559710487	0
6.142937969508845	0.05987372544144188	-0.3101827117661928	0	1.1584776367948124	1.6820266103233108	0
6.144315221050941	0.061470387897797026	-0.3078595948859781	0	1.160127973804808	1.6915508626688658	0
6.145681841765223	0.06305690763062125	-0.30554135217685463	0	1.1616701617329257	1.7011359548964886	0
6.147037957106082	0.06463324914619453	-0.303227890726106	0	1.1631031233665072	1.710781209843304	0
6.1483836910166705	0.06619937772405143	-0.3009191194302604	0	1.1644257761024968	1.7204859246908115	0
6.1497191663946476	0.0677552599077879	-0.2986149482088764	0	1.1656370327883598	1.7302493738220106	0
6.1510445053387865	0.06930086374446105	-0.296315287573392	0	1.1667358021973202	1.7400708103125988	0
6.15235982808474	0.07083615749517844	-0.294020050476075	0	1.1677209884695496	1.7499494576518544	0
6.15366525439351	0.07236111120637004	-0.29172914990654025	0	1.1685914926248873	1.7598845196063184	0
6.154960902660282	0.07387569562355138	-0.2894425004412215	0	1.1693462121761322	1.769875173217744	0
6.156246889769031	0.0753798819737184	-0.28716001851950723	0	1.1699840415457454	1.77992056712089	0
6.157523332273387	0.0768736433007473	-0.28488162035578585	0	1.1705038730689425	1.7900198303263415	0
6.158790344800493	0.07835695255340429	-0.2826072247798646	0	1.1709045966282228	1.8001720593187938	0
6.16004804095625	0.07982978359951957	-0.28033675164699046	0	1.1711851006255434	1.8103763246060747	0
6.161296533372973	0.081292111238676	-0.27807012175507806	0	1.1713442724114784	1.82063167072199	0
6.162535933881361	0.0827439113610929	-0.27580725653225013	0	1.1713809987032617	1.8309371172930358	0
6.163766352738389	0.08418516000112698	-0.2735480794528604	0	1.1712941660317027	1.84129165221201	0
6.164987908776074	0.08561584518120866	-0.27129249728030086	0	1.1710826592217611	1.8516943178920116	0
6.1662007133654315	0.08703594808115578	-0.2690404294346909	0	1.170745362129033	1.8621440766922457	0
6.167404873410951	0.08844544650562015	-0.26679180272737163	0	1.1702811601240668	1.8726398335172203	0
6.1686004948005415	0.08984431888648711	-0.2645465450537433	0	1.1696889405864446	1.8831804642614585	0
6.169787681501621	0.0912325431881477	-0.2623045871154255	0	1.1689675940935385	1.8937648072896096	0
6.170966537135359	0.09261009871290558	-0.26006585948156663	0	1.1681160143290457	1.904391676841819	0
6.1721371640441935	0.09397696497395347	-0.25783029435139787	0	1.1671330991859599	1.9150598544072546	0
6.173299662857823	0.09533312115531344	-0.25559782641720996	0	1.1660177520398176	1.9257680841628442	0
6.174454133628447	0.0966785474041875	-0.25336839071749945	0	1.164768881586278	1.9365150828474256	0
6.175600674587049	0.09801322334850407	-0.2511419250504823	0	1.1633854038956368	1.9472995278129315	0
6.176739382828491	0.09933712886683298	-0.24891836869213557	0	1.1618662427422495	1.9581200627806832	0
6.177870354604584	0.10065024439923924	-0.24669766184279296	0	1.1602103300548086	1.9689753002228272	0
6.17899368485794	0.10195255037670492	-0.24447974655865246	0	1.1584166074295783	1.9798638165242926	0
6.180109466309643	0.10324402614059779	-0.242264568602824	0	1.1564840288531697	1.9907841425022008	0
6.181217791660529	0.10452465246951308	-0.2400520731246631	0	1.1544115581904453	2.0017347843399946	0
6.182318751589749	0.10579440923812575	-0.23784220865429706	0	1.15219817362741	2.0127142036586108	0
6.18341243547719	0.10705327623533986	-0.2356349257173392	0	1.1498428677784738	2.023720824033926	0
6.18449893132329	0.10830123305402081	-0.23343017703606203	0	1.1473446491335249	2.0347530297491545	0
6.185578326275807	0.10953825967857643	-0.2312279164949949	0	1.1447025420901538	2.0458091707719315	0
6.186650705111283	0.11076433473016463	-0.22902810227929443	0	1.1419155920239168	2.056887546815663	0
6.187716151893021	0.1119794373575057	-0.22683069354587468	0	1.1389828628075138	2.0679864238647676	0
6.188774749212349	0.11318354635617528	-0.22463565200955377	0	1.1359034400698669	2.0791040261095315	0
6.189826577749618	0.11437663966539705	-0.22244294291207942	0	1.1326764341998463	2.0902385309227207	0
6.190871716853575	0.115558695026148	-0.220252533881182	0	1.1293009804581806	2.1013880745674047	0
6.191910244562328	0.11672969000176352	-0.21806439493117444	0	1.125776240523317	2.1125507522117237	0
6.192942237602156	0.1178896019753639	-0.2158784985096923	0	1.1221014041413988	2.123724617756455	0
6.193967770488769	0.11903840714571902	-0.2136948214611569	0	1.1182756942456726	2.1349076738864787	0
6.194986916355532	0.12017608147108684	-0.21151334334471086	0	1.11429836616329	2.146097880796229	0
6.195999746542093	0.12130260022060388	-0.2093340473711078	0	1.1101687111869205	2.157293151606796	0
6.197006331096866	0.12241793854927874	-0.2071569193857481	0	1.105886056659192	2.1684913578665976	0
6.198006738352424	0.12352207104181605	-0.20498194883892246	0	1.1014497697627654	2.1796903249231225	0
6.199001035228684	0.12461497206868796	-0.2028091281900868	0	1.096859258386107	2.1908878354093697	0
6.199989286250348	0.12569661473262214	-0.20063845512309525	0	1.0921139779935758	2.202081618322493	0
6.200971554955455	0.1267669724462034	-0.1984699295350882	0	1.0872134274868435	2.2132693651204	0
6.201947902521801	0.12782601746091962	-0.1963035566192835	0	1.0821571581952463	2.224448714494284	0
6.202918388944915	0.12887372218864881	-0.19413934433525964	0	1.0769447705219735	2.235617266175464	0
6.203883072130744	0.12991005825548757	-0.1919773054849689	0	1.0715759210770652	2.24677257107711	0
6.204842008669453	0.1309349973798895	-0.1898174560530888	0	1.0660503210486205	2.257912140807773	0
6.205795252556162	0.13194851005162517	-0.18765981815339314	0	1.0603677461311805	2.26903343352955	0
6.206742857420928	0.13295056795854696	-0.18550441505803497	0	1.0545280260364807	2.2801338807437626	0
6.2076848739868575	0.13394114133504406	-0.1833512770107094	0	1.0485310621830515	2.2912108585911004	0
6.208621351909159	0.13492020097106872	-0.18120043712164452	0	1.04237681926471	2.3022617103809226	0
6.209552338560514	0.13588771699378085	-0.17905193420329255	0	1.0360653355841047	2.3132837334946497	0
6.210477880145467	0.13684366009600316	-0.1769058102717248	0	1.0295967183814334	2.3242741938304823	0
6.211398021265081	0.13778800113959183	-0.17476211159192478	0	1.0229711490796356	2.335230322131159	0
6.212312805303539	0.13872071161362987	-0.1726208878218475	0	1.0161888828825216	2.346149320164411	0
6.213222272835054	0.13964176208138535	-0.17048219579565674	0	1.009250263170818	2.3570283433809247	0
6.214126463923116	0.14055112459768537	-0.16834609419241553	0	1.0021557069797598	2.3678645301684873	0
6.215025417095793	0.14144877172479492	-0.16621264595964239	0	0.9949057146197634	2.3786549916091873	0
6.215919169167343	0.14233467642966285	-0.16408191877934122	0	0.9875008734840685	2.389396811402957	0
6.216807755813852	0.14320881273056882	-0.16195398373356107	0	0.9799418555479978	2.4000870549823445	0
6.217691211680666	0.14407115586465935	-0.15982891505948957	0	0.9722294181835194	2.410722773148226	0
6.218569570080962	0.14492168205744205	-0.15770679088560038	0	0.9643644084650419	2.421301000887721	0
6.219442862689213	0.1457603683028856	-0.15558769399714087	0	0.9563477678524703	2.431818756230411	0
6.220311120753146	0.146587193599902	-0.15347170890988607	0	0.9481805227554477	2.442273057505818	0
6.221174374922011	0.14740213883004263	-0.15135892225920225	0	0.9398637868439383	2.452660924020153	0
6.222032653852671	0.14820518550489123	-0.14924942620830822	0	0.9313987756822684	2.4629793621162777	0
6.222885987355766	0.1489963187746429	-0.14714331071171247	0	0.9227867768343191	2.47322540591092	0
6.223734402556665	0.14977552388925588	-0.1450406729302841	0	0.914029188428773	2.4833960741113086	0
6.2245779277872	0.15054278985760675	-0.14294160760230507	0	0.9051274804332703	2.4934884197556024	0
6.2254165897946345	0.15129810691097922	-0.14084621390666788	0	0.896083223260812	2.5034994997688136	0
6.226250414661515	0.15204146740693253	-0.13875459316562685	0	0.8868980788107408	2.5134263891288375	0
6.227079430174178	0.1527728679542406	-0.1366668428347877	0	0.8775737736431852	2.5232662120875955	0
6.227903662521008	0.15349230648014325	-0.13458306471541548	0	0.8681121344733521	2.533016105873751	0
6.228723138035884	0.1541997838133538	-0.1325033605311716	0	0.8585150684540399	2.5426732445316236	0
6.2295378837745865	0.15489530417566924	-0.1304278303802447	0	0.8487845549719734	2.5522348486431436	0
6.230347926613389	0.15557887439703433	-0.12835657493991098	0	0.8389226546727452	2.5616981775979593	0
6.231153293696859	0.15625050429926085	-0.1262896942531556	0	0.82893150271178	2.5710605377487528	0
6.231954012581597	0.1569102068015118	-0.12422728727417144	0	0.8188133051317427	2.5803192868583977	0
6.232750111559672	0.1575579981593035	-0.12216945094056474	0	0.8085703325825587	2.589471840481974	0
6.2335416196962194	0.1581938979520163	-0.12011627997105204	0	0.7982049172517418	2.5985156748699074	0
6.234328566412907	0.15881792870651834	-0.11806786784625008	0	0.7877194557335427	2.6074483246066906	0
6.235110981378506	0.15943011578213698	-0.11602430700923562	0	0.7771164081628253	2.61626738378401	0
6.235888896484978	0.1600304888579758	-0.11398568359803735	0	0.7663982684210302	2.624970530375063	0
6.236662342527856	0.16061907928773425	-0.11195208602347113	0	0.7555676063286876	2.6335554909031065	0
6.237431353008107	0.1611959229692448	-0.10992359490472825	0	0.7446270121136367	2.642020084813225	0
6.2381959612579845	0.16176105806412092	-0.10790029050696945	0	0.7335791329101058	2.6503621940635815	0
6.238956201640325	0.16231452584596157	-0.1058822494965962	0	0.7224266528204623	2.6585797780475624	0
6.239712110613211	0.1628563713699571	-0.10386954199772608	0	0.7111722733433068	2.6666708862214814	0
6.240463724222432	0.16338664156644525	-0.10186223815491123	0	0.6998187467216945	2.674633632207927	0
6.241211081458235	0.16390538753849487	-0.09986039908795546	0	0.6883688220363752	2.6824662305245246	0
6.241954219851124	0.1644126613729285	-0.09786408857013859	0	0.6768253083381234	2.690166950861041	0
6.242693179792541	0.16490851905665982	-0.09587336137607404	0	0.6651910050864697	2.697734164147071	0
6.24342800255527	0.16539301897244574	-0.09388826847851409	0	0.6534687282827922	2.7051663219607875	0
6.2441587301054735	0.16586622167922224	-0.09190885747929774	0	0.6416613099710091	2.712461954992455	0
6.244885405437944	0.16632819003287444	-0.08993517162872124	0	0.6297715893615483	2.719619676616673	0
6.24560807224959	0.16677898887198112	-0.08796725063821659	0	0.6178024145911474	2.7266381796517942	0
6.246326775224267	0.16721868509513377	-0.08600512983918072	0	0.6057566345938952	2.7335162390385097	0
6.247041561619644	0.16764734848866505	-0.08404883576557914	0	0.5936370684664891	2.7402527262925425	0
6.247752477020552	0.16806504904444972	-0.08209839770144824	0	0.5814465736532352	2.746846568692292	0
6.248459569227129	0.16847185921686822	-0.08015383700256717	0	0.5691879772474744	2.753296785739941	0
6.24916288814078	0.1688678536646574	-0.07821516731376085	0	0.5568640734313256	2.759602486353516	0
6.249862482084598	0.16925310705722077	-0.07628240465855687	0	0.544477684621498	2.7657628348461554	0
6.2505584008684645	0.1696276957418333	-0.07435555897342887	0	0.5320316054515817	2.7717770780774136	0
6.2512506953460125	0.16999169735949696	-0.07243463527696485	0	0.5195286071718159	2.7776445400581444	0
6.251939417034817	0.17034519052481742	-0.07051963468354144	0	0.5069714414642061	2.78336461736846	0
6.252624617672397	0.17068825450204655	-0.06861055561296737	0	0.4943628459281716	2.7889367743227584	0
6.253306351030596	0.1710209700023209	-0.06670738870734241	0	0.48170550797671086	2.794360556262601	0
6.253984669518149	0.17134341739831538	-0.06481012628410218	0	0.4690021250853748	2.799635560737795	0
6.25465962569613	0.17165567743922358	-0.06291875812063485	0	0.45625537522863685	2.8047614491274273	0
6.255331274362047	0.17195783210294918	-0.06103326559475815	0	0.44346787505280777	2.809737960716964	0
6.255999668796672	0.17224996277451787	-0.059153632196487754	0	0.43064224871614404	2.814564882738747	0
6.256664864217683	0.17253215172432912	-0.05727983383428175	0	0.41778106031344114	2.8192420745611106	0
6.257326914951737	0.1728044807773604	-0.05541184678362574	0	0.40488686616488695	2.8237694455138307	0
6.257985876065835	0.1730670319493601	-0.05354964310454884	0	0.39196218183339154	2.8281469651105597	0
6.258641802002356	0.17331988682185281	-0.051693194504256815	0	0.3790095072419239	2.8323746522976316	0
6.25929474774716	0.17356312695119647	-0.04984246905167297	0	0.3660313024473983	2.8364525818474524	0
6.25994476858642	0.1737968336894744	-0.047997431873265266	0	0.3530299909054619	2.840380880926102	0
6.260591918595325	0.17402108759401752	-0.04615804946404909	0	0.34000798861424236	2.8441597186353285	0
6.261236253555173	0.17423596940408395	-0.04432428142263582	0	0.3269676445172724	2.8477893218805246	0
6.261877828501594	0.1744415591050658	-0.04249608743234037	0	0.31391128853687683	2.8512699590264634	0
6.262516696651593	0.17463793560051438	-0.040673430360637655	0	0.30084125306994103	2.8546019336294055	0
6.263152913762043	0.17482517803267292	-0.03885626385698097	0	0.2877597832139036	2.857785606139232	0
6.26378653380573	0.17500336437733796	-0.03704454470754467	0	0.27466912422211626	2.8608213693718247	0
6.264417610542804	0.17517257192149038	-0.035238228389170415	0	0.26157148897109583	2.8637096558409025	0
6.265046197619397	0.17533287725287275	-0.03343726881661269	0	0.2484690553238415	2.8664509368162667	0
6.2656723475001135	0.17548435596861292	-0.03164162143473737	0	0.23536398796096897	2.869045716546716	0
6.266296114052341	0.1756270832807168	-0.0298512358411609	0	0.22225838391423788	2.8714945418203124	0
6.266917550606628	0.17576113347343741	-0.028066061372646063	0	0.20915431250720717	2.8737979918657564	0
6.267536707017746	0.17588657931853074	-0.02628605559475073	0	0.19605387745145875	2.875956667430353	0
6.268153635934273	0.17600349340750263	-0.024511166325050578	0	0.18295908437026798	2.8779712128261217	0
6.268768387930644	0.17611194710054032	-0.022741345653823353	0	0.16987194331601543	2.8798422970060025	0
6.269381015043472	0.1762120111767748	-0.020976539804700604	0	0.15679439354438665	2.8815706238993752	0
6.269991565785119	0.17630375498333423	-0.019216703530591153	0	0.14372840973011652	2.8831569168492246	0
6.270600090193244	0.17638724728794594	-0.017461785607002078	0	0.130675894251831	2.884601932454082	0
6.271206636543903	0.17646255575639175	-0.015711738337441664	0	0.11763874737657685	2.885906450662616	0
6.271811253624059	0.17652974726997014	-0.01396651103541978	0	0.10461881853619355	2.8870712793864906	0
6.272413989065956	0.1765888877056739	-0.012226054863234291	0	0.09161794209952667	2.888097249814752	0
6.2730148895365705	0.1766400419933588	-0.0104903223221401	0	0.07863793342953625	2.8889852165222565	0
6.27361400144268	0.1766832741929151	-0.008759265249980764	0	0.06568057373517079	2.889736057931767	0
6.274211369789799	0.17671864742021856	-0.00703283815084578	0	0.05274763481632101	2.8903506741540705	0
6.27480703920953	0.176746223948929	-0.005310995259616793	0	0.03984085695244066	2.8908299878846115	0
6.2754010548157995	0.17676606522889263	-0.003593688096844746	0	0.026961930393028008	2.8911749438568197	0
6.275993459482099	0.176778231789002	-0.0018808733706413515	0	0.014112554480020694	2.8913865062893573	0
6.276584294889324	0.17678278335570277	-0.00017250997880251142	0	0.0012944150869857278	2.891465660086475	0
6.276643956665947	0.1767828219692553	2.6232444656163617e-11	0	-1.962256594191525e-10	2.8914663316105855	0
