# Supplementary material for: Multi-orbit lunar GNSS constellation design with distant retrograde orbit and Halo orbit combination
Source: Sci Rep. 2023 Jun 22;13:10158. doi: 10.1038/s41598-023-37348-x (PMC10287729; doi:10.1038/s41598-023-37348-x)
Supplement: Supplementary file 1 — Supplementary Information. [file 41598_2023_37348_MOESM1_ESM.zip › supplement materials of the manuscript/Figure 3/Distant Retrograde Orbit/504.csv]

Time (TU)	X (LU)	Y (LU)	Z (LU)	VX (LU/TU)	VY (LU/TU)	VZ (LU/TU)
0	0.23311424621341986	0	0	4.331941911203944e-12	2.418105116140247	0
0.0009213771635715157	0.23310943660460315	0.0022279689875062346	0	-0.010439848909870101	2.418047011806752	0
0.0018403802821590097	0.23309505838550507	0.0044500907722356195	0	-0.020850474898425557	2.417873324989981	0
0.0027613471743874584	0.23307105331969877	0.006676747444641581	0	-0.03127869351243158	2.417583396677346	0
0.0036843522401806307	0.23303736223153954	0.008908010366953604	0	-0.041722983426719804	2.4171765867967623	0
0.004609471865903665	0.23299392482961367	0.011143954327866891	0	-0.052181818119735324	2.4166522726675392	0
0.00553678119915312	0.23294067983637615	0.013384649704204055	0	-0.06265362928514233	2.416009851150495	0
0.0064663578668782895	0.23287756481398414	0.01563017140429209	0	-0.0731368487688405	2.4152487371322366	0
0.007398281752749549	0.2328045160873368	0.017880598280165222	0	-0.08362990583329326	2.4143683631881867	0
0.008332629377038034	0.23272146919040992	0.020135999511265643	0	-0.09413116379191734	2.4133681855513647	0
0.009269481331521352	0.23262835830221026	0.02239645251458234	0	-0.10463900368255794	2.412247677902884	0
0.01020891794015233	0.2325251165714765	0.024662032418552863	0	-0.11515177531569333	2.4110063358754426	0
0.011151021994194476	0.232411675827467	0.02693281861286912	0	-0.12566782783832037	2.409643674165705	0
0.012095873698302879	0.23228796718055592	0.029208882518035818	0	-0.1361854532500683	2.408159234338221	0
0.013043557422989129	0.23215392021135983	0.03149030381277705	0	-0.14670296174375816	2.4065525756719013	0
0.013994155007405678	0.2320094638499945	0.03377715425303985	0	-0.15721860715609698	2.4048232862916956	0
0.014947750639420516	0.23185452573769647	0.03606950937872115	0	-0.167730641298248	2.4029709760862206	0
0.015904429024231902	0.23168903247856087	0.03836744405416115	0	-0.1782372936288084	2.4009952802996364	0
0.01686427625333438	0.23151290949886716	0.04067103450640214	0	-0.1887367808600796	2.398895858419904	0
0.01782737682060213	0.23132608162106183	0.042980351118033874	0	-0.19922727447541394	2.3966724015754757	0
0.018793817992199858	0.23112847228512023	0.045295468868236065	0	-0.20970694870180442	2.3943246237995326	0
0.019763686387874117	0.23092000421172335	0.04761645908410939	0	-0.22017394336935828	2.3918522704651215	0
0.020737068800686233	0.23070059930456696	0.049943391368234	0	-0.23062637325026775	2.3892551176285686	0
0.021714053320524663	0.23047017842964868	0.052276336240507745	0	-0.24106234043293795	2.3865329699209124	0
0.022694726799691485	0.23022866204591133	0.054615359042663215	0	-0.25147990759608313	2.383685668485511	0
0.023679177536866044	0.22997596962942518	0.056960526310615524	0	-0.2618771271964904	2.3807130846297353	0
0.02466749405912219	0.22971201999401822	0.05931190282358891	0	-0.27225202888145483	2.377615124058944	0
0.025659765030679155	0.22943673137119325	0.06166955135111742	0	-0.2826026191178148	2.3743917282283156	0
0.026656078914515928	0.2291500215697306	0.06403353181727095	0	-0.29292687836051007	2.371042876591838	0
0.027656523921872372	0.22885180807047334	0.06640390115512365	0	-0.3032227613774098	2.367568588047712	0
0.028661188479950746	0.22854200796315147	0.06878071438961737	0	-0.3134882029414582	2.3639689205095236	0
0.029670162158770275	0.22822053770714032	0.07116402679613412	0	-0.32372112801633063	2.360243968427071	0
0.03068353193549697	0.22788731439386853	0.07355388505254054	0	-0.33391941481828435	2.3563938776555133	0
0.03170138630335863	0.22754225453973898	0.07595033693402659	0	-0.3440809377225056	2.352418831634413	0
0.03272381356744284	0.22718527468828723	0.07835342726281727	0	-0.3542035509424914	2.3483190585299387	0
0.03375090179195336	0.2268162915158633	0.08076319777161153	0	-0.3642850892366595	2.3440948325459305	0
0.03478273672899003	0.2264352226970337	0.08317968224827027	0	-0.37432334916022825	2.3397464838324753	0
0.03581940668921032	0.2260419852271492	0.08560291795001795	0	-0.3843161381050201	2.335274379288294	0
0.03686099544890299	0.22563649817034123	0.08803292900667672	0	-0.39426120709401846	2.3306789537820096	0
0.037907590507365585	0.22521867962738426	0.09046974572654043	0	-0.40415633197223483	2.3259606755204194	0
0.03895927502836215	0.22478844996791983	0.0929133858019502	0	-0.41399923809487194	2.3211200824655873	0
0.040016133252880864	0.2243457298305421	0.09536386695205917	0	-0.4237876538133373	2.3161577593666003	0
0.04107824704444529	0.22389044164794195	0.09782119891752077	0	-0.43351928007481866	2.3110743545323986	0
0.04214569876434729	0.22342250856843646	0.10028539015951171	0	-0.44319181918357214	2.305870567260625	0
0.043218568632863504	0.22294185570653388	0.1027564417883964	0	-0.4528029527648052	2.3005471612461466	0
0.0442969372328937	0.22244840916760253	0.1052343533825078	0	-0.4623503666796192	2.295104953098107	0
0.045380880884094615	0.22194209829191644	0.10771911240632688	0	-0.47183171243535593	2.289544836354096	0
0.04647047608045351	0.221422853798407	0.11021070448770795	0	-0.4812446494421989	2.2838677600628317	0
0.047565799767952444	0.2208906077156794	0.1127091140741103	0	-0.49058684920121115	2.2780747272533137	0
0.048666924641218134	0.2203452957870079	0.11521431376330708	0	-0.4998559576673352	2.2721668201174388	0
0.04977392389620508	0.2197868553210557	0.11772627523429573	0	-0.509049638813829	2.2661451754123507	0
0.05088686690008016	0.21921522748336553	0.1202449594855186	0	-0.518165541144561	2.2600110079994775	0
0.052005821800693	0.2186303561636497	0.12277032287685107	0	-0.5272013228515421	2.253765597132291	0
0.05313085628369634	0.2180321876902471	0.12530231891752242	0	-0.5361546605690808	2.247410282015757	0
0.05426203478602115	0.21742067243278637	0.1278408920875009	0	-0.545023230025953	2.240946477309987	0
0.055399420299991106	0.2167957640072856	0.1303859820285619	0	-0.5538047238597654	2.2343756629040894	0
0.056543073021577524	0.21615742015641043	0.13293752063971265	0	-0.562496844356537	2.227699391364601	0
0.05769305322344175	0.21550560128295804	0.13549543861439073	0	-0.5710973285085389	2.2209192706827383	0
0.05884941702270488	0.21484027294909933	0.13805965613346824	0	-0.579603919122652	2.214036988377902	0
0.060012219756414714	0.214161404113774	0.14063009052737235	0	-0.5880143935810556	2.2070542909663744	0
0.06118151253913943	0.21346896925914988	0.14320664880302683	0	-0.5963265420369436	2.199973003649468	0
0.06235734746052918	0.2127629454599539	0.14578923926684317	0	-0.6045382079460383	2.192794997927631	0
0.06353977300847813	0.21204331517923927	0.14837776156559176	0	-0.6126472582286758	2.185522217922339	0
0.06472883599977639	0.21131006524396098	0.15097211110309083	0	-0.6206516002207647	2.178156667381647	0
0.06592457991579385	0.2105631879802869	0.15357217557232838	0	-0.6285491735887733	2.1707004185107133	0
0.06712704857890894	0.20980267902265792	0.1561778431182493	0	-0.6363379776993147	2.163155587443324	0
0.06833628204122735	0.2090285399604996	0.15878899354998421	0	-0.6440160471447188	2.1555243580389947	0
0.06955231880956614	0.20824077704056673	0.16140550335184028	0	-0.6515814693491379	2.147808966140943	0
0.07077519720923614	0.20743940032796404	0.16402724875152594	0	-0.6590323951814719	2.140011688747569	0
0.07200495313197715	0.2066244252108864	0.16665410101567382	0	-0.6663670270794446	2.1321348560666316	0
0.07324162066881029	0.20579587205625394	0.16928592798032369	0	-0.6735836254541399	2.1241808452775683	0
0.07448523260754764	0.20495376592313402	0.1719225952662975	0	-0.6806805137314397	2.1161520749624905	0
0.07573582056031368	0.2040981365034437	0.1745639666912097	0	-0.6876560808524346	2.108051001786479	0
0.07699341539282484	0.20322901784239997	0.17720990530885725	0	-0.6945087851796892	2.099880115135707	0
0.07825804757379909	0.2023464480924594	0.1798602742599495	0	-0.7012371575292343	2.0916419321819792	0
0.07952974504041387	0.20145047100730307	0.182514932429503	0	-0.7078397910718326	2.0833390091212736	0
0.08080853749272929	0.20054113292281886	0.18517374354979144	0	-0.7143153648942296	2.0749739104540033	0
0.08209445238355378	0.1996184855516659	0.1878365679247004	0	-0.7206626236743631	2.0665492323975605	0
0.08338751850999405	0.19868258340261377	0.1905032699991975	0	-0.7268803963760873	2.0580675766479715	0
0.08468776450109905	0.1977334848027178	0.1931737152838422	0	-0.7329675885060839	2.049531557506151	0
0.08599521833508383	0.19677125221289116	0.1958477694550613	0	-0.738923180032221	2.0409438023314523	0
0.0873099089160788	0.195795951023816	0.1985253016637153	0	-0.7447462325416189	2.03230693849077	0
0.0886318656376722	0.19480764980525506	0.20120618368548016	0	-0.7504358865581964	2.0236235935630997	0
0.08996111919594223	0.19380641962503264	0.20389029160845193	0	-0.7559913642293397	2.0148963874028696	0
0.09129770034505315	0.1927923349071201	0.20657750334757266	0	-0.7614119630922163	2.006127937784498	0
0.0926416412472539	0.1917654723408415	0.20926770140326756	0	-0.7666970607129093	1.9973208490840648	0
0.09399297596923244	0.19072591040564432	0.21196077384834847	0	-0.7718461150416263	1.9884777066792252	0
0.09535173963138618	0.1896737299287157	0.21465661261843183	0	-0.7768586594452144	1.9796010802743247	0
0.09671796877033234	0.18860901372149408	0.2173551142352533	0	-0.7817343025473801	1.9706935193654875	0
0.09809170299253214	0.187531845191279	0.2200561830404106	0	-0.7864727321199296	1.961757540441675	0
0.09947298151965095	0.18644231094990496	0.222759724361737	0	-0.7910737010336074	1.9527956475590027	0
0.10086184731019757	0.1853404974929542	0.22546565258924248	0	-0.795537039511899	1.943810303716783	0
0.10225834483949932	0.1842264928426737	0.22817388675626518	0	-0.7998626451745185	1.934803943641298	0
0.10366252045386125	0.18310038618373237	0.2308843511947696	0	-0.8040504821373599	1.9257789699099248	0
0.10507442358864258	0.18196226679458027	0.23359697782480848	0	-0.8081005822711355	1.9167377437070288	0
0.10649410563911334	0.18081222485934353	0.23631170389757797	0	-0.8120130392854451	1.907682590819495	0
0.10792162089974891	0.1796503506236318	0.23902847372453093	0	-0.8157880089294253	1.8986157944715745	0
0.10935702509784506	0.17847673550459728	0.2417472358075828	0	-0.8194257026050191	1.88953960360567	0
0.1108003771514764	0.1772914705838595	0.24446794611039857	0	-0.822926389597384	1.8804562207761757	0
0.11225173861046522	0.17609464698194582	0.24719056689614044	0	-0.8262903929259161	1.8713678049410802	0
0.11371117305034809	0.17488635628867832	0.24991506550647744	0	-0.829518085482577	1.8622764745566809	0
0.11517874780023742	0.17366668906658184	0.2526414174973391	0	-0.8326098913731853	1.8531842962346272	0
0.1166545319954305	0.17243573639834145	0.25536960290164096	0	-0.8355662790390926	1.8440932964361312	0
0.11813859725889356	0.1711935892704999	0.2580996074211525	0	-0.8383877604888813	1.8350054568031062	0
0.11963101764898146	0.1699403385666547	0.2608314222404974	0	-0.8410748888599093	1.8259227141767587	0
0.1211318715599715	0.16867607341871085	0.26356504739122655	0	-0.8436282592779691	1.8168469489215446	0
0.12264123668054822	0.16740088540842527	0.2663004824622191	0	-0.8460484978570315	1.807780015354408	0
0.12415919642075167	0.16611486311737156	0.2690377382125003	0	-0.8483362704164046	1.7987237028431078	0
0.1256858351098526	0.16481809614229445	0.2717768277380686	0	-0.8504922722148374	1.789679764852907	0
0.1272212393245415	0.16351067395357347	0.2745177688153544	0	-0.8525172282791303	1.7806499109400833	0
0.12876549914179589	0.16219268480439417	0.27726058603911186	0	-0.8544118929354523	1.7716357995812513	0
0.13031870658474612	0.16086421703396434	0.2800053079450484	0	-0.8561770456510066	1.7626390475979716	0
0.13188095553262122	0.15952535913647867	0.28275196678424036	0	-0.8578134892462406	1.753661230843498	0
0.13345234202154296	0.1581761994983635	0.28550059898457186	0	-0.8593220485573533	1.7447038826932797	0
0.13503296612550914	0.15681682477606745	0.2882512483392156	0	-0.8607035703029738	1.7357684837697422	0
0.1366229282219532	0.1554473231035868	0.2910039593980128	0	-0.8619589178576413	1.726856483595392	0
0.1382223316151114	0.1540677818450761	0.2937587819818007	0	-0.8630889721939369	1.7179692860371074	0
0.1398312816942685	0.15267828832585523	0.296515769635004	0	-0.8640946295376666	1.7091082545466656	0
0.14144988593408847	0.15127892984437877	0.2992749795556938	0	-0.8649767999187374	1.700274712614639	0
0.14307825367952057	0.14986979387396235	0.3020364721620685	0	-0.8657364056805527	1.6914699454139295	0
0.14471649689504576	0.14845096743305033	0.3048003122938385	0	-0.8663743804775328	1.6826951962641155	0
0.14636472866246564	0.14702253840767532	0.3075665666063231	0	-0.8668916673592226	1.6739516752364003	0
0.1480230646501311	0.14558459430444112	0.31033530599248627	0	-0.8672892181815612	1.665240551783481	0
0.14969162179990625	0.14413722341613402	0.31310660332005974	0	-0.8675679920474166	1.6565629622420097	0
0.15137051903970422	0.14268051423480205	0.31588053457609094	0	-0.8677289544857183	1.647920006564899	0
0.15305987724695824	0.14121455551613044	0.31865717874745686	0	-0.8677730763727134	1.6393127490882529	0
0.15475981919478965	0.13973943636148495	0.32143661767615855	0	-0.8677013329153157	1.6307422193859977	0
0.15647048122063847	0.1382552361330332	0.32421895493479264	0	-0.8675147010352403	1.6222093549603211	0
0.15819199752722027	0.13676203812593912	0.3270042899448297	0	-0.8672141579206157	1.613715082018587	0
0.15992449635451006	0.1352599329339037	0.32979271195544335	0	-0.8668006826265304	1.6052603335786568	0
0.16166810651794483	0.13374901281792845	0.33258431076779593	0	-0.8662752556102454	1.5968460165688696	0
0.16342295904552928	0.13222937033162516	0.3353791793420531	0	-0.8656388576896515	1.5884730042995514	0
0.1651891864658156	0.1307010989856025	0.33817741261097806	0	-0.8648924694936823	1.5801421404871565	0
0.16696692309721586	0.12916429304568294	0.34097910790427727	0	-0.8640370706942954	1.5718542384055516	0
0.1687563039632052	0.1276190485202059	0.34378436321101224	0	-0.8630736399482368	1.563610086425205	0
0.17055746604347866	0.1260654621286467	0.34659327912988785	0	-0.862003153780333	1.5554104426237927	0
0.1723705478262757	0.12450363174157779	0.34940595813020575	0	-0.8608265862220167	1.5472560374001223	0
0.17419568959834633	0.12293365618522428	0.3522225049711813	0	-0.8595449080900331	1.5391475726808563	0
0.17603303173861068	0.12135563676290188	0.3550430240516548	0	-0.8581590877589276	1.5310857299234517	0
0.17788271786712254	0.11976967460355341	0.35786762423796353	0	-0.8566700884482096	1.523071156648295	0
0.1797448911411944	0.11817587389914358	0.360696413158431	0	-0.8550788706066346	1.5151044831314346	0
0.1816196974501195	0.11657433922114678	0.3635295020734476	0	-0.8533863890204103	1.5071863089273247	0
0.18350728290480312	0.11496517772802921	0.3663670020404237	0	-0.8515935945688372	1.4993172140620101	0
0.18540779606554925	0.11334849732122061	0.36920902726524335	0	-0.8497014318820812	1.4914977500320645	0
0.1873213857179938	0.11172440860080787	0.3720556917444203	0	-0.8477108411374831	1.483728449478505	0
0.18924820334646866	0.11009302282361043	0.37490711294525586	0	-0.845622755275006	1.4760098164386557	0
0.1911884002622107	0.10845445440120352	0.3777634075235307	0	-0.8434381027209747	1.4683423383731171	0
0.1931421298493888	0.10680881905653998	0.3806246946498698	0	-0.8411578047747474	1.460726477443263	0
0.19510954632101124	0.1051562349386668	0.38349109416193367	0	-0.8387827767355944	1.4531626758308773	0
0.19709080608179366	0.1034968215406009	0.38636272854262493	0	-0.8363139260455467	1.445651350835737	0
0.19908606509510138	0.10183070196981302	0.3892397190905832	0	-0.833752155338382	1.4381929052314883	0
0.20109548247997633	0.10015800000089985	0.39212219112284363	0	-0.831098357748745	1.430787713981597	0
0.20311921748524303	0.09847884267189999	0.3950102695906398	0	-0.8283534205465591	1.4234361359712713	0
0.20515743070440287	0.09679335933147871	0.3979040808352149	0	-0.8255182234618758	1.4161385097032135	0
0.20721028389117158	0.09510168185759453	0.4008037523187904	0	-0.8225936387787964	1.408895154269185	0
0.2092779406911813	0.09340394412265642	0.40370941364813956	0	-0.8195805301274918	1.4017063670941698	0
0.21136056510896453	0.09170028332182915	0.4066211944088019	0	-0.8164797545554615	1.394572429597251	0
0.21345832264703476	0.08999083910020601	0.409539225772773	0	-0.8132921607950911	1.3874936034244052	0
0.21557138003288343	0.08827575384554473	0.4124636401083999	0	-0.8100185895361733	1.38047013168057	0
0.21769990572950834	0.08655517234430511	0.4153945716783282	0	-0.8066598725099314	1.373502237524826	0
0.2198440686750742	0.08482924287110923	0.41833215489642184	0	-0.8032168343651495	1.3665901285746762	0
0.22200403936874732	0.08309811637643726	0.4212765258272928	0	-0.799690290897769	1.3597339935370594	0
0.22417998900567915	0.0813619472504047	0.4242278210016523	0	-0.7960810503718775	1.3529340052035346	0
0.22637209050687102	0.07962089256677661	0.42718617881790816	0	-0.7923899117666018	1.3461903174004526	0
0.2285805181690378	0.07787511243839632	0.4301517390535312	0	-0.7886176652491431	1.3395030663775296	0
0.23080544712471704	0.0761247705144945	0.43312464213787544	0	-0.7847650930397971	1.3328723726465863	0
0.23304705312866375	0.07437003421111102	0.4361050288791545	0	-0.7808329697809221	1.3262983417095993	0
0.23530551353122625	0.07261107401428141	0.43909304176593794	0	-0.7768220608138083	1.3197810613243426	0
0.23758100746156707	0.07084806341741724	0.44208882519257986	0	-0.7727331217616643	1.3133206012626277	0
0.23987371435959162	0.0690811801332703	0.44509252351968587	0	-0.7685669011175753	1.3069170176837634	0
0.24218381524078378	0.06731060518077067	0.4481042827451197	0	-0.7643241379668086	1.3005703496506409	0
0.244511491874258	0.06553652358999192	0.45112424942539736	0	-0.7600055634552177	1.2942806215785951	0
0.24685692786652702	0.06375912364629874	0.45415257208251536	0	-0.7556118987665474	1.2880478404336457	0
0.24922030729517697	0.06197859800382493	0.45718939942921416	0	-0.7511438576418716	1.2818719995624726	0
0.25160181497677264	0.06019514354271082	0.4602348807294621	0	-0.7466021459129464	1.2757530779911008	0
0.2540016379136743	0.05840896035862143	0.46328916764502265	0	-0.7419874587309669	1.2696910368392644	0
0.25641996363587555	0.05662025308216227	0.46635241210533407	0	-0.7373004837063326	1.2636858237462345	0
0.25885698068876184	0.05482923058044876	0.4694247669359252	0	-0.7325418999978656	1.2577373716719091	0
0.26131287864533775	0.05303610601854513	0.4725063858731912	0	-0.7277123782976699	1.251845598949826	0
0.26378784864745247	0.051241096539112595	0.4755974242371437	0	-0.7228125797661304	1.2460104081026169	0
0.2662820820899867	0.04944442429149104	0.4786980372814697	0	-0.7178431586399664	1.240231689050033	0
0.26879577211228245	0.047646315420786074	0.481808382053979	0	-0.7128047592963944	1.2345093156577742	0
0.271329112238354	0.04584700111989832	0.48492861570113444	0	-0.7076980189757078	1.2288431489634857	0
0.2738822970696856	0.044046717198324765	0.48805889632884425	0	-0.7025235664273928	1.223233035604519	0
0.2764555227578308	0.04224570382588868	0.49119938357054593	0	-0.6972820209604988	1.2176788068783952	0
0.27904898519498783	0.04044420687093228	0.49435023637251896	0	-0.6919739961506444	1.2121802827023065	0
0.28166288249678284	0.038642476233917686	0.4975116160172497	0	-0.686600094806684	1.2067372663000215	0
0.28429741297209626	0.036840767335106696	0.5006836836427379	0	-0.6811609131397078	1.2013495485931422	0
0.28695277578131323	0.035039340720188564	0.5038666010420141	0	-0.6756570394565784	1.196016906784969	0
0.28962917162892404	0.03323846166435222	0.5070605314808403	0	-0.6700890527480985	1.1907391030228993	0
0.29232680111974507	0.03143840135230626	0.5102656377225121	0	-0.6644575261343881	1.1855158876892469	0
0.2950458653351918	0.02963943654042972	0.5134820827232122	0	-0.6587630257231903	1.1803469981586265	0
0.2977865668366481	0.02784184895916884	0.5167100308093684	0	-0.6530061085431562	1.175232156890782	0
0.3005491092721649	0.026045925654169473	0.5199496471883791	0	-0.647187323387788	1.1701710722646084	0
0.30333369589108156	0.024251960014624697	0.5232010961976462	0	-0.6413072139856508	1.165163441272959	0
0.3061405314114901	0.022460250618762875	0.526464543486333	0	-0.635366315110873	1.160208946057768	0
0.30896982030222764	0.020671102402177684	0.529740153997221	0	-0.6293651562516478	1.1553072569708596	0
0.3118217685124727	0.018884825615507233	0.533028093963654	0	-0.6233042579908326	1.1504580294929063	0
0.31469658155331415	0.01710173709632895	0.5363285286746758	0	-0.6171841361177645	1.1456609075160344	0
0.3175944658255507	0.015322159487214892	0.5396416239971497	0	-0.6110052988549807	1.1409155209993582	0
0.3205156288178188	0.013546421185729515	0.5429675465740742	0	-0.604768246471224	1.1362214856737138	0
0.3234602765239536	0.011774857966365623	0.5463064608688551	0	-0.5984734768417294	1.1315784071241164	0
0.32642861730417777	0.010007810688932545	0.5496585335410774	0	-0.5921214772480946	1.1269858745391619	0
0.329420857831903	0.008245627789185335	0.5530239288298254	0	-0.5857127330865413	1.1224434670468064	0
0.332437206529812	0.006488663275591303	0.5564028124180089	0	-0.579247720563091	1.117950748299135	0
0.33547787038066684	0.004737278653098283	0.5597953478238199	0	-0.5727269135689855	1.1135072712397214	0
0.33854305773256477	0.002991841328292117	0.5632016995233352	0	-0.5661507777149989	1.10911257382713	0
0.34163297619183935	0.0012527258730685878	0.5666220305691174	0	-0.5595197748941129	1.1047661820710541	0
0.34474783325545827	-0.0004796863100351798	0.5700565032760481	0	-0.5528343619719974	1.100467608985851	0
0.347887835166404	-0.002205006327565936	0.5735052779396375	0	-0.5460949932886899	1.096216356036217	0
0.35105320785540073	-0.003922849093264718	0.5769685356987876	0	-0.5393020757650334	1.0920118853571232	0
0.3542441622561345	-0.005632814148725866	0.5804464403587728	0	-0.5324560434152648	1.0878536669159766	0
0.35746090261807	-0.007334490502289914	0.5839391476788801	0	-0.5255573395471198	1.0837411660070946	0
0.36070363366813646	-0.009027460536584842	0.5874468132009718	0	-0.5186064014303898	1.0796738334844942	0
0.36397255799274725	-0.010711298617478505	0.5909695893781334	0	-0.5116036659472579	1.0756511089765046	0
0.3672678789860993	-0.012385572622310409	0.5945076287283264	0	-0.5045495633096113	1.071672417083796	0
0.3705897986401681	-0.014049842778484816	0.5980610814062468	0	-0.4974445218332423	1.0677371700483658	0
0.3739385166549726	-0.015703661244014032	0.6016300942287997	0	-0.4902889698697356	1.0638447686088766	0
0.3773142358237476	-0.017346574759260637	0.6052148163684893	0	-0.4830833243378266	1.059994595665523	0
0.3807171527476934	-0.018978120085730455	0.6088153894244933	0	-0.4758280105937196	1.0561860269122716	0
0.3841474639189837	-0.020597827050273604	0.6124319538762455	0	-0.4685234494566306	1.0524184235796872	0
0.38760536643337473	-0.02220521884915831	0.6160646497621465	0	-0.4611700557406466	1.0486911316960454	0
0.39109105437382474	-0.023799810356565605	0.6197136128154901	0	-0.453768245990253	1.045003485974343	0
0.39460472108100303	-0.025381109222082955	0.6233789768070852	0	-0.44631843367833984	1.0413548072233847	0
0.39814655657804904	-0.02694861474217053	0.6270608708051126	0	-0.4388210346980807	1.0377444049331437	0
0.40171675035135734	-0.028501819159022064	0.6307594220256357	0	-0.4312764614929709	1.0341715742726905	0
0.40531548880760626	-0.03004020657987545	0.6344747531322328	0	-0.4236851284684163	1.030635598595748	0
0.4089429566885352	-0.03156325366021222	0.6382069836507159	0	-0.4160474490218742	1.027135747900736	0
0.4125993349389867	-0.03307042877588406	0.6419562277189353	0	-0.40836384005325516	1.0236712807885218	0
0.4162848039512661	-0.03456119344956978	0.6457225973615819	0	-0.40063471515958005	1.020241441260757	0
0.41999954130377615	-0.03603500146588165	0.6495062000953388	0	-0.39286048942511365	1.0168454608489457	0
0.4237437193846527	-0.03749129804904427	0.6533071364597366	0	-0.3850415843951558	1.013482560636054	0
0.42751750910481745	-0.03892952145177124	0.6571255037422649	0	-0.3771784203104921	1.0101519477496226	0
0.4313210780216753	-0.0403491023078381	0.6609613939968015	0	-0.36927142005323765	1.006852817028084	0
0.43515459054521033	-0.04174946382795337	0.6648148941850207	0	-0.3613210087283521	1.0035843507720121	0
0.4390182068845021	-0.04313002154330488	0.6686860850492953	0	-0.3533276158562163	1.000345719580334	0
0.4429120841088897	-0.044490183832531636	0.6725750421101757	0	-0.345291673176575	0.9971360813896619	0
0.44683637370219936	-0.0458293512177962	0.6764818331532164	0	-0.3372136196974172	0.9939545834430317	0
0.4507912247470338	-0.04714691763526575	0.6804065213362546	0	-0.32909389512412957	0.9908003596318874	0
0.454776780555458	-0.04844226945035074	0.6843491617591406	0	-0.3209329467956707	0.9876725332119325	0
0.45879318031775124	-0.04971478621001354	0.6883098030332413	0	-0.3127312262795646	0.9845702154390342	0
0.4628405587471758	-0.05096384070736048	0.6922884868488551	0	-0.3044891900995139	0.9814925058650149	0
0.46691904392592637	-0.052188798534046336	0.6962852457851333	0	-0.2962073041018484	0.9784384939666397	0
0.4710287601788943	-0.05338901919084495	0.7003001060593915	0	-0.28788603758398346	0.9754072569731689	0
0.47516982624058085	-0.0545638557428052	0.7043330856431018	0	-0.2795258670153966	0.97239786130705	0
0.47934235361684985	-0.05571265462232053	0.7083841925962635	0	-0.27112727930555064	0.9694093637893852	0
0.4835464488760126	-0.05683475655108078	0.7124534272246461	0	-0.26269076714163986	0.9664408100186505	0
0.4877822126720185	-0.0579294965194271	0.7165407810438637	0	-0.2542168309408157	0.9634912351753331	0
0.4920497381717706	-0.05899620367249234	0.7206462351851076	0	-0.24570598195668814	0.9605596652000098	0
0.49634911151756606	-0.060034201763469644	0.7247697607741035	0	-0.23715874129029985	0.9576451165424031	0
0.5006804128563378	-0.06104280971726044	0.7289113198398249	0	-0.22857563779992413	0.9547465955899171	0
0.5050437140174402	-0.06202134140804866	0.7330708630123162	0	-0.21995721266298265	0.951863100377217	0
0.5094390791253907	-0.06296910618134105	0.7372483300432885	0	-0.2113040180828693	0.9489936203050096	0
0.5138665661874965	-0.06388540954648017	0.7414436512359246	0	-0.20261661411280127	0.9461371352950534	0
0.5183262227022939	-0.06476955263123323	0.7456567432052401	0	-0.1938955772188559	0.9432926188357642	0
0.5228180900805044	-0.06562083350223497	0.7498875129992782	0	-0.18514149152634565	0.9404590353391581	0
0.5273421982814162	-0.06643854653252373	0.7541358529690079	0	-0.17635495921659286	0.9376353437876283	0
0.531898571419269	-0.06722198389421687	0.7584016459827786	0	-0.16753658951602382	0.9348204944566417	0
0.5364872225516568	-0.06797043504276576	0.7626847604624738	0	-0.15868700874263011	0.9320134324651949	0
0.5411081563200686	-0.06868318765839525	0.7669850528032057	0	-0.1498068550797105	0.9292130964309275	0
0.5457613659993003	-0.06935952766410393	0.771302364568503	0	-0.14089678414749693	0.9264184205911967	0
0.5504468365164592	-0.06999874019382804	0.7756365252487164	0	-0.13195746308632397	0.9236283333218225	0
0.5551645418387248	-0.07060010971090737	0.7799873497838199	0	-0.12298957545281683	0.9208417590913451	0
0.5599144453551564	-0.07116292061273484	0.7843546388795065	0	-0.11399382034916032	0.9180576186213184	0
0.5646964996845333	-0.07168645775932293	0.788738178792838	0	-0.10497091265118437	0.9152748294221897	0
0.5695106458726724	-0.072170006958244	0.7931377405657511	0	-0.09592158437549919	0.9124923067069133	0
0.5743568153332782	-0.0726128557359404	0.7975530817699885	0	-0.08684658088603714	0.9097089627465673	0
0.5792349253485474	-0.0730142935068645	0.8019839423814823	0	-0.07774666917606618	0.9069237099624415	0
0.5841448840444958	-0.07337361264270155	0.8064300492995505	0	-0.06862262838504561	0.9041354585941133	0
0.5890865872951185	-0.07369010879348024	0.8108911135116568	0	-0.0594752554418576	0.9013431190373248	0
0.5940599172875013	-0.07396308146557377	0.8153668288065925	0	-0.050305367518231676	0.8985456032225713	0
0.5990647451204155	-0.07419183484850699	0.8198568741294714	0	-0.041113797026340895	0.8957418237488664	0
0.6041009274884319	-0.07437567831347004	0.8243609106170642	0	-0.03190139752682233	0.8929306963762296	0
0.6091683089179852	-0.0745139272242952	0.8288785836367163	0	-0.02266903939573036	0.8901111394223399	0
0.6142667237390902	-0.07460590362439076	0.8334095245593321	0	-0.013417606067100902	0.8872820733572435	0
0.6193959875982904	-0.07465093677328394	0.8379533432553973	0	-0.0041480092239713495	0.8844424262188795	0
0.6245559075746644	-0.07464836406231687	0.842509637143446	0	0.0051388298018372105	0.8815911287248454	0
0.629747264596726	-0.07459751732654009	0.8470788544605871	0	0.014443737310631423	0.8787265732679878	0
0.6349875555328143	-0.07449730315739242	0.851676067711623	0	0.023797290560436696	0.8758379424491972	0
0.6402769972931013	-0.07434654661676639	0.8563010543093901	0	0.03319889160515932	0.8729239510706734	0
0.6456158589793982	-0.07414406053157914	0.8609536246136746	0	0.0426480234566016	0.8699832609044378	0
0.6510044001280543	-0.0738886463541583	0.8656335671928891	0	0.0521441391402723	0.8670145150398684	0
0.6564428660898404	-0.07357909500376994	0.8703406445342209	0	0.06168665357676293	0.8640163407235394	0
0.6619314933847925	-0.07321418727653578	0.8750745974223781	0	0.07127495305679836	0.860987346752386	0
0.6674705039192853	-0.0727926948637172	0.8798351396636732	0	0.08090838513525085	0.8579261270557839	0
0.673060107952236	-0.07231338092635277	0.8846219603936643	0	0.09058626390280948	0.8548312595062598	0
0.6787005034982919	-0.07177500087122621	0.8894347232951825	0	0.10030786898743818	0.851701306742956	0
0.684391872464965	-0.07117630353623099	0.8942730630562673	0	0.11007243898857498	0.8485348188668121	0
0.6901343813206223	-0.07051603207513078	0.8991365857334214	0	0.11987917281117057	0.8453303336917426	0
0.6959281824733734	-0.06979292472820091	0.9040248697045276	0	0.12972723217223195	0.8420863766477799	0
0.7017734114270633	-0.06900571611759707	0.9089374630570171	0	0.1396157369128646	0.8388014630992924	0
0.7076701879383896	-0.06815313812971321	0.9138738843803389	0	0.14954376716761983	0.8354740984911792	0
0.7136186157892925	-0.06723392096659024	0.9188336223902673	0	0.15951036316418715	0.8321027793208952	0
0.7196187759343513	-0.06624679535041664	0.9238161300756097	0	0.1695145140168565	0.828685997948471	0
0.7256707353857492	-0.06519049233131077	0.9288208319832952	0	0.1795551729068222	0.8252222385499265	0
0.73177453976678	-0.06406374567441797	0.9338471179115335	0	0.18963124493572303	0.8217099823947791	0
0.7379302152334303	-0.06286529284183512	0.9388943444364151	0	0.19974159070285386	0.8181477078793309	0
0.7441377685133	-0.06159387627040272	0.9439618348799136	0	0.20988502672608952	0.8145338916803254	0
0.7503971873563323	-0.06024824457258517	0.9490488796273848	0	0.2200603265373143	0.8108670097202468	0
0.7567084316424963	-0.05882715587658033	0.9541547289115045	0	0.23026620669589265	0.8071455437020911	0
0.7630714475475224	-0.057329376181599064	0.9592786043404887	0	0.24050135026163286	0.8033679741758945	0
0.7694861549686735	-0.05575368356388787	0.9644196887484754	0	0.25076438688616143	0.7995327893564549	0
0.7759524503419257	-0.05409886915188266	0.9695771286025199	0	0.2610538979939471	0.7956384850043597	0
0.7824702091547586	-0.05236373802465018	0.9747500361310123	0	0.2713684213555907	0.7916835644755426	0
0.7890392815723672	-0.05054711190730436	0.9799374859955026	0	0.2817064447405493	0.7876665429776025	0
0.795659493597292	-0.04864783053308577	0.985138516432929	0	0.2920664084562789	0.783585948574212	0
0.8023306512976539	-0.046664752016360125	0.9903521327938414	0	0.3024467126104651	0.7794403212895227	0
0.8090525298584106	-0.044596757719445976	0.9955772992416023	0	0.31284570075871243	0.7752282216737756	0
0.8158248833668145	-0.0424427511083312	1.000812946748393	0	0.3232616759649039	0.7709482265975184	0
0.8226474438434952	-0.04020165959321445	1.0060579726348478	0	0.33369289996662643	0.7665989316580261	0
0.8295199155425383	-0.037872438062690916	1.0113112365641783	0	0.3441375852519592	0.7621789567039351	0
0.8364419754090332	-0.03545407059583897	1.01657156139232	0	0.3545938967539258	0.7576869475746228	0
0.8434132787678535	-0.03294557023901213	1.021837737989794	0	0.36505996138446023	0.7531215744184134	0
0.8504334545163555	-0.030345982368048745	1.0271085220945275	0	0.3755338616747822	0.7484815368031641	0
0.8575021047538636	-0.02765438663903942	1.0323826346410157	0	0.38601363627761737	0.7437655660512389	0
0.8646188084437884	-0.02486989736119098	1.0376587651271851	0	0.3964972864508385	0.7389724248834278	0
0.8717831195016508	-0.021991665903696427	1.0429355708309942	0	0.4069827742402894	0.7341009107486235	0
0.8789945637710656	-0.019018883681017337	1.0482116753185322	0	0.4174680192001179	0.7291498600073216	0
0.886252647511837	-0.01595078039381895	1.053485675428379	0	0.42795091190204293	0.7241181442284238	0
0.8935568454127181	-0.012786630703174137	1.058756133327198	0	0.43842929771990896	0.719004680552789	0
0.9009066137957329	-0.0095257503379843	1.0640215869649967	0	0.4489009971286121	0.7138084246546517	0
0.9083013825165629	-0.006167501145106306	1.069280545077301	0	0.45936379523292453	0.7085283784392685	0
0.9157405531960423	-0.0027112936579679367	1.0745314869436857	0	0.4698154406839522	0.7031635934869905	0
0.923223508757865	0.0008434156720875017	1.07977287014729	0	0.48025366046564016	0.6977131662930148	0
0.9307496059634737	0.0044971195188562825	1.0850031263060684	0	0.4906761506934235	0.6921762456508618	0
0.938318431685549	0.008250386433311347	1.0902208381717817	0	0.5010809291254517	0.6865518433791762	0
0.9459294493478866	0.012103691679146367	1.0954244928020467	0	0.5114658429768407	0.6808390934880004	0
0.9535820352519777	0.01605742948082095	1.1006125099416957	0	0.5218286243896829	0.675037230084289	0
0.9612755489843592	0.020111945714674687	1.105783292108496	0	0.5321669894098768	0.6691455374783697	0
0.9690093469649244	0.02426754415974321	1.110935234581932	0	0.5424786571387965	0.6631633412682255	0
0.9767827711033797	0.028524479850135946	1.1160667185844682	0	0.5527613352723206	0.6570900183022685	0
0.9845951576344738	0.03288296311069525	1.1211761180408502	0	0.5630127327614649	0.6509249911286603	0
0.9924458353214118	0.037343158066078866	1.1262617991904915	0	0.5732305581635593	0.6446677305038513	0
1.000334126896334	0.041905182951457384	1.1313221223607464	0	0.583412522299548	0.63831775532318	0
1.0082593508285884	0.04656911072993175	1.1363554439197607	0	0.5935563412659484	0.631874632169889	0
1.016220825816228	0.051334971485417914	1.1413601198884766	0	0.6036597428005361	0.6253379724856687	0
1.0242178653356533	0.056202749009024486	1.146334503245327	0	0.6137204599249297	0.6187074377585701	0
1.0322497791059189	0.061172381392169115	1.151276945697957	0	0.6237362335550731	0.6119827391097447	0
1.0403158811925766	0.06624376594012533	1.1561858034354868	0	0.6337048232085967	0.6051636311212051	0
1.048415485793825	0.07141675666471387	1.161059435195199	0	0.6436240021739391	0.5982499157819295	0
1.0565479102879594	0.07669116629166704	1.1658962048069845	0	0.6534915617496414	0.5912414403036896	0
1.064712473222774	0.08206676511455228	1.1706944806658681	0	0.6633053092427434	0.5841380991595173	0
1.0729084965391806	0.0875432826005698	1.1754526377416827	0	0.6730630711367016	0.5769398324372085	0
1.0811353082620432	0.09312040946607163	1.1801690597670573	0	0.6827626966690812	0.5696466236195472	0
1.0893922403100498	0.09879779654742904	1.1848421385672494	0	0.6924020555640844	0.5622585015722172	0
1.0976786352285914	0.1045750598264418	1.1894702784394178	0	0.7019790461880479	0.554775534500157	0
1.1059938367445235	0.11045177434780538	1.1940518913762985	0	0.7114915848265634	0.5471978383360162	0
1.1143371993138866	0.11642748130543491	1.198585402964664	0	0.7209376170262775	0.5395255680104717	0
1.122708085400275	0.12250168672594003	1.2030692513199417	0	0.7303151145925287	0.5317589196425853	0
1.1311058623950434	0.12867385974551823	1.2075018859526931	0	0.7396220723884125	0.5238981331621836	0
1.1395299133567312	0.13494344107736345	1.211881773906282	0	0.7488565204245958	0.5159434819402396	0
1.1479796235308612	0.14130983372590206	1.216207393072784	0	0.7580165090612649	0.507895285021934	0
1.1564543899428292	0.14777241066854419	1.2204772376803878	0	0.767100119782271	0.4997538977286457	0
1.1649536208085618	0.15433051517090124	1.2246898183024306	0	0.7761054645400972	0.49151971166221514	0
1.1734767311692829	0.1609834581122028	1.2288436600577182	0	0.7850306812086907	0.48319315841201443	0
1.1820231493966642	0.16773052371471034	1.2329373061789022	0	0.7938739405378129	0.47477470269364674	0
1.1905923093399653	0.1745709641014556	1.2369693145461107	0	0.8026334380292011	0.46626484946134267	0
1.1991836574371835	0.18150400558754792	1.2409382614568958	0	0.8113074014119425	0.45766413633317915	0
1.2077966483621145	0.1885288459497824	1.2448427398710864	0	0.8198940862182078	0.44897313726378696	0
1.2164307470598956	0.19564465676787823	1.2486813606797975	0	0.828391777929627	0.44019245988048417	0
1.2250854259125992	0.20285058179974952	1.2524527517536903	0	0.8367987892617016	0.43132274771144774	0
1.233760170422128	0.2101457424166205	1.2561555607259345	0	0.8451134657681744	0.42236467369857045	0
1.2424544706850267	0.21752923120070197	1.2597884515825712	0	0.8533341776542979	0.4133189482638674	0
1.2511678277931881	0.22500011798316627	1.2633501077333438	0	0.8614593260665816	0.4041863120532121	0
1.2598997481693506	0.2325574457093599	1.266839229954381	0	0.8694873378603384	0.3949675411516439	0
1.2686497491504476	0.24020023590323528	1.2702545389676054	0	0.8774166709232422	0.38566344053959567	0
1.2774173537942854	0.24792748486154795	1.2735947736401991	0	0.8852458094962324	0.3762748488618491	0
1.2862020896034294	0.2557381631038262	1.276858690898243	0	0.8929732633175386	0.3668026391784114	0
1.2950034934477623	0.26363122035243297	1.2800450679164201	0	0.9005975721899177	0.35724771300470853	0
1.3038211083267273	0.2716055833317638	1.283152701176159	0	0.9081173032386338	0.34761100307045517	0
1.3126544812100243	0.279660154410171	1.286180406060327	0	0.9155310493182982	0.3378934750187709	0
1.3215031627018554	0.2877938118340924	1.289127017160237	0	0.9228374290800148	0.32809612716003994	0
1.3303667094315943	0.29600541249046897	1.2919913894595394	0	0.9300350892536712	0.31821998717911465	0
1.3392446817763155	0.3042937904035562	1.294772397925774	0	0.9371227030304891	0.30826611398036063	0
1.348136641917257	0.3126577554547116	1.297468937324988	0	0.9440989688833282	0.29823559923874	0
1.3570421553180545	0.3210960952825837	1.3000799231289104	0	0.9509626121533363	0.28812956512315885	0
1.3659607875167596	0.3296075727645718	1.302604291019989	0	0.9577123829915293	0.277949167312069	0
1.3748921072024727	0.338190929437788	1.3050409982648785	0	0.9643470591848978	0.26769559088808986	0
1.3838356821523283	0.34684488212064196	1.3073890230517158	0	0.9708654435627592	0.2573700543645167	0
1.3927910830974957	0.355568127133465	1.3096473660273682	0	0.9772663673482499	0.24697380462597363	0
1.4017578758496598	0.36435933313169555	1.311815048807685	0	0.9835486850324253	0.23650812544714198	0
1.4107356292855207	0.37321714934891154	1.3138911165567728	0	0.9897112806818573	0.22597432763567954	0
1.4197239077231225	0.38214019860747633	1.315874636692385	0	0.9957530631775244	0.21537375732044473	0
1.4287222725106978	0.3911270792917416	1.3177646999521846	0	1.0016729680918826	0.20470779355372543	0
1.4377302828486473	0.4001763666230448	1.3195604212031935	0	1.0074699589345875	0.19397784675318983	0
1.4467474984739632	0.4092866158656955	1.3212609405313522	0	1.013143029477193	0.18318535486346837	0
1.4557734652673182	0.4184563482401844	1.322865421204218	0	1.0186911954617395	0.1723317999943137	0
1.4648077354652844	0.42768407181684126	1.324373054150081	0	1.0241135080698216	0.16141868362063377	0
1.4738498474016308	0.43696826142676154	1.3257830550181282	0	1.029409042215883	0.15044755031375398	0
1.4828993383698317	0.4463073722086375	1.327094667178904	0	1.0345769052716476	0.1394199716561813	0
1.491955738779314	0.45569983413334764	1.328307161467587	0	1.039616234383992	0.12833755266673758	0
1.501018574154094	0.46514405455927893	1.3294198372243091	0	1.044526198485865	0.11720192873023969	0
1.5100873575616753	0.4746384108257905	1.3304320221773962	0	1.0493059951470238	0.10601477427354969	0
1.5191615998012924	0.48418126137135387	1.331343074509676	0	1.0539548570505644	0.09477778960096095	0
1.528240797517849	0.4937709337958152	1.3321523823861916	0	1.0584720467366464	0.08349271490414781	0
1.5373244458184663	0.5034057386654306	1.3328593660443468	0	1.062856864035002	0.07216131395342902	0
1.5464120286714704	0.5130839599672855	1.3334634776660999	0	1.0671086421325668	0.060785385285978	0
1.5555030190918269	0.52280385582067	1.3339642023755236	0	1.0712267488424985	0.049366761308792965	0
1.5645968828405972	0.5325636630008	1.3343610593468096	0	1.0752105893564894	0.03790730293067726	0
1.573693078859171	0.5423615980535927	1.3346536025597158	0	1.079059607293598	0.02640889821087614	0
1.5827910544578543	0.5521958527614754	1.3348414214328215	0	1.0827732835913049	0.014873467635679755	0
1.5918902464142808	0.5620645959459906	1.3349241417952635	0	1.0863511380910411	0.0033029619521188006	0
1.6009900806668076	0.5719659737912697	1.334901426780307	0	1.0897927304867883	-0.008300638258589482	0
1.6100932530783794	0.5819016967205376	1.3347729123093537	0	1.0930988282446623	-0.01993952348946461	0
1.6192114503951183	0.5918833638319446	1.3345378355839377	0	1.0962731092021276	-0.03162745102376217	0
1.628344688780379	0.6019098825918563	1.3341954027099219	0	1.0993147570164548	-0.04336329867492539	0
1.637493006288678	0.6119801713454657	1.333744826179432	0	1.102222969565008	-0.055145954358342	0
1.646656430694807	0.6220931240792105	1.3331853259600566	0	1.104996948069151	-0.06697427489908184	0
1.6558350033810616	0.632247636724474	1.3325161284420344	0	1.1076359048366453	-0.07884711687053757	0
1.6650287693907522	0.642442596283565	1.3317364667564835	0	1.1101390598693104	-0.09076332392098355	0
1.6742377726199027	0.6526768755057583	1.3308455812719975	0	1.1125056396585522	-0.10272172060948592	0
1.6834620637379465	0.6629493416836734	1.329842718976316	0	1.114734879401089	-0.11472112274349545	0
1.692701701650512	0.6732588583417664	1.3287271331066512	0	1.116826023074293	-0.12676033939753897	0
1.7019567471303838	0.6836042781685528	1.3274980837589292	0	1.1187783217826355	-0.13883816470730526	0
1.7112272651586715	0.693984445625611	1.326154837642199	0	1.120591034327156	-0.15095338096928693	0
1.7205133249961746	0.7043981970314711	1.3246966680334056	0	1.1222634271673413	-0.16310475878835168	0
1.7298150006984045	0.7148443611384937	1.3231228546488725	0	1.1237947744458312	-0.17529105779926182	0
1.7391323664624156	0.725321753892418	1.3214326844469628	0	1.1251843572345122	-0.1875110206022356	0
1.7484655044807298	0.7358291872378632	1.3196254502741498	0	1.1264314647883193	-0.19976338308214642	0
1.7578145000338752	0.7463654635892462	1.3177004516404418	0	1.1275353936603796	-0.21204686800359052	0
1.767179435194489	0.7569293686919987	1.3156569961675677	0	1.1284954471435478	-0.2243601767369441	0
1.7765604073483678	0.7675196924749423	1.3134943956303156	0	1.12931093726614	-0.23670201360976065	0
1.785957508198349	0.7781352053330997	1.3112119704698098	0	1.1299811825455872	-0.2490710583036166	0
1.795370830954227	0.7887746661781285	1.3088090484951236	0	1.1305055090592582	-0.2614659752846504	0
1.804800483727664	0.79943683753725	1.3062849613546745	0	1.1308832510442521	-0.2738854314323521	0
1.8142465619527361	0.8101204543234222	1.3036390517419796	0	1.131113749561437	-0.28632805969916003	0
1.8237091766180022	0.8208242556953409	1.3008706659858777	0	1.1311963538032013	-0.29879249626217746	0
1.8331884364952842	0.831546964901428	1.2979791588528369	0	1.1311304204294756	-0.3112773570829109	0
1.8426844680186731	0.8422873116940364	1.294963887490563	0	1.1309153134297654	-0.32378126404147206	0
1.852197400145099	0.8530440151177372	1.2918242156588726	0	1.1305504037330105	-0.3363028249269904	0
1.8617273482871461	0.8638157652590117	1.2885595194221264	0	1.1300350703038355	-0.3488406122321295	0
1.8712744310916143	0.8746012421521167	1.2851691821848348	0	1.1293687002075234	-0.36139318519969205	0
1.8808387697069417	0.885399114873947	1.2816525950173492	0	1.128550688731516	-0.3739590888004815	0
1.890420488571524	0.8962080423536982	1.2780091564519631	0	1.1275804394133742	-0.38653685470573995	0
1.900019703610565	0.9070266599907636	1.2742382772483472	0	1.1264573655700028	-0.3991249857453914	0
1.909636540466028	0.9178536001512112	1.2703393736891535	0	1.125180888722381	-0.41172197978684	0
1.9192711259751185	0.9286874824686242	1.2663118708531578	0	1.1237504394849693	-0.4243263184738269	0
1.9289235920764793	0.9395269181527199	1.2621552011058448	0	1.1221654571251045	-0.43693647226382926	0
1.938594055708162	0.9503704873582781	1.2578688130911702	0	1.1204253932664447	-0.4495508741241389	0
1.948282652859348	0.961216777346758	1.253452157220798	0	1.118529706471842	-0.4621679639490291	0
1.9579895086596506	0.9720643488546274	1.2489046989582457	0	1.1164778676407565	-0.47478614945503805	0
1.9677147542928082	0.9829117549919196	1.2442259115489613	0	1.1142693572307287	-0.487403828184416	0
1.977458519445832	0.9937575327276691	1.239415279706928	0	1.1119036670204172	-0.5000193776173553	0
1.9872209302048438	1.0046002005215782	1.2344723010848895	0	1.109380301137785	-0.5126311524327601	0
1.9970021144156584	1.0154382642581308	1.2293964839871026	0	1.106698775185147	-0.5252374914241061	0
2.0068021981489164	1.0262702132825445	1.22418734946499	0	1.10385861751184	-0.5378367129000633	0
2.016621310641152	1.0370945258310258	1.218844429018785	0	1.1008593681679286	-0.5504271210103798	0
2.026459572083792	1.0479096555479523	1.2133672715868637	0	1.0977005830397222	-0.5630069900708906	0
2.0363171110086404	1.058714050632766	1.2077554344255785	0	1.094381828937906	-0.5755745868401527	0
2.046194039404651	1.0695061265390196	1.2020084975413554	0	1.0909026922810943	-0.5881281387668247	0
2.0560904743441335	1.0802842897692932	1.1961260520639458	0	1.0872627726393793	-0.6006658616683958	0
2.066006534971531	1.0910469345277727	1.1901077021022886	0	1.0834616838978974	-0.6131859558371915	0
2.0759423216611004	1.1017924201883036	1.1839530779880192	0	1.0794990629556445	-0.6256865798253508	0
2.085897945244417	1.1125191031219324	1.1776618191311883	0	1.0753745592315593	-0.6381658874632472	0
2.0958735050933455	1.1232253130431133	1.1712335879647269	0	1.0710878438337745	-0.6506220003342398	0
2.105869094974064	1.133909359542442	1.1646680671170435	0	1.066638608185661	-0.663053015362146	0
2.115884802132414	1.1445695313021724	1.1579649607197984	0	1.062026565279179	-0.675457003883773	0
2.1259207093100727	1.1552040984557523	1.1511239937683369	0	1.0572514495954737	-0.68783201437694	0
2.1359768862229322	1.1658113038201623	1.1441449187109343	0	1.0523130220953605	-0.7001760622370812	0
2.1460533968463094	1.176389370959011	1.137027511405684	0	1.0472110678643634	-0.7124871391351322	0
2.156150298121908	1.1869365031152757	1.1297715727535023	0	1.0419453976272213	-0.7247632117489499	0
2.166267632965213	1.1974508762986231	1.122376934625282	0	1.0365158524796512	-0.7370022136864998	0
2.1764054353388538	1.2079306450699432	1.1148434572584351	0	1.030922302500851	-0.7492020521832081	0
2.1865637244308913	1.2183739370221645	1.107171034570894	0	1.0251646511565635	-0.7613606016384342	0
2.196742510126503	1.2287788590070543	1.099359591157829	0	1.0192428335637875	-0.7734757108217196	0
2.2069417862643896	1.23914349082908	1.0914090884777476	0	1.0131568216341977	-0.7855451954844332	0
2.2171615286520496	1.2494658840133472	1.0833195277221985	0	1.0069066268640847	-0.7975668368724271	0
2.227401700275371	1.2597440678938903	1.075090946990802	0	1.0004922987253617	-0.8095383887602658	0
2.237662239441177	1.26997603858416	1.066723432097515	0	0.9939139336457278	-0.8214575645445142	0
2.2479430703180334	1.2801597705762717	1.0582171095427129	0	0.9871716701629103	-0.8333220506881477	0
2.258244097937185	1.2902932127374973	1.0495721518471357	0	0.980265693660046	-0.8451295019891588	0
2.2685651982209856	1.3003742797207685	1.0407887874817223	0	0.9731962449587159	-0.8568775314963004	0
2.2789062261703044	1.3104008614020808	1.0318672957011714	0	0.9659636169173662	-0.868563721423688	0
2.289267014503905	1.3203708228795465	1.0228080091760607	0	0.9585681571692457	-0.8801856230666142	0
2.2996473694208173	1.330282001855063	1.0136113192558847	0	0.9510102730597139	-0.8917407536607281	0
2.310047061484798	1.3401322016708395	1.0042776858976943	0	0.9432904405635244	-0.9032265881662755	0
2.3204658383388552	1.3499192052666302	0.994807628213419	0	0.9354091972622502	-0.9146405754396275	0
2.3309034119078578	1.3596407649554634	0.9852017377240885	0	0.9273671540303452	-0.9259801262068414	0
2.3413594644208433	1.3692946101869483	0.9754606748000342	0	0.9191649928511353	-0.937242622006715	0
2.351833639685224	1.3788784416649749	0.9655851786268256	0	0.9108034759440873	-0.9484254082141585	0
2.362325546731778	1.3883899371469794	0.955576065828682	0	0.9022834454199574	-0.95952580068515	0
2.372834757590952	1.3978267519020653	0.9454342344792178	0	0.8936058274483495	-0.9705410861686115	0
2.3833608063470075	1.4071865205002712	0.9351606669373862	0	0.8847716354504778	-0.9814685242680878	0
2.3939031793151795	1.4164668509646827	0.9247564414808233	0	0.8757819809158364	-0.9923053404819931	0
2.4044613268150767	1.4256653382649134	0.9142227228326366	0	0.8666380660685743	-1.0030487418229217	0
2.4150346580143007	1.4347795627458875	0.9035607690022714	0	0.8573411904938952	-1.013695914851201	0
2.425622535418357	1.4438070886260068	0.8927719387324565	0	0.8478927583947917	-1.0242440237833963	0
2.4362242757822776	1.4527454682819523	0.8818576925532158	0	0.8382942803163456	-1.0346902153583413	0
2.4468391532891878	1.4615922484536943	0.8708195913039598	0	0.8285473725851086	-1.0450316259511456	0
2.4574663958595564	1.4703449707268734	0.8596593016001416	0	0.8186537628234448	-1.0552653820024656	0
2.468105185371204	1.4790011754786963	0.848378597249466	0	0.8086152919066827	-1.0653886044975152	0
2.4787546545283825	1.4875584032178546	0.8369793641402385	0	0.7984339189961925	-1.075398410401362	0
2.489413896721233	1.4960142064343236	0.8254635910952971	0	0.7881117140074774	-1.0852919263940666	0
2.500081959191425	1.5043661479283212	0.8138333782971051	0	0.7776508656840788	-1.095066286800549	0
2.5107578428495727	1.5126118047306905	0.8020909386427669	0	0.7670536833893251	-1.10471863806511	0
2.52144050928529	1.520748777538661	0.7902385909617775	0	0.756322591493628	-1.1142461496936098	0
2.5321288813607956	1.528774694970057	0.7782787599110366	0	0.7454601296744763	-1.1236460191462816	0
2.5428218408780277	1.536687215668154	0.7662139790254809	0	0.734468956057974	-1.1329154742244893	0
2.5535182340258427	1.5444840362225831	0.7540468848832261	0	0.7233518422450415	-1.1420517822830765	0
2.564216873483213	1.5521628963730316	0.7417802146905742	0	0.7121116713504472	-1.1510522562788652	0
2.57491654147658	1.5597215847538715	0.7294168025224511	0	0.7007514347415156	-1.1599142614712923	0
2.5856159896290354	1.5671579422232846	0.7169595790290073	0	0.6892742318963213	-1.1686352193101166	0
2.5963139512439666	1.5744698736250762	0.7044115563944352	0	0.6776832565986511	-1.1772126212335232	0
2.607009133685315	1.58165534542325	0.6917758361542524	0	0.6659818041016213	-1.1856440259217245	0
2.6177002298921455	1.5887123963588705	0.6790555944548117	0	0.6541732574263154	-1.1939270718455874	0
2.6283859227022632	1.5956391426384828	0.6662540752870649	0	0.6422610808850578	-1.2020594834291602	0
2.6390648811315534	1.6024337776916875	0.6533745931661961	0	0.6302488223394105	-1.2100390708587805	0
2.6497357725571677	1.6090945819705913	0.6404205165477626	0	0.6181400974699514	-1.2178637417058107	0
2.6603972641794367	1.6156199253037624	0.6273952637463684	0	0.6059385855728308	-1.225531503835678	0
2.671048027487256	1.622008270848454	0.6143022950397276	0	0.5936480217371424	-1.2330404702180233	0
2.6816867429976643	1.6282581787899668	0.6011451041967211	0	0.5812721884043126	-1.2403888634654898	0
2.6923121020390877	1.6343683079174636	0.587927213464141	0	0.5688149101144067	-1.247575017900477	0
2.7029228143570534	1.6403374202105294	0.5746521611631258	0	0.5562800412346011	-1.2545973851860475	0
2.713517610595108	1.6461643819680079	0.5613234954349986	0	0.5436714594031271	-1.2614545359150786	0
2.7240952518608825	1.651848168406459	0.5479447589227097	0	0.530993050339722	-1.2681451653047786	0
2.7346545185242213	1.657387856659371	0.5345194995804052	0	0.5182487173590997	-1.2746680852585235	0
2.7451942346855223	1.6627826375545571	0.5210512362741007	0	0.505442347996768	-1.281022238551216	0
2.755713251923823	1.668031805346393	0.5075434759236779	0	0.4925778294716089	-1.2872066870785002	0
2.76621047024228	1.6731347664332832	0.4939996832268632	0	0.4796590190757263	-1.2932206224779994	0
2.7766848278893153	1.678091031820991	0.48042329014364227	0	0.46668975234444376	-1.2990633576186323	0
2.787135312763633	1.6829002200627465	0.46681767768536175	0	0.45367382483190877	-1.3047343304435353	0
2.7975609601476394	1.6875620531844104	0.4531861753372678	0	0.44061499067862386	-1.310233099554987	0
2.8079608595527947	1.6920763565840573	0.43953204869547957	0	0.4275169499006978	-1.3155593444910656	0
2.8183341546416463	1.6964430554316627	0.42585849616225874	0	0.41438334433006263	-1.320712861879265	0
2.8286800426215475	1.7006621707742844	0.4121686464904676	0	0.40121775438796836	-1.3256935612418002	0
2.838997784523557	1.7047338198312714	0.3984655420111848	0	0.38802368208638643	-1.3305014657463994	0
2.8492866964544277	1.7086582082683097	0.3847521471276132	0	0.3748045583251047	-1.3351367034849277	0
2.859546156811616	1.7124356288670124	0.3710313358358205	0	0.3615637300343668	-1.3395995062952635	0
2.869775611198006	1.7160664587585102	0.3573058823061197	0	0.3483044502351791	-1.343890206882352	0
2.879974560640481	1.7195511506161627	0.3435784740238871	0	0.3350298899107427	-1.3480092287896093	0
2.8901425770600246	1.7228902335062388	0.3298516885537729	0	0.3217431147651669	-1.3519570877700846	0
2.9002792860497433	1.7260843023807564	0.31612801443198535	0	0.30844710466439984	-1.3557343797188528	0
2.910384385976913	1.7291340196306073	0.30240982325063287	0	0.29514472587671425	-1.3593417828467222	0
2.9204576279914343	1.7320401040689677	0.28869939477541934	0	0.28183875469983805	-1.3627800449729703	0
2.930498833452768	1.7348033315377442	0.2749988915389578	0	0.2685318521544356	-1.3660499845450704	0
2.940507884275755	1.737424527196529	0.2613103703349999	0	0.25522657447846503	-1.369152481800436	0
2.95048471120397	1.7399045580724246	0.24763579691577417	0	0.24192538682734654	-1.372088470211353	0
2.9604293101965706	1.7422443329701263	0.2339770223956616	0	0.22863063978017117	-1.3748589366202455	0
2.9703417294359564	1.7444447947500508	0.22033580000013492	0	0.2153445850945953	-1.3774649123192526	0
2.9802220739118535	1.746506917200777	0.20671377792251353	0	0.20206936826707705	-1.3799074695451967	0
2.990070493731646	1.7484316984845056	0.1931125147486568	0	0.18880704311236884	-1.382187713892882	0
2.9998871943652228	1.750220159377811	0.179533464812549	0	0.17555955708016693	-1.3843067823850035	0
3.009672413952148	1.7518733353687463	0.1659780092078831	0	0.16232878113130728	-1.3862658342408287	0
3.019426442147701	1.7533922767692296	0.15244742952464616	0	0.14911648378602543	-1.3880660511186722	0
3.0291496073351096	1.7547780430546585	0.13894292544431838	0	0.1359243479841863	-1.3897086304968862	0
3.0388422694466475	1.7560316989293476	0.1254656247714195	0	0.12275398062250091	-1.3911947810774061	0
3.0485048251592044	1.7571543123396913	0.11201657638391732	0	0.10960690543516335	-1.3925257204773334	0
3.0581376944976046	1.758146950308755	0.09859676913399373	0	0.09648458126271925	-1.393702670317996	0
3.06774133068988	1.7590106777903078	0.0852071184864417	0	0.08338838881434682	-1.3947268548744225	0
3.077316203435476	1.7597465539043553	0.07184849026366788	0	0.07031965373636068	-1.395599496601915	0
3.086862803366434	1.7603556307246555	0.05852169494543945	0	0.0572796409155472	-1.3963218146709524	0
3.096381636112237	1.7608389512803975	0.045227496511394696	0	0.04426956302527906	-1.3968950225538699	0
3.1058732242891436	1.7611975482931823	0.031966610270299324	0	0.031290578315705114	-1.3973203264678966	0
3.1153380916738254	1.7614324424555026	0.01873972561579254	0	0.018343812817787707	-1.397598923259707	0
3.124776778980879	1.7615446421312049	0.00554748465531466	0	0.00543033937423419	-1.3977319999626923	0
3.1341898196451328	1.7615351421509713	-0.00760948325851705	0	-0.007448788599923137	-1.3977207322680312	0
3.143581593453467	1.761404845796945	-0.02073594653748788	0	-0.02029780822711562	-1.3975661918813318	0
3.1529978122593083	1.7611530753102245	-0.03389444256320604	0	-0.03317750503453547	-1.3972675798176881	0
3.162439003052455	1.760778896251828	-0.04708433117212506	0	-0.04608681486908068	-1.396823797265621	0
3.1719056979138798	1.7602813614427921	-0.0603049574379281	0	-0.059024652800132645	-1.396233735007012	0
3.181398428402643	1.7596595113212563	-0.07355564315406492	0	-0.0719899048267256	-1.3954962739166494	0
3.1909177103961817	1.7589123755615153	-0.08683566501777668	0	-0.08498140658735694	-1.394610286945226	0
3.200464063312869	1.7580389725234167	-0.10014428082049318	0	-0.09799796905118141	-1.3935746385155443	0
3.2100379935333585	1.7570383111945507	-0.11348070568446345	0	-0.11103835534193042	-1.3923881868605654	0
3.219639988755082	1.7559093930896628	-0.126844103630206	0	-0.1241012725873219	-1.3910497862952707	0
3.229270521453009	1.754651213364454	-0.14023359187526954	0	-0.1371853762335643	-1.389558288541156	0
3.238930040771883	1.7532627634177658	-0.1536482290834914	0	-0.15028925868776322	-1.3879125457987862	0
3.248618977087816	1.7517430320821434	-0.1670870212965321	0	-0.16341145525994424	-1.386111412129823	0
3.258337731396558	1.7500910091556199	-0.18054890686288852	0	-0.17655042960879086	-1.3841537475964545	0
3.268086673290048	1.7483056881618282	-0.1940327534144252	0	-0.18970457099019164	-1.3820384214673334	0
3.277866142471165	1.7463860685736685	-0.20753735982204036	0	-0.2028721963849503	-1.379764314769166	0
3.287676438268526	1.7443311605302716	-0.22106144167708117	0	-0.2160515365870858	-1.3773303257728828	0
3.2975178183382656	1.7421399882963209	-0.23460362963913817	0	-0.2292407348857559	-1.374735373969137	0
3.3073905046246455	1.739811592082642	-0.24816247786448828	0	-0.24243785558401745	-1.3719784020835146	0
3.3172946723102568	1.7373450337591232	-0.2617364491468978	0	-0.2556408698628181	-1.3690583826814586	0
3.327230445732446	1.7347394015833177	-0.27532390987057825	0	-0.26884765125896254	-1.3659743235855912	0
3.3371979004845667	1.7319938135190187	-0.28892313359170313	0	-0.28205597956835654	-1.362725271603349	0
3.3471970635781023	1.7291074209682467	-0.3025323020735799	0	-0.29526354229049084	-1.359310316724885	0
3.357227905105554	1.7260794151156864	-0.3161494949247265	0	-0.308467925047375	-1.355728599392082	0
3.3672903374134076	1.722909031517228	-0.3297726897081623	0	-0.3216666122228319	-1.3519793156691144	0
3.377384215208329	1.7195955544359125	-0.34339976348083967	0	-0.33485698901797434	-1.3480617220956457	0
3.387509337043884	1.7161383206782221	-0.35702849634208683	0	-0.3480363454738388	-1.3439751399321054	0
3.3976654401702104	1.712536725694065	-0.370656566209578	0	-0.36120187203706267	-1.3397189620643475	0
3.4078522010338648	1.7087902279465026	-0.3842815514312797	0	-0.37435066274971884	-1.3352926578461408	0
3.4180692343798396	1.7048983537550768	-0.39790093169211427	0	-0.387479716818356	-1.330695778487006	0
3.4283160979156073	1.7008606999467484	-0.4115120964891271	0	-0.40058594750002025	-1.3259279598380624	0
3.43859228364441	1.6966769416133805	-0.4251123360293137	0	-0.4136661740758195	-1.320988931197564	0
3.448897222775934	1.6923468347074058	-0.43869885041811807	0	-0.42671713148770163	-1.3158785180091706	0
3.459230292824053	1.687870217234619	-0.4522687617394372	0	-0.4397354827265339	-1.3105966429004405	0
3.469590799747085	1.6832470211301336	-0.4658190934978403	0	-0.45271779992330974	-1.3051433393206369	0
3.4799780048859468	1.6784772645948698	-0.4793468090275684	0	-0.4656606020241441	-1.299518742120558	0
3.4903911061631856	1.673561064152102	-0.4928487899839372	0	-0.47856033500118006	-1.2937231013973578	0
3.5008292482878254	1.6684986338261107	-0.5063218529822945	0	-0.49141338865004797	-1.2877567811470314	0
3.511291523368551	1.6632902882794642	-0.519762753736587	0	-0.5042161013978107	-1.2816202625904054	0
3.521776974797257	1.6579364441192168	-0.5331681954851478	0	-0.5169647691957971	-1.275314145346235	0
3.532284592667737	1.6524376252911135	-0.5465348266604255	0	-0.5296556441795619	-1.2688391534259942	0
3.5428133292669344	1.6467944578330649	-0.5598592641992725	0	-0.5422849576833668	-1.2621961287059265	0
3.553362090706806	1.6410076765857282	-0.5731380863980519	0	-0.554848914285267	-1.2553860384931965	0
3.563929744870548	1.6350781231705025	-0.5863678465730893	0	-0.5673437056022713	-1.2484099728206448	0
3.57451512374982	1.6290067465093903	-0.5995450795234858	0	-0.5797655172144608	-1.2412691447505388	0
3.585117031221798	1.622794599836549	-0.6126663146853583	0	-0.5921105418558125	-1.2339648865691275	0
3.595734234274733	1.6164428470250807	-0.6257280687086919	0	-0.6043749732018199	-1.2264986569523473	0
3.60636547972952	1.609952753725487	-0.6387268695603565	0	-0.6165550292975198	-1.2188720302903342	0
3.6170094933003036	1.6033256882692024	-0.6516592585220667	0	-0.6286469551008576	-1.2110866975177685	0
3.6276649835181773	1.5965631194192627	-0.6645217981048415	0	-0.6406470305533222	-1.20314446325761	0
3.6383306465718026	1.589666613134636	-0.677311080887482	0	-0.652551579448994	-1.1950472418289737	0
3.6490051700478614	1.582637829619301	-0.690023736815442	0	-0.6643569767967659	-1.1867970536129133	0
3.6596872388095067	1.5754785185667273	-0.7026564428212739	0	-0.6760596582652406	-1.1783960193236145	0
3.6703755337885346	1.5681905187777148	-0.715205923832333	0	-0.6876561215749064	-1.1698463594349897	0
3.6810687447896764	1.5607757479847644	-0.7276689700740152	0	-0.6991429429004679	-1.1611503821395504	0
3.691765564696009	1.5532362049366395	-0.7400424322241896	0	-0.7105167727103852	-1.152310485714581	0
3.70246469975245	1.5455739602125167	-0.7523232351942943	0	-0.7217743487439632	-1.1433291476893863	0
3.713164876570797	1.53779114868726	-0.7645083875713936	0	-0.7329125048293803	-1.1342089159775894	0
3.7238648371086454	1.529889970437093	-0.7765949770612999	0	-0.7439281668146989	-1.124952409922273	0
3.734563348382628	1.5218726808251661	-0.7885801825553894	0	-0.7548183636535681	-1.115562308679105	0
3.745259205518433	1.5137415850292826	-0.8004612781860437	0	-0.7655802310401854	-1.1060413448280686	0
3.7559512341953525	1.5054990328359843	-0.8122356364356963	0	-0.7762110141075806	-1.0963922983152494	0
3.7666382870067254	1.497147418068738	-0.8239007243801886	0	-0.786708063884242	-1.086617995833993	0
3.777319257830273	1.4886891638986635	-0.835454119425148	0	-0.7970688512494203	-1.076721293697099	0
3.7879930779605124	1.480126722005894	-0.8468935046174736	0	-0.8072909623466845	-1.066705076939447	0
3.7986587170945025	1.4714625680513977	-0.8582166691891554	0	-0.8173720986985874	-1.0565722541114015	0
3.809315186899578	1.4626991949945007	-0.8694215116208617	0	-0.8273100795021967	-1.0463257495639935	0
3.8199615424762454	1.453839108010349	-0.8805060401830531	0	-0.8371028415933147	-1.0359684976168488	0
3.830596880119462	1.444884822517255	-0.8914683694661425	0	-0.8467484358261469	-1.0255034403692036	0
3.8412203431171092	1.4358388555180008	-0.9023067250879127	0	-0.8562450306240929	-1.0149335177024719	0
3.8518311187075085	1.4267037243363612	-0.9130194390362047	0	-0.8655909072146366	-1.004261665933441	0
3.8624284420052364	1.41748193951084	-0.9236049520113565	0	-0.8747844609716441	-0.9934908096441735	0
3.8730115908306875	1.4081760055973305	-0.9340618064633446	0	-0.8838241946084606	-0.9826238627545342	0
3.883579889528727	1.3987884143180713	-0.94438864859077	0	-0.8927087191606421	-0.9716637206557932	0
3.8941327063792537	1.3893216433740059	-0.9545842238299688	0	-0.9014367492867402	-0.960613258960476	0
3.9046694499960752	1.3797781564100917	-0.9646473714546633	0	-0.9100070978523147	-0.9494753335953467	0
3.915189574585266	1.3701603951217403	-0.9745770276363934	0	-0.9184186777299761	-0.9382527717209582	0
3.9256925778953806	1.360470777963392	-0.9843722212885638	0	-0.9266704973726905	-0.926948370358355	0
3.936178000171324	1.3507116981237424	-0.994032070881647	0	-0.934761657228266	-0.9155648941569737	0
3.9466454107643147	1.3408855332899259	-1.0035557700891666	0	-0.9426913368873958	-0.90410508690752	0
3.9570944272074846	1.3309946252807003	-1.0129426032626037	0	-0.9504588071924166	-0.8925716479066533	0
3.9675246981808474	1.3210412934768183	-1.0221919277086575	0	-0.9580634145742648	-0.8809672477397447	0
3.977935907043367	1.3110278292737254	-1.031303174964538	0	-0.9655045813286885	-0.869294521922611	0
3.988327770300634	1.300956495385613	-1.0402758474289688	0	-0.9727818020166228	-0.8575560701978641	0
3.9987000408558	1.2908295206165614	-1.0491095190942812	0	-0.9798946431836721	-0.8457544505443854	0
4.009052498400365	1.280649107273067	-1.0578038252749498	0	-0.9868427342022693	-0.8338921879151395	0
4.019384948076472	1.2704174308436804	-1.066358459774418	0	-0.9936257642760333	-0.8219717739538506	0
4.029697224390538	1.2601366345508314	-1.0747731763650559	0	-1.0002434828522855	-0.8099956607339082	0
4.039989183923687	1.2498088350982275	-1.083047781012856	0	-1.0066956927080213	-0.7979662675362655	0
4.050260718263498	1.2394361082883674	-1.0911821404884685	0	-1.0129822558743484	-0.7858859641750394	0
4.0605117310384315	1.2290205108093855	-1.0991761622356055	0	-1.0191030772045055	-0.7737570964460267	0
4.070742144849062	1.2185640722900715	-1.1070297986532187	0	-1.0250581071520473	-0.7615819769364902	0
4.080951908771596	1.2080687865607793	-1.1147430512837553	0	-1.0308473442253459	-0.7493628749121853	0
4.091140987911131	1.1975366213199996	-1.1223159612003895	0	-1.036470826968494	-0.7371020276314179	0
4.101309364121757	1.186969516580547	-1.1297486082383312	0	-1.0419286327784398	-0.7248016385877519	0
4.111457031411088	1.1763693887060613	-1.1370411063730153	0	-1.0472208739095767	-0.7124638822559785	0
4.121584001668695	1.1657381237728277	-1.1441936066554355	0	-1.052347699033314	-0.7000908964086995	0
4.131690301902743	1.1550775797763513	-1.1512062938733314	0	-1.0573092901570134	-0.6876847847253112	0
4.1417759677723325	1.1443895929026855	-1.1580793809075571	0	-1.0621058580523681	-0.6752476241255841	0
4.151841044265419	1.133675976400935	-1.1648131083010258	0	-1.066737641506012	-0.6627814634877245	0
4.1618855913564055	1.1229385141310595	-1.1714077470117092	0	-1.071204908679044	-0.6502883161685142	0
4.171909676070403	1.1121789686145955	-1.177863592068349	0	-1.0755079522067217	-0.6377701693955149	0
4.181913372938542	1.1013990802660723	-1.1841809620654675	0	-1.0796470884379048	-0.6252289833928092	0
4.191896771980738	1.0906005584799185	-1.1903602032352962	0	-1.0836226595696126	-0.6126666810294272	0
4.201859961483911	1.0797850999672718	-1.196401677792034	0	-1.0874350255861074	-0.6000851691660607	0
4.211803033640375	1.068954382571033	-1.2023057670062645	0	-1.0910845660197785	-0.5874863314695519	0
4.221726095659603	1.058110052973185	-1.2080728770024376	0	-1.0945716830673617	-0.5748720141220081	0
4.231629254451542	1.0472537432110078	-1.2137034288572754	0	-1.0978967949969674	-0.5622440450390902	0
4.2415126204949996	1.0363870664017216	-1.2191978604043614	0	-1.1010603369853917	-0.5496042288990262	0
4.251376311059631	1.0255116131153954	-1.2245566274016808	0	-1.1040627614031258	-0.5369543429239323	0
4.261220444714636	1.0146289573511884	-1.2297801998892735	0	-1.1069045353514486	-0.5242961438289754	0
4.271045141364098	1.0037406564907267	-1.2348690617948375	0	-1.1095861401853335	-0.5116313677634488	0
4.280850522097856	0.9928482514637875	-1.2398237104484835	0	-1.112108070990874	-0.49896173049673637	0
4.29063672182172	0.9819532526815243	-1.244644662327245	0	-1.1144708390653675	-0.48628891104723604	0
4.30040385866886	0.9710571740712065	-1.2493324373740755	0	-1.1166749637938007	-0.4736145912594269	0
4.310152065713476	0.960161497824571	-1.25388757436473	0	-1.1187209800092626	-0.4609404147870321	0
4.31988147271806	0.9492676947439865	-1.2583106214690623	0	-1.1206094330511132	-0.4482680107440431	0
4.329592206657179	0.9383772237437973	-1.262602136383566	0	-1.1223408787556066	-0.43559899310843725	0
4.339284398990683	0.9274915237569302	-1.2667626892828832	0	-1.123915884444988	-0.42293495128866937	0
4.348958182184716	0.9166120176765736	-1.2707928608116177	0	-1.1253350277390122	-0.4102774546879071	0
4.358613683098782	0.905740119869007	-1.274693239098816	0	-1.1265988953150965	-0.3976280614227393	0
4.368251034146056	0.8948772236932333	-1.2784644241209342	0	-1.1277080842049272	-0.3849883037792695	0
4.377870361066666	0.8840247153431245	-1.2821070225142033	0	-1.1286631998998453	-0.3723597042930733	0
4.38747179221297	0.8731839634674761	-1.285621651056514	0	-1.1294648572456345	-0.3597437636450445	0
4.397055454212634	0.8623563241364065	-1.289008934721291	0	-1.130113679646634	-0.347141966411494	0
4.406621470163106	0.8515431429678023	-1.2922695059104587	0	-1.1306102987962507	-0.3345557835097561	0
4.4161699639991685	0.8407457502751419	-1.295404005814914	0	-1.1309553547565354	-0.32198666651969415	0
4.425701054308684	0.8299654681408882	-1.298413082184075	0	-1.1311494954963333	-0.3094360558848058	0
4.435214864976421	0.8192035984605202	-1.3012973925609188	0	-1.1311933769628977	-0.29690536695912984	0
4.444711512218289	0.8084614376886858	-1.3040576000058821	0	-1.131087662599809	-0.2843960071390601	0
4.454191136289621	0.7977402410613098	-1.306694381945012	0	-1.1308330225415302	-0.2719093341589324	0
4.4636538599597655	0.7870412696655598	-1.309208417647978	0	-1.1304301335148945	-0.2594467108602953	0
4.4730997890099164	0.7763657899473754	-1.3116003891977899	0	-1.1298796798807405	-0.24700950459192725	0
4.482529034133933	0.7657150490169766	-1.3138709874418166	0	-1.129182352877319	-0.2345990584074561	0
4.491941700472754	0.7550902865507085	-1.3160209091199477	0	-1.128338850959395	-0.22221670488724138	0
4.501337886892983	0.7444927356590278	-1.3180508568188465	0	-1.1273498800215904	-0.20986376711050542	0
4.51071769612978	0.7339236115044774	-1.3199615411265244	0	-1.1262161522925886	-0.1975415453444893	0
4.520081223120166	0.7233841245207904	-1.321753677998928	0	-1.1249383874279104	-0.18525133240677236	0
4.529428559140483	0.7128754757871345	-1.323427989723518	0	-1.1235173121701936	-0.1729944082294677	0
4.538759793769162	0.7023988548667918	-1.3249852052288833	0	-1.121953660004994	-0.16077203729094836	0
4.548075010131342	0.691955445186602	-1.3264260592535602	0	-1.120248171917189	-0.1485854748431648	0
4.5573742888319195	0.6815464196454083	-1.327751293048772	0	-1.118401595798067	-0.1364359617407752	0
4.5666577112221125	0.6711729370023135	-1.3289616547115357	0	-1.1164146856353157	-0.12432472017197975	0
4.575925346440469	0.6608361563837345	-1.330057897460875	0	-1.114288204250046	-0.11225297054365821	0
4.58517727043288	0.6505372160569358	-1.3310407820574361	0	-1.1120229191561515	-0.1002219066448649	0
4.594413544984413	0.6402772568265962	-1.3319110743214515	0	-1.1096196073765687	-0.0882327229170501	0
4.60363423340244	0.6300574045523915	-1.3326695469562229	0	-1.1070790518117526	-0.07628659398188792	0
4.612839390426895	0.6198787813554819	-1.3333169785852175	0	-1.1044020438574425	-0.06438468768090687	0
4.622029065810312	0.6097425016018578	-1.3338541542280244	0	-1.1015893826591105	-0.05252816033059981	0
4.631203307537568	0.5996496683299797	-1.3342818655040087	0	-1.0986418741552466	-0.04071815248737666	0
4.64036216205943	0.5896013730020289	-1.334600910520529	0	-1.0955603308537254	-0.02895578859341802	0
4.649505663845588	0.5795987069255496	-1.3348120935610035	0	-1.09234557542312	-0.01724219028949884	0
4.658633847354274	0.5696427480531757	-1.3349162256296527	0	-1.0889984368404262	-0.005578460908424548	0
4.667746737317789	0.5597345715496438	-1.3349141242855633	0	-1.0855197538934511	0.006034302208280964	0
4.6768446501084755	0.5498749235899727	-1.3348066086784358	0	-1.0819102538095196	0.017595390336958467	0
4.685941872875905	0.5400494784237134	-1.3345940842969561	0	-1.078164796114884	0.029121783688708585	0
4.695037835734587	0.5302600789610425	-1.3342769114812698	0	-1.0742838445474359	0.04061151970275764	0
4.704131967894861	0.5205085576298965	-1.333855487930687	0	-1.0702679072702015	0.0520626514976073	0
4.71322371027852	0.510796722049122	-1.3333302476562272	0	-1.0661175307967317	0.06347326471919304	0
4.722312514194254	0.5011263558323981	-1.3327016600952526	0	-1.0618332994442945	0.07484147664934324	0
4.731397844582707	0.4914992145551946	-1.331970228910212	0	-1.0574158326333831	0.08616544100298494	0
4.740479162370816	0.4819170438332115	-1.331136492591422	0	-1.0528657925052212	0.09744332671085	0
4.749555955571867	0.4723815458451125	-1.3302010209426787	0	-1.0481838675862343	0.10867335735945086	0
4.758627707970361	0.4628944118754868	-1.3291644169405183	0	-1.04337078725787	0.1198537729533492	0
4.767693916155348	0.4534573037839254	-1.3280273143549306	0	-1.0384273122654137	0.13098285177823463	0
4.77675408595127	0.44407185728241205	-1.3267903771451046	0	-1.0333542353968608	0.14205890660669043	0
4.785807731155643	0.4347396827631529	-1.32545429873233	0	-1.0281523811233269	0.15308028378300628	0
4.794854373022827	0.42546236534975473	-1.324019801225863	0	-1.0228226048946398	0.16404536322248187	0
4.8038935386620345	0.4162414660606334	-1.3224876348645835	0	-1.0173657931331817	0.17495255709450264	0
4.8129247645167395	0.4070785178011741	-1.3208585766111496	0	-1.0117828601793273	0.18580031462335014	0
4.82194758943702	0.3979750319661246	-1.319133430558484	0	-1.0060747515847424	0.19658711433582565	0
4.830961561320395	0.3889324912551922	-1.3173130259646528	0	-1.0002424391199725	0.2073114726254648	0
4.839966233388979	0.37995235304502667	-1.3153982171116787	0	-0.9942869221289188	0.21797193982556817	0
4.848961163868516	0.37103604929067746	-1.313389882620145	0	-0.9882092268741646	0.228567100385882	0
4.857945911757128	0.3621849902752625	-1.3112889257127602	0	-0.9820104086280886	0.23909556846936195	0
4.8669200451450205	0.35340055597304815	-1.3090962716053482	0	-0.9756915451906196	0.24955599827673058	0
4.8758831297036656	0.3446841069669228	-1.306812869524239	0	-0.9692537440763167	0.2599470711126009	0
4.8848347340031495	0.336036978739809	-1.304439690887763	0	-0.9626981382279354	0.27026750221674767	0
4.893774433448345	0.32746047750625	-1.301977727535999	0	-0.9560258823128772	0.2805160457973289	0
4.902701799085373	0.31895589058239526	-1.2994279941121638	0	-0.9492381602934086	0.29069148269414713	0
4.911616405559111	0.31052447826894536	-1.296791525360674	0	-0.9423361789667386	0.30079263010633733	0
4.9205178263478215	0.3021674779731655	-1.294069376887786	0	-0.9353211709486207	0.3108183366988736	0
4.929405633414409	0.2938861040455048	-1.2912626247860879	0	-0.9281943944746821	0.3207674828162314	0
4.938279399589084	0.2856815450955521	-1.2883723643676173	0	-0.9209571309765747	0.33063898372616096	0
4.94713869393422	0.2775549678341885	-1.2853997111370774	0	-0.9136106883232533	0.3404317850161168	0
4.955983084742551	0.2695075138051355	-1.282345799356619	0	-0.9061563979495482	0.3501448665284271	0
4.964812136071359	0.2615403020674536	-1.2792117827519864	0	-0.8985956173125877	0.3597772391245759	0
4.973625407474577	0.25365442888095896	-1.2759988342291895	0	-0.8909297298193449	0.36932794504046706	0
4.982422454814362	0.24585096643201998	-1.2727081451865987	0	-0.8831601438070673	0.37879605939938454	0
4.991202829769019	0.23813096274488374	-1.2693409252764623	0	-0.8752882926286212	0.38818069028751895	0
4.999966077888896	0.23049544283652573	-1.265898402761436	0	-0.8673156361010372	0.39748097730230736	0
5.008711741187362	0.22294540588784262	-1.2623818231243196	0	-0.8592436578854576	0.40669609493685455	0
5.017439350910364	0.21548183090531475	-1.2587924516078244	0	-0.8510738719136541	0.41582524559617967	0
5.026148435197419	0.20810566948229417	-1.25513156981137	0	-0.8428078151435086	0.4248676683374394	0
5.034838511753843	0.20081785145077438	-1.2514004783612664	0	-0.8344470542255596	0.43382263185298553	0
5.043509092561682	0.19361928022779595	-1.2476004946342445	0	-0.8259931809168886	0.4426894400449317	0
5.0521596819983845	0.18651083379258837	-1.2437329531926453	0	-0.8174478136771165	0.4514674306990045	0
5.060789772948615	0.1794933671967835	-1.2397992072313535	0	-0.8088126014240076	0.46015597221766624	0
5.069398854505184	0.17256770560404996	-1.2358006247809574	0	-0.8000892157616487	0.46875447205071225	0
5.07798640143584	0.1657346521657805	-1.2317385932034624	0	-0.791279361438487	0.47726236674497496	0
5.086551881345177	0.1589949815014604	-1.2276145156198734	0	-0.7823847691089965	0.48567912979942296	0
5.095094752231905	0.15234944099143666	-1.223429811704888	0	-0.7734071977026213	0.49400426983152906	0
5.1036144626769335	0.1457987499340219	-1.2191859172713528	0	-0.7643484341570619	0.5022373313712364	0
5.112110450963767	0.13934359952473524	-1.2148842843779661	0	-0.7552102942874487	0.5103778946030801	0
5.120582144771627	0.13298465236597928	-1.2105263811708107	0	-0.7459946230891193	0.5184255756678143	0
5.129028964800199	0.12672253906909722	-1.206113689657585	0	-0.7367032907096805	0.5263800306384899	0
5.137450317531801	0.12055786296710784	-1.2016477091017992	0	-0.7273382003002324	0.5342409491933621	0
5.14584560497613	0.11449119223664996	-1.197129950542968	0	-0.7179012771960152	0.5420080642587035	0
5.154214216098358	0.10852306555485322	-1.1925619409202879	0	-0.7083944783116273	0.5496811444169759	0
5.162555531595149	0.10265398795052162	-1.1879452201460443	0	-0.6988197867489728	0.5572599987793793	0
5.17086892259459	0.09688443112540579	-1.1832813413827357	0	-0.6891792131467833	0.5647444761399079	0
5.179153754527131	0.0912148301979747	-1.1785718684135513	0	-0.6794747910365849	0.5721344687473529	0
5.187409380465365	0.08564558773788877	-1.17381837893857	0	-0.6697085844505629	0.5794299065824648	0
5.195635149549904	0.08017706746792803	-1.169022459308091	0	-0.6598826778892368	0.5866307650691672	0
5.2038304029625735	0.07480959656955957	-1.1641857062809904	0	-0.6499991808005783	0.5937370615774495	0
5.211994474717379	0.06954346468227866	-1.159309726061629	0	-0.6400602264520839	0.600748856199857	0
5.220126692748332	0.06437892277788404	-1.154396133122047	0	-0.6300679703900862	0.6076662526939959	0
5.228226383350043	0.05931618003716256	-1.14944654691984	0	-0.6200245846587389	0.6144894021344396	0
5.2362928647697995	0.05435540762921446	-1.1444625951788707	0	-0.6099322653667701	0.621218497292476	0
5.2443254561815245	0.049496732895360634	-1.1394459077774333	0	-0.5997932211955956	0.6278537799244206	0
5.252323469965788	0.04474024394034885	-1.134398120876477	0	-0.5896096826737197	0.6343955339843751	0
5.260286220412233	0.040085984257278225	-1.1293208708374682	0	-0.5793838907982788	0.6408440923951535	0
5.268213020988496	0.0355339544129711	-1.1242157952133123	0	-0.569118099973203	0.6471998342247394	0
5.276103185376756	0.031084111481821854	-1.1190845313979823	0	-0.5588145762068637	0.6534631849197079	0
5.283956031002298	0.026736367198116312	-1.113928713608995	0	-0.5484755919699997	0.6596346183861937	0
5.291770874195337	0.02249059085150345	-1.108749975328228	0	-0.5381034320006425	0.6657146523765826	0
5.29954703897146	0.018346604716776918	-1.103549942791648	0	-0.5277003811509878	0.6717038544894613	0
5.307283854412961	0.014304185949938467	-1.0983302359091365	0	-0.5172687271341397	0.6776028390623935	0
5.314980655212779	0.010363066740790577	-1.0930924671435098	0	-0.5068107591523743	0.6834122665151153	0
5.322636786213666	0.00652293253875599	-1.0878382376438904	0	-0.49632876103040374	0.6891328455912558	0
5.330251595909487	0.002783425948785356	-1.0825691409218492	0	-0.485825019381303	0.6947653272274102	0
5.337824448249472	-0.0008558584602236358	-1.0772867539598525	0	-0.4753018066771318	0.7003105120054103	0
5.345354715297505	-0.004395369683051341	-1.0719926414706624	0	-0.464761390526002	0.7057692432322018	0
5.352842032928388	-0.007835715721851563	-1.0666881733778217	0	-0.4542056712782049	0.7111425881323593	0
5.360285830983747	-0.011177440920169188	-1.0613748540139252	0	-0.44363683811982296	0.716431495179349	0
5.367685460788822	-0.014421091753232737	-1.05605423526778	0	-0.4330571963371362	0.7216368896406281	0
5.375040299062202	-0.017567264565572296	-1.0507278427306779	0	-0.42246902096908706	0.7267597471290618	0
5.382349744968262	-0.020616602685094593	-1.0453971768231614	0	-0.41187455971641757	0.7318010894149954	0
5.389613220879874	-0.02356979519457267	-1.040063711329779	0	-0.40127603063826656	0.7367619828691917	0
5.396830176688572	-0.02642757702387508	-1.034728889330264	0	-0.39067561462088995	0.7416435392535874	0
5.4040000845263565	-0.02919072510899991	-1.029394126213669	0	-0.380075461864013	0.7464469099480064	0
5.411122443642091	-0.03186005862591058	-1.0240608052685671	0	-0.36947768355697336	0.7511732870885868	0
5.418196774265958	-0.03443643495153788	-1.018730281507499	0	-0.3588843598605311	0.7558238973208258	0
5.425222626296484	-0.03692075116852784	-1.013403874440645	0	-0.34829752587283613	0.7604000053964183	0
5.432199573673761	-0.03931394017720889	-1.0080828716074184	0	-0.33771917891544206	0.7649029082723723	0
5.439127215907243	-0.04161696950054446	-1.002768526805782	0	-0.32715127522774623	0.7693339339845945	0
5.446005174997774	-0.043830838530827004	-0.997462061890079	0	-0.3165957337032595	0.7736944375807214	0
5.452833100530016	-0.045956578470334186	-0.9921646623370561	0	-0.3060544271796714	0.7779858022902042	0
5.459610667089425	-0.04799524968177418	-0.9868774787275866	0	-0.2955291854382502	0.7822094357916416	0
5.466337577256834	-0.04994794079389266	-0.9816016239515306	0	-0.28502178964062536	0.7863667700279464	0
5.473013555635897	-0.05181576516044042	-0.9763381774679217	0	-0.2745339807631502	0.7904592554916023	0
5.4796383512943025	-0.053599859922106946	-0.9710881830669847	0	-0.26406745505181994	0.7944883608217214	0
5.486211739957835	-0.05530138485851391	-0.9658526468062589	0	-0.2536238597667915	0.798455572218203	0
5.492733523568798	-0.05692152046992186	-0.9606325370457548	0	-0.243204793059388	0.8023623912669802	0
5.499203523274255	-0.05846146456695143	-0.9554287898263628	0	-0.23281181448089375	0.8062103289338558	0
5.505621588808706	-0.059922432954588836	-0.9502423011622881	0	-0.22244642933164407	0.8100009094311965	0
5.511987593385422	-0.06130565647013396	-0.9450739309418701	0	-0.21211009613354717	0.8137356654311096	0
5.518301432334771	-0.06261237910801233	-0.9399245039111909	0	-0.2018042282559236	0.8174161356341858	0
5.524563024504584	-0.06384385677123791	-0.9347948084465327	0	-0.1915301910845089	0.8210438640167279	0
5.530772309678298	-0.06500135522894393	-0.9296855986049517	0	-0.18128930571891083	0.8246203968167392	0
5.536929253270609	-0.06608614949276236	-0.9245975902265336	0	-0.1710828407202243	0.8281472837854151	0
5.543033841762877	-0.06709952143179215	-0.9195314646601619	0	-0.160912019101725	0.8316260741490785	0
5.549086080159154	-0.06804275798836155	-0.9144878709182607	0	-0.1507780221688107	0.8350583138590967	0
5.555085995800273	-0.0689171504592511	-0.9094674225699027	0	-0.140681982768864	0.8384455465213803	0
5.56103363845015	-0.06972399307589935	-0.9044706977098861	0	-0.1306249846780545	0.8417893122375881	0
5.566929073396224	-0.07046458075577819	-0.8994982448453862	0	-0.12060807388977456	0.8450911426085077	0
5.5727723872162915	-0.07114020868764537	-0.8945505781862609	0	-0.11063224856956286	0.8483525629421779	0
5.578563686239845	-0.07175217085326394	-0.8896281790537363	0	-0.10069846129271005	0.8515750903984108	0
5.584303090504106	-0.07230175825119138	-0.884731501180358	0	-0.09080762914209396	0.8547602297202757	0
5.589990740786973	-0.07279025855571485	-0.8798609649140453	0	-0.08096062140463726	0.8579094763090249	0
5.59562679321684	-0.07321895449382085	-0.8750169619916808	0	-0.07115826858721626	0.861024312449481	0
5.601211419163908	-0.07358912288266534	-0.8701998558555135	0	-0.061401362440262154	0.8641062065457921	0
5.606744808088369	-0.07390203384349354	-0.8654099794106169	0	-0.05169065078310433	0.8671566140450644	0
5.612227158406692	-0.07415894936423072	-0.8606476431592271	0	-0.042026853360615846	0.8701769718161566	0
5.617658688980996	-0.0743611230770332	-0.855913125494052	0	-0.03241064152920896	0.8731687039584985	0
5.6230396289997016	-0.074509798895809	-0.8512066817170093	0	-0.022842655912129795	0.8761332157588452	0
5.6283702195002805	-0.07460621040835587	-0.8465285430037255	0	-0.013323503682105154	0.8790718941213773	0
5.633650714961026	-0.07465158019648076	-0.8418789152773093	0	-0.00385375564291357	0.8819861080886329	0
5.638881379900054	-0.07464711910929331	-0.8372579824692219	0	0.005566047757621659	0.8848772066619442	0
5.644064198970193	-0.0745940001498448	-0.8326643886844951	0	0.014938495296599066	0.8877474666635284	0
5.649216312724234	-0.07449295194741867	-0.828083248174184	0	0.024293815247465163	0.8906075736140211	0
5.654337562489842	-0.0743446440743699	-0.8235149275302016	0	0.033631141548046146	0.8934586585273799	0
5.6594277400942845	-0.07414975547448378	-0.8189598324298094	0	0.042949511828375114	0.8963018231826276	0
5.664486653108539	-0.07390897325901248	-0.8144183498157527	0	0.05224798546387267	0.8991381754401616	0
5.6695141224288825	-0.07362299201753394	-0.8098908499990416	0	0.06152563941202782	0.9019688271321847	0
5.674509981148178	-0.0732925131751348	-0.8053776876434805	0	0.07078156633475573	0.9047948926794782	0
5.679474075588012	-0.07291824424212302	-0.8008792008149499	0	0.08001487669751957	0.9076174889467133	0
5.684406266768171	-0.0725008979705171	-0.7963957096213149	0	0.08922470173146542	0.9104377353933836	0
5.689306426645352	-0.07204119194780612	-0.7919275196102645	0	0.09841018663488568	0.9132567512679515	0
5.694174438901138	-0.07153984791243259	-0.7874749210684794	0	0.10757049218861281	0.9160756553949958	0
5.699010202019497	-0.07099759076212932	-0.7830381862082383	0	0.11670480073958941	0.9188955673456677	0
5.703813625482389	-0.07041514826369387	-0.7786175726491692	0	0.12581230924437842	0.9217176046609812	0
5.708584629292098	-0.06979325052657215	-0.7742133238922144	0	0.13489222849391272	0.9245428819869622	0
5.713323148787975	-0.06913262874428129	-0.7698256648948337	0	0.14394379245230082	0.9273725133986049	0
5.718029126132134	-0.06843401571827484	-0.7654548099674898	0	0.15296624219524269	0.9302076068406938	0
5.722702517164732	-0.06769814435830167	-0.7611009564763395	0	0.161958839120518	0.9330492677160662	0
5.7273432893210705	-0.06692574734460441	-0.7567642867958994	0	0.17092086115629163	0.9358985972216105	0
5.731951421318444	-0.06611755658947711	-0.7524449686367654	0	0.17985160232036182	0.9387566917545735	0
5.736526899167305	-0.06527430341462317	-0.7481431588402644	0	0.18875036510746196	0.9416246400283642	0
5.741069721955021	-0.06439671701481163	-0.7438589980117227	0	0.19761647182293468	0.944503526285556	0
5.745579896429019	-0.06348552493088726	-0.7395926156649945	0	0.20644925418177015	0.9473944265671063	0
5.750057440732319	-0.06254145184526669	-0.7353441267625941	0	0.21524806070779678	0.9502984107516652	0
5.754502383450937	-0.06156521923514341	-0.7311136326585285	0	0.22401225502669123	0.953216541704059	0
5.758914758705725	-0.06055754600221643	-0.7269012258381325	0	0.2327412062851214	0.9561498717739281	0
5.763294612785126	-0.05951914657770494	-0.7227069836737321	0	0.24143430232523144	0.9590994468995825	0
5.767641999050679	-0.058450731618857235	-0.7185309733433397	0	0.2500909397315945	0.9620663030364225	0
5.771956981027773	-0.057353006858160936	-0.7143732489380272	0	0.2587105300612688	0.9650514680491307	0
5.776239627473194	-0.05622667394208165	-0.7102338562781044	0	0.26729249009208694	0.9680559581462505	0
5.780490016111652	-0.05507242913740259	-0.7061128293969003	0	0.27583624934156015	0.971080780269926	0
5.784708232431447	-0.05389096325500866	-0.702010191766822	0	0.2843412477520032	0.9741269311494369	0
5.788894369967613	-0.05268296120475691	-0.697925956090083	0	0.2928069363465918	0.977195397414738	0
5.7930485271791134	-0.05144910256685709	-0.693860127419126	0	0.30123277097994655	0.9802871532105466	0
5.797170811359127	-0.05019006014788071	-0.6898126994147845	0	0.3096182203083078	0.9834031629853345	0
5.801261335796193	-0.048906500490220044	-0.685783657185675	0	0.3179627601129267	0.9865443793640365	0
5.8053202185492525	-0.04759908400212235	-0.681772978579119	0	0.32626587083314174	0.9897117421206844	0
5.809347585751821	-0.046268463637338664	-0.6777806309942416	0	0.33452704436508174	0.992906180706929	0
5.813343567448678	-0.04491528597456349	-0.6738065755657531	0	0.34274577559406694	0.9961286109975761	0
5.817308300848525	-0.043540189904114554	-0.669850764011969	0	0.3509215691054609	0.9993799378675197	0
5.821241927910294	-0.04214380719323144	-0.6659131410962007	0	0.3590539342732832	1.0026610532994573	0
5.825144594845492	-0.04072676247000798	-0.661993645202952	0	0.3671423842503629	1.0059728359596087	0
5.829016452288981	-0.03928967298398103	-0.6580922082446969	0	0.3751864363369595	1.0093161513369389	0
5.832857658233221	-0.037833147302713234	-0.6542087527619789	0	0.38318561811923135	1.0126918543724355	0
5.836668372089577	-0.0363577873421583	-0.6503431979744141	0	0.3911394551523034	1.016100784386607	0
5.840448757419294	-0.034864187224491645	-0.6464954571087338	0	0.39904747663224377	1.01954376743561	0
5.844198984933603	-0.03335293189886345	-0.6426654343908843	0	0.4069092217127402	1.0230216192029171	0
5.847919225415885	-0.03182459980419505	-0.638853032315107	0	0.41472422470800197	1.026535138622778	0
5.851609654925082	-0.03027976067842695	-0.6350581464061545	0	0.422492025990466	1.0300851127210058	0
5.85527045271848	-0.028718976259276843	-0.6312806673921579	0	0.43021216765297005	1.0336723148228817	0
5.858901800641245	-0.027142800442398834	-0.6275204818951295	0	0.43788419222214003	1.0372975040426977	0
5.862503884528719	-0.02555177857335651	-0.6237774710346699	0	0.4455076456230357	1.0409614267924734	0
5.86607689168443	-0.023946448456047577	-0.6200515130953378	0	0.4530820718488315	1.0446648143679826	0
5.869621013266505	-0.022327339217374453	-0.616342481099045	0	0.46060701800874343	1.0484083854949633	0
5.873136442531573	-0.020694972005283307	-0.6126502446778064	0	0.4680820306087547	1.0521928446785462	0
5.876623375315041	-0.019049859704802462	-0.6089746696194902	0	0.47550665656400265	1.0560188828385453	0
5.880082008289434	-0.01739250770763572	-0.60531561975278	0	0.4828804394797238	1.059887175514878	0
5.883512540088517	-0.01572341335572868	-0.6016729558194326	0	0.4902029220264037	1.0637983841641507	0
5.88691517381201	-0.014043064649921529	-0.5980465328418489	0	0.4974736512851684	1.0677531592366012	0
5.890290111008609	-0.01235194315277724	-0.5944362065590925	0	0.5046921658873993	1.0717521334190876	0
5.893637557179192	-0.010650521257223777	-0.5908418276091981	0	0.5118580077536433	1.075795928122771	0
5.896957717971196	-0.008939264050444725	-0.5872632456266584	0	0.5189707139432119	1.079885149174496	0
5.900250800487533	-0.007218628652030626	-0.5837003078840349	0	0.5260298194331648	1.0840203884706756	0
5.903517013522892	-0.00548906406931223	-0.5801528590645381	0	0.5330348576078974	1.0882022244452283	0
5.9067565663723745	-0.0037510118152826993	-0.5766207425839278	0	0.5399853576846917	1.0924312207071527	0
5.9099696688714225	-0.0020049059041814267	-0.5731038005881378	0	0.5468808447759481	1.0967079261658697	0
5.9131565324196655	-0.00025117230140255485	-0.569601872862921	0	0.5537208420645672	1.1010328765201391	0
5.916317369562721	0.0015097708591743201	-0.5661147973070528	0	0.5605048698840632	1.1054065939065532	0
5.919452402509121	0.0032775181075617183	-0.5626424004958143	0	0.5672324639673278	1.1098295992255605	0
5.922561863471685	0.0050516771175692435	-0.5591844971219128	0	0.5739031761156507	1.1143024140319309	0
5.9256459670998565	0.006831852989859022	-0.5557409206420468	0	0.5805165149904412	1.1188255212346985	0
5.928704928199085	0.00861765802824056	-0.552311503793745	0	0.5870719841135035	1.123399389471696	0
5.931738963126481	0.010408712532190735	-0.5488960770442962	0	0.5935690848225592	1.1280244753577182	0
5.9347482863913745	0.012204642765588646	-0.545494472428746	0	0.6000073089546409	1.132701218466753	0
5.937733113889613	0.014005082816074899	-0.5421065199347193	0	0.6063861457405073	1.1374300463224343	0
5.940693660671678	0.015809673229021676	-0.5387320500364564	0	0.6127050769935013	1.142211371068714	0
5.943630142237629	0.017618061738900608	-0.5353708922441248	0	0.6189635798441907	1.1470455915977127	0
5.946542773122629	0.019429902355201187	-0.5320228767340114	0	0.6251611236897261	1.1519330913361758	0
5.949431769081165	0.02124485666715461	-0.5286878318541917	0	0.6312971748091568	1.1568742419794078	0
5.952297344133161	0.0230625919534904	-0.5253655875325265	0	0.6373711900441453	1.161869398615806	0
5.955139712896216	0.024882782584917863	-0.5220559726019179	0	0.643382621723112	1.1669189037518013	0
5.9579590890746	0.026705109015328393	-0.5187588165572036	0	0.6493309144203608	1.1720230847837083	0
5.96075568595265	0.028529258031759673	-0.515473948996123	0	0.6552155059721779	1.177182254899016	0
5.963529715580714	0.03035492215754305	-0.5122012005888987	0	0.6610358257375448	1.1823967116003116	0
5.966281390599947	0.03218180078663739	-0.508940400937256	0	0.6667912984009593	1.187666740158996	0
5.969010922346955	0.0340095988790497	-0.5056913808117446	0	0.6724813399587278	1.1929926101360726	0
5.971718521379348	0.03583802723264308	-0.5024539715461311	0	0.6781053588030379	1.1983745763523164	0
5.974404397400191	0.03766680236208216	-0.49922800513692667	0	0.6836627555431702	1.2038128787435907	0
5.977068760578785	0.03949564733761572	-0.4960133126550828	0	0.6891529257021253	1.2093077451051892	0
5.979711818798073	0.04132428983766733	-0.4928097275606624	0	0.6945752540026571	1.2148593855050778	0
5.982333779826587	0.04315246355857036	-0.4896170830972111	0	0.6999291188372113	1.220467996694487	0
5.9849348497454535	0.0449799070537398	-0.48643521420380953	0	0.7052138890249697	1.2261337587884642	0
5.987515235137204	0.04680636519542102	-0.4832639548450447	0	0.7104289282487476	1.231856839992988	0
5.990075140365175	0.048631587191889536	-0.4801031413404541	0	0.7155735895091097	1.237637390670009	0
5.992614768931808	0.05045532745989462	-0.47695261071472533	0	0.7206472178895582	1.243475546203445	0
5.9951343238986246	0.05227734585845932	-0.47381220017205183	0	0.7256491513726816	1.2493714279759516	0
5.997634007169789	0.054097407104909234	-0.47068174798079954	0	0.7305787193890072	1.2553251417192697	0
6.00011401976076	0.055915280894061586	-0.4675610931399284	0	0.7354352433444893	1.2613367780921803	0
6.002574560802205	0.05773074108927884	-0.4644500766376858	0	0.7402180346778309	1.2674064101764397	0
6.005015829209091	0.05954356687078546	-0.4613485393516467	0	0.7449263981297171	1.273534097458273	0
6.007438022641275	0.06135354190134231	-0.45825632335278754	0	0.749559629701483	1.27971988326385	0
6.009841337035394	0.06316045389359601	-0.45517327251225953	0	0.7541170157905529	1.2859637934166948	0
6.01222596762458	0.06496409529392971	-0.4520992312026005	0	0.7585978351616427	1.2922658387287955	0
6.014592108536348	0.0667642629093742	-0.44903404480630377	0	0.7630013581818835	1.298626013906563	0
6.016939952457723	0.06856075757546559	-0.44597756015113627	0	0.7673268462232831	1.3050442965295388	0
6.0192696914561905	0.07035338470762628	-0.44292962444198736	0	0.7715735532029516	1.3115206491709568	0
6.021581515710394	0.07214195325221961	-0.4398900869153546	0	0.7757407232820449	1.318055015784588	0
6.023875614459273	0.07392627633614784	-0.43685879760445595	0	0.7798275926533341	1.3246473241569314	0
6.026152176274493	0.07570617141002103	-0.4338356069676067	0	0.7838333900310622	1.3312974866278393	0
6.028411387474206	0.07748145893360643	-0.4308203679919832	0	0.7877573338974612	1.338005395322076	0
6.030653434512338	0.07925196417143741	-0.42781293301486445	0	0.7915986367384706	1.3447709290085113	0
6.032878500950346	0.08101751473509217	-0.42481315777004036	0	0.7953564998595486	1.3515939439038729	0
6.035086769998705	0.082777942507791	-0.4218208979915467	0	0.7990301178500451	1.3584742810711197	0
6.037278423930284	0.08453308311553977	-0.4188360101840784	0	0.8026186775890062	1.3654117645815806	0
6.039453643140585	0.08628277510055889	-0.4158583529018295	0	0.8061213567782107	1.3724061983541251	0
6.041612607035631	0.088026860555027	-0.41288778554563654	0	0.8095373255034191	1.379457368718735	0
6.043755493752543	0.08976518482494361	-0.40992416874135945	0	0.8128657458583615	1.3865650433395116	0
6.045882480081639	0.09149759637312427	-0.40696736444924025	0	0.8161057719269109	1.3937289707295408	0
6.047993742048824	0.09322394718214196	-0.4040172351517173	0	0.8192565507624888	1.400948882009145	0
6.050089453520447	0.0949440915423948	-0.4010736458008317	0	0.8223172204074958	1.4082244859212818	0
6.05216978694142	0.0966578865756644	-0.3981364628070258	0	0.825286911202717	1.4155554709762925	0
6.054234914699808	0.0983651932919608	-0.3952055521047538	0	0.8281647478286154	1.4229415100754557	0
6.056285007433723	0.10006587512910128	-0.3922807815312333	0	0.830949846968052	1.430382254381549	0
6.058320234388099	0.10175979817263855	-0.3893620203331602	0	0.8336413180043871	1.4378773342488882	0
6.0603407623777885	0.10344683021709898	-0.386449140672446	0	0.836238261891739	1.4454263550137627	0
6.0623467586954085	0.10512684312098929	-0.3835420134478845	0	0.8387397751214309	1.4530289074980929	0
6.064338388899365	0.10679971089948356	-0.38064051146301436	0	0.8411449469421027	1.4606845596263802	0
6.066315816081528	0.10846530903252614	-0.3777445105226255	0	0.8434528588034255	1.4683928531280839	0
6.068279203392758	0.11012351651952701	-0.374853885755094	0	0.8456625876027369	1.4761533129569946	0
6.070228711495078	0.11177421366734756	-0.3719685153464563	0	0.8477732029255222	1.4839654370597606	0
6.072164500424951	0.11341728359467627	-0.3690882778135573	0	0.84978376944011	1.491828703340811	0
6.074086728744869	0.11505261145068804	-0.3662130532570451	0	0.8516933461844554	1.4997425659936454	0
6.075995554344408	0.1166800850319972	-0.36334272216808117	0	0.8535009876181399	1.507706458472998	0
6.077891132471633	0.11829959304016587	-0.3604771683953004	0	0.8552057420374577	1.515719784940439	0
6.079773617463977	0.11991102648979582	-0.35761627656999556	0	0.8568066536339887	1.5237819269963875	0
6.081643162652339	0.1215142785670729	-0.3547599322471685	0	0.8583027626524862	1.5318922430043365	0
6.083499919528508	0.12310924385437995	-0.3519080231861858	0	0.8596931050565936	1.5400500641205137	0
6.085344038323855	0.12469581876389746	-0.3490604384879363	0	0.8609767134182447	1.5482546963587338	0
6.087175668016308	0.12627390148407805	-0.3462170685943296	0	0.8621526172952175	1.55650542025133	0
6.088994956323426	0.127843391914957	-0.34337780530993117	0	0.8632198436174199	1.5648014904438194	0
6.090802048494334	0.1294041905662361	-0.3405425437142402	0	0.8641774164930849	1.5731421297057249	0
6.092597089934978	0.13095620076598546	-0.3377111780730097	0	0.8650243591564805	1.5815265405475043	0
6.094380222878643	0.13249932572844617	-0.3348836070861418	0	0.8657596927384885	1.5899538893982683	0
6.096151588978076	0.13403347073829683	-0.3320597298394174	0	0.866382438157203	1.5984233181541796	0
6.097911328018643	0.135558541984367	-0.3292394478591107	0	0.8668916160925074	1.6069339377167853	0
6.099659578492857	0.13707444700446547	-0.32642266422598354	0	0.8672862478261915	1.6154848302613039	0
6.101396477496538	0.13858109454469245	-0.3236092837625653	0	0.8675653558054992	1.6240750483208628	0
6.103122159834477	0.14007839373381614	-0.32079921451728255	0	0.8677279642259345	1.632703609863774	0
6.104836758500743	0.14156625445158985	-0.31799236703970624	0	0.8677730999992179	1.6413695000681492	0
6.106540405523084	0.14304458801573358	-0.3151886530312993	0	0.8676997935390631	1.6500716751280722	0
6.108233244200667	0.14451331775387335	-0.31238796505364436	0	0.867507077516685	1.6588091254457684	0
6.109915411005545	0.14597236324573956	-0.3095902061814135	0	0.8671939870342671	1.6675807837200727	0
6.111587032222564	0.14742163736563724	-0.3067952958987468	0	0.8667595632561312	1.6763855052812922	0
6.113248232606635	0.1488610537568552	-0.30400315592559973	0	0.8662028542366251	1.6852221116519714	0
6.11489913446458	0.15029052600067658	-0.30121371181019146	0	0.865522916267572	1.694089385174988	0
6.116539859230478	0.15170996894785785	-0.2984268903249602	0	0.8647188143755256	1.7029860769581149	0
6.118170525600113	0.15311929707276617	-0.295642622669881	0	0.8637896242147434	1.7119108963986303	0
6.119791250908461	0.15451842563793453	-0.29286084219571196	0	0.8627344326545975	1.7208625181543047	0
6.1214021500324804	0.15590726972107552	-0.29008148633512415	0	0.8615523396605449	1.7298395756993667	0
6.123003335999362	0.15728574471958384	-0.2873044956282158	0	0.8602424592998491	1.7388406642095746	0
6.124594919429791	0.15865376585318278	-0.2845298147523743	0	0.858803921593096	1.7478643370219156	0
6.126177009454434	0.16001124893751648	-0.2817573909947343	0	0.8572358731787284	1.7569091104240857	0
6.127749712141175	0.16135810902267453	-0.2789871770716067	0	0.8555374803418792	1.7659734543324765	0
6.12931313218079	0.16269426183293675	-0.2762191282501887	0	0.8537079289760563	1.7750558015762818	0
6.130867371433045	0.16401962251789612	-0.27345320498058573	0	0.8517464277874203	1.7841545392357656	0
6.132412528756107	0.16533410551428623	-0.27068937330633935	0	0.8496522105516806	1.7932680072332172	0
6.1339487021915025	0.16663762641124563	-0.26792760103923596	0	0.8474245350038302	1.8023945109833475	0
6.1354759868453606	0.16793010015313056	-0.26516786161108963	0	0.8450626873872367	1.8115323088146196	0
6.136994476068194	0.16921144205436206	-0.26241013203622765	0	0.8425659826851779	1.8206796188490688	0
6.138504258061608	0.1704815649599418	-0.2596543991773506	0	0.8399337724091593	1.8298345984127011	0
6.140005420598347	0.17174038325757443	-0.25690065127743533	0	0.8371654391117413	1.8389953723919281	0
6.141498049317198	0.1729878114572757	-0.25414888110686357	0	0.8342604009290845	1.8481600231873265	0
6.142982226007531	0.17422376279388022	-0.25139908922315096	0	0.8312181172136582	1.8573265802791112	0
6.14445803025402	0.17544815064853547	-0.24865128105284554	0	0.8280380878720718	1.8664930304418075	0
6.145925539283965	0.17666088846256733	-0.24590546725369336	0	0.8247198558761645	1.8756573171430126	0
6.147384827338098	0.17786188926726115	-0.243161664982566	0	0.8212630110593241	1.8848173369991703	0
6.148835966102318	0.1790510660991118	-0.24041989718766008	0	0.8176671916707715	1.8939709429170448	0
6.1502790245372	0.18022833192096216	-0.23768019302192675	0	0.8139320872740493	1.9031159435935057	0
6.151714068810908	0.18139359963568516	-0.23494258806680493	0	0.8100574415020714	1.9122501037509645	0
6.153141162854668	0.18254678260845697	-0.23220712336191884	0	0.8060430530964755	1.921371148461109	0
6.15456036797291	0.18368779442241892	-0.22947384622760053	0	0.8018887794073084	1.9304767615890157	0
6.155971742083113	0.18481654835311803	-0.22674281182506056	0	0.7975945413182333	1.9395645819042382	0
6.157375341166811	0.1859329586218275	-0.22401408044706753	0	0.7931603215983273	1.9486322135258176	0
6.158771218683524	0.18703694000903426	-0.2212877187152207	0	0.788586169034475	1.9576772234546207	0
6.16015942556148	0.18812840793991167	-0.21856379967225886	0	0.7838722009737787	1.966697142907084	0
6.161540010999527	0.1892072792064246	-0.215842401269503	0	0.7790186029587483	1.9756894740637456	0
6.162913020292019	0.19027347036547843	-0.21312361071661268	0	0.7740256387656493	1.9846516775578364	0
6.164278498059798	0.19132690036333797	-0.21040751816766243	0	0.7688936413515786	1.993581195308297	0
6.165636486610409	0.19236748934544645	-0.20769421998436058	0	0.7636230206023865	2.00247544177864	0
6.166987025484805	0.19339515841923022	-0.2049838196974672	0	0.7582142674098109	2.0113318030278426	0
6.168330153359341	0.19440983120816693	-0.20227642423063055	0	0.7526679481638955	2.0201476513384944	0
6.16966590671188	0.19541143292806556	-0.19957214658542885	0	0.746984711729026	2.0289203387621075	0
6.170994320699745	0.19639989114942144	-0.19687110408637895	0	0.7411652875196878	2.037647205268849	0
6.172315427777265	0.19737513486926575	-0.194173421201827	0	0.7352104931651923	2.046325572163303	0
6.173629261076012	0.1983370971069037	-0.19147922264584796	0	0.7291212207647767	2.054952766884867	0
6.174935852460081	0.19928571352743696	-0.1887886372898663	0	0.7228984461617328	2.0635261128975366	0
6.176235232541763	0.2002209225406237	-0.18610179810968777	0	0.7165432298863328	2.0720429325327245	0
6.177527430856159	0.20114266551219076	-0.18341884179753626	0	0.7100567171716773	2.0805005509481003	0
6.178812476486046	0.2020508872849502	-0.180739907421192	0	0.7034401353741807	2.0888963030846455	0
6.180090399533394	0.20294553726397843	-0.1780651332728486	0	0.6966947862659854	2.0972275461418244	0
6.1813612282995205	0.20382656747896835	-0.1753946626776302	0	0.6898220605433228	2.1054916440642617	0
6.182624991601024	0.20469393426703814	-0.17272863908409844	0	0.6828234256267356	2.1136859855918178	0
6.183881719888646	0.20554759904811173	-0.1700672035777805	0	0.6757004183907004	2.121807994346188	0
6.185131442432318	0.2063875264180234	-0.16741050071759317	0	0.6684546599519525	2.129855113451095	0
6.186374189462015	0.20721368563610118	-0.16475867391215818	0	0.6610878428219455	2.1378248222605643	0
6.187609994116454	0.20802605188986686	-0.1621118611039086	0	0.6536017174358919	2.1457146515098993	0
6.188838888307092	0.20882460353506585	-0.15947020346492213	0	0.6459981150807306	2.1535221594746767	0
6.190060905640164	0.2096093240237823	-0.15683383903244555	0	0.6382789288729002	2.1612449533382985	0
6.191276081927214	0.21038020217361142	-0.15420290143795726	0	0.6304461080442562	2.168880694809599	0
6.192484452896438	0.21113723066365248	-0.15157752470647604	0	0.6225016703033613	2.176427088089501	0
6.193686057133631	0.21188040784730625	-0.1489578367394821	0	0.6144476804621721	2.1838819006216394	0
6.194880933869928	0.2126097362934325	-0.146343963959057	0	0.6062862622253542	2.1912429513724647	0
6.196069126061515	0.21332522459393619	-0.14373602441759945	0	0.5980195744227426	2.19850813180388	0
6.197250677394429	0.21402688543025478	-0.14113413417500806	0	0.5896498282304505	2.205675389139749	0
6.198425632751988	0.21471473579546757	-0.13853840614647386	0	0.5811792814045514	2.2127427310985905	0
6.199594040419286	0.21538879818275986	-0.13594894507622443	0	0.572610219235268	2.219708240678704	0
6.200755950408566	0.21604909946677256	-0.13336585105984874	0	0.5639449629676544	2.2265700672671858	0
6.201911414141085	0.2166956706181896	-0.13078922011093286	0	0.5551858690551118	2.2333264260307124	0
6.203060484576606	0.21732854667451076	-0.1282191437412518	0	0.5463353251245867	2.2399755998517525	0
6.204203220575238	0.2179477689736628	-0.12565569903111776	0	0.5373957124435533	2.2465159651610502	0
6.205339679079721	0.21855338071142683	-0.12309896597497058	0	0.5283694627044203	2.2529459473759603	0
6.2064699201614415	0.2191454295958227	-0.12054901607197953	0	0.5192590159392947	2.2592640507374666	0
6.207594007231872	0.21972396775741235	-0.11800591167965378	0	0.5100668146538679	2.2654688594474632	0
6.208712002839897	0.22028904943135122	-0.11546971539364112	0	0.5007953347043602	2.271559014627187	0
6.209823975841371	0.22084073445820107	-0.112940473685122	0	0.49144702282774233	2.277533253644928	0
6.210929993426348	0.221379084079678	-0.11041823486251631	0	0.4820243591761707	2.2833903664242503	0
6.2120301266470435	0.2219041635596089	-0.10790303641599676	0	0.4725298079971464	2.2891292251708975	0
6.213124446957127	0.22241604032669549	-0.10539491280155157	0	0.46296584371673416	2.2947487655421237	0
6.2142130288707085	0.22291478508638804	-0.10289388927163506	0	0.4533349248701957	2.300248000010873	0
6.2152959474813425	0.22340047049643003	-0.1003999874739401	0	0.4436395126655531	2.305626004444431	0
6.216373278843572	0.22387317122595693	-0.09791322452142492	0	0.4338820651061728	2.310881919658517	0
6.217445102833102	0.22433296504210717	-0.09543360631357639	0	0.42406500809159065	2.3160149644200234	0
6.2185115006126725	0.22477993149162284	-0.09296113329626791	0	0.4141907550835079	2.3210244216628535	0
6.219572551764537	0.22521415059517727	-0.0904958070810077	0	0.40426173153107625	2.32590962443151	0
6.220628339314587	0.2256357048239148	-0.08803761875822093	0	0.3942803260291252	2.3306699785712652	0
6.221678946266166	0.22604467751251064	-0.08558655689790964	0	0.3842489201220642	2.335304945396689	0
6.222724458471369	0.22644115385083471	-0.08314260082457932	0	0.3741698587712198	2.339814053290291	0
6.223764959351422	0.2268252187343075	-0.08070573292656841	0	0.3640454990112097	2.344196873571927	0
6.224800536615143	0.22719695918085792	-0.0782759229312156	0	0.35387814318172506	2.3484530481939188	0
6.225831278123527	0.2275564626084404	-0.07585313754610366	0	0.34367007667917276	2.352582270308413	0
6.226857270121494	0.22790381615428226	-0.07343734463187673	0	0.3334235842121517	2.3565842764243166	0
6.227878601723778	0.2282391081250919	-0.07102850265624565	0	0.32314090375543314	2.3604588630453462	0
6.228895360579051	0.2285624264118114	-0.06862657090295372	0	0.3128242682750767	2.364205868334885	0
6.2299076378477665	0.22887385999046242	-0.06623149772949037	0	0.3024758540114022	2.3678251893394533	0
6.230915519988595	0.22917349626176622	-0.06384324000104095	0	0.2920978629097925	2.3713167509075195	0
6.231919099331816	0.22946142419552917	-0.06146173808617152	0	0.2816924132625658	2.37468054198672	0
6.232918464576709	0.22973773137072123	-0.05908693837946296	0	0.27126163616077265	2.3779165808714415	0
6.23391370578344	0.23000250539117625	-0.05671878150300166	0	0.26080762323540213	2.381024931334412	0
6.234904912814079	0.23025583335045985	-0.05435720603101085	0	0.25033244188356574	2.3840056959921814	0
6.235892176489755	0.23049780204749892	-0.05200214576275743	0	0.23983812222459694	2.386859018420625	0
6.23687558581873	0.23072849722990457	-0.049653536366948546	0	0.2293266858246479	2.389585073778146	0
6.237855229439717	0.2309480039361485	-0.04731131198941018	0	0.21880013003424598	2.392184072322904	0
6.238831197882113	0.23115640691873826	-0.04497539988147747	0	0.20826040302328988	2.394656263924732	0
6.239803580024124	0.23135378977899	-0.04264572890525872	0	0.19770944128870416	2.3970019272883873	0
6.240772465033228	0.23154023535374518	-0.040322224937971385	0	0.18714914842633099	2.399221373967353	0
6.24173794029249	0.23171582527229084	-0.03800481588958177	0	0.17658141740643418	2.40131494251125	0
6.242700094142035	0.2318806404460102	-0.035693425174831483	0	0.1660081004339029	2.403283003699246	0
6.243659014252026	0.23203476070704065	-0.03338797565979815	0	0.15543102641854356	2.4051259556328466	0
6.244614787522143	0.23217826477313686	-0.031088389954374	0	0.14485200198079032	2.4068442226912006	0
6.24556749996865	0.2323112302191507	-0.028794590735643298	0	0.13427281264868182	2.408438254556643	0
6.246517237789539	0.23243373360327646	-0.02650649823303634	0	0.12369521096438583	2.4099085270916443	0
6.247464084591271	0.23254585009335535	-0.02422403695976543	0	0.11312094734724702	2.411255537211676	0
6.248408127050068	0.2326476541359063	-0.021947122117920326	0	0.10255170691898333	2.4124798102739713	0
6.249349448093576	0.23273921862000616	-0.01967567608304012	0	0.09198918564719144	2.4135818893837775	0
6.250288130533663	0.23282061532622472	-0.01740961970048742	0	0.0814350499149333	2.4145623401330565	0
6.251224256051354	0.23289191481759672	-0.01514887478374952	0	0.07089094797930007	2.4154217486379572	0
6.252157905878957	0.2329531864989633	-0.012893362517238018	0	0.060358502412159065	2.416160721602336	0
6.253089161204446	0.23300449862099798	-0.01064300252660533	0	0.04983930562708557	2.4167798857171507	0
6.2540181020515435	0.23304591820046053	-0.00839771563248655	0	0.03933493265176854	2.4172798860497027	0
6.254944807367732	0.23307751104751911	-0.006157423687093095	0	0.0288469403221304	2.4176613857260825	0
6.255869355092753	0.23309934178863176	-0.003922049456468671	0	0.01837686669096477	2.417925065563921	0
6.256791821440661	0.2331114738803086	-0.0016915184031056235	0	0.007926239344595397	2.4180716235988426	0
6.257491346955928	0.2331142462133955	1.4530894499806268e-11	0	-6.928292141383796e-11	2.4181051161405085	0
