# Supplementary material for: Multi-orbit lunar GNSS constellation design with distant retrograde orbit and Halo orbit combination
Source: Sci Rep. 2023 Jun 22;13:10158. doi: 10.1038/s41598-023-37348-x (PMC10287729; doi:10.1038/s41598-023-37348-x)
Supplement: Supplementary file 1 — Supplementary Information. [file 41598_2023_37348_MOESM1_ESM.zip › supplement materials of the manuscript/Figure 3/Distant Retrograde Orbit/56.csv]

Time (TU)	X (LU)	Y (LU)	Z (LU)	VX (LU/TU)	VY (LU/TU)	VZ (LU/TU)
0	0.030680940168765748	0	0	-1.9798683479304902e-12	6.676205321472694	0
0.00005168670117102581	0.030680238801830014	0.0003450691221675262	0	-0.027138866448713283	6.676094622638752	0
0.00010319377213670073	0.030678144534173838	0.0006889276329017503	0	-0.05417986516920882	6.675764099358913	0
0.0001549735753124418	0.03067463546197183	0.001034584005546471	0	-0.08135690254359176	6.675210358876288	0
0.0002070256888804413	0.030669689859364514	0.001382023477758755	0	-0.10866602955251166	6.6744300817924875	0
0.00025934971879188596	0.03066328613112137	0.0017312311177374222	0	-0.136103203714493	6.673420016770224	0
0.0003119454770508439	0.030655402789970126	0.002082193014304601	0	-0.16366438369200054	6.672176979121119	0
0.0003648131058596809	0.030646018414682064	0.0024348971044749305	0	-0.19134559520352912	6.67069784635504	0
0.00041795298502353466	0.030635111634639757	0.0027893325538777053	0	-0.21914288315494046	6.66897955790583	0
0.00047136549564550886	0.030622661164914945	0.0031454881792616516	0	-0.24705218885390154	6.667019122805859	0
0.0005250514694495196	0.03060864569216221	0.0035033554431246907	0	-0.27506958565854006	6.664813603860009	0
0.0005790118448778366	0.030593043925277747	0.003862926157254453	0	-0.30319109964203417	6.6623601277783315	0
0.0006332474117894543	0.03057583467432405	0.004224190780493006	0	-0.3314125776918983	6.659655899708123	0
0.000687759580800572	0.030556996604183477	0.004587143541628511	0	-0.3597300888392491	6.656698166639487	0
0.0007425497333074277	0.03053650840827077	0.004951778104883843	0	-0.3881395860972283	6.653484246860254	0
0.0007976195554219243	0.03051434868270786	0.005318089789853008	0	-0.4166370805321782	6.650011512337062	0
0.0008529707211783329	0.030490496033107394	0.00568607345940236	0	-0.4452184775737537	6.646277407596795	0
0.0009086050066822606	0.030464929031365637	0.006055724276668949	0	-0.4738796371983465	6.642279445046572	0
0.000964524510455737	0.0304376260995392	0.0064270391643746734	0	-0.5026164878813022	6.638015188937618	0
0.0010207313311753653	0.03040856564399898	0.006800014658626937	0	-0.5314248610068517	6.63348227846579	0
0.0010772278951583641	0.030377725881156545	0.007174649077933462	0	-0.5603006595001236	6.628678402684064	0
0.0011340165086747187	0.030345085063228767	0.0075509395480561	0	-0.5892396291383728	6.623601337805079	0
0.0011910995619710018	0.030310621378822206	0.00792888335334439	0	-0.6182374645428318	6.618248933710877	0
0.0012484800528226204	0.030274312611373522	0.008308481394855705	0	-0.6472900748703281	6.612619063056681	0
0.0013061605770904186	0.030236136743143845	0.00868973150177453	0	-0.6763930718076865	6.606709717135023	0
0.0013641440034695238	0.03019607154720098	0.009072632894580593	0	-0.70554211344854	6.600518944521515	0
0.0014224334806516282	0.03015409455214708	0.00945718622187851	0	-0.7347329072036963	6.5940448477908244	0
0.0014810319334612506	0.030110183395973	0.009843390229778233	0	-0.7639609580781672	6.5872856401266	0
0.0015399427356346297	0.03006431533504397	0.01023124619424288	0	-0.7932219063707643	6.5802395715974775	0
0.001599169031958476	0.030016467746029056	0.010620753447447319	0	-0.8225111904541232	6.572905008380147	0
0.0016587142160419612	0.029966617762629284	0.011011912520544138	0	-0.8518242860442207	6.565280378774382	0
0.0017185818011057382	0.029914742363299784	0.01140472428481729	0	-0.8811566424404866	6.557364188655831	0
0.0017787753182475685	0.029860818456787185	0.011799189278357422	0	-0.9105036338834941	6.549155036385193	0
0.0018392984169766234	0.029804822795613518	0.01219530836067168	0	-0.9398606103246221	6.540651601389802	0
0.0019001546695364621	0.029746732159092567	0.012593081427405714	0	-0.9692228042282889	6.531852673668183	0
0.001961347877443798	0.02968652306945577	0.012992509411364268	0	-0.998585480849746	6.522757112368164	0
0.00202288190839032	0.029624171936879787	0.013393593208004161	0	-1.0279438602561153	6.51336386952836	0
0.0020847605751848856	0.02955965518894241	0.013796332883130454	0	-1.057293061897209	6.503672011078251	0
0.002146987739100439	0.029492949177691668	0.014200728345097056	0	-1.0866281568365308	6.493680704173138	0
0.00220956741595371	0.02942403006560277	0.01460678002892877	0	-1.115944219616151	6.483389201552748	0
0.0022725035077247914	0.02935287412186852	0.015014487150024404	0	-1.1452362045555942	6.4727968871390775	0
0.002335800215679528	0.02927945726556145	0.015423850378860068	0	-1.1744991410872903	6.4619032091527755	0
0.0023994614547028625	0.029203755738667955	0.015834868045917466	0	-1.2037278644211014	6.450707781300621	0
0.0024634914310583574	0.029125745447548437	0.01624753987756739	0	-1.2329172860514288	6.439210285961173	0
0.0025278941156188753	0.029045402597261752	0.016661863593454104	0	-1.2620621550679094	6.427410568825722	0
0.0025926737168459	0.028962703127293658	0.01707783795487783	0	-1.291157277458093	6.415308556388489	0
0.0026578342697001042	0.028877623231901548	0.01749546011881296	0	-1.3201973333937729	6.40290433297511	0
0.0027233801364172213	0.028790138721924617	0.017914728849571963	0	-1.3491771047442942	6.390198048029383	0
0.002789315297184263	0.02870022596722337	0.018335639975520828	0	-1.3780911635027557	6.3771900536695565	0
0.002855643922981289	0.028607861158315772	0.018758190060895984	0	-1.406934130946617	6.363880797201165	0
0.0029223701309612263	0.02851302064237036	0.01918237484185552	0	-1.4357005734529869	6.35027086992441	0
0.0029894981034633257	0.02841568076901502	0.01960818998659331	0	-1.464385058546981	6.336360984744225	0
0.0030570319078391216	0.028315818162321427	0.020035629954434482	0	-1.4929820822116537	6.322152014728908	0
0.0031249756584537736	0.0282134095030432	0.02046468902903772	0	-1.5214861433767404	6.307644961309398	0
0.0031933334092583265	0.028108431700614913	0.0208953606426414	0	-1.5498917032750863	6.292840978006195	0
0.0032621091893315726	0.028000861857759716	0.021327637607752137	0	-1.5781932059947252	6.277741364321776	0
0.0033313070202748265	0.027890677258052887	0.02176151223256496	0	-1.606385090911122	6.262347562830992	0
0.003400930901319317	0.02777785540317802	0.022196976233553774	0	-1.6344617918051914	6.246661163078481	0
0.0034709847318805803	0.027662374156531642	0.022634020260156207	0	-1.662417711578602	6.2306839198668875	0
0.0035414723975472715	0.027544211623330754	0.02307263444314087	0	-1.6902472631826444	6.2144177346248295	0
0.0036123978408643853	0.0274233460421952	0.02351280884099268	0	-1.7179449025075424	6.197864638695783	0
0.003683764906092908	0.02729975605933566	0.0239545324825089	0	-1.745505072646671	6.181026828948562	0
0.0037555773119934553	0.027173420801221756	0.024397793214580566	0	-1.7729222008253345	6.16390667483462	0
0.003827838786357251	0.02704431966009656	0.02484257854775597	0	-1.8001907567851134	6.146506686371922	0
0.003900553126980364	0.02691243219148861	0.025288876037573554	0	-1.8273052803328336	6.1288294979030855	0
0.0039737238914478645	0.02677773868990285	0.025736671391309196	0	-1.8542602712903544	6.110877942324566	0
0.004047354719478954	0.02664021962439336	0.026185950462638292	0	-1.8810503165560732	6.092654971910221	0
0.004121449136442894	0.026499856011510985	0.02663669806034618	0	-1.9076700231402999	6.074163704713692	0
0.004196010766098887	0.02635662902783679	0.02708889925711263	0	-1.9341141007256037	6.055407369829457	0
0.004271043072099176	0.02621052051216134	0.0275425378301641	0	-1.960377274408271	6.036389369808087	0
0.0043465494737047645	0.02606151276468227	0.027997596983362787	0	-1.98645433291952	6.017113249903657	0
0.004422533354167525	0.025909588543417118	0.028454059412838316	0	-2.012340137223843	5.997582693429695	0
0.004498998098287103	0.02575473099936395	0.02891190754639935	0	-2.0380296385071692	5.977801509222793	0
0.004575947125380456	0.025596923614892863	0.029371123751422423	0	-2.0635178934677714	5.957773619733881	0
0.0046533837565335455	0.02543615048289876	0.029831689554943287	0	-2.088800024813596	5.937503092161256	0
0.004731311376853131	0.025272395982040133	0.030293586625625573	0	-2.1138712796075056	5.916994092715283	0
0.0048097331961873034	0.025105645285826532	0.03075679536848935	0	-2.1387269565135285	5.896250945815035	0
0.0048886525213582025	0.02493588380028387	0.03122129655491782	0	-2.1633624981951574	5.87527805870431	0
0.00496807276307221	0.02476309714120836	0.03168707136551219	0	-2.1877734948071277	5.8540799148459035	0
0.005047997135731153	0.024587271789608185	0.032154099640600106	0	-2.211955594914433	5.832661149719804	0
0.005128428977884212	0.02440839440252517	0.03262236177599224	0	-2.2359046081874756	5.811026461113467	0
0.005209371619172007	0.024226452101903197	0.03309183795196904	0	-2.2596164669005723	5.789180639977415	0
0.005290828468841851	0.02404143227634326	0.03356250865733192	0	-2.2830872543802254	5.767128541892751	0
0.005372802864616002	0.023853322922768785	0.03403435382492953	0	-2.3063131633762333	5.744875123201131	0
0.005455298307723943	0.023662112109313092	0.034507354197092395	0	-2.3292905652191838	5.722425372511461	0
0.005538318252932913	0.023467788452126288	0.03498149012291273	0	-2.3520159512614423	5.699784362759072	0
0.005621866224062291	0.023270340847843563	0.035456742231541855	0	-2.374485966917383	5.676957214982932	0
0.0057059458131481985	0.02306975846893224	0.035933091431790326	0	-2.396697411725676	5.653949093588781	0
0.00579056068881615	0.02286603073674798	0.03641051896344906	0	-2.4186472416085985	5.63076519912919	0
0.005875714596978214	0.022659147312111067	0.03688900640415339	0	-2.440332568766948	5.607410763224779	0
0.0059614114876789534	0.022449097775170214	0.03736853638028266	0	-2.461750692602787	5.583891008918235	0
0.006047655159263379	0.022235872487550896	0.037849090575777	0	-2.482899009657663	5.560211243585042	0
0.006134449656887671	0.022019461610838887	0.03833065196760351	0	-2.5037751130890697	5.536376744926181	0
0.006221799113991078	0.02179985548100657	0.03881320393351771	0	-2.5243767506822334	5.512392799885007	0
0.0063097077625366045	0.02157704457338003	0.03929673030837934	0	-2.544701825798747	5.488264697397173	0
0.006398179963946101	0.02135101941333442	0.03978121555177168	0	-2.5647484025360607	5.463997715586717	0
0.006487220139207327	0.021121770744002837	0.04026664436233245	0	-2.5845146877480185	5.439597136753207	0
0.006576832931874187	0.02088928909593615	0.04075300256315528	0	-2.6039990649673643	5.41506819866335	0
0.006667023035657136	0.02065356521778094	0.04124027615487669	0	-2.623200053120238	5.390416137949685	0
0.006757795335758757	0.02041458969822907	0.04172845207733819	0	-2.6421163345081524	5.3656461477243305	0
0.006849154814735336	0.02017235319863608	0.042217517692364814	0	-2.6607467313920257	5.340763399812818	0
0.006941106656268442	0.01992684616632873	0.04270746133230307	0	-2.6790902240688648	5.315773013138088	0
0.007033656128858387	0.019678059130405757	0.04319827166834185	0	-2.6971459236798325	5.290680082253194	0
0.007126808714725772	0.019425982344828268	0.04368993838717906	0	-2.7149130942652206	5.265489639368998	0
0.007220569983009816	0.019170606116788665	0.04418245150801078	0	-2.7323911242972505	5.240206685967361	0
0.007314945672799984	0.01891192057188468	0.044675801812720475	0	-2.749579539232351	5.214836167678493	0
0.00740994173042814	0.018649915537549414	0.04516998102586567	0	-2.766478003859302	5.189382961967488	0
0.007505564197321214	0.01838458083917214	0.045664981217016246	0	-2.7830862980655735	5.163851906053517	0
0.0076018193144059745	0.018115906001653633	0.04616079533274756	0	-2.799404331681854	5.138247766863708	0
0.0076987134471296756	0.017843880446152035	0.04665741679530649	0	-2.8154321274218694	5.11257525921174	0
0.007796253117902821	0.01756849339042296	0.04715483965907269	0	-2.8311698227991515	5.086839035385713	0
0.00789444507845462	0.017289733632856723	0.047653058963868324	0	-2.8466176774624063	5.061043664639451	0
0.0079932960828133	0.017007590187142322	0.04815206956948928	0	-2.8617760335224807	5.035193691475206	0
0.008092813230392642	0.01672205129796892	0.04865186788116379	0	-2.8766453653566657	5.009293544388358	0
0.00819300367403982	0.016433105262546	0.04915245035698542	0	-2.8912262301998193	4.983347611392233	0
0.00829387469729473	0.016140740205686517	0.049653813890965834	0	-2.905519277204822	4.957360218563109	0
0.008395433832351917	0.015844943729578464	0.05015595638473258	0	-2.9195252602694852	4.931335598900554	0
0.008497688700990002	0.015545703366795605	0.050658875941815666	0	-2.933245011611435	4.905277932718296	0
0.008600647029868786	0.015243006533172829	0.051162570937518866	0	-2.9466794413982145	4.87919134275279	0
0.008704316776069991	0.014936840153335332	0.051667040621416964	0	-2.959829550841879	4.85307986180771	0
0.008808706028789436	0.014627190942196121	0.05217228461966558	0	-2.972696415441016	4.826947457518019	0
0.008913822953896316	0.014314045566661392	0.05267830265850852	0	-2.985281175474129	4.800798045696465	0
0.0090196759133712	0.013997390287547795	0.05318509513149046	0	-2.9975850477209227	4.774635460150391	0
0.009126273417714133	0.013677211095673422	0.053692662854817	0	-3.009609316193769	4.748463464614695	0
0.009233624005148768	0.01335349407307041	0.05420100648453038	0	-3.021355316045215	4.722285782106244	0
0.00934173646444856	0.013026224720751293	0.054710127566395095	0	-3.032824455828904	4.696106040207153	0
0.009450619662701493	0.012695388473965516	0.05522002770593401	0	-3.0440181954132726	4.669927813344591	0
0.009560282596462475	0.01236097054710204	0.05573070880294034	0	-3.0549380492445186	4.643754610244519	0
0.009670734416810845	0.01202295585540128	0.05624217315753566	0	-3.0655855861871943	4.617589868138829	0
0.009781984321543546	0.01168132934407858	0.05675442296233997	0	-3.0759624167708504	4.5914369784207185	0
0.009894041660583924	0.011336075666368448	0.05726746078503736	0	-3.0860702013966574	4.565299261639314	0
0.010006915906021463	0.010987179274376827	0.057781289420033397	0	-3.095910645046744	4.539179974897612	0
0.010120616624670509	0.010634624504191729	0.05829591175627936	0	-3.105485492810252	4.513082318395523	0
0.010235153483468767	0.010278395560471231	0.058811330796846716	0	-3.1147965285640806	4.487009434261824	0
0.01035053626449908	0.009918476470796491	0.05932754972068597	0	-3.1238455743378277	4.460964403321187	0
0.010466774824342242	0.009554851213759688	0.0598445716952552	0	-3.1326344853348616	4.434950254475907	0
0.01058387916081254	0.00918750351201571	0.06036240016904575	0	-3.141165153348403	4.408969949929953	0
0.010701859281324846	0.008816417246798304	0.060881038284360804	0	-3.1494394954744025	4.3830264146514955	0
0.010820725406329763	0.008441575821086603	0.061400489770619696	0	-3.1574594671454874	4.357122491622277	0
0.0109404877035485	0.00806296299818998	0.06192075777392339	0	-3.1652270421504833	4.331261000380095	0
0.011061156538414456	0.007680562115067894	0.06244184595047338	0	-3.172744228329663	4.305444682492374	0
0.011182742269912312	0.007294356729906478	0.0629637575757273	0	-3.1800130528416806	4.279676245943143	0
0.011305255444800264	0.006904330009105253	0.06348649637994956	0	-3.18703557288089	4.253958323856105	0
0.011428706552819808	0.006510465508198527	0.06401006549761441	0	-3.1938138599874506	4.22829352641385	0
0.011553106255431341	0.006112746447346725	0.06453446844468932	0	-3.200350012226204	4.202684392818399	0
0.011678465222733914	0.005711156234127861	0.0650597084241678	0	-3.206646143911119	4.177133425519888	0
0.011804794298520101	0.005305677938405462	0.06558578901902244	0	-3.2127043929855352	4.151643056592868	0
0.011932104291029448	0.004896294965893088	0.06611271331555926	0	-3.2185269094890665	4.12621569053078	0
0.012060406090482121	0.004482990685502886	0.06664048439887782	0	-3.2241158606991616	4.100853680221043	0
0.012189710770464508	0.004065748104674256	0.06716910576466194	0	-3.2294734340785745	4.075559307523234	0
0.012320029245584802	0.0036445509768916642	0.06769857991846479	0	-3.234601821987928	4.050334850547516	0
0.012451372712493256	0.003219382381919461	0.06822891018004701	0	-3.2395032390747858	4.025182497509026	0
0.012583752304644395	0.0027902258436212184	0.06876009927606902	0	-3.244179907309933	4.000104414185801	0
0.012717179256004739	0.0023570648043131836	0.06929215000799781	0	-3.248634061668976	3.975102712281146	0
0.012851664894822156	0.001919882647272771	0.06982506522416791	0	-3.2528679487045884	3.950179451140909	0
0.012987220606517419	0.001478662820033778	0.07035884767167372	0	-3.2568838243373084	3.9253366450336524	0
0.013123857791832914	0.0010333889740399482	0.07089349983537577	0	-3.2606839519495945	3.900576270840162	0
0.01326158792745482	0.0005840447706234974	0.07142902418033417	0	-3.2642706035063402	3.875900256986689	0
0.013400422596581921	0.00013061378375232825	0.07196542326955023	0	-3.2676460593308025	3.8513104784294057	0
0.013540373391579104	-0.0003269201794303767	0.07250269938777827	0	-3.2708126048070465	3.826808774289038	0
0.013681452056711535	-0.0007885735422279811	0.07304085509258973	0	-3.273772532913585	3.802396923007081	0
0.013823670324291746	-0.001254362420053637	0.07357989258627802	0	-3.276528139680346	3.7780766713730674	0
0.01396704003659822	-0.0017243030164373722	0.07411981418449724	0	-3.279081726100542	3.7538497135659386	0
0.01411157305109786	-0.0021984113099651178	0.07466062195897515	0	-3.2814355955418244	3.7297177076501495	0
0.014257281404282306	-0.0026767035890912245	0.07520231835234736	0	-3.283592055670366	3.705682248535952	0
0.014404177066678557	-0.0031591956458591145	0.07574490526424246	0	-3.285553413787004	3.681744909132006	0
0.014552272180817049	-0.0036459035543798283	0.07628838493923411	0	-3.287321979720156	3.6579072013120624	0
0.014701578908656832	-0.004136843167537601	0.0768327594014486	0	-3.2889000628602814	3.6341706014368156	0
0.014852109623204676	-0.004632030744668875	0.07737803115373637	0	-3.2902899734261144	3.610536520365524	0
0.015003876566825444	-0.005131481825425231	0.07792420193677786	0	-3.2914940183543284	3.587006357898979	0
0.01515689232900228	-0.005635212799245269	0.07847127445665733	0	-3.292514504793478	3.5635814285627596	0
0.015311169324914302	-0.006143239187162136	0.07901925050795047	0	-3.2933537352001294	3.5402630430392303	0
0.015466720235960716	-0.00665557708950334	0.07956813255313128	0	-3.2940140097992168	3.517052440923433	0
0.015623557761826064	-0.007172242367439725	0.0801179228351224	0	-3.2944976241786788	3.49395082933511	0
0.015781694757050643	-0.007693251090470189	0.08066862385901163	0	-3.2948068691905528	3.4709593631353988	0
0.01594114418709559	-0.00821861938944488	0.08122023823257735	0	-3.294944029898152	3.4480791524373386	0
0.0161019190630188	-0.00874836323895079	0.081772768439732	0	-3.294911384869823	3.4253112726198593	0
0.016264032698314845	-0.009282499301159356	0.08232621771916589	0	-3.294711205343207	3.402656728886741	0
0.01642749880854032	-0.009821045251303178	0.08288059037684722	0	-3.294345753300854	3.3801164452163537	0
0.016592330689644923	-0.010364017067742943	0.08343588899213207	0	-3.293817282483734	3.357691378861344	0
0.016758541923719006	-0.010911431354669378	0.08399211682899156	0	-3.293128037090973	3.3353824221814583	0
0.016926146086053754	-0.011463304374495274	0.08454927684360808	0	-3.292280251971678	3.31319044356456	0
0.017095156920080908	-0.012019652621478298	0.0851073722710284	0	-3.2912761514662034	3.2911162644635783	0
0.01726558835217993	-0.012580492867511945	0.08566640666516818	0	-3.2901179484975387	3.269160658804607	0
0.01743745435472839	-0.01314584170853495	0.08622638344427817	0	-3.288807844859195	3.2473243716797557	0
0.0176107691027472	-0.013715716077096226	0.08678730640150872	0	-3.287348029616648	3.225608100049007	0
0.017785546975637993	-0.014290133244540745	0.08734917969883613	0	-3.285740678275721	3.2040124940830625	0
0.017961802434224978	-0.01486911041345314	0.08791200746418469	0	-3.2839879532882157	3.182538173580347	0
0.01813955003223339	-0.015452664752513424	0.0884757938295526	0	-3.282092003657449	3.161185727063129	0
0.018318804615974446	-0.016040814048589844	0.08904054355868285	0	-3.2800549623035695	3.1399556888552316	0
0.018499581151807616	-0.016633576136149367	0.0896062614886056	0	-3.2778789472531	3.1188485613047843	0
0.01868189472190665	-0.017230968879969093	0.09017295251472031	0	-3.2755660613840134	3.097864816010185	0
0.01886576065800277	-0.017833010609506105	0.09074062200107949	0	-3.2731183903278933	3.077004879451238	0
0.019051194402258477	-0.01843971965875856	0.0913092753401771	0	-3.2705380037924283	3.0562691502025108	0
0.019238211611773998	-0.019051114704270674	0.09187891826988226	0	-3.2678269538206317	3.0356579881076033	0
0.019426828142379133	-0.019667214707237216	0.09244955681364632	0	-3.264987274570149	3.0151717174551202	0
0.01961706010433642	-0.02028803909028719	0.09302119743833961	0	-3.2620209810498997	2.994810622325709	0
0.0198089236366657	-0.02091360699609512	0.09359384636860105	0	-3.2589300723299757	2.9745749718859864	0
0.020002435127387325	-0.021543938001886954	0.09416751024623027	0	-3.255716527951387	2.9544649975543367	0
0.0201976112498005	-0.02217905223139406	0.09474219622326503	0	-3.2523823068885793	2.9344808908861566	0
0.020394468804405808	-0.02281896983438883	0.09531791148461095	0	-3.2489293499154974	2.91462282120304	0
0.020593024850106813	-0.02346371140814889	0.09589466362723387	0	-3.245359577172542	2.894890923223169	0
0.02079329668512633	-0.024113297928857767	0.0964724605919209	0	-3.241674888215791	2.8752853004402383	0
0.02099530180066456	-0.02476775059497443	0.09705131051979027	0	-3.237877162673507	2.8558060308987177	0
0.02119905776145568	-0.025427090435116307	0.09763122140715752	0	-3.2339682624600687	2.836453179418762	0
0.0214045824410924	-0.02609133906462422	0.09821220177387689	0	-3.229950027270785	2.8172267758356164	0
0.021611894188287142	-0.026760519213633288	0.09879426111147245	0	-3.2258242709721854	2.7981268015426393	0
0.021821011267864218	-0.027434652914143584	0.09937740829715803	0	-3.221592792509628	2.7791532426682792	0
0.022031952324451442	-0.028113762991414975	0.09996165289479794	0	-3.21725736676409	2.760306047867905	0
0.02224473614577558	-0.028797872293144167	0.10054700448328831	0	-3.2128197492501243	2.7415851510849802	0
0.02245938187950534	-0.029487004379859242	0.10113347324692964	0	-3.2082816716179146	2.722990453345774	0
0.02267590873467235	-0.030181182558083067	0.10172106914792657	0	-3.2036448479187967	2.704521849888759	0
0.022894336403896567	-0.030880431227483116	0.1023098030684912	0	-3.198910965658257	2.6861791948207054	0
0.023114684697545296	-0.031584774698796385	0.10289968580423155	0	-3.1940816935963063	2.6679623337035685	0
0.023336973765172218	-0.03229423789505048	0.1034907286542276	0	-3.1891586770374323	2.649871085818256	0
0.023561223819872655	-0.03300884546342202	0.104082942679027	0	-3.18414354400286	2.631905267612449	0
0.02378745564836479	-0.03372862339317724	0.10467634004256587	0	-3.1790378939568598	2.61406465255428	0
0.024015689943759334	-0.03445359688127731	0.10527093224311955	0	-3.17384331285095	2.5963490254251416	0
0.02424594786484319	-0.03518379210490685	0.10586673157847167	0	-3.168561360697405	2.5787581386753033	0
0.024478250872883644	-0.03591923569102297	0.106463750701651	0	-3.1631935753048874	2.561291726744705	0
0.02471262072846445	-0.036659954696238235	0.10706200260146441	0	-3.1577414724778534	2.543949507393142	0
0.02494907932290617	-0.03740597606526014	0.10766150016578871	0	-3.1522065501224246	2.5267311949130145	0
0.025187648841783195	-0.03815732713987175	0.10826225659597852	0	-3.1465902846614955	2.509636488526409	0
0.025428351830294117	-0.03891403585415372	0.10886428556004381	0	-3.1408941296526223	2.4926650687616947	0
0.025671211126642363	-0.039676130513542796	0.10946760101280331	0	-3.135119517524457	2.4758166033147875	0
0.025916249826427613	-0.04044363967310698	0.11007221709946426	0	-3.1292678606340503	2.459090750314196	0
0.026163491371336816	-0.04121659240523953	0.11067814836670511	0	-3.1233405493698956	2.4424871530355223	0
0.026412959474512752	-0.04199501805499661	0.11128540956905243	0	-3.117338954154276	2.4260054458652607	0
0.026664677950612437	-0.042778945701496526	0.11189401525336373	0	-3.1112644297974645	2.409645265884553	0
0.026918671329446673	-0.04356840605866341	0.11250398123559979	0	-3.1051183009357124	2.3934062136634964	0
0.027174964076164026	-0.04436342903505064	0.11311532270559822	0	-3.098901881091873	2.377287904798254	0
0.027433581275241672	-0.04516404584957789	0.11372805586426979	0	-3.0926164563969456	2.3612899267331127	0
0.027694547893364195	-0.04597028673559761	0.1143421961622233	0	-3.086263303744172	2.345411885520583	0
0.027957889710105335	-0.04678218380956205	0.11495776049440021	0	-3.0798436684346737	2.3296533491045346	0
0.02822363259964709	-0.047599768836000825	0.11557476549124009	0	-3.073358781915701	2.314013892380598	0
0.028491802668585496	-0.0484230736456475	0.11619322784568888	0	-3.0668098587293535	2.298493088814047	0
0.028762426535603246	-0.04925213098241375	0.11681316495132446	0	-3.0601980899689316	2.2830904948540147	0
0.029035531038281024	-0.05008697358996184	0.11743459421589562	0	-3.053524650727471	2.2678056677064684	0
0.02931114336271736	-0.0509276345981227	0.11805753335466625	0	-3.0467906972293037	2.252638158333004	0
0.02958929093513378	-0.051774147180531395	0.11868200013964265	0	-3.0399973697751226	2.2375875179227993	0
0.02987000169517362	-0.052626545374403755	0.119308013007277	0	-3.033145786366641	2.222653283608759	0
0.030153303977546012	-0.05348486370379505	0.11993559077735928	0	-3.0262370459112327	2.207834985942634	0
0.030439226281929178	-0.054349136470252336	0.12056475213795517	0	-3.0192722341424925	2.1931321613814156	0
0.030727797551024533	-0.0552193985837692	0.12119551625796766	0	-3.012252417144854	2.1785443380721246	0
0.031019047037048247	-0.05609568514524606	0.12182790248495579	0	-3.005178644919986	2.164071043340325	0
0.03131300439499912	-0.056978031714449845	0.12246193054248726	0	-2.998051949431528	2.1497117994772963	0
0.031609699811836416	-0.05786647468137446	0.1230976207964973	0	-2.990873341807374	2.1354661182606534	0
0.03190916352797202	-0.058761049818828064	0.12373499322203739	0	-2.983643824241805	2.1213335245025653	0
0.032211426466155685	-0.05966179415178286	0.12437406874456043	0	-2.976364375099108	2.1073135263112217	0
0.0325165195951975	-0.06056874404297814	0.12501486788007557	0	-2.969035964588558	2.093405645542901	0
0.03282447449744675	-0.06148193687156165	0.12565741193221616	0	-2.9616595414024136	2.0796093917332654	0
0.0331353232742631	-0.06240141073095289	0.1263017227748833	0	-2.9542360353672286	2.0659242675680938	0
0.03344909793829304	-0.06332720261850426	0.12694782159010481	0	-2.946766372260992	2.0523497958657115	0
0.03376583126119222	-0.06425935093038805	0.1275957306230836	0	-2.939251453866322	2.038885482459225	0
0.034085556448935045	-0.06519789448119673	0.12824547249416057	0	-2.93169216609655	2.0255308314136724	0
0.03440830721378525	-0.066142872697979	0.1288970703357669	0	-2.9240893776408217	2.0122853426098963	0
0.03473411734202027	-0.06709432434034426	0.1295505469160896	0	-2.916443950457185	1.999148529757585	0
0.03506302112738252	-0.06805228875863	0.13020592551652682	0	-2.9087567298278825	1.9861199025533454	0
0.03539505336418387	-0.06901680585472048	0.13086322990650168	0	-2.9010285448787396	1.9731989676517208	0
0.03573024928362576	-0.06998791587883764	0.1315224842080397	0	-2.893260210408781	1.9603852317194912	0
0.03606864441137103	-0.07096565900204427	0.1321837126123587	0	-2.885452530492983	1.9476782071266332	0
0.03641027477216954	-0.07195007589413337	0.1328469397792285	0	-2.877606294038194	1.9350774043590866	0
0.0367551770608886	-0.07294120819551142	0.13351219115659435	0	-2.8697222712304793	1.922582326433613	0
0.03710338834866625	-0.07393909765053651	0.13417949239999505	0	-2.8618012206449728	1.910192480329574	0
0.03745494573277803	-0.07494378509413471	0.13484886870759014	0	-2.853843897428744	1.897907389198372	0
0.0378098872729262	-0.07595531311622347	0.1355203466069242	0	-2.845851032337642	1.8857265595040282	0
0.038168251341775275	-0.07697372418118245	0.13619395270245635	0	-2.837823346850752	1.8736495045997013	0
0.038530076641101974	-0.07799906066201791	0.13686971371011683	0	-2.8297615530346683	1.8616757440313254	0
0.03889540235344529	-0.0790313652561687	0.13754765674155567	0	-2.821666350415854	1.849804798534124	0
0.03926426843109783	-0.08007068178041432	0.13822780983033686	0	-2.81353841993994	1.8380361812156294	0
0.0396367150755727	-0.08111705368062148	0.13891020095985585	0	-2.80537843583056	1.8263694148391099	0
0.04001278276545382	-0.08217052410088352	0.13959485812346378	0	-2.797187065140116	1.8148040305654252	0
0.04039251287569661	-0.0832311376009485	0.14028181044934054	0	-2.788964954542918	1.8033395491052706	0
0.040775947188525105	-0.08429893876094653	0.14097108729702798	0	-2.7807127413883825	1.7919754964653625	0
0.041163128014873644	-0.08537397250295305	0.14166271847526776	0	-2.7724310513488697	1.7807114004361624	0
0.041554097936145305	-0.08645628335707001	0.14235673378013927	0	-2.764120504202496	1.7695467981999324	0
0.04194890034828785	-0.0875459169514537	0.14305316396168224	0	-2.755781702508746	1.7584812208250684	0
0.04234757905652629	-0.08864291886691492	0.14375203999581757	0	-2.747415240577093	1.7475142053240291	0
0.0427501783353103	-0.0897473347860651	0.14445339319149936	0	-2.7390217034328974	1.7366452929782188	0
0.04315674312431829	-0.09085921101102346	0.14515725552909442	0	-2.730601663016646	1.7258740242653643	0
0.043567318862395454	-0.09197859398564222	0.14586365936556128	0	-2.7221556819629567	1.7151999436763026	0
0.043981951457236414	-0.0931055301945187	0.14657263738220894	0	-2.7136843144710454	1.7046226005842922	0
0.0444006874970409	-0.09424006671818135	0.14728422294469848	0	-2.7051881022497333	1.6941415440137124	0
0.04482357401901528	-0.09538225058247522	0.14799844970404305	0	-2.6966675795326847	1.683756328772809	0
0.04525065885651709	-0.09653212967526467	0.14871535218088877	0	-2.688123266354899	1.673466507103866	0
0.04568199041253092	-0.09768975210818534	0.14943496537470513	0	-2.6795556734735415	1.6632716347011702	0
0.046117617389045934	-0.09885516547224087	0.15015732431459966	0	-2.6709653079547326	1.6531712770908293	0
0.046557589094606625	-0.1000284176467217	0.15088246457688342	0	-2.662352667242439	1.6431650022564102	0
0.04700195589033356	-0.10120955795977955	0.15161042301058417	0	-2.6537182308048566	1.6332523710144664	0
0.04745076810541909	-0.10239863427753108	0.15234123595248772	0	-2.6450624815689974	1.6234329616690664	0
0.04790407744080389	-0.10359569670931691	0.1530749415217893	0	-2.6363858789593047	1.613706339008002	0
0.048361935547804095	-0.10480079381659635	0.1538115773016312	0	-2.6276888866097052	1.6040720856778314	0
0.04882439499739523	-0.10601397515705134	0.1545511819155415	0	-2.6189719539387957	1.5945297811645631	0
0.049291509093485106	-0.10723529076065719	0.15529379471612073	0	-2.6102355201019702	1.5850790062988653	0
0.04976333167865153	-0.10846479059591133	0.15603945547324874	0	-2.6014800179122575	1.575719347423365	0
0.05023991731874007	-0.10970252502857239	0.15678820466720375	0	-2.592705870635797	1.566450392787866	0
0.05072132108548056	-0.11094854423204376	0.15754008314599274	0	-2.583913496254116	1.5572717369452351	0
0.05120759906609988	-0.1122028994813579	0.15829513292067518	0	-2.575103298409452	1.5481829711835995	0
0.05169880761083239	-0.11346564118134571	0.15905339599087842	0	-2.56627568037924	1.539183697968755	0
0.05219500392669453	-0.11473682037766589	0.15981491527168734	0	-2.5574310344832485	1.5302735197757895	0
0.052696245971105615	-0.1160164884520182	0.16057973442383516	0	-2.5485697443308624	1.5214520414030732	0
0.05320259243548382	-0.11730469705152825	0.16134789782634115	0	-2.5396921853960333	1.5127188704946524	0
0.05371410265036108	-0.11860149782041368	0.16211945043257356	0	-2.5307987269285586	1.5040736193197999	0
0.05423083670923166	-0.11990694268837689	0.16289443795889091	0	-2.521889730019017	1.4955159027550127	0
0.054752855418807284	-0.12122108371618812	0.16367290680930266	0	-2.5129655487189235	1.4870453392899334	0
0.05528022057743458	-0.12254397376569377	0.1644549044884836	0	-2.504026525570555	1.4786615467517723	0
0.05581299424644364	-0.12387566464220032	0.16524047852070767	0	-2.4950730042219353	1.470364154073483	0
0.05635123956854165	-0.12521620912216633	0.16602967766758805	0	-2.4861053157373223	1.4621527882871483	0
0.05689502058599199	-0.1265656604592784	0.16682255165152207	0	-2.4771237820574425	1.4540270778545137	0
0.057444401743171045	-0.12792407112131438	0.16761915043251188	0	-2.468128724438012	1.445986660193948	0
0.057999448517727537	-0.12929149432927584	0.16841952513244243	0	-2.4591204532154656	1.4380311722781094	0
0.058560227398913665	-0.13066798396297521	0.16922372799601035	0	-2.450099268562408	1.4301602514274598	0
0.059126805368428806	-0.1320535932533879	0.1700318116459538	0	-2.4410654691112605	1.4223735427965456	0
0.05969925005731252	-0.13344837514734476	0.1708438293195272	0	-2.432019349490919	1.4146706969398106	0
0.06027763055337547	-0.13485238424002077	0.17165983601334675	0	-2.4229611878475774	1.4070513591689122	0
0.060862015996157086	-0.13626567332287826	0.17247988649573143	0	-2.413891268222605	1.3995151884683321	0
0.06145247712314574	-0.13768829710531924	0.17330403749161036	0	-2.404809856551531	1.3920618372129507	0
0.06204908502149203	-0.1391203091573026	0.1741323459291585	0	-2.395717220349569	1.3846909675477241	0
0.062651912082938	-0.1405617641782778	0.17496487027728316	0	-2.3866136142230427	1.3774022393894707	0
0.06326103130335871	-0.14201271627832973	0.1758016695736105	0	-2.3774992908236294	1.3701953192943812	0
0.06387651653884535	-0.14347321956308384	0.1766428037874134	0	-2.368374497096405	1.3630698772658707	0
0.06449844260705927	-0.14494332833960535	0.17748833396219593	0	-2.359239472993926	1.3560255856801093	0
0.0651268853205909	-0.14642309715697588	0.17833832226291507	0	-2.350094451249242	1.349062119091618	0
0.06576192156128723	-0.1479125809409605	0.17919283207752845	0	-2.3409396565785268	1.3421791536285474	0
0.0664036286787678	-0.14941183354876167	0.18005192721379312	0	-2.331775314539823	1.335376373557798	0
0.06705208536301921	-0.15092090978058145	0.18091567307969345	0	-2.322601639142604	1.3286534618780805	0
0.06770737129503374	-0.1524398645162983	0.18178413621374867	0	-2.313418838193113	1.3220101043672978	0
0.06836956700708172	-0.15396875235442203	0.18265738410597512	0	-2.304227115452598	1.315445991068115	0
0.0690387538894742	-0.15550762759497655	0.1835354852167419	0	-2.295026670671162	1.308960816169223	0
0.06971501456320746	-0.15705654505838063	0.1844185094724804	0	-2.2858176946605173	1.3025542744607659	0
0.07039843264647651	-0.1586155595038322	0.1853065279620949	0	-2.276600372785261	1.2962260638047147	0
0.07108909237614089	-0.16018472473172227	0.18619961245598296	0	-2.267374890189121	1.2899758885832233	0
0.07178708001109065	-0.16176409673081413	0.18709783722736179	0	-2.2581414132621784	1.2838034470922757	0
0.07249248173439964	-0.16335372887378577	0.18800127634897368	0	-2.248900117823478	1.2777084505366665	0
0.07320538537492273	-0.16495367578330145	0.18891000592453733	0	-2.2396511663761856	1.271690607607084	0
0.0739258798840281	-0.16656399209566297	0.18982410341680409	0	-2.230394715367153	1.2657496293990933	0
0.07465405508832414	-0.16818473186649793	0.19074364734313665	0	-2.2211309185430697	1.259885231492573	0
0.07539000173707357	-0.1698159486419997	0.19166871735001628	0	-2.211859926418164	1.2540971334468232	0
0.07613381237568326	-0.17145769734704158	0.19259939531766795	0	-2.20258187551666	1.2483850520762187	0
0.07688557989337227	-0.17311003102341777	0.19353576354526214	0	-2.1932969068333112	1.2427487128948789	0
0.07764539876664762	-0.17477300353662428	0.19447790632130338	0	-2.184005150412982	1.237187840478077	0
0.07841336475340376	-0.17644666884388666	0.19542590954457476	0	-2.1747067294972338	1.2317021610788608	0
0.07918957426384432	-0.17813107957938765	0.19637985995995183	0	-2.1654017682903635	1.2262914071212478	0
0.07997412537808415	-0.17982628922499164	0.19733984642577154	0	-2.1560903798195024	1.2209553099783759	0
0.08076711739147625	-0.18153235106345578	0.19830595935941753	0	-2.146772671724615	1.2156936034145827	0
0.08156865046273158	-0.1832493173767076	0.1992782903227913	0	-2.1374487505231143	1.2105060258935965	0
0.08237882622469485	-0.1849772407124236	0.20025693277974163	0	-2.1281187145889593	1.2053923165373186	0
0.08319774746451715	-0.18671617314463243	0.20124198171835625	0	-2.1187826581045672	1.200352217312933	0
0.08402551839611247	-0.18846616680155706	0.20223353399183927	0	-2.1094406681295417	1.1953854713936098	0
0.08486224397342583	-0.19022727236373993	0.20323168751016632	0	-2.1000928325077317	1.1904918272933782	0
0.08570803148150742	-0.19199954236292716	0.20423654315330178	0	-2.0907392222360315	1.1856710295583985	0
0.086562988304358	-0.19378302643398745	0.20524820212435813	0	-2.0813799165357088	1.18092283180617	0
0.08742722399601878	-0.19557777560847567	0.20626676842898498	0	-2.0720149800253083	1.1762469848292856	0
0.08830084860870303	-0.197383838771378	0.20729234691163023	0	-2.062644481205019	1.1716432459310182	0
0.08918397456174346	-0.19920126648199254	0.20832504547151046	0	-2.0532684724283	1.1671113689131276	0
0.09007671537844154	-0.20103010828792445	0.20936497358693462	0	-2.0438870038293153	1.1626511110274615	0
0.09097918564556347	-0.20287041259750802	0.21041224229093794	0	-2.034500123764356	1.1582622330119718	0
0.09189150144342065	-0.20472222750740304	0.2114669646915256	0	-2.025107874401262	1.153944496895861	0
0.09281377985104834	-0.20658559974150914	0.21252925541807774	0	-2.015710296949956	1.1496976683316897	0
0.09374614066228633	-0.20846057805340634	0.21359923261371175	0	-2.006307414390263	1.1455215087760502	0
0.09468870395047872	-0.21034720824192785	0.21467701514730314	0	-1.9968992564805017	1.1414157867600696	0
0.09564159128930595	-0.21224553557053938	0.21576272404506688	0	-1.987485847312956	1.1373802720871447	0
0.09660492654365326	-0.21415560626716254	0.2168564834053642	0	-1.9780671977991728	1.1334147326640656	0
0.09757883416253788	-0.21607746406155207	0.21795841847442324	0	-1.9686433226666549	1.1295189417141203	0
0.09856344086177679	-0.21801115346023406	0.21906865757873753	0	-1.9592142241221697	1.1256926708115602	0
0.09955887457237164	-0.2199567175948262	0.22018733095172982	0	-1.9497799022918523	1.1219356942219139	0
0.10056526470014675	-0.22191419867393478	0.22131457105161123	0	-1.9403403527899887	1.1182477877861694	0
0.10158274257702125	-0.22388363879017445	0.2224505130877156	0	-1.930895562662872	1.1146287272979007	0
0.10261144073974603	-0.22586507844841813	0.22359529423520746	0	-1.9214455172980567	1.111078291139799	0
0.10365149381057304	-0.22785855819757753	0.2247490546403655	0	-1.9119901924205465	1.107596257172682	0
0.10470303726849652	-0.22986411619892216	0.2259119360790882	0	-1.902529565459573	1.1041824068981274	0
0.10576620885004134	-0.2318817908417832	0.22708408353610707	0	-1.8930636029229997	1.1008365207227908	0
0.1068411479669618	-0.2339116195441026	0.22826564458015872	0	-1.8835922659275468	1.0975583799973918	0
0.10792799544332363	-0.23595363818430998	0.22945676910136478	0	-1.8741155126217244	1.094347767767437	0
0.10902689417499163	-0.2380078822677948	0.23065761006096638	0	-1.864633292538248	1.0912044667701535	0
0.11013798830680628	-0.24007438530563097	0.23186832261652035	0	-1.85514555388486	1.0881282618242232	0
0.11126142409107254	-0.2421531803429149	0.23308906508759902	0	-1.8456522362500498	1.0851189373292747	0
0.11239734956373526	-0.2442442992669477	0.234319998627238	0	-1.836153273590928	1.0821762782279787	0
0.11354591453952735	-0.24634777271612948	0.23556128724445544	0	-1.8266485944118604	1.0793000699959148	0
0.11470727051842493	-0.24846362982756695	0.23681309773224568	0	-1.8171381226526184	1.0764900988283423	0
0.11588157104073461	-0.25059189880056787	0.23807560007967382	0	-1.8076217749020602	1.073746150740086	0
0.11706897087717703	-0.2527326053446342	0.2393489666311947	0	-1.7980994670759747	1.0710680134097808	0
0.11826962740376618	-0.25488577508094984	0.24063337359408105	0	-1.7885711034301608	1.0684554729569136	0
0.11948369997133486	-0.2570514322972023	0.24192900038755297	0	-1.7790365819159706	1.0659083154894498	0
0.12071134914466927	-0.25922959850720784	0.24323602886419682	0	-1.7694958002164078	1.0634263285958707	0
0.12195273801200714	-0.26142029469733064	0.24455464474001046	0	-1.7599486455640725	1.061009298532157	0
0.12320803150826508	-0.2636235400206096	0.24588503690333924	0	-1.7503950002213962	1.0586570116336247	0
0.12447739618244019	-0.26583935130232084	0.2472273972037127	0	-1.740834743295467	1.0563692546298649	0
0.1257610012422252	-0.2680677447695146	0.24858192159086848	0	-1.7312677429655836	1.054145812686514	0
0.1270590175982655	-0.27030873427596874	0.24994880913635706	0	-1.7216938638654977	1.0519864711302196	0
0.12837161751542878	-0.272562330620652	0.25132826170590017	0	-1.7121129696026154	1.0498910158187058	0
0.12969897743124414	-0.2748285462778041	0.25272048695524135	0	-1.7025249023545843	1.0478592286257733	0
0.13104127393311127	-0.27710738838241716	0.254125694137665	0	-1.6929295123749364	1.0458908938216382	0
0.1323986861399811	-0.2793988627273628	0.2555440966464575	0	-1.6833266406113248	1.0439857941067376	0
0.13377139500115054	-0.2817029724627783	0.25697591131716646	0	-1.673716123850756	1.0421437115889578	0
0.1351595850508471	-0.2840197209217682	0.25842136029342	0	-1.6640977826192598	1.0403644254165836	0
0.1365634419402266	-0.2863491073578424	0.2598806684893561	0	-1.654471438629819	1.038647715061376	0
0.137983153613268	-0.2886911288176249	0.26135406485731877	0	-1.6448369065597797	1.0369933585776725	0
0.13941891066159048	-0.2910457806021621	0.2628417827939012	0	-1.6351939918084952	1.0354011321527177	0
0.14087090514786663	-0.29341305421740344	0.26434405896024604	0	-1.6255424985173876	1.033870811333756	0
0.1423393328422152	-0.2957929409068538	0.2658611356373613	0	-1.6158822147579104	1.0324021685387639	0
0.14382439047030288	-0.29818542704134743	0.267393257919603	0	-1.6062129309329831	1.0309949758669237	0
0.14532627741747794	-0.3005904967816235	0.2689406755205042	0	-1.5965344284867375	1.0296490031540688	0
0.14684519633904078	-0.30300813290518386	0.2705036434399783	0	-1.5868464762328103	1.028364017448094	0
0.14838135151351692	-0.3054383140368806	0.2720824203097127	0	-1.5771488410820012	1.0271397843905195	0
0.14993494951795566	-0.3078810156137856	0.27367726913383505	0	-1.5674412836814813	1.0259760674203637	0
0.15150620062812728	-0.3103362119388132	0.27528845876792835	0	-1.5577235498494562	1.0248726266761041	0
0.15309531544464758	-0.31280387076116994	0.2769162605019038	0	-1.5479953916042155	1.0238292212964037	0
0.15470250924573245	-0.315283959938023	0.2785609525676028	0	-1.5382565403358681	1.0228456062393518	0
0.15632799870165204	-0.3177764421653804	0.28022281681511557	0	-1.528506727170848	1.0219215344282582	0
0.15797200293825558	-0.3202812765048062	0.2819021398492288	0	-1.5187456764216931	1.0210567558292178	0
0.1596347442530907	-0.3227984193223333	0.2835992138057425	0	-1.5089731014519585	1.0202510169591372	0
0.16131644802474845	-0.32532782397439103	0.2853143363024128	0	-1.4991887054561055	1.019504060899308	0
0.1630173409331736	-0.3278694379818136	0.28704780867037333	0	-1.4893921918713353	1.0188156279201865	0
0.1647376535783473	-0.3304232068146983	0.2887999386714197	0	-1.4795832492088747	1.0181854541562112	0
0.16647761868030464	-0.3329890710271984	0.29057103870897616	0	-1.469761561599203	1.0176132722434394	0
0.16823747197241898	-0.3355669674285926	0.29236142678531857	0	-1.4599268037339872	1.0170988108011967	0
0.1700174519847258	-0.33815682859042817	0.29417142632767035	0	-1.4500786422121401	1.0166417943660995	0
0.17181779932539043	-0.3407585816418603	0.29600136550527256	0	-1.4402167395383534	1.016241943370938	0
0.17363875865951467	-0.3433721509638291	0.297851579288361	0	-1.4303407433232942	1.0158989735064374	0
0.1754805768419269	-0.3459974553009808	0.2997224075972049	0	-1.4204502966652877	1.0156125960037834	0
0.17734350366275126	-0.34863440866776174	0.30161419610782375	0	-1.4105450340979353	1.0153825172559596	0
0.1792277909179152	-0.35128291886211443	0.3035272953558616	0	-1.4006245865435736	1.0152084387045701	0
0.18113369492622777	-0.3539428908255802	0.3054620633397279	0	-1.3906885680919854	1.015090056386813	0
0.18306147478830506	-0.3566142239717639	0.3074188637998187	0	-1.380736585418202	1.0150270610000953	0
0.185011392120991	-0.35929681163887733	0.3093980659966561	0	-1.3707682391487468	1.0150191376573696	0
0.18698371162822958	-0.3619905416941574	0.31140004533765203	0	-1.3607831209289984	1.0150659656228043	0
0.18897870913597248	-0.36469530718404164	0.3134251915808058	0	-1.350780773411706	1.0151672186122818	0
0.19099665709586072	-0.36741098628983293	0.3154738941691482	0	-1.3407607638882437	1.0153225643057637	0
0.19303783025012758	-0.37013744998073406	0.31754654802746	0	-1.3307226550457578	1.0155316638927374	0
0.19510250558559325	-0.37287456178198014	0.3196435535611004	0	-1.3206660050494077	1.0157941717146137	0
0.19719096410255557	-0.37562217992187324	0.32176531849766077	0	-1.310590358898063	1.0161097351959754	0
0.19930348905886433	-0.3783801547851575	0.3239122561482772	0	-1.3004952570276551	1.0164779943643552	0
0.20144036800898443	-0.3811483313668441	0.3260847875235711	0	-1.2903802255482388	1.0168985819066654	0
0.203601891672542	-0.3839265475403492	0.32828334022822764	0	-1.2802447818206217	1.0173711227615867	0
0.20578835281990931	-0.38671463241287496	0.330508347369283	0	-1.2700884396416268	1.0178952335545988	0
0.208000048979365	-0.3895124095606076	0.33276025035164847	0	-1.2599106966317832	1.0184705229224542	0
0.21023728063332045	-0.39231969445808923	0.3350394970846761	0	-1.2497110427871898	1.0190965908499103	0
0.21250035065491027	-0.3951362935518774	0.33734654144617876	0	-1.2394889629827461	1.0197730281619757	0
0.21478956730576806	-0.397962007743158	0.33968184637656357	0	-1.2292439234689854	1.0204994171113517	0
0.21710523939955634	-0.4007966261327851	0.3420458789838312	0	-1.218975393684803	1.0212753295867274	0
0.2194476820225396	-0.4036399328208472	0.3444391164149056	0	-1.208682820706906	1.0221003286108719	0
0.2218172114353253	-0.40649170038458676	0.34686204068577453	0	-1.1983656519696464	1.022973966336206	0
0.22421414954847727	-0.4093516950418729	0.34931514328631763	0	-1.1880233156392406	1.0238957852839647	0
0.22663881949854103	-0.4122196710526334	0.351798920686679	0	-1.1776552399201263	1.0248653163724202	0
0.22909154953402203	-0.4150953750912933	0.35431387834111927	0	-1.1672608362729326	1.025882080038512	0
0.23157266990890174	-0.41797854228394427	0.3568605275319189	0	-1.1568395127584006	1.0269455846470945	0
0.2340825158759418	-0.4208688994282314	0.3594393884622129	0	-1.1463906613956938	1.028055327367467	0
0.23662142427867563	-0.42376616075014534	0.3620509867776395	0	-1.1359136724814898	1.0292107923278573	0
0.23918973817661443	-0.4266700329113382	0.36469585833919016	0	-1.1254079154459624	1.0304114523045418	0
0.24178780208777745	-0.4295802092600239	0.367374544346657	0	-1.114872758582356	1.0316567661880336	0
0.2444159632689899	-0.43249637104531724	0.3700875926606068	0	-1.1043075635946042	1.0329461790992396	0
0.24707457483481826	-0.4354181905574594	0.37283556103154375	0	-1.0937116731261014	1.0342791235258715	0
0.24976399182497788	-0.43834532642746515	0.3756190130478175	0	-1.0830844266706918	1.0356550170008603	0
0.2524845725324517	-0.44127742481412535	0.37843851950354385	0	-1.0724251551569368	1.0370732622983756	0
0.25523667863977495	-0.44421411923630655	0.3812946585354074	0	-1.0617331804163574	1.0385332470678832	0
0.25802067603099216	-0.44715503110180743	0.38418801645905043	0	-1.0510078120885096	1.0400343438362658	0
0.26083693365797067	-0.45009976815488334	0.3871191865819326	0	-1.0402483520855146	1.0415759089690717	0
0.2636858233923172	-0.4530479240063556	0.3900887690293213	0	-1.0294540951213689	1.043157282118931	0
0.2665677192386224	-0.45599907701780334	0.39309736989639504	0	-1.0186243316094972	1.0447777853020448	0
0.26948300028785055	-0.4589527930012441	0.39614560430084095	0	-1.0077583365398615	1.0464367240808994	0
0.2724320473810837	-0.46190862145114	0.3992340928669412	0	-0.9968553820587213	1.0481333852188102	0
0.2754152452300642	-0.46486609736902823	0.4023634638990913	0	-0.985914729519107	1.049867037390291	0
0.2784329812342925	-0.46782473972329586	0.40553435209690786	0	-0.9749356338873665	1.0516369300154609	0
0.28148564467033066	-0.4707840503401331	0.40874739764361473	0	-0.9639173466109818	1.0534422922721778	0
0.2845736283791291	-0.4737435152233618	0.41200324791467813	0	-0.9528591094495323	1.055282333579165	0
0.28769732731964004	-0.47670260280595694	0.4153025558849882	0	-0.9417601596935695	1.0571562422350722	0
0.29085713938282004	-0.47966076439599703	0.41864598090636657	0	-0.9306197272137601	1.0590631853880188	0
0.2940534638713497	-0.48261743241680366	0.42203418700983664	0	-0.9194370397920015	1.061002307601296	0
0.2972867038114945	-0.4855720222243515	0.4254678452554611	0	-0.9082113149673006	1.062972731731872	0
0.3005572617492223	-0.4885239279195445	0.4289476291619168	0	-0.8969417746301341	1.0649735558508788	0
0.3038655432895715	-0.491472525297394	0.4324742183387732	0	-0.8856276325945199	1.0670038548696956	0
0.30721195631750603	-0.49441717077611014	0.43604829753541907	0	-0.8742680973428817	1.0690626795508038	0
0.3105969079784306	-0.4973571984407051	0.43967055327143506	0	-0.8628623821873044	1.071149054126896	0
0.3140208073282402	-0.5002919221159927	0.44334167650386874	0	-0.8514096961093691	1.0732619774091694	0
0.31748406430169845	-0.5032206341614298	0.44706236135805066	0	-0.8399092471978141	1.0754004216410282	0
0.32098708963504363	-0.5061426051230149	0.45083330486282935	0	-0.8283602428237925	1.0775633319427167	0
0.32453029216580653	-0.5090570812442867	0.4546552038417213	0	-0.8167618983852225	1.0797496241448883	0
0.32811408167823825	-0.5119632866269069	0.4585287577569724	0	-0.8051134277436879	1.0819581860587044	0
0.3317388671137805	-0.5148604215122087	0.46245466655395295	0	-0.7934140489941928	1.084187875896194	0
0.33540505591018455	-0.5177476615672237	0.4664336296957072	0	-0.7816629864162232	1.086437521404863	0
0.33911305542137965	-0.520624158816963	0.4704663474411315	0	-0.7698594657715581	1.0887059202950167	0
0.34286326711676246	-0.5234890370006916	0.47455351425193615	0	-0.7580027325740555	1.0909918362711533	0
0.34665609196377584	-0.5263413956837384	0.4786958243331509	0	-0.746092034652637	1.0932940019399253	0
0.3504919276927724	-0.5291803080255649	0.48289396834009096	0	-0.7341266306831137	1.0956111167660516	0
0.3543711667997169	-0.532004819275831	0.4871486308437685	0	-0.7221057961369626	1.0979418455362258	0
0.3582941987952011	-0.5348139484305807	0.4914604924262275	0	-0.7100288160041742	1.1002848194192298	0
0.36226140397953166	-0.5376066838131097	0.4958302224493805	0	-0.6978950036714001	1.102638631993191	0
0.36627316157739037	-0.5403819889572613	0.5002584875886669	0	-0.6857036756169829	1.1050018438848535	0
0.370329839773405	-0.5431387957102998	0.5047459404248872	0	-0.6734541815912407	1.107372976692272	0
0.3744318003883078	-0.5458760077507975	0.5092932241271904	0	-0.6611458899086333	1.109750515667751	0
0.37857939498956483	-0.5485924982110767	0.513900967661878	0	-0.6487781987995663	1.1121329074099764	0
0.382772965234866	-0.5512871102881698	0.5185697856487119	0	-0.6363505348848038	1.1145185601177583	0
0.38701284166540434	-0.5539586568707279	0.5233002764763045	0	-0.6238623563090092	1.1169058430136043	0
0.3912993428863472	-0.5566059205024075	0.5280930208195722	0	-0.6113131546829144	1.1192930860746855	0
0.39563277324523677	-0.5592276525184356	0.5329485784469887	0	-0.598702461368179	1.1216785790259793	0
0.40001342198960893	-0.5618225732372363	0.5378674866442682	0	-0.5860298493288676	1.1240605712824887	0
0.4044415624882172	-0.5643893722671893	0.5428502586852942	0	-0.5732949347941682	1.126437272024463	0
0.40891744930559726	-0.5669267076855699	0.5478973798572391	0	-0.5604973850432491	1.1288068492439498	0
0.413441317532215	-0.5694332066952636	0.5530093059850398	0	-0.5476369195899834	1.1311674301620638	0
0.4180133832412432	-0.5719074669559024	0.5581864632142148	0	-0.5347133082156643	1.1335171023301664	0
0.4226338356848992	-0.5743480535908987	0.5634292384094409	0	-0.5217263922850761	1.1358539106429275	0
0.4273028435802198	-0.5767535039936975	0.5687379854738112	0	-0.5086760661447759	1.1381758617732365	0
0.4320205475931514	-0.5791223253289404	0.5741130160108424	0	-0.49556229746362096	1.1404809216948666	0
0.43678706069380563	-0.5814529964483176	0.579554598874745	0	-0.48238512527263094	1.1427670174309321	0
0.4416024655861626	-0.5837439684367306	0.5850629563759527	0	-0.46914466616012324	1.145032037523162	0
0.44646681254510984	-0.5859936655803112	0.5906382609216343	0	-0.45584111922545045	1.1472738329342451	0
0.4513801186292211	-0.5882004871503139	0.5962806332141517	0	-0.4424747672113906	1.1494902187978695	0
0.4563423630744939	-0.5903628076477491	0.6019901360494347	0	-0.4290459879768874	1.1516789746619478	0
0.4613534888499605	-0.5924789800180937	0.6077667751769927	0	-0.4155552491340447	1.1538378477511997	0
0.46641339805302856	-0.594547336303871	0.613610493075149	0	-0.4020031193734102	1.1559645536968508	0
0.4715219502325628	-0.5965661898495578	0.6195211660777125	0	-0.3883902717248905	1.158056778862521	0
0.4766789621467397	-0.5985338382246169	0.6254986031688129	0	-0.374717482987679	1.1601121834704242	0
0.48188420424717815	-0.6004485650285191	0.631542540999132	0	-0.3609856418504551	1.1621284036201085	0
0.4871373985197006	-0.6023086425008927	0.6376526404723551	0	-0.34719575327297947	1.1641030541742594	0
0.4924382182236292	-0.6041123349891807	0.6438284855590188	0	-0.3333489378432436	1.1660337326048007	0
0.49778628748682596	-0.6058579024377188	0.6500695819831127	0	-0.3194464315739374	1.1679180229361363	0
0.503181175536819	-0.6075436023164957	0.6563753496783632	0	-0.3054895995885787	1.1697534980485766	0
0.5086224014233667	-0.609167695135792	0.6627451275270273	0	-0.29147992250338045	1.1715377259038617	0
0.5141094253188797	-0.6107284458841529	0.6691781624620062	0	-0.27741901753837367	1.173268271392528	0
0.5196416597718903	-0.6122241314959125	0.6756736219880456	0	-0.26330860828435215	1.174942704867344	0
0.5252184566143163	-0.6136530413397655	0.6822305782420048	0	-0.2491505569918294	1.176558603025973	0
0.5308391158484619	-0.615013484018997	0.6888480178949347	0	-0.2349468405568384	1.178113556848781	0
0.5365028785194023	-0.6163037899151084	0.6955248333284226	0	-0.2206995673572679	1.179605174824218	0
0.5422089372062756	-0.6175223180071746	0.7022598346401884	0	-0.2064109496006222	1.1810310911152835	0
0.5479564266966291	-0.6186674580112632	0.7090517383968262	0	-0.1920833256882876	1.1823889684042717	0
0.5537444315214929	-0.6197376363382727	0.7158991763584915	0	-0.1777191402012331	1.1836765052003035	0
0.5595719857977195	-0.620731320163567	0.7228006952433315	0	-0.16332094334581843	1.1848914410285007	0
0.5654380731619089	-0.6216470215345637	0.7297547566947825	0	-0.14889139014262684	1.186031561688935	0
0.5713416324538613	-0.6224833022632583	0.7367597441722901	0	-0.1344332255315403	1.187094705546369	0
0.5772815613647547	-0.6232387780823149	0.7438139675590811	0	-0.11994927475389651	1.1880787690259598	0
0.5832567136511646	-0.6239121217999393	0.750915660236888	0	-0.10544244949953235	1.1889817108657879	0
0.5892659063022504	-0.624502067591633	0.7580629880839614	0	-0.09091572980724401	1.1898015578877943	0
0.5953079196376525	-0.6250074141122041	0.7652540501881542	0	-0.07637216332390553	1.1905364093075768	0
0.601381507542048	-0.6254270282051921	0.7724868917267805	0	-0.06181484024673789	1.1911844420064326	0
0.6074853937253926	-0.62575984703275	0.7797595003193258	0	-0.047246902086323414	1.1917439136604664	0
0.6136182755311776	-0.6260048807491546	0.787069811447318	0	-0.03267153220632383	1.1922131666682763	0
0.6197788370037864	-0.6261612149758032	0.7944157250087115	0	-0.018091924630237753	1.1925906321648183	0
0.6259657430339395	-0.6262280120300603	0.8017950994008926	0	-0.003511298023355359	1.1928748320351026	0
0.632177641589353	-0.6262045125374363	0.8092057553016081	0	0.011067109717825345	1.19306438156458	0
0.6384192654725735	-0.6260898803716677	0.8166527572160509	0	0.02565427228119478	1.1931580359187055	0
0.6447073497667627	-0.6258825204783137	0.8241554750363339	0	0.04028882283301062	1.1931541652160342	0
0.6510417060817767	-0.6255807877385788	0.8317130632158758	0	0.05496957525530885	1.1930505035119265	0
0.6574221509258957	-0.6251830461127211	0.8393246539648451	0	0.06969533436882525	1.1928447962079571	0
0.663848482396227	-0.624687670652974	0.8469893292182056	0	0.08446484143749203	1.192534801709819	0
0.670320478511399	-0.6240930494438971	0.854706118466113	0	0.0992767704818497	1.1921182937669703	0
0.6768378955247177	-0.6233975857125493	0.8624739966079905	0	0.11412972467396176	1.1915930640052035	0
0.6834004849765902	-0.622599697690669	0.8702919041767424	0	0.12902227529700386	1.1909569226842862	0
0.6900079806830004	-0.6216978212959584	0.8781587317545276	0	0.14395293196271836	1.190207701453531	0
0.6966601031361105	-0.6206904112230394	0.8860733251878549	0	0.15892015271263213	1.1893432549979874	0
0.7033565581367232	-0.6195759426562797	0.8940344839683141	0	0.17392234100816237	1.1883614631576103	0
0.710097041095462	-0.6183529120462705	0.902040966392292	0	0.1889578554579444	1.1872602322226815	0
0.7168812325563414	-0.6170198392994468	0.9100914843217912	0	0.20402499988500672	1.1860374974617993	0
0.7237088020534546	-0.6155752685553464	0.9181847078899509	0	0.21912203208380185	1.184691224397578	0
0.7305794084288516	-0.6140177694519774	0.9263192660308887	0	0.2342471646236271	1.1832194104853149	0
0.7374927021938906	-0.6123459378590934	0.9344937494603398	0	0.24939857014737005	1.181620086272072	0
0.7444483168489274	-0.6105583993231433	0.9427067006432107	0	0.26457436254077954	1.1798913191527522	0
0.7514458816066584	-0.6086538073191704	0.9509566291075879	0	0.27977262504436917	1.1780312121511034	0
0.7584850138393165	-0.6066308463275484	0.9592420028143132	0	0.2949913939226255	1.1760379072974316	0
0.7655653194043598	-0.6044882331573942	0.9675612489001524	0	0.3102286595462943	1.1739095873515015	0
0.7726863991659214	-0.6022247162250824	0.9759127617199549	0	0.32548238074652963	1.1716444754640327	0
0.7798478446620205	-0.5998390779341555	0.9842948981476607	0	0.3407504757393289	1.169240837884791	0
0.7870492421567463	-0.5973301344649642	0.9927059827571216	0	0.35603083110965433	1.1666969840823178	0
0.7942901708543525	-0.5946967373580422	1.0011443061823273	0	0.37132129829941257	1.1640112686423232	0
0.8015701996479927	-0.5919377758240278	1.009608121838333	0	0.38661968718085493	1.1611820939260955	0
0.8088888947578494	-0.5890521749708314	1.0180956553482903	0	0.40192378259518463	1.1582079085417067	0
0.8162458163110446	-0.586038897937697	1.0266051010974544	0	0.4172313375143977	1.1550872097765077	0
0.823640521975819	-0.5828969452853425	1.035134627006032	0	0.4325400810296814	1.1518185431981416	0
0.8310725587101677	-0.5796253593676876	1.043682365612185	0	0.44784770173907185	1.148400507422268	0
0.8385414684982452	-0.5762232229744925	1.0522464213711928	0	0.4631518602934025	1.144831752940628	0
0.8460468004269288	-0.5726896544043049	1.0608248851058262	0	0.47845021451414466	1.1411109771158274	0
0.8535880830857382	-0.5690238210090964	1.069415803085667	0	0.49374036354055767	1.1372369385936323	0
0.8611648531267816	-0.5652249266732987	1.0780172104178365	0	0.5090199067638969	1.1332084443065484	0
0.8687766437476864	-0.5612922176740075	1.0866271185398335	0	0.5242864207776503	1.1290243557663264	0
0.8764229812113955	-0.5572249852486799	1.0952435120515627	0	0.5395374531077491	1.1246835919425697	0
0.8841033866407837	-0.5530225655415136	1.1038643515768916	0	0.55477052665058	1.1201851293587657	0
0.8918173879299567	-0.54868433360475	1.1124875878953002	0	0.5699831639280587	1.1155279957731197	0
0.8995644957058064	-0.5442097173358204	1.121111135829777	0	0.5851728402867993	1.1107112852233576	0
0.9073442279488443	-0.5395981843778976	1.1297329026580878	0	0.6003370333509779	1.1057341440779165	0
0.9151560971972947	-0.5348492497917156	1.138350774643015	0	0.6154731985333434	1.1005957793495647	0
0.922999609173461	-0.529962477672032	1.1469626164791722	0	0.6305787674001979	1.0952954605449576	0
0.9308742720286267	-0.5249374760138324	1.155566282386651	0	0.6456511664352997	1.0898325141741634	0
0.9387795843188556	-0.5197739047764077	1.1641596038648165	0	0.6606877948514698	1.0842063325647144	0
0.9467150420552484	-0.514471472125109	1.1727403984432123	0	0.6756860392368604	1.0784163698552103	0
0.954680136375071	-0.5090299364943891	1.1813064681600205	0	0.690643270173193	1.0724621442965578	0
0.9626743606517747	-0.5034491021792384	1.189855608211445	0	0.7055568566085665	1.0663432334653131	0
0.9706971927440236	-0.49772883218025704	1.1983855890043964	0	0.7204241338174155	1.0600592883801878	0
0.9787481133019572	-0.49186903609794064	1.2068941768936088	0	0.7352424388626275	1.053610020281207	0
0.9868265906924522	-0.48586968140895054	1.215379119293143	0	0.7500090839073664	1.0469952130506957	0
0.9949320868792028	-0.4797307900294464	1.2238381522033008	0	0.7647213686081273	1.0402147194919313	0
1.003064061408821	-0.4734524358054658	1.232269005576871	0	0.7793765886937571	1.0332684585807757	0
1.0112219621965506	-0.46703475210670464	1.2406693949956829	0	0.7939720207334876	1.0261564238846586	0
1.0194052315346327	-0.460477927890714	1.2490370292749604	0	0.8085049345953212	1.0188786792450446	0
1.0276132989244462	-0.4537822140542044	1.2573696045099574	0	0.8229725823269525	1.011435365851224	0
1.0358455842862229	-0.446947921683471	1.2656648088888653	0	0.8373722057282678	1.003826700341722	0
1.0441014993016402	-0.4399754215804224	1.273920325534901	0	0.8517010404747977	0.996052974299462	0
1.0523804404857104	-0.43286515079923527	1.282133827141771	0	0.8659563059802284	0.9881145615645993	0
1.0606818003130398	-0.4256176038459142	1.2903029886648636	0	0.8801352265790414	0.980011908438695	0
1.0690049471207523	-0.4182333508121768	1.29842546916085	0	0.8942349991400862	0.971745553971004	0
1.077349244116434	-0.41071302164903534	1.3064989323271716	0	0.9082528278254279	0.9633161124149003	0
1.0857140371621574	-0.4030573175861859	1.3145210363122684	0	0.9221859054893957	0.9547242860224464	0
1.0940986586912471	-0.39526700842856316	1.3224894394416742	0	0.9360314226784935	0.945970862046349	0
1.1025024258806637	-0.3873429349315757	1.3304018003932676	0	0.9497865669697065	0.9370567154259041	0
1.1109246401479849	-0.3792860099997407	1.3382557797316954	0	0.9634485246410434	0.9279828101560281	0
1.1193645844310527	-0.3710972220384865	1.3460490394667575	0	0.9770144788731843	0.9187502030846134	0
1.127821528607861	-0.36277763040671224	1.3537792502002286	0	0.9904816211303827	0.9093600388043068	0
1.1362947203748388	-0.35432837497040554	1.361444084914848	0	1.003847139258489	0.8998135604429176	0
1.1447833956208613	-0.3457506664977956	1.369041230670391	0	1.0171082367484683	0.890112098832574	0
1.1532867693348434	-0.33704579622058445	1.3765683825927832	0	1.0302621211193466	0.8802570833135717	0
1.16180404031838	-0.3282151316484717	1.3840232504388508	0	1.0433060141982744	0.870250037008947	0
1.1703343906220476	-0.31926011751952593	1.3914035603701833	0	1.0562371540332633	0.8600925778918285	0
1.17887698452194	-0.3101822772204185	1.3987070563925845	0	1.069052796193152	0.8497864203856803	0
1.1874309657042286	-0.30098321615605095	1.4059315003759973	0	1.0817502125378162	0.8393333791827248	0
1.1959954662916148	-0.2916646123028036	1.413074682087389	0	1.0943267075706147	0.8287353584934087	0
1.2045696030503574	-0.28222822019944777	1.4201344181792845	0	1.1067796154220904	0.8179943565371254	0
1.2131524754022514	-0.27267587313836195	1.4271085528843814	0	1.1191062997813377	0.8071124680009427	0
1.2217431658696225	-0.2630094826818674	1.4339949607857667	0	1.1313041574615952	0.796091883455257	0
1.2303407475981558	-0.25323102998141506	1.4407915551216752	0	1.143370631801796	0.7849348794061872	0
1.2389442811129054	-0.24334256892505202	1.4474962872558799	0	1.1553032104765302	0.773643821810802	0
1.2475528149369752	-0.23334622494923757	1.4541071493018616	0	1.1670994288767456	0.7622211646513273	0
1.256165387323973	-0.22324419243091564	1.4606221775314394	0	1.1787568749137354	0.7506694468780729	0
1.2647810312019738	-0.21303872807512056	1.4670394580228163	0	1.1902731978963634	0.7389912847552266	0
1.2733987709766816	-0.20273215368937167	1.473357126020417	0	1.2016461062071544	0.7271893749284205	0
1.2820176255014206	-0.19232685164691835	1.479573369904783	0	1.2128733732546138	0.7152664891267225	0
1.2906366135364047	-0.18182525705273528	1.4856864366726354	0	1.2239528462670843	0.703225465064183	0
1.2992547500341671	-0.17122986083454173	1.491694630645888	0	1.2348824429277168	0.6910692098486523	0
1.307871051304778	-0.16054320198076738	1.4975963184375356	0	1.2456601593804655	0.6788006909448355	0
1.3164845361485769	-0.1497678644761086	1.5033899308072685	0	1.2562840727120734	0.6664229325070219	0
1.3250942268160937	-0.13890647435912354	1.5090739642700761	0	1.2667523430538223	0.6539390118453483	0
1.3336991549408959	-0.12796169034835433	1.5146469857698595	0	1.2770632214414974	0.6413520484880302	0
1.3422983550217928	-0.11693621011646815	1.520107629020012	0	1.2872150423985405	0.6286652112252041	0
1.3508908759699396	-0.10583275352012397	1.5254546024064162	0	1.2972062379953286	0.6158816986461153	0
1.3594757768186727	-0.09465406583396627	1.5306866863942543	0	1.3070353326204358	0.6030047426711826	0
1.3680521266207148	-0.08340291573530885	1.5358027336690785	0	1.3167009428248382	0.5900376060538061	0
1.376619011062584	-0.07208208439348217	1.5408016730978795	0	1.3262017845002367	0.5769835696240506	0
1.3851755340551248	-0.060694360907329443	1.5456825102729101	0	1.3355366738387204	0.5638459268295435	0
1.3937208121385292	-0.04924254734530133	1.5504443239022339	0	1.344704520404461	0.5506279893577957	0
1.402253983813368	-0.037729443916246004	1.555086270595791	0	1.3537043363515124	0.5373330698356849	0
1.4107742062073652	-0.026157850923322973	1.5596075822042026	0	1.3625352315443413	0.5239644838853015	0
1.4192806588085656	-0.014530561249477514	1.5640075669619788	0	1.3711964161035535	0.5105255412509901	0
1.4277725371530403	-0.002850366553705375	1.568285605269079	0	1.379687192522299	0.4970195527716575	0
1.436249061822049	0.00887995741432925	1.5724411533197817	0	1.3880069632975363	0.48344981322116765	0
1.4447164059414566	0.020667325226987172	1.5764769963450975	0	1.3961618369276618	0.4698084027141763	0
1.4531942263136162	0.03253779176835632	1.5804017509298842	0	1.40417009439028	0.45606522093691393	0
1.4616823962346257	0.0444900978993666	1.5842142157267711	0	1.4120304336387397	0.4422217593378162	0
1.4701807510297704	0.056522911987694144	1.587913188004493	0	1.4197415348799458	0.4282795946377324	0
1.4786891183402093	0.06863487190119907	1.5914974791896201	0	1.4273020911880603	0.4142403402298631	0
1.4872073007308264	0.0808245600347856	1.5949659088144816	0	1.4347107947125481	0.4001056751311307	0
1.4957350912924394	0.09309052518140523	1.598317312688034	0	1.4419663526299433	0.38587731864825286	0
1.5042722628598697	0.10543126690050031	1.6015505399527385	0	1.4490674796421232	0.3715570485119991	0
1.5128185681349122	0.11784523534446892	1.6046644549753077	0	1.4560129004756936	0.35714670110212104	0
1.5213737462848815	0.13033084061795652	1.60765794146609	0	1.4628013574600693	0.34264816059887754	0
1.529937508934077	0.14288643217474686	1.610529899279427	0	1.4694316016008302	0.3280633829211342	0
1.5385095572633605	0.15551032362403017	1.6132792522050012	0	1.4759024084693835	0.313394366936523	0
1.5470895586637343	0.16820075830937062	1.6159049421918998	0	1.482212562764096	0.2986431944684801	0
1.5556771666113387	0.18095593838979104	1.618405937919311	0	1.4883608761291705	0.2838119965301797	0
1.5642720137775572	0.1937740147301524	1.620781234420784	0	1.4943461842825112	0.2689029650821649	0
1.5728737022747106	0.2066530722975051	1.6230298526038842	0	1.5001673430461167	0.25391837004060386	0
1.5814818108150144	0.21959114075583136	1.6251508437005457	0	1.5058232364821829	0.23886054698349035	0
1.5900958997910979	0.23258620224122772	1.6271432926205347	0	1.5113127828867372	0.22373188811522585	0
1.5987154917197324	0.24563616200288876	1.6290063157118349	0	1.5166349252131053	0.20853487646386423	0
1.6073400891863734	0.25873887556383257	1.6307390675603117	0	1.5217886458630916	0.19327205428905864	0
1.6159691658225366	0.27189213535153484	1.6323407413577564	0	1.52677296403002	0.17794603866547634	0
1.6246021684555336	0.28509367424027177	1.6338105719162326	0	1.5315869402349966	0.16255951737768637	0
1.633238514117569	0.29834116134023686	1.6351478377298083	0	1.5362296778878275	0.14711525384676066	0
1.641877588949184	0.31163220070381914	1.636351863561787	0	1.540700326160627	0.1316160886610835	0
1.6505187502156984	0.3249643348997531	1.6374220234930215	0	1.5449980844999942	0.11606493542914322	0
1.659161331906591	0.33833505427702143	1.6383577441364283	0	1.5491222085544298	0.1004647699851301	0
1.6678046281137862	0.3517417719345829	1.6391585054312088	0	1.5530720054734533	0.08481865960470694	0
1.6764479098742318	0.36518185048253066	1.6398238452983107	0	1.5568468454775781	0.06912973179873252	0
1.6850904169790497	0.37865259021602415	1.6403533613599486	0	1.5604461611851084	0.053401188119855766	0
1.6937313575751605	0.3921512293749367	1.6407467137036331	0	1.5638694509119035	0.03763630387233725	0
1.7023699144919677	0.40567495502311385	1.641003627808532	0	1.5671162844451532	0.021838415413815097	0
1.7110052378534084	0.4192208925982864	1.6411238967626551	0	1.570186303270527	0.006010932363667291	0
1.7196364508631863	0.43278611612706064	1.64110738402083	0	1.5730792259390378	-0.00984267432588189	0
1.7282648533870968	0.44637112190153394	1.6409539690492885	0	1.5757955221867468	-0.025722933390429307	0
1.7369061710106748	0.459999190965673	1.640662864267295	0	1.5783396726840586	-0.04165701893494324	0
1.7455605765077369	0.47366917051594554	1.6402331903354985	0	1.5807107871225317	-0.05764355255201802	0
1.7542282490471006	0.4873799046519566	1.6396640690987636	0	1.5829079767937275	-0.07368115221961857	0
1.762909351609529	0.501130198423132	1.6389546252537397	0	1.5849303491244575	-0.08976839024636091	0
1.7716040570693357	0.5149188588287125	1.6381039850500978	0	1.586777014838837	-0.10590384122437187	0
1.7803125276479117	0.5287446620561232	1.6371112781693946	0	1.5884470834461057	-0.1220860436997145	0
1.789034929346023	0.5426063761238639	1.6359756367652567	0	1.5899396669008707	-0.1383135266630887	0
1.797771423579482	0.5565027473921225	1.6346961966315052	0	1.5912538782886907	-0.15458479376112877	0
1.8065221727612963	0.5704325092153779	1.6332720968088252	0	1.5923888332207459	-0.1708983334227038	0
1.8152873308434243	0.584394366675762	1.6317024814686687	0	1.593343649058659	-0.1872526009766072	0
1.8240670552526885	0.5983870153756726	1.6299864983758006	0	1.5941174469888473	-0.2036460406556918	0
1.8328615037200564	0.6124091362063019	1.628123299509353	0	1.5947093517546458	-0.2200770794722112	0
1.841670829716588	0.6264593878776884	1.6261120423304776	0	1.595118491739662	-0.2365441184623936	0
1.8504951811951016	0.6405364047169015	1.6239518906709973	0	1.5953439996793248	-0.2530455300974383	0
1.859334713977336	0.654638817844381	1.6216420118066925	0	1.5953850134528835	-0.26957968310376385	0
1.86818957081201	0.6687652215924784	1.619181582031432	0	1.595240676119633	-0.2861449030928431	0
1.8770599112092126	0.6829142209290561	1.61656977894658	0	1.594910136169301	-0.30273952816418753	0
1.885945874840659	0.6970843729048066	1.6138057920027795	0	1.5943925485914445	-0.31936184024019915	0
1.8948476094021316	0.7112742309428984	1.6108888150367098	0	1.5936870747745084	-0.33601011700003713	0
1.9037652551545383	0.7254823200352165	1.6078180513126694	0	1.59279288370013	-0.35268260278242924	0
1.9126989494678992	0.7397071438574953	1.6045927127268267	0	1.5917091524564206	-0.36937751692347687	0
1.9216488281063229	0.75394718669001	1.6012120198221294	0	1.5904350666830127	-0.38609305600498944	0
1.9306150282570755	0.7682009181091054	1.5976752009780215	0	1.5889698205567118	-0.4028273993583042	0
1.9395976795837482	0.7824667786464123	1.5939814963264618	0	1.5873126187358113	-0.4195786922233462	0
1.9485969174223876	0.7967432006529165	1.59013015291116	0	1.585462674656583	-0.43634507023954555	0
1.9576128660073104	0.8110285815703924	1.5861204321055982	0	1.5834192142754253	-0.45312462805350323	0
1.9666456491102982	0.8253213007601807	1.5819516058433363	0	1.5811814748586117	-0.46991543907106104	0
1.9756953892026197	0.8396197180927224	1.5776229573690923	0	1.5787487056382294	-0.4867155537958084	0
1.9847622079955871	0.8539221747278255	1.573133781385389	0	1.5761201681654835	-0.5035230007403991	0
1.9938462193199953	0.8682269818399476	1.5684833881362574	0	1.5732951390643442	-0.5203357731688454	0
2.0029475395599423	0.8825324370436897	1.5636710987851443	0	1.5702729076768454	-0.5371518483905894	0
2.0120662733673043	0.8968368019083689	1.558696253438984	0	1.5670527813836552	-0.5539691613216755	0
2.0212025262924445	0.9111383218491781	1.5535582052550558	0	1.5636340823796704	-0.5707856278542103	0
2.0303563973636387	0.9254352145029957	1.5482563250601122	0	1.5600161509939643	-0.587599131180807	0
2.039527982203741	0.9397256746738898	1.5427900003535335	0	1.5561983454536885	-0.6044075275972102	0
2.048717371659248	0.954007872261997	1.5371586367877383	0	1.5521800432676514	-0.6212086440549187	0
2.0579246491670835	0.9682799482880844	1.5313616605956875	0	1.5479606433776065	-0.6380002734705925	0
2.067149891823321	0.9825400167213112	1.52539851886266	0	1.5435395668304142	-0.65478017686014	0
2.0763931765974037	0.9967861742232897	1.5192686762372576	0	1.5389162546896629	-0.6715460947913309	0
2.085654565229801	1.01101647703513	1.5129716256918126	0	1.5340901764995731	-0.6882957201688601	0
2.0949341189003037	1.0252289638470526	1.5065068798127803	0	1.5290608241976666	-0.7050267251305196	0
2.1042318860228284	1.039421637308859	1.4998739800142893	0	1.5238277195943515	-0.7217367392670745	0
2.113547907129793	1.0535924718946224	1.493072494356394	0	1.5183904132258088	-0.738423358858346	0
2.1228822143074577	1.0677394134039866	1.4861020189867788	0	1.5127484859434166	-0.7550841462661344	0
2.1322348282351355	1.0818603749027567	1.4789621814861111	0	1.5069015520927886	-0.7717166251315938	0
2.1416057616476003	1.0959532424433904	1.471652639441958	0	1.5008492588406273	-0.7883182870895563	0
2.150995014262139	1.1100158679400636	1.4641730855433681	0	1.4945912908423562	-0.804886583352271	0
2.160402573894956	1.1240460714819522	1.4565232480902537	0	1.4881273712133634	-0.8214189274075301	0
2.1698284146501643	1.1380416393117467	1.4487028938371176	0	1.4814572644531872	-0.8379126926091794	0
2.179272497570742	1.152000325552683	1.4407118289034544	0	1.4745807777625266	-0.854365214183174	0
2.1887347676519857	1.1659198486190254	1.4325499027764268	0	1.4674977650258456	-0.870773784966513	0
2.198215158506797	1.1797978989776505	1.424217005806498	0	1.4602081251813392	-0.8871356645251519	0
2.207713580314439	1.19363212247199	1.4157130813333667	0	1.4527118133656847	-0.9034480594608639	0
2.2172299293937487	1.2074201354925103	1.4070381190858254	0	1.4450088357799078	-0.9197081412598401	0
2.226764085583819	1.2211595222503315	1.3981921590371345	0	1.4370992536052183	-0.935913043044428	0
2.2363159024819947	1.2348478220211545	1.3891753022954574	0	1.4289831933508557	-0.95205984448895	0
2.245885215355246	1.248482542042008	1.37998770580317	0	1.4206608427961647	-0.9681455869882271	0
2.255471838377999	1.2620611550181406	1.3706295867460905	0	1.4121324555475376	-0.984167270676656	0
2.2650755602931647	1.2755810946243833	1.3611012287751	0	1.4033983573372928	-1.0001218490764174	0
2.2746961559554557	1.2890397734571433	1.3514029724707843	0	1.3944589378796053	-1.0160062502384772	0
2.2843333575769558	1.3024345446115142	1.3415352462517434	0	1.3853146799489595	-1.0318173313498102	0
2.2939868823105205	1.3157627424376308	1.3314985409499116	0	1.375966136680453	-1.047551926783729	0
2.3036564146966074	1.3290216601755855	1.3212934297176715	0	1.3664139506019068	-1.0632068216538597	0
2.3133416153889623	1.3422085643185613	1.3109205611885217	0	1.3566588479322423	-1.0787787687189403	0
2.323042111564376	1.3553206838903609	1.3003806718075956	0	1.3467016507758667	-1.0942644756705273	0
2.3327574963418867	1.3683552124230054	1.2896745889967047	0	1.3365432808437552	-1.1096606074105395	0
2.3424873406814295	1.3813093266220025	1.2788032202636521	0	1.3261847497516492	-1.1249638080436672	0
2.3522311766948807	1.3941801667687124	1.2677675737457401	0	1.3156271791267782	-1.140170677674843	0
2.3619885037736883	1.4069648480365309	1.256568753845402	0	1.3048717971519026	-1.1552777857178935	0
2.371758789923134	1.4196604653138074	1.2452079618342762	0	1.293919939735597	-1.1702816765384805	0
2.381541464806967	1.4322640873948722	1.2336865060784306	0	1.2827730609557617	-1.1851788625320654	0
2.39133592984461	1.4447727734101352	1.2220057923323013	0	1.271432724264746	-1.1999658434856322	0
2.401141546326694	1.4571835609647537	1.2101673397421264	0	1.2599006185235444	-1.214639092502051	0
2.410957646637902	1.469493484025032	1.1981727693959403	0	1.2481785474147025	-1.229195077088943	0
2.4207835248570384	1.4816995646079858	1.1860238174360107	0	1.2362684426980295	-1.2436302492799851	0
2.43061844518924	1.4937988270479168	1.1737223264504069	0	1.2241723562618316	-1.2579410624519918	0
2.4404616350802373	1.5057882931657218	1.1612702555160659	0	1.2118924703899834	-1.2721239655617405	0
2.4503122927849605	1.5176649953504862	1.1486696721268095	0	1.1994310902129224	-1.2861754185703538	0
2.460169586137544	1.5294259787000342	1.135922754806745	0	1.18679064658992	-1.3000918949321731	0
2.470032655199707	1.5410683078595564	1.12303179062007	0	1.173973693914669	-1.3138698896450525	0
2.4799006048918533	1.5525890620732716	1.1099991856473805	0	1.1609829207884306	-1.327505913354602	0
2.4897725234944796	1.5639853605505574	1.0968274412547823	0	1.1478211265924572	-1.3409965223409284	0
2.499647471648441	1.5752543529357483	1.083519168706222	0	1.134491236137623	-1.3543383072124753	0
2.5095244895832876	1.5863932311031759	1.0700770796280346	0	1.1209962902324329	-1.3675279068435844	0
2.519402599521239	1.5973992350418549	1.056503982451477	0	1.1073394421213039	-1.3805620153243483	0
2.5292808050565316	1.6082696552354578	1.0428027827827135	0	1.0935239578279101	-1.3934373847657484	0
2.539158096629	1.6190018416656613	1.0289764751544672	0	1.0795532077765688	-1.40615083595498	0
2.549033456923098	1.6295932122619987	1.0150281343733316	0	1.0654306578951558	-1.4186992683655533	0
2.558905862371765	1.6400412567684728	1.000960911955993	0	1.0511598657829755	-1.431079664746532	0
2.5687742799938356	1.6503435356005023	0.9867780391204756	0	1.0367444835129767	-1.4432890897804438	0
2.5786376807878946	1.6604976958542845	0.9724828058461387	0	1.022188236085337	-1.4553247090746038	0
2.588495034466758	1.6705014672925205	0.9580785662859204	0	1.0074949265665465	-1.4671837844327846	0
2.5983453177212033	1.6803526721553366	0.9435687245055786	0	0.9926684211862965	-1.4788636855187902	0
2.6081875147591576	1.6900492266131883	0.9289567311194207	0	0.9777126454675205	-1.490361891621982	0
2.6180206198261606	1.6995891439969364	0.91424607689349	0	0.9626315772361267	-1.5016759955360026	0
2.6278436425400713	1.7089705403816462	0.8994402819068551	0	0.9474292350298943	-1.5128037102370304	0
2.637655607553229	1.718191634305282	0.884542893000166	0	0.932109674962538	-1.5237428686137988	0
2.6474555588883963	1.7272507507069146	0.8695574740864629	0	0.9166769802403206	-1.534491428208722	0
2.6572425607686085	1.7361463212067183	0.8544876016192926	0	0.9011352559475896	-1.5450474716265263	0
2.667015701709362	1.7448768870968097	0.8393368549658413	0	0.8854886185627837	-1.5554092101656956	0
2.6767740932003248	1.7534410971404242	0.8241088150378341	0	0.8697411939747204	-1.5655749812951254	0
2.686516872809245	1.7618377091695054	0.8088070560863653	0	0.8538971084417761	-1.5755432506434233	0
2.696243213116013	1.770065596172678	0.7934351281242087	0	0.8379604697996578	-1.5853126193271405	0
2.7059523081313364	1.7781237329184714	0.7779965748092065	0	0.8219353854047676	-1.5948818081740717	0
2.7156433811013265	1.786011201017128	0.7624949178775647	0	0.8058259454672086	-1.6042496638390031	0
2.7253156949203396	1.7937271951974938	0.7469336369967661	0	0.7896362015365307	-1.6134151663732852	0
2.7349685374478883	1.8012710090667947	0.7313161898571177	0	0.7733701868185378	-1.6223774124292285	0
2.7446012271375277	1.808642037586947	0.7156460000213895	0	0.7570319030317109	-1.631135618318972	0
2.7542131177174567	1.815839778215364	0.6999264461162338	0	0.7406253086163558	-1.6396891214935012	0
2.763803596586964	1.8228638269515172	0.684160861240948	0	0.7241543175891368	-1.648037375972335	0
2.773372081714593	1.829713873401434	0.6683525350478031	0	0.7076228012235626	-1.656179946606186	0
2.7829180212736437	1.836389697967942	0.6525047115235899	0	0.6910345852724301	-1.6641165058662468	0
2.792440897237638	1.842891171680507	0.6366205802684427	0	0.6743934403902908	-1.6718468337732983	0
2.8019402233720827	1.8492182519166478	0.6207032771241507	0	0.657703082343332	-1.6793708129441822	0
2.811415540637666	1.8553709766048072	0.6047558893701952	0	0.6409671770460283	-1.6866884218311469	0
2.8208664226781273	1.8613494651296307	0.5887814441427387	0	0.6241893280212988	-1.6937997359314427	0
2.8302924781652306	1.8671539167265379	0.5727829020662172	0	0.6073730693066822	-1.7007049260131124	0
2.839693335840254	1.8727845983738995	0.5567631804471438	0	0.590521889462603	-1.7074042438447636	0
2.8490686561640888	1.8782418494202313	0.5407251315663747	0	0.5736392084262618	-1.7138980278308094	0
2.858418129929345	1.883526077737588	0.5246715430338591	0	0.5567283775330909	-1.72018669856681	0
2.8677414703644044	1.8886377524682945	0.5086051495390208	0	0.5397926915761315	-1.726270750337047	0
2.877038426860267	1.8935774088499762	0.49252860753178684	0	0.5228353618184618	-1.7321507569844987	0
2.886308755157043	1.8983456295928853	0.4764445451834459	0	0.5058595683981117	-1.7378273498682508	0
2.8955522539100422	1.902943061722931	0.4603554977304033	0	0.48886839185991066	-1.743301238034147	0
2.9047687308782977	1.9073703964706714	0.4442639647540596	0	0.4718648733414385	-1.7485731843914645	0
2.913958034656616	1.9116283824053448	0.42817235369227025	0	0.4548519546638778	-1.7536440214656337	0
2.9231200166969304	1.9157178047960093	0.4120830450510378	0	0.43783254700937313	-1.758514626932288	0
2.9322545579280623	1.9196394960239467	0.395998344916712	0	0.4208094805199078	-1.7631859361217646	0
2.9413615554983736	1.9233943271675948	0.37992050726374266	0	0.4037855276727913	-1.7676589320985527	0
2.950440934106793	1.9269832104460092	0.3638517131331865	0	0.3867633810353142	-1.7719346486684644	0
2.9594926311991023	1.9304070908389175	0.34779409600915134	0	0.36974567993960294	-1.7760141604869093	0
2.968516601730392	1.9336669461190557	0.3317497328066732	0	0.3527350007681158	-1.779898583181787	0
2.9775128143091028	1.9367637835054334	0.31572065017392364	0	0.3357338634671886	-1.7835890694447818	0
2.9864812621431054	1.9396986414301074	0.29970880448412907	0	0.3187447101605877	-1.7870868112101164	0
2.9954219421839268	1.9424725805964744	0.2837161185976432	0	0.3017699439907725	-1.790393029065148	0
3.00433486713726	1.94508668652755	0.26774446014805414	0	0.2848119059488937	-1.7935089753467022	0
3.013220073265931	1.947542069769894	0.25179562719576587	0	0.267872859488687	-1.7964359344382768	0
3.022077598145577	1.9498398577726077	0.23587138786707065	0	0.25095503248300155	-1.799175213136364	0
3.0309074895445614	1.9519811963178253	0.21997346433092846	0	0.23406060009822313	-1.8017281423944755	0
3.0397098120556962	1.9539672495691858	0.20410352071702342	0	0.21719167183286042	-1.8040960774137205	0
3.0484846321106347	1.9557991951280156	0.1882631900296281	0	0.20035032000789588	-1.8062803917741597	0
3.057232026748268	1.9574782249735014	0.1724540583408296	0	0.18353856286565717	-1.808282478573988	0
3.0659520760875725	1.9590055428093607	0.15667767839628838	0	0.16675837893731496	-1.8101037472772832	0
3.074644873705312	1.9603823648640721	0.14093555089120657	0	0.15001168703470696	-1.811745624672802	0
3.083310512108316	1.9616099163386893	0.1252291508282461	0	0.13330037419626434	-1.813209550635823	0
3.0919490919769794	1.9626894320944681	0.10955991089641837	0	0.11662627792453656	-1.814496978939027	0
3.1005607112558407	1.9636221544091974	0.09392924138069406	0	0.09999120729273261	-1.815609374561157	0
3.1091454738493627	1.9644093334667494	0.07833851454586745	0	0.08339692625497774	-1.8165482142488145	0
3.1177034805100172	1.9650522257982375	0.06278908134047317	0	0.06684517135429055	-1.8173149846291314	0
3.126234835918655	1.9655520944518947	0.04728225871729952	0	0.050337638162024335	-1.817911182378172	0
3.1347396368152434	1.9659102078269128	0.0318193513891808	0	0.0338760043753605	-1.8183383127901132	0
3.143217986680493	1.9661278401499362	0.016401625332301162	0	0.017461901552320868	-1.8185978903001123	0
3.151669979670849	1.9662062704778007	0.0010303371844061406	0	0.0010969463534431928	-1.8186914372441667	0
3.160095710202881	1.9661467828947723	-0.014293282989307363	0	-0.015217277857168643	-1.8186204840387206	0
3.168517665817757	1.9659499606810955	-0.029608750382037745	0	-0.031522570788960896	-1.8183857272527868	0
3.1769652825292356	1.965614601076737	-0.04496820252844634	0	-0.04787416769052572	-1.8179857352020077	0
3.1854386524127003	1.9651394753725449	-0.06037038422933612	0	-0.06427045459679864	-1.8174190473294434	0
3.193937864196232	1.9645233609433184	-0.07581400887309228	0	-0.08070977940580419	-1.8166842124614082	0
3.2024630129526246	1.963765040996052	-0.09129777588616655	0	-0.0971904705146076	-1.8157797885508482	0
3.2110141932382312	1.962863305248322	-0.10682035809499	0	-0.1137108234271692	-1.8147043435248111	0
3.2195915184002595	1.9618169478822192	-0.12238043658288149	0	-0.13026913791068986	-1.8134564528771946	0
3.228195084086615	1.9606247717774712	-0.13797663428132234	0	-0.1468636473828437	-1.812034704744581	0
3.236824988885298	1.9592855870419992	-0.15360755329574238	0	-0.16349255870844842	-1.8104376981749855	0
3.2454813351784186	1.9577982110595664	-0.16927177627781773	0	-0.18015405372496907	-1.8086640432000929	0
3.254164221479083	1.9561614701337922	-0.18496785239689462	0	-0.1968462743892021	-1.8067123628050092	0
3.2628737468313314	1.9543741993298678	-0.20069430517296033	0	-0.21356733118357568	-1.804581292742485	0
3.271610003872733	1.9524352444938138	-0.2164496198311639	0	-0.23031528974686316	-1.8022694839373063	0
3.280373081352825	1.9503434626400946	-0.2322322477823554	0	-0.24708817572307276	-1.799775602938563	0
3.2891630617143206	1.9480977233973518	-0.24804060221348892	0	-0.2638839701611864	-1.7970983336270439	0
3.2979800196403906	1.9456969104348418	-0.26387305546935935	0	-0.2807006068265607	-1.7942363788929427	0
3.3068240236225126	1.9431399221451202	-0.27972794189481776	0	-0.29753597531677317	-1.791188461420382	0
3.3156951354991446	1.9404256728142752	-0.29560355704645264	0	-0.31438792032074886	-1.7879533250468282	0
3.324593408226816	1.9375530944315686	-0.3114981537834596	0	-0.3312542375698841	-1.7845297368782294	0
3.333518876662464	1.934521141164608	-0.3274099259861548	0	-0.34813265667813004	-1.7809164925740752	0
3.3424715721350777	1.931328786091532	-0.34333703479364097	0	-0.3650208691010386	-1.7771124123981337	0
3.351451511621621	1.9279750261619333	-0.359277589522054	0	-0.3819165080083218	-1.7731163470702997	0
3.3604586962000598	1.9244588845597548	-0.375229645283533	0	-0.3988171458978713	-1.7689271805153568	0
3.369493117867986	1.9207794097496433	-0.39119121545726043	0	-0.4157203079462277	-1.7645438286547699	0
3.3785547505041618	1.9169356806949245	-0.4071602561203581	0	-0.4326234556537008	-1.7599652455460546	0
3.3876435576512267	1.9129268054323894	-0.4231346802977472	0	-0.4495240020804791	-1.7551904216025367	0
3.396759474049413	1.9087519311013599	-0.43911232610118434	0	-0.4664192782963413	-1.7502183954512454	0
3.405902429277634	1.9044102354924008	-0.4550909989608899	0	-0.4833065782277812	-1.7450482437746029	0
3.4150723292784324	1.899900937263227	-0.47106843992287506	0	-0.5001831252941541	-1.7396790933812625	0
3.4242690619286322	1.8952232955883097	-0.4870423362873984	0	-0.5170460838470889	-1.734110120687607	0
3.433492490751363	1.890376615568619	-0.50301031164048	0	-0.5338925488459475	-1.7283405580540436	0
3.442742463359821	1.885360246154206	-0.5189699415496446	0	-0.5507195626325799	-1.722369691203986	0
3.45201880108132	1.8801735878829697	-0.5349187367335146	0	-0.5675240973928132	-1.716196868325314	0
3.461321310859091	1.8748160886344338	-0.5508541647790272	0	-0.5843030782736971	-1.709821494903355	0
3.4706497658467286	1.8692872569857777	-0.5667736181564231	0	-0.6010533499328578	-1.7032430494999375	0
3.4800039271627075	1.8635866520705286	-0.5826744529059141	0	-0.6177717175241099	-1.6964610715678523	0
3.4893835183359587	1.8577139012465902	-0.5985539466002312	0	-0.6344549027393325	-1.6894751823532859	0
3.498788239675497	1.8516686943018426	-0.614409324621808	0	-0.6510995717573548	-1.6822850778789566	0
3.5082177723713444	1.8454507830470794	-0.6302377687302979	0	-0.6677023445137416	-1.6748905283402669	0
3.517671763352747	1.8390599936359826	-0.6460363934425954	0	-0.6842597702226252	-1.667291392636105	0
3.527149832992401	1.8324962243425487	-0.6618022611043336	0	-0.700768343542388	-1.6594876156014011	0
3.536651574100845	1.8257594487776503	-0.677532382323002	0	-0.7172245053749389	-1.6514792317096323	0
3.5461765502046743	1.8188497196848545	-0.6932237153654842	0	-0.7336246426037272	-1.6432663694635314	0
3.5557242946192247	1.8117671722596354	-0.7088731670355225	0	-0.7499650894051881	-1.6348492552188902	0
3.5652943115680826	1.8045120259358198	-0.7244775970262874	0	-0.7662421322054942	-1.6262282151873455	0
3.574886069717876	1.797084591937926	-0.7400338100464421	0	-0.7824520019050852	-1.6174036842911081	0
3.5844990070152014	1.7894852723709034	-0.7555385665701358	0	-0.7985908855624251	-1.6083762049618329	0
3.594132537678369	1.7817145570141015	-0.770988596878856	0	-0.814654941460393	-1.5991464232179344	0
3.6037860382886144	1.7737730367321398	-0.7863805815791693	0	-0.8306402793094801	-1.589715104482345	0
3.613458850702727	1.7656614039039285	-0.8017111595780216	0	-0.8465429690921505	-1.580083133977364	0
3.623150287974076	1.7573804498907133	-0.8169769407244495	0	-0.8623590547215676	-1.5702515136085464	0
3.6328596379278224	1.748931063913791	-0.8321745145380189	0	-0.878084563596307	-1.5602213605292685	0
3.642586149164049	1.7403142472135233	-0.8473004315640612	0	-0.8937154878544232	-1.5499939238476654	0
3.6523290392860344	1.731531108218187	-0.8623512198910422	0	-0.9092478020852947	-1.5395705787891296	0
3.6620875046575154	1.7225828554259435	-0.8773234035891888	0	-0.9246774829286334	-1.528952818155347	0
3.6718607081794676	1.7134708099480627	-0.8922134872269172	0	-0.9400004936707749	-1.518142267120068	0
3.6816477861856702	1.7041964008141657	-0.9070179700575476	0	-0.9552127994872764	-1.5071406775701253	0
3.6914478501321266	1.69476116458973	-0.9217333520352124	0	-0.9703103742253595	-1.4959499275703196	0
3.701259981274773	1.6851667516438058	-0.9363561293629101	0	-0.9852891964592113	-1.4845720287192434	0
3.7110832512589633	1.6754149068691544	-0.9508828286264311	0	-1.0001452850644286	-1.4730091032132284	0
3.7209167013586946	1.6655074904288554	-0.965309979112684	0	-1.0148746714310586	-1.4612634083842888	0
3.73075935890665	1.65544646195228	-0.979634140514457	0	-1.0294734284049303	-1.4493373178978979	0
3.7406102331122053	1.645233884698493	-0.9938518998689699	0	-1.0439376677052377	-1.4372333266347492	0
3.7504683222131825	1.6348719179917761	-1.007959884957868	0	-1.058263554114611	-1.4249540416750692	0
3.760332616367099	1.6243628135148958	-1.0219547711655284	0	-1.0724473129301566	-1.4125021778647229	0
3.770202093435137	1.6137089189926264	-1.03583327815751	0	-1.0864852270792515	-1.3998805621428638	0
3.7800757339059032	1.602912661084027	-1.0495921934090464	0	-1.100373661383345	-1.387092113242741	0
3.789952514970098	1.5919765501821854	-1.0632283659094122	0	-1.1141090565447103	-1.374139847356861	0
3.799831414344355	1.580903174647082	-1.0767387135471247	0	-1.127687936969826	-1.36102687128725	0
3.8097114132602035	1.5696951956155027	-1.0901202290233871	0	-1.141106917041885	-1.3477563762866709	0
3.819591504907922	1.5583553352193327	-1.1033699927500353	0	-1.1543627143079862	-1.3343316241036962	0
3.8294706930565208	1.5468863755620497	-1.1164851720226772	0	-1.1674521488103344	-1.320755945774301	0
3.8393479928519567	1.5352911552073256	-1.1294630230722	0	-1.180372145293162	-1.3070327374711281	0
3.849222438641658	1.5235725571993182	-1.1423009020563284	0	-1.1931197442453372	-1.2931654463365314	0
3.8590930820963645	1.5117335081723493	-1.1549962629004613	0	-1.2056920997596772	-1.2791575694477577	0
3.8689590000908636	1.49977696571833	-1.1675466675448856	0	-1.2180864896488737	-1.265012638892535	0
3.8788192911437864	1.4877059192564805	-1.1799497811137738	0	-1.2303003105457035	-1.2507342228270801	0
3.888673081908377	1.4755233787027018	-1.1922033797101743	0	-1.2423310854385594	-1.2363259121042922	0
3.898519522372624	1.4632323768616593	-1.2043053437507671	0	-1.2541764569082785	-1.2217913231387325	0
3.9083578001948434	1.4508359479779152	-1.2162536747120665	0	-1.2658342032582157	-1.2071340725811592	0
3.9181871267864805	1.4383371414240573	-1.2280464768196786	0	-1.2773022202502833	-1.1923577935492833	0
3.9280067488329333	1.4257390036324669	-1.2396819698121668	0	-1.2885785332128727	-1.1774661143086043	0
3.9378159477735832	1.413044574954832	-1.25115848657691	0	-1.2996612942614183	-1.1624626546109043	0
3.9476140332005287	1.4002568946074054	-1.2624744637454777	0	-1.3105487727453018	-1.1473510315885178	0
3.957400353206302	1.387378983730221	-1.2736284519747139	0	-1.3212393646704033	-1.1321348397837572	0
3.9671742887813117	1.3744138491044415	-1.2846191073717328	0	-1.3317315838637156	-1.1168176555967482	0
3.9769352553732316	1.3613644777062388	-1.2954451912217735	0	-1.3420240611390584	-1.1014030309039717	0
3.986682703938037	1.3482338319419935	-1.3061055689278753	0	-1.3521155426524527	-1.0858944874845344	0
3.9964161191937757	1.3350248487269	-1.316599205768982	0	-1.3620048852132076	-1.0702955159873275	0
4.006135017658052	1.3217404390634204	-1.326925162507727	0	-1.3716910514808525	-1.0546095754870477	0
4.015838949316008	1.308383482815777	-1.337082594875299	0	-1.3811731088075045	-1.0388400873671644	0
4.025527498704843	1.2949568242977199	-1.3470707522270924	0	-1.3904502272415473	-1.0229904301656463	0
4.035200279969101	1.2814632763411784	-1.35688896995108	0	-1.3995216717208068	-1.0070639444320686	0
4.044856933005428	1.2679056232004617	-1.3665366633616136	0	-1.408386795759767	-0.9910639362046126	0
4.054497134607963	1.254286602493316	-1.3760133365307918	0	-1.4170450488483022	-0.9749936557476432	0
4.064120588486476	1.2406089167760972	-1.385318569730399	0	-1.4254959641063691	-0.9588563112652551	0
4.073727021134022	1.2268752373441807	-1.3944520132983362	0	-1.4337391520295246	-0.9426550734308352	0
4.083316189264432	1.2130881916386165	-1.4034133925799457	0	-1.4417743042557725	-0.9263930605757578	0
4.092887874066747	1.1992503694896728	-1.4122025001037002	0	-1.4496011857329212	-0.9100733461021059	0
4.102441880007323	1.1853643230959485	-1.420819192342346	0	-1.4572196311131584	-0.8936989585012127	0
4.111978040211556	1.1714325575024458	-1.4292633923288491	0	-1.4646295462956074	-0.8772728701692115	0
4.121496196110751	1.1574575588026028	-1.437535069556056	0	-1.4718308900608545	-0.860798030699078	0
4.130996225358455	1.1434417519084594	-1.445634262613803	0	-1.4788236932059797	-0.8442773171303647	0
4.140478014559898	1.1293875392033574	-1.453561053356027	0	-1.4856080352910441	-0.8277135795563941	0
4.149941471494218	1.1152972814603332	-1.4613155757851866	0	-1.4921840517573994	-0.8111096186635457	0
4.159386523669524	1.1011732988095027	-1.4688980128447773	0	-1.4985519304379271	-0.7944681869084796	0
4.16881310775967	1.0870178855524806	-1.4763085862455398	0	-1.5047119023587978	-0.7777920060050123	0
4.178221187654839	1.072833282196809	-1.4835475691122724	0	-1.5106642516444317	-0.7610837340077006	0
4.18761073268167	1.058621707303116	-1.490615267161036	0	-1.516409299197374	-0.7443460028613721	0
4.196981730985848	1.04438533663219	-1.4975120276352207	0	-1.52194740949931	-0.7275813938637861	0
4.20633417539269	1.0301263239215344	-1.5042382273261603	0	-1.527278980323649	-0.7107924621600056	0
4.215668079719753	1.0158467754970528	-1.5107942831443466	0	-1.5324044506163896	-0.6939817068711036	0
4.224983466609112	1.0015487682078994	-1.5171806417550389	0	-1.5373242915752812	-0.6771515922391215	0
4.2342803627640375	0.9872343563589079	-1.5233977753265164	0	-1.5420390029305544	-0.6603045558053326	0
4.243558813711329	0.972905548608079	-1.5294461903219294	0	-1.5465491191092078	-0.6434429812393659	0
4.252818867867731	0.9585643321062768	-1.5353264155632176	0	-1.5508551995807287	-0.6265692267718024	0
4.2620605821808315	0.9442126635453604	-1.541039005060764	0	-1.5549578305645484	-0.6096856146749062	0
4.27128402517303	0.9298524641372431	-1.546584538733304	0	-1.5588576249530752	-0.5927944253752977	0
4.280489271098279	0.9154856284438431	-1.5519636177023328	0	-1.5625552183727063	-0.5758979078598743	0
4.289676397728087	0.9011140276865579	-1.5571768622095714	0	-1.5660512673291838	-0.5589982835810823	0
4.298845493295261	0.8867394987504446	-1.5622249147261587	0	-1.5693464508304036	-0.5420977335403493	0
4.3079966521200355	0.8723638508714509	-1.5671084364170476	0	-1.5724414674222045	-0.5251984061685139	0
4.317129968840809	0.857988874634154	-1.5718281033434331	0	-1.5753370323549787	-0.5083024279143881	0
4.326245544663411	0.8436163321200918	-1.576384609160254	0	-1.578033878915722	-0.4914118916732662	0
4.335343489373728	0.8292479536640492	-1.5807786651744038	0	-1.5805327578513688	-0.4745288529895611	0
4.344423914082059	0.8148854492765575	-1.5850109959625935	0	-1.5828344342896992	-0.45765534349179093	0
4.353486931140642	0.8005305088185043	-1.589082338891079	0	-1.5849396871778507	-0.44079337110355293	0
4.362532662560319	0.7861847886977235	-1.592993447251924	0	-1.5868493104407668	-0.42394490442585775	0
4.371561226692372	0.7718499330136327	-1.5967450837057948	0	-1.5885641091777618	-0.4071118975823622	0
4.3805727554732865	0.7575275462575825	-1.6003380270044458	0	-1.5900849023911905	-0.3902962581675917	0
4.389567373028704	0.743219227362163	-1.603773062547127	0	-1.591412518236733	-0.3734998872372624	0
4.398545211104399	0.728926545290066	-1.6070509882370085	0	-1.5925477962633225	-0.35672465065012643	0
4.407506405560144	0.7146510446923167	-1.6101726123513453	0	-1.5934915859069305	-0.339972385721488	0
4.41645108947989	0.7003942570016697	-1.6131387506778412	0	-1.5942447451867765	-0.32324491424664387	0
4.425379405637191	0.686157680695954	-1.615950230281773	0	-1.5948081412976522	-0.30654401934736003	0
4.434291492154384	0.671942804289088	-1.61860788426019	0	-1.595182648787513	-0.2898714724529144	0
4.443187491989137	0.6577510913546292	-1.6211125544482898	0	-1.5953691498039047	-0.27322901573291525	0
4.4520675512366825	0.6435839833817778	-1.6234650903137802	0	-1.5953685332666234	-0.25661836545487804	0
4.46093181769676	0.6294429022230414	-1.6256663480916587	0	-1.5951816942537211	-0.24004121485970487	0
4.469780450639737	0.6153292346890187	-1.627717192571592	0	-1.59480953298672	-0.2234992161114734	0
4.478613597215031	0.601244370363114	-1.6296184910200087	0	-1.5942529550469642	-0.20699402462676833	0
4.487431411467867	0.5871896714479973	-1.6313711175634926	0	-1.5935128705410277	-0.1905272637292398	0
4.496234047674582	0.5731664835857321	-1.6329759512255497	0	-1.5925901938449294	-0.17410053733560132	0
4.505021660742725	0.5591761354107132	-1.634433875742776	0	-1.591485843229633	-0.15771542943282246	0
4.513794408664476	0.5452199348425882	-1.6357457796380672	0	-1.5902007401206733	-0.1413734997390126	0
4.522552453876129	0.5312991671418104	-1.636912555923309	0	-1.5887358082528844	-0.12507628143285104	0
4.531295956185862	0.5174151063700525	-1.6379351007598282	0	-1.5870919743364844	-0.1088252945745174	0
4.540025082342528	0.5035690004058246	-1.6388143143567024	0	-1.585270165964216	-0.09262202856692661	0
4.548739992549422	0.48976209257119024	-1.6395510991825921	0	-1.5832713138638785	-0.07646796746910195	0
4.5574408567080145	0.4759955960958359	-1.6401463612862668	0	-1.581096348089699	-0.060364560115304666	0
4.566127846287108	0.4622707072750097	-1.6406010089733893	0	-1.5787461990575558	-0.044313235519818514	0
4.574801128003795	0.44858861567462194	-1.6409159523284815	0	-1.5762217990467535	-0.028315414810325738	0
4.5834608763697915	0.4349504845535692	-1.6410921035819135	0	-1.5735240784141196	-0.012372488333577208	0
4.592107265422806	0.42135746418334735	-1.641130376355953	0	-1.5706539673966826	0.003514168764601651	0
4.600740477954866	0.4078106776088233	-1.6410316853700608	0	-1.5676123925929093	0.01934321317783486	0
4.609373226768983	0.3942916327953161	-1.6407965057961122	0	-1.5643954829456084	0.03513621337133832	0
4.618009614627445	0.3807954349528106	-1.6404249624492915	0	-1.5610018202986196	0.05089883749681108	0
4.6266487691258344	0.36732499400057117	-1.6399172691281991	0	-1.557431776275114	0.06662763437853683	0
4.635289838744321	0.35388317617364645	-1.6392737091492178	0	-1.5536858006194063	0.08231920520009867	0
4.643932005344451	0.34047278338506054	-1.638494632199991	0	-1.5497644130651056	0.09797022760429226	0
4.652574474234794	0.3270965676267025	-1.6375804525365807	0	-1.5456682045026906	0.1135774388796585	0
4.6612164848490805	0.31375721343786545	-1.6365316454240142	0	-1.541397828921114	0.1291376564161092	0
4.669857306775336	0.3004573432423458	-1.635348744676404	0	-1.5369540017056516	0.1446477714630251	0
4.678496234771466	0.2871995242261203	-1.634032340713395	0	-1.5323374989404699	0.16010474110017037	0
4.6871326005048966	0.27398624961253165	-1.6325830761284932	0	-1.5275491478467575	0.17550561005792603	0
4.695765762630854	0.2608199533431985	-1.6310016442963404	0	-1.5225898284496597	0.19084749358040595	0
4.704395111962389	0.24770300165772338	-1.629288785778225	0	-1.5174604673001129	0.20612758722245125	0
4.7130200606198125	0.23463770914337612	-1.6274452877955272	0	-1.5121620405666107	0.22134314813548753	0
4.721640062522514	0.22162630729838917	-1.6254719772792658	0	-1.5066955582242774	0.2364915316617582	0
4.7302545887975755	0.20867098152597668	-1.6233697234014588	0	-1.5010620757296125	0.25157014822806273	0
4.738863145353406	0.19577384434127598	-1.6211394310991805	0	-1.4952626797903021	0.26657649452216703	0
4.747465258384193	0.18293695702241938	-1.618782042047189	0	-1.4892984946047094	0.2815081282701499	0
4.756060485452719	0.17016231288932482	-1.6162985293594867	0	-1.4831706713270019	0.2963626876713988	0
4.764648414554106	0.157451838813079	-1.6136898950514342	0	-1.4768803851552237	0.3111378896062164	0
4.77322865033195	0.1448074156686289	-1.610957171789625	0	-1.4704288423261427	0.3258315058342718	0
4.781800821120922	0.13223086783944968	-1.6081014187805454	0	-1.463817272459881	0.3404413751835266	0
4.790364588144495	0.1197239499193539	-1.6051237162861138	0	-1.4570469183677648	0.354965418967511	0
4.798919623961745	0.10728837845656361	-1.6020251707184203	0	-1.4501190500104164	0.3694016040885698	0
4.807465632806005	0.0949258024185087	-1.5988069055446597	0	-1.4430349458252152	0.38374797731595084	0
4.816002331442398	0.08263783126380429	-1.5954700661698842	0	-1.4357959055892835	0.3980026326737095	0
4.8245294567747505	0.07042602403977909	-1.5920158154544528	0	-1.4284032420408153	0.41216372408430324	0
4.833046774510662	0.05829187735942399	-1.5884453281467616	0	-1.420858270698778	0.42622947928137167	0
4.841554054660498	0.046236860702888384	-1.5847597992097928	0	-1.4131623290385176	0.4401981588614942	0
4.850051096036921	0.03426238177838197	-1.5809604319717534	0	-1.4053167527394852	0.45406809642421153	0
4.858537705036619	0.022369816959005882	-1.5770484456408638	0	-1.3973228926898147	0.4678376632840156	0
4.867013713333872	0.010560486699756918	-1.5730250658615632	0	-1.3891820966430966	0.4815052969293436	0
4.875478957996169	-0.0011643162499298705	-1.5688915324409198	0	-1.3808957260582138	0.49506946834453414	0
4.883933294767476	-0.012803345098316652	-1.5646490918490505	0	-1.372465141772779	0.5085287031312558	0
4.892392807724528	-0.024377506525523104	-1.560290535864179	0	-1.3638750948760603	0.5219071296643102	0
4.900867720321702	-0.03589921816084696	-1.5558109451804818	0	-1.3551152866974778	0.5352190262181485	0
4.9093572709251125	-0.0473657454172605	-1.5512109001041288	0	-1.3461863445456448	0.5484611477334442	0
4.917860684103983	-0.05877435366680728	-1.5464910495144615	0	-1.3370889823514849	0.5616302515022041	0
4.926377160193601	-0.07012229643977787	-1.5416521174149755	0	-1.3278240129980108	0.5747230837245008	0
4.93490588454083	-0.08140683019445344	-1.5366948986735482	0	-1.3183923397724258	0.5877363967491844	0
4.9434460167871395	-0.09262520248249616	-1.5316202659643514	0	-1.308794969367913	0.6006669356189771	0
4.951996699832434	-0.10377466633790416	-1.5264291653989366	0	-1.2990330033244455	0.6135114548712524	0
4.960557062051591	-0.11485248548834583	-1.5211226156188589	0	-1.289107636321813	0.6262667247353249	0
4.969126204593124	-0.12585592038197616	-1.51570171618327	0	-1.2790201718619205	0.6389295152500851	0
4.977703219742234	-0.13678225443121347	-1.5101676366095897	0	-1.2687720018362334	0.6514966266898453	0
4.986287183005457	-0.14762878609255461	-1.5045216214021966	0	-1.2583646161685573	0.6639648806405913	0
4.994877160377209	-0.15839284039625695	-1.4987649853399787	0	-1.2477995944193434	0.6763311334561105	0
5.003472203008183	-0.16907176444433863	-1.4928991168311203	0	-1.2370786123832531	0.6885922712767232	0
5.012071349443799	-0.17966293254021024	-1.486925476289576	0	-1.2262034395368375	0.7007452161253236	0
5.0206736377760866	-0.19016376322810988	-1.4808455872122261	0	-1.215175923390734	0.712786945645465	0
5.029278090957074	-0.20057170320782622	-1.4746610457684222	0	-1.203998007621092	0.7247144748251063	0
5.037883732388403	-0.2108842483314052	-1.4683735090839471	0	-1.1926717115444274	0.7365248802543761	0
5.046489582042698	-0.22109894053581497	-1.461984696925439	0	-1.1811991340572379	0.7482152967646659	0
5.055094656288678	-0.23121336934642853	-1.455496390795855	0	-1.1695824528887715	0.7597829193139276	0
5.063697975861956	-0.24122518279950364	-1.4489104267096853	0	-1.15782391261892	0.7712250156320989	0
5.072298562704195	-0.2511320850136565	-1.4422286960885522	0	-1.1459258273436117	0.7825389235762918	0
5.080895443262198	-0.26093184127035923	-1.4354531417087122	0	-1.1338905745205636	0.7937220570679008	0
5.089487647725659	-0.270622278259148	-1.4285857566609805	0	-1.1217205942377404	0.8047719064955154	0
5.098074216338584	-0.2802012921802911	-1.4216285775616557	0	-1.1094183783331368	0.8156860480683275	0
5.106654198174137	-0.28966684806329873	-1.4145836835553507	0	-1.0969864698536953	0.8264621431304614	0
5.1152266508351145	-0.29901698012277217	-1.407453194607577	0	-1.0844274612522293	0.8370979386585544	0
5.123790644073985	-0.3082497962811352	-1.4002392664801333	0	-1.0717439867610419	0.8475912724908495	0
5.13234526164459	-0.31736348048427554	-1.3929440869865815	0	-1.0589387170697426	0.8579400760232933	0
5.14088959917078	-0.32635629064420146	-1.3855698755901416	0	-1.0460143598807448	0.8681423719299347	0
5.149422770005659	-0.3352265649365246	-1.3781188761172836	0	-1.0329736483921574	0.8781962813580381	0
5.157943897793376	-0.34397271401258916	-1.3705933609347876	0	-1.0198193498694923	0.8881000151366356	0
5.1664521267815795	-0.35259323159936673	-1.3629956196424045	0	-1.0065542471046522	0.8978518858219338	0
5.174946614503652	-0.36108668670374916	-1.3553279631734954	0	-0.9931811468291192	0.9074502988874433	0
5.183426536762759	-0.3694517283867253	-1.3475927170602986	0	-0.9797028691685008	0.9168937581437563	0
5.191891086051074	-0.377687083727731	-1.3397922205165853	0	-0.966122247247516	0.926180863441983	0
5.200339470511202	-0.3857915563673154	-1.3319288251286137	0	-0.9524421260803182	0.9353103090346616	0
5.208770917543687	-0.3937640294326129	-1.3240048892421852	0	-0.9386653539531356	0.9442808868678575	0
5.21718466933847	-0.4016034606325723	-1.3160227798832522	0	-0.9247947868919743	0.9530914810460596	0
5.225579986916991	-0.40930888541432286	-1.3079848667632021	0	-0.9108332793379841	0.9617410713693311	0
5.233956144226728	-0.41687941080066115	-1.299893525758714	0	-0.8967836912630259	0.970228726393056	0
5.242312435502483	-0.4243142213771049	-1.2917511297450575	0	-0.8826488732908785	0.9785536101240487	0
5.250648165902509	-0.4316125700742692	-1.2835600555999664	0	-0.8684316798734822	0.9867149716622573	0
5.258962659718337	-0.438773784704202	-1.2753226742238446	0	-0.8541349529526486	0.9947121524935737	0
5.267255251572018	-0.44579725945538595	-1.267041357256382	0	-0.8397615345796475	1.0025445769492016	0
5.2755252942757425	-0.4526824608477551	-1.2587184674136898	0	-0.8253142510788662	1.0102117588232211	0
5.283772150610701	-0.45942891992145496	-1.2503563648649956	0	-0.8107959250261316	1.0177132926243582	0
5.29199519665102	-0.46603623428715407	-1.2419574021854192	0	-0.7962093673768309	1.0250488558325044	0
5.300193824619557	-0.4725040694780104	-1.2335239196782932	0	-0.7815573702042629	1.0322182103483528	0
5.308367427251166	-0.4788321458264672	-1.2250582598340085	0	-0.7668427326676648	1.0392211879081805	0
5.316515416272675	-0.4850202523420689	-1.216562746789122	0	-0.7520682261593652	1.046057705435458	0
5.324637213052357	-0.49106823839908076	-1.208039694352686	0	-0.7372366090510338	1.052727755771925	0
5.332732249212107	-0.49697601341309483	-1.199491403900561	0	-0.722350623823982	1.0592314072754347	0
5.340799956896125	-0.5027435391122915	-1.1909201733015924	0	-0.7074130134083877	1.0655687952780226	0
5.34883978280235	-0.5083708391051378	-1.1823282807724012	0	-0.6924264938477165	1.0717401325781788	0
5.356851179453283	-0.5138579917401196	-1.1737179927690478	0	-0.677393768798396	1.0777457015281284	0
5.364833606922795	-0.519205130647055	-1.1650915609025605	0	-0.6623175249075012	1.083585854580134	0
5.3727865305636975	-0.524412442507357	-1.1564512231788062	0	-0.6472004347269168	1.0892610117937573	0
5.380709421358248	-0.5294801666625776	-1.147799202473841	0	-0.6320451547974036	1.094771660356133	0
5.388601754777455	-0.5344085937473237	-1.1391377066653607	0	-0.6168543266233228	1.1001183530354264	0
5.396463012551605	-0.5391980661547572	-1.1304689256101557	0	-0.6016305721109733	1.1053017086201653	0
5.4042926828721445	-0.5438489773986188	-1.1217950298360044	0	-0.5863764919856039	1.1103224111444268	0
5.4120902549337355	-0.54836176820296	-1.1131181755703312	0	-0.5710946753600532	1.1151812055862902	0
5.419855223789186	-0.5527369288043777	-1.104440498405397	0	-0.5557876893306296	1.1198789002773621	0
5.427587089149636	-0.5569749975177365	-1.0957641136585385	0	-0.5404580803161146	1.1244163652586299	0
5.43528535091459	-0.5610765576766862	-1.0870911204865727	0	-0.525108382058649	1.1287945289101582	0
5.442949518578688	-0.5650422420426604	-1.078423590419692	0	-0.5097410960630019	1.133014382555818	0
5.450579095405918	-0.5688727238564667	-1.0697635843760858	0	-0.4943587224609874	1.137076970813151	0
5.458173596896652	-0.572568725760159	-1.0611131309612039	0	-0.47896372226028294	1.140983400967258	0
5.465732540939307	-0.5761310138733414	-1.0524742367694955	0	-0.4635585362812468	1.1447348365191108	0
5.473255445429937	-0.5795603961119524	-1.0438488883709833	0	-0.44814558944302874	1.1483324952841023	0
5.480741835903097	-0.5828577250467619	-1.0352390428415918	0	-0.432727274572149	1.1517776522423144	0
5.488191240411063	-0.5860238947226265	-1.0266466328919637	0	-0.41730596223120797	1.1550716360181101	0
5.495603191453606	-0.5890598407736772	-1.0180735639646488	0	-0.4018839962131181	1.1582158288200954	0
5.502977225868733	-0.5919665395615552	-1.0095217136907948	0	-0.3864636932331391	1.161211665342801	0
5.510312887183323	-0.5947450082269137	-1.0009929285162018	0	-0.37104733749216695	1.1640606325944827	0
5.5176097200677905	-0.5973963017067463	-0.9924890295328351	0	-0.35563719185804915	1.166764266599991	0
5.524867281610385	-0.5999215159792097	-0.9840117987639182	0	-0.3402354736571881	1.1693241554623865	0
5.532085130366551	-0.6023217830401864	-0.9755629913515215	0	-0.32484437732755733	1.1717419339587698	0
5.539262828717388	-0.6045982710042477	-0.9671443323167637	0	-0.3094660692094832	1.1740192833925822	0
5.546399951990069	-0.6067521859711519	-0.9587575053615023	0	-0.29410266764995113	1.1761579331459042	0
5.553496080795633	-0.6087847683696916	-0.9504041613629819	0	-0.27875625898587647	1.1781596566703294	0
5.560550797842181	-0.6106972911838882	-0.9420859217215771	0	-0.26342890429471943	1.1800262694207646	0
5.567563705775807	-0.6124910636870087	-0.9338043569243729	0	-0.24812260038453487	1.1817596321245156	0
5.574534408016254	-0.6141674249206857	-0.9255610087538857	0	-0.23283932108943048	1.1833616439986907	0
5.581462518726377	-0.6157277452721364	-0.9173573782080174	0	-0.21758099544789303	1.1848342438973045	0
5.588347663008453	-0.6171734251613494	-0.909194924955062	0	-0.20234950700746926	1.186179408592907	0
5.595189475039492	-0.6185058933280386	-0.9010750692761257	0	-0.18714669775784745	1.1873991506870674	0
5.601987604088927	-0.6197266066484479	-0.8929991846929403	0	-0.171974354591874	1.1884955179153252	0
5.608741706733319	-0.620837047245384	-0.884968607015942	0	-0.15683422647012935	1.189470589966029	0
5.615451452839379	-0.6218387222638505	-0.8769846270908854	0	-0.14172801102434976	1.190326477731904	0
5.622116528294926	-0.6227331626994254	-0.8690484874249518	0	-0.12665734822537006	1.191065321628954	0
5.628736623314855	-0.6235219203798223	-0.8611613960351222	0	-0.11162384676423988	1.1916892884129777	0
5.635311448405076	-0.6242065686833989	-0.853324507404521	0	-0.09662904794784731	1.192200571087668	0
5.641840725409481	-0.6247886997965071	-0.8455389331417252	0	-0.08167444589355836	1.1926013859198956	0
5.648324191334236	-0.6252699236417311	-0.8378057374646406	0	-0.06676147883550415	1.1928939708235367	0
5.654761602831219	-0.6256518665113109	-0.8301259319286642	0	-0.051891518719008135	1.193080583399144	0
5.661152718564451	-0.6259361684974125	-0.8225004965817544	0	-0.037065911980860976	1.193163498453135	0
5.667497322078027	-0.6261244834081215	-0.8149303528388366	0	-0.022285926852153033	1.1931450067819929	0
5.673795212230884	-0.6262184764249392	-0.8074163750835568	0	-0.007552775378782392	1.193027412659799	0
5.680046216172552	-0.6262198224669333	-0.7999593754210113	0	0.007132417031817356	1.192813031312789	0
5.68625016116836	-0.6261302043298435	-0.7925601375614996	0	0.021768545525146267	1.1925041875844624	0
5.692429844661924	-0.6259504766036638	-0.785192034434377	0	0.03640905892231207	1.1921015431684128	0
5.698584306313232	-0.6256813715208543	-0.777856766572335	0	0.051051705771008885	1.1916064628082093	0
5.704712232554917	-0.625323700758925	-0.7705564382860587	0	0.06569338440686404	1.1910204194276262	0
5.710812319444256	-0.6248783519482993	-0.7632931237322371	0	0.08033099688553305	1.1903449770661108	0
5.716883279188068	-0.6243462871109379	-0.756068858086296	0	0.09496146432414752	1.1895817881160493	0
5.722923838970649	-0.6237285413335775	-0.7488856379518012	0	0.10958172386122535	1.18873259102378	0
5.728932748375968	-0.6230262204425432	-0.7417454116186708	0	0.1241887463652386	1.1877992066123038	0
5.734908777649007	-0.6222404992679885	-0.7346500803018953	0	0.1387795320869689	1.1867835352947018	0
5.740850727841472	-0.6213726182094932	-0.7276014853509578	0	0.1533511353025456	1.1856875520919776	0
5.746757426260148	-0.6204238813574702	-0.7206014130115584	0	0.16790065323209621	1.184513303739003	0
5.7526277366780665	-0.6193956522980473	-0.713651581768434	0	0.1824252511768934	1.1832629028833253	0
5.758460560842575	-0.6182893507248876	-0.7067536401337262	0	0.19692216657038142	1.1819385234144206	0
5.764254836577248	-0.6171064496288067	-0.699909168557491	0	0.21138870453815325	1.1805423964903683	0
5.770009546639922	-0.6158484702158104	-0.6931196687277367	0	0.22582226030418567	1.1790768038951174	0
5.775723717556298	-0.6145169784635852	-0.686386564840968	0	0.24022031683768247	1.1775440734253104	0
5.781396424323402	-0.6131135802880897	-0.6797111980504935	0	0.2545804572754242	1.175946572696916	0
5.787026786024032	-0.6116399187572227	-0.6730948317224157	0	0.26890035447945543	1.1742867053442085	0
5.792613974959874	-0.6100976678657768	-0.6665386408839166	0	0.2831777948906126	1.1725669033540056	0
5.798157215283094	-0.6084885286683757	-0.6600437141458763	0	0.2974106760124198	1.170789622176108	0
5.803655783602931	-0.60681422493781	-0.6536110533878995	0	0.3115970089170031	1.16895733534012	0
5.809109009019766	-0.605076498985464	-0.6472415741992733	0	0.3257349193318579	1.1670725293076576	0
5.814516271843336	-0.6032771079569161	-0.6409361079306032	0	0.3398226453267567	1.1651376988900566	0
5.8198770098005586	-0.6014178176193365	-0.6346953950914127	0	0.3538585546037119	1.1631553400411325	0
5.825190710918166	-0.5995004005656651	-0.6285200943629502	0	0.36784112717826833	1.161127947479838	0
5.8304569179518095	-0.5975266306492613	-0.6224107782065271	0	0.381768968182307	1.1590580083270139	0
5.835675223613628	-0.5954982807309167	-0.6163679392312765	0	0.39564079657527396	1.1569479993322804	0
5.840845273062233	-0.5934171178942345	-0.6103919881694594	0	0.4094554530082035	1.1548003814960541	0
5.845966760691492	-0.5912849009126345	-0.6044832585039943	0	0.42321189263326625	1.152617597121417	0
5.851039428836334	-0.5891033771909057	-0.5986420088930294	0	0.4369091829355218	1.1504020663655325	0
5.8560630669906955	-0.5868742796287458	-0.5928684250280302	0	0.4505465029531563	1.1481561837796055	0
5.861037509128642	-0.584599324475236	-0.587162623688816	0	0.46412313735029415	1.1458823159147775	0
5.865962635309986	-0.5822802074012298	-0.5815246518915302	0	0.4776384821582244	1.1435827972086303	0
5.870838364403573	-0.5799186038495883	-0.5759544962205946	0	0.49109202620638015	1.1412599301966238	0
5.875664656637769	-0.5775161650598807	-0.570452080887233	0	0.5044833593552001	1.1389159814586476	0
5.880441510444024	-0.5750745168852502	-0.5650172723256978	0	0.5178121651174784	1.1365531804088578	0
5.885168959173114	-0.5725952589717391	-0.5596498839016001	0	0.5310782127525064	1.1341737184583933	0
5.8898470709019035	-0.570079962556301	-0.554349677083989	0	0.5442813579174486	1.1317797468848056	0
5.894475945244023	-0.5675301699876227	-0.5491163660034464	0	0.5574215348941395	1.1293733764089002	0
5.899055712565112	-0.5649473931624758	-0.5439496192564318	0	0.5704987555112508	1.1269566757727838	0
5.903586530998826	-0.5623331133404245	-0.5388490641706849	0	0.5835131017743589	1.1245316716602398	0
5.908068585917763	-0.5596887797588169	-0.5338142882694024	0	0.5964647254273224	1.1221003475263456	0
5.91250208569651	-0.5570158105775374	-0.5288448448738845	0	0.6093538367654967	1.1196646446111016	0
5.916887262646119	-0.5543155909607194	-0.5239402528592328	0	0.6221807082887628	1.1172264603394193	0
5.921224370293747	-0.5515894734314907	-0.5191000004889703	0	0.6349456677765215	1.1147876488504191	0
5.925513681162316	-0.5488387781345323	-0.5143235486430884	0	0.6476490926633718	1.112350021441132	0
5.929755486288405	-0.5460647921405486	-0.5096103320724616	0	0.6602914094706048	1.109915346175912	0
5.933950093213477	-0.5432687698330217	-0.5049597623240325	0	0.6728730886923068	1.1074853484858618	0
5.9380978232496044	-0.5404519339607801	-0.5003712314245707	0	0.685394637353924	1.105061712339192	0
5.942199013156055	-0.5376154738321366	-0.49584411064653755	0	0.6978566047907401	1.1026460789569759	0
5.9462540114536715	-0.534760547205127	-0.4913777551828394	0	0.7102595722627963	1.1002400487473023	0
5.950263177716986	-0.53188828031228	-0.48697150548362433	0	0.7226041514143509	1.0978451816179584	0
5.95422688065964	-0.5289997688339009	-0.4826246898890064	0	0.7348909789750685	1.0954629980924848	0
5.958145500178767	-0.5260960760624915	-0.47833662289096507	0	0.7471207236971524	1.0930949781230237	0
5.962019422709718	-0.5231782360036596	-0.4741066107047838	0	0.7592940725379109	1.0907425639914725	0
5.9658490424544635	-0.5202472522914474	-0.4699339503656931	0	0.7714117349668251	1.0884071597523393	0
5.969634758934084	-0.5173040998981725	-0.465817932819203	0	0.7834744357469129	1.0860901329540122	0
5.973376978611303	-0.5143497237870507	-0.46175784155040683	0	0.7954829205609818	1.08379281393066	0
5.977076110916732	-0.5113850419688858	-0.4577529572724183	0	0.8074379437709137	1.0815164985645966	0
5.980732569681867	-0.508410944415347	-0.4538025567097117	0	0.8193402733500827	1.0792624477810822	0
5.984346772539829	-0.5054282935589237	-0.44990591357477683	0	0.8311906893811908	1.0770318883181158	0
5.987919138739232	-0.5024379261732934	-0.4460623012273993	0	0.8429899772630496	1.0748260145106108	0
5.991450090610896	-0.4994406522851468	-0.4422709913723985	0	0.8547389328476444	1.072645987847935	0
5.994940050322536	-0.49643725806348016	-0.4385312578067739	0	0.8664383519841472	1.070492939462233	0
5.9983894431432185	-0.49342850321827103	-0.4348423731565145	0	0.8780890416882212	1.0683679686183736	0
6.001798693536827	-0.49041512454803643	-0.4312036132881307	0	0.8896918073519202	1.0662721456463442	0
6.005168226546977	-0.4873978349877415	-0.42761425602681613	0	0.9012474576050209	1.0642065116213757	0
6.0084984662509795	-0.4843773252318454	-0.42407358299292075	0	0.9127567992577112	1.0621720798581797	0
6.011789837222151	-0.48135426267974146	-0.4205808782183513	0	0.9242206425467119	1.0601698355706588	0
6.0150427624821985	-0.4783292935603533	-0.4171354304833309	0	0.9356397942805068	1.0582007376864067	0
6.018257664008785	-0.47530304277293917	-0.41373653291884943	0	0.9470150597527899	1.0562657191009035	0
6.021434961232297	-0.47227611561530775	-0.4103834847247632	0	0.9583472375648754	1.0543656881473331	0
6.024575073111179	-0.46924909613913957	-0.4070755890943928	0	0.9696371271309242	1.0525015279177508	0
6.027678416188983	-0.4662225493009801	-0.4038121553746655	0	0.9808855219412205	1.0506740980016323	0
6.03074540498959	-0.46319702091976117	-0.40059249874294256	0	0.9920932110856765	1.0488842348158511	0
6.0337764511028045	-0.4601730389161282	-0.39741594125075597	0	1.0032609760199533	1.0471327527020184	0
6.0367719640057524	-0.45715111284670024	-0.3942818110349699	0	1.0143895936560987	1.0454204440053096	0
6.039732350257251	-0.4541317350463376	-0.3911894432276979	0	1.0254798334983062	1.0437480800980885	0
6.042658013381491	-0.4511153811040383	-0.3881381801320842	0	1.0365324572568688	1.042116411989038	0
6.045549355663444	-0.4481025083382138	-0.38512736940065917	0	1.047548225764847	1.0405261698806085	0
6.048406772082954	-0.44509356246941045	-0.3821563703913294	0	1.0585278759211967	1.0389780670400341	0
6.051230659791568	-0.44208896806418113	-0.3792245443357864	0	1.0694721569405714	1.0374727951396165	0
6.054021408243227	-0.4390891392520609	-0.3763312646303966	0	1.0803817925474168	1.0360110301422314	0
6.056779405884182	-0.4360944730134115	-0.37347590990171864	0	1.0912575067669803	1.034593429202547	0
6.059505037476532	-0.43310535234701547	-0.37065786680208035	0	1.1021000136653478	1.0332206326209346	0
6.062198683454603	-0.43012214734462834	-0.3678765306793759	0	1.1129100147378939	1.0318932646417776	0
6.064860721767839	-0.4271452135075772	-0.36513130367454455	0	1.1236882062729538	1.0306119330164278	0
6.067491525661214	-0.42417489454744106	-0.36242159701049215	0	1.1344352704450298	1.0293772305699733	0
6.070091465200413	-0.42121152103636955	-0.359746829409779	0	1.1451518814299995	1.0281897349126472	0
6.072660908063676	-0.41825540980156556	-0.3571064262726356	0	1.1558387087921789	1.0270500085775864	0
6.075200215782213	-0.4153068685734813	-0.3544998235256025	0	1.1664964018664332	1.025958601145397	0
6.077709748835179	-0.4123661904464205	-0.35192646236697755	0	1.1771256109525539	1.0249160474280619	0
6.080189861939269	-0.40943365965522655	-0.34938579408104714	0	1.187726967581512	1.0239228699400469	0
6.082640907293407	-0.4065095481145347	-0.3468772766826864	0	1.1983010981538251	1.0229795779375377	0
6.085063232804495	-0.40359411781428406	-0.3444003767077682	0	1.2088486163890302	1.0220866685595595	0
6.087457182827806	-0.40068762025683685	-0.341954568422939	0	1.219370126449047	1.021244626925259	0
6.089823097966654	-0.3977902969997175	-0.339539333996809	0	1.2298662220443597	1.0204539266011534	0
6.092161315254447	-0.39490237973232545	-0.33715416327788944	0	1.240337487206898	1.0197150299205062	0
6.094472168204722	-0.392024090502058	-0.3347985537057003	0	1.2507844965046464	1.0190283883510702	0
6.0967559863941645	-0.38915564252217005	-0.3324720106955994	0	1.2612078131233706	1.018394442984788	0
6.099013095409958	-0.386297240538359	-0.3301740476494015	0	1.2716079885205174	1.0178136248772967	0
6.1012438175416435	-0.3834490802400967	-0.3279041852069917	0	1.2819855655365586	1.0172863551993403	0
6.103448471672885	-0.3806113486589912	-0.3256619513122123	0	1.2923410779082547	1.0168130456282176	0
6.105627373133756	-0.3777842246216351	-0.32344688131695937	0	1.302675049560059	1.0163940987243951	0
6.107780832568056	-0.37496788050124286	-0.32125851908430064	0	1.3129879891088105	1.0160299084335729	0
6.10990915853193	-0.3721624790981232	-0.3190964142983858	0	1.323280402172904	1.0157208599169447	0
6.112012654887044	-0.36936817729790455	-0.31696012506419463	0	1.3335527788634052	1.0154673303099622	0
6.114091622894775	-0.36658512356995837	-0.31484921572931773	0	1.3438056038203716	1.0152696886967505	0
6.1161463594438015	-0.3638134605691246	-0.3127632586328114	0	1.3540393474939934	1.0151282966083868	0
6.118177158196364	-0.36105332386135053	-0.31070183288916836	0	1.364254471649673	1.0150435081469242	0
6.120184310167465	-0.3583048413552517	-0.30866452374825853	0	1.3744514323073702	1.0150156702812039	0
6.122168102610125	-0.3555681350408532	-0.3066509236739528	0	1.384630674116255	1.0150451231849236	0
6.124128823872803	-0.3528433144636603	-0.30466062735975685	0	1.39479265548851	1.0151322007275834	0
6.126066758900087	-0.350130483045754	-0.3026932362399265	0	1.4049378260228618	1.0152772310028302	0
6.1279821842229225	-0.3474297454010318	-0.30074836352034723	0	1.415066599812644	1.0154805359846855	0
6.129875373092492	-0.3447412004951845	-0.29882562891385206	0	1.4251793815789031	1.015742431760812	0
6.131746596440372	-0.34206494048129904	-0.29692465761086784	0	1.4352765717886757	1.0160632289328233	0
6.133596121161607	-0.339401053344241	-0.29504508196900925	0	1.4453585574143428	1.0164432326064654	0
6.135424210352666	-0.3367496228013586	-0.29318654121858406	0	1.4554257129341055	1.016882742522399	0
6.137231124958013	-0.33411072612203724	-0.2913486797351852	0	1.4654784092708082	1.0173820536300304	0
6.139017122493705	-0.33148443615857065	-0.2895311482829317	0	1.4755170067685262	1.017941456038639	0
6.140782457512682	-0.3288708208645094	-0.2877336034878301	0	1.48554185766343	1.0185612353219846	0
6.142527381414597	-0.3262699437631388	-0.2859557079779004	0	1.4955533049248797	1.0192416726471814	0
6.144252142015255	-0.32368186478729166	-0.2841971307696217	0	1.5055516796173065	1.019983044738611	0
6.145956985455352	-0.3211066375976593	-0.28245754526903627	0	1.51553731186583	1.0207856248707083	0
6.147642153461686	-0.31854431387473275	-0.2807366320120943	0	1.5255105148585308	1.0216496818436571	0
6.149307885235907	-0.3159949406673869	-0.27903407668750835	0	1.5354715956476586	1.022575480924618	0
6.150954417960663	-0.3134585597633743	-0.2773495695654949	0	1.545420858237306	1.0235632843984377	0
6.152581985050223	-0.31093521053614726	-0.2756828072345895	0	1.5553585930131888	1.0246133507439956	0
6.1541908169489545	-0.3084249289062539	-0.27403349173655195	0	1.5652850812963761	1.025725935141946	0
6.155781142273064	-0.30592774571276043	-0.2724013293446468	0	1.5752006023386171	1.026901290446578	0
6.157353186256369	-0.30344368928866416	-0.2707860321061048	0	1.585105423680949	1.0281396662891908	0
6.158907171147104	-0.3009727850153464	-0.26918731738805163	0	1.5949998033758284	1.029441309398872	0
6.160443317807524	-0.29851505292160174	-0.2676049061816604	0	1.604884000131061	1.0308064651225386	0
6.161961842255361	-0.29607051335418383	-0.266038526614815	0	1.614758251031287	1.032235374540931	0
6.163462959856227	-0.293639180421997	-0.26448790958627716	0	1.6246227983686006	1.0337282782896338	0
6.16494688164938	-0.29122106804865167	-0.262952792507817	0	1.6344778656779533	1.0352854132465439	0
6.166413817505231	-0.28881618500751927	-0.261432915997129	0	1.6443236783164294	1.0369070157404432	0
6.167863973991982	-0.2864245385209654	-0.25992802603639353	0	1.6541604492896407	1.0385933195059998	0
6.169297555716546	-0.2840461322032476	-0.2584378725383019	0	1.6639883880978192	1.0403445572410646	0
6.170714764078622	-0.2816809682531124	-0.2569622105950167	0	1.67380769213274	1.0421609592300227	0
6.172115798106238	-0.279329046214333	-0.255500799568412	0	1.6836185521666283	1.044042754361493	0
6.173500855363679	-0.2769903615634342	-0.254053402096476	0	1.6934211587115722	1.0459901715405475	0
6.174870129804928	-0.27466490944553557	-0.25261978629070564	0	1.7032156868165207	1.0480034368526407	0
6.17622381349563	-0.27235268190863116	-0.2511997238980071	0	1.7130023079903036	1.0500827759506461	0
6.177562096435321	-0.2700536683086223	-0.24979299044154482	0	1.722781188945032	1.0522284139933993	0
6.1788851658737025	-0.26776785660055097	-0.2483993658979358	0	1.7325524864927109	1.0544405746438408	0
6.180193206548313	-0.2654952330637274	-0.2470186344108387	0	1.7423163490209557	1.0567194804069902	0
6.181486401415523	-0.26323578114775925	-0.24565058348015756	0	1.7520729218070508	1.0590653539608084	0
6.1827649312365	-0.26098948229236946	-0.24429500435730742	0	1.7618223438952494	1.0614784175895946	0
6.184028974416923	-0.2587563163212062	-0.24295169217718465	0	1.771564746729712	1.0639588929346109	0
6.1852787070305295	-0.2565362615168442	-0.24162044589749068	0	1.7813002541352165	1.0665070010396476	0
6.1865143027425695	-0.2543292948730052	-0.24030106834586948	0	1.7910289815028158	1.0691229621745753	0
6.187735933831499	-0.25213539037292354	-0.2389933650923467	0	1.8007510437087928	1.0718069980617884	0
6.188943769882983	-0.24995452142171393	-0.23769714580741838	0	1.810466544720633	1.074559329187301	0
6.190137978427709	-0.24778665981623116	-0.23641222354828936	0	1.8201755824082415	1.0773801761309123	0
6.1913187252187445	-0.24563177533675887	-0.23513841442507227	0	1.8298782506925035	1.080269760298521	0
6.192486173821045	-0.24348983658738904	-0.23387553800817715	0	1.8395746360855132	1.0832283030136922	0
6.193640485538405	-0.2413608112357477	-0.23262341737735046	0	1.8492648168493626	1.0862560252821685	0
6.194781820044756	-0.23924466494711125	-0.23138187840598742	0	1.8589488681087947	1.0893531494415274	0
6.195910335130824	-0.23714136193443897	-0.23015075000124274	0	1.8686268596670699	1.0925198986194684	0
6.19702618608821	-0.23505086620371624	-0.22892986474702448	0	1.8782988505142149	1.0957564949738363	0
6.19812952656089	-0.23297314006416958	-0.2277190579473838	0	1.8879648959031357	1.0990631620303495	0
6.199220508752146	-0.23090814381180783	-0.22651816736487368	0	1.8976250491492634	1.102440125469564	0
6.200299282361153	-0.2288558378235206	-0.22532703436024734	0	1.9072793521102351	1.1058876099086747	0
6.201365995431643	-0.22681618104710322	-0.22414550293389984	0	1.9169278424327434	1.1094058414281638	0
6.202420794329554	-0.224789131119826	-0.22297341972016776	0	1.9265705532676045	1.1129950475916415	0
6.203463823526607	-0.22277464486376775	-0.22181063419967742	0	1.9362075111591288	1.1166554567508022	0
6.204495225464067	-0.22077267863730418	-0.22065699882756484	0	1.945838734548313	1.1203872974921452	0
6.205515141150675	-0.2187831872585231	-0.21951236834059148	0	1.9554642391460584	1.1241908007533954	0
6.206523709524469	-0.21680612532289353	-0.21837660044607404	0	1.9650840317998997	1.1280661975060298	0
6.20752106848821	-0.21484144525261495	-0.21724955463204224	0	1.974698120181148	1.1320137227093365	0
6.2085073530911865	-0.2128891009484689	-0.21613109419562515	0	1.98430649514687	1.1360336081755267	0
6.209482697772977	-0.21094904344707588	-0.21502108368521858	0	1.993909152169274	1.1401260914113007	0
6.2104472350317685	-0.20902122361202444	-0.21391939038018734	0	2.0035060783848238	1.1442914104058717	0
6.211401095498372	-0.20710559207173643	-0.21282588418980947	0	2.01309725300986	1.1485298037690717	0
6.212344407776606	-0.20520209962539368	-0.21174043782095375	0	2.0226826454007476	1.152841509817818	0
6.213277300242329	-0.20331069367733753	-0.21066292468461095	0	2.032262233213857	1.1572267748488798	0
6.214199898185553	-0.20143132407659556	-0.20959322216563303	0	2.0418359731422937	1.1616858400029357	0
6.215112326331119	-0.1995639380868048	-0.2085312086970876	0	2.0514038264757573	1.1662189529183444	0
6.216014707146744	-0.1977084838933153	-0.20747676569985277	0	2.0609657414277245	1.1708263596086115	0
6.216907162451389	-0.1958649073738706	-0.20642977569006982	0	2.0705216698544717	1.1755083124741281	0
6.217789811547463	-0.19403315600758017	-0.20539012444525864	0	2.080071547231262	1.1802650606763596	0
6.218662772894716	-0.19221317549003905	-0.20435769902733528	0	2.0896153102781683	1.1850968587475232	0
6.219526163076211	-0.19040491193679532	-0.20333238898089795	0	2.099152885640193	1.1900039610533268	0
6.220380098146608	-0.18860830912233706	-0.20231408471582174	0	2.108684204576812	1.1949866294018325	0
6.221224691813558	-0.18682331235003283	-0.20130267965077278	0	2.1182091826755656	1.2000451226629896	0
6.222060056380583	-0.18504986655024636	-0.20029806908456865	0	2.1277277299143393	1.20517970187391	0
6.222886303237555	-0.18328791529133426	-0.1993001495876217	0	2.1372397561330763	1.2103906333119312	0
6.223703541725445	-0.18153740325263434	-0.1983088203551246	0	2.1467451578383305	1.2156781813829518	0
6.224511880601856	-0.17979827315420435	-0.1973239814214855	0	2.1562438349022566	1.2210426178506484	0
6.22531142658001	-0.17807046894107798	-0.1963455354179728	0	2.1657356733852384	1.2264842123523583	0
6.226102285450717	-0.17635393343214434	-0.19537338619652447	0	2.175220558423693	1.2320032396587894	0
6.226884562119023	-0.17464860827619297	-0.19440743876080033	0	2.1846983747080793	1.2375999802163016	0
6.227658359411205	-0.17295443660393672	-0.19344760072521808	0	2.1941689918557987	1.2432747116020417	0
6.228423778718651	-0.17127136169995558	-0.1924937815212486	0	2.2036322717101053	1.2490277126410632	0
6.22918092094027	-0.16959932497732147	-0.19154589120838963	0	2.2130880798495465	1.2548592705187434	0
6.229929885118769	-0.16793826902421646	-0.19060384216029866	0	2.2225362685615284	1.2607696705278266	0
6.230670769761597	-0.16628813473572177	-0.18966754739906563	0	2.231976693151344	1.2667592062119015	0
6.231403671372828	-0.16464886462220907	-0.18873692243299564	0	2.2414091931742446	1.2728281676566406	0
6.232128685633514	-0.16302040023953365	-0.18781188376125058	0	2.2508336071254815	1.2789768507525991	0
6.23284590680792	-0.16140268356237808	-0.1868923496162879	0	2.260249764622943	1.285205552262379	0
6.23355542838422	-0.15979565558935652	-0.1859782391348607	0	2.269657494565732	1.2915145752515802	0
6.234257342628726	-0.1581992573880648	-0.1850694729157095	0	2.279056619165128	1.297904225301361	0
6.234951740337474	-0.15661343071365325	-0.18416597333749707	0	2.2884469502964233	1.3043748080057407	0
6.235638711317389	-0.15503811696492462	-0.18326766393099708	0	2.297828295651825	1.3109266331569447	0
6.236318344285793	-0.15347325745534546	-0.1823744694997374	0	2.307200457205759	1.3175600137995669	0
6.2369907264438815	-0.15191879444498502	-0.18148631667709295	0	2.3165632250274686	1.3242752618428828	0
6.237655944903548	-0.15037466788568707	-0.18060313203462985	0	2.3259163969199257	1.3310727022146094	0
6.238314084911311	-0.1488408195657757	-0.17972484441818645	0	2.3352597535236166	1.3379526551383252	0
6.238965230819723	-0.147317190912697	-0.17885138366261308	0	2.344593071526796	1.344915445592885	0
6.239609465796741	-0.14580372371190628	-0.17798268097342876	0	2.3539161193106453	1.3519614001774043	0
6.240246872211854	-0.14430035924275111	-0.17711866840174695	0	2.3632286622776295	1.359090851185897	0
6.240877531630204	-0.14280703832280114	-0.1762592788390212	0	2.37253046268222	1.366304136710369	0
6.241501524009751	-0.14132370325082602	-0.17540444710726263	0	2.3818212675260364	1.373601591307055	0
6.242118928507837	-0.13985029594625176	-0.17455410886273398	0	2.3911008200686648	1.3809835548431924	0
6.242729823531874	-0.13838675785810828	-0.17370820051455457	0	2.4003688604859406	1.3884503732418356	0
6.243334286485066	-0.13693303060603734	-0.1728666595672336	0	2.4096251218715103	1.3960023954519019	0
6.243932393325929	-0.13548905708591633	-0.17202942523669784	0	2.41886932312071	1.403639967586865	0
6.2445242197111135	-0.13405477875545202	-0.17119643685288727	0	2.4281011862365274	1.4113634471810355	0
6.245109839919923	-0.1326301382632248	-0.1703676353583331	0	2.437320419526489	1.419173189461331	0
6.245689327804809	-0.1312150771806967	-0.1695429619663866	0	2.446526732195295	1.427069559660876	0
6.246262755609656	-0.12980953891783928	-0.1687223598350536	0	2.455719815413037	1.4350529169755635	0
6.246830195127833	-0.12841346593670896	-0.16790577242156604	0	2.464899360366254	1.44312363002229	0
6.247391717284508	-0.12702680079966805	-0.1670931440687173	0	2.4740650514729547	1.4512820712292427	0
6.247947391958374	-0.1256494866461959	-0.16628442026257959	0	2.4832165631840373	1.4595286140446695	0
6.248497288124327	-0.12428146687957296	-0.16547954742869245	0	2.4923535619744706	1.4678636347014966	0
6.249041473911419	-0.1229226850576828	-0.1646784728470383	0	2.5014757070233267	1.4762875129004633	0
6.249580016807524	-0.12157308441235568	-0.16388114434697199	0	2.510582653427006	1.4848006349277136	0
6.25011298342191	-0.12023260847151368	-0.16308751065248472	0	2.5196740480105717	1.4934033899546622	0
6.250640439195889	-0.11890120182561253	-0.16229752181824325	0	2.528749524022228	1.5020961649823266	0
6.251162449309361	-0.11757880787491753	-0.16151112787478022	0	2.5378087164032195	1.5108793594871701	0
6.251679077580833	-0.11626537163783889	-0.16072828047596313	0	2.546851242586295	1.5197533671185415	0
6.2521903874183	-0.11496083737727328	-0.1599489314703626	0	2.55587671865837	1.5287185913780543	0
6.25269644116585	-0.11366515029022922	-0.15917303388939122	0	2.5648847476856487	1.5377754343092207	0
6.253197300731723	-0.11237825493452439	-0.15840054098912165	0	2.573874930543313	1.5469243073877383	0
6.253693026912938	-0.11110009698821104	-0.15763140728668124	0	2.5828468536099525	1.5561656192444178	0
6.254183680151072	-0.10983062133613407	-0.15686558739416787	0	2.5918001020712134	1.565499789340587	0
6.25466931947018	-0.10856977484370299	-0.15610303767394768	0	2.6007342403120366	1.5749272277173199	0
6.255150003922321	-0.10731750264363957	-0.15534371398152153	0	2.609648838042915	1.5844483623942973	0
6.2556257914830615	-0.10607375102275632	-0.15458757339146836	0	2.618543449847752	1.59406361813967	0
6.256096739380482	-0.10483846660141928	-0.15383457368827919	0	2.627417620854887	1.603773422416846	0
6.256562903955157	-0.10361159673191088	-0.15308467359574257	0	2.636270883751173	1.6135782021362735	0
6.25702434127888	-0.10239308789731016	-0.15233783178351834	0	2.6451027702417256	1.6234783964644588	0
6.257481106472211	-0.10118288753083493	-0.1515940079628989	0	2.6539127978577377	1.6334744424395298	0
6.25793325398777	-0.09998094329984146	-0.15085316243660685	0	2.6627004749913654	1.6435667805776004	0
6.258380837598649	-0.09878720316266439	-0.15011525611992843	0	2.6714653003772937	1.6537558544088142	0
6.258823910551958	-0.09760161498347501	-0.149380250288327	0	2.680206765826335	1.6640421138314765	0
6.25926252531873	-0.09642412722451618	-0.14864810699196807	0	2.6889243510334433	1.674426009217979	0
6.259696733722284	-0.09525468863052848	-0.14791878884868817	0	2.6976175257633095	1.684907994033018	0
6.260126586916883	-0.09409324831160212	-0.14719225908337613	0	2.7062857491111343	1.6954885240616324	0
6.260552135469396	-0.09293975554755567	-0.1464684813935797	0	2.7149284708364987	1.706168059160769	0
6.260973429560307	-0.09179415926303477	-0.14574741960551577	0	2.723545135209827	1.7169470683083248	0
6.261390518051614	-0.09065641058810701	-0.14502903927527794	0	2.732135161604964	1.7278260053976822	0
6.261803450042857	-0.0895264586476547	-0.14431330502527742	0	2.7406979760637187	1.7388053489789854	0
6.262212273341443	-0.0884042547541572	-0.14360018317849582	0	2.749232979533488	1.7498855622920524	0
6.262617035665656	-0.08728974914285721	-0.1428896396821703	0	2.757739572431786	1.7610671247609377	0
6.26301778397248	-0.08618289283265919	-0.14218164127513827	0	2.7662171404107667	1.7723505139365447	0
6.263414564534119	-0.08508363744395282	-0.14147615536539376	0	2.774665055548118	1.7837362069742992	0
6.2638074233144625	-0.08399193417772922	-0.1407731493647001	0	2.783082684043651	1.7952246911721972	0
6.264196405248292	-0.08290773583871082	-0.14007259198027894	0	2.7914693704818943	1.8068164427290911	0
6.264581555075278	-0.0818309945415889	-0.13937445172977997	0	2.7998244553435248	1.818511950704226	0
6.264962916873203	-0.0807616630281961	-0.13867869777929415	0	2.8081472646997634	1.8303117031614295	0
6.2653405342648565	-0.07969969411071995	-0.1379852995736075	0	2.8164371143649216	1.8422161931246428	0
6.265714450177669	-0.07864504136799841	-0.13729422728156215	0	2.824693304298992	1.8542259107343568	0
6.266084707185745	-0.07759765820385872	-0.13660545117232006	0	2.8329151257912133	1.8663413537481977	0
6.266451347263542	-0.07655749856012804	-0.1359189420725498	0	2.841101855720768	1.8785630194644867	0
6.266814411735517	-0.07552451708348425	-0.13523467147153984	0	2.849252755039843	1.890891402433055	0
6.267173941661984	-0.07449866804824679	-0.13455261080040037	0	2.8573670770894246	1.9033270071634338	0
6.267529977492206	-0.07347990636015646	-0.1338727320868615	0	2.8654440595159323	1.9158703362291545	0
6.2678825591520235	-0.07246818732836798	-0.13319500779846963	0	2.8734829258711385	1.928521892749718	0
6.268231726012857	-0.07146346677500927	-0.13251941091003375	0	2.8814828845448046	1.941282178804386	0
6.268577517050528	-0.0704657005977336	-0.13184591460305856	0	2.889443132053772	1.954151700817101	0
6.268919970706767	-0.0694748451861246	-0.13117449253826058	0	2.8973628495377453	1.9671309641878267	0
6.269259124934048	-0.06849085731208003	-0.13050511877625842	0	2.9052412034306876	1.9802204744685394	0
6.26959501746495	-0.06751369336399414	-0.12983776724770896	0	2.9130773514063297	1.9934207475962575	0
6.269927685089679	-0.06654331146537625	-0.12917241319279515	0	2.920870425192594	2.006732281212359	0
6.270257164477471	-0.06557966910576285	-0.12850903154006846	0	2.9286195493544724	2.0201555862873675	0
6.270583491912896	-0.06462272391953595	-0.12784759742661406	0	2.936323834866888	2.03369117688556	0
6.270906702991044	-0.06367243459815751	-0.1271880868239152	0	2.9439823715570643	2.0473395570099506	0
6.271226832915969	-0.06272876003574555	-0.12653047594582917	0	2.951594234761636	2.0611012321930247	0
6.271543916572131	-0.06179165913268647	-0.12587474110363628	0	2.95915848670819	2.0749767123849296	0
6.271857988482667	-0.06086109093179327	-0.12522085879188044	0	2.9666741752105383	2.088966510071808	0
6.272169082375945	-0.059937015921393375	-0.12456880660178496	0	2.9741403229238803	2.103071120265814	0
6.272477231723997	-0.05901939446005627	-0.1239185621142524	0	2.9815559398479383	2.1172910436057295	0
6.272782469989622	-0.0581081860479837	-0.12327010236864445	0	2.9889200290062363	2.131626798222883	0
6.2730848295546835	-0.05720335253910276	-0.12262340614055467	0	2.9962315602670104	2.1460788692566655	0
6.273384342805306	-0.05630485492191207	-0.12197845165270074	0	3.0034894961404226	2.160647758780983	0
6.273681041644322	-0.05541265478792475	-0.12133521761306774	0	3.0106927796910448	2.1753339626615107	0
6.273974957626674	-0.05452671394134832	-0.12069368293171834	0	3.0178403374690888	2.190137976546207	0
6.274266121797767	-0.05364699490146668	-0.12005382708107996	0	3.0249310752361507	2.205060287172204	0
6.27455456482559	-0.05277346052114831	-0.11941562981896664	0	3.031963880828992	2.2201013782256966	0
6.274840317127889	-0.05190607361472708	-0.1187790709112874	0	3.0389376269302892	2.2352617366051377	0
6.275123408581795	-0.051044797852365736	-0.11814413078321724	0	3.04585116365122	2.2505418366280585	0
6.275403868729479	-0.05018959715221722	-0.11751079007342174	0	3.0527033232118295	2.265942150060629	0
6.275681726746095	-0.049340435791293505	-0.11687902971217978	0	3.059492918832153	2.281463143865615	0
6.275957011642728	-0.04849727779702565	-0.11624883046302491	0	3.066218749365186	2.2971052912042484	0
6.276229751818161	-0.04766008833169983	-0.11562017395172809	0	3.0728795880182336	2.3128690456410257	0
6.276499975302787	-0.046828832963326544	-0.1149930421262121	0	3.079474187997436	2.328754853709311	0
6.276767709680198	-0.046003477921332685	-0.11436741744967724	0	3.08600128028992	2.3447631494317283	0
6.277032982600797	-0.04518398852442373	-0.11374328170405473	0	3.0924595858725596	2.360894384624042	0
6.277295821055713	-0.04437033143025801	-0.11312061769091931	0	3.0988477976975624	2.377148985032089	0
6.27755625177119	-0.0435624734337242	-0.11249940832147919	0	3.1051645900138714	2.3935273729878848	0
6.277814301128987	-0.04276038172486131	-0.11187963681086924	0	3.111408616133665	2.4100299619214725	0
6.2780699950699494	-0.04196402420217266	-0.11126128692146166	0	3.1175785058259997	2.426657149230707	0
6.27832335934592	-0.041173368701317443	-0.11064434236517229	0	3.123672871131291	2.4434093316984122	0
6.278574419305201	-0.04038838367433007	-0.11002878732844341	0	3.129690300905751	2.460286890912273	0
6.278823199953909	-0.03960903801151038	-0.10941460633581163	0	3.1356293620569398	2.477290196235734	0
6.27906972605599	-0.038835300739489174	-0.10880178401124348	0	3.141488601678275	2.494419610852164	0
6.279314022000498	-0.03806714144825936	-0.10819030541415316	0	3.1472665436353657	2.5116754818841613	0
6.279556111888768	-0.03730453002937933	-0.10758015583334436	0	3.1529616904166184	2.529058145474183	0
6.279796019471076	-0.03654743688654436	-0.10697132095563909	0	3.1585725214226748	2.546567921356847	0
6.280033768137002	-0.03579583297822056	-0.1063637869038058	0	3.164097492569225	2.564205110954943	0
6.280269381203378	-0.03504968891729148	-0.10575753950767476	0	3.169535042764606	2.5819700179720697	0
6.280502881510042	-0.03430897625886981	-0.10515256534439929	0	3.1748835843133936	2.5998629175987404	0
6.280734291585407	-0.03357366698903235	-0.1045488513307086	0	3.1801415066496435	2.6178840674208983	0
6.280963633714475	-0.03284373331877774	-0.10394638455498362	0	3.1853071777324438	2.6360337117239374	0
6.281190929941845	-0.032119147683204376	-0.10334515227485731	0	3.190378943932169	2.6543120810051666	0
6.281416201949075	-0.031399883142009706	-0.102745142250563	0	3.195355127162874	2.6727193811307672	0
6.281639470986102	-0.0306859136105785	-0.10214634294675835	0	3.2002340233804007	2.6912557860136417	0
6.281860758296733	-0.029977212509243352	-0.10154874240361501	0	3.205013911833852	2.7099214716872444	0
6.282080084878234	-0.029273753537643672	-0.10095232887769096	0	3.209693049560713	2.728716596234614	0
6.282297471214963	-0.02857551153937544	-0.1003570915812375	0	3.2142696657204928	2.7476412754903143	0
6.282512937467338	-0.02788246190810235	-0.09976302019249744	0	3.218741965814428	2.7666955970750355	0
6.2827265039173925	-0.027194579161205178	-0.09917010363027191	0	3.2231081408299556	2.7858796591458606	0
6.28293819029196	-0.026511839124101603	-0.09857833192577624	0	3.227366353141683	2.8051935096821414	0
6.283148016151389	-0.02583421768864756	-0.09798769516334051	0	3.231514744657245	2.8246371794993403	0
6.283356000739693	-0.025161691304039117	-0.09739818390816568	0	3.235551433851301	2.844210667458253	0
6.283562163114983	-0.024494236563279165	-0.09680978884925942	0	3.2394745184355416	2.8639139513273144	0
6.28376652208857	-0.023831830406947866	-0.09622250097906482	0	3.243282074234632	2.8837469810394407	0
6.283969096173565	-0.0231744502974473	-0.09563631175302174	0	3.2469721544048618	2.9037096723173303	0
6.284169903680928	-0.022522073914911404	-0.09505121282455323	0	3.2505427914135137	2.923801914654409	0
6.28436896272806	-0.021874679135433443	-0.09446719602628921	0	3.253991997308387	2.9440235711761513	0
6.2845662911438955	-0.021232244346194733	-0.09388425365733352	0	3.2573177622695866	2.9643744677952077	0
6.284761906514977	-0.020594748302635402	-0.09330237836159737	0	3.2605180557446456	2.984854396315142	0
6.2849558263060805	-0.01996216974121553	-0.09272156277680896	0	3.26359082865684	3.0054631259021445	0
6.285148067623254	-0.01933448815791797	-0.0921418002509736	0	3.2665340098871085	3.02620037681594	0
6.285338647465858	-0.018711682992082528	-0.09156308409859552	0	3.269345510646023	3.047065845759191	0
6.285527582491512	-0.01809373439951694	-0.09098540832013205	0	3.2720232212820863	3.0680591791108633	0
6.28571488938314	-0.017480622057642593	-0.09040876649132822	0	3.274565016946389	3.0891800122105693	0
6.2859005843729605	-0.016872326727583535	-0.08983315322855304	0	3.276968751300433	3.1104279150852454	0
6.286084683738882	-0.0162688286342959	-0.08925856266962959	0	3.2792322637066555	3.1318024471028423	0
6.286267203355843	-0.015670108940749956	-0.08868498987140587	0	3.2813533738542304	3.1533031044748676	0
6.286448158948105	-0.01507614892633787	-0.08811243003986458	0	3.2833298856594038	3.174929347534024	0
6.286627566204533	-0.014486929612021134	-0.08754087816594996	0	3.2851595888287477	3.196680613829675	0
6.286805440505235	-0.01390243266161069	-0.08697032989726428	0	3.286840256403786	3.2185562842806394	0
6.286981797105793	-0.013322639781039555	-0.0864007809629813	0	3.28836964737433	3.2405557039243273	0
6.287156651036122	-0.012747533054452557	-0.08583222750582595	0	3.2897455063585634	3.262678168223258	0
6.287330017153378	-0.012177094774057843	-0.08526466592165614	0	3.2909655648400533	3.2849229281736525	0
6.287501910260781	-0.011611307052346836	-0.0846980924742241	0	3.292027542575374	3.3072892045942486	0
6.287672344909596	-0.011050152476881214	-0.08413250394915572	0	3.292929146875545	3.3297761616032466	0
6.287841335573835	-0.010493613538441374	-0.08356789708525776	0	3.2936680744487496	3.3523829281176165	0
6.28800889642669	-0.009941673370228032	-0.08300426932657758	0	3.2942420111508524	3.375108566876039	0
6.288175041800939	-0.00939431423421324	-0.08244161728102811	0	3.2946486344112675	3.397952135635384	0
6.288339785540754	-0.008851519659026669	-0.08187993890842692	0	3.294885611921397	3.4209125979795383	0
6.288503141614872	-0.008313272422648678	-0.08131923145380783	0	3.2949506041637373	3.4439889061771205	0
6.288665123718425	-0.007779555866690476	-0.08075949280265428	0	3.2948412643825504	3.467179945234861	0
6.288825745978737	-0.007250351573491551	-0.08020071903812265	0	3.2945552385620487	3.49048463363456	0
6.288985022118995	-0.006725642124628171	-0.07964290731836682	0	3.294090166021549	3.5139018040210357	0
6.2891429655356825	-0.006205410848167965	-0.07908605563873079	0	3.293443681450415	3.537430211214751	0
6.28929958949376	-0.005689641177804011	-0.0785301621642713	0	3.292613415858223	3.5610685589664324	0
6.289454907248279	-0.005178316254673545	-0.07797522479863461	0	3.291596996723266	3.584815517665976	0
6.289608931904824	-0.004671419389306941	-0.07742124167814819	0	3.2903920494545904	3.608669702789974	0
6.289761676402289	-0.004168934120279651	-0.07686821124151551	0	3.288996198751507	3.632629671009202	0
6.289913153674666	-0.0036708436840705203	-0.07631613164759377	0	3.2874070681608423	3.6566939447032802	0
6.290063376541525	-0.0031771313778126424	-0.07576500116851172	0	3.2856222817507588	3.6808609945089357	0
6.290212357661875	-0.002687780712888911	-0.0752148183638595	0	3.2836394658234127	3.7051292309459867	0
6.290360109775715	-0.0022027746238072647	-0.07466558118879461	0	3.281456246613169	3.7294970432257193	0
6.290506645400509	-0.0017220964676593355	-0.0741172881130621	0	3.279070255134663	3.7539627494546743	0
6.290651977013928	-0.0012457294261168546	-0.07356993744717834	0	3.276479125755232	3.7785246258195393	0
6.290796116942678	-0.0007736568722863291	-0.073023527759681	0	3.2736804990560895	3.803180887441761	0
6.290939077665425	-0.0003058613813133619	-0.07247805672573943	0	3.2706720167320116	3.8279297399892096	0
6.29108087133825	0.00015767371301677062	-0.07193352292619068	0	3.267451331803744	3.8527692980493624	0
6.291221510167643	0.0006169655370752418	-0.07138992443080741	0	3.264016102199053	3.877697648740747	0
6.291361006256668	0.0010720311711005055	-0.07084725938205624	0	3.2603639947975696	3.902712824945474	0
6.291499371730752	0.0015228880566767412	-0.07030552550355863	0	3.256492683012431	3.9278128276634026	0
6.291636618501127	0.001969553222650392	-0.06976472102204104	0	3.2523998541462995	3.9529955830871524	0
6.291772758489456	0.0024120440147713104	-0.06922484379038787	0	3.248083204343578	3.97825898279952	0
6.291907803555991	0.0028503778580748506	-0.06868589156367239	0	3.243540441283419	4.003600870853542	0
6.292041765494918	0.0032845722385667804	-0.06814786201545739	0	3.2387692852337464	4.02901904278773	0
6.292174656096551	0.00371464490115721	-0.06761075248380795	0	3.233767467584777	4.054511257493914	0
6.292306486860562	0.004140612918955385	-0.0670745611316052	0	3.228532742835246	4.080075181847743	0
6.292437269507803	0.004562494345563212	-0.06653928487223698	0	3.223062869967896	4.105708489123215	0
6.292567015567628	0.004980306876167929	-0.06600492103610676	0	3.217355628959398	4.131408779735513	0
6.292695736496482	0.005394068228380918	-0.06547146689216664	0	3.211408817488748	4.157173603735739	0
6.292823443686514	0.0058037961665606584	-0.06493891961130802	0	3.205220251575509	4.183000462448848	0
6.292950148533033	0.00620950871400614	-0.06440727598082271	0	3.198787763055132	4.208886822320051	0
6.293075862207547	0.006611223422547959	-0.06387653335528086	0	3.192109212091332	4.234830068549579	0
6.293200596020135	0.007008958528431242	-0.06334668813174031	0	3.1851824695097437	4.260827579381654	0
6.293324361045774	0.007402731753932248	-0.06281773732391993	0	3.1780054374623896	4.2868766492020525	0
6.293447168364315	0.007792561070466592	-0.06228967754811667	0	3.170576037719373	4.312974538099818	0
6.293569028936655	0.008178464300518575	-0.061762505550324184	0	3.1628922197889637	4.339118445964815	0
6.293689953675688	0.008560459339689665	-0.06123621790255345	0	3.154951957900857	4.365305527476159	0
6.293809953457763	0.008938564188186589	-0.06071081094940605	0	3.1467532510397276	4.391532894906454	0
6.2939290389707585	0.00931279646888549	-0.060186281474698795	0	3.1382941346142936	4.417797584882615	0
6.294047220847807	0.009683173847135556	-0.05966262612270901	0	3.1295726731731737	4.444096587210365	0
6.294164509722083	0.010049714197473377	-0.05913984115132799	0	3.120586957103876	4.4704268575170785	0
6.294280916026192	0.010412434972581727	-0.05861792332512133	0	3.11133511904915	4.496785272471169	0
6.294396450207583	0.010771353873825655	-0.05809686895849416	0	3.1018153189293747	4.523168678099021	0
6.294511122521314	0.011126488202843354	-0.05757667484769826	0	3.0920257619194	4.549573842893726	0
6.294624943180803	0.01147785532854884	-0.05705733759769297	0	3.081964687970509	4.575997492030032	0
6.2947379222337645	0.011825472301182496	-0.05653885418999927	0	3.0716303841965438	4.602436278756614	0
6.294850069669958	0.01216935618369516	-0.05602122149734705	0	3.0610211773002045	4.628886809328099	0
6.294961395402211	0.012509523989978037	-0.05550443637126093	0	3.050135436604993	4.655345638933603	0
6.295071909147501	0.012845992320592662	-0.05498849620067597	0	3.03897158771741	4.681809243426683	0
6.29518162056391	0.01317877778136621	-0.054473398284817676	0	3.0275281014529636	4.708274051786229	0
6.295290539144518	0.013507896659863948	-0.05395914033527465	0	3.0158035066782674	4.734736420813489	0
6.295398674294128	0.01383336515866616	-0.053445720124512666	0	3.0037963847131413	4.761192653669229	0
6.295506035327257	0.014155199387887873	-0.0529331354992316	0	2.9915053713663102	4.787638999794747	0
6.2956126312926965	0.01447341484129492	-0.05242138522906842	0	2.9789291798021362	4.814071611712791	0
6.29571847128359	0.014788027326177317	-0.051910467533009576	0	2.966066567314462	4.840486621766809	0
6.295823564166199	0.015099052153045621	-0.05140038138593487	0	2.952916369306574	4.866880075448282	0
6.295927918576595	0.015406504134324149	-0.05089112655712823	0	2.939477504170517	4.893247930145843	0
6.296031543148656	0.015710398260751938	-0.050382702511440974	0	2.925748947285309	4.9195861129600145	0
6.2961344463776925	0.016010749298433866	-0.049875109076540206	0	2.9117297502960717	4.945890487226623	0
6.296236636476318	0.01630757137485545	-0.0493683471703517	0	2.897419064572899	4.972156815912953	0
6.296338121643683	0.01660087876953806	-0.048862417485033297	0	2.88281610778409	4.998380831039929	0
6.296438909807912	0.016890685170824735	-0.048357321775459226	0	2.86792020316941	5.0245581682439395	0
6.296539008794783	0.017177004171875915	-0.04785306203538849	0	2.85273075937414	5.050684410938013	0
6.296638426278131	0.017459849132662134	-0.04734964075520967	0	2.8372472807766402	5.076755078532747	0
6.296737169814055	0.017739233283298874	-0.046847060759797714	0	2.821469365469611	5.1027656365282414	0
6.296835246702406	0.018015169339968405	-0.04634532592679597	0	2.805396731093021	5.1287114611790985	0
6.296932664163419	0.018287670013660606	-0.04584444030192978	0	2.7890291905248072	5.154587887269363	0
6.297029429252071	0.018556747775028137	-0.04534440854544098	0	2.7723666689265585	5.180390187105822	0
6.297125548723466	0.018822414493129845	-0.044845236646652076	0	2.755409231685698	5.206113535986871	0
6.2972210293564945	0.019084682343423736	-0.04434693026151141	0	2.7381570320526816	5.231753100380791	0
6.297315877647161	0.019343562967867548	-0.043849496314039976	0	2.7206103684459815	5.257303957930892	0
6.297410099936309	0.019599067841576133	-0.043352942349860965	0	2.702769666484318	5.282761133587549	0
6.297503702421336	0.019851208315147126	-0.04285727648569415	0	2.6846354804401376	5.3081196050935056	0
6.297596691184098	0.020099995699275133	-0.04236250727053661	0	2.666208491120726	5.3333743130861375	0
6.297689072038342	0.020345440868807012	-0.041868644509484264	0	2.64748953994212	5.358520122283705	0
6.297780850752383	0.02058755487077821	-0.04137569809011602	0	2.6284795885106407	5.383551884780968	0
6.297872032857566	0.020826348426795004	-0.04088367901541589	0	2.609179760759496	5.408464390966719	0
6.29796262373909	0.02106183218906296	-0.04039259893093837	0	2.5895913285426064	5.433252397394005	0
6.298052628594604	0.021294016646556425	-0.03990247035973883	0	2.56971572419663	5.457910618838873	0
6.298142052592829	0.021522912546489265	-0.03941330584651807	0	2.549554508620679	5.482433775348544	0
6.298230900659853	0.02174853035521278	-0.03892511912841957	0	2.5291094213889536	5.506816537459173	0
6.298319177658026	0.021970880730290902	-0.038437924165353556	0	2.508382343639513	5.531053579150841	0
6.298406888231345	0.022189974141172922	-0.03795173599660967	0	2.487375336495397	5.555139539510398	0
6.2984940369300135	0.022405821198055686	-0.03746657006190214	0	2.4660906148920634	5.579069061178785	0
6.2985806281489	0.022618432510265192	-0.036982442546830724	0	2.4445305645270525	5.602836777875649	0
6.298666666264394	0.022827819033408553	-0.03649936962050965	0	2.4226977096043334	5.626437356507833	0
6.298752155449218	0.02303399162558548	-0.03601736847298408	0	2.400594760532799	5.649865451004344	0
6.298837099715137	0.023236961170136128	-0.03553645708557747	0	2.3782246062252637	5.673115718904471	0
6.2989215031564365	0.023436739166000923	-0.03505665285104807	0	2.355590250683667	5.696182892875967	0
6.299005369618128	0.023633336942935842	-0.03457797444989777	0	2.3326949007947153	5.719061694835942	0
6.299088703000015	0.023826766390653367	-0.0341004401211151	0	2.3095418853487373	5.741746924057872	0
6.29917150692194	0.024017039185427594	-0.03362406957337347	0	2.2861347471693767	5.764233371011571	0
6.299253785109126	0.024204167692774642	-0.03314888177436327	0	2.262477135984902	5.786515927379798	0
6.299335541105608	0.02438816431139985	-0.03267489659101176	0	2.2385728879701907	5.808589513240567	0
6.299416778524683	0.024569042047036374	-0.03220213333657112	0	2.214425952497564	5.83044914992267	0
6.299497500858628	0.024746814084641595	-0.031730611863831346	0	2.1900404456008653	5.852089913523674	0
6.299577711531007	0.024921493913345274	-0.03126035225814968	0	2.1654206337199096	5.873506954163883	0
6.299657414043015	0.025093095644872374	-0.030791373969158032	0	2.1405708861682933	5.894695539852326	0
6.2997366117883535	0.02526163360852261	-0.030323696884727566	0	2.1154957289002008	5.915651011703372	0
6.29981530810123	0.02542712246082193	-0.029857341044372914	0	2.090199827946908	5.936368801669753	0
6.299893506460214	0.025589577609551863	-0.02939232541799356	0	2.0646879200347144	5.956844490554534	0
6.2999712101203205	0.025749014440201463	-0.02892867007737633	0	2.038964927802548	5.9770737156505644	0
6.300048422611348	0.025905449342611294	-0.02846639321735457	0	2.013035792426648	5.997052305079161	0
6.300125147200333	0.026058898601504978	-0.02800551435003459	0	1.9869056470738482	6.016776141712446	0
6.300201387302258	0.0262093792298151	-0.02754605183909155	0	1.9605796758335032	6.036241273628282	0
6.300277146433998	0.026356908853598947	-0.02708802315179304	0	1.9340631217746032	6.055443904729432	0
6.300352427911737	0.026501505114209147	-0.026631446675243833	0	1.9073613877898412	6.074380321261339	0
6.3004272353060475	0.026643186543334092	-0.026176338950732445	0	1.880479871755428	6.0930470100086715	0
6.300501572073303	0.026781971837729186	-0.0257227168909545	0	1.853424090578028	6.111440567795035	0
6.300575441779324	0.026917880274621827	-0.02527059640855039	0	1.8261995947456677	6.1295577599515525	0
6.300648848026217	0.02705093155640474	-0.024819992845022783	0	1.7988119880458973	6.147395503851273	0
6.300721794422647	0.02718114574372672	-0.024370921140354863	0	1.7712669327329902	6.164950863539277	0
6.300794284556666	0.027308543197566305	-0.023923395990340986	0	1.743570154453871	6.1822210451457105	0
6.3008663221654775	0.027433144863398106	-0.023477430786184254	0	1.7157273712855163	6.199203438658164	0
6.3009379110770265	0.02755497214149706	-0.023033037955626733	0	1.6877443079550454	6.215895603928084	0
6.301009055012391	0.027674046535483755	-0.022590230178350906	0	1.6596267669531588	6.232295225324231	0
6.3010797577988	0.027790390003818586	-0.022149019055450025	0	1.631380539822516	6.248400162304003	0
6.301150023319121	0.02790402485255123	-0.021709415409418686	0	1.603011419930249	6.264208437336505	0
6.301219855431333	0.028014973589040242	-0.021271429778126558	0	1.5745252288885256	6.279718217747791	0
6.301289258186923	0.028123259251295676	-0.020835071035124737	0	1.5459277212370033	6.294927863787244	0
6.301358235493345	0.028228904856094236	-0.02040034849854979	0	1.5172247162939783	6.309835853197769	0
6.3014267914728705	0.028331933941504926	-0.01996726966656476	0	1.4884219443179494	6.324440858965532	0
6.301494930022701	0.028432369881486858	-0.019535842984791472	0	1.4595252244490315	6.338741653775098	0
6.301562655385991	0.028530236722733762	-0.019106074229995447	0	1.4305402185003846	6.352737229899106	0
6.301629971618534	0.028625558374416465	-0.018677969876975245	0	1.401472650560159	6.366426684984268	0
6.301696882808074	0.028718358923559905	-0.018251535708598325	0	1.3723282097207614	6.379809267399992	0
6.301763393166387	0.02880866274124112	-0.01782677622162247	0	1.3431125040221317	6.392884392245172	0
6.301829506781347	0.028896494125827666	-0.017403696203993912	0	1.3138311637388347	6.405651590144883	0
6.3018952279583536	0.02898187774674621	-0.016982298549158344	0	1.2844896859952235	6.418110571737188	0
6.301960560850828	0.029064838135881503	-0.01656258661668641	0	1.2550935933886425	6.430261153755905	0
6.302025509533211	0.029145399786437612	-0.016144563770043266	0	1.22564839911664	6.442103272784649	0
6.302090078283199	0.02922358748933712	-0.015728231558572645	0	1.1961594747106967	6.453637034336391	0
6.302154271288185	0.02929942594795865	-0.015313591603030566	0	1.1666321781291618	6.464862655844176	0
6.302218092653978	0.029372939788625086	-0.014900645544126912	0	1.137071847295392	6.475780467236538	0
6.302281546539418	0.029444153709092997	-0.014489394173941548	0	1.1074837346274278	6.486390932052952	0
6.302344637034919	0.029513092327247196	-0.01407983822261647	0	1.0778730597632453	6.496694624009307	0
6.302407368283408	0.029579780305566367	-0.013671977575776116	0	1.0482449497987685	6.506692244450646	0
6.3024697443188655	0.029644242166562577	-0.013265812325211585	0	1.0186045121323475	6.516384593518522	0
6.302531769127384	0.02970650235712982	-0.012861342377156046	0	0.9889568035440958	6.525772578335484	0
6.3025934467471485	0.02976658533952335	-0.012458566802728843	0	0.9593067795596188	6.534857225318	0
6.302654781080916	0.029824515397416512	-0.012057485064599848	0	0.929659381704013	6.543639649382265	0
6.302715775909074	0.029880316656000196	-0.011658096939520739	0	0.9000195301034313	6.55212105519236	0
6.302776435114565	0.029934013284311764	-0.011260401050063889	0	0.8703920121609412	6.560302766207382	0
6.302836762422789	0.029985629249945935	-0.010864396571219478	0	0.8407816066948193	6.568186185669331	0
6.302896761629683	0.030035188516152528	-0.01047008173945934	0	0.8111929706303654	6.575772824799941	0
6.302956436267558	0.030082714759134016	-0.010077456052767844	0	0.7816308018056461	6.5830642576663	0
6.303015789870816	0.03012823159594935	-0.009686518532001179	0	0.7520997071691271	6.590062154023657	0
6.30307482590135	0.03017176251952667	-0.009297268215788732	0	0.7226042379582651	6.596768267399373	0
6.303133547555386	0.030213330764880357	-0.008909705441379367	0	0.6931489854973645	6.603184412383506	0
6.30319195836811	0.030252959739070755	-0.008523827859839374	0	0.6637382768040175	6.609312528914612	0
6.303250061391117	0.030290672439285942	-0.008139635870152453	0	0.6343765860322216	6.615154590360839	0
6.303307859747441	0.030326491849550448	-0.007757128961934364	0	0.6050682551854222	6.6207126626076045	0
6.3033653563021845	0.030360440730575335	-0.007376307898783857	0	0.575817659642389	6.62598886935741	0
6.303422553954524	0.030392541807197835	-0.006997172791831748	0	0.5466290594036493	6.630985419028026	0
6.3034794555252525	0.030422817695438958	-0.006619723847993861	0	0.5175066549255041	6.635704591276765	0
6.303536063524808	0.030451290791001697	-0.006243962915283067	0	0.48845470550207903	6.6401487173792955	0
6.303592380366577	0.03047798340280285	-0.005869892075311456	0	0.45947742010466874	6.644320198780092	0
6.303648408566799	0.0305029178435822	-0.005497512318849866	0	0.43057885337362684	6.64822151907191	0
6.303704150289799	0.030526116222986545	-0.005126826571635273	0	0.4017631390948506	6.651855209421688	0
6.303759607515528	0.03054760055149124	-0.0047578385885230935	0	0.373034404112918	6.655223862537105	0
6.303814782356456	0.03056739286669016	-0.004390550848831871	0	0.34439660340754674	6.658330150244424	0
6.30386967650121	0.030585515029400465	-0.004024968262771421	0	0.3158538078672543	6.661176789272184	0
6.303924291511609	0.03060198886035661	-0.0036610962004020612	0	0.2874100502657154	6.663766560426795	0
6.303978628901693	0.030616836169445494	-0.0032989399682823778	0	0.2590692833773681	6.666102310958196	0
6.3040326899826535	0.030630078717467143	-0.002938505845966298	0	0.23083546012887682	6.668186946309038	0
6.304086475808578	0.030641738224576155	-0.0025798014517859334	0	0.2027125616341578	6.670023429188644	0
6.304139987233221	0.03065183640704628	-0.0022228353679533703	0	0.17470456717346464	6.6716147831137915	0
6.304193225167304	0.030660395033670983	-0.0018676154263457495	0	0.14681531879567689	6.672964099059326	0
6.304246190000361	0.03066743583960734	-0.0015141525680828448	0	0.11904882344283992	6.674074519635796	0
6.304298882276431	0.030672980650957752	-0.0011624563371375263	0	0.09140889835609689	6.674949256485851	0
6.304351301906734	0.030677051303463324	-0.000812540136316064	0	0.06389958316954075	6.675591575218485	0
6.304403448894813	0.030679669746184315	-0.00046441638877352693	0	0.03652475887082329	6.676004809518997	0
6.304455322816733	0.030680858013939754	-0.00011810000827718368	0	0.009288419671337193	6.676192354554711	0
6.304473012506127	0.030680940168735182	-8.627475722223533e-11	0	6.825366707582936e-9	6.676205321475275	0
