# Supplementary material for: Multi-orbit lunar GNSS constellation design with distant retrograde orbit and Halo orbit combination
Source: Sci Rep. 2023 Jun 22;13:10158. doi: 10.1038/s41598-023-37348-x (PMC10287729; doi:10.1038/s41598-023-37348-x)
Supplement: Supplementary file 1 — Supplementary Information. [file 41598_2023_37348_MOESM1_ESM.zip › supplement materials of the manuscript/Figure 3/Distant Retrograde Orbit/560.csv]

Time (TU)	X (LU)	Y (LU)	Z (LU)	VX (LU/TU)	VY (LU/TU)	VZ (LU/TU)
0	0.30358334123126546	0	0	2.1840354812619627e-12	1.9875428305944305	0
0.0014225025912365716	0.30357767065908564	0.002827261196188775	0	-0.007972497499718312	1.987492995621804	0
0.0028435195934867694	0.3035606840969243	0.0056514282478139525	0	-0.015934597917962534	1.9873437240449396	0
0.004266881315425647	0.3035323299130364	0.008479971753552286	0	-0.023905687247303853	1.9870945990432438	0
0.005692718144533781	0.30349255526978464	0.011313007197511781	0	-0.03188439561950965	1.9867452182059109	0
0.007121162805422917	0.3034413060253324	0.014150653281649871	0	-0.039869347501943576	1.986295193028645	0
0.008552346952387088	0.3033785268388579	0.016993025091965073	0	-0.047859142441999306	1.9857441501989344	0
0.009986406238878778	0.3033041609678787	0.01984024410262454	0	-0.055852383189220645	1.9850917301788902	0
0.011423474693295549	0.3032181505075203	0.02269242693962569	0	-0.06384764409940206	1.984337589667988	0
0.012863687734676691	0.3031204362811539	0.02554969130513632	0	-0.07184348781333208	1.9834814010046269	0
0.014307185355284666	0.30301095757544305	0.028412162218691316	0	-0.0798384826730336	1.9825228502089234	0
0.015754102692759415	0.30288965283276825	0.03127995324984219	0	-0.0878311502845018	1.981461643408749	0
0.017204576733945143	0.30275645925248196	0.03415317975611015	0	-0.09582000268054904	1.980297503700181	0
0.01865875022294597	0.302611312363394	0.037031966545615864	0	-0.10380356356363477	1.9790301677726683	0
0.02011676193166803	0.3024541469361831	0.0399164285354967	0	-0.11178031460512852	1.9776593942375442	0
0.021578751589943906	0.3022848966086475	0.042806680458714656	0	-0.11974872264290616	1.9761849606941373	0
0.023044860685339372	0.3021034938049966	0.04570283837589152	0	-0.12770724395837807	1.9746066633699104	0
0.024515231259397665	0.3019098698914013	0.04860501722607433	0	-0.1356543176523316	1.9729243188133707	0
0.025990007323213216	0.30170395501553376	0.05151333355216906	0	-0.14358837326746826	1.9711377628312625	0
0.02746933025672633	0.30148567879296084	0.05442789636343766	0	-0.1515078060862068	1.9692468567632475	0
0.028953345231297386	0.3012549694574197	0.05734881973716343	0	-0.15941101176557707	1.9672514804179626	0
0.030442196515742623	0.3010117545687896	0.060276213499529246	0	-0.16729636120976474	1.9651515385110552	0
0.031936027749559275	0.30075596107603336	0.06321018371474268	0	-0.17516220236959107	1.9629469614779387	0
0.03343498519258702	0.30048751482476627	0.06615083900936444	0	-0.1830068775828191	1.9606377014954395	0
0.034939213705608894	0.3002063413016604	0.06909828261805531	0	-0.19082870263562327	1.958223739149624	0
0.03644885946083893	0.29991236523347775	0.07205261764965144	0	-0.19862598131666181	1.955705080212103	0
0.03796406690406655	0.2996055112480101	0.07501394108790245	0	-0.20639699007434956	1.9530817615134388	0
0.0394849824320752	0.29928570324099385	0.07798235093923188	0	-0.21413999745492407	1.9503538457012006	0
0.04101175043013632	0.2989528652692998	0.08095793844407272	0	-0.2218532443064888	1.9475214290280511	0
0.04254451815649302	0.29860692059916116	0.08394079756105119	0	-0.22953496912618115	1.9445846333706855	0
0.04408343141152327	0.2982477927171498	0.08693101647569147	0	-0.23718338665436428	1.9415436149483933	0
0.04562863390912045	0.29787540563625414	0.08992867636525229	0	-0.24479668575744143	1.938398566946284	0
0.04718027084442056	0.2974896831727626	0.09293385830125311	0	-0.2523730479554667	1.9351497134144695	0
0.04873848626329947	0.2970905496735231	0.09594663811243077	0	-0.25991063521382046	1.9317973154076482	0
0.05030342341884956	0.2966779300654918	0.09896708706259648	0	-0.2674075927436302	1.9283416713292167	0
0.05187522523123781	0.29625174986196423	0.10199527272445777	0	-0.2748620522573647	1.9247831168783323	0
0.05345403131103044	0.29581193611951817	0.10503125324543139	0	-0.28227211910702715	1.9211220328685907	0
0.05503998637207608	0.29535841522894524	0.10807509352197743	0	-0.28963591297785846	1.9173588266356427	0
0.056633226927574574	0.29489111678477964	0.11112683963188359	0	-0.29695150690892785	1.9134939639604382	0
0.058233893249848206	0.29440997035416966	0.11418654182013936	0	-0.3042169845157082	1.909527941893532	0
0.05984212145929057	0.29391490791139024	0.11725423934539397	0	-0.3114304049119243	1.9054613085408685	0
0.06145804730743757	0.2934058628904742	0.12032996775558151	0	-0.31858982172354405	1.9012946547652203	0
0.06308180373415694	0.29288277110175664	0.12341375426536762	0	-0.3256932738672006	1.8970286211857696	0
0.06471352059428026	0.2923455710301425	0.1265056173072582	0	-0.33273878651518185	1.8926638999582601	0
0.066353329069187	0.2917942025512212	0.12960557494342606	0	-0.3397243920513832	1.888201223673634	0
0.06800135558625686	0.2912286090986095	0.13271363340103232	0	-0.3466481057631374	1.8836413822260998	0
0.06965772542624339	0.2906487366581224	0.13582979398202977	0	-0.3535079435657051	1.8789852137949024	0
0.0713225583400712	0.29005453548919524	0.1389540449038067	0	-0.360301906126868	1.8742336177379486	0
0.07299597570947211	0.2894459577847907	0.1420863748518062	0	-0.3670280106927363	1.8693875348199307	0
0.07467809261236737	0.2888229606799031	0.14522675818631436	0	-0.3736842610410488	1.8644479701844563	0
0.07636902230227047	0.2881855048537994	0.14837516347218963	0	-0.38026866839029705	1.8594159809530595	0
0.07806887639213303	0.287533554610856	0.15153155391711948	0	-0.38677925434318916	1.8542926756581772	0
0.07977775883444986	0.2868670803903846	0.1546958763380067	0	-0.39321403061650273	1.849079232570668	0
0.08149577527046993	0.28618605536168995	0.15786807866078345	0	-0.39957103751418716	1.8437768714866085	0
0.08322302233194044	0.28549045979248755	0.16104809027535585	0	-0.4058483065515444	1.8383868863048431	0
0.08495959664766144	0.2847802776958557	0.1642358388591762	0	-0.4120438969761009	1.8329106171846516	0
0.08670559026393268	0.28405549881470604	0.16743124208729543	0	-0.4181558815967502	1.8273494642649586	0
0.08846108718949443	0.2833161202924163	0.17063420154775877	0	-0.42418233826768387	1.821704898495676	0
0.09022617160900613	0.2825621434391758	0.1738446179727937	0	-0.43012138164863034	1.8159784348755856	0
0.09200092325223291	0.28179357579627945	0.17706238294453006	0	-0.4359711496873411	1.8101716463315485	0
0.09378541695442955	0.2810104315061904	0.18028737832716235	0	-0.4417298053514776	1.804286164370785	0
0.09557972205606537	0.28021273176008193	0.18351947543194363	0	-0.4473955380098185	1.7983236801803668	0
0.09738390209247304	0.2794005051238425	0.18675853472966278	0	-0.45296656591074946	1.7922859446766912	0
0.09919802049005084	0.278573785109161	0.1900044163095808	0	-0.458441156660229	1.786174748129116	0
0.1010221341914889	0.27773261314734055	0.1932569686469712	0	-0.4638176100824466	1.7799919399598554	0
0.1028562971804788	0.276877037117098	0.19651603516857433	0	-0.46909427182919206	1.7737394153732662	0
0.10470055600318244	0.27600711354488666	0.1997814465452786	0	-0.4742695232459703	1.7674191289377377	0
0.10655495668167284	0.27512290447227516	0.20305303321992854	0	-0.4793418038125716	1.7610330691797462	0
0.10841954155799949	0.27422447897824276	0.20633062000582938	0	-0.4843096040794053	1.75458326728867	0
0.11029434466883316	0.2733119155073033	0.20961401823859965	0	-0.4891714560870588	1.7480718111504114	0
0.11217940341202509	0.2723852962725329	0.21290304648408506	0	-0.4939259661658502	1.741500802732936	0
0.11407474664158598	0.2714447130678637	0.21619750989347422	0	-0.4985717857094282	1.7348723971003377	0
0.11598040290251532	0.27049026327319975	0.2194972148357109	0	-0.5031076341276185	1.7281887714283057	0
0.11789639763329567	0.26952205122195	0.2228019642094149	0	-0.5075322930866636	1.7214521322831133	0
0.11982275268334974	0.26854018845148936	0.22611155683503162	0	-0.5118446069180168	1.7146647148494887	0
0.12175949041192113	0.2675447915924064	0.22942579468985314	0	-0.5160434928774192	1.707828765943053	0
0.12370662946450324	0.2665359844761219	0.23274447581649202	0	-0.5201279323815693	1.7009465563000317	0
0.1256641879782344	0.26551389644683493	0.23606739998734177	0	-0.5240969787058495	1.6940203666819988	0
0.1276321827723226	0.2644786627091687	0.23939436745978476	0	-0.5279497554902518	1.6870524881257074	0
0.12961063072563492	0.263430423526902	0.24272518143590668	0	-0.5316854595193762	1.680045214475847	0
0.13159954697852533	0.2623693250863862	0.24605964514719314	0	-0.535303357145999	1.6730008461873735	0
0.1335989505733848	0.2612955163869436	0.24939757140329305	0	-0.5388027941109171	1.66592166782631	0
0.13560885683925214	0.26020915319825116	0.2527387699071969	0	-0.5421831810957702	1.658809972573583	0
0.13762928523740559	0.2591103937381693	0.2560830604265912	0	-0.5454440067243514	1.6516680320478103	0
0.1396602545650297	0.2579994011290174	0.2594302648349824	0	-0.5485848281503398	1.644498110963056	0
0.14170178558572438	0.25687634184954844	0.26278021151344333	0	-0.5516052742434909	1.6373024555863935	0
0.14375390090360243	0.2557413856666473	0.26613273514079694	0	-0.554505043834987	1.6300832920520731	0
0.14581662773205548	0.2545947039580005	0.269487681181523	0	-0.5572839077508892	1.622842814620821	0
0.14788999323246252	0.25343647215302895	0.2728448982440435	0	-0.5599417004209385	1.6155832001726804	0
0.14997402691663891	0.25226686827882167	0.2762042419974807	0	-0.5624783216296096	1.6083065979265216	0
0.15206876364276034	0.25108607113498677	0.2795655799291821	0	-0.5648937379476003	1.6010151173306266	0
0.15417423988426138	0.2498942622462832	0.28292878524528503	0	-0.5671879758726628	1.5937108395745372	0
0.15629049792903377	0.24869162335784267	0.28629374351062964	0	-0.5693611242632272	1.5863958015963677	0
0.15841757978450946	0.24747833976339825	0.28966034284490105	0	-0.5714133255692972	1.5790720159063765	0
0.16055553650526558	0.2462545948719886	0.29302848862269665	0	-0.5733447827762425	1.5717414372522045	0
0.16270441835188812	0.24502057569766653	0.2963980877718859	0	-0.5751557473541538	1.5644059955072032	0
0.1648642818296614	0.24377646872826858	0.29976905978444274	0	-0.5768465235025221	1.5570675705586758	0
0.16703518621052668	0.24252246180952236	0.3031413311161809	0	-0.5784174625721296	1.5497280034422793	0
0.16921719745323693	0.24125874178081075	0.3065148411475448	0	-0.5798689634521776	1.5423890824232003	0
0.17141038378206358	0.23998549693280816	0.30988953516459933	0	-0.5812014667928063	1.5350525574328073	0
0.17361481756176086	0.23870291584245013	0.3132653671512315	0	-0.5824154540783593	1.5277201332426957	0
0.17583057701515795	0.23741118629170613	0.3166423022574983	0	-0.5835114460157179	1.5203934634616194	0
0.17805774314296147	0.23611049698816317	0.3200203119313522	0	-0.5844899984212736	1.5130741605571019	0
0.1802964016342475	0.234801036390853	0.3233993766989918	0	-0.5853517009587575	1.5057637893479192	0
0.18254664268313445	0.23348299275990347	0.32677948572261434	0	-0.5860971746599858	1.498463867588698	0
0.18480856030434345	0.23215655450938485	0.33016063561805264	0	-0.5867270694342072	1.4911758682248124	0
0.18708225142328963	0.2308219107027796	0.3335428289670604	0	-0.5872420618017504	1.4839012223517067	0
0.18936781944111283	0.22947924892783125	0.33692607947655734	0	-0.5876428536277853	1.4766413079542835	0
0.1916653694635929	0.22812875807154473	0.3403104047332907	0	-0.587930168995748	1.4693974653970658	0
0.19397501076871876	0.22677062685432034	0.34369582975002705	0	-0.5881047529436303	1.4621709897390527	0
0.19629685794045285	0.22540504315072024	0.34708238846387457	0	-0.5881673695125101	1.4549631275804737	0
0.1986310273121534	0.2240321960761892	0.3504701183954477	0	-0.588118799743266	1.4477750885201979	0
0.2009776541293658	0.22265226589714843	0.3538590853102978	0	-0.5879598388596982	1.440607993109988	0
0.20333687985396043	0.2212654315193511	0.35724936434317084	0	-0.5876912928599344	1.4334629135437185	0
0.20570883159131312	0.21987188260463997	0.3606410104354426	0	-0.5873139802016163	1.4263409360197306	0
0.20809364194956992	0.21847180791089776	0.36403408703361756	0	-0.5868287298934549	1.4192431000773889	0
0.21049144372099646	0.217065398439357	0.3674286583839762	0	-0.5862363810372961	1.4121704149983354	0
0.21290237430782277	0.21565284486248884	0.3708247957459807	0	-0.5855377807724248	1.4051238470342706	0
0.21532657445646006	0.21423433830140326	0.3742225754614605	0	-0.5847337831378504	1.398104323775743	0
0.21776418634972566	0.21281007147817022	0.3776220761853279	0	-0.5838252485648925	1.3911127401727663	0
0.2202153559929145	0.2113802373589493	0.3810233821404079	0	-0.5828130420204571	1.3841499521211649	0
0.22268023109433568	0.20994503043580517	0.3844265800682226	0	-0.5816980327467064	1.377216783071083	0
0.2251589624921447	0.20850464593995807	0.3878317611285069	0	-0.5804810927359414	1.370314020469792	0
0.22765170460016537	0.20705927963662218	0.39123902140283845	0	-0.5791630954540253	1.363442415146203	0
0.23015861208315933	0.20560912980628837	0.3946484572660175	0	-0.5777449167160014	1.3566026910163231	0
0.2326798433288757	0.20415439528404722	0.3980601700689502	0	-0.5762274321164279	1.3497955359763336	0
0.23521555942430789	0.20269527611569657	0.4014742646423055	0	-0.5746115166867024	1.3430216053393393	0
0.23776592210292977	0.2012319747977106	0.4048908464680794	0	-0.5728980455244866	1.3362815278073972	0
0.2403310951247516	0.1997646955377391	0.40831002349902273	0	-0.5710878923954383	1.3295759021686393	0
0.2429112460817243	0.19829364328902674	0.4117319084855436	0	-0.5691819277590245	1.3229052931393093	0
0.24550654352019988	0.1968190254647721	0.41515661506743495	0	-0.5671810201646114	1.3162702394233075	0
0.24811715785655897	0.1953410514775302	0.4185842589490278	0	-0.5650860351331145	1.309671251740614	0
0.2507432603033706	0.19385993341104973	0.4220149564459322	0	-0.5628978355767231	1.3031088159549604	0
0.2533850250088976	0.1923758848777516	0.42544882724080385	0	-0.5606172796151914	1.2965833881222804	0
0.25604262851848236	0.1908891214019747	0.4288859936007854	0	-0.5582452204641728	1.2900953964054578	0
0.2587162471021399	0.1893998619843506	0.432326576877928	0	-0.5557825084472412	1.283645248008998	0
0.26140605979659604	0.18790832746620587	0.43577070141195895	0	-0.5532299879781032	1.2772333221082177	0
0.26411224655567817	0.1864147416341933	0.43921849209941	0	-0.5505884988950285	1.270859974748223	0
0.26683498952136675	0.18491933058771934	0.44267007598021035	0	-0.5478588749486293	1.2645255362036274	0
0.2695744720329309	0.18342232336097103	0.4461255809301645	0	-0.5450419444631693	1.2582303137161142	0
0.272330878315512	0.181923952161238	0.44958513524189136	0	-0.5421385304461321	1.251974592523814	0
0.2751043938330331	0.18042445224406517	0.45304886804496536	0	-0.5391494500333923	1.2457586353523464	0
0.2778952063427044	0.17892406141897427	0.4565169105824388	0	-0.5360755131148972	1.2395826804171426	0
0.2807035037115044	0.17742302130136664	0.4599893934545526	0	-0.5329175245083073	1.2334469466261277	0
0.28352947575708176	0.17592157639221756	0.4634664488822218	0	-0.5296762817859383	1.2273516297840317	0
0.2863733133457057	0.17441997463738668	0.4669482095528605	0	-0.526352576101766	1.2212969049008324	0
0.28923520741156405	0.1729184680110387	0.4704348074034212	0	-0.5229471932449969	1.2152829285066706	0
0.2921153515591673	0.17141731121754333	0.47392637677132327	0	-0.5194609104498454	1.209309833417001	0
0.29501394010041565	0.16991676280337886	0.4774230519579378	0	-0.5158944985614403	1.2033777332004674	0
0.2979311667158921	0.16841708590853244	0.4809249656095191	0	-0.5122487236642547	1.1974867250650965	0
0.30086722746477973	0.16691854677642767	0.4844322523264129	0	-0.5085243433088861	1.191636883917063	0
0.3038223194531307	0.16542141552210113	0.487945047017347	0	-0.5047221080350035	1.1858282653761043	0
0.3067966410358813	0.16392596610298493	0.4914634851099634	0	-0.5008427610392309	1.1800609056153277	0
0.30979038980991985	0.16243247739227845	0.4949877001597408	0	-0.49688704076813867	1.174334825422567	0
0.31280376520325837	0.16094123193897425	0.4985178268980574	0	-0.4928556775304507	1.1686500253301766	0
0.31583696655110244	0.15945251699559335	0.5020539989419739	0	-0.4887493960035966	1.163006489484681	0
0.3188901970541216	0.15796662264838965	0.5055963533764822	0	-0.48456890983103273	1.1574041784942364	0
0.3219636561134322	0.15648384563032924	0.509145021814951	0	-0.48031493204262327	1.1518430437605653	0
0.3250575452221656	0.15500448648555215	0.5127001372545293	0	-0.47598816710000513	1.1463230166223497	0
0.32817206794441883	0.15352884967253422	0.5162618339885895	0	-0.47158931082107947	1.1408440087175842	0
0.3313074274004721	0.15205724483284697	0.5198302446881311	0	-0.46711905389281605	1.1354059166280013	0
0.3344638265203621	0.15058998671205298	0.5234055006924959	0	-0.4625780815892123	1.130008621446346	0
0.3376414713347277	0.14912739369520125	0.5269877357058256	0	-0.45796706904089074	1.12465198329707	0
0.34084056471012353	0.14766979076497558	0.5305770786908309	0	-0.45328669030676866	1.1193358520926437	0
0.34406131230392395	0.14621750680263948	0.5341736605743017	0	-0.44853760980341584	1.114060057517784	0
0.3473039194802746	0.1447708760676606	0.5377776107391772	0	-0.44372048680210846	1.1088244143474817	0
0.3505685913652806	0.14333023821124224	0.5413890570770955	0	-0.4388359754230515	1.1036287223670391	0
0.3538555341134017	0.1418959377647321	0.5450081273675964	0	-0.4338847227933243	1.0984727644141254	0
0.35716495338723636	0.1404683248600747	0.5486349475695624	0	-0.428867371368373	1.0933563088690883	0
0.36049705519970926	0.1390477549028445	0.5522696427285045	0	-0.42378455772853024	1.0882791083650067	0
0.3638520462455066	0.13763458848371055	0.5559123373027608	0	-0.4186369121141463	1.0832408993718003	0
0.367230131938594	0.13622919224805938	0.5595631530044479	0	-0.41342506149488173	1.0782414051921552	0
0.3706315188550101	0.1348319379052352	0.563222211425163	0	-0.4081496258867427	1.0732803323255038	0
0.37405641182416544	0.13344320346955144	0.5668896308692916	0	-0.4028112229127382	1.0683573747820392	0
0.37750501767549005	0.13206337176234553	0.5705655303487784	0	-0.3974104620494599	1.0634722086718595	0
0.3809775405423158	0.13069283234344461	0.5742500245279483	0	-0.3919479520209636	1.0586244989615374	0
0.3844741867532442	0.12933197958312295	0.5779432289061087	0	-0.38642429321026645	1.0538138925620604	0
0.38799515971632126	0.127981214705749	0.5816452543582641	0	-0.3808400857797539	1.0490400254801089	0
0.39154066409568417	0.12664094417480834	0.585356211524225	0	-0.3751959231618516	1.0443025170358449	0
0.39511090329507337	0.1253115806904391	0.5890762081177116	0	-0.3694923961105116	1.0396009733257865	0
0.3987060801403842	0.1239935429366387	0.5928053496149407	0	-0.36373009170228654	1.0349349862743562	0
0.4023263963265833	0.1226872557925924	0.596543738648027	0	-0.3579095943030024	1.0303041343375967	0
0.4059720525454161	0.12139315028348767	0.6002914751091277	0	-0.35203148544945534	1.0257079822981747	0
0.4096432507147385	0.12011166280669905	0.6040486583940488	0	-0.34609634032305403	1.0211460784879869	0
0.41334018801666506	0.11884323722229005	0.6078153812549223	0	-0.3401047374608365	1.0166179622135842	0
0.41706306305711643	0.1175883226781439	0.6115917360800629	0	-0.33405724889105964	1.0121231560273738	0
0.420812072535337	0.11634737476815167	0.6153778114412447	0	-0.32795444559340153	1.007661169865579	0
0.4245874116391615	0.11512085536878036	0.6191736924653864	0	-0.32179689694661484	1.0032315005067285	0
0.4283892744583413	0.11390923248228825	0.6229794612103049	0	-0.3155851701358046	0.9988336310586345	0
0.43221785197279644	0.11271298084355967	0.6267951946146385	0	-0.30931983352281256	0.9944670332402127	0
0.43607333561182005	0.11153258076097096	0.6306209680129315	0	-0.30300145090730835	0.9901311632581224	0
0.4399559134304842	0.1103685192799979	0.6344568512765564	0	-0.29663058785992585	0.985825466160083	0
0.44386577223644674	0.10922128947216471	0.6383029108909085	0	-0.2902078083211635	0.9815493733769193	0
0.4478030955598236	0.10809139098264124	0.6421592079116895	0	-0.28373367801224025	0.9773023049242937	0
0.45176806546170906	0.1069793294324921	0.6460257997047271	0	-0.2772087615422898	0.973083667377949	0
0.45576086267122107	0.10588561634134183	0.6499027400168271	0	-0.2706336222520198	0.9688928537622479	0
0.45978166322493264	0.104810769976988	0.6537900756657317	0	-0.2640088278215329	0.9647292470556583	0
0.4638306418289441	0.1037553143386801	0.6576878497680654	0	-0.25733494480810487	0.960592216605541	0
0.46790796942259516	0.10271977972490574	0.6615960993338945	0	-0.2506125427289121	0.9564811206418948	0
0.4720138144935933	0.10170470228569746	0.6655148564907796	0	-0.24384219196178247	0.9523953048989883	0
0.4761483409025088	0.10071062445260827	0.6694441463615569	0	-0.23702446739738836	0.9483341047617367	0
0.48031171096102593	0.09973809406735301	0.6733839899525406	0	-0.2301599434258286	0.9442968421996104	0
0.4845040825206152	0.09878766497123628	0.6773344013316016	0	-0.22324919879737676	0.9402828286440633	0
0.4887256100937714	0.09785989659899677	0.6812953886486924	0	-0.21629281483104024	0.9362913638777947	0
0.4929764437948107	0.09695535407227227	0.6852669530929437	0	-0.20929137721438426	0.9323217370451463	0
0.49725672778695434	0.09607460834510922	0.6892490874131253	0	-0.2022454786080272	0.9283732280586509	0
0.5015666047180926	0.0952182351109902	0.6932417800073002	0	-0.19515571138754284	0.9244451034972634	0
0.5059062110017428	0.09438681561635752	0.6972450104771721	0	-0.1880226754564771	0.920536621009912	0
0.5102756804627793	0.0935809357564801	0.7012587529575809	0	-0.18084697228991523	0.9166470260291276	0
0.51467513811635	0.0928011870376406	0.7052829703513686	0	-0.17362921518780286	0.9127755573638857	0
0.5191047065180481	0.09204816517450272	0.7093176201317631	0	-0.16637001887108133	0.9089214415610339	0
0.523564501250612	0.09132247068748511	0.7133626501621116	0	-0.15907000691430825	0.9050838969604637	0
0.5280546336086481	0.09062470820699474	0.7174180011040907	0	-0.15172980736397979	0.9012621314163731	0
0.5325752093393408	0.08995548646096092	0.7214836052217807	0	-0.14435005482216823	0.897455343493178	0
0.5371263252475503	0.08931541849552252	0.7255593833034296	0	-0.13693139599030538	0.8936627253823402	0
0.5417080735045969	0.08870512074248202	0.7296452485130293	0	-0.12947448262976327	0.8898834593470945	0
0.5463205388787357	0.08812521313816837	0.7337411038693037	0	-0.12197997607628776	0.886116720161854	0
0.5509638013839548	0.08757631849380658	0.7378468445660662	0	-0.11444854292642921	0.8823616730766565	0
0.5556379326645781	0.08705906265099907	0.7419623547270072	0	-0.10688086090007762	0.8786174769220488	0
0.5603429942252097	0.08657407428591633	0.746087505854371	0	-0.0992776216566528	0.874883285613566	0
0.5650790425605791	0.08612198399506628	0.7502221613262072	0	-0.09163952245448605	0.8711582442078722	0
0.5698461269116283	0.08570342423059524	0.754366174381109	0	-0.08396726976139761	0.8674414909256534	0
0.5746442871403111	0.08531902911978051	0.7585193862545324	0	-0.0762615826290665	0.8637321590102015	0
0.5794735545815032	0.08496943397779422	0.7626816269218256	0	-0.06852319125375914	0.8600293762557258	0
0.5843339518200976	0.08465527492052534	0.7668527149011424	0	-0.060752837266888876	0.8563322654103336	0
0.5892254920846016	0.08437718848288817	0.7710324567338906	0	-0.052951274627580876	0.8526399448855189	0
0.5941481807478443	0.0841358111092279	0.7752206482673262	0	-0.045119267148801066	0.8489515278984919	0
0.5991020124527597	0.08393177887307016	0.7794170722061767	0	-0.037257592989672024	0.8452661249319222	0
0.6040869715161263	0.08376572696091933	0.7836214984870458	0	-0.029367043892334056	0.841582843715098	0
0.6091030350454969	0.0836382891123652	0.7878336869181229	0	-0.0214484201457438	0.8379007872616439	0
0.6141501664301722	0.08355009733447662	0.7920533817211258	0	-0.013502540759448319	0.8342190590192503	0
0.6192283196174758	0.0835017812423653	0.7962803151762419	0	-0.00553023655479362	0.8305367600720609	0
0.6243374377509364	0.08349396758584583	0.800514206512715	0	0.002467647823425713	0.826852990537565	0
0.6294774543269324	0.0835272797336803	0.8047547629050472	0	0.010490255861480419	0.8231668491531876	0
0.6346609895079488	0.0836025726618858	0.809012083783399	0	0.01855644614346135	0.81946839704229	0
0.6398912693190881	0.08372085794247362	0.8132884129042625	0	0.026670284367614525	0.8157545113446925	0
0.6451685953240489	0.08388315125822782	0.8175835650390315	0	0.03483125196632909	0.812024149348219	0
0.650493271687616	0.08409047965799112	0.8218973458302514	0	0.04303882119231447	0.8082762439642697	0
0.6558655925223776	0.08434388092917874	0.8262295412123984	0	0.0512924354031706	0.8045097127501847	0
0.6612858399671221	0.08464440297540446	0.8305799157046357	0	0.059591506131878434	0.8007234592665073	0
0.6667542890378729	0.08499310354489606	0.8349482161399757	0	0.06793542053735416	0.796916369746087	0
0.6722712008207782	0.08539104929889259	0.8393341660333973	0	0.07632353100801785	0.7930873179530211	0
0.6778368242558387	0.08583931525264797	0.8437374668826504	0	0.08475515798004583	0.7892351640640766	0
0.6834513971795512	0.086338984222486	0.8481577988435313	0	0.09322959158606095	0.7853587541345285	0
0.6891151419966767	0.08689114576537667	0.8525948171815638	0	0.10174608521160092	0.7814569233190183	0
0.6948282689630455	0.08749689572226073	0.8570481547415838	0	0.11030386058378798	0.7775284938782568	0
0.7005909722404898	0.08815733505524861	0.8615174187485585	0	0.11890210198904802	0.7735722782224643	0
0.7064034309571996	0.08887356910485711	0.8660021915546166	0	0.12753995806007917	0.7695870785537974	0
0.7122658093716316	0.08964670676430445	0.8705020306764304	0	0.13621654220899596	0.7655716871850289	0
0.7181782532159162	0.0904778590935291	0.8750164659217275	0	0.14493092744258662	0.7615248895273828	0
0.7241408918526402	0.09136813861985749	0.8795450010118538	0	0.15368214983630263	0.7574454631502586	0
0.7301538379936128	0.0923186583398467	0.8840871133203734	0	0.16246920838295445	0.753332178571264	0
0.7362171840921218	0.0933305301215845	0.888642251132254	0	0.17129106003239064	0.7491838023777337	0
0.7423310046558047	0.09440486396728072	0.8932098354113066	0	0.18014662343886026	0.7449990963573082	0
0.748495356340757	0.09554276696385705	0.8977892598752126	0	0.18903477943926314	0.7407768182040866	0
0.7547102702814512	0.09674534068739801	0.9023798853592506	0	0.19795436042244455	0.7365157276057042	0
0.7609757631079417	0.09801368204857773	0.9069810480715887	0	0.2069041666534574	0.7322145795895932	0
0.7672918284295716	0.09934888049827813	0.9115920533599415	0	0.21588295446348954	0.7278721313078426	0
0.7736584374724659	0.10075201682072729	0.9162121763355853	0	0.22488943772207465	0.7234871426186431	0
0.780075541961438	0.10222416247246924	0.9208406641114419	0	0.2339222924534385	0.7190583751727976	0
0.7865430697986231	0.10376637731512435	0.9254767328334498	0	0.2429801512861135	0.7145845965177143	0
0.7930609251722037	0.10537970821870991	0.9301195679920263	0	0.2520616042629121	0.7100645812204617	0
0.7996289950045482	0.1070651893152937	0.9347683292244402	0	0.26116520843192154	0.7054971076312062	0
0.8062471389002025	0.10882383813571753	0.9394221433966307	0	0.270289474486526	0.7008809661432102	0
0.8129151956723346	0.11065665582028232	0.9440801095277652	0	0.2794328765431617	0.6962149560087048	0
0.8196329801190327	0.11256462486535329	0.9487412968157475	0	0.2885938483918607	0.6914978889729638	0
0.8264002858959321	0.11454870850176234	0.9534047469656757	0	0.29777078815978847	0.6867285886940875	0
0.8332168831288893	0.11660984861140712	0.958069472876283	0	0.3069620557952732	0.6819058938869982	0
0.8400825187086498	0.11874896435620771	0.9627344592388181	0	0.316165974272006	0.6770286596350973	0
0.8469969175922003	0.12096695114794039	0.9673986638336878	0	0.3253808321437872	0.6720957580137612	0
0.8539597834600702	0.12326467947302351	0.972061018389308	0	0.33460488521353904	0.667106079184501	0
0.8609707949509107	0.12564299223297987	0.976720426523767	0	0.34383635239141896	0.6620585356951849	0
0.8680296165445988	0.1281027070495728	0.9813757714565213	0	0.3530734308729664	0.6569520562607843	0
0.875135882967069	0.1306446095823795	0.9860259061602337	0	0.36231427648818204	0.6517855986318084	0
0.8822892099588807	0.13326945578154314	0.9906696610742192	0	0.37155701880394054	0.6465581435064935	0
0.8894891978720652	0.13597797201205072	0.9953058469190702	0	0.3807997665460582	0.6412686935031133	0
0.8967354253817093	0.13877085152879737	0.9999332511424854	0	0.39004060030068016	0.6359162793741094	0
0.9040274499776643	0.14164875331839658	1.0045506388745205	0	0.39927757412213266	0.6304999613262636	0
0.9113648103362056	0.14461230174594145	1.009156755078544	0	0.4085087195041171	0.6250188289272124	0
0.9187470320294161	0.14766208773850528	1.0137503287279894	0	0.4177320534140007	0.6194719984375003	0
0.926173619215809	0.15079866431141045	1.018330068220649	0	0.4269455687245445	0.6138586206123157	0
0.933644063084001	0.15402254895529252	1.0228946672951378	0	0.4361472456739954	0.6081778759409759	0
0.9411578375834224	0.15733422084259016	1.027442803036351	0	0.44533504741677116	0.6024289793997066	0
0.9487144033762988	0.1607341215507762	1.0319731389654971	0	0.45450692577235363	0.5966111789595561	0
0.9563132076085271	0.16422265408124653	1.0364843255559342	0	0.4636608217697255	0.5907237572122988	0
0.9639536803122708	0.16780018029049687	1.0409749988188972	0	0.4727946622193124	0.5847660356155686	0
0.9716352462618313	0.17146702559013025	1.045443787994424	0	0.48190637477093523	0.578737366656587	0
0.9793573144151866	0.17522347330884655	1.0498893100086437	0	0.49099387606231276	0.5726371433903311	0
0.9871192876698704	0.17906976865618357	1.0543101758522553	0	0.5000550841036103	0.5664647930663388	0
0.9949205543262439	0.18300611392491187	1.0587049863796574	0	0.5090879090399086	0.5602197851088178	0
1.0027605008538396	0.18703267428848072	1.063072340254796	0	0.5180902687850628	0.5539016221098121	0
1.0106385039876216	0.19114957341509306	1.0674108301227565	0	0.5270600805061181	0.5475098471990114	0
1.0185539316895078	0.19535689342824017	1.0717190439025048	0	0.5359952625503246	0.5410440443658838	0
1.0265061497307115	0.19965467800433467	1.0759955690726453	0	0.5448937426005934	0.5345038340735605	0
1.0344945158083088	0.2040429289405209	1.0802389901403375	0	0.5537534516967051	0.5278888789678341	0
1.0425183879184023	0.20852161045144993	1.0844478937940047	0	0.5625723342228681	0.5211988778154235	0
1.0505771186225592	0.21309064587101742	1.088620866482409	0	0.5713483421176276	0.5144335709952758	0
1.058670059480767	0.21774991997004642	1.0927564974027386	0	0.5800794403621259	0.5075927375195276	0
1.0667965629721723	0.22249928004883726	1.096853380066057	0	0.5887636095414521	0.5006761940015084	0
1.074955975514003	0.22733853183146893	1.1009101094009874	0	0.5973988389244397	0.4936838011651076	0
1.0831476496235657	0.23226744661973328	1.1049252884794607	0	0.6059831399509121	0.48661545398100897	0
1.09137093688801	0.2372857573000467	1.1088975255369853	0	0.6145145391600093	0.47947108805794686	0
1.0996251891623439	0.24239315913370663	1.1128254351867337	0	0.6229910799744421	0.47225067901604173	0
1.107909763491967	0.24758931297973757	1.1167076413236985	0	0.6314108281848336	0.4649542384818739	0
1.1162240161708046	0.2528738418333339	1.1205427748484844	0	0.6397718662594499	0.4575818195288871	0
1.1245673106230119	0.2582463360419598	1.1243294778815298	0	0.6480723017203677	0.4501335099059467	0
1.132939012707818	0.2637063506768305	1.1280664020633808	0	0.6563102627075424	0.4426094362803717	0
1.1413384946383018	0.26925340841051826	1.131752210815061	0	0.6644839021869653	0.4350097607890714	0
1.1497651284515638	0.27488699557429397	1.1353855769564398	0	0.6725913919096482	0.42733468695556426	0
1.1582182980170177	0.2806065705306805	1.1389651884049594	0	0.6806309343339003	0.4195844487513862	0
1.1666973860732368	0.28641155544384705	1.1424897430334369	0	0.688600750418042	0.411759322305368	0
1.1752017871099596	0.2923013454428805	1.1459579545710725	0	0.6964990921388599	0.40385961395933145	0
1.1837309017047237	0.2982753053474565	1.149368550551128	0	0.7043242372332861	0.39588566521664453	0
1.192284132928176	0.3043327676082825	1.152720271324243	0	0.7120744861822839	0.3878378559083695	0
1.2008608931768823	0.310473037598029	1.156011873201992	0	0.7197481687098765	0.379716597550448	0
1.2094606000760193	0.3166953912783158	1.1592421272026612	0	0.7273436402208829	0.37152233687133507	0
1.218082679862216	0.3229990781850059	1.1624098207083489	0	0.7348592849944131	0.3632555522618426	0
1.226726565147029	0.3293833204037828	1.1655137569532295	0	0.7422935143384449	0.35491675551330837	0
1.2353916938235399	0.3358473123100327	1.168552755011427	0	0.7496447658586364	0.3465064924948358	0
1.2440775118920053	0.34239022323571694	1.1715256511578407	0	0.756911506055787	0.3380253400042074	0
1.2527834715941866	0.34901119668263864	1.1744312985315633	0	0.7640922288770778	0.32947390711632807	0
1.2615090308343517	0.35570935045372615	1.1772685672984364	0	0.771185455432017	0.3208528352980805	0
1.2702536562681983	0.3624837796214336	1.180036345980109	0	0.7781897366603702	0.3121627948646571	0
1.279016819956559	0.369333554579425	1.1827335406597888	0	0.7851036507330229	0.3034044877586239	0
1.2877979976069607	0.37625772021753967	1.185359074820882	0	0.7919258019109683	0.29457864882258133	0
1.2965966781615634	0.3832553040945114	1.187911892511925	0	0.7986548281349006	0.2856860356114969	0
1.305412345460655	0.3903253025140984	1.1903909532610044	0	0.8052893870619833	0.2767274463216082	0
1.314244497986379	0.3974666967913337	1.1927952381597025	0	0.8118281713978873	0.26770369929786947	0
1.3230926325247394	0.40467844077813464	1.195123745539238	0	0.8182698967233247	0.2586156490336651	0
1.3319562586007294	0.4119594731348003	1.197375495201149	0	0.8246133123521823	0.2494641708310116	0
1.3408348825635903	0.41930870494126854	1.199549524554322	0	0.8308571899548417	0.24025017655898928	0
1.3497280167107113	0.42672502767259163	1.2016448914031008	0	0.8370003305001126	0.23097460472126496	0
1.3586351768417342	0.4342073117683932	1.2036606736565039	0	0.843041562733373	0.2216384223775882	0
1.36755588662954	0.4417544109054993	1.2055959706099546	0	0.8489797463246859	0.2122426199304196	0
1.3764896683082606	0.44936515473348715	1.2074499011940354	0	0.854813765827941	0.20278822028154123	0
1.3854360480092753	0.4570383538944479	1.209221605571443	0	0.8605425346248156	0.19327627264486436	0
1.394394553055115	0.46477279827039847	1.21091024494362	0	0.866164993459002	0.18370785479576898	0
1.4033647122386892	0.4725672577480653	1.2125150020218634	0	0.8716801109850334	0.17408407217641336	0
1.4123460589155612	0.48042048546871874	1.2140350819351886	0	0.8770868859628339	0.1644060539416622	0
1.421338124718739	0.48833121290972964	1.2154697114971125	0	0.882384343740218	0.15467495907678414	0
1.4303404417501846	0.49629815229678054	1.2168181400567852	0	0.8875715380417012	0.1448919734453162	0
1.4393525470026796	0.5043200010864123	1.2180796405138674	0	0.892647553820911	0.13505830432453703	0
1.4483739681330499	0.5123954298498219	1.2192535077266207	0	0.8976114996183812	0.12517519528388243	0
1.4574042414768915	0.5205230988403442	1.2203390614696297	0	0.9024625181314689	0.11524390589096396	0
1.4664428979186392	0.5287016459362371	1.2213356449254198	0	0.9071997787269047	0.10526572649864126	0
1.4754894663774292	0.5369296902479558	1.2222426256867336	0	0.9118224799378174	0.09524197381977957	0
1.484543478699674	0.5452058371265533	1.2230593966606027	0	0.91632985236854	0.08517398483352001	0
1.4936044594480546	0.5535286694064271	1.2237853755316412	0	0.9207211539815017	0.07506312744757912	0
1.5026719322262443	0.561896753684465	1.2244200059070012	0	0.9249956738680437	0.06491079283773137	0
1.5117454224572062	0.5703086434821851	1.2249627578728055	0	0.9291527339057831	0.05471839161864113	0
1.5208244486922904	0.5787628717812956	1.2254131278578146	0	0.9331916851562347	0.044487362889238595	0
1.5299085266935086	0.5872579553285286	1.2257706394557728	0	0.9371119103710766	0.03421916898962082	0
1.538997170091725	0.5957923958307813	1.226034843904134	0	0.9409128247517512	0.02391529404463775	0
1.548089889167758	0.6043646794031325	1.2262053204844239	0	0.9445938758962478	0.013577244618903857	0
1.557186190535748	0.6129732768562345	1.2262816769885858	0	0.9481545441777314	0.0032065493526832155	0
1.5662855717988409	0.6216166392046589	1.226263550228738	0	0.9515943412684909	-0.00719523565508687	0
1.5753906134072981	0.6302961506408836	1.2261505522702294	0	0.9549139174529464	-0.01763007534098243	0
1.5845140082614375	0.63902291370125	1.225941911771421	0	0.9581172749795839	-0.028111584553286214	0
1.5936556529479082	0.6477958822562755	1.2256368262824897	0	0.9612035044719375	-0.03863874819115334	0
1.602815462125779	0.6566140119619718	1.2252345025903324	0	0.9641717140783844	-0.04921055099233875	0
1.6119933501350174	0.6654762428491866	1.224734157154608	0	0.9670210229748863	-0.05982595663481092	0
1.6211892430104793	0.674381511069959	1.2241350155644133	0	0.9697505651807976	-0.07048392183220711	0
1.6304030729208754	0.6833287437478929	1.2234363126501626	0	0.9723594875318758	-0.08118339016419417	0
1.6396347800774798	0.6923168610107251	1.222637292259458	0	0.9748469500660435	-0.09192329451921771	0
1.6488843151221737	0.7013447785116036	1.221737206856212	0	0.9772121263675154	-0.10270256011184789	0
1.6581516356224164	0.7104114042000248	1.2207353176287505	0	0.97945420232407	-0.11352010063163287	0
1.667436698975248	0.7195156315083128	1.2196308952667205	0	0.9815723743755426	-0.12437481013961667	0
1.6767394775603262	0.7286563543277852	1.2184232181882957	0	0.9835658529626088	-0.1352655809523528	0
1.686059950244042	0.7378324588546683	1.2171115732313744	0	0.9854338601379962	-0.1461912939237542	0
1.695398095833025	0.7470428172473094	1.2156952565894212	0	0.9871756282305545	-0.1571508109230239	0
1.7047539005485202	0.7562862950751765	1.2141735728185927	0	0.9887904013767634	-0.16814298373723652	0
1.7141273635601455	0.7655617569167044	1.2125458336985333	0	0.9902774361320714	-0.1791666607422759	0
1.723518484566836	0.7748680541891341	1.2108113601380404	0	0.991635999143738	-0.19022067245396895	0
1.7329272729622622	0.7842040342958831	1.2089694805562872	0	0.9928653685328581	-0.20130384242964305	0
1.7423537427564353	0.7935685356790975	1.2070195316790648	0	0.9939648329436448	-0.2124149814150948	0
1.7517979101161598	0.8029603854328986	1.2049608590857062	0	0.9949336912689462	-0.22355288454707575	0
1.7612598017351502	0.8123784076825795	1.2027928153779357	0	0.995771253465449	-0.2347163413220944	0
1.7707394463918673	0.8218214152454292	1.2005147619212189	0	0.9964768395284094	-0.24590412573387907	0
1.7802368748131396	0.8312882095263928	1.19812606901575	0	0.9970497796220026	-0.2571149961888091	0
1.7897521349282939	0.8407775957645018	1.1956261119471396	0	0.9974894148243194	-0.2683477135876862	0
1.7992852652075655	0.8502883564835098	1.1930142777274522	0	0.9977950955308985	-0.27960100991850323	0
1.8088363157733436	0.8598192725595705	1.1902899597399381	0	0.9979661826386256	-0.2908736132345446	0
1.8184053444682593	0.8693691193228216	1.1874525585249958	0	0.9980020470215957	-0.302164243059905	0
1.827992406005434	0.8789366557377261	1.1845014849999356	0	0.9979020694622578	-0.3134715976282142	0
1.8375975926571986	0.8885206650045446	1.1814361476763617	0	0.9976656398727651	-0.32479440188811487	0
1.8472209849281689	0.898119905307507	1.1782559673694901	0	0.9972921571845856	-0.33613134930890826	0
1.8568626463163964	0.9077331045863049	1.1749603799413826	0	0.9967810307902082	-0.3474810957725363	0
1.8665226555270793	0.9173589926631365	1.1715488259665716	0	0.9961316796516625	-0.35884229755485353	0
1.8762010897191217	0.9269962845169502	1.1680207563331964	0	0.9953435330005681	-0.3702135916004286	0
1.8858980256636135	0.9366436814345577	1.1643756321530352	0	0.9944160306282016	-0.38159359691630845	0
1.8956135478739138	0.9462998790862283	1.1606129218552965	0	0.9933486222637087	-0.3929809241260856	0
1.9053477449553886	0.9559635638589252	1.1567321024907429	0	0.9921407678066546	-0.4043741711654184	0
1.9151007033787075	0.965633406653575	1.1527326623585223	0	0.9907919382481504	-0.4157719159946579	0
1.924872516759689	0.9753080720735554	1.1486140974373757	0	0.9893016146506517	-0.42717272745541535	0
1.934663280304243	0.9849862128784707	1.1443759136909615	0	0.9876692889179752	-0.4385751587527758	0
1.9444730880270535	0.9946664672201251	1.1400176285077528	0	0.9858944645204472	-0.4499777442216156	0
1.9543020361668553	1.0043474620081045	1.1355387694751196	0	0.9839766562069389	-0.4613790033128788	0
1.9641502259702113	1.0140278156193794	1.1309388732212613	0	0.9819153895657439	-0.4727774438009133	0
1.9740177539998023	1.0237061283477789	1.1262174901101296	0	0.9797102032284553	-0.4841715505534469	0
1.983904723606719	1.0333809936680445	1.1213741791139398	0	0.9773606467218363	-0.49555979880949386	0
1.9938112350075161	1.0430509884848376	1.116408512750993	0	0.9748662828867639	-0.5069406427114335	0
2.003737387123234	1.0527146749635181	1.1113200766080487	0	0.9722266879320391	-0.5183125174731577	0
2.0136832883376217	1.0623706109878135	1.1061084640157386	0	0.9694414487743878	-0.5296738516936386	0
2.0236490322737644	1.0720173266253001	1.1007732889200816	0	0.966510170007578	-0.5410230396707327	0
2.033634722570007	1.0816533482312831	1.095314173341293	0	0.9634324674754723	-0.5523584697677786	0
2.0436404557994194	1.0912771819193103	1.0897307567433148	0	0.9602079735386384	-0.5636785049670803	0
2.0536663298276094	1.1008873217000374	1.084022691940537	0	0.9568363350513166	-0.5749814924443134	0
2.0637124369250315	1.110482242930055	1.07818964937775	0	0.9533172160844672	-0.5862657558592697	0
2.0737788698466253	1.1200604082285721	1.0722313141305466	0	0.9496502964154532	-0.5975296023084959	0
2.083865716053048	1.1296202620561135	1.0661473897158091	0	0.9458352740779193	-0.6087713159398557	0
2.0939730636570517	1.1391602364781195	1.0599375950246186	0	0.9418718637177065	-0.6199891647176626	0
2.104100990153421	1.1486787406538268	1.053601671723269	0	0.937759801563964	-0.6311813880466952	0
2.114249566643311	1.15817416508103	1.0471393824593056	0	0.9334988447261883	-0.6423462017447449	0
2.124418864816981	1.167644888320902	1.0405505069806782	0	0.9290887689236048	-0.6534818059261585	0
2.134608945694838	1.1770892666865815	1.033834849912015	0	0.9245293739247215	-0.6645863728502694	0
2.1448198606753954	1.1865056355742538	1.0269922409657595	0	0.9198204841560232	-0.6756580484553145	0
2.155051661570198	1.195892319016025	1.0200225289089397	0	0.9149619448916074	-0.6866949635549366	0
2.1653043796734264	1.205247610781637	1.012925596468149	0	0.9099536329554115	-0.6976952115774541	0
2.1755780443201123	1.2145697918620364	1.0057013486285455	0	0.9047954490356155	-0.7086568690780556	0
2.185872671282988	1.223857120284249	0.998349721408817	0	0.8994873242359813	-0.7195779837131854	0
2.1961882646026343	1.2331078333264895	0.9908706815800069	0	0.894029220366321	-0.7304565767899561	0
2.206524814241301	1.2423201459980286	0.9832642293522597	0	0.8884211323697624	-0.7412906414179784	0
2.216882297130062	1.2514922526279026	0.9755303986526538	0	0.8826630890197446	-0.7520781443115256	0
2.227260674391997	1.2606223251017532	0.9676692602412302	0	0.8767551557236591	-0.7628170236441498	0
2.23765989073931	1.269708513128025	0.9596809233119356	0	0.8706974362541747	-0.7735051892837681	0
2.2480798692553434	1.278748940578716	0.9515655407360899	0	0.8644900772922187	-0.78414051840363	0
2.258520519666271	1.2877417136481872	0.9433233038999946	0	0.8581332650613029	-0.7947208649894856	0
2.2689817270180224	1.2966849120563078	0.9349544527764808	0	0.8516272336049938	-0.8052440493940943	0
2.2794633547247405	1.3055765928832759	0.9264592749676397	0	0.8449722647104756	-0.8157078627442534	0
2.2899652462791025	1.314414793219484	0.9178381056344308	0	0.8381686884416916	-0.8261100699493749	0
2.3004872140474615	1.3231975220626864	0.9090913380956591	0	0.8312168921279419	-0.8364484000477416	0
2.3110290494543766	1.331922770369614	0.9002194169791887	0	0.8241173156391944	-0.846720557912346	0
2.3215905101540244	1.340588501940152	0.8912228504294134	0	0.8168704617807793	-0.8569242133891275	0
2.3321713276127887	1.3491926614440124	0.8821022053644937	0	0.8094768932314119	-0.8670570106078097	0
2.342771200877307	1.3577331711045533	0.8728581143444715	0	0.8019372387740776	-0.8771165639332331	0
2.3533897994576405	1.366207934970725	0.8634912746839655	0	0.7942521932926976	-0.8871004628458481	0
2.364026752560595	1.3746148323927267	0.8540024595852177	0	0.7864225276321708	-0.897006264098288	0
2.37468165635619	1.382951726116948	0.8443925135012097	0	0.7784490855884951	-0.9068315010870401	0
2.3853540712725882	1.391216462433833	0.8346623561460634	0	0.7703327879425347	-0.9165736838597773	0
2.3960435150833708	1.3994068683242569	0.8248129904976115	0	0.7620746398999142	-0.9262302955774885	0
2.406749469322507	1.407520759074143	0.8148454986565039	0	0.7536757284181099	-0.9357988013123342	0
2.4174713713752176	1.4155559349747544	0.8047610507999352	0	0.7451372304850468	-0.9452766439762971	0
2.428208617879518	1.4235101868367097	0.7945609037072573	0	0.7364604126669743	-0.9546612506391742	0
2.438960559757822	1.4313812953198701	0.7842464070741125	0	0.7276466372337952	-0.9639500315523079	0
2.4497265061766598	1.4391670370230043	0.7738190013233147	0	0.7186973610594839	-0.9731403871475178	0
2.4605057173045677	1.446865182492189	0.763280226102614	0	0.7096141436492546	-0.9822297055009424	0
2.4712974111994725	1.4544735045982249	0.7526317150698792	0	0.7003986434059267	-0.9912153720387094	0
2.482100760652798	1.4619897796705241	0.7418752002428952	0	0.6910526220609128	-1.0000947706989975	0
2.4929148912642676	1.4694117897149992	0.7310125151681424	0	0.681577948115652	-1.0088652863776	0
2.50373888083126	1.4767373256941292	0.7200455967379159	0	0.6719765991127779	-1.017524308634825	0
2.5145717648864774	1.4839641949815947	0.7089764806092483	0	0.6622506582632771	-1.026069240348264	0
2.525412530500911	1.4910902208975663	0.697807308356763	0	0.6524023213088361	-1.034497497017405	0
2.5362601251340156	1.498113252330088	0.6865403191240169	0	0.6424338897372781	-1.0428065180076225	0
2.547113453682184	1.5050311654128221	0.6751778531103058	0	0.6323477743339996	-1.0509937684200044	0
2.557971376323494	1.5118418659126702	0.6637223542369349	0	0.6221464980300215	-1.0590567418145784	0
2.5688327159791804	1.5185432976683229	0.6521763625272442	0	0.6118326895585569	-1.066992970116651	0
2.5796962591107953	1.5251334465859072	0.6405425131655085	0	0.6014090829488129	-1.074800028291211	0
2.590560755368738	1.5316103439193232	0.6288235366405028	0	0.5908785179564221	-1.0824755381934676	0
2.6014249224790515	1.5379720726195287	0.617022253073321	0	0.5802439352244438	-1.0900171760822526	0
2.6122874510243093	1.5442167733107723	0.605141566320532	0	0.569508371134174	-1.0974226797245057	0
2.6231470012547016	1.5503426454926468	0.5931844665584477	0	0.558674960247584	-1.1046898498697966	0
2.6340022139126846	1.5563479566040903	0.5811540173183515	0	0.5477469236298937	-1.1118165610809068	0
2.644851709152173	1.5622310439581382	0.5690533552764562	0	0.5367275686090677	-1.118800764145347	0
2.6556940901777066	1.5679903191863886	0.5568856846873856	0	0.5256202836299533	-1.1256404914972553	0
2.6665279505131223	1.5736242742602067	0.5446542674726518	0	0.5144285290479188	-1.1323338645499017	0
2.677351877208203	1.5791314849217506	0.5323624175701518	0	0.5031558317051006	-1.1388790979915653	0
2.688164451506781	1.5845106125811372	0.5200134980063059	0	0.4918057819426554	-1.145274502293764	0
2.6989642594676524	1.5897604108754964	0.5076109064302375	0	0.4803820199403773	-1.151518491798023	0
2.7097498941581226	1.5948797274674638	0.49515806996743444	0	0.46888823050215606	-1.157609587182855	0
2.7205199569767453	1.5998675052038176	0.48265844098783517	0	0.45732813863841354	-1.1635464172016747	0
2.7312730713122946	1.6047227885878659	0.4701154783906995	0	0.4457054916768982	-1.1693277267796607	0
2.7420078797890968	1.6094447220766823	0.45753264770805896	0	0.4340240586732648	-1.174952375414858	0
2.7527230548267974	1.6140325540895712	0.44491340561198983	0	0.42228761532051623	-1.1804193424071903	0
2.7634172966594726	1.6184856350204295	0.43226119898280185	0	0.41049994229784864	-1.1857277249732696	0
2.774089351301288	1.6228034232355415	0.41957944034095096	0	0.3986648015523088	-1.1908767459028249	0
2.784738002862394	1.6269854797671588	0.4068715134703675	0	0.38678594061813115	-1.1958657477634678	0
2.7953620908273753	1.63103147280369	0.3941407493944497	0	0.37486706923477203	-1.2006941988027262	0
2.805960500763263	1.6349411711968613	0.3813904339828154	0	0.36291186546337806	-1.2053616857629488	0
2.816532183813644	1.6387144486341407	0.3686237811147073	0	0.3509239495312918	-1.2098679194311723	0
2.827076152367334	1.6423512782370526	0.35584393437688383	0	0.3389068843408373	-1.2142127287691378	0
2.8375914873466295	1.6458517311747365	0.3430539548765477	0	0.3268641629462977	-1.2183960598352477	0
2.848077341634455	1.649215973448219	0.33025681375384847	0	0.3147992004100364	-1.2224179725187787	0
2.8585329459995834	1.6524442631016283	0.31745538172693566	0	0.3027153228425231	-1.2262786377765258	0
2.868957608720827	1.6555369450987545	0.3046524264407715	0	0.2906157637932228	-1.2299783320656983	0
2.879350718330818	1.6584944470298264	0.29185060617641817	0	0.2785036572241109	-1.2335174327515548	0
2.889711746548633	1.6613172746121574	0.27905246347138657	0	0.26638203040520975	-1.236896413248472	0
2.9000402523756925	1.6640060072247072	0.26626041744773715	0	0.2542537955942024	-1.2401158381786557	0
2.9103358794477105	1.6665612914717463	0.25347676466255153	0	0.24212174981521517	-1.2431763561444715	0
2.9205983579153854	1.668983835949593	0.2407036745839204	0	0.22998856958706462	-1.2460786939106325	0
2.9308275048928665	1.6712744055418396	0.22794318703956018	0	0.2178568075567957	-1.248823649990221	0
2.941023216266231	1.673433813890062	0.21519722068845382	0	0.20572889966755117	-1.2514120860098805	0
2.9511854715950734	1.6754629189887362	0.2024675654121582	0	0.1936071570991745	-1.2538449217833845	0
2.9613143369829062	1.6773626180552117	0.1897558773860216	0	0.18149376078176138	-1.2561231294825204	0
2.971409943846358	1.6791338381158665	0.17706370464355062	0	0.16939078503192487	-1.2582477226336586	0
2.9814725089924243	1.6807775346442462	0.16439246104305888	0	0.1573001720873796	-1.260219754733812	0
2.9915023149786673	1.6822946829922367	0.15174345029656428	0	0.14522375440898946	-1.2620403091878205	0
3.0014997130822576	1.683686274277939	0.13911786182441008	0	0.1331632501929643	-1.263710494555134	0
3.011465112562971	1.684953309423818	0.12651678407683342	0	0.12112027561408145	-1.265231437542995	0
3.0213989884019496	1.6860967960145612	0.11394119469922143	0	0.1090963350048802	-1.266604279350677	0
3.031301855828629	1.6871177414026886	0.10139199287772584	0	0.09709285140889792	-1.2678301674775343	0
3.0411742868619362	1.6880171512563218	0.08886997868249985	0	0.08511114652123865	-1.268910254033965	0
3.05101689363166	1.6887960245190197	0.0763758745890932	0	0.07315246100196181	-1.269845689716329	0
3.0608303289321412	1.6894553506554053	0.06391032530396736	0	0.06121795409066268	-1.270637620499121	0
3.070615272094305	1.689996106165532	0.05147391633545874	0	0.04930872120681447	-1.2712871834235067	0
3.0803724352225843	1.6904192529023556	0.03906716679043918	0	0.037425786914032776	-1.271795504527829	0
3.0901025440282774	1.690725735324926	0.026690554525999458	0	0.02557012889997931	-1.2721636954776805	0
3.0998063528459596	1.6909164796135983	0.014344497896533385	0	0.01374266041540425	-1.2723928524122123	0
3.109484619970722	1.6909923916694602	0.0020293880061803254	0	0.0019442611151785343	-1.2724840534310455	0
3.1191381125815325	1.690954356595691	-0.010254416639161374	0	-0.00982422809503218	-1.2724383578438945	0
3.1287833627266166	1.6908028980766219	-0.022526634865466032	0	-0.021581207646701704	-1.2722563968118337	0
3.1384524238090914	1.6905372605399756	-0.03482672712795077	0	-0.0333639884093161	-1.2719372706239875	0
3.1481460653200064	1.6901566072890568	-0.04715432574468294	0	-0.04517171705063863	-1.2714799882447598	0
3.1578650440008076	1.689660081675878	-0.05950902606054938	0	-0.05700349809820435	-1.270883540908749	0
3.16761011147758	1.6890468075681748	-0.07189039527124612	0	-0.0688584024375566	-1.2701469027654457	0
3.177382006502877	1.6883158905379312	-0.08429796169040571	0	-0.08073545709284505	-1.269269032372314	0
3.187181446113917	1.6874664197245686	-0.09673120269442971	0	-0.09263363376808809	-1.2682488749786232	0
3.197009123742128	1.6864974696267034	-0.10918954155831348	0	-0.10455184592832206	-1.2670853647026052	0
3.2068657144355184	1.6854081012263404	-0.1216723533504409	0	-0.11648895456604903	-1.2657774258853358	0
3.216751852986949	1.6841973662442904	-0.1341789365718788	0	-0.1284437412328084	-1.2643239781813385	0
3.2266681351954256	1.6828643097423437	-0.14670851425141584	0	-0.1404149092975449	-1.262723939638922	0
3.236615118770352	1.681407972717803	-0.15926023466143305	0	-0.15240108486707488	-1.260976229746028	0
3.24659331153569	1.679827396747828	-0.17183315611606234	0	-0.16440080254162032	-1.2590797749094016	0
3.2566031638543227	1.6781216287648086	-0.18442623730158522	0	-0.17641249652292448	-1.2570335140615958	0
3.2666450780296525	1.6762897232047902	-0.19703834912100487	0	-0.1884345122914535	-1.254836401087266	0
3.276719387212297	1.674330749614743	-0.20966824834145745	0	-0.20046508189968162	-1.2524874137676516	0
3.286826363131951	1.6722437956781853	-0.22231458769972504	0	-0.21250233409695302	-1.2499855571974	0
3.2969662080184876	1.6700279732515764	-0.23497590632419085	0	-0.22454428573803334	-1.2473298707809306	0
3.3071390517342523	1.667682423766194	-0.24765062692384357	0	-0.2365888397029519	-1.2445194344350838	0
3.3173449447823535	1.6652063248731646	-0.2603370480744495	0	-0.24863377822092197	-1.241553376248475	0
3.3275838622427476	1.662598894750556	-0.27303335034429654	0	-0.26067676940158785	-1.2384308773072035	0
3.337855700406787	1.6598593981168888	-0.28573759351784755	0	-0.27271536534896257	-1.2351511785343539	0
3.3481602646855126	1.6569871549657873	-0.29844770332721293	0	-0.28474699041099094	-1.231713590754528	0
3.358497280941522	1.6539815432078762	-0.31116148740784566	0	-0.2967689571800081	-1.2281174974336277	0
3.368866396855865	1.6508420035501477	-0.3238766390250125	0	-0.308778470902697	-1.2243623600732276	0
3.379267169280543	1.647568048743341	-0.3365907238654946	0	-0.32077261794748063	-1.220447728802805	0
3.3896990746745557	1.6441592660204847	-0.34930119541548177	0	-0.332748381332202	-1.2163732448022848	0
3.4001615068805617	1.6406153231018705	-0.36200539495804424	0	-0.34470264173409504	-1.2121386469711335	0
3.4106537819240317	1.6369359718000456	-0.3747005603153682	0	-0.35663218676360725	-1.207743775710982	0
3.4211751353094826	1.6331210539826557	-0.3873838256421563	0	-0.36853371183156025	-1.203188579511367	0
3.4317247315460286	1.6291705030040937	-0.4000522361494238	0	-0.38040383504964403	-1.19847311611286	0
3.4423016590552202	1.6250843501121968	-0.4127027453045556	0	-0.3922390956775546	-1.193597559604603	0
3.452904942731774	1.6208627239967168	-0.42533223334467773	0	-0.4040359725374525	-1.188562199332396	0
3.463533542444186	1.61650585519996	-0.4379375089480864	0	-0.4157908866194297	-1.1833674446128601	0
3.4741863661655694	1.6120140742796647	-0.45051532834354047	0	-0.42750021993785103	-1.1780138220023382	0
3.4848622560557465	1.6073878208244625	-0.46306238242616654	0	-0.4391603045428668	-1.172501985512509	0
3.4955600169140886	1.602627634234257	-0.47557533390736506	0	-0.45076745807541224	-1.1668327051049616	0
3.5062784046612268	1.5977341608850688	-0.4880508072134519	0	-0.4623179752775143	-1.1610068747319313	0
3.517016138727789	1.5927081506554082	-0.5004854064900918	0	-0.4738081455918425	-1.1550255077204217	0
3.5277719058935633	1.5875504566314271	-0.5128757234301703	0	-0.48523426122866586	-1.1488897359691996	0
3.538544362520022	1.5822620352349144	-0.5252183431900483	0	-0.49659262342129584	-1.1426008096734588	0
3.5493321449679422	1.5768439419300209	-0.5375098595750487	0	-0.5078795571488582	-1.1361600918196924	0
3.56013387610476	1.5712973281453022	-0.5497468854425774	0	-0.519091421330314	-1.1295690541621108	0
3.5709481586055416	1.5656234446593609	-0.5619260480324355	0	-0.5302246051518332	-1.122829280910369	0
3.5817735917095526	1.5598236326374724	-0.5740440107495353	0	-0.5412755485743285	-1.1159424577746326	0
3.592608776149028	1.5538993199914213	-0.5860974811350701	0	-0.552240750030199	-1.108910367378627	0
3.603452308233118	1.5478520234399429	-0.5980832066485912	0	-0.5631167629803946	-1.101734891471641	0
3.614302792457046	1.5416833402437093	-0.6099979909418318	0	-0.5739002110680512	-1.0944180009162643	0
3.625158845145163	1.5353949442900057	-0.6218386997900137	0	-0.5845877937315679	-1.0869617508792078	0
3.6360190980959315	1.528988581881643	-0.6336022667976531	0	-0.5951762915346344	-1.0793682757058067	0
3.6468821991188918	1.522466069124181	-0.6452856955336705	0	-0.6056625682136015	-1.07163978572165	0
3.6577468193763853	1.5158292850419053	-0.6568860688000708	0	-0.6160435790679349	-1.0637785590041244	0
3.668611655843096	1.5090801672578213	-0.6684005523119629	0	-0.6263163742221786	-1.0557869362265	0
3.679475434017526	1.5022207073379998	-0.6798263984245575	0	-0.6364781018614876	-1.0476673151337812	0
3.690336909259236	1.4952529468441826	-0.6911609481956559	0	-0.6465260099201326	-1.039422145884517	0
3.7011948719274597	1.488178970803794	-0.7024016371936708	0	-0.6564574510239943	-1.0310539233625118	0
3.712048150045372	1.481000902525614	-0.7135459984052243	0	-0.6662698847613779	-1.0225651811079883	0
3.7228956066277425	1.4737209018815594	-0.7245916594773809	0	-0.6759608749142977	-1.0139584893691356	0
3.7337361478759465	1.4663411563156006	-0.7355363509043185	0	-0.6855280962651197	-1.005236444573223	0
3.744568720394943	1.4588638790414492	-0.7463779027279178	0	-0.6949693312299775	-0.9964016673177075	0
3.755392309365391	1.4512913067670554	-0.7571142422061582	0	-0.7042824673594288	-0.9874567998130239	0
3.7662059527724217	1.443625686107552	-0.7677434071733368	0	-0.7134655083807067	-0.9784044899795138	0
3.7770087269157644	1.4358692800197808	-0.778263530671348	0	-0.7225165602471508	-0.969247399208198	0
3.7877997545036086	1.428024358571018	-0.7886728479353118	0	-0.7314338365807395	-0.959988191624195	0
3.7985782039421156	1.4200931958512641	-0.798969694450109	0	-0.7402156563143347	-0.9506295306166581	0
3.8093432873235424	1.4120780679703162	-0.8091525027086685	0	-0.7488604402243207	-0.9411740766535397	0
3.8200942637358066	1.4039812472031579	-0.8192198039342229	0	-0.7573667116684586	-0.9316244805563727	0
3.8308304377842064	1.395804999710865	-0.8291702250945038	0	-0.7657330932738552	-0.9219833809980664	0
3.8415511550185046	1.3875515858154173	-0.839002483076166	0	-0.7739583012660688	-0.9122534050115314	0
3.852255809666875	1.3792232509577858	-0.8487153901377272	0	-0.7820411492463719	-0.9024371575139845	0
3.862943831149626	1.3708222331302897	-0.8583078398760218	0	-0.7899805356730594	-0.8925372302514476	0
3.8736146959977	1.362350750770863	-0.86777881632838	0	-0.7977754506453596	-0.882556187710173	0
3.8842679203025168	1.3538110058625246	-0.8771273852962647	0	-0.8054249678598236	-0.872496570948457	0
3.894903052619069	1.345205187104122	-0.8863526864356183	0	-0.8129282373633653	-0.8623609015019118	0
3.9055196871810587	1.3365354568179748	-0.8954539430200937	0	-0.8202844927151655	-0.8521516661292963	0
3.9161174526794476	1.327803957578391	-0.9044304502569757	0	-0.8274930406090824	-0.8418713247840018	0
3.9266960084289737	1.319012813252028	-0.9132815703727265	0	-0.8345532561666115	-0.8315223119928411	0
3.9372550507953283	1.3101641216418447	-0.9220067363079258	0	-0.8414645851173621	-0.8211070283446786	0
3.947794305895689	1.3012599585847526	-0.9306054438323293	0	-0.8482265367094753	-0.8106278454579005	0
3.9583135279430923	1.2923023776008258	-0.9390772485853222	0	-0.8548386806464454	-0.8000871057023367	0
3.9688125024692322	1.283293405475919	-0.9474217670309704	0	-0.8613006470797544	-0.7894871171299521	0
3.979291040725472	1.2742350454440943	-0.9556386702981456	0	-0.8676121210501356	-0.7788301573423387	0
3.989748980107756	1.2651292753893084	-0.9637276829691335	0	-0.8737728408412567	-0.7681184714897197	0
4.000186181472335	1.2559780488308372	-0.9716885794546269	0	-0.8797825944960792	-0.7573542735384095	0
4.010602529725176	1.2467832931687197	-0.979521182957242	0	-0.8856412183360389	-0.7465397443081935	0
4.020997926348776	1.2375469151547829	-0.9872253584396381	0	-0.8913485910326976	-0.7356770380014017	0
4.031372295559633	1.228270794448122	-0.9948010159368298	0	-0.8969046354663754	-0.7247682747105616	0
4.041725578895767	1.2189567874544798	-1.0022481051878727	0	-0.9023093141043143	-0.7138155450154484	0
4.052057736475475	1.2096067253396368	-1.0095666152935727	0	-0.9075626281454009	-0.7028209077217751	0
4.062368741905511	1.2002224178459173	-1.016756569882913	0	-0.9126646134467232	-0.6917863944178674	0
4.072658586278697	1.1908056489679133	-1.0238180287909626	0	-0.9176153411639598	-0.6807140044526803	0
4.082927268313328	1.1813581853330726	-1.0307510801808657	0	-0.9224149116691127	-0.669605714847101	0
4.093174803935346	1.1718817668785784	-1.0375558461164522	0	-0.9270634579573918	-0.6584634693833761	0
4.103401218170457	1.1623781137725535	-1.0442324760368666	0	-0.9315611405956686	-0.6472891867896938	0
4.113606547952338	1.1528489233753736	-1.0507811477111406	0	-0.9359081479096003	-0.6360847572087521	0
4.123790838449621	1.1432958732499363	-1.057202063949656	0	-0.9401046933062298	-0.6248520457738441	0
4.133954142747517	1.133720621126657	-1.063495451617619	0	-0.9441510142106864	-0.6135928925998453	0
4.144096522967546	1.1241248035369098	-1.069661561533959	0	-0.9480473715691807	-0.6023091112040325	0
4.154218044909987	1.1145100406098765	-1.075700664464533	0	-0.9517940469034365	-0.5910024941702867	0
4.16431878392847	1.1048779302798277	-1.0816130539889957	0	-0.9553913437356842	-0.5796748063569743	0
4.174398820175309	1.0952300525773444	-1.0873990429275062	0	-0.9588395849570929	-0.5683277899586604	0
4.184458237940677	1.0855679701025236	-1.0930589623711637	0	-0.9621391119108277	-0.5569631650749899	0
4.194497123534249	1.075893229933545	-1.0985931599634935	0	-0.9652902830847567	-0.5455826319648274	0
4.204515567971617	1.066207360935269	-1.1040020008949993	0	-0.968293474391598	-0.534187867886556	0
4.214513668886874	1.0565118717827768	-1.1092858683115436	0	-0.9711490790075332	-0.5227805247743993	0
4.22449151731844	1.0468082637003995	-1.1144451558583828	0	-0.9738575030509635	-0.5113622442264244	0
4.234449215021438	1.0370980136164611	-1.1194802763934657	0	-0.976419170024574	-0.49993463768215046	0
4.244386860727637	1.0273825874524307	-1.1243916543476726	0	-0.9788345164593748	-0.4884993020529302	0
4.254304554081687	1.0176634362849102	-1.1291797274628042	0	-0.9811039926514731	-0.4770578151989275	0
4.264202397063542	1.0079419949268589	-1.1338449470922398	0	-0.9832280625449532	-0.46561173424826374	0
4.274080490645466	0.9982196851931564	-1.1383877762427024	0	-0.9852072025754539	-0.45416259942860904	0
4.2839389366063045	0.9884979141217659	-1.1428086901320127	0	-0.9870419017256866	-0.442711931958369	0
4.293777837204472	0.9787780742955686	-1.1471081757019834	0	-0.9887326610764339	-0.4312612344081431	0
4.303597286623878	0.9690615523200605	-1.1512867277031906	0	-0.990279992151075	-0.41981200067153823	0
4.313397389875399	0.9593497101508244	-1.1553448565823787	0	-0.9916844197344941	-0.40836569394470956	0
4.323178239542272	0.9496439081231712	-1.159283078342211	0	-0.9929464779381086	-0.39692377384076083	0
4.332939929745679	0.9399454911655725	-1.163101920348549	0	-0.9940667122652217	-0.38548768012327733	0
4.342682554591781	0.9302557903500038	-1.1668019203771767	0	-0.9950456790349017	-0.3740588345061327	0
4.3524062040623885	0.9205761270028412	-1.1703836248430526	0	-0.9958839447397467	-0.36263864547530006	0
4.3621109672661165	0.9109078095011778	-1.1738475898990923	0	-0.9965820862354504	-0.35122850448355747	0
4.371796932080529	0.9012521336517886	-1.1771943810884253	0	-0.9971406904724258	-0.3398297863670036	0
4.381464177207476	0.8916103906409235	-1.180424570531962	0	-0.9975603539855891	-0.328443858702413	0
4.3911127836913755	0.8819838555774066	-1.1835387408317672	0	-0.9978416834948832	-0.31707206825312145	0
4.400742827091179	0.8723737953175251	-1.1865374822758015	0	-0.9979852953724848	-0.30571575017575675	0
4.4103543794733024	0.8627814664971624	-1.1894213934694677	0	-0.9979918157180501	-0.29437622566640487	0
4.419947509560425	0.8532081153977197	-1.1921910813109167	0	-0.9978618803036894	-0.2830548017698623	0
4.429522321140723	0.8436549396399591	-1.1948471713551012	0	-0.9975961331743837	-0.2717527260179553	0
4.43907887109001	0.834123170016154	-1.197390284221927	0	-0.9971952278847638	-0.26047128317291035	0
4.448617223043966	0.8246140169358532	-1.199821051362015	0	-0.9966598271420408	-0.24921173187135995	0
4.45813742417239	0.815128693585349	-1.2021401088910337	0	-0.9959906038314096	-0.23797533200268825	0
4.467639519424009	0.8056684017018325	-1.2043481014878992	0	-0.9951882405864151	-0.22676332784351813	0
4.477123554422376	0.796234328681522	-1.206445682886171	0	-0.9942534293488466	-0.21557694458792706	0
4.486589562975207	0.7868276599869439	-1.2084335130271506	0	-0.9931868725269293	-0.2044174030206644	0
4.496037577272036	0.7774495689624665	-1.2103122604345722	0	-0.9919892821746422	-0.19328590741267324	0
4.505467625775254	0.7681012189028538	-1.2120826016645119	0	-0.9906613801285131	-0.1821836479345601	0
4.5148797305808035	0.7587837656281666	-1.2137452208054074	0	-0.9892038984086748	-0.17111180367921125	0
4.524273901002177	0.7494983637595295	-1.2153008085480843	0	-0.9876175805058471	-0.16007155009662496	0
4.5336501465508645	0.7402461537969455	-1.2167500645691223	0	-0.9859031795229587	-0.14906404361001804	0
4.5430084735819225	0.7310282653939787	-1.2180936967986649	0	-0.984061458555503	-0.13809042546402192	0
4.552348877836133	0.7218458246266124	-1.219332420387755	0	-0.982093192246346	-0.1271518303464338	0
4.561671347656154	0.7126999507053828	-1.2204669584037076	0	-0.9799991664896699	-0.11624938245697648	0
4.570975868401553	0.7035917515416258	-1.2214980424372457	0	-0.977780177569546	-0.10538419019480157	0
4.580262414292621	0.6945223316280172	-1.2224264117306851	0	-0.9754370341886095	-0.09455735553019706	0
4.589530957703176	0.6854927828191842	-1.223252814294648	0	-0.9729705554068127	-0.0837699629828705	0
4.598781464709763	0.6765041885763955	-1.2239780064158612	0	-0.9703815717497268	-0.0730230846557484	0
4.608013884021992	0.6675576345451785	-1.224602752037686	0	-0.9676709286712575	-0.062317792874502564	0
4.61722816920616	0.6586541868145954	-1.225127824565063	0	-0.964839480463268	-0.05165513417319809	0
4.626424258814552	0.6497949110327103	-1.225554005515141	0	-0.961888096134803	-0.04103615214288083	0
4.635602086782526	0.6409808621475208	-1.2258820853539878	0	-0.9588176565832489	-0.030461875145266853	0
4.6447615743831125	0.632213091948384	-1.226112863298848	0	-0.9556290574567315	-0.0199333253492455	0
4.65390264259381	0.6234926370050049	-1.2262471478161003	0	-0.9523232051461731	-0.0094515042490481	0
4.663025199607607	0.614820530428231	-1.22628575636036	0	-0.9489010212620597	0.0009825932225582187	0
4.672129144910308	0.6061977977086118	-1.2262295157030905	0	-0.9453634415684946	0.011367983679642635	0
4.681223722852079	0.5976166481192756	-1.2260790590304722	0	-0.9417075937520981	0.021714321643552588	0
4.690314915146875	0.5890724758710356	-1.2258347479662781	0	-0.9379314940138301	0.03202746521125757	0
4.6994022284124455	0.5805668080686373	-1.2254969793811148	0	-0.9340356657306027	0.04230589350586489	0
4.708485164983172	0.5721011638166694	-1.2250661789468307	0	-0.9300206684680289	0.05254809901637199	0
4.717563236083142	0.5636770412797492	-1.2245428002297825	0	-0.9258870918994869	0.0627526032454162	0
4.726635954245204	0.5552959242049929	-1.2239273244774127	0	-0.9216355585242982	0.07291794884774261	0
4.735702838796472	0.5469592762825964	-1.2232202597717532	0	-0.9172667205950997	0.08304270648522961	0
4.744763409731833	0.538668546262414	-1.2224221409198426	0	-0.9127812624233549	0.09312546864285852	0
4.753817188877308	0.530425166299892	-1.2215335289524125	0	-0.9081798994060489	0.1031648516409395	0
4.7628637025315035	0.5222305490081144	-1.2205550103733285	0	-0.9034633761683184	0.11315949923769822	0
4.771902482608186	0.5140860859442427	-1.2194871964247762	0	-0.8986324652985234	0.12310808450566407	0
4.780933057607306	0.5059931552357049	-1.2183307236286285	0	-0.893687971620322	0.13300930053119747	0
4.789954960490569	0.4979531139282844	-1.217086252439032	0	-0.8886307275756513	0.14286186975639173	0
4.798967724323805	0.48996730138878397	-1.2157544672856386	0	-0.8834615950778782	0.15266453982482997	0
4.807970885182123	0.4820370362078378	-1.2143360756846915	0	-0.878181463388951	0.16241608737858992	0
4.81696397900531	0.4741636184860468	-1.212831808211878	0	-0.8727912504274247	0.17211531525111082	0
4.825946543163966	0.4663483279449768	-1.2112424177931937	0	-0.8672919013970398	0.18176105478015922	0
4.834918111455542	0.4585924277614642	-1.2095686801530126	0	-0.861684391434778	0.19135216105472472	0
4.84387821946338	0.45089715937195246	-1.2078113924584284	0	-0.8559697219585625	0.20088751929654897	0
4.8528264073499345	0.4432637396495776	-1.205971372186512	0	-0.8501489182819073	0.21036604836059114	0
4.861762203534615	0.4356933743312549	-1.2040494600278004	0	-0.8442230398079793	0.2197866840302841	0
4.870685139496916	0.4281872447828061	-1.2020465165700176	0	-0.8381931702233251	0.22914839537040632	0
4.879594749778852	0.42074650761627375	-1.1999634216664419	0	-0.8320604168434061	0.2384501852026761	0
4.888490558919206	0.41337230511502676	-1.1978010770361094	0	-0.8258259191944473	0.24769107702152038	0
4.897372094736748	0.40606575358523656	-1.1955604028109488	0	-0.8194908396082715	0.25687012946940846	0
4.906238875942801	0.39882795308817476	-1.1932423401682133	0	-0.8130563716055329	0.26598642405199574	0
4.915090423081201	0.3916599778893538	-1.1908478482164009	0	-0.8065237318325094	0.2750390770316714	0
4.923926250944254	0.38456288215856377	-1.1883779055376589	0	-0.7998941651937734	0.2840272321576037	0
4.932745868278667	0.37753769959644917	-1.185833509996651	0	-0.7931689449345278	0.29295006098390824	0
4.941548782722994	0.37058543893935203	-1.1832156769751634	0	-0.786349368651636	0.3018067684321942	0
4.950334493014324	0.36370708959583103	-1.1805254412894608	0	-0.7794367640322545	0.3105965854706051	0
4.9591024939403425	0.35690361712203406	-1.1777638554400045	0	-0.7724324848930255	0.3193187746828309	0
4.967852276281606	0.35017596274296203	-1.174931989233922	0	-0.7653379109463009	0.32797263071066113	0
4.976583324333066	0.343525044714644	-1.1720309302173915	0	-0.758154449571718	0.3365574783060059	0
4.985295117078817	0.33695175684336304	-1.1690617829665968	0	-0.7508835346886331	0.3450726740097068	0
4.993987126887563	0.3304569689055912	-1.166025669186018	0	-0.743526627652393	0.3535176053676901	0
5.002658818364778	0.3240415269017158	-1.162923727807597	0	-0.7360852181020638	0.36189169032275753	0
5.011309649518956	0.31770625157809695	-1.1597571142814873	0	-0.7285608228564934	0.3701943788394463	0
5.01993907561442	0.3114519350706342	-1.15652699878282	0	-0.7209549823398469	0.3784251570188612	0
5.028546541281723	0.3052793461085591	-1.1532345687612522	0	-0.7132692672892064	0.38658353995604516	0
5.037131485456158	0.2991892258124289	-1.1498810268070523	0	-0.7055052743282254	0.3946690768982	0
5.045693342347309	0.2931822864966417	-1.1464675898665226	0	-0.6976646248536474	0.40268135249639203	0
5.054231535941863	0.28725921498782686	-1.1429954910610387	0	-0.6897489698856217	0.41061998200055166	0
5.062745485110447	0.28142066846120795	-1.1394659773239169	0	-0.6817599852776859	0.4184846163873117	0
5.071234603928196	0.27566727375374045	-1.135880308829327	0	-0.6736993711504999	0.4262749428941047	0
5.079698297175418	0.26999962991216403	-1.1322397604948862	0	-0.665568855960971	0.4339906811297847	0
5.08813596445802	0.2644183048653333	-1.1285456198814534	0	-0.6573701924461612	0.44163158709475286	0
5.096546999629268	0.2589238353586276	-1.1247991870097365	0	-0.6491051579360424	0.4491974528040217	0
5.104930789916482	0.25351672706095535	-1.121001774336119	0	-0.6407755549999475	0.4566881056320903	0
5.113286719558241	0.24819745178764005	-1.1171547046724661	0	-0.6323832075961716	0.4641034116408062	0
5.121614165641359	0.24296644978638743	-1.1132593126212418	0	-0.6239299649482379	0.4714432718849061	0
5.129912503313743	0.2378241260560191	-1.109316941706677	0	-0.6154176960245231	0.47870762700712455	0
5.138181098126105	0.23277085475615578	-1.1053289475339971	0	-0.6068482970957455	0.4858964504523707	0
5.14641931499354	0.22780697329509794	-1.101296693087203	0	-0.5982236822950046	0.4930097562145562	0
5.154626517591312	0.2229327825346616	-1.097221548429246	0	-0.5895457837811172	0.5000475980446831	0
5.162802064501803	0.2181485488687671	-1.0931048920829431	0	-0.5808165554345104	0.5070100658797129	0
5.170945312549113	0.21345450200546404	-1.0889481088857036	0	-0.5720379690141316	0.5138972884201907	0
5.179055615707997	0.20885083543344626	-1.084752590017099	0	-0.563212014954432	0.5207094318397754	0
5.187132329605376	0.20433770374819957	-1.0805197301298417	0	-0.5543406970666552	0.527446703134911	0
5.195174809314069	0.19991522389480504	-1.0762509278920498	0	-0.5454260344463521	0.534109347734433	0
5.203182411182051	0.1955834741474777	-1.0719475844489699	0	-0.5364700589927232	0.540697650447317	0
5.211154492714411	0.19134249423374744	-1.067611102891205	0	-0.527474815037759	0.5472119347155578	0
5.219090411362666	0.1871922860384857	-1.0632428883475122	0	-0.5184423602448737	0.553652560940568	0
5.226989529296971	0.18313281121408873	-1.0588443447888407	0	-0.5093747596947052	0.5600199296085558	0
5.2348512147103765	0.17916399080498582	-1.0544168736308608	0	-0.500274083738465	0.5663144814455744	0
5.242674836515958	0.1752857082096181	-1.0499618760911427	0	-0.49114241353770954	0.5725366922499869	0
5.250459771321533	0.171497805954509	-1.0454807486595354	0	-0.4819818324197188	0.5786870775171017	0
5.258205404032948	0.16780008588367074	-1.0409748820570701	0	-0.4727944244400268	0.5847661918158522	0
5.265911123107023	0.16419231188262304	-1.036445663358961	0	-0.46358227935361385	0.5907746239494718	0
5.273576329589267	0.16067420609682198	-1.0318944700871389	0	-0.45434748119976115	0.5967130028651473	0
5.281200428069913	0.1572454537183472	-1.0273226749014726	0	-0.445092118439471	0.6025819893803687	0
5.288782838962588	0.15390569799709264	-1.0227316376643032	0	-0.4358182684357035	0.608382284398859	0
5.296322990338523	0.1506545446738344	-1.0181227096596313	0	-0.4265280065678438	0.6141146212446601	0
5.303820321371227	0.14749156113287779	-1.0134972309282775	0	-0.4172234013513039	0.6197797669442816	0
5.311274287050223	0.1444162752464903	-1.008856526719765	0	-0.4079065078019466	0.6253785243332565	0
5.318684353123128	0.1414281783946922	-1.0042019099822797	0	-0.39857937291833523	0.6309117267374779	0
5.326050003040733	0.1385267235461406	-0.9995346764141185	0	-0.3892440261901623	0.6363802416517178	0
5.333370732236713	0.13571132855470133	-0.994856107447225	0	-0.37990248598603776	0.6417849648984695	0
5.34064605240204	0.13298137544608224	-0.9901674669814657	0	-0.37055675338061	0.6471268222322579	0
5.34787549487359	0.1303362102770922	-0.9854699985908604	0	-0.36120880693619534	0.6524067701819357	0
5.355058602782683	0.12777514715195107	-0.9807649300485197	0	-0.35186061201558333	0.6576257886637065	0
5.362194944764255	0.1252974644242477	-0.9760534638401328	0	-0.342514102185765	0.6627848893121293	0
5.369284103976961	0.12290240990290628	-0.9713367837753734	0	-0.3331711926073764	0.6678851057966116	0
5.3763256827274795	0.12058920039767786	-0.9666160514704033	0	-0.323833773236794	0.6729274955214524	0
5.383319304406754	0.11835702237622911	-0.9618924045433824	0	-0.31450370542345407	0.6779131393249342	0
5.390264612952211	0.11620503349023803	-0.9571669564743527	0	-0.30518282177048744	0.6828431394020182	0
5.397161272828091	0.11413236392226637	-0.9524407961575536	0	-0.29587292534601795	0.6877186176195533	0
5.40400896974734	0.11213811752187912	-0.9477149869723567	0	-0.2865757879109537	0.6925407143725086	0
5.410807412898571	0.11022137256618962	-0.9429905648146363	0	-0.2772931460771423	0.697310588505763	0
5.417556332333145	0.1083811839415694	-0.9382685394929596	0	-0.2680267040522963	0.7020294138531327	0
5.4242554795921025	0.10661658434022264	-0.9335498939390858	0	-0.25877813204381667	0.7066983781002074	0
5.430904630945184	0.10492658483728816	-0.9288355815706356	0	-0.24954906102167412	0.7113186834838737	0
5.437503584275736	0.10331017717032989	-0.9241265281406605	0	-0.2403410862508199	0.7158915430950779	0
5.444052160250961	0.1017663348505649	-0.9194236306125402	0	-0.2311557649580287	0.72041818021844	0
5.450550202009742	0.10029401466132307	-0.9147277571025559	0	-0.2219946160646285	0.7248998266823492	0
5.45699757632192	0.09889215781843638	-0.9100397457816594	0	-0.21285911786387843	0.7293377222713613	0
5.4633941729784725	0.09755969154569202	-0.9053604050673129	0	-0.20375070819564126	0.7337331129661935	0
5.469739903590066	0.0962955307219148	-0.9006905142899545	0	-0.19467078551619144	0.7380872488371274	0
5.476034702509759	0.09509857905739101	-0.8960308228339171	0	-0.1856207069758965	0.7424013834543217	0
5.4822785257282325	0.09396773066668947	-0.891382050786856	0	-0.17660178941306703	0.7466767719633118	0
5.4884713515756305	0.09290187126613829	-0.886744888278217	0	-0.16761530778271638	0.7509146704596145	0
5.494613181183491	0.09189987943374822	-0.882119994996848	0	-0.158662493925123	0.7551163352587781	0
5.500704034673772	0.09096062851917355	-0.8775080029561871	0	-0.1497445416038249	0.7592830193078051	0
5.506743954718211	0.09008298729678525	-0.8729095137410895	0	-0.1408626008445835	0.7634159737025822	0
5.512733004493239	0.08926582153325173	-0.8683250999792067	0	-0.13201778044748447	0.7675164454356993	0
5.518671265484091	0.08850799544871785	-0.8637553069898539	0	-0.12321115081565166	0.7715856751036991	0
5.524558839979176	0.08780837250927116	-0.8592006508572524	0	-0.11444373987921665	0.7756248978893658	0
5.530395848054128	0.08716581691685278	-0.8546616207467567	0	-0.10571653719611161	0.7796353408334042	0
5.536182428191179	0.08657919457152125	-0.8501386784514285	0	-0.09703049270602518	0.7836182226580415	0
5.541918734875392	0.08604737431667953	-0.8456322603095443	0	-0.08838652003740612	0.7875747515721042	0
5.547604943284037	0.0855692284771485	-0.8411427735685031	0	-0.07978548915831624	0.7915061280278757	0
5.553241241493167	0.08514363451114118	-0.8366706025699321	0	-0.07122823786493213	0.7954135389274387	0
5.558827834548966	0.0847694755006389	-0.8322161056358706	0	-0.06271556542974545	0.7992981600663898	0
5.564364944253914	0.08444564106653075	-0.827779615301672	0	-0.054248232686624126	0.8031611556941063	0
5.569852802705107	0.08417102854174115	-0.8233614435958508	0	-0.045826971736846724	0.8070036737543325	0
5.575291660119843	0.08394454326695046	-0.818961875882781	0	-0.037452473830436435	0.8108268511455553	0
5.580681777462064	0.08376509970671832	-0.8145811769050353	0	-0.029125400529507968	0.8146318084195208	0
5.586023427302548	0.08363162200872241	-0.8102195902527507	0	-0.02084638232300732	0.8184196502588966	0
5.591316895428395	0.0835430445822228	-0.8058773371930466	0	-0.012616016052049438	0.822191466557504	0
5.596562478010963	0.08349831276075	-0.8015546191269535	0	-0.004434869231352643	0.8259483303999668	0
5.601760481322339	0.0834963833203136	-0.79725161799062	0	0.0036965195354751942	0.8296912978722637	0
5.60691122207741	0.0835362249775715	-0.7929684961355945	0	0.011777641112310772	0.8334214083687543	0
5.612029967999577	0.08361711500307507	-0.7886928890594826	0	0.019831556577864392	0.8371506030897725	0
5.61711741987194	0.08373841628177613	-0.784424448334781	0	0.02785858371386319	0.840880366324548	0
5.622173512311353	0.08389948529965716	-0.7801634572724303	0	0.03585783603719622	0.844611619920234	0
5.627198185935207	0.08409967534082415	-0.7759101903140815	0	0.043828432562231165	0.8483452802965121	0
5.632191393722607	0.08433833715739286	-0.7716649076668672	0	0.05176950798149486	0.8520822626666374	0
5.637153098664275	0.0846148194195822	-0.7674278572529237	0	0.059680209093390016	0.8558234788930843	0
5.642083275846206	0.08492846934933308	-0.7631992729020636	0	0.06755969826348426	0.859569838676175	0
5.646981910122316	0.0852786331153418	-0.7589793763068774	0	0.07540714985389259	0.8633222474551054	0
5.651848995477699	0.08566465625435137	-0.7547683775650275	0	0.0832217493125917	0.8670816055655521	0
5.656684537188593	0.08608588431281511	-0.7505664733008409	0	0.09100269675065578	0.8708488095878578	0
5.661488549678661	0.08654166315968587	-0.7463738485022156	0	0.09874920361268218	0.8746247504153529	0
5.666261056763106	0.08703133944863009	-0.7421906763081607	0	0.10646049316052969	0.8784103131675015	0
5.671002092050385	0.08755426110479037	-0.7380171176511371	0	0.11413580121295504	0.8822063772695891	0
5.675711695979315	0.08810977741524784	-0.7338533238702961	0	0.12177437142544714	0.8860138138485323	0
5.680389920129522	0.08869723991995734	-0.7296994329191244	0	0.1293754623417925	0.8898334889849407	0
5.685036821756391	0.08931600215575833	-0.7255555742087896	0	0.1369383385912033	0.8936662591011003	0
5.689652466654711	0.08996542035035046	-0.7214218661001353	0	0.14446227557977936	0.8975129730806433	0
5.694236931844853	0.09064485421442846	-0.7172984134877416	0	0.15194656393372277	0.9013744744113458	0
5.6987902973552975	0.09135366611057173	-0.713185315189609	0	0.15939049613501963	0.9052515941739956	0
5.70331265250688	0.09209122226884642	-0.7090826583412393	0	0.16679337679650308	0.9091451561562602	0
5.707804093767105	0.09285689280970551	-0.7049905203376103	0	0.17415451919039038	0.9130559749666681	0
5.712264723618061	0.09365005185045161	-0.7009089698927948	0	0.18147324340896417	0.9169848549518851	0
5.716694651313426	0.09447007791391118	-0.696838066383498	0	0.18874887761368958	0.9209325907640369	0
5.721093992270386	0.09531635409812855	-0.6927778604340546	0	0.19598075704295728	0.9248999667622073	0
5.725462868425392	0.09618826841077052	-0.6887283936171693	0	0.20316822459631792	0.9288877572860625	0
5.729801405674653	0.09708521350108786	-0.684689700862207	0	0.2103106266157604	0.9328967242686375	0
5.734109737737937	0.09800658767446023	-0.6806618069033539	0	0.21740731923117415	0.9369276207441639	0
5.738388001604831	0.0989517941777791	-0.6766447305513855	0	0.22445766084710594	0.9409811866246582	0
5.742636341067754	0.09992024215926108	-0.6726384814297198	0	0.23146101793863832	0.9450581519846546	0
5.746854903437237	0.10091134614738795	-0.6686430630914068	0	0.23841675961189976	0.9491592339567441	0
5.751043841172127	0.10192452659401234	-0.6646584715274774	0	0.24532426025855786	0.9532851382754524	0
5.755203310496875	0.10295920972160226	-0.6606846965157808	0	0.252182897240497	0.9574365579395631	0
5.759333472676817	0.10401482799800446	-0.6567217204442101	0	0.25899205295304845	0.9616141744922282	0
5.763434492052361	0.10509081979818083	-0.6527695202281805	0	0.2657511115404631	0.9658186560795536	0
5.767506538141691	0.10618663009089085	-0.6488280653268536	0	0.2724594623147491	0.9700506596229025	0
5.771549782706117	0.10730170980035911	-0.6448973206097671	0	0.27911649486872947	0.9743108278450521	0
5.775564400293406	0.10843551604071323	-0.6409772458906549	0	0.2857215999227861	0.9785997898017478	0
5.77955057085189	0.10958751297458659	-0.637067793408203	0	0.2922741735693868	0.98291816373327	0
5.783508475146268	0.11075717062012141	-0.633168912341362	0	0.2987736096733551	0.9872665522085908	0
5.787438299434911	0.11194396630245185	-0.6292805442558504	0	0.30521930749745213	0.9916455472554705	0
5.791340229113275	0.11314738284490923	-0.6254026294141614	0	0.31161066120660336	0.9960557233876256	0
5.795214454585803	0.11436691040135394	-0.62153510101509	0	0.3179470694406574	1.0004976441540092	0
5.799061168528556	0.11560204571841173	-0.6176778879253636	0	0.32422793075167716	1.0049718591896848	0
5.802880565174115	0.11685229195882225	-0.6138309154386469	0	0.33045264237156985	1.0094789034155884	0
5.806672840715855	0.11811715887244789	-0.6099941049150662	0	0.33662060080966677	1.0140192975262148	0
5.810438193635142	0.11939616295359962	-0.6061673734845736	0	0.34273120231538234	1.0185935484351873	0
5.814176824323222	0.12068882736178471	-0.6023506344591547	0	0.3487838421893388	1.0232021488916276	0
5.817888934331464	0.12199468169422888	-0.5985437981336026	0	0.35477791349988014	1.027845576599396	0
5.821574726403747	0.1233132620113538	-0.5947467717959772	0	0.3607128070741534	1.0325242942635608	0
5.825234405710361	0.12464411130202327	-0.590959458487511	0	0.366587913413047	1.0372387512072667	0
5.828868178539218	0.12598677904305425	-0.587181758373412	0	0.37240262050312145	1.0419893817902315	0
5.832476251717537	0.12734082098675664	-0.5834135693825516	0	0.3781563128276945	1.046776604663044	0
5.836058833971173	0.12870579967061513	-0.5796547858229464	0	0.38384837346928474	1.051600824588027	0
5.839616133271747	0.13008128340888792	-0.5759053011933153	0	0.38947817982366295	1.0564624289055227	0
5.843148360689705	0.1314668477630957	-0.5721650041637472	0	0.3950451096455169	1.0613617927749281	0
5.84665572674976	0.13286207413643328	-0.5684337824347202	0	0.4005485351987584	1.0662992742629052	0
5.850138442792074	0.13426655027767828	-0.5647115213380047	0	0.40598782535485467	1.071275216190005	0
5.853596719770444	0.13567986977430482	-0.5609981051528837	0	0.41136234365890995	1.0762899444075582	0
5.857030771376781	0.13710163330827252	-0.5572934137775707	0	0.41667145312299586	1.0813437723370385	0
5.860440809672487	0.13853144684813193	-0.5535973274436652	0	0.42191450937247177	1.0864369946481391	0
5.863827048278806	0.13996892293018212	-0.5499097233098882	0	0.42709086553565606	1.0915698919070558	0
5.86718970015185	0.1414136796976211	-0.5462304778945687	0	0.43219986876067995	1.0967427272603192	0
5.870528978588148	0.1428653412824018	-0.5425594660144865	0	0.437240861716661	1.1019557479006434	0
5.873845097407481	0.1443235378529969	-0.5388965606009974	0	0.44221318280774363	1.1072091853580115	0
5.8771382701062285	0.1457879052059306	-0.5352416336531464	0	0.44711616484626987	1.11250325415166	0
5.88040870964006	0.1472580846156766	-0.5315945565117803	0	0.45194913470634007	1.1178381513581332	0
5.883656629591925	0.14873372331037796	-0.5279551985826786	0	0.45671141501781065	1.1232140584566503	0
5.886882243265158	0.15021447402267132	-0.5243234283616567	0	0.46140232277356474	1.1286311398332716	0
5.890085763648407	0.15169999491998756	-0.5206991134981408	0	0.46602116925246867	1.1340895426500015	0
5.893267402674991	0.15318994920116683	-0.5170821216620497	0	0.47056725894309187	1.1395893954789655	0
5.89642737230719	0.1546840055394235	-0.5134723193437053	0	0.47503989110031913	1.1451308100465738	0
5.899565885759346	0.15618183862062154	-0.5098695704563546	0	0.4794383614102974	1.150713883387058	0
5.902683152086505	0.15768312650270228	-0.506273742567173	0	0.4837619543935364	1.156338688127061	0
5.9057793846705655	0.1591875546168409	-0.5026846971606072	0	0.48800995525295654	1.162005287548657	0
5.908854791652871	0.1606948110990545	-0.49910230069324707	0	0.4921816366043898	1.167713718219402	0
5.911909583314536	0.16220459029147768	-0.4955264160867469	0	0.4962762686862153	1.1734640032499635	0
5.914943968809877	0.1637165910999354	-0.4919569065212552	0	0.500293114859152	1.1792561462437208	0
5.917958156336685	0.16523051700371028	-0.4883936352672165	0	0.504231431889691	1.1850901314250748	0
5.920952352582131	0.16674607570143643	-0.48483646637297606	0	0.5080904692964254	1.1909659223584008	0
5.923926764547393	0.16826297996206915	-0.48128526252403936	0	0.5118694717653248	1.1968834653363254	0
5.9268815986268	0.16978094710157451	-0.47773988613893414	0	0.5155676779571913	1.202842687486272	0
5.9298170598256155	0.17129969851012591	-0.47420020032899396	0	0.5191843195902502	1.2088434950083633	0
5.932733351186931	0.17281895927164348	-0.4706660696314386	0	0.5227186208744241	1.214885771714761	0
5.935630675818314	0.1743384591399732	-0.4671373575886864	0	0.5261698010991351	1.2209693829615142	0
5.938509236603223	0.17585793233134644	-0.4636139270941361	0	0.5295370742919486	1.2270941749550615	0
5.941369234105138	0.1773771163470044	-0.46009564297619815	0	0.5328196468607457	1.2332599700849463	0
5.944210868360656	0.17889575283931802	-0.4565823698391069	0	0.5360167198571388	1.2394665704451826	0
5.947034338137094	0.1804135871462765	-0.4530739729953193	0	0.5391274882445095	1.2457137560074911	0
5.949839840655565	0.18193036806442905	-0.4495703188423916	0	0.5421511407756155	1.2520012837122036	0
5.952627572458276	0.18344584824118346	-0.44607127381032563	0	0.5450868611153034	1.2583288891189088	0
5.955397728926825	0.18495978384368644	-0.44257670498181756	0	0.5479338274767905	1.2646962850803882	0
5.958150503711585	0.18647193417056557	-0.43908648084352875	0	0.5506912122541301	1.2711031601197682	0
5.960886088605357	0.18798206150082586	-0.4356004714916868	0	0.5533581821877129	1.2775491777561236	0
5.963604675700226	0.18948993221135696	-0.43211854591108967	0	0.5559339007018905	1.2840339812815031	0
5.966306454524375	0.19099531512476312	-0.42864057564865776	0	0.5584175253521596	1.290557186715012	0
5.968991612136009	0.19249798147298824	-0.42516643476310284	0	0.5608082083634791	1.2971183825215227	0
5.971660336256393	0.19399770657608292	-0.4216959958095165	0	0.5631050997521053	1.3037171369002982	0
5.974312811718678	0.1954942677861645	-0.4182291344586638	0	0.5653073444529478	1.3103529887970315	0
5.976949221968893	0.19698744525116893	-0.4147657276036672	0	0.5674140840718028	1.3170254511514554	0
5.9795697486289585	0.19847702159628391	-0.41130565397269486	0	0.5694244569278124	1.3237340094142427	0
5.9821745718964	0.19996278207940119	-0.40784879364637544	0	0.5713375988033506	1.3304781221631896	0
5.984763869915404	0.20144451416301765	-0.4043950289350484	0	0.5731526429348648	1.3372572190787793	0
5.987337818319044	0.2029220071791866	-0.40094424505199133	0	0.5748687202673677	1.344070699264384	0
5.989896591430751	0.20439505294866353	-0.3974963285646232	0	0.5764849608546238	1.350917933950987	0
5.992440361498966	0.205863445277002	-0.39405116846757043	0	0.5780004938979597	1.3577982640624273	0
5.99496929961896	0.20732698042282274	-0.39060865498528846	0	0.5794144488894606	1.3647110022858049	0
5.997483574145479	0.20878545611848584	-0.38716868177872493	0	0.5807259553165895	1.3716554283361613	0
5.999983349322705	0.21023867070665614	-0.38373114791908736	0	0.581934142857768	1.3786307845629282	0
6.0024687902830545	0.21168642598450316	-0.38029595109534414	0	0.5830381446470525	1.3856362893728404	0
6.0049400563658075	0.21312852326190124	-0.37686299687894237	0	0.5840370949025722	1.3926711180909954	0
6.0073973085377155	0.21456476763035115	-0.3734321885320772	0	0.5849301330379144	1.3997344234411644	0
6.009840701575508	0.21599496335024473	-0.37000343793981066	0	0.5857164014011302	1.4068253128407373	0
6.012270389679272	0.21741891707881184	-0.3665766578847033	0	0.5863950484769331	1.4139428639442844	0
6.0146865237196945	0.21883643621604348	-0.36315176597208415	0	0.5869652289130077	1.4210861162771056	0
6.01708925104569	0.22024732874740408	-0.35972868501685096	0	0.5874261047340303	1.4282540701104194	0
6.019478717105939	0.22165140415725706	-0.3563073408357815	0	0.5877768468856289	1.4354456908126285	0
6.0218550643989195	0.22304847277908257	-0.3528876638247214	0	0.5880166361756491	1.4426599053352045	0
6.024218431465337	0.2244383451725628	-0.3494695905202344	0	0.5881446645484701	1.449895598688964	0
6.026568953096531	0.2258208322203205	-0.3460530634339021	0	0.5881601366763712	1.4571516140663663	0
6.028906763514452	0.22719574697835745	-0.3426380265267203	0	0.5880622713533437	1.4644267623172975	0
6.031232019065287	0.22856291799965717	-0.3392243918263635	0	0.5878502997321472	1.471719893370485	0
6.033544848773102	0.22992216023006912	-0.33581211174603437	0	0.5875234687166939	1.479029742062414	0
6.035845375504645	0.23127328745131456	-0.33240114861774983	0	0.587081043937041	1.486354992553754	0
6.038133716714144	0.23261611272333108	-0.3289914738008479	0	0.5865223119645991	1.4936942801412938	0
6.040409986888697	0.23395044983051533	-0.32558306420561756	0	0.5858465818256361	1.5010461987537767	0
6.0426742966328515	0.23527611275951202	-0.32217590377864075	0	0.5850531870665903	1.508409297873742	0
6.044926752557975	0.2365929156573449	-0.3187699838083619	0	0.5841414878148935	1.5157820820423495	0
6.047167455678945	0.23790067192672917	-0.31536530550875647	0	0.5831108736570535	1.5231630054865766	0
6.049396505652	0.239199196738942	-0.31196187373325107	0	0.5819607639317255	1.5305504860454608	0
6.05161399553704	0.24048830402213245	-0.30855970507283076	0	0.580690612335498	1.5379428879988062	0
6.0538200168125575	0.2417678094352001	-0.3051588203415289	0	0.5792999066047566	1.5453385388371323	0
6.056014653686992	0.2430375271237998	-0.3017592534579496	0	0.5777881741906776	1.5527357105079624	0
6.058197988416673	0.24429727287653252	-0.2983610434059164	0	0.5761549814171572	1.5601326375296212	0
6.060370098130505	0.24554686235992734	-0.2949642392706853	0	0.5743999379064141	1.5675275067711403	0
6.062531054902061	0.24678611125201005	-0.29156890029950994	0	0.572522699256353	1.5749184581470224	0
6.064680927778362	0.24801483650075232	-0.2881750928604321	0	0.5705229678503119	1.5823035921719002	0
6.066819780116161	0.24923285489870964	-0.2847828947680257	0	0.5684004977429201	1.5896809615860656	0
6.068947671641237	0.2504399843729819	-0.2813923921810762	0	0.5661550954295682	1.5970485792598204	0
6.071064658987588	0.2516360443992102	-0.2780036788446233	0	0.5637866216043935	1.6044044210921968	0
6.073170793823417	0.2528208550594359	-0.2746168591940903	0	0.5612949956437696	1.6117464206342575	0
6.075266124904424	0.25399423832880286	-0.2712320451794307	0	0.5586801957838657	1.6190724774614176	0
6.077350695554193	0.255156016794946	-0.2678493604319688	0	0.5559422646459673	1.6263804497436845	0
6.079424545846646	0.2563060150260032	-0.2644689368555022	0	0.5530813090982352	1.6336681633506134	0
6.081487714461285	0.2574440607288043	-0.2610909116537866	0	0.5500974997154495	1.6409334200445864	0
6.083540234401322	0.2585699825205675	-0.25771543438744404	0	0.5469910789475018	1.6481739841915062	0
6.08558213734239	0.2596836124779753	-0.25434265992468913	0	0.5437623570371792	1.6553875999532384	0
6.087613450341868	0.2607847844794883	-0.2509727538991155	0	0.5404117189823243	1.6625719817006739	0
6.089634199904357	0.2618733365669209	-0.24760588602102415	0	0.5369396198946909	1.6697248305164247	0
6.091644409517069	0.2629491097432157	-0.2442422341583678	0	0.5333465905094037	1.676843827741015	0
6.093644101287867	0.2640119489970561	-0.24088198160900975	0	0.5296332358752747	1.6839266431229223	0
6.095633297044074	0.2650617040094891	-0.23752531520933373	0	0.5258002343334324	1.6909709411603522	0
6.097612015345473	0.26609822770234215	-0.23417243032876722	0	0.5218483442397487	1.69797437305202	0
6.099580276226813	0.26712137885954734	-0.23082352280595134	0	0.5177783955918575	1.7049345960903919	0
6.101538096196392	0.2681310196277588	-0.2274787973614318	0	0.5135913007223172	1.7118492586325105	0
6.103485496313148	0.2691270198010556	-0.22413845373457147	0	0.5092880376398748	1.718716031348979	0
6.1054224936927	0.2701092525279891	-0.2208027010768302	0	0.5048696681928067	1.7255325799579204	0
6.107349109016231	0.2710775982449552	-0.21747174496710847	0	0.5003373215229261	1.7322965944676907	0
6.109265364190545	0.27203194352115573	-0.21414579124449099	0	0.4956921984017986	1.7390057836285966	0
6.11117128150376	0.27297218069451273	-0.2108250473222616	0	0.49093557265401583	1.7456578747071658	0
6.113066885857086	0.27389820902115053	-0.20750971814234465	0	0.4860687848065895	1.7522506239918247	0
6.114952202170433	0.2748099334313864	-0.2042000105270027	0	0.4810932475591397	1.7587818104204973	0
6.116827262297752	0.27570726788277233	-0.2008961208430627	0	0.47601042612196137	1.7652492621232747	0
6.1186920971200465	0.2765901315144593	-0.197598248657191	0	0.4708218572290234	1.7716508314936854	0
6.120546744799577	0.27745845256047325	-0.19430658196122308	0	0.46552912472585667	1.777984426017338	0
6.122391241755929	0.2783121640422487	-0.19102131291206897	0	0.4601338826611342	1.7842479796151247	0
6.124225631948465	0.27915120806554966	-0.18774262113574733	0	0.4546378266242782	1.7904394865489524	0
6.126049961155738	0.27997553306654904	-0.18447068364052757	0	0.44904270756733455	1.7965569839295208	0
6.127864278893516	0.28078509462388657	-0.18120567117481648	0	0.4433503237272715	1.8025985601941226	0
6.129668642575939	0.2815798571782459	-0.17794774046026812	0	0.43756250437097943	1.8085623705921132	0
6.131463109404063	0.28235979029720726	-0.1746970485493264	0	0.4316811323714031	1.8144466117937206	0
6.133247743966734	0.2831248719041232	-0.17145373887366155	0	0.4257081169736875	1.8202495485162342	0
6.1350226130189505	0.2838750858454701	-0.16821795044468857	0	0.41964540757844704	1.825969497612066	0
6.136787789269781	0.2846104233621531	-0.1649898107379229	0	0.41349497793452245	1.8316048415301351	0
6.138543347393728	0.28533088124509387	-0.16176944274105393	0	0.40725883662415513	1.8371540164751916	0
6.140289369935307	0.28603646409714967	-0.15855695391169988	0	0.40093900299517166	1.842615531956221	0
6.142025942664811	0.28672718220019977	-0.15535244444242696	0	0.39453751993406244	1.8479879565325803	0
6.143753154099641	0.2874030511663037	-0.15215600796484333	0	0.3880564527268442	1.853269916999103	0
6.1454710994020045	0.2880640932703121	-0.1489677241412058	0	0.38149787124566664	1.858460110675938	0
6.147179874927635	0.28871033511662897	-0.14578766856473505	0	0.3748638672204461	1.863557288951424	0
6.148879584298027	0.2893418097577106	-0.14261590130246785	0	0.3681565277927776	1.8685602756157436	0
6.150570331722179	0.28995855395415515	-0.1394524791508431	0	0.3613779582970689	1.873467946838523	0
6.1522522263870165	0.2905606096235631	-0.136297447306807	0	0.354530262184994	1.8782792440653404	0
6.153925381341185	0.2911480231906188	-0.1331508412871221	0	0.347615542269285	1.8829931702765117	0
6.155589912662238	0.2917208450739038	-0.13001268835362595	0	0.3406359012360305	1.8876087871589196	0
6.1572459408925795	0.29227912995973415	-0.12688300467685013	0	0.3335934327941521	1.8921252184990236	0
6.158893586586476	0.2928229350882782	-0.1237618036376801	0	0.32649023793655296	1.8965416373960162	0
6.160532978888102	0.29335232288745067	-0.12064907948395302	0	0.3193283855074667	1.9008572886099124	0
6.162164239936015	0.2938673556899546	-0.11754483682567625	0	0.3121099775549429	1.905071446438743	0
6.16378750300874	0.2943681014090093	-0.11444905611336646	0	0.30483706787904485	1.9091834617485053	0
6.165402901250077	0.2948546296692785	-0.1113617149590044	0	0.2975117088452155	1.9131927311603991	0
6.167010568387202	0.29532701190781485	-0.10828278675029503	0	0.29013594663855946	1.9170986983954104	0
6.168610642049221	0.2957853221788183	-0.10521223425640501	0	0.2827118041995566	1.9209008614425815	0
6.170203258386176	0.2962296354154043	-0.10215001990739142	0	0.27524130423472676	1.9245987586136233	0
6.171788557925181	0.2966600289406595	-0.09909609453166116	0	0.26772644038098925	1.9281919814476092	0
6.1733666837716275	0.2970765817235786	-0.0960504007586325	0	0.2601691835492255	1.9316801688954823	0
6.174937778037911	0.29747937326777424	-0.09301287989787366	0	0.2525714975122217	1.9350629982580054	0
6.176501985015302	0.2978684843153467	-0.08998346582518196	0	0.24493532249125066	1.9383401912341984	0
6.1780594465973255	0.2982439955684382	-0.08696209385361982	0	0.23726259628119226	1.9415115032716206	0
6.179610311523301	0.2986059897954358	-0.08394868282085972	0	0.2295552076668142	1.9445767414074608	0
6.181154724511331	0.2989545490500741	-0.08094315617759305	0	0.2218150487563378	1.9475357408144376	0
6.182692833786985	0.29928975633336685	-0.07794542739698976	0	0.21404397680625892	1.950388378812408	0
6.1842247846864	0.2996116940350367	-0.07495541245505352	0	0.2062438454486427	1.95313456155764	0
6.185750726095447	0.2999204452229136	-0.0719730173161969	0	0.1984164713946987	1.9557742348962754	0
6.187270806921097	0.3002160927328333	-0.06899814483899368	0	0.19056365142265336	1.9583073764767833	0
6.188785173551281	0.3004987186068745	-0.0660306998033726	0	0.18268717506687146	1.9607339907303347	0
6.190293974687789	0.3007684049431343	-0.06307057950202846	0	0.17478879914915194	1.9630541159302277	0
6.191797358035312	0.3010252331601845	-0.06011768027083749	0	0.16687026441936662	1.9652678176423655	0
6.193295471031641	0.3012692840633017	-0.057171896116682656	0	0.15893329142908258	1.9673751890156241	0
6.194788462334612	0.30150063799295196	-0.05423311584678957	0	0.15097957227036804	1.9693763517764047	0
6.196276478047133	0.30171937415233596	-0.05130123055550468	0	0.1430107903699023	1.9712714501033162	0
6.1977596668044495	0.3019255713147781	-0.04837612366982425	0	0.13502859313799373	1.9730606564165591	0
6.199238174317125	0.3021193069507858	-0.04545768176367522	0	0.12703462100970778	1.9747441634696592	0
6.200712145727073	0.3023006575494506	-0.04254578998858119	0	0.1190304948231978	1.9763221867661476	0
6.2021817274950966	0.30246969877771723	-0.039640328407203926	0	0.11101780544055945	1.9777949655790685	0
6.203647063952738	0.30262650500202515	-0.03674117887235094	0	0.10299813243347072	1.9791627584074085	0
6.205108299563091	0.30277114952077866	-0.03384822062956849	0	0.09497303181872432	1.980425844607912	0
6.206565576815044	0.30290370431114993	-0.030961334554856067	0	0.08694404765699403	1.9815845217883465	0
6.208019040584243	0.30302424039037157	-0.02808039458613962	0	0.07891268811021347	1.9826391085626354	0
6.209468830588142	0.3031328271257234	-0.02520528274451707	0	0.07088046717724189	1.9835899381098077	0
6.2109150871733965	0.3032295327487353	-0.02233587774159785	0	0.06284887296268342	1.984437362258204	0
6.2123579533866184	0.30331442438942674	-0.019472050932336685	0	0.05481935619460498	1.985181751379085	0
6.2137975662165434	0.30338756750677004	-0.016613683765585092	0	0.04679337909702448	1.9858234889797632	0
6.215234064765561	0.30344902639986254	-0.013760651640269418	0	0.03877237017920784	1.9863629757693226	0
6.216667587563747	0.3034988639943304	-0.010912829303399455	0	0.030757739346378113	1.9868006273724228	0
6.21809826812395	0.30353714172053864	-0.008070099752847398	0	0.022750903017473303	1.987136872845343	0
6.219526246175346	0.3035639198389224	-0.0052323319873072895	0	0.01475322151732366	1.9873721571212823	0
6.2209516520758985	0.30357925704728334	-0.0023994120474148876	0	0.006766086567314535	1.9875069371504974	0
6.222158884674976	0.303583341231219	5.654452600589721e-12	0	-1.567687993309086e-11	1.9875428305947476	0
