# Supplementary material for: Multi-orbit lunar GNSS constellation design with distant retrograde orbit and Halo orbit combination
Source: Sci Rep. 2023 Jun 22;13:10158. doi: 10.1038/s41598-023-37348-x (PMC10287729; doi:10.1038/s41598-023-37348-x)
Supplement: Supplementary file 1 — Supplementary Information. [file 41598_2023_37348_MOESM1_ESM.zip › supplement materials of the manuscript/Figure 3/Distant Retrograde Orbit/616.csv]

Time (TU)	X (LU)	Y (LU)	Z (LU)	VX (LU/TU)	VY (LU/TU)	VZ (LU/TU)
0	0.3868086538123292	0	0	1.0915552878170719e-12	1.6044630974809673	0
0.002129046587781867	0.3868028135314738	0.003415947263936286	0	-0.005486142127740004	1.6044216444643218	0
0.004257486337971568	0.3867853012028192	0.006830744484422632	0	-0.010968977096597898	1.6042973541967587	0
0.006388415943954038	0.3867560814282172	0.010249183010067869	0	-0.01645473436551271	1.604090000545164	0
0.008522056558069657	0.3867151176857389	0.01367143928743079	0	-0.021942222620024925	1.6037993663156054	0
0.010658622771154914	0.38666237253136704	0.01709767794630838	0	-0.027430222737184113	1.6034252448400275	0
0.012798334959103104	0.38659780740838406	0.02052807151306996	0	-0.03291751928355923	1.6029674387767443	0
0.014941414312104802	0.3865213827186782	0.023962792342985435	0	-0.03840288743794318	1.6024257607670167	0
0.017088080026332227	0.38643305796619787	0.027402008028420275	0	-0.0438850855602714	1.601800034598804	0
0.01923855525734358	0.3863327915636701	0.03084589084702794	0	-0.04936287017475637	1.601090093980437	0
0.02139306253777632	0.3862205410248428	0.034294610324684484	0	-0.05483498400227568	1.6002957840425434	0
0.023551829556724684	0.38609626268596914	0.03774834239116025	0	-0.06030017038992012	1.5994169595034031	0
0.02571507704480363	0.3859599124181456	0.041207249900964346	0	-0.06575714238991355	1.5984534898377019	0
0.027883031672077778	0.3858114449587852	0.044671503180623524	0	-0.07120461526687225	1.5974052546715334	0
0.030055920510809943	0.385650814237711	0.048141271070760744	0	-0.07664129223652143	1.5962721462082083	0
0.03223397242385184	0.3854779733195827	0.05161672304914983	0	-0.08206586776165019	1.5950540689343526	0
0.034417413248796686	0.3852928748475883	0.05509802145577838	0	-0.08747701543032499	1.593750942849565	0
0.03660647541742546	0.38509547030633284	0.05858533674344502	0	-0.09287341171982563	1.592362698369705	0
0.03880138589490766	0.38488571110718445	0.06207882815789047	0	-0.09825370601532184	1.5908892840518454	0
0.04100237729654735	0.384663547665302	0.06557866136075483	0	-0.10361654797189321	1.5893306601762567	0
0.043209679434190115	0.38442893025467206	0.06908499488008571	0	-0.10896056669132591	1.5876868048172763	0
0.0454235259501117	0.38418180841405414	0.07259799057131239	0	-0.11428438686814367	1.585957709725646	0
0.04764415046036689	0.38392213139905035	0.07611780739304946	0	-0.11958661935374638	1.584143383539031	0
0.049871786202349645	0.38364984832353827	0.07964460076855871	0	-0.12486586040721474	1.5822438527895342	0
0.052106668406739845	0.3833649079612118	0.08317852625886496	0	-0.13012069740466106	1.5802591605243645	0
0.05434902741046218	0.38306725972922023	0.08671972859675275	0	-0.13534969281183226	1.5781893731406307	0
0.05659910178692703	0.38275685207751425	0.09026836235758341	0	-0.14055141509069066	1.5760345691430149	0
0.05885712687459165	0.3824336340570207	0.09382457374439944	0	-0.14572441193026903	1.5737948500121952	0
0.06112333798486169	0.38209755503409665	0.09738850559328391	0	-0.15086721808993583	1.5714703381328257	0
0.06339796766538211	0.3817485652356896	0.10096029301171187	0	-0.15597834959390966	1.5690611804547527	0
0.06568125344478924	0.38138661469298835	0.104540075480604	0	-0.16105632154019595	1.566567541068982	0
0.0679734316501223	0.3810116542657635	0.10812798706077043	0	-0.16609963438696848	1.5639896081445033	0
0.07027473441687535	0.38062363631186774	0.11172415167956959	0	-0.17110676805625802	1.5613275983277966	0
0.0725853994387734	0.38022251320511063	0.11532869832734734	0	-0.17607620378650723	1.5585817463474942	0
0.07490566062767469	0.3798082390205895	0.11894174639769428	0	-0.18100640422906092	1.5557523163422429	0
0.07723574836773968	0.37938076971661594	0.12256340608561217	0	-0.1858958150374812	1.5528396027770945	0
0.07957589900007514	0.378940061548999	0.12619379309499937	0	-0.19074288548694995	1.5498439193142954	0
0.08192634161522781	0.3784860736496072	0.12983300807933776	0	-0.19554604151997249	1.5467656160193752	0
0.08428730693381284	0.37801876656404104	0.13348115042434625	0	-0.20030370524391827	1.5436050689846899	0
0.08665902368637075	0.3775381030984609	0.13713831261466902	0	-0.20501428833083837	1.5403626856323158	0
0.08904172010490577	0.37704404819915505	0.1408045825312566	0	-0.20967619601589446	1.5370389034012057	0
0.0914356188730045	0.3765365701930997	0.14448003569226148	0	-0.21428781837768163	1.533634197536844	0
0.09384094228997679	0.37601563993279935	0.1481647432328622	0	-0.21884754180322205	1.5301490747098767	0
0.0962579144854397	0.3754812304575201	0.1518587752823294	0	-0.22335375410402145	1.5265840701393305	0
0.09868674648285952	0.3749333205035125	0.1555621781769071	0	-0.22780481808652317	1.5229397702891356	0
0.10112765643550413	0.3743718902438093	0.1592750054425155	0	-0.2321991108053788	1.5192167836626538	0
0.10358085420429837	0.3737969249256068	0.16299729429831888	0	-0.23653499649530635	1.5154157642058428	0
0.10604654496956357	0.37320841432670715	0.16672907128504083	0	-0.24081083526778072	1.511537406722797	0
0.10852493414419793	0.372606351794712	0.17047035978295472	0	-0.24502499334299996	1.5075824395837503	0
0.11101621729429383	0.3719907368954024	0.17422116487798306	0	-0.2491758275957158	1.5035516411138414	0
0.11352058779862088	0.37136157381577384	0.1779814850779233	0	-0.2532617008545511	1.4994458279451497	0
0.11603823766259835	0.37071887133350373	0.1817513136152663	0	-0.25728098484597667	1.495265853710127	0
0.11856934685733664	0.3700626457617934	0.1855306226257706	0	-0.26123204527628197	1.491012626957325	0
0.12111409135205091	0.36939291918424627	0.18931937539970897	0	-0.2651132574012899	1.4866870982659195	0
0.12367264232101642	0.36870971986548823	0.1931175253554113	0	-0.26892300692630466	1.482290261539968	0
0.12624516483591205	0.3680130828138484	0.1969250142806819	0	-0.27265969035478266	1.477823156185679	0
0.12883181581369105	0.3673030505712087	0.20074176952069456	0	-0.2763217145969437	1.4732868706251376	0
0.13143274413160355	0.36657967343123665	0.204567704414195	0	-0.27990749999351583	1.4686825420328764	0
0.13404809254963035	0.36584300913093604	0.20840272138300725	0	-0.28341548571401026	1.4640113526748302	0
0.13667799434455735	0.36509312400715893	0.21224670725960965	0	-0.28684412792593145	1.4592745354978036	0
0.13932257705015355	0.36433009214797574	0.21609953905483958	0	-0.2901919075764059	1.4544733669294745	0
0.14198196045275022	0.36355399614138134	0.2199610812992987	0	-0.293457330362308	1.4496091697691194	0
0.14465624732804463	0.36276493000446747	0.2238311729635804	0	-0.2966389186324848	1.4446833295294308	0
0.14734554085402313	0.36196299427497775	0.22770965306872723	0	-0.2997352355925594	1.4396972616837505	0
0.1500499334224876	0.361148299420954	0.2315963447517212	0	-0.3027448741792478	1.4346524310385618	0
0.15276950729958955	0.3603209658204387	0.23549105661136896	0	-0.305666460962099	1.4295503494686586	0
0.15550433539596759	0.35948112367694607	0.2393935841981687	0	-0.3084986599477716	1.4243925732500151	0
0.15825448174799414	0.3586289129934236	0.24330371107707988	0	-0.3112401758567004	1.4191807007553414	0
0.1610200032541764	0.3577644831265005	0.24722121165536534	0	-0.3138897583901675	1.4139163676003075	0
0.1638009450558246	0.3568879943076257	0.25114584500683756	0	-0.316446200289399	1.4086012537627473	0
0.16659734600431625	0.35599961600022795	0.25507736300112255	0	-0.3189083450638518	1.4032370714079334	0
0.169409236449837	0.35509952762388475	0.2590155075272704	0	-0.3212750870338919	1.3978255671801063	0
0.17223664086130056	0.35418791773086933	0.26296001451698603	0	-0.32354537556861157	1.3923685151522802	0
0.17507957250651573	0.3532649857167635	0.26691060687129814	0	-0.32571821269014084	1.3868677249947905	0
0.17793803921335327	0.35233093995091247	0.2708670028695277	0	-0.3277926596232984	1.3813250287022578	0
0.18081204356876707	0.35138599765085193	0.2748289167347566	0	-0.3297678381761918	1.3757422779220816	0
0.18370158212646884	0.3504303850698861	0.2787960578316823	0	-0.33164293133084916	1.370121343173215	0
0.18660664615416586	0.3494643371668434	0.2827681319887885	0	-0.33341718480472143	1.3644641100466888	0
0.18952722450837295	0.34848809654143487	0.2867448456825557	0	-0.33508990949585427	1.358772471225864	0
0.19246329925683495	0.34750191477147774	0.29072590030588796	0	-0.3366604794109417	1.3530483326258014	0
0.19541485093479774	0.34650605052322037	0.2947109995613226	0	-0.3381283350745178	1.3472936007670475	0
0.1983818595198715	0.3455007690576926	0.2986998509239445	0	-0.3394929837454788	1.3415101785040553	0
0.2013642991737679	0.34448634384762344	0.3026921587377549	0	-0.3407539967884943	1.3356999729416827	0
0.20436214952040194	0.34346305257274784	0.30668763947978217	0	-0.3419110141822091	1.3298648711741976	0
0.20737538651228996	0.34243118003234246	0.31068600959682363	0	-0.3429637396818796	1.324006755868677	0
0.21040399146638236	0.341391014867034	0.3146869976043252	0	-0.34391194325626917	1.318127485549775	0
0.21344794050871174	0.3403428529811053	0.31869033015068376	0	-0.3447554564011453	1.3122289130537075	0
0.21650721731557657	0.33928699296937964	0.32269574887955144	0	-0.34549417485807926	1.3063128588311574	0
0.21958180663374124	0.338223738138949	0.32670300183771145	0	-0.34612805491981596	1.3003811216879961	0
0.22267170013244444	0.3371533942873207	0.33071185106756956	0	-0.34665711295454266	1.2944354657624881	0
0.2257768920288266	0.3360762710160236	0.3347220668061929	0	-0.3470814224423507	1.2884776273860026	0
0.22889737979102412	0.33499268129901816	0.33873342834485837	0	-0.3474011123193457	1.2825093122149456	0
0.23203316814695002	0.3339029399048979	0.3427457290759979	0	-0.3476163653141722	1.2765321862001193	0
0.23518426741395163	0.3328073637963798	0.3467587741735915	0	-0.3477274153525821	1.270547877597014	0
0.23835069367758346	0.33170627189852514	0.3507723806648623	0	-0.3477345452680701	1.2645579755366843	0
0.2415324714029143	0.3305999840306565	0.3547863805506299	0	-0.34763808436461224	1.2585640241464897	0
0.24472967254954225	0.32948880716828377	0.3588006695490834	0	-0.34743840262555203	1.2525674486057896	0
0.2479423380859585	0.3283730626132556	0.36281510782894527	0	-0.3471359104824234	1.2465697024293747	0
0.2511705140361136	0.32725307333533193	0.36682956564750824	0	-0.34673105736080856	1.2405721984888196	0
0.25441425040321286	0.32612916422952837	0.37084392185660964	0	-0.346224329755809	1.2345763104384238	0
0.25767360697528774	0.32500165999992225	0.37485807089798295	0	-0.3456162481379809	1.2285833615493575	0
0.26094864939324414	0.3238708864339456	0.3788719176810853	0	-0.3449073650976474	1.2225946317395253	0
0.26423945249793795	0.32273716916890666	0.38288538145472756	0	-0.34409826234633334	1.2166113512647403	0
0.2675460977134542	0.3216008345335136	0.38689839233573925	0	-0.34318954890623116	1.210634705457787	0
0.27086867332022424	0.3204622093996982	0.3909108914104127	0	-0.34218185889328595	1.2046658342099537	0
0.2742072742383988	0.3193216212142683	0.3949228302370117	0	-0.34107584947561503	1.1987058324190822	0
0.2775620029576852	0.31817939765062975	0.3989341717217369	0	-0.33987219849677086	1.1927557484685263	0
0.28093296909923093	0.317035866741769	0.4029448893366144	0	-0.3385716025525685	1.1868165852417754	0
0.28432028954198296	0.31589135683131064	0.4069549670185887	0	-0.3371747749625415	1.180889300186752	0
0.2877240852895251	0.3147461976311563	0.4109643952335507	0	-0.33568244525691554	1.1749748110926468	0
0.2911444853658133	0.31360071891226976	0.41497317536818107	0	-0.33409535585604233	1.1690739896044604	0
0.2945816266179837	0.31245525060201623	0.41898131922253345	0	-0.33241426026609633	1.1631876620600758	0
0.2980356490024278	0.3113101243848743	0.42298884328250136	0	-0.3306399237524069	1.1573166180092815	0
0.3015066979670766	0.31016567292887975	0.42699577132933153	0	-0.32877312086016197	1.151461606484163	0
0.3049949257092973	0.3090222295124077	0.4310021356770383	0	-0.32681463328412486	1.1456233343613742	0
0.3085004889712553	0.3078801287989687	0.43500797441947586	0	-0.32476524968569614	1.1398024705825964	0
0.3120235489372536	0.30673970691512775	0.43901333113848806	0	-0.3226257645723963	1.1339996467797167	0
0.3155642755626726	0.30560130011360365	0.4430182596156351	0	-0.32039697440252723	1.128215450705266	0
0.3191228374399338	0.304465248103083	0.4470228121604872	0	-0.31807968275344917	1.1224504433691416	0
0.32269941090288684	0.3033318911704208	0.4510270497735421	0	-0.3156746937086185	1.1167051445928482	0
0.32629417437996905	0.30220157205702536	0.4550310356067969	0	-0.3131828145060478	1.11098004271626	0
0.32990731123564826	0.30107463512140675	0.4590348380009826	0	-0.31060485279630967	1.105275590509211	0
0.33353900989291374	0.2999514263869584	0.46303853043598014	0	-0.3079416156173109	1.0995922055648224	0
0.3371894603567945	0.29883229469621525	0.46704218754078614	0	-0.305193911148049	1.0939302762693228	0
0.3408588559859724	0.29771759122529523	0.47104588693338967	0	-0.30236254680370056	1.0882901594575896	0
0.3445473916331708	0.29660767011826905	0.475049707069196	0	-0.29944833006418575	1.0826721837265716	0
0.34825526938320467	0.29550288683946224	0.4790537333354163	0	-0.29645206333131574	1.0770766411833956	0
0.3519826925802867	0.29440360006867156	0.48305805140512115	0	-0.2933745479826827	1.0715037971042085	0
0.3557298621721635	0.2933101728190213	0.48706274326140037	0	-0.2902165871203504	1.0659538956768189	0
0.35949698803768965	0.2922229691847068	0.4910678992311218	0	-0.286978975701445	1.060427143558603	0
0.36328427781354306	0.2911423576932532	0.4950736059061703	0	-0.2836625094589562	1.0549237269232692	0
0.367091943864137	0.29006870935502305	0.499079953474468	0	-0.28026797862250363	1.049443801584205	0
0.37092019911143154	0.28900239893801044	0.5030870311908753	0	-0.27679617118806593	1.0439874994986158	0
0.37476925684454	0.2879438050709848	0.5070949271178652	0	-0.27324787289969094	1.0385549293308558	0
0.3786393337282201	0.28689330947972175	0.5111037311763795	0	-0.2696238642430373	1.033146172548579	0
0.38253064817777405	0.2858512975216684	0.5151135333362273	0	-0.265924921636112	1.0277612861443381	0
0.3864434188108163	0.28481815866646776	0.5191244219373483	0	-0.26215181870748555	1.0224003051133108	0
0.39037786452995316	0.2837942865203835	0.5231364837187644	0	-0.2583053261110543	1.017063242598705	0
0.3943342066723866	0.2827800783260291	0.5271498059348733	0	-0.25438620928380923	1.0117500872787253	0
0.39831266680498145	0.28177593560315284	0.5311644740195945	0	-0.2503952304492734	1.006460806683374	0
0.40231346733235446	0.28078226404424106	0.5351805721360233	0	-0.24633314792876135	1.0011953466450074	0
0.40633683098666423	0.27979947369514274	0.5391981825918042	0	-0.24220071657443254	0.9959536322431906	0
0.4103829811128336	0.27882797893322653	0.5432173860573284	0	-0.23799868741843447	0.9907355676843103	0
0.41445214046591317	0.27786819879974367	0.5472382603072472	0	-0.23372780888217604	0.9855410380894829	0
0.4185445330847854	0.27692055659461545	0.5512608820138533	0	-0.22938882479402306	0.9803699073177671	0
0.42266038382370197	0.27598548004587026	0.5552853261965861	0	-0.2249824748158866	0.9752220188457051	0
0.42679991450098154	0.2750634022124946	0.5593116624029948	0	-0.22050949858263777	0.9700972007726912	0
0.43096334832718297	0.27415476049380405	0.5633399589957683	0	-0.21597063100567412	0.9649952604381422	0
0.4351509091462472	0.2732599968532295	0.5673702823228588	0	-0.21136660305154156	0.9599159856309815	0
0.4393628167666591	0.2723795588290988	0.5714026921757749	0	-0.20669814692477156	0.9548591504083886	0
0.44359929566972683	0.27151389771042167	0.5754372500931442	0	-0.20196598649822015	0.9498245047544341	0
0.4478605654224396	0.27066347056538625	0.5794740101133673	0	-0.1971708479667584	0.9448117862837329	0
0.4521468456708341	0.2698287391894758	0.5835130235169971	0	-0.19231345439863445	0.939820714359785	0
0.45645835552074426	0.26901017024680324	0.5875543381696665	0	-0.18739452646929267	0.9348509910091851	0
0.46079531156961845	0.2682082356377397	0.5915979966270185	0	-0.18241478478199663	0.9299023033224486	0
0.4651579300386836	0.26742341207787784	0.5956440380883099	0	-0.1773749475223019	0.9249743211115529	0
0.4695464272867014	0.26665618101742894	0.5996924987953204	0	-0.1722757299089771	0.9200666965162443	0
0.4739610136337714	0.2659070296928339	0.6037434062914594	0	-0.16711785146723143	0.9151790710139315	0
0.478401902215553	0.26517644955036973	0.6077967875415183	0	-0.161902025832605	0.9103110656298621	0
0.48286930128162725	0.26446493753641975	0.611852661799203	0	-0.15662896982059304	0.9054622896117952	0
0.4873634175364643	0.2637729954717607	0.6159110436418216	0	-0.15129939963997174	0.9006323367991285	0
0.49188445460792907	0.26310113023925347	0.619971941540114	0	-0.14591403280538698	0.8958207873721803	0
0.49643261576752573	0.26244985332162846	0.6240353602579365	0	-0.1404735849988675	0.8910272050514406	0
0.5010080979077063	0.26181968160516783	0.6281012954225521	0	-0.13497877737002836	0.8862511435506181	0
0.5056110998716885	0.2612111361235752	0.6321697409162369	0	-0.12943032666734466	0.8814921379054732	0
0.5102418128598043	0.26062474329477264	0.636240680312679	0	-0.12382895686401323	0.8767497145725213	0
0.5149004280902306	0.2600610337934044	0.6403140936299738	0	-0.11817539004702131	0.8720233835519102	0
0.5195871325633311	0.2595205430162488	0.6443899535452299	0	-0.11247035162225356	0.8673126428612761	0
0.5243021072644085	0.2590038111398148	0.6484682238298083	0	-0.10671457263145122	0.8626169803599967	0
0.5290455315946272	0.25851138248231464	0.6525488631753642	0	-0.10090878446232225	0.8579358693698579	0
0.5338175797949019	0.258043805776593	0.656631822060308	0	-0.09505372330444654	0.8532687723413512	0
0.5386184222145096	0.25760163388201546	0.6607170438250817	0	-0.08915012870048346	0.848615139664866	0
0.5434482250596372	0.25718542366309605	0.6648044644262121	0	-0.08319874394442266	0.8439744100144002	0
0.548307149109637	0.25679573593472615	0.668894011328239	0	-0.07720031775397944	0.8393460116689379	0
0.553195351330783	0.2564331351505086	0.6729856048472111	0	-0.07115560236724844	0.834729361058777	0
0.5581129811653283	0.25609818949153845	0.677079155026693	0	-0.0650653582125493	0.8301238663689199	0
0.5630601833615455	0.25579147042932354	0.6811745640134983	0	-0.058930350493084954	0.8255289249327387	0
0.5680370984168432	0.255513552513345	0.6852717263932264	0	-0.05275134869963957	0.8209439229634182	0
0.5730438605550466	0.2552650132856852	0.6893705274983735	0	-0.046529129181190496	0.8163682375624224	0
0.5780805940055646	0.255046433184148	0.693470840391292	0	-0.04026447983650582	0.8118012401876925	0
0.5831474194632064	0.25485839495382173	0.6975725311650097	0	-0.03395819213868933	0.8072422908602875	0
0.5882444520902338	0.2547014835309633	0.7016754572762546	0	-0.02761106365404612	0.8026907401825989	0
0.5933717968384211	0.25457628590408277	0.7057794637924403	0	-0.021223903904390082	0.79814593365477	0
0.5985295524323369	0.25448339066224523	0.709884386638091	0	-0.01479752943676476	0.7936072082342053	0
0.6037178110385204	0.2544233877269854	0.713990052327003	0	-0.008332764251490769	0.789073892825573	0
0.60893665538771	0.2543968680716155	0.7180962757039956	0	-0.0018304433969439631	0.7845453109778394	0
0.6141861613953528	0.254404423349091	0.7222028620525299	0	0.004708590296292345	0.7800207787757256	0
0.6194689922149191	0.254446674861998	0.7263116187825213	0	0.011286715570204064	0.7754973911019043	0
0.6247945295891454	0.2545244330711632	0.7304294819108278	0	0.01791466367379032	0.7709665878564668	0
0.6301630540275	0.2546385337321447	0.7345562386878874	0	0.02459181546940801	0.7664276589546384	0
0.635574878107818	0.2547898222054656	0.7386916920798874	0	0.031317579676929184	0.7618798469543496	0
0.6410303066155051	0.2549791529332347	0.7428356296004853	0	0.03809134312416001	0.757322381140686	0
0.6465296329128134	0.2552073889294718	0.7469878204964399	0	0.0449124661530262	0.7527544804088425	0
0.6520731384912068	0.2554754012747593	0.7511480154094118	0	0.05178028201171977	0.7481753534600543	0
0.6576610979728167	0.25578406889880295	0.7553159500977387	0	0.058694103008054464	0.7435841945635911	0
0.6632937721720117	0.25613427777441533	0.7594913401929212	0	0.06565321188613053	0.738980189222428	0
0.6689714096838205	0.25652692042944647	0.7636738824056991	0	0.07265686380344043	0.734362512786171	0
0.6746942487115672	0.2569628955304051	0.7678632558598432	0	0.07970428860400547	0.7297303289562878	0
0.6804625105925829	0.25744310680998245	0.7720591173527956	0	0.08679468288880396	0.7250827950499975	0
0.6862764067680106	0.25796846296834486	0.7762611064802377	0	0.09392721867178037	0.7204190564085191	0
0.692136132370356	0.2585398765056873	0.7804688409861485	0	0.10110103558722058	0.7157382516670265	0
0.6980418670286224	0.2591582630478115	0.7846819174237925	0	0.10831524202074742	0.7110395122118582	0
0.7039937746813656	0.2598245405772764	0.788899911093566	0	0.11556891504246425	0.706321962491044	0
0.7099920055223014	0.2605396289044177	0.7931223774830881	0	0.1228611029540984	0.7015847186920349	0
0.7160366906603082	0.26130444826173094	0.7973488485763811	0	0.1301908189969381	0.6968268932263001	0
0.7221279451999001	0.26211991880832997	0.8015788351449974	0	0.13755704535188865	0.6920475925857262	0
0.7282658674955576	0.26298695970188773	0.8058118263247332	0	0.14495873249458593	0.687245918288019	0
0.7344505363211035	0.26390648780704856	0.8100472877946534	0	0.15239479608325693	0.6824209694872095	0
0.7406820125002916	0.26487941697775824	0.81428466306577	0	0.1598641192699658	0.6775718421353959	0
0.7469603386360611	0.26590665708152494	0.8185233734493175	0	0.16736555273142484	0.6726976296927992	0
0.7532855387967842	0.26698911299210937	0.8227628180107741	0	0.17489791467702787	0.6677974239201608	0
0.759657616029314	0.26812768316015506	0.8270023721000216	0	0.1824599883120591	0.6628703173984188	0
0.7660765540077445	0.2693232588457809	0.831241388684746	0	0.19005052426864724	0.6579154028904823	0
0.7725423174107338	0.270576723164134	0.8354791988146408	0	0.19766824152424006	0.6529317737479434	0
0.7790548508454742	0.27188894984026585	0.8397151111430553	0	0.2053118266300985	0.6479185254873817	0
0.7856140761869194	0.27326080156832955	0.8439484104735626	0	0.21297993114277652	0.6428747586267323	0
0.7922198992769166	0.2746931303052302	0.8481783623698163	0	0.22067118003108097	0.637799574371469	0
0.7988722045662587	0.2761867751124464	0.8524042099463982	0	0.22838416596329716	0.6326920796250294	0
0.8055708545657261	0.27774256087961224	0.8566251738551663	0	0.2361174493118619	0.6275513883348843	0
0.8123156940431804	0.2793612981740838	0.8608404552583345	0	0.24386956364281828	0.62237661924224	0
0.819106545638576	0.2810437811215623	0.8650492333908523	0	0.2516390113019264	0.6171669002594458	0
0.8259432134502477	0.2827907871469039	0.8692506681543393	0	0.25942426821723114	0.6119213667676815	0
0.8328254831952607	0.28460307596428897	0.873443900538011	0	0.2672237847357119	0.6066391625781005	0
0.8397531171694156	0.2864813871434829	0.8776280499252735	0	0.27503598062464407	0.601319444917292	0
0.8467258650137144	0.2884264419103867	0.8818022210009435	0	0.28285925795572997	0.5959613773075554	0
0.8537434534309033	0.29043893933466197	0.8859654979007711	0	0.29069199020480413	0.5905641386329261	0
0.8608055941525545	0.29251955748466235	0.8901169493920501	0	0.2985325319386317	0.5851269182112401	0
0.8679119769815488	0.2946689503873094	0.8942556251649211	0	0.3063792118039265	0.5796489223606135	0
0.8750622787990976	0.2968877496810511	0.8983805615392436	0	0.3142303432698676	0.5741293686927829	0
0.8822561570110308	0.29917656168625256	0.9024907780480114	0	0.322084218116053	0.5685674924018965	0
0.8894932556140874	0.30153596833683555	0.906585281365124	0	0.3299391138417497	0.5629625428292868	0
0.8967732001467071	0.3039665246501724	0.9106630628568835	0	0.33779328890391624	0.5573137886205425	0
0.9040956039930499	0.306468759891367	0.9147231025893555	0	0.3456449903058993	0.551620514096404	0
0.9114600641462166	0.3090431753174686	0.9187643673892034	0	0.35349244975586797	0.5458820237879876	0
0.9188661642143857	0.31169024434922993	0.9227858129841866	0	0.3613338876553162	0.540097641350622	0
0.9263134778713649	0.31441041305923734	0.9267863862999499	0	0.36916751744695664	0.534266708093719	0
0.9338015595702237	0.3172040960319183	0.9307650209273669	0	0.3769915365678112	0.5283885914724303	0
0.94132995707873	0.32007168019721804	0.9347206443412499	0	0.3848041403785528	0.5224626764868014	0
0.9488982082376493	0.32301352307105136	0.9386521765480386	0	0.3926035193693191	0.5164883693794543	0
0.956505835770002	0.32602995007668756	0.9425585278738811	0	0.4003878545273659	0.5104651029033651	0
0.9641523557024362	0.32912125719403734	0.9464386038283038	0	0.4081553267247349	0.504392330821365	0
0.9718372732882375	0.33228770881839853	0.9502913034555364	0	0.415904113188278	0.4982695322365704	0
0.9795600868848658	0.33552953881436726	0.9541155217695705	0	0.4236323920937076	0.49209620959354805	0
0.9873202842377371	0.3388469484897663	0.9579101483762179	0	0.4313383394816615	0.48587189269546366	0
0.9951173498901367	0.34224010929838017	0.9616740715895397	0	0.4390201372748327	0.4795961337863392	0
1.0029507555096215	0.34570915826965115	0.9654061742030375	0	0.4466759643278737	0.4732685163043919	0
1.010819970891011	0.34925420240405336	0.9691053393000798	0	0.4543040079067431	0.46688864698198596	0
1.0187244600552499	0.3528753167053051	0.9727704487996577	0	0.4619024603832622	0.4604561598712894	0
1.026663679646004	0.35657254312926073	0.9764003832108655	0	0.46946951830502354	0.45397071852714116	0
1.034637084966072	0.36034589312167675	0.9799940248852257	0	0.47700338874035847	0.4474320119113977	0
1.0426441226430239	0.3641953439677366	0.9835502551535438	0	0.48450228286427555	0.4408397611779486	0
1.0506842436310397	0.36812084483333063	0.9870679605975826	0	0.4919644287080702	0.43419370972333815	0
1.0587568891604668	0.37212230989562756	0.9905460272524625	0	0.4993880584927839	0.4274936354408475	0
1.0668615010239308	0.3761996231966962	0.9939833456249942	0	0.5067714187525689	0.42073934289924564	0
1.0749975174049289	0.3803526365383976	0.9973788093256006	0	0.5141127669516456	0.4139306673996774	0
1.0831643789032013	0.38458117252613616	1.0007313180322148	0	0.5214103773894553	0.4070674704955273	0
1.0913615177621505	0.38888501901192446	1.004039773494789	0	0.5286625320043961	0.4001496495539359	0
1.0995883728904314	0.39326393690750866	1.007303086139168	0	0.5358675342310117	0.39317712560426177	0
1.1078443788968493	0.39771765455229874	1.010520171018233	0	0.5430236996469533	0.3861498529912551	0
1.1161289729209865	0.40224587141404616	1.013689950977349	0	0.5501293623967878	0.3790678139851886	0
1.124441595256398	0.4068482586383513	1.0168113572296886	0	0.557182876007406	0.3719310185462306	0
1.132781682163141	0.41152445523081327	1.019883327060806	0	0.5641826076489883	0.3647395107874449	0
1.1411486726210156	0.41627407191401666	1.0229048068334055	0	0.5711269443032793	0.3574933634643767	0
1.1495420082386014	0.42109669132584443	1.0258747523088771	0	0.5780142929726197	0.3501926782438368	0
1.157961133147181	0.4259918682177548	1.0287921289710076	0	0.5848430808810471	0.3428375859528705	0
1.1664054938568758	0.4309591296387875	1.0316559123446403	0	0.5916117556505014	0.3354282468290905	0
1.1748745374205034	0.4359979741135341	1.0344650877682675	0	0.5983187841524957	0.32796485223540833	0
1.1833677191641163	0.4411078765465954	1.0372186533171706	0	0.6049626589031806	0.3204476178986516	0
1.1918844885237914	0.446288280057032	1.0399156155284446	0	0.6115418871995035	0.3128767964422682	0
1.200424306886178	0.451538607045405	1.0425549955395441	0	0.6180550053367149	0.3052526615807226	0
1.2089866354519485	0.45685825224988097	1.045135825491816	0	0.6245005693530135	0.2975755188078776	0
1.2175709384469406	0.46224658502207167	1.0476571499379232	0	0.630877157814713	0.2898457024863166	0
1.226176685097287	0.4677029509504891	1.0501180267524073	0	0.6371833735089995	0.28206357395420983	0
1.234803345268827	0.47322666949149794	1.0525175262106659	0	0.6434178404674935	0.2742295253248661	0
1.243450401128321	0.4788170418542022	1.0548547345382724	0	0.6495792125863139	0.26634396871808563	0
1.2521173331397422	0.4844733424958189	1.0571287502726208	0	0.6556661636348545	0.25840734875056676	0
1.2608036228998023	0.4901948212529406	1.0593386855028617	0	0.6616773896858625	0.25042013980498135	0
1.269508764530804	0.49598071130104826	1.0614836690478036	0	0.6676116171591233	0.2423828352929052	0
1.2782322505549988	0.5018302203393786	1.0635628431000803	0	0.6734675931529724	0.23429596034254577	0
1.2869735833063793	0.5077425386295323	1.065575366324534	0	0.6792440933945753	0.22616006096545327	0
1.295732258055539	0.5137168280628212	1.0675204102295146	0	0.6849399112220601	0.2179757194322437	0
1.3045077879184421	0.5197522395127435	1.0693971651260996	0	0.6905538741390667	0.20974353072660776	0
1.3132996807389727	0.5258478976037199	1.0712048351765946	0	0.6960848288230086	0.20146412374845415	0
1.3221074537575226	0.5320029112210937	1.0729426418800407	0	0.7015316507671949	0.19313814721457018	0
1.330930626528612	0.5382163691347686	1.0746098228021892	0	0.7068932398768015	0.18476627590229575	0
1.3397687257876911	0.544487343906923	1.0762056327600316	0	0.7121685235818077	0.1763492056270434	0
1.3486212728918632	0.5508148834576917	1.0777293418278249	0	0.7173564495100534	0.16788766478838513	0
1.3574878039016993	0.5571980258287988	1.079180239177129	0	0.7224559975692232	0.15938239479281133	0
1.3663678517965314	0.5636357870211515	1.0805576301738713	0	0.7274661695510336	0.1508341665661891	0
1.3752609546888217	0.5701271673384914	1.0818608380756347	0	0.7323859941357543	0.1422437722557996	0
1.3841666548481226	0.5766711512070902	1.083089204072001	0	0.7372145264175312	0.13361202567638622	0
1.3930845010997075	0.5832667094734679	1.0842420877883059	0	0.7419508492601176	0.12493975947636753	0
1.4020140363789801	0.589912790689262	1.0853188659300839	0	0.7465940668485194	0.11622783675311342	0
1.4109548141218968	0.5966083337155967	1.086318934669947	0	0.7511433135774865	0.10747713462244624	0
1.4199063840230466	0.6033522576363274	1.0872417081438388	0	0.7555977467630461	0.09868855759274615	0
1.428868307791756	0.6101434740890139	1.0880866203842956	0	0.759956554725556	0.08986302160250659	0
1.4378401455766696	0.6169808775962404	1.0888531240349328	0	0.7642189500311263	0.08100146678129728	0
1.4468214498650114	0.6238633412911193	1.0895406903147056	0	0.7683841670676239	0.07210486302591862	0
1.4558117911610162	0.6307897370512194	1.0901488113099114	0	0.7724514742276741	0.06317418405256794	0
1.4648107311799068	0.6377589155122534	1.0906769980358553	0	0.7764201614838957	0.05421043336479017	0
1.473817834891907	0.6447697157537133	1.0911247816849823	0	0.7802895462553571	0.04521463179909838	0
1.4828326692163654	0.6518209648093513	1.091491713735482	0	0.7840589729363765	0.03618781825150706	0
1.4918548042724078	0.6589114791641191	1.0917773661901213	0	0.7877278135310624	0.02713104784772171	0
1.5008838083549776	0.6660400613158397	1.0919813316240232	0	0.7912954657493394	0.01804539640967264	0
1.5099192551563068	0.6732055059654493	1.0921032236062063	0	0.7947613560682131	0.008931952621541818	0
1.5189607151050895	0.68040659368518	1.0921426767199827	0	0.7981249364668922	-0.00020817383854049472	0
1.5280077556028464	0.6876420915442915	1.0920993469647808	0	0.8013856849094465	-0.00937385307947967	0
1.5370693405399398	0.6949183158900673	1.0919727376041308	0	0.8045463295607916	-0.01857348797284398	0
1.5461537322134016	0.7022411212918925	1.0917620465664795	0	0.807608955100515	-0.027814826140880766	0
1.555260716929166	0.7096095795198964	1.0914664842745476	0	0.8105725562034768	-0.03709701477766088	0
1.564390078053913	0.7170227422313601	1.0910852723148785	0	0.8134361410343073	-0.04641917574466525	0
1.5735416122529011	0.7244796543544889	1.0906176430027394	0	0.8161987365590491	-0.05578042234282815	0
1.5827151218249964	0.7319793481696414	1.090062839589889	0	0.8188593859118216	-0.06517985174895578	0
1.5919104269964848	0.7395208536537061	1.0894201154083767	0	0.8214171517327785	-0.0746165578695938	0
1.6011273475582575	0.7471031837461685	1.0886887348892145	0	0.823871110642481	-0.0840896127749839	0
1.610365707865908	0.7547253386375391	1.0878679734311592	0	0.826220354825474	-0.09359807202484663	0
1.619625349550636	0.7623863165200198	1.0869571161870464	0	0.8284639950752415	-0.10314098799358624	0
1.6289061200391375	0.770085104406895	1.0859554588429936	0	0.8306011574925066	-0.11271739831346787	0
1.6382078775518962	0.7778206825107468	1.0848623070340078	0	0.8326309845020371	-0.12232633125520899	0
1.6475304825889816	0.7855920173987246	1.08367697724984	0	0.8345526327992879	-0.13196679715787618	0
1.6568738104101357	0.7933980726020868	1.0823987952552399	0	0.8363652758568973	-0.14163780154252195	0
1.6662377379660214	0.8012377979432683	1.0810270976483134	0	0.8380681010276465	-0.15133833181315937	0
1.6756221546915533	0.8091101387550597	1.0795612303309439	0	0.8396603114997792	-0.16106736863166532	0
1.6850269592755065	0.8170140334021009	1.0780005487413562	0	0.8411411253369332	-0.17082388278391253	0
1.694452052808388	0.8249484077086446	1.0763444189244695	0	0.8425097742461795	-0.1806068282620785	0
1.7038973466587415	0.832912181751326	1.0745922161966233	0	0.8437655047145168	-0.19041515061823203	0
1.7133627608055488	0.840904268642927	1.0727433252551664	0	0.8449075774698619	-0.2002477854182668	0
1.7228482180912301	0.8489235698421224	1.0707971412393948	0	0.8459352666445014	-0.2101036524432625	0
1.7323536560668926	0.8569689853195182	1.068753067258621	0	0.8468478609415212	-0.21998166816088596	0
1.7418790109532853	0.8650394001439359	1.0666105176253107	0	0.8476446617610127	-0.22988072921756833	0
1.7514242332402008	0.8731336978217464	1.0643689144509139	0	0.8483249845727977	-0.2397997287981387	0
1.760989274534296	0.8812507492887299	1.0620276904919586	0	0.8488881576139248	-0.24973754310080248	0
1.7705740950077828	0.8893894193429714	1.059586287427661	0	0.8493335223918959	-0.25969303921375964	0
1.780178665760444	0.8975485687726598	1.0570441550631187	0	0.8496604334903981	-0.2696650776926326	0
1.7898029581659305	0.905727045414115	1.0544007540286626	0	0.8498682579967454	-0.2796525016156073	0
1.7994469499687455	0.9139236894260621	1.0516555542642314	0	0.8499563757727133	-0.28965414303382697	0
1.8091106253634177	0.9221373334515888	1.0488080349408182	0	0.8499241793269002	-0.2996688231607336	0
1.8187939880264012	0.9303668137793949	1.0458576803647066	0	0.849771073394812	-0.3096953659584858	0
1.8284970621289813	0.9386109712657418	1.0428039789388996	0	0.8494964739567764	-0.3197325992065328	0
1.8382198514744519	0.9468686166656253	1.0396464358707642	0	0.8490998091482423	-0.3297793122849829	0
1.847962361306237	0.9551385492387041	1.0363845670453686	0	0.8485805195032453	-0.33983427888255113	0
1.8577246009236246	0.9634195590384469	1.033017898300902	0	0.8479380579466835	-0.3498962597897804	0
1.8675065920544869	0.9717104340676175	1.0295459624743053	0	0.84717188910396	-0.3599640115885952	0
1.8773083533109542	0.9800099471448191	1.025968304791462	0	0.8462814903047299	-0.37003627069587736	0
1.8871299032234554	0.9883168585500324	1.0222844821353467	0	0.8452663517183685	-0.38011175659628693	0
1.8969712769696083	0.9966299302192441	1.0184940567882315	0	0.8441259745900797	-0.3901891890582782	0
1.9068325067742395	1.0049479091958975	1.0145966037044711	0	0.8428598731134052	-0.40026726805605045	0
1.9167136187535634	1.0132695250557373	1.0105917122216423	0	0.8414675753560039	-0.41034467067195324	0
1.9266146610446084	1.0215935136478609	1.0064789748106906	0	0.8399486194282568	-0.42042007985041485	0
1.936535669294373	1.02991858806202	1.0022580010931517	0	0.8383025583272861	-0.4304921492360017	0
1.9464766837885907	1.0382434531230955	0.9979284111951772	0	0.8365289578357111	-0.4405595207337758	0
1.9564377577404235	1.0465668123398362	0.9934898320514637	0	0.8346273948801985	-0.45062083290065624	0
1.9664189341159173	1.0548873485515513	0.988941907705201	0	0.8325974618668137	-0.46067469754094664	0
1.9764202633771633	1.0632037388337094	0.9842842917469857	0	0.8304387636660628	-0.4707197177276134	0
1.9864417933087408	1.0715146460645946	0.9795166521065862	0	0.8281509198195344	-0.48075447760477624	0
1.9964835735073054	1.0798187227369744	0.974638669262823	0	0.825733563887521	-0.4907775469873969	0
2.0065456558474732	1.0881146113982798	0.9696500361998157	0	0.8231863435068744	-0.5007874818812155	0
2.0166280900131013	1.0964009410351259	0.9645504608576183	0	0.8205089217573143	-0.5107828201079312	0
2.026730922952091	1.1046763267412327	0.9593396668092018	0	0.8177009777471278	-0.5207620808941765	0
2.0368542057189196	1.112939375422853	0.9540173900501066	0	0.8147622050501028	-0.5307237717350993	0
2.046997986770911	1.121188680392581	0.9485833827045418	0	0.8116923138201834	-0.5406663818530995	0
2.057162305729918	1.1294228164646272	0.9430374168769068	0	0.8084910332547464	-0.5505883762673438	0
2.067347208509724	1.1376403523873102	0.937379276899187	0	0.8051581073953643	-0.5604882107509244	0
2.0775527332222117	1.145839839556721	0.9316087673468764	0	0.8016932999145292	-0.5703643181988547	0
2.08777891377223	1.1540198151441154	0.9257257116280759	0	0.7980963936101914	-0.5802151123646233	0
2.0980257780181417	1.1621788008462928	0.9197299535652106	0	0.7943671916464313	-0.5900389863176998	0
2.1082933532969625	1.1703153075135908	0.913621354666444	0	0.7905055161132223	-0.5998343179728411	0
2.1185816584050814	1.1784278290096182	0.9073997993280717	0	0.7865112115233749	-0.6095994626486482	0
2.1288907022775416	1.1865148415164943	0.9010651963568898	0	0.7823841461697528	-0.6193327521804495	0
2.139220489022721	1.194574807841267	0.8946174765678736	0	0.77812421091532	-0.6290325000458011	0
2.1495710139553275	1.2026061746495977	0.8880565958342225	0	0.7737313214904638	-0.6386969979703402	0
2.1599422629545635	1.2106073723798008	0.8813825362079026	0	0.7692054196020288	-0.6483245157543832	0
2.170334212161114	1.2185768154567385	0.8745953068486961	0	0.7645464739295473	-0.6579133014537746	0
2.180746823378721	1.2265128992751735	0.8676949478311613	0	0.7597544831396666	-0.6674615776671375	0
2.191180050801982	1.2344140058932231	0.86068152653909	0	0.7548294738068926	-0.6769675482957491	0
2.2016338311463044	1.2422784971110958	0.853555145060275	0	0.749771505977418	-0.686429390118512	0
2.2121080890426286	1.2501047192437171	0.8463159375096518	0	0.7445806717666472	-0.6958452584288014	0
2.2226027331136247	1.2578910008725377	0.838964073605822	0	0.7392570983465022	-0.7052132842163877	0
2.23311765727507	1.265635654589522	0.831499758721282	0	0.7338009484537682	-0.7145315761444248	0
2.243652731930068	1.2733369713745495	0.8239232411598296	0	0.7282124262135571	-0.7237982136545396	0
2.2542078108948376	1.2809932266754993	0.8162348083732227	0	0.7224917749387841	-0.7330112541434189	0
2.2647827265690554	1.2886026778724915	0.8084347914973319	0	0.7166392810046919	-0.7421687297642946	0
2.2753772930389977	1.2961635675908438	0.8005235641721323	0	0.710655273508862	-0.7512686512575817	0
2.2859912953518586	1.3036741172042905	0.7925015516818208	0	0.7045401317426099	-0.7603089999664043	0
2.296624500757027	1.3111325361201795	0.7843692237494038	0	0.698294280336259	-0.7692877388373963	0
2.3072766468112436	1.3185370146875341	0.7761271046985324	0	0.6919181975957601	-0.7782028037011952	0
2.3179474459352107	1.3258857288841905	0.7677757712716363	0	0.6854124144846827	-0.7870521087218444	0
2.328636579882865	1.333176838036786	0.7593158581952364	0	0.6787775195840405	-0.7958335434500057	0
2.3393437010482874	1.3404084874119078	0.7507480584951183	0	0.6720141600231256	-0.8045449757324787	0
2.3500684325177064	1.3475788099801052	0.7420731247182871	0	0.6651230430953639	-0.8131842536192637	0
2.360810365237479	1.3546859263377984	0.7332918724753665	0	0.6581049397270082	-0.8217492050443042	0
2.371569055942957	1.3617279453028053	0.7244051834464876	0	0.6509606875723378	-0.8302376383097954	0
2.382344031261787	1.368702968635701	0.715414003258884	0	0.6436911899909167	-0.8386473475384172	0
2.393134774149982	1.3756090844010929	0.7063193540635335	0	0.6362974269085597	-0.8469761044246252	0
2.4039407381429267	1.3824443784845521	0.6971223239377802	0	0.6287804469779391	-0.8552216718709263	0
2.414761337170103	1.3892069303556926	0.6878240766112277	0	0.6211413761615208	-0.8633817986283067	0
2.4255959495294475	1.3958948180403778	0.6784258492840319	0	0.6133814166675263	-0.871454225040389	0
2.4364439112909686	1.4025061165705788	0.6689289594737297	0	0.6055018533025284	-0.8794366809179323	0
2.4473045255166648	1.409038906257802	0.6593347980652025	0	0.5975040484224248	-0.8873268952735308	0
2.4581770525647224	1.4154912694348274	0.6496448387743585	0	0.5893894504633941	-0.895122592139556	0
2.4690607142617913	1.421861295782918	0.6398606354626288	0	0.5811595924147518	-0.9028214967565569	0
2.479954692135654	1.428147084108986	0.6299838245753328	0	0.5728160945363914	-0.9104213374836535	0
2.49085813091242	1.434346747234382	0.6200161227369967	0	0.5643606629822263	-0.9179198514812237	0
2.501770134301497	1.4404584124681263	0.609959331232185	0	0.5557950942220635	-0.9253147850685963	0
2.5126897686718026	1.4464802266583865	0.5998153332185518	0	0.5471212733028942	-0.9326038996333295	0
2.5236160630257873	1.4524103591019424	0.5895860941588471	0	0.5383411747976231	-0.9397849749702621	0
2.534548005536468	1.4582470026703207	0.5792736654099472	0	0.5294568664652414	-0.9468558104803282	0
2.545484552973954	1.4639883818624644	0.5688801755616373	0	0.5204705023458182	-0.9538142347835603	0
2.5564246261964776	1.4696327532494804	0.5584078346668913	0	0.5113843268807303	-0.9606581061474831	0
2.567367105563352	1.4751784061427413	0.5478589386353104	0	0.5022006792355085	-0.9673853132074081	0
2.578310843648622	1.4806236720619108	0.5372358568539158	0	0.4929219830052435	-0.973993786392653	0
2.5892546604715694	1.4859669250527296	0.5265410363413435	0	0.4835507502013988	-0.9804814982962065	0
2.600197342638382	1.4912065841262576	0.5157770021325577	0	0.47408958197628687	-0.986846466650249	0
2.61113764552233	1.4963411171575036	0.5049463545767386	0	0.46454116661108363	-0.9930867591134869	0
2.6220743026324	1.5013690479233703	0.49405175926856415	0	0.4549082709203611	-0.9992005019220496	0
2.6330060158845483	1.5062889540802635	0.48309595573907027	0	0.4451937481452715	-1.0051858775744833	0
2.643931468515552	1.5110994755439682	0.47208174351323906	0	0.4354005258093715	-1.011041135209887	0
2.654849319197011	1.5157993140841481	0.4610119867378486	0	0.42553160993195804	-1.0167645903530884	0
2.6657582080901148	1.520387238192618	0.4498896067236199	0	0.4155900784745524	-1.0223546311249208	0
2.6766567578342477	1.5248620854959205	0.4387175794098413	0	0.40557907908193847	-1.0278097215167645	0
2.6875435777835603	1.529222766345079	0.42749892936867356	0	0.39550182365836783	-1.03312840615164	0
2.6984172722771347	1.5334682686497296	0.4162367194197858	0	0.385361578888977	-1.0383093166195914	0
2.7092764371298452	1.5375976577273358	0.40493405222526996	0	0.3751616674360275	-1.04335117178521	0
2.720119661183029	1.5416100781449629	0.3935940666435921	0	0.3649054643903308	-1.048252780570455	0
2.7309455476489184	1.545504762414876	0.3822199131508887	0	0.3545963746629928	-1.0530130531638724	0
2.7417527029017403	1.549281027084786	0.37081476306065475	0	0.3442378408050711	-1.0576309968826527	0
2.7525397544776715	1.5529382791890798	0.3593817870302737	0	0.3338333229363514	-1.0621057247361956	0
2.7633053499131406	1.5564760152931056	0.3479241535223533	0	0.32338629663762364	-1.066436454978158	0
2.7740481679999247	1.5598938244023497	0.3364450140314308	0	0.3129002387141758	-1.070622515419907	0
2.784766925141382	1.5631913885884563	0.3249474933331934	0	0.3023786174002059	-1.074663344982721	0
2.795460385381354	1.5663684841892616	0.31343467568264166	0	0.29182487874667234	-1.078558495978156	0
2.806127368932178	1.5694249818548707	0.301909592487083	0	0.28124243423535306	-1.0823076349940746	0
2.816766751292379	1.5723608434091485	0.29037522011484557	0	0.2706346576173449	-1.0859105398835869	0
2.827377489492815	1.5751761257282502	0.2788344482926286	0	0.2600048546316467	-1.0893671053668805	0
2.837958612597724	1.5778709739426187	0.2672900871635711	0	0.24935626816709647	-1.092677335529568	0
2.8485092395996716	1.580445621699074	0.2557448446905555	0	0.2386920560974519	-1.095841344971044	0
2.8590285835722153	1.5829003870674399	0.24420131900184958	0	0.2280152828049633	-1.0988593545871177	0
2.869515955688597	1.5852356680814275	0.2326619910191181	0	0.21732891095219453	-1.1017316868731952	0
2.8799707754245083	1.5874519392383353	0.22112921040602904	0	0.20663578705327318	-1.1044587623721525	0
2.89039256771959	1.589549744736919	0.20960519602158093	0	0.19593864047939574	-1.107041092069284	0
2.900780976583838	1.5915296949016533	0.19809201841718446	0	0.18524006583355773	-1.1094792736614862	0
2.911135752982786	1.593392457212479	0.18659161098314314	0	0.1745425319523498	-1.1117739811352243	0
2.921456768533561	1.595138752319604	0.1751057527685453	0	0.1638483646550127	-1.1139259604270397	0
2.9317440064996294	1.5967693456909267	0.16363607670966598	0	0.1531597531658352	-1.11593601964902	0
2.941997562218149	1.5982850411787564	0.15218406768279702	0	0.1424787471624882	-1.1178050216188582	0
2.952217644040081	1.5996866746328837	0.14075106022390055	0	0.13180725358331236	-1.1195338763890197	0
2.9624045634743315	1.600975106159746	0.1293382485860675	0	0.12114704503561044	-1.1211235320473514	0
2.972558731744776	1.6021512137414917	0.11794668992563344	0	0.11049976190020248	-1.1225749671364766	0
2.982680659357987	1.6032158874016458	0.10657730434962558	0	0.09986691158945363	-1.1238891836924711	0
2.992770944684229	1.604170022448844	0.09523088753452542	0	0.0892498796508962	-1.125067199092264	0
3.0028302694857847	1.6050145140291379	0.08390811579620436	0	0.07864993391581152	-1.1261100394649854	0
3.0128593863500934	1.605750251448353	0.07260956048443588	0	0.06806823746759955	-1.1270187327716736	0
3.022859119294136	1.6063781140876097	0.06133568774624565	0	0.057505847999586204	-1.1277943038079183	0
3.0328303483775176	1.6068989665679732	0.05008687646915421	0	0.046963734276151595	-1.1284377682381779	0
3.042774007198706	1.6073136553965868	0.03886342186315449	0	0.0364427792186685	-1.1289501284220607	0
3.0526910722581913	1.6076230055969682	0.027665548336877073	0	0.025943791764356135	-1.1293323691865649	0
3.0625825559438837	1.6078278181017087	0.016493418395210704	0	0.015467515056625442	-1.1295854545086594	0
3.0724494971820917	1.607928867608377	0.005347144254295973	0	0.005014637233506033	-1.1297103247415303	0
3.0822929613897947	1.6079269010030606	-0.005773210990993628	0	-0.005414207539202539	-1.1297078945161783	0
3.0921148449504354	1.607822623090103	-0.016868540930725373	0	-0.015819290170128314	-1.1295790349333406	0
3.101958743485223	1.607615581616243	-0.027986847133670837	0	-0.026245060235724947	-1.1293231956360736	0
3.1118257305051538	1.6073050831638243	-0.03912807636392248	0	-0.0366908939687469	-1.1289395367188968	0
3.1217168707034184	1.6068904059988363	-0.050292147140292724	0	-0.0471561341748084	-1.1284271918814162	0
3.131633206560068	1.6063708014824611	-0.061478933485592524	0	-0.05764007504934689	-1.1277852702759867	0
3.141575757049773	1.6057454955250088	-0.0726882623861337	0	-0.06814195988050689	-1.1270128583819645	0
3.1515455103146364	1.6050136906230044	-0.08391990449636007	0	-0.0786609724553353	-1.126109022572716	0
3.1615434136175975	1.6041745686291977	-0.09517356186659612	0	-0.08919622572488843	-1.1250728125579643	0
3.1715703634351042	1.603227294173494	-0.10644885595004443	0	-0.09974675079149048	-1.1239032655973817	0
3.1816272032033144	1.6021710178982773	-0.11774532435237649	0	-0.11031149414084038	-1.1225994104499093	0
3.191714707932591	1.601004881456095	-0.12906240297255284	0	-0.12088930127523265	-1.1211602734610004	0
3.20183358893706	1.5997280208711553	-0.14039943091026516	0	-0.1314789217126093	-1.1195848825897328	0
3.2119844692230712	1.5983395738006088	-0.1517556226591934	0	-0.14207898349249773	-1.1178722762051023	0
3.2221678926467376	1.596838683235034	-0.16313007838702515	0	-0.15268800335972438	-1.1160215074421695	0
3.232384306896057	1.5952245049191016	-0.17452176512574583	0	-0.16330436986630825	-1.1140316530994077	0
3.2426340608307096	1.593496213383602	-0.18592951430720556	0	-0.17392634183608027	-1.1119018207715188	0
3.252917399259087	1.5916530086409326	-0.1973520166931154	0	-0.1845520444880391	-1.109631156747911	0
3.2632344619346	1.5896941224055219	-0.2087878222627728	0	-0.1951794702619701	-1.1072188532725304	0
3.2735852759574824	1.5876188257445993	-0.22023533305589607	0	-0.20580647317927536	-1.1046641575115803	0
3.2839697512013633	1.5854264365606587	-0.2316927997009517	0	-0.21643076673499945	-1.1019663802579875	0
3.2943876798183798	1.583116326432961	-0.24315832275244303	0	-0.22704992633940974	-1.0991249037925501	0
3.304838743822966	1.5806879255547903	-0.25462986315277025	0	-0.2376614002624114	-1.096139187352481	0
3.3153225043712578	1.578140731706873	-0.26610523280817727	0	-0.24826250221781698	-1.0930087775155481	0
3.3258384156917735	1.575474313496081	-0.2775821124870612	0	-0.258850429276978	-1.0897333114872116	0
3.336385819989309	1.572688317789079	-0.28905804903589644	0	-0.26942226067481473	-1.086312525505318	0
3.3469639549546275	1.5697824738837884	-0.30053046659563315	0	-0.27997496957057355	-1.0827462591998658	0
3.357571962262247	1.5667565968512296	-0.31199667897038663	0	-0.2905054358344845	-1.0790344589082572	0
3.368208888749987	1.5636105924676125	-0.3234538941670802	0	-0.30101045160905154	-1.075177182920445	0
3.378873700373179	1.5603444580085601	-0.3348992328065674	0	-0.311486739565974	-1.07117460163414	0
3.3895652839059056	1.5569582860189628	-0.34632973332444467	0	-0.3219309589744514	-1.0670270013535907	0
3.400282460375393	1.55345226397955	-0.3577423697754453	0	-0.33233972324131944	-1.0627347830601113	0
3.4110239886390445	1.5498266764101702	-0.3691340590195624	0	-0.3427096076473286	-1.058298464177556	0
3.421788583976426	1.5460819013446834	-0.3805016837702385	0	-0.3530371714315143	-1.0537186734659671	0
3.4325749129644594	1.5422184141650734	-0.3918420903642823	0	-0.3633189567499308	-1.048996154944111	0
3.4433816127567782	1.5382367825304737	-0.403152112246219	0	-0.373551510914868	-1.0441317609472485	0
3.454207293460245	1.534137666502918	-0.41442857540010675	0	-0.38373139209535345	-1.0391264515783405	0
3.4650505480289255	1.5299218154675192	-0.4256683115268101	0	-0.3938551819264551	-1.033981290280951	0
3.4759099591617235	1.5255900655648225	-0.43686816786244237	0	-0.4039194949444591	-1.0286974400845068	0
3.486784102507493	1.5211433381443993	-0.44802501300693437	0	-0.41392098432363417	-1.023276161142159	0
3.4976715612127665	1.516582633132686	-0.4591357541847442	0	-0.4238563577440063	-1.017718802118602	0
3.5085709180175706	1.511909031194105	-0.4701973312725941	0	-0.43372237232427296	-1.012026802350148	0
3.519480769445859	1.5071236864904443	-0.481206733288895	0	-0.44351584958443674	-1.0062016825960902	0
3.530399723470455	1.502227826029304	-0.4921609978137272	0	-0.4532336750448089	-1.0002450438728048	0
3.541326412605035	1.4972227419517508	-0.5030572257681776	0	-0.4628728113920335	-0.994158557746642	0
3.552259480307855	1.4921097956227536	-0.5138925692791259	0	-0.4724302877052353	-0.9879439710368371	0
3.5631976038257376	1.4868904048984382	-0.5246642557449581	0	-0.4819032206491745	-0.981603090109339	0
3.5741394810532467	1.4815660477369428	-0.5353695758635943	0	-0.49128880372786304	-0.9751377850937815	0
3.5850838366285647	1.4761382568973844	-0.5460058907069902	0	-0.5005843133385894	-0.9685499833089972	0
3.5960294244335826	1.4706086161067757	-0.5565706350112481	0	-0.5097871114077652	-0.9618416645205505	0
3.606975031716102	1.4649787552324305	-0.5670613218218529	0	-0.5188946491329807	-0.9550148550365861	0
3.617919472946214	1.459250350642483	-0.5774755371387512	0	-0.5279044619925349	-0.9480716281352174	0
3.6288615986443995	1.453425117859783	-0.5878109488080485	0	-0.5368141770991982	-0.9410140951824029	0
3.63980029366332	1.44750480950055	-0.5980653050946103	0	-0.5456215115286397	-0.9338444031956399	0
3.650734476360024	1.4414912128238024	-0.6082364340502467	0	-0.5543242713374158	-0.926564731964314	0
3.6616631005198608	1.4353861457907258	-0.618322245347783	0	-0.5629203526749265	-0.9191772893938467	0
3.6725851577594137	1.4291914527713134	-0.628320732368151	0	-0.5714077430556258	-0.9116843064514805	0
3.6834996762020764	1.4229090023173017	-0.6382299707096153	0	-0.5797845195493376	-0.9040880346363365	0
3.6944057172097433	1.41654068617777	-0.6480481149155009	0	-0.5880488454846322	-0.8963907449692511	0
3.7053023887589074	1.4100884085866214	-0.6577734100489778	0	-0.5961989796171329	-0.8885947152432833	0
3.7161888326658428	1.403554090739829	-0.6674041795142867	0	-0.6042332652399096	-0.8807022356526911	0
3.7270642223082295	1.396939669514188	-0.676938822544782	0	-0.6121501275499697	-0.8727156074644268	0
3.7379277821516634	1.3902470828158329	-0.686375830569826	0	-0.6199480866123723	-0.8646371255607995	0
3.7487787655555946	1.3834782802540027	-0.6957137668128145	0	-0.6276257397366936	-0.8564690915726733	0
3.759616471579336	1.3766352101269907	-0.704951279966025	0	-0.6351817721239085	-0.8482137984176612	0
3.7704402263545234	1.3697198284692673	-0.7140870871939884	0	-0.6426149422404598	-0.8398735414673332	0
3.781249406121156	1.3627340819114069	-0.7231199926299282	0	-0.6499240962401401	-0.8314505981239284	0
3.792043415589008	1.3556799189449549	-0.7320488678684564	0	-0.6571081513555608	-0.8229472416613529	0
3.8028216976343043	1.348559281379096	-0.7408726590022232	0	-0.6641661009507925	-0.8143657311721622	0
3.8135837312547243	1.3413741033224387	-0.7495903836344716	0	-0.6710970113882887	-0.8057083105895905	0
3.824329033313097	1.3341263077487169	-0.7582011309496486	0	-0.6779000213418132	-0.7969772047942768	0
3.835057148963328	1.326817810807172	-0.7667040527081294	0	-0.6845743339544572	-0.7881746250455745	0
3.8457676613855027	1.3194505132355892	-0.7750983697358481	0	-0.691119221265904	-0.7793027588696271	0
3.856460181767722	1.3120263052316627	-0.783383362624745	0	-0.6975340162000186	-0.7703637761528233	0
3.867134355072543	1.3045470606672767	-0.7915583749350635	0	-0.7038181143768537	-0.7613598223923191	0
3.8777898534821773	1.2970146398938205	-0.7996228067699992	0	-0.7099709684458754	-0.7522930222840105	0
3.8884263776577273	1.2894308872580262	-0.807576114468597	0	-0.7159920871996255	-0.7431654769328634	0
3.8990436570837375	1.2817976292900406	-0.8154178095183746	0	-0.721881034061282	-0.7339792618651187	0
3.9096414447940475	1.2741166770276307	-0.8231474533382632	0	-0.7276374224920182	-0.7247364300092267	0
3.9202195232797634	1.2663898203799293	-0.8307646603192563	0	-0.733260917609321	-0.7154390050878829	0
3.93077769254085	1.2586188355390084	-0.8382690878951073	0	-0.7387512281825656	-0.706088990701882	0
3.941315775371796	1.2508054800147652	-0.8456604392606927	0	-0.7441081080947481	-0.6966883645113222	0
3.9518336192978274	1.2429514900537582	-0.852938463466642	0	-0.7493313557673084	-0.6872390752776063	0
3.962331088816249	1.2350585853635605	-0.8601029488084313	0	-0.7544208087810744	-0.6777430486857047	0
3.9728080660216287	1.2271284677560728	-0.8671537222374737	0	-0.7593763429412802	-0.6682021858410503	0
3.9832644511242448	1.2191628198936832	-0.8740906486484545	0	-0.7641978712328764	-0.6586183618818237	0
3.9937001616593184	1.211163305068227	-0.880913629270371	0	-0.7688853421425138	-0.6489934258253003	0
4.004115126153662	1.2031315713302742	-0.8876225965441294	0	-0.7734387356323371	-0.6393292056404866	0
4.014509293495638	1.1950692436117434	-0.894217519241973	0	-0.7778580661398283	-0.629627498866217	0
4.024882618398126	1.1869779343338998	-0.9006983922102655	0	-0.7821433751579132	-0.6198900854643059	0
4.035235070701793	1.1788592356783862	-0.9070652414964463	0	-0.786294734274399	-0.6101187186013216	0
4.045566631273683	1.1707147222450691	-0.9133181208765547	0	-0.7903122423973195	-0.6003151279212594	0
4.055877289890868	1.162545952264761	-0.919457109787881	0	-0.7941960240071253	-0.5904810210734912	0
4.066167043904308	1.1543544682645206	-0.9254823118335913	0	-0.7979462278377891	-0.5806180845763043	0
4.076435901026996	1.146141794479269	-0.9313938557157837	0	-0.8015630270791652	-0.5707279807566209	0
4.086683876481178	1.1379094387667852	-0.937191892835539	0	-0.8050466174875366	-0.5608123501051495	0
4.096910986078662	1.1296588978936373	-0.9428765928186219	0	-0.8083972143956949	-0.5508728176895709	0
4.1071172608751025	1.1213916454650539	-0.9484481511218256	0	-0.8116150569019767	-0.5409109786548041	0
4.117302728559147	1.1131091466908805	-0.9539067781002426	0	-0.814700401101111	-0.5309284160466609	0
4.127467428012326	1.104812846394361	-0.959252706466829	0	-0.8176535241264117	-0.5209266863942899	0
4.13761139121743	1.096504183562421	-0.9644861811964854	0	-0.8204747182311718	-0.5109073372764904	0
4.147734666700032	1.0881845720262244	-0.969607471320312	0	-0.8231642969945475	-0.5008718840519399	0
4.157837295335729	1.0798554201057415	-0.9746168569290037	0	-0.8257225880126596	-0.49082183356570985	0
4.1679193237431935	1.0715181195171537	-0.9795146357043668	0	-0.8281499362125639	-0.4807586707895981	0
4.177980799340815	1.0631740493126363	-0.9843011200133744	0	-0.8304467020946186	-0.4706838635867053	0
4.188021768858554	1.0548245770232694	-0.988976635893182	0	-0.83261326107004	-0.46059886410319173	0
4.198042282843099	1.0464710548237812	-0.9935415248276154	0	-0.8346500040923996	-0.4505051041437187	0
4.208042388529639	1.038114825380722	-0.9979961401287866	0	-0.8365573358062416	-0.4404040022406577	0
4.218022134337269	1.0297572180438415	-1.0023408487537409	0	-0.8383356752315326	-0.43029695905704024	0
4.227981566729809	1.0213995514037015	-1.006576029642265	0	-0.8399854548950564	-0.42018536047931504	0
4.237920733797542	1.013043130228667	-1.0107020750027398	0	-0.8415071211865993	-0.4100705739110063	0
4.247839673590386	1.004689255225293	-1.0147193852835037	0	-0.8429011323998488	-0.39995396008655837	0
4.257738433526676	0.9963392066614818	-1.018628376968387	0	-0.8441679614360741	-0.38983685324220213	0
4.267617047889097	0.9879942632710075	-1.0224294732805017	0	-0.845308092472677	-0.37972058400547126	0
4.2774755577522106	0.9796556854058737	-1.0261231119363508	0	-0.8463220234271913	-0.36960645897934186	0
4.287313994947542	0.9713247285292803	-1.0297097387636722	0	-0.8472102638997778	-0.35949577709000835	0
4.2971323927439204	0.9630026341448474	-1.0331898116274123	0	-0.8479733362344699	-0.34938981858116114	0
4.3069307737496265	0.954690640001268	-1.0365637959807512	0	-0.8486117744356763	-0.33928985739688583	0
4.3167091669547375	0.946389965597096	-1.039832170743063	0	-0.8491261253473484	-0.32919714356864693	0
4.32646758724396	0.9381018295115261	-1.0429954211705839	0	-0.8495169472820724	-0.319112924268416	0
4.336206048339028	0.9298274383757595	-1.04605404329855	0	-0.8497848109035013	-0.30903843040565315	0
4.345924562349113	0.9215679871931272	-1.049008543596991	0	-0.8499302990187452	-0.2989748770018026	0
4.355623134561345	0.9133246637066602	-1.0518594372791854	0	-0.8499540064237112	-0.28892346850246864	0
4.3653017619152426	0.905098649633655	-1.0546072479519542	0	-0.8498565400802196	-0.2788854002891495	0
4.374960475677087	0.8968910843356966	-1.057252519240897	0	-0.849638518133493	-0.268861814304794	0
4.384599271461511	0.8887031242400483	-1.059795794691452	0	-0.8493005703860413	-0.2588538715410249	0
4.394218132658396	0.8805359228478657	-1.0622376251194119	0	-0.8488433389922904	-0.24886272769800286	0
4.403817035474333	0.8723906263590466	-1.0645785701594608	0	-0.8482674786137072	-0.2388895278567065	0
4.413395952562268	0.864268370496832	-1.0668191991866736	0	-0.8475736563067005	-0.22893540259687148	0
4.422954846621339	0.8561702858341987	-1.0689600898235039	0	-0.8467625520522967	-0.21900147452907553	0
4.432493680056915	0.8480974894981073	-1.0710018301847344	0	-0.8458348580998536	-0.20908884813169132	0
4.4420123990640645	0.8400510985277633	-1.0729450154514422	0	-0.8447912805536137	-0.19919862615897493	0
4.451510946491398	0.8320322188457466	-1.0747902508364198	0	-0.8436325384501325	-0.18933189613055804	0
4.460989266524678	0.8240419411943243	-1.0765381523160207	0	-0.8423593630286914	-0.17948972532393045	0
4.470447287710844	0.8160813553244144	-1.0781893434098346	0	-0.8409724999644829	-0.1696731782552643	0
4.479884930242632	0.8081515436722244	-1.0797444568369496	0	-0.8394727088481992	-0.15988330894334224	0
4.489302107111948	0.8002535802214027	-1.0812041348187345	0	-0.8378607632116255	-0.1501211595392459	0
4.498698731567132	0.7923885240966926	-1.082569030195536	0	-0.8361374492707806	-0.14038775242645957	0
4.508074701719169	0.7845574322969643	-1.083839804119519	0	-0.8343035687296756	-0.13068410599567337	0
4.517429906903832	0.7767613541450403	-1.0850171272734936	0	-0.8323599380544265	-0.1210112278455049	0
4.526764234161713	0.7690013256978818	-1.0861016807274733	0	-0.8303073872511006	-0.11137010788775516	0
4.536077556905971	0.7612783789825942	-1.0870941546043804	0	-0.8281467624093599	-0.10176172985880477	0
4.545369738385487	0.7535935388603097	-1.0879952487591265	0	-0.8258789253640928	-0.092187067507795	0
4.554640641526256	0.7459478146701753	-1.0888056737791536	0	-0.8235047514285248	-0.08264707424227846	0
4.563890118239352	0.7383422088673636	-1.0895261499159552	0	-0.821025132042128	-0.07314269393896534	0
4.573118007328607	0.7307777184618421	-1.0901574071708098	0	-0.8184409757244584	-0.06367486284137937	0
4.582324140533223	0.7232553297755758	-1.0907001859335348	0	-0.8157532067484908	-0.054244503102123295	0
4.5915083416604086	0.7157760189038493	-1.0911552369627269	0	-0.8129627655165501	-0.04485252343955312	0
4.600670428556606	0.7083407498571129	-1.0915233215106623	0	-0.8100706080803888	-0.035499816888146116	0
4.609810204875861	0.7009504809666923	-1.0918052110654888	0	-0.8070777089179273	-0.026187268955353452	0
4.618927467745783	0.6936061583534952	-1.0920016878159997	0	-0.8039850587994313	-0.016915749528765782	0
4.628022008786334	0.6863087148517072	-1.092113544631344	0	-0.8007936644781698	-0.0076861116102104315	0
4.637093601805922	0.679059079574418	-1.0921415849997818	0	-0.7975045532132679	0.0015007964582575955	0
4.646142021494852	0.6718581626123388	-1.0920866233083508	0	-0.7941187663658488	0.010644150219640443	0
4.655178847804744	0.6646975219278288	-1.0919492513329532	0	-0.790632737272953	0.019755036530965303	0
4.664209696109799	0.6575735604339431	-1.0917298146921617	0	-0.7870447733949218	0.02883845972836956	0
4.673234141340412	0.6504874870469982	-1.0914286891112224	0	-0.7833554341547921	0.037893331106762504	0
4.68225175439489	0.6434405020695312	-1.091046271267824	0	-0.7795653071854767	0.04691857605697181	0
4.6912621061082245	0.6364337935530214	-1.0905829784828847	0	-0.7756750066037658	0.05591313864247539	0
4.700264765476324	0.6294685381880559	-1.0900392485597248	0	-0.771685173581251	0.06487598039632538	0
4.709259305463495	0.6225458963357007	-1.0894155391498535	0	-0.7675964735381972	0.07380608665722607	0
4.718245293128007	0.6156670191797703	-1.0887123280961857	0	-0.7634096003292837	0.082702457296005	0
4.7272222985163035	0.6088330413895331	-1.0879301125764393	0	-0.7591252720303507	0.09156411610087864	0
4.736189885480957	0.6020450876569855	-1.087069409578999	0	-0.7547442350463955	0.10039010223590265	0
4.745147618993176	0.5953042666231453	-1.0861307550558752	0	-0.7502672604967191	0.10917947801268826	0
4.754095060443057	0.5886116739604307	-1.085114704097226	0	-0.7456951463044674	0.11793132479002776	0
4.763031772255075	0.5819683884293388	-1.0840218301650815	0	-0.7410287146789871	0.12664474801770673	0
4.771957313219702	0.5753754749046631	-1.0828527253339064	0	-0.736268814285039	0.13531887317516347	0
4.7808712376220335	0.5688339844976327	-1.081608000220149	0	-0.7314163206289331	0.1439528454598582	0
4.789773097214882	0.5623449525885282	-1.0802882835139969	0	-0.7264721348990745	0.15254583222409304	0
4.79866244462506	0.5559093958868265	-1.0788942211698704	0	-0.7214371818489624	0.16109702673824294	0
4.807538830740358	0.5495283139126426	-1.0774264764362316	0	-0.7163124109585709	0.16960564611242993	0
4.816401794781274	0.5432026956079652	-1.075885731315528	0	-0.7110988021053889	0.1780709222830372	0
4.82525088146728	0.5369335065151819	-1.074272683466275	0	-0.7057973554961716	0.18649211893108808	0
4.834085627249352	0.530721698170526	-1.0725880482574446	0	-0.700409099509401	0.19486851875324057	0
4.842905565917394	0.5245682035973626	-1.0708325575728737	0	-0.6949350872954412	0.20319942927520418	0
4.851710232933938	0.5184739338633728	-1.0690069585960964	0	-0.6893763938191164	0.21148418733506516	0
4.860499150491481	0.5124397879706433	-1.067112016610314	0	-0.68373412509852	0.21972214542285165	0
4.869271846136425	0.5064666394859377	-1.0651485108797516	0	-0.6780094063079576	0.22791268960904132	0
4.878027836678285	0.500555347148866	-1.0631172378026992	0	-0.6722033918952988	0.23605522482727417	0
4.886766638137062	0.4947067475789306	-1.0610190084894615	0	-0.6663172590360562	0.24414918456474785	0
4.895487761903595	0.48892165744056426	-1.0588546493264883	0	-0.660352209958289	0.25219402762007115	0
4.9041907191990095	0.48320087004864964	-1.0566250005623137	0	-0.6543094686982284	0.26018924253634473	0
4.912875006399798	0.4775451645461093	-1.0543309198059727	0	-0.6481902911568396	0.2681343344432055	0
4.921540127197714	0.47195529089926236	-1.0519732760512694	0	-0.6419959495343739	0.2760288457019402	0
4.930185575463581	0.4664319807030683	-1.0495529538006798	0	-0.6357277440924788	0.28387234044558946	0
4.938810843039999	0.4609759416642584	-1.0470708507242878	0	-0.6293869975073489	0.2916644119621931	0
4.947415416729041	0.4555878591167545	-1.0445278781838856	0	-0.6229750568512961	0.2994046801762158	0
4.955998781265723	0.45026839373970434	-1.041924960056263	0	-0.6164932912025544	0.3070927945246843	0
4.964560413920653	0.4450181845051769	-1.0392630340513127	0	-0.609943095520101	0.3147284292896483	0
4.973099791089009	0.43983784419030647	-1.0365430494116505	0	-0.6033258854879601	0.32231128964954703	0
4.981616383399985	0.43472796200811314	-1.0337659680964233	0	-0.5966431010316381	0.3298411074233543	0
4.990109662537224	0.4296890991441796	-1.0309327622353184	0	-0.5898962007592041	0.3373176471857985	0
4.998579091104466	0.4247217944657322	-1.0280444171215048	0	-0.583086669718357	0.34474069736858065	0
5.0070241299598885	0.41982655976148797	-1.0251019285054284	0	-0.5762160134404491	0.35211007677463196	0
5.015444241222083	0.41500387775577985	-1.0221063011183738	0	-0.5692857551437162	0.35942563714040476	0
5.023838880585078	0.4102542062724046	-1.0190585509876604	0	-0.5622974417176637	0.3666872563704747	0
5.032207502798572	0.4055779747785219	-1.0159597031670815	0	-0.5552526389963058	0.3738948432279037	0
5.040549559701956	0.4009755852522273	-1.0128107920690657	0	-0.5481529330949004	0.3810483354957124	0
5.04886450409177	0.3964474098232387	-1.0096128596208704	0	-0.540999926811182	0.3881477031181455	0
5.057151780662701	0.3919937954928019	-1.0063669583691628	0	-0.5337952471118456	0.3951929402561418	0
5.065410839118808	0.38761505680084163	-1.0030741460551547	0	-0.5265405335377514	0.4021840762324418	0
5.073641125734592	0.38331148026578366	-0.9997354884608641	0	-0.5192374451197048	0.40912116802915655	0
5.081842085811044	0.3790833228934396	-0.996352058082884	0	-0.5118876579377687	0.41600430205694694	0
5.090013163941596	0.3749308119120269	-0.9929249336365684	0	-0.5044928645419021	0.4228335940074033	0
5.098153810039736	0.37085414166930986	-0.9894551970816297	0	-0.49705476807093	0.4296091934478797	0
5.10626346654919	0.3668534800271698	-0.9859439386234355	0	-0.489575093499315	0.4363312726897397	0
5.114341583604667	0.36292896072347797	-0.9823922498574382	0	-0.48205557340848615	0.4430000389067486	0
5.122387608814353	0.35908068847383334	-0.9788012277259719	0	-0.47449795693070007	0.4496157250855002	0
5.130400991878108	0.35530873670012003	-0.9751719721258826	0	-0.46690400509413554	0.45617859326757326	0
5.138381187829853	0.3516131461157999	-0.9715055839808715	0	-0.45927548725948175	0.46268893654298465	0
5.146327649913989	0.3479939281575972	-0.9678031680639582	0	-0.4516141874387821	0.46914707253815113	0
5.154239835889479	0.3444510621449051	-0.9640658297236907	0	-0.4439218978584394	0.47555334785027126	0
5.162117209542198	0.34098449483531096	-0.9602946736894836	0	-0.43620041693586786	0.4819081384711321	0
5.169959236133488	0.3375941426651036	-0.9564908057957185	0	-0.4284515532072832	0.4882118452850461	0
5.1777653872797345	0.33427988982699913	-0.9526553302302855	0	-0.42067712004713004	0.4944648971514878	0
5.18553513898836	0.3310415894167021	-0.94878935004168	0	-0.41287893705963563	0.5006677484176643	0
5.193267971227708	0.32787906388248234	-0.9448939669589307	0	-0.4050588300111601	0.5068208776489924	0
5.200963370165379	0.32479210441005774	-0.940970279875022	0	-0.3972186280584794	0.5129247884461187	0
5.208620833483913	0.32178046922993925	-0.9370193816682558	0	-0.3893601577125814	0.5189800126264223	0
5.216239863782979	0.31884388673618386	-0.9330423621045721	0	-0.38148524893396674	0.5249871039238423	0
5.223819966561599	0.3159820565979579	-0.9290403085660622	0	-0.3735957367433786	0.5309466353501601	0
5.231360661168385	0.31319464604732494	-0.9250142999063928	0	-0.36569344928660585	0.5368592067062801	0
5.238861473083895	0.3104812933795299	-0.9209654100683471	0	-0.3577802152003692	0.5427254373509734	0
5.246321940339194	0.30784160615567224	-0.9168947042401169	0	-0.34985785625329985	0.5485459700574946	0
5.253741609210488	0.30527516339076677	-0.9128032407518617	0	-0.3419281912275795	0.5543214664403826	0
5.261120035975903	0.30278151552544047	-0.9086920697475935	0	-0.33399303344668696	0.560052607114959	0
5.268456790299195	0.30036018396315955	-0.9045622308960439	0	-0.32605418647455786	0.565740093082351	0
5.275751452081822	0.2980106628583256	-0.9004147547393279	0	-0.31811344682348386	0.5713846420229748	0
5.283003614446613	0.295732418863778	-0.8962506606317946	0	-0.31017260006197994	0.5769869893397416	0
5.290212885298513	0.2935248914609702	-0.8920709554281486	0	-0.30223341839035445	0.5825478880742194	0
5.2973788863580475	0.29138749411795445	-0.8878766336275168	0	-0.2942976609777088	0.5880681068650163	0
5.304501249387422	0.28931961621410074	-0.8836686792375283	0	-0.28636707748246065	0.5935484257537677	0
5.311579626433301	0.2873206208905497	-0.8794480593866341	0	-0.2784433959867487	0.5989896427784172	0
5.3186136830485164	0.2853898479994481	-0.875215727909994	0	-0.2705283297834195	0.6043925674599662	0
5.325603101216768	0.28352661418895725	-0.8709726232606437	0	-0.26262357341454656	0.6097580217713181	0
5.332547579804638	0.2817302137621592	-0.8667196678671458	0	-0.2547308014404776	0.6150868392120448	0
5.339446836905418	0.2799999190944838	-0.8624577663233226	0	-0.24685166504389072	0.6203798653499769	0
5.346300604645799	0.27833498296612263	-0.8581878082392033	0	-0.2389877972431227	0.6256379526000119	0
5.353108634563315	0.2767346382081683	-0.8539106646061713	0	-0.23114080607525603	0.6308619631350827	0
5.359870696757597	0.27519809899367853	-0.8496271879715496	0	-0.22331227485042515	0.6360527670454753	0
5.366586580201137	0.2737245618386709	-0.8453382119146109	0	-0.21550376110010042	0.6412112414178637	0
5.373256096732023	0.27231320585164887	-0.8410445481506398	0	-0.20771679122709874	0.6463382722792175	0
5.379879074255094	0.2709631953246733	-0.8367469905596239	0	-0.1999528677385643	0.651434748287189	0
5.3864553588859385	0.26967368028509137	-0.8324463135682663	0	-0.19221346614574147	0.6565015613200351	0
5.392984821673632	0.2684437962985225	-0.8281432674518624	0	-0.18450002640171506	0.661539610649921	0
5.39946735030654	0.2672726672322275	-0.8238385834574221	0	-0.17681396202187366	0.6665497955943678	0
5.4059028540547365	0.26615940538973143	-0.8195329703016143	0	-0.1691566536645762	0.6715330184095781	0
5.412291261293013	0.2651031130640455	-0.8152271155522002	0	-0.16152945148150538	0.6764901815105587	0
5.41863252487234	0.26410288276075	-0.8109216817470413	0	-0.1539336681346859	0.6814221908291677	0
5.424926610494462	0.2631578001438265	-0.8066173140309127	0	-0.1463705921698868	0.6863299460173723	0
5.431173512030625	0.26226694270296336	-0.8023146295203507	0	-0.13884146914933965	0.6912143516578737	0
5.437373237635018	0.2614293829384219	-0.7980142265572782	0	-0.13134751782987245	0.6960763057942851	0
5.443525817832649	0.26064418818601276	-0.7937166789745053	0	-0.1238899199852672	0.7009167056406606	0
5.449631301999285	0.2599104221447176	-0.7894225383248511	0	-0.11646982421455407	0.7057364442892439	0
5.4556897591795	0.25922714576057465	-0.7851323331363399	0	-0.1090883445525632	0.710536410865647	0
5.461701276590039	0.25859341836880284	-0.7808465698047938	0	-0.10174656192076946	0.7153174889130585	0
5.4676659608805975	0.2580082984954935	-0.7765657315481875	0	-0.09444552225010124	0.7200805570148316	0
5.473583936176579	0.25747084498063355	-0.7722902796609523	0	-0.08718623856023865	0.7248264869157878	0
5.479455343821381	0.2569801178649496	-0.7680206535868084	0	-0.07996969100389147	0.7295561430355623	0
5.485280341907741	0.2565351792662004	-0.7637572711554448	0	-0.07279682719891013	0.7342703818634246	0
5.491059105729857	0.2561350941598256	-0.7595005281528958	0	-0.06566856145418852	0.7389700521510769	0
5.496791827301257	0.2557789312182722	-0.755250798574113	0	-0.058585775170203296	0.7436559944092797	0
5.502478712634457	0.2554657637293401	-0.7510084365635734	0	-0.05154932004260076	0.7483290386073582	0
5.508119981775193	0.2551946702616296	-0.7467737763566755	0	-0.04456001790306448	0.7529900041389443	0
5.51371587292267	0.2549647351632129	-0.7425471291222884	0	-0.03761865550964542	0.7576397032455037	0
5.519266633794396	0.2547750496078273	-0.7383287894111344	0	-0.030725995175552384	0.7622789339221056	0
5.524772526817199	0.2546247119381911	-0.7341190312380946	0	-0.023882768294810126	0.7669084842817443	0
5.53023382759458	0.25451282832382893	-0.7299181092038415	0	-0.017089677219286434	0.7715291314189954	0
5.535650821898397	0.25443851335611684	-0.7257262608002963	0	-0.010347399006581059	0.7761416390168133	0
5.541023807704911	0.2544008904890143	-0.7215437048563116	0	-0.0036565829189155958	0.7807467592387018	0
5.546353092631619	0.254399092534253	-0.7173706435339571	0	0.0029821463348254622	0.7853452307523783	0
5.551638994905853	0.2544322620743897	-0.7132072616002665	0	0.009568189731278515	0.7899377797868866	0
5.556893010805133	0.25449973176986135	-0.7090448535694756	0	0.016114888604164393	0.794534926685433	0
5.562115860534432	0.25460089113967477	-0.7048831112934371	0	0.02262216242612413	0.799137925721049	0
5.567307619824202	0.25473512831929307	-0.7007222286518142	0	0.029089126809780427	0.8037474584765929	0
5.572468368205607	0.2549018322050086	-0.6965623925045774	0	0.0355149011990874	0.8083641947747353	0
5.5775981965522385	0.2551003929781267	-0.6924037766324702	0	0.04189861828153857	0.8129887991508951	0
5.582697200486133	0.2553302022314579	-0.6882465470245943	0	0.04823941578726582	0.8176219247669168	0
5.587765486173871	0.25559065351466503	-0.6840908571596657	0	0.05453644370144427	0.8222642184582551	0
5.592803167055864	0.25588114254229943	-0.6799368506215625	0	0.0607888601802139	0.8269163176512009	0
5.597810364916416	0.25620106756322414	-0.6757846601941915	0	0.06699583285606467	0.8315788512161352	0
5.602787206214072	0.2565498294172507	-0.6716344108877192	0	0.07315653425855065	0.836252435922992	0
5.607733826037938	0.2569268320551695	-0.6674862166523837	0	0.07927014668319196	0.8409376799948793	0
5.612650365386953	0.2573314826289198	-0.6633401826249928	0	0.08533585877317988	0.8456351804666106	0
5.617536970507147	0.25776319166451445	-0.6591964056992538	0	0.09135286465686283	0.8503455224210307	0
5.6223937971113624	0.25822137368120246	-0.6550549709373326	0	0.09732036908008286	0.8550692829780502	0
5.627221002552795	0.258705446712019	-0.6509159582161221	0	0.10323757770811245	0.8598070236489411	0
5.632018751855125	0.2592148330525379	-0.64677943711305	0	0.10910370447684074	0.8645592960775191	0
5.636787214097323	0.25974895910930645	-0.6426454700021327	0	0.11491796707937083	0.8693266384362053	0
5.641526563842178	0.26030725572496094	-0.6385141108413328	0	0.12067958863842913	0.8741095767521079	0
5.646236981670993	0.26088915843501237	-0.6343854047014328	0	0.12638779825853153	0.8789086254134679	0
5.650918650663584	0.261494107201872	-0.6302593908592954	0	0.13204182666573167	0.8837242835330329	0
5.655571757698552	0.26212154668803495	-0.6261361017064695	0	0.13764090771871634	0.8885570361467087	0
5.6601964962508715	0.2627709267836695	-0.6220155602794338	0	0.14318428167352087	0.8934073570779224	0
5.664793060929953	0.26344170199399286	-0.6178977851242425	0	0.14867118851916972	0.8982757031971247	0
5.6693616517271215	0.2641333321381126	-0.6137827865481018	0	0.15410087298410763	0.9031625187891928	0
5.6739024705563414	0.26484528195353785	-0.6096705697415934	0	0.15947258030827846	0.9080682318316989	0
5.678415723370525	0.2655770215032452	-0.6055611329088244	0	0.16478555867106057	0.9129932561752103	0
5.6829016182350065	0.2663280259590455	-0.6014544690429889	0	0.1700390568185689	0.9179379893914655	0
5.687360367623965	0.2670977760600208	-0.5973505638584321	0	0.17523232666173683	0.922902815227768	0
5.691792184069277	0.26788575743948306	-0.5932493998192541	0	0.18036461810370757	0.9278880987089313	0
5.696197283515366	0.26869146124315885	-0.5891509531060439	0	0.18543518288394653	0.9328941897489145	0
5.700575884020191	0.26951438396051763	-0.585055194844038	0	0.19044327297450067	0.9379214216290664	0
5.704928207108844	0.2703540277313249	-0.5809620898659027	0	0.19538814203192617	0.9429701124842034	0
5.709254474230936	0.2712098997079387	-0.5768716000721592	0	0.2002690412769655	0.9480405611234044	0
5.713554908876348	0.27208151247099716	-0.5727836825032679	0	0.20508522185696207	0.9531330493332686	0
5.717829735141093	0.2729683837592511	-0.5686982907462155	0	0.20983593317531118	0.9582478400681655	0
5.722079180035859	0.27387003695862183	-0.5646153727767544	0	0.21452042540507416	0.9633851800845833	0
5.726303471472206	0.2747860007060905	-0.5605348729141514	0	0.2191379471716414	0.9685452974439029	0
5.730502838210879	0.2757158088732387	-0.5564567319248235	0	0.22368774546217687	0.9737284012998172	0
5.734677509475596	0.2766590004698052	-0.5523808874526271	0	0.22816906518320376	0.9789346812628759	0
5.738827714297792	0.2776151194722299	-0.5483072747236537	0	0.23258114846061081	0.9841643063942389	0
5.74295368451947	0.278583715500004	-0.5442358236500687	0	0.2369232378168464	0.9894174288285746	0
5.747055649029118	0.27956434245332745	-0.5401664645573606	0	0.24119457007413247	0.9946941762979872	0
5.751133839202252	0.2805565597507602	-0.5360991228873735	0	0.24539438212535156	0.9999946588341745	0
5.755188486254074	0.28155993168538346	-0.532033721857588	0	0.24952190815189923	1.0053189652287347	0
5.759219823414833	0.28257402793549846	-0.5279701803284454	0	0.25357638185240594	1.0106671657105504	0
5.763228079432962	0.28359842189258244	-0.5239084194101244	0	0.2575570299560728	1.016039303116559	0
5.767213485053493	0.2846326922260181	-0.5198483560237688	0	0.26146307887781756	1.021435401184624	0
5.771176269576507	0.2856764219688046	-0.5157899064383071	0	0.26529375135734645	1.0268554597390653	0
5.775116664771513	0.2867291995013598	-0.5117329823238052	0	0.2690482703412139	1.0322994598035105	0
5.779034896856331	0.2877906163670323	-0.5076774990615778	0	0.2727258514270773	1.0377673522981288	0
5.782931195083699	0.2888602694994476	-0.5036233669900236	0	0.27632571123689675	1.0432590695874486	0
5.7868057842647564	0.2899377591413911	-0.49957049921339247	0	0.27984706057085396	1.0487745147664171	0
5.790658892383911	0.29102269087979715	-0.495518803745474	0	0.2832891116187769	1.054313572115666	0
5.794490741772525	0.292114673125665	-0.49146819282494214	0	0.2866510701799244	1.0598760942140446	0
5.7983015540047145	0.29321331839379644	-0.4874185779036939	0	0.2899321404511862	1.0654619085125465	0
5.802091552205826	0.29431824392393086	-0.48336986724233333	0	0.2931315272001648	1.071070820473059	0
5.805860953860489	0.29542906953052295	-0.4793219736558201	0	0.29624842993941936	1.0767026026401245	0
5.809609976654623	0.29654541921955097	-0.4752748083940301	0	0.29928204830484834	1.0823570028513423	0
5.813338834042271	0.2976669198093844	-0.47122828600384764	0	0.30223157880614016	1.0880337372277205	0
5.817047739391996	0.2987932020919313	-0.467182319957956	0	0.30509621863472736	1.0937324960313946	0
5.820736903845714	0.2999239001317327	-0.46313682505454	0	0.3078751643573071	1.0994529400817958	0
5.824406531166894	0.301058649594817	-0.4590917232171061	0	0.31056760869800826	1.1051946922605576	0
5.828056826993971	0.30219709051051546	-0.4550469334686196	0	0.3131727481097701	1.1109573514288922	0
5.831687994814073	0.30333886598983134	-0.45100237641585533	0	0.31568978019324667	1.1167404858845587	0
5.835300231116729	0.3044836206212309	-0.44695797979296104	0	0.3181179010864934	1.1225436251626693	0
5.838893730254212	0.30563100191132286	-0.44291367322143904	0	0.32045630972596495	1.1283662672372963	0
5.842468683119446	0.3067806598049748	-0.4388693898131003	0	0.32270420770719527	1.1342078759914305	0
5.846025276581116	0.3079322464368553	-0.434825066955931	0	0.3248607998064037	1.1400678798419401	0
5.849563693711608	0.3090854161396123	-0.4307806462114188	0	0.32692529507445467	1.1459456716547962	0
5.85308411217438	0.31023982485474055	-0.4267360753239991	0	0.32889690693451706	1.1518406056008559	0
5.856586706716348	0.31139513088825976	-0.42269130553516193	0	0.3307748557080233	1.157752000857881	0
5.860071646365891	0.3125509939399268	-0.4186462949702384	0	0.33255836818388	1.1636791364923602	0
5.863539096482186	0.3137070757297576	-0.4146010064505462	0	0.33424667994826307	1.1696212544917883	0
5.866989214908116	0.31486303867215387	-0.4105554121642183	0	0.3358390348118124	1.1755775527664782	0
5.870422156590348	0.31601854737724044	-0.4065094884701204	0	0.3373346884600147	1.1815471926692676	0
5.8738380697346795	0.31717326733486895	-0.40246322058832756	0	0.33873290808514067	1.1875292920215788	0
5.877237094546022	0.3183268644520757	-0.39841660434328163	0	0.3400329736325501	1.193522922468162	0
5.880619368179133	0.31947900671113727	-0.3943696405021254	0	0.34123418143893514	1.1995271178531246	0
5.883985019627039	0.32062936242806345	-0.3903223410646147	0	0.34233584395683253	1.2055408649575083	0
5.887334173515729	0.3217776015433733	-0.3862747249459719	0	0.3433372929247871	1.2115631100001347	0
5.89066694766853	0.3229233948015963	-0.38222682110763057	0	0.34423788035392444	1.2175927541482323	0
5.893983449667609	0.324066412580388	-0.37817867300179975	0	0.34503697976009623	1.2236286470976738	0
5.897283782085764	0.3252063267139915	-0.3741303324775306	0	0.34573398977201764	1.2296695964256212	0
5.900568041225832	0.3263428101033818	-0.3700818615180631	0	0.34632833578602085	1.2357143653661455	0
5.903836316420261	0.3274755365255402	-0.36603333332595317	0	0.3468194719688129	1.2417616716235	0
5.907088688772129	0.32860418025774435	-0.36198483412792576	0	0.34720688337891736	1.2478101851870917	0
5.910325231375986	0.3297284162256485	-0.35793646316693617	0	0.3474900884804232	1.2538585289417363	0
5.9135460116526675	0.3308479209002892	-0.3538883300193553	0	0.34766864174742496	1.2599052833692845	0
5.916751088867948	0.3319623715347428	-0.3498405579205865	0	0.34774213582308966	1.2659489823684116	0
5.9199405149095945	0.333071446543951	-0.34579328303169266	0	0.3477102041100018	1.271988115239684	0
5.923114348273166	0.3341748304885019	-0.3417466367919545	0	0.34757252244401216	1.278021153975731	0
5.926272658796184	0.3352722158369087	-0.33770073964002595	0	0.34732880881215994	1.2840465635486213	0
5.92941547699469	0.33636328548607497	-0.3336557660267125	0	0.34697882915243167	1.2900627061789087	0
5.932542828874038	0.33744772502139403	-0.32961190047000116	0	0.3465223996675661	1.2960679082176445	0
5.935654730351597	0.3385252209495514	-0.32556934493438255	0	0.34595939000861314	1.3020604506010451	0
5.938751192597377	0.33959546273077945	-0.3215283121224388	0	0.3452897250750282	1.3080385803612575	0
5.941832221644531	0.3406581428280366	-0.317489026096302	0	0.3445133872183687	1.3140005113263584	0
5.944897818720554	0.34171295701299764	-0.31345172195401527	0	0.3436304182800676	1.3199444263264084	0
5.947947980327751	0.34275960459160554	-0.3094166458183238	0	0.3426409216075052	1.3258684790383732	0
5.950982698859816	0.34379778881878914	-0.30538405410011826	0	0.34154506380483546	1.3317707969936632	0
5.954001963128756	0.3448272172843351	-0.30135421285120084	0	0.3403430763320148	1.3376494845354123	0
5.957005760822738	0.3458476029540437	-0.29732739449534956	0	0.3390352560467838	1.3435026296549435	0
5.959994074822115	0.34685866311996894	-0.2933038827517244	0	0.337621968140479	1.3493282989677766	0
5.962966889237342	0.3478601216510376	-0.2892839645037777	0	0.3361036446749318	1.355124551725729	0
5.965924186679493	0.34885170825700024	-0.2852679333807055	0	0.3344807866362041	1.360889436829374	0
5.968865949006027	0.3498331589318261	-0.2812560886760663	0	0.33275396440317495	1.3666209966823168	0
5.971792160256953	0.35080421711239546	-0.2772487312263129	0	0.33092381652911923	1.3723172753715431	0
5.974702807615665	0.3517646341503327	-0.2732461619033061	0	0.32899104908232457	1.377976323023676	0
5.977597878238551	0.35271416841354775	-0.269248685783814	0	0.3269564376264262	1.3835961921555466	0
5.98047736536633	0.3536525874336769	-0.26525660352551383	0	0.32482082275268315	1.3891749520758159	0
5.983341261677699	0.3545796658509645	-0.26127022032588665	0	0.32258511426939046	1.3947106785180432	0
5.986189572336396	0.3554951897444747	-0.2572898275221954	0	0.32025028029218444	1.4002014813680956	0
5.989022301541033	0.3563989523456075	-0.25331572100376043	0	0.31781735642309533	1.4056454810913646	0
5.991839460938433	0.3572907568247531	-0.24934818921182042	0	0.3152874378983784	1.4110408274003905	0
5.994641073349257	0.358170417474932	-0.2453875075024372	0	0.31266167412200396	1.416385708626408	0
5.99742716112313	0.35903775605358235	-0.24143395424304465	0	0.30994127751185213	1.4216783316884503	0
6.000197760868365	0.359892606399048	-0.23748778964440753	0	0.30712750766503494	1.4269169523242207	0
6.002952915875072	0.3607348119981767	-0.2335492660747622	0	0.30422167591692584	1.4320998625820172	0
6.005692674476375	0.3615642254526423	-0.22961863008044228	0	0.301225144965616	1.4372253896995129	0
6.008417096416362	0.36238071034716846	-0.22569611291051933	0	0.2981393195573093	1.4422919098391453	0
6.0111262515045825	0.36318414070805954	-0.2217819320152445	0	0.2949656447834899	1.4472978470628088	0
6.013820213852434	0.3639743991779036	-0.21787629900846628	0	0.2917056100484358	1.45224166416771	0
6.016499073046959	0.36475138017088393	-0.213979403126426	0	0.2883607328256911	1.457121884581466	0
6.019162923693732	0.36551498662342713	-0.21009142598940575	0	0.28493256803136535	1.4619370742475084	0
6.021811867416194	0.36626513044561015	-0.2062125384059036	0	0.2814227030096891	1.4666858464791053	0
6.024446019834508	0.36700173430140176	-0.20234288979858026	0	0.2778327451329596	1.471366875319819	0
6.027065502583066	0.3677247291197924	-0.19848261952689708	0	0.27416432902809973	1.4759788818510073	0
6.029670446546444	0.3684340547977399	-0.1946318518332276	0	0.27041910924674084	1.4805206405831117	0
6.032260989913949	0.3691296594362066	-0.19079069840384813	0	0.26659875993442206	1.4849909764711116	0
6.034837277882497	0.36981149904015487	-0.18695925853758527	0	0.26270497240652757	1.4893887647846522	0
6.03739946816434	0.37047953871577366	-0.1831376106611012	0	0.2587394437015125	1.4937129406086367	0
6.039947719047704	0.371133749279577	-0.17932582984866235	0	0.2547038919034331	1.497962478612485	0
6.042482203154183	0.3717741105850662	-0.17552396705736747	0	0.2506000319854425	1.502136416179623	0
6.045003091960906	0.37240060729750585	-0.17173207206257368	0	0.24642959763284336	1.506233827467186	0
6.047510569849692	0.3730132321968653	-0.16795017219285707	0	0.24219431596979077	1.5102538463464148	0
6.050004826271084	0.37361198391129985	-0.16417828387287567	0	0.2378959174929131	1.5141956530053156	0
6.052486055104723	0.37419686652262135	-0.16041641344191038	0	0.2335361349086532	1.5180584725973985	0
6.0549544513568865	0.37476788857298954	-0.15666456204891624	0	0.2291167069535546	1.5218415698257892	0
6.057410220401483	0.3753250649734629	-0.15292271149433218	0	0.22463935983205102	1.5255442626783566	0
6.0598535715395405	0.3758684152081986	-0.149190833855816	0	0.22010581625165954	1.5291659116232317	0
6.062284714782935	0.37639796240211626	-0.1454688963254553	0	0.2155177996423376	1.532705914325732	0
6.064703867032515	0.37691373445635434	-0.14175685169114277	0	0.2108770208632242	1.536163714100149	0
6.06711125053624	0.377415763418095	-0.13805464058290112	0	0.20618517898296013	1.5395387965646166	0
6.069507084131551	0.3779040834363395	-0.13436220489493564	0	0.20144397681321569	1.5428306766374884	0
6.071891598052301	0.3783787336007419	-0.1306794649552356	0	0.19665509038666537	1.5460389183234062	0
6.074265015119691	0.37883975390651453	-0.12700634849399522	0	0.19182020486810614	1.549163108122717	0
6.076627567295135	0.37928718837450986	-0.12334276508455357	0	0.1869409802309933	1.552202876655454	0
6.07897948776137	0.379721083234932	-0.11968861834283039	0	0.1820190657497729	1.5551578869111515	0
6.081321009339098	0.3801414864649022	-0.11604380840769586	0	0.17705610237158187	1.55802783153435	0
6.083652366276461	0.3805484479554964	-0.1124082291888213	0	0.17205371810961442	1.560812434347448	0
6.085973797723749	0.3809420199088522	-0.10878176295396269	0	0.1670135195285088	1.56351145343961	0
6.08828553837034	0.38132225505238565	-0.10516429497280451	0	0.16193711112854936	1.566124669242584	0
6.090587828756187	0.38168920822586033	-0.10155569745016983	0	0.15682607225106662	1.568651895674797	0
6.092880905717579	0.3820429346421817	-0.09795584451684299	0	0.1516819773541247	1.5710929684183241	0
6.09516500894212	0.38238349080522877	-0.09436460201932106	0	0.14650638099395588	1.5734477514158953	0
6.097440379135579	0.3827109340426445	-0.0907818304361582	0	0.14130082124771848	1.5757161338154784	0
6.099707256142658	0.3830253220919567	-0.08720738789791237	0	0.13606682355059738	1.5778980272253482	0
6.101965878637722	0.3833267129543842	-0.08364113075457105	0	0.13080590114462573	1.5799933647803348	0
6.104216485278606	0.3836151649459441	-0.08008291183398086	0	0.12551955214971997	1.5820021015543277	0
6.1064593168186905	0.3838907368309729	-0.0765325771704552	0	0.12020925426208981	1.5839242155338258	0
6.1086946143956675	0.3841534874524526	-0.07298996877570912	0	0.11487646842912184	1.585759705064338	0
6.110922615182154	0.3844034751313539	-0.06945493162117986	0	0.10952264912832656	1.5875085846391896	0
6.11314355698559	0.3846407581419118	-0.06592730644478398	0	0.10414923339061395	1.5891708881812823	0
6.115357676304467	0.38486539439675244	-0.06240693292076529	0	0.0987576453818584	1.5907466667932706	0
6.117565209863374	0.38507744152342466	-0.058893647310904226	0	0.09334929265453856	1.592235989228307	0
6.1197663956990365	0.385276956855597	-0.055387280818833644	0	0.08792556340786176	1.5936389417525543	0
6.121961468087066	0.385463996884501	-0.05188766776192106	0	0.08248783900362856	1.5949556241938418	0
6.124150661233295	0.3856386175550632	-0.04839463979432179	0	0.07703748502912125	1.5961861519110754	0
6.126334207215014	0.3858008740340283	-0.04490802928647689	0	0.07157585651718401	1.5973306540420227	0
6.128512340537481	0.3859508209867874	-0.04142766214553214	0	0.06610428667727092	1.5983892753266107	0
6.13068529487211	0.38608851223450225	-0.03795336311236111	0	0.06062409512799859	1.599362173552012	0
6.132853298894654	0.3862140004725162	-0.034484962520829845	0	0.0551365986449807	1.600249517411978	0
6.135016583312497	0.38632733768533595	-0.03102228516306873	0	0.049643093669235014	1.6010514892829004	0
6.137175374878726	0.3864285747595151	-0.027565159963600254	0	0.04414487167417642	1.6017682823256547	0
6.139329902467172	0.3865177617638204	-0.02411341035346548	0	0.03864320397494619	1.6024001023009313	0
6.141480391823255	0.38659494765740626	-0.02066686277256927	0	0.03313935533105898	1.6029471653315233	0
6.143627070740277	0.38666018046310713	-0.01722533847404879	0	0.027634570987283814	1.6034096989533198	0
6.145770163758932	0.3867135070416305	-0.01378866211637612	0	0.022130090511692773	1.603787940334532	0
6.147909893193989	0.38675497314965057	-0.010356660218941815	0	0.016627145493083934	1.6040821365032627	0
6.150046480909885	0.386784623475904	-0.006929158411495004	0	0.011126955277478071	1.6042925444174005	0
6.152180151553641	0.3868025016304015	-0.0035059763419490785	0	0.005630718928392699	1.604419430699721	0
6.154311122868421	0.38680865002882037	-0.00008694331198579432	0	0.0001396404837206511	1.604463070626737	0
6.15436531128442	0.3868086538122687	1.3101779725152238e-12	0	-1.472464294591247e-12	1.604463097481264	0
