# Supplementary material for: Multi-orbit lunar GNSS constellation design with distant retrograde orbit and Halo orbit combination
Source: Sci Rep. 2023 Jun 22;13:10158. doi: 10.1038/s41598-023-37348-x (PMC10287729; doi:10.1038/s41598-023-37348-x)
Supplement: Supplementary file 1 — Supplementary Information. [file 41598_2023_37348_MOESM1_ESM.zip › supplement materials of the manuscript/Figure 3/Distant Retrograde Orbit/672.csv]

Time (TU)	X (LU)	Y (LU)	Z (LU)	VX (LU/TU)	VY (LU/TU)	VZ (LU/TU)
0	0.4801223353264614	0	0	7.472082326649471e-13	1.2674061686054545	0
0.003008727387721651	0.48011774431538157	0.0038132464383199335	0	-0.003051688076250428	1.2673730529590532	0
0.0060445277977211435	0.4801038076567768	0.007660602534694107	0	-0.006129519577503385	1.2672725281109658	0
0.009082582071714066	0.4800805102491713	0.011510407074145614	0	-0.009206985928973465	1.2671044922345034	0
0.01212322024306797	0.4800478373070096	0.015362872197787323	0	-0.012283083857259774	1.26686885055232	0
0.015166776282119437	0.4800057740058525	0.019218214028605362	0	-0.015356808975126358	1.2665655127714877	0
0.01821357947442993	0.47995430561151176	0.02307664162766807	0	-0.0184271467709727	1.266194393996366	0
0.021263966605793393	0.4798934173251164	0.026938372305725565	0	-0.02149308461114259	1.2657554135799962	0
0.02431827074046502	0.479823094483118	0.03080361728763914	0	-0.024553600128092355	1.2652484965216895	0
0.027376829960787653	0.4797433224168259	0.03467259265312145	0	-0.027607669715462066	1.2646735723961868	0
0.03043998165838333	0.4796540865990885	0.03854551198497082	0	-0.030654262502380347	1.2640305763390607	0
0.03350806143895246	0.4795553727445708	0.04242258486576238	0	-0.033692339023709494	1.2633194496824616	0
0.03658141165845986	0.4794471665805972	0.04630402754122775	0	-0.036720859409114244	1.2625401382028838	0
0.0396603737663329	0.4793294541110474	0.05019005311241974	0	-0.03973877549316099	1.2616925939061965	0
0.04274528940404168	0.47920222164966464	0.05408087280265004	0	-0.042745031675487606	1.260776775134748	0
0.04583650565614295	0.47906545564803615	0.05797670245122846	0	-0.045738569771686444	1.2597926451808503	0
0.04893436421055586	0.4789191432181205	0.061877748720959226	0	-0.048718318247683474	1.258740175881676	0
0.052039215930124894	0.4787632715399461	0.0657842273319823	0	-0.05168320608005277	1.2576193431744798	0
0.0551514109531476	0.4785978283516637	0.0696963504524279	0	-0.05463215291548802	1.2564301304221612	0
0.0582713004717769	0.4784228019482905	0.07361432881359756	0	-0.05756407059808801	1.2551725281835922	0
0.06139923918913934	0.4782381811127233	0.0775383746643343	0	-0.06047786526506837	1.2538465334788302	0
0.06453558044251449	0.47804395547371614	0.08146869552003551	0	-0.06337243259516476	1.2524521521009058	0
0.06768068484907723	0.4778401150577667	0.08540550486923693	0	-0.0662466656273645	1.2509893951176638	0
0.07083491057564503	0.4776266509669547	0.08934900984402208	0	-0.06909944558459279	1.2494582834358614	0
0.07399862151845413	0.4774035549407575	0.09329942132752664	0	-0.07192964920015242	1.2478588443311245	0
0.07717217975034255	0.4771708199597156	0.09725694437838305	0	-0.07473614174585277	1.2461911154284302	0
0.08035595172800426	0.4769284399152112	0.10122178585396008	0	-0.07751778249530018	1.2444551419596994	0
0.08355030735147273	0.47667640975433734	0.10519415308839965	0	-0.08027342368592048	1.2426509774045413	0
0.08675561756480801	0.4764147257675979	0.10917425076910878	0	-0.08300190832063026	1.2407786851247031	0
0.08997225761765876	0.47614338543640566	0.11316228485310283	0	-0.08570207287421948	1.2388383368191695	0
0.09320059648812441	0.4758623884563768	0.11715844932949958	0	-0.08837273842455841	1.2368300193572552	0
0.0964410178976464	0.4755717350594678	0.12116295212051455	0	-0.09101272814006393	1.234753822270269	0
0.09969389641193797	0.47527142821377166	0.1251759853599698	0	-0.09362084747038205	1.2326098529298237	0
0.10295961617156921	0.47496147210348466	0.12919774842838133	0	-0.09619589955016525	1.2303982251094654	0
0.10623855813100595	0.4746418734326778	0.13322843206890841	0	-0.09873667495431344	1.2281190676832394	0
0.10953111152965751	0.47431264047706617	0.13726823237939836	0	-0.10124196079142364	1.225772517214747	0
0.11283765638384781	0.4739737849740769	0.1413173291930178	0	-0.10371052743144009	1.2233587307481406	0
0.11615858719611794	0.4736253199024558	0.14537591503589234	0	-0.10614114664996911	1.2208778692638487	0
0.11949428993511496	0.4732672619923703	0.14944416680325392	0	-0.10853257455700026	1.21833011480175	0
0.12284516048159863	0.47289962997521684	0.15352226819681972	0	-0.11088356540437866	1.2157156571993761	0
0.12621158320308473	0.47252244709001734	0.15761038351238044	0	-0.11319285669290882	1.213034711079668	0
0.12959395464986936	0.4721357386818841	0.16170868638436386	0	-0.1154591862124525	1.210287497885739	0
0.13299266992650904	0.47173953387345496	0.16581734307736337	0	-0.11768128274939725	1.2074742568415662	0
0.13640812317965875	0.4713338657343782	0.16993651300956372	0	-0.11985786702293713	1.2045952451779576	0
0.1398407044571465	0.47091877189008463	0.1740663449126105	0	-0.12198765039886106	1.2016507414283415	0
0.1432908033539392	0.4704942943307377	0.1782069811884066	0	-0.12406933800944775	1.1986410429999879	0
0.14675881268594754	0.47006047917267463	0.18235856224021982	0	-0.126101631563484	1.1955664633688097	0
0.15024513129095216	0.4696173764908451	0.18652122969853124	0	-0.12808323131757626	1.192427329735955	0
0.15375014516926644	0.46916504294047806	0.19069510383544583	0	-0.13001282604206402	1.1892240003887353	0
0.15727424162173376	0.4687035402468176	0.19488030048093288	0	-0.13188910233320802	1.1859568527285558	0
0.16081780163676979	0.46823293644104474	0.1990769219500843	0	-0.13371074146114406	1.1826262907079101	0
0.1643812067403987	0.46775330522090613	0.20328506518391148	0	-0.1354764241324537	1.1792327389387975	0
0.16796483502313952	0.4672647267226591	0.20750481703297505	0	-0.13718482947257857	1.1757766467439077	0
0.1715690600392604	0.4667672879358372	0.21173625299606705	0	-0.13883463577985133	1.1722584896275454	0
0.17519424905144967	0.46626108321894266	0.21597943522525204	0	-0.14042452116530935	1.168678771411681	0
0.17884076711461147	0.46574621399946725	0.22023441738071278	0	-0.14195316682771045	1.165038020557758	0
0.1825089632782093	0.46522279099755637	0.22450122863866825	0	-0.1434192529170228	1.161336804290146	0
0.18619918453306	0.4646909325461741	0.2287798901332873	0	-0.14482146632935688	1.1575757150765575	0
0.1899117752646959	0.4641507649023014	0.23307041437554218	0	-0.1461585018140138	1.1537553711487005	0
0.1936470568066491	0.4636024254936671	0.23737278180798166	0	-0.14742905659446245	1.1498764377511936	0
0.1974053568676759	0.463046058896809	0.24168697500117775	0	-0.1486318429384554	1.145939596951915	0
0.20118697361556234	0.4624818223762462	0.24601293754990972	0	-0.14976557826555623	1.1419455850629283	0
0.2049922104609586	0.4619098809940696	0.2503506142893772	0	-0.15082899867667332	1.1378951562517297	0
0.2088213464656146	0.4613304122524518	0.254699917694082	0	-0.15182085223270167	1.1337891136030842	0
0.21267465418799722	0.4607436036565964	0.2590607486004712	0	-0.1527399066939718	1.1296282900638146	0
0.21655238556881756	0.46014965506579764	0.2634329805322943	0	-0.15358494842934642	1.1254135633046365	0
0.2204547727408568	0.45954877879497	0.2678164611268944	0	-0.15435478585228488	1.1211458546792838	0
0.22438204192265257	0.45894119765647196	0.27221102817071585	0	-0.15504825492096508	1.116826113556975	0
0.2283343937120762	0.45832714815315834	0.27661648790811266	0	-0.155664217999236	1.1124553382700946	0
0.23231201174261437	0.45770687929238274	0.2810326253046442	0	-0.15620156867402468	1.1080345660216473	0
0.23631506071606181	0.45708065300433487	0.2854592023733349	0	-0.1566592343507718	1.1035648742362396	0
0.2403436812967059	0.45644874503096056	0.28989595311637933	0	-0.1570361787817819	1.0990473853592557	0
0.24439799888822755	0.45581144360995335	0.29434259381299854	0	-0.15733140603640958	1.09448325598866	0
0.24847811829495964	0.4551690503346139	0.29879881769464267	0	-0.15754396271872365	1.0898736816162293	0
0.2525841166899247	0.4545218812582977	0.30326428793898885	0	-0.1576729407328621	1.0852199032942969	0
0.25671606154498033	0.45387026403010605	0.30773865784396764	0	-0.157717480839614	1.0805231858901911	0
0.2608739907832964	0.453214540948469	0.3122215498643068	0	-0.15767677465398147	1.0757848389865863	0
0.2650579495549487	0.4525550630580622	0.3167125958613733	0	-0.15755006668850183	1.0710061732702707	0
0.2692679685523469	0.45189219344530174	0.3212114139718199	0	-0.15733665533300462	1.0661885232754968	0
0.2735040281419882	0.4512263127233734	0.325717571043307	0	-0.1570358975377544	1.0613332866589098	0
0.27776608916892886	0.4505578139626935	0.3302306165596134	0	-0.15664721096408696	1.0564418871376897	0
0.282054095136613	0.449887102105496	0.3347500855746266	0	-0.15617007571815159	1.0515157699083968	0
0.2863679696357035	0.4492145940933345	0.3392754966097883	0	-0.15560403635226766	1.0465564024543665	0
0.2907076325897748	0.44854071603816864	0.34380636922581476	0	-0.15494870100081423	1.0415652536679187	0
0.29507297571510294	0.44786590672159177	0.34834219882699174	0	-0.15420374581491805	1.036543819837363	0
0.2994638899414313	0.44719061299039026	0.3528824857967245	0	-0.15336891175558182	1.031493590872906	0
0.30388024854018053	0.44651529201226714	0.3574267183351385	0	-0.15244400774820077	1.0264160674711225	0
0.30832191447937257	0.44584040975361056	0.3619743805442348	0	-0.15142890989012803	1.02131275042932	0
0.31278875441113024	0.4451664384802495	0.36652496702068943	0	-0.15032355797272146	1.0161851223985996	0
0.31728062489112563	0.4444938584813945	0.37107796893253997	0	-0.1491279579613719	1.0110346616134924	0
0.3217973796420125	0.44382315657755556	0.37563288167652537	0	-0.14784217973161612	1.005862831501095	0
0.32633887398751926	0.4431548250863626	0.3801892094680182	0	-0.14646635477560352	1.0006710736556876	0
0.33090496050227536	0.4424893620951732	0.38474646103566873	0	-0.1450006762374769	0.9954608109671069	0
0.3354954962336718	0.44182727003385924	0.3893041568981389	0	-0.14344539531690068	0.9902334376219804	0
0.34011034834767184	0.44116905453788924	0.3938618348492146	0	-0.14180081741168665	0.9849903110970354	0
0.3447493830525641	0.44051522571820373	0.39841903886819713	0	-0.14006730402270534	0.9797327632914127	0
0.3494124849047135	0.4398662951237478	0.4029753379725771	0	-0.13824526363779358	0.9744620772887888	0
0.35409953685873286	0.43922277827688444	0.4075303064017278	0	-0.13633515695510864	0.9691795087779516	0
0.35881044184671546	0.4385851914164105	0.4120835444493014	0	-0.13433748614838276	0.9638862606127249	0
0.36354510509052307	0.4379540537034169	0.41663466095815904	0	-0.13225279960661437	0.9585835018483956	0
0.3683034495279615	0.4373298849174704	0.4211832879328261	0	-0.13008168303572298	0.9532723496154483	0
0.373085408869257	0.4367132062265799	0.4257290734446184	0	-0.12782475983668848	0.9479538762986787	0
0.37789093674120394	0.43610453886639694	0.4302716899126657	0	-0.12548268421287248	0.9426290988788109	0
0.3827199976295363	0.43550440520906	0.4348108250228729	0	-0.12305614277053889	0.9372989886720832	0
0.3875725649134527	0.4349133288688912	0.43934617953740285	0	-0.12054585327463482	0.9319644731665095	0
0.39244863312261535	0.4343318331166263	0.44387747833844593	0	-0.11795255595204047	0.9266264223632221	0
0.39734820923445924	0.4337604419207937	0.4484044617624963	0	-0.11527701539094182	0.9212856583528072	0
0.4022713110893302	0.43319968007338927	0.45292688372647105	0	-0.11252001922340064	0.915942957034408	0
0.4072179773521946	0.4326500720403184	0.4574445204132951	0	-0.10968237029808746	0.9105990374249047	0
0.41218825412181187	0.4321121434955415	0.4619571574930016	0	-0.1067648919848116	0.9052545763970264	0
0.41718220161339714	0.4315864205591693	0.466464595833035	0	-0.10376842244785738	0.8999102016555054	0
0.42219989834668636	0.43107342942150195	0.47096665475872834	0	-0.10069381000763154	0.89456648763219	0
0.42724142981143115	0.43057369757943453	0.4754631613729982	0	-0.09754191807381671	0.8892239679846417	0
0.43230689585015475	0.43008775311150527	0.47995395678020264	0	-0.0943136189541433	0.8838831281054362	0
0.4373964044747358	0.42961612534405513	0.4844388901522287	0	-0.09100979608230292	0.8785444121096613	0
0.44251007691890953	0.42915934442559783	0.48891782280160484	0	-0.08763133926665666	0.8732082179713679	0
0.4476480415670987	0.42871794195310836	0.4933906224368138	0	-0.08417914719668577	0.8678749043801333	0
0.4528104411963731	0.428292450412283	0.49785716909324723	0	-0.08065412126160516	0.8625447837228237	0
0.4579974237676871	0.4278834040508846	0.5023173467291107	0	-0.07705717046158948	0.8572181321843398	0
0.4632091457928244	0.42749133864310573	0.506771045827458	0	-0.0733892080541915	0.8518951867583363	0
0.4684457690700074	0.42711679179774886	0.5112181602753486	0	-0.06965115281287748	0.8465761491099156	0
0.473707463609988	0.42676030279393773	0.5156585895537463	0	-0.0658439260251709	0.8412611831121037	0
0.478994401880636	0.42642241302888834	0.5200922335756174	0	-0.061968454777107586	0.8359504211937537	0
0.4843067680516714	0.42610366546790324	0.5245190001660711	0	-0.05802566440712231	0.8306439555663405	0
0.4896447481910921	0.4258046053483881	0.5289387965257604	0	-0.05401648489757979	0.8253418486409936	0
0.4950085276406947	0.4255257802973099	0.5333515268924599	0	-0.04994185235149422	0.8200441360550171	0
0.5003983003459698	0.42526773983765637	0.5377571000246227	0	-0.045802701398309116	0.8147508179123846	0
0.5058142616069062	0.42503103581894475	0.5421554229673716	0	-0.04159997010648795	0.8094618664876625	0
0.5112566080850344	0.4248162223991177	0.5465464008829352	0	-0.03733459956946518	0.8041772266680656	0
0.5167255371021691	0.4246238560507603	0.5509299363138351	0	-0.03300753408021539	0.7988968170832742	0
0.5222212496751022	0.4244544954425863	0.5553059314320528	0	-0.028619718365202013	0.7936205276404678	0
0.527743943599585	0.42430870164234646	0.5596742823463956	0	-0.02417210276415479	0.7883482266347182	0
0.533293816517865	0.4241870379388995	0.5640348814454212	0	-0.019665640575835818	0.7830797581885538	0
0.5388710689435275	0.4240900697452324	0.5683876196088837	0	-0.015101285329647194	0.7778149398350526	0
0.5444758956281228	0.42401836470648246	0.5727323793159254	0	-0.010479997613462938	0.7725535711126382	0
0.5501084931610468	0.4239724924729047	0.5770690404803384	0	-0.005802738702180732	0.7672954267800168	0
0.5557690516629148	0.42395302469978563	0.5813974739233986	0	-0.0010704772729399304	0.7620402649984817	0
0.5614577630444532	0.42396053487077756	0.5857175476440446	0	0.0037158175747101915	0.7567878200099142	0
0.5671767765312457	0.42399561501553124	0.5900305962697323	0	0.008556836680168302	0.7515360117023129	0
0.5729314368462665	0.4240589402159679	0.594340293541898	0	0.013456034415768148	0.7462798660786318	0
0.5787219615254877	0.4241511955455041	0.5986464008279383	0	0.018412553559457572	0.7410191325918385	0
0.5845485851339813	0.42427307087904204	0.6029486865850594	0	0.023425540540320658	0.7357535220873379	0
0.5904115347014626	0.4244252605106661	0.6072469077880048	0	0.028494124723159847	0.7304827294608092	0
0.5963110283132399	0.42460846280606135	0.6115408089221052	0	0.033617417213246584	0.7252064349756103	0
0.602247275047418	0.4248233798543698	0.6158301219874098	0	0.03879451082166695	0.7199243043690999	0
0.6082204734006533	0.4250707170415665	0.6201145654221757	0	0.04402447872199696	0.7146359903162433	0
0.6142308126914424	0.42535118271095956	0.6243938451861342	0	0.04930637571667262	0.7093411312602457	0
0.6202784712859323	0.42566548768420337	0.6286676535600813	0	0.05463923674366244	0.7040393530849749	0
0.6263636166792262	0.426014344826949	0.6329356692965761	0	0.06002207701533636	0.698730269153761	0
0.6324864053638604	0.42639846859272396	0.6371975576189919	0	0.06545389199137061	0.6934134805629357	0
0.6386469819064475	0.4268185744962047	0.641452969678691	0	0.07093365666544373	0.6880885771036441	0
0.64484547715922	0.4272753784798379	0.6457015414501542	0	0.07646032408885693	0.6827551389738953	0
0.6510820131464609	0.4277695967580356	0.6499428972045618	0	0.08203282986725374	0.6774127327752729	0
0.6573566938297527	0.42830194457732557	0.6541766433362074	0	0.08765008407856775	0.6720609196687413	0
0.6636696148943105	0.42887313643035563	0.658402375167004	0	0.09331098019431472	0.6666992472379978	0
0.6700208556983408	0.4294838848256994	0.6626196716408675	0	0.0990143880811319	0.6613272566516313	0
0.676410482411869	0.43013489994611126	0.666828097618037	0	0.10475915702809767	0.6559444802807951	0
0.6828385499173975	0.430826889268014	0.671027205264237	0	0.11054411770519747	0.650550440451956	0
0.6893050953392109	0.43156055626484013	0.6752165299792788	0	0.11636807660739533	0.6451446552523047	0
0.6958101457483342	0.432336600608642	0.6793955956064317	0	0.1222298232745265	0.6397266324609913	0
0.702353713612723	0.4331557170642203	0.6835639116210817	0	0.1281281265050432	0.634295873806188	0
0.7089357957772384	0.4340185946892862	0.6877209726901938	0	0.1340617337610812	0.6288518762567769	0
0.7155563755297002	0.4349259164230993	0.6918662601928146	0	0.14002937337773969	0.6233941307900396	0
0.7222154234219311	0.43587835856062085	0.6959992429079044	0	0.1460297556696914	0.6179221222460313	0
0.7289128935225276	0.4368765895562806	0.7001193748818847	0	0.1520615699392078	0.6124353329601464	0
0.7356487280043972	0.4379212700048596	0.7042260984833263	0	0.1581234890128739	0.6069332395716021	0
0.7424228577048808	0.43901305212305874	0.7083188448897353	0	0.16421417015726883	0.6014153132017411	0
0.7492351966645684	0.4401525782230029	0.712397030973281	0	0.17033225059736362	0.5958810245485324	0
0.7560856472590918	0.44134048085154914	0.7164600626275919	0	0.1764763525796209	0.5903298403640007	0
0.7629740994393579	0.44257738203965424	0.7205073344856098	0	0.1826450831412354	0.5847612247769255	0
0.7699004300104962	0.44386389252955466	0.7245382296921572	0	0.18883703393016113	0.579174640596493	0
0.7768645017664195	0.44520061094589236	0.728552119625402	0	0.19505078091464573	0.5735695507452537	0
0.7838661679087567	0.44658812399746006	0.7325483666568741	0	0.2012848888147051	0.5679454154638109	0
0.7909052673452555	0.44802700495155867	0.7365263216421747	0	0.20753790739866537	0.5623016968802983	0
0.7979816301176652	0.44951781409871794	0.7404853272178582	0	0.21380837681114154	0.5566378554536794	0
0.8050950738809701	0.45106109745337974	0.7444247159926692	0	0.22009482493784407	0.5509533536209205	0
0.8122454066018632	0.45265738673212114	0.7483438122588367	0	0.22639577029854935	0.5452476544699378	0
0.8194324243821254	0.45430719830196753	0.7522419309904121	0	0.2327097206283073	0.5395202243242969	0
0.8266559145909089	0.4560110333185031	0.7561183797599167	0	0.2390351761406319	0.5337705311002354	0
0.8339156521179479	0.45776937629863457	0.7599724569249287	0	0.2453706267481923	0.527998048155174	0
0.8412114056773956	0.45958269608509683	0.7638034552032559	0	0.251714558079783	0.5222022501434205	0
0.8485429334855148	0.46145144431340324	0.7676106595522995	0	0.2580654481923857	0.5163826173335194	0
0.8559099862143205	0.46337605564346157	0.7713933489241402	0	0.26442177063470806	0.5105386341403819	0
0.8633123045550092	0.4653569466499342	0.775150795207684	0	0.27078199282970833	0.5046697919391934	0
0.8707496181913191	0.4673945150165391	0.7788822629707193	0	0.2771445757152369	0.49877559075512196	0
0.8782216584115253	0.4694891425643301	0.7825870159719831	0	0.2835079850015657	0.49285553014672073	0
0.8857281392821774	0.4716411896554233	0.7862643079279911	0	0.2898706755440953	0.48690912499850053	0
0.8932687735575477	0.47385099917516255	0.7899133906677211	0	0.29623110539839687	0.4809358937800834	0
0.9008432639616465	0.4761188936771313	0.7935335100332773	0	0.30258772886701285	0.4749353663128692	0
0.9084513076676833	0.4784451762807607	0.7971239082931518	0	0.308939000756256	0.4689070810719365	0
0.9160925960650228	0.48083013026220145	0.8006838242241434	0	0.3152833766137031	0.4628505862104075	0
0.9237668117521671	0.48327401775260487	0.8042124919455843	0	0.3216193106863919	0.456765442771915	0
0.931473634605061	0.4857770813071847	0.8077091439647132	0	0.32794526139235997	0.4506512206963137	0
0.9392127374497403	0.48833954223881015	0.8111730093898272	0	0.33425968815975243	0.44450750305115005	0
0.9469837871682748	0.4909616006470536	0.8146033146951044	0	0.3405610527839458	0.43833388594293243	0
0.954786445013104	0.49364343522411575	0.8179992841139129	0	0.3468478201165764	0.4321299790398247	0
0.9626203669957705	0.4963852031086252	0.821360140063295	0	0.3531184588044944	0.42589540601801407	0
0.9704852036847509	0.49918703955161914	0.8246851033169749	0	0.3593714415482892	0.4196298054604927	0
0.9783806041806563	0.5020490591123089	0.8279733949235353	0	0.3656052486543382	0.41333282840573904	0
0.9863062092717857	0.504971352989451	0.8312242335809444	0	0.3718183630013416	0.40700414449978667	0
0.9942616568452699	0.5079539907404674	0.8344368381913844	0	0.3780092747408928	0.4006434383640749	0
1.002246579316146	0.510997019145987	0.8376104270737506	0	0.38417647967165464	0.394250412306014	0
1.0102606054822645	0.5141004627171718	0.840744219001176	0	0.39031848108267486	0.3878247854749192	0
1.0183033583702052	0.5172643226929696	0.8438374326483765	0	0.39643378849512734	0.38136629620621104	0
1.0263744625358426	0.5204885797749942	0.8468892896767547	0	0.40252092358525576	0.3748746967502667	0
1.0344735327646082	0.5237731895397516	0.8498990106927486	0	0.4085784119813174	0.36834976291925586	0
1.042600185040953	0.5271180866837248	0.8528658197142882	0	0.4146047919304228	0.3617912858160079	0
1.0507540252995429	0.5305231803318786	0.8557889403236199	0	0.42059860628655765	0.35519908142803736	0
1.0589346631930705	0.5339883596237066	0.8586676009938874	0	0.4265584130811676	0.34857298001607173	0
1.0671416989351663	0.5375134881587114	0.8615010306715065	0	0.43248277620437914	0.3419128372263244	0
1.0753747394789936	0.5410984108444225	0.8642884647255655	0	0.43837027749241037	0.3352185214253437	0
1.0836333810103895	0.5447429463631979	0.8670291391899398	0	0.4442195044137064	0.32848992832808166	0
1.0919172190160236	0.5484468914438386	0.8697222945900658	0	0.45002905771884005	0.32172697323852995	0
1.1002258428938865	0.5522100184519876	0.8723671745024211	0	0.45579754799743244	0.3149295958267908	0
1.108558851624346	0.5560320825252413	0.8749630308295987	0	0.46152360686124944	0.30809774765329445	0
1.1169158270768744	0.5599128094631133	0.87750911567677	0	0.4672058687991666	0.30123141434857725	0
1.1252963621470569	0.5638519086433089	0.8800046904716968	0	0.4728429908727626	0.29433059285648533	0
1.133700041945572	0.5678490644414326	0.8824490204348759	0	0.4784336401198915	0.28739530713664324	0
1.1421264506777717	0.5719039394604115	0.8848413770393974	0	0.48397649859222425	0.28042560277611966	0
1.150575173150208	0.5760161753716811	0.8871810387207695	0	0.4894702646138508	0.27342154596128493	0
1.1590457896758155	0.5801853905484947	0.8894672897689655	0	0.49491364975296825	0.26638322790041363	0
1.1675378849861526	0.5844111845510307	0.8916994230720996	0	0.5003053848668243	0.25931075760268607	0
1.1760510360161975	0.5886931322267576	0.8938767371572082	0	0.5056442125649883	0.2522042721882806	0
1.1845848304664843	0.5930307931541254	0.8959985412974573	0	0.5109288991824893	0.24506392153613385	0
1.1931388472926947	0.5974237020326871	0.8980641507698566	0	0.5161582227491804	0.2378898846596387	0
1.2017126645423246	0.6018713727245317	0.9000728892620737	0	0.5213309782764116	0.23068236327362718	0
1.2103058658564634	0.606373301849811	0.9020240906468999	0	0.5264459818808366	0.22344157637378056	0
1.2189180343558919	0.6109289658839182	0.9039170977479734	0	0.5315020672333478	0.21616776538506977	0
1.2275487503888316	0.6155378201469159	0.9057512621786776	0	0.5364980845228289	0.20886119608872894	0
1.2361976022440904	0.6201993047552081	0.9075259468943443	0	0.5414329068750546	0.20152214954083417	0
1.2448641721710378	0.6249128374074655	0.9092405234785224	0	0.5463054224541589	0.1941509338704747	0
1.2535480426259002	0.6296778169150566	0.9108943738240609	0	0.5511145383794228	0.18674787896106537	0
1.2622488046265152	0.6344936280962966	0.9124868919166469	0	0.5558591854677437	0.17931332923471904	0
1.2709660502026399	0.6393596379981676	0.9140174825106682	0	0.5605383140752919	0.1718476499564902	0
1.279699363811193	0.6442751913236369	0.9154855599700905	0	0.5651508897784875	0.16435123449898534	0
1.2884483422673327	0.6492396218769572	0.916890551967813	0	0.5696959041897676	0.15682448712896566	0
1.2972125797358622	0.654252244498314	0.9182318970683571	0	0.574172367038041	0.1492678357055885	0
1.305991668004495	0.6593123554381575	0.9195090451520128	0	0.5785793066336472	0.1416817313152621	0
1.3147852097279638	0.6644192403096532	0.9207214595650475	0	0.5829157766577252	0.13406663664166632	0
1.323592802965147	0.669572165533637	0.9218686150324383	0	0.5871808484690634	0.12642303911201647	0
1.3324140540471738	0.6747703861441281	0.922949999639957	0	0.5913736175708361	0.11875143953600281	0
1.3412485648683998	0.680013138692766	0.9239651133809687	0	0.5954931975703964	0.11105236290243349	0
1.35009594805276	0.6852996505547149	0.9249134701666256	0	0.5995387274416311	0.10332634493238213	0
1.3589558099583479	0.6906291301974381	0.9257945960556985	0	0.6035093636908988	0.09557394662809832	0
1.367827765135623	0.696000776151624	0.9266080310317618	0	0.6074042871115943	0.08779574138409577	0
1.3767114262393	0.7014137713234129	0.9273533281390149	0	0.6112226983032882	0.0799923235194334	0
1.3856064164406525	0.7068672909137181	0.9280300547090256	0	0.6149638231016655	0.0721642970804951	0
1.3945123527406298	0.7123604926168634	0.9286377911282081	0	0.6186269054803613	0.06431229019061062	0
1.4034288600040026	0.717892525568614	0.9291761321199098	0	0.6222112135839295	0.05643694239192096	0
1.4123555625009399	0.723462525528157	0.9296446862676834	0	0.6257160362454571	0.048538911762550326	0
1.4212920928100272	0.7290696208049818	0.9300430766387132	0	0.6291406865453487	0.04061886670300749	0
1.4302380787160676	0.7347129244522643	0.9303709402596341	0	0.6324844967403671	0.03267749718535862	0
1.4391931552949895	0.740391542211241	0.9306279288334824	0	0.6357468229866717	0.02471550369522619	0
1.44815695905106	0.746104569229548	0.9308137085741738	0	0.6389270430882467	0.016733602057937683	0
1.4571291348513284	0.7518510948823346	0.930927960427009	0	0.6420245589306393	0.008732516885573013	0
1.4661093147728725	0.7576301896040805	0.9309703799299329	0	0.6450387892176209	0.0007130000648280094	0
1.4750971505673247	0.7634409260845703	0.9309406776946034	0	0.6479691806447248	-0.007324198584767173	0
1.4841006335284321	0.7692877946181287	0.9308384508390527	0	0.6508177992093374	-0.015385785944456665	0
1.4931313854481532	0.7751777410188464	0.9306629566318408	0	0.6535875042662982	-0.023481746685149567	0
1.5021891246525405	0.7811100143856745	0.930413453911072	0	0.6562772309166401	-0.0316114074839165	0
1.5112735764349579	0.7870838500600559	0.9300892115476921	0	0.6588859305201479	-0.03977408071529801	0
1.5203844685678949	0.7930984668995804	0.9296895086921633	0	0.6614125694577667	-0.04796906050979617	0
1.5295215382645835	0.7991530720860409	0.9292136345960443	0	0.663856131160254	-0.05619562910923527	0
1.5386845257031825	0.8052468570843955	0.9286608889535943	0	0.6662156143249663	-0.06445305115016367	0
1.5478731711729068	0.8113789959301791	0.9280305822974912	0	0.6684900323921075	-0.07274057118997927	0
1.5570872249786574	0.8175486520398951	0.9273220355012578	0	0.6706784161559599	-0.0810574227505374	0
1.5663264446309209	0.8237549765992778	0.9265345799220436	0	0.6727798129478071	-0.08940282591998049	0
1.575590588479347	0.8299971045119364	0.9256675580275641	0	0.6747932852270905	-0.09777598173138241	0
1.5848794275156761	0.8362741625675139	0.9247203224112425	0	0.6767179132274285	-0.10617608296196437	0
1.5941927330477956	0.8425852613728971	0.923692236974848	0	0.6785527922477134	-0.11460230313439045	0
1.6035302858709377	0.8489295017685989	0.9225826760852263	0	0.6802970345973391	-0.12305380495143142	0
1.6128918720996208	0.8553059722456129	0.921391025018204	0	0.6819497686881525	-0.13152973667480977	0
1.6222772842357396	0.8617137498956977	0.9201166798775045	0	0.6835101392212394	-0.14002923324096117	0
1.6316863228983705	0.8681519018233357	0.9187590473579506	0	0.684977307403056	-0.1485514179799333	0
1.6411187904699838	0.8746194810210925	0.9173175456867381	0	0.6863504499144535	-0.15709539701383218	0
1.650574505130155	0.881115536209934	0.9157916025101747	0	0.6876287609210958	-0.16566027212252388	0
1.6600532849009018	0.8876391011263178	0.9141806572812352	0	0.6888114496179168	-0.1742451264460489	0
1.669554954089499	0.8941891991404272	0.9124841603696415	0	0.6898977412100369	-0.1828490304754118	0
1.6790793513823643	0.9007648490593114	0.9107015715214585	0	0.6908868776497636	-0.19147104953394997	0
1.6886263162602602	0.9073650559729605	0.9088323622344131	0	0.6917781159492574	-0.20011023162661584	0
1.6981956958362658	0.9139888161643225	0.9068760145703794	0	0.6925707289292092	-0.20876561378358563	0
1.7077873464636473	0.9206351184261218	0.904832020748045	0	0.6932640051822183	-0.21743622366041926	0
1.717401128061107	0.927302940324203	0.9026998842956918	0	0.6938572485192336	-0.22612107455208835	0
1.727036907692755	0.9339912508613935	0.9004791193239108	0	0.6943497781967207	-0.23481916877665188	0
1.7366945595190582	0.940699010628209	0.8981692504932065	0	0.6947409287855899	-0.24352949777096333	0
1.7463739631414754	0.9474251708311372	0.8957698133869829	0	0.6950300500005087	-0.2522510407361201	0
1.7560750061196604	0.9541686752139084	0.8932803538800597	0	0.6952165066899259	-0.260982767042195	0
1.7657975818250897	0.9609284587338414	0.890700428631201	0	0.6952996786473524	-0.2697236344239785	0
1.7755415876777794	0.9677034464971628	0.8880296055795801	0	0.6952789605544717	-0.2784725875296707	0
1.78530693558939	0.9744925611765107	0.8852674610262218	0	0.6951537618133815	-0.2872285674164751	0
1.795093567162839	0.981294733717618	0.8824135747572026	0	0.6949235055683867	-0.295990525213159	0
1.8049013982738866	0.988108864946526	0.8794675458866463	0	0.6945876295433777	-0.30475737256053437	0
1.8147303499247407	0.9949338471662048	0.8764289845649048	0	0.6941455861001018	-0.31352800945263165	0
1.824580347472717	1.0017685637618525	0.8732975122562219	0	0.6935968422426749	-0.3223013236667791	0
1.834451321400815	1.0086118898737753	0.8700727615455709	0	0.6929408795596532	-0.33107619156729984	0
1.8443432062922709	1.015462691820812	0.8667543765144876	0	0.6921771942634841	-0.3398514773058581	0
1.8542559443135818	1.0223198296417753	0.863342011598417	0	0.6913052968741973	-0.34862603601585884	0
1.864189475531464	1.0291821505250482	0.8598353349656673	0	0.6903247130478007	-0.3573987053463757	0
1.8741437495091604	1.0360484969597115	0.8562340246137078	0	0.6892349825849354	-0.36616831583832743	0
1.8841187102020824	1.0429176964397655	0.8525377738658693	0	0.6880356610441895	-0.374933677714539	0
1.894114311868181	1.0497885725740976	0.8487462857618713	0	0.6867263181003987	-0.38369359501893496	0
1.9041305121932488	1.0566599404595023	0.8448592755536058	0	0.6853065382277103	-0.39244685964346887	0
1.914167262112572	1.0635305998448596	0.8408764748875734	0	0.6837759223475839	-0.40119224257497543	0
1.924224518782471	1.0703993441852309	0.8367976270310155	0	0.6821340862292783	-0.4099285053831217	0
1.9343022435826478	1.077264959390058	0.8326224876843246	0	0.680380660738312	-0.4186543985600646	0
1.9444003919842483	1.0841262170681263	0.8283508293746482	0	0.6785152937598968	-0.42736865287979625	0
1.9545189253453668	1.090981882724429	0.8239824368168107	0	0.6765376483710237	-0.43606998976129724	0
1.9646578036257802	1.0978307109541436	0.819517110143965	0	0.6744474042891826	-0.4447571150997968	0
1.9748169765815444	1.104671439705122	0.8149546692072374	0	0.6722442601269628	-0.4534287119386199	0
1.9849964038989312	1.1115028040564732	0.8102949449592912	0	0.669927929470676	-0.4620834578800765	0
1.9951960372255668	1.118323524291521	0.8055377877268648	0	0.6674981449478979	-0.47072000989307045	0
2.005415825778022	1.1251323099094712	0.8006830651132021	0	0.6649546574517706	-0.47933700933296036	0
2.015655714382157	1.1319278585537538	0.795730663300303	0	0.6622972370091837	-0.4879330805116439	0
2.0259156464401764	1.1387088582305678	0.790680486004019	0	0.6595256724155099	-0.4965068334256335	0
2.0361955592374903	1.145473984457774	0.7855324571431007	0	0.656639772869987	-0.5050568600656208	0
2.0464953793484795	1.1522218975695713	0.7802865236956942	0	0.6536393698782279	-0.513581730926386	0
2.0568150315449842	1.1589512489056273	0.7749426517368097	0	0.6505243152955332	-0.5220800027352781	0
2.0671544329117943	1.1656606772748217	0.7695008298654163	0	0.6472944835023928	-0.5305502138812761	0
2.077513487007366	1.1723488055735796	0.7639610729024731	0	0.6439497739338619	-0.5389908800417912	0
2.0878920945243804	1.1790142481109196	0.7583234168460069	0	0.640490108384884	-0.5474005033154465	0
2.0982901403727383	1.185655602715552	0.7525879263853853	0	0.6369154358703923	-0.5557775621387321	0
2.1087075022903408	1.1922714567701043	0.7467546909137556	0	0.6332257305517045	-0.5641205187704741	0
2.1191440401610993	1.198860380936999	0.7408238311437471	0	0.629420996252272	-0.5724278112400313	0
2.129599605637655	1.2054209358527959	0.7347954944549631	0	0.6255012639130797	-0.5806978616417535	0
2.1400740368593327	1.2119516693617685	0.7286698585300776	0	0.6214665942612548	-0.5889290724876034	0
2.1505671480512727	1.218451110739394	0.7224471382978619	0	0.6173170828475449	-0.5971198192604739	0
2.1610787468859582	1.2249177822291306	0.7161275765679854	0	0.6130528543069006	-0.6052684647765765	0
2.1716086147953826	1.2313501876171953	0.7097114565259491	0	0.608674071139328	-0.6133733445976979	0
2.182156515493981	1.2377468183976439	0.7031990976386895	0	0.6041809315192793	-0.6214327746007826	0
2.192722200619276	1.2441061580224262	0.6965908529400802	0	0.5995736678420247	-0.6294450561202853	0
2.2033053918667638	1.2504266720430546	0.689887121009729	0	0.5948525555197568	-0.6374084633039073	0
2.213905792963091	1.2567068163996096	0.6830883395278812	0	0.5900179090771517	-0.6453212533210047	0
2.2245230850338107	1.2629450356930227	0.6761949890804165	0	0.585070085330244	-0.6531816639386111	0
2.2351569197784005	1.269139760359504	0.6692075986064491	0	0.5800094878764122	-0.6609879097016256	0
2.24580692773891	1.2752894127738676	0.6621267410408532	0	0.5748365645588391	-0.6687381893518737	0
2.2564727127090403	1.2813924052485592	0.6549530379140676	0	0.5695518113540827	-0.6764306830243341	0
2.267153852480192	1.2874471418258522	0.647687159842445	0	0.5641557733299989	-0.6840635542120381	0
2.2778498960165576	1.2934520180962683	0.6403298294173752	0	0.5586490473879997	-0.6916349492325946	0
2.2885603660995493	1.29940542418068	0.6328818203596582	0	0.5530322822442095	-0.699143000673382	0
2.2992847542673713	1.3053057434521829	0.6253439619573183	0	0.5473061823779886	-0.7065858254562198	0
2.3100225240741157	1.3111513559821448	0.6177171377457152	0	0.5414715076753818	-0.7139615288510713	0
2.3207731124252935	1.3169406408893347	0.6100022853834152	0	0.5355290739245647	-0.7212682071023974	0
2.331535926234449	1.3226719762061192	0.6022003998313528	0	0.5294797558530308	-0.7285039469174779	0
2.3423103444802296	1.3283437417339095	0.5943125326550536	0	0.5233244872039494	-0.7356668287231125	0
2.353095714000542	1.3339543186265779	0.5863397958380252	0	0.5170642643234743	-0.7427549257890895	0
2.3638913589048536	1.3395020961281405	0.5782833555089375	0	0.5107001418472663	-0.7497663123891577	0
2.374696573550462	1.3449854697014942	0.5701444376549639	0	0.5042332377461429	-0.7566990610920055	0
2.385510627525133	1.3504028454368542	0.5619243249063016	0	0.4976647313638111	-0.7635512479903913	0
2.39633276316666	1.3557526406333247	0.5536243588070933	0	0.4909958657779771	-0.7703209531016357	0
2.4071622023229247	1.3610332889832781	0.5452459349502208	0	0.48422794443488065	-0.7770062666016812	0
2.4179981429169444	1.3662432406410199	0.5367905057729456	0	0.4773623338927789	-0.7836052886019207	0
2.4288397620755307	1.37138096554023	0.5282595782477122	0	0.4704004624601283	-0.7901161330524842	0
2.4396862161002533	1.3764449551368083	0.5196547139088811	0	0.46334382069950286	-0.7965369296717822	0
2.4505366473937373	1.3814337273405906	0.51097752324063	0	0.45619395727973405	-0.802865829942855	0
2.4613901798483386	1.3863458259791193	0.5022296690840048	0	0.4489524821894387	-0.8091010062040028	0
2.47224592547846	1.3911798254312517	0.4934128609996525	0	0.44162106250189337	-0.8152406573243242	0
2.4831029827481443	1.395934331365676	0.48452885615545077	0	0.4342014234877393	-0.821283009470408	0
2.4939604375553803	1.4006079826839222	0.4755794580299611	0	0.4266953479257754	-0.8272263184337387	0
2.504817367975114	1.4051994549899705	0.466566511901138	0	0.4191046726869696	-0.8330688739384216	0
2.515672843675559	1.4097074616431227	0.4574919045919045	0	0.411431288847365	-0.8388090009187401	0
2.5265259275329663	1.4141307557112623	0.4483575623382211	0	0.4036771402155225	-0.844445061983793	0
2.537375673677506	1.4184681304205462	0.43916545159535236	0	0.39584422434170163	-0.8499754580113527	0
2.5482211223060904	1.4227184184253172	0.4299175826341881	0	0.38793459594654556	-0.8553986272778179	0
2.5590613208326833	1.4268805013159382	0.4206159905917967	0	0.3799503510381458	-0.860713057703308	0
2.569895294746545	1.4309532993874516	0.41126275935965834	0	0.37189364765610117	-0.8659172739623514	0
2.580722072583976	1.4349357824761566	0.40185999921354537	0	0.36376668700105524	-0.8710098515350119	0
2.591540671754859	1.4388269656409345	0.3924098579242159	0	0.35557172325368963	-0.8759894114672876	0
2.6023500894956677	1.4426259072917054	0.3829145277447092	0	0.3473110699916955	-0.8808546182933659	0
2.6131493202544425	1.4463317167066565	0.37337622920193186	0	0.33898708643551845	-0.8856041900373005	0
2.6239373378246227	1.449943549003843	0.3637972257259645	0	0.33060219045026545	-0.8902368922154056	0
2.6347131075890875	1.4534606106831918	0.3541798117919503	0	0.3221588484715399	-0.8947515454380008	0
2.6454755710995284	1.4568821558454572	0.3445263255522392	0	0.31365958681349443	-0.8991470211186546	0
2.6562236537109225	1.4602074902025866	0.3348391409963578	0	0.3051069850324234	-0.9034222472376686	0
2.666956266254682	1.4634359729020068	0.32512066526444744	0	0.296503673700378	-0.9075762113715548	0
2.6776723003854146	1.4665670164096054	0.315373341635079	0	0.2878523371379088	-0.9116079612875728	0
2.688370627951594	1.4696000877214626	0.3055996488896774	0	0.2791557129068031	-0.9155166073037543	0
2.699050111323372	1.4725347125344845	0.2958020905620081	0	0.27041658219990544	-0.9193013285247158	0
2.7097095976997365	1.4753704746415068	0.2859831986907359	0	0.26163777301081065	-0.9229613729843876	0
2.7203479327243163	1.4781070204602191	0.27614551976729057	0	0.2528221473114317	-0.9264960644629471	0
2.7309639666436856	1.4807440609713527	0.2662916072947398	0	0.24397259393489737	-0.9299048060197989	0
2.7415565519924696	1.4832813712791917	0.2564240221145972	0	0.23509202830597709	-0.9331870804946997	0
2.7521245700391304	1.4857187967393988	0.24654530584345108	0	0.22618336783566442	-0.9363424595388008	0
2.7626669195805973	1.4880562494280674	0.23665798919110398	0	0.21724953851671402	-0.9393706001834113	0
2.7731825495772404	1.4902937142733124	0.22676455921068656	0	0.20829344434236494	-0.9422712539325758	0
2.7836704602860523	1.4924312470843717	0.21686745580389513	0	0.19931796290587428	-0.9450442653783537	0
2.7941297238756846	1.494468976154103	0.2069690498379819	0	0.19032592422003042	-0.9476895754410564	0
2.8045594858835625	1.4964070992044456	0.19707163925242263	0	0.18132010570048537	-0.9502072185525048	0
2.8149589883604484	1.4982458839214612	0.18717742462405762	0	0.1723032083768306	-0.9525973244686223	0
2.825327577473596	1.4999856646372873	0.17728849940132552	0	0.16327784630784045	-0.9548601150405219	0
2.835664713813866	1.501626838959441	0.1674068376424906	0	0.15424653366669264	-0.9569959008618856	0
2.8459699851793445	1.5031698641513433	0.15753427945910706	0	0.145211669676549	-0.9590050775303199	0
2.8562431109686206	1.5046152516362612	0.1476725246015747	0	0.13617553096862575	-0.9608881193942541	0
2.8664839453582323	1.5059635610771653	0.13782312741692893	0	0.12714026523258962	-0.9626455726655628	0
2.876692483053904	1.5072153945672104	0.12798748954902042	0	0.11810788284686252	-0.9642780485906366	0
2.886868859422079	1.5083713898845064	0.11816685827376816	0	0.10908025374554607	-0.9657862153132913	0
2.8970133525801893	1.5094322139344916	0.10836232320709974	0	0.10005910288450569	-0.9671707898917545	0
2.9071263739548563	1.5103985550370946	0.09857482443086446	0	0.09104601632329651	-0.9684325287177528	0
2.917208474853133	1.5112711170540802	0.08880514542406845	0	0.08204243345174134	-0.9695722202490934	0
2.9272603239751462	1.5120506110615926	0.07905393440395929	0	0.0730496655158223	-0.9705906744521504	0
2.937282716259526	1.512737750271993	0.06932169560337309	0	0.06406888658975513	-0.9714887164071965	0
2.947276549167365	1.5133332427172683	0.05960881237576993	0	0.055101154027505955	-0.9722671769149908	0
2.9572428205451926	1.5138377862403418	0.04991554962258325	0	0.046147409988421276	-0.9729268860495512	0
2.967182624348899	1.5142520635582761	0.040242058487774846	0	0.037208485166870656	-0.9734686667427779	0
2.9770971245788562	1.5145767369773782	0.030588402454849527	0	0.02828512242033742	-0.9738933278566543	0
2.9869875532242083	1.5148124450071454	0.020954560263981223	0	0.0193779790970484	-0.9742016596874987	0
2.9968552000821056	1.5149597990345962	0.011340436862761436	0	0.010487636875692919	-0.9743944295042094	0
3.0067013976378307	1.5150193805691088	0.001745879284005214	0	0.0016146162461095348	-0.9744723777924513	0
3.016527510590364	1.5149917392915624	-0.007829311915823913	0	-0.007240613044226369	-0.9744362155152968	0
3.0263467204981835	1.5148772019896939	-0.01739686299000367	0	-0.01608824798075072	-0.974286373942685	0
3.0361857527226968	1.5146753071052423	-0.026981692239701514	0	-0.024950682925659176	-0.9740222648343961	0
3.0460459986427457	1.5143855190124955	-0.03658401657832574	0	-0.033827461332996626	-0.9736432150553999	0
3.0559288199988504	1.5140072700158176	-0.04620400863283447	0	-0.0427180790928592	-0.9731485216582813	0
3.065835549959194	1.513539961750163	-0.05584179653780579	0	-0.051621984472914356	-0.972537453820195	0
3.07576747138677	1.5129829679311118	-0.06549744161004957	0	-0.06053855767454555	-0.9718092565081642	0
3.0857258032033226	1.512335637732888	-0.07517092403482303	0	-0.06946709788053046	-0.9709631549243225	0
3.095711705101775	1.5115972984890484	-0.08486214650744653	0	-0.07840682696064973	-0.9699983580207016	0
3.1057262458892807	1.5107672613486718	-0.09457090270922269	0	-0.08735686081927671	-0.9689140658267966	0
3.1157704073630352	1.5098448252415835	-0.10429688049412227	0	-0.09631621289352844	-0.9677094745111149	0
3.125845063450966	1.5088292832717027	-0.1140396412963678	0	-0.10528377584180852	-0.9663837845538034	0
3.135950977758058	1.5077199281600855	-0.12379861762992622	0	-0.114258320042544	-0.9649362076107965	0
3.146088783947418	1.5065160599640854	-0.13357309426567374	0	-0.12323847721113788	-0.9633659762763782	0
3.156258993141656	1.5052169913058913	-0.14336221579084016	0	-0.13222274841964232	-0.9616723505184505	0
3.166461971537098	1.5038220564286828	-0.15316496573381821	0	-0.14120948612247358	-0.9598546290252172	0
3.17669794502015	1.5023306174182238	-0.16298017204220044	0	-0.1501969005335033	-0.9579121567691042	0
3.186966987290878	1.500742072807812	-0.1728064970104146	0	-0.15918305186437326	-0.9558443355896034	0
3.197269023417624	1.4990558642266638	-0.18264244234505184	0	-0.1681658565567899	-0.9536506321380328	0
3.207603836743256	1.4972714822512192	-0.19248635765967362	0	-0.1771430967083564	-0.9513305847015521	0
3.2179710615038095	1.4953884745215353	-0.20233643559675624	0	-0.1861124173591866	-0.9488838128904998	0
3.228370191499275	1.4934064510905527	-0.21219072252806614	0	-0.1950713380614617	-0.9463100236463501	0
3.238800588526818	1.4913250893110226	-0.22204712917938624	0	-0.20401726437184003	-0.9436090165798936	0
3.249261495212637	1.4891441372778886	-0.23190344552297082	0	-0.21294750318181635	-0.940780687374441	0
3.259752042145625	1.4868634177827027	-0.24175735035454335	0	-0.22185927316023096	-0.9378250318040873	0
3.2702712633374103	1.4844828298922885	-0.251606428751624	0	-0.23074972225201298	-0.9347421466325777	0
3.280818098001702	1.4820023529007647	-0.26144817670486065	0	-0.23961593348257418	-0.9315322335593352	0
3.291391429443584	1.4794220408805538	-0.2712800403419187	0	-0.24845496180010532	-0.9281955909850398	0
3.3019900802018527	1.4767420263378017	-0.2810994140657265	0	-0.2572638336609989	-0.9247326175712838	0
3.3126128286648036	1.4739625183266196	-0.29090365867730716	0	-0.26603956449071303	-0.9211438086385739	0
3.323258431036408	1.471083798130354	-0.3006901241428393	0	-0.2747791800503907	-0.9174297494568782	0
3.3339256242098645	1.46810621912163	-0.31045615448337344	0	-0.2834797215781493	-0.913591113973883	0
3.344613141462194	1.4650302026512618	-0.32019910428600107	0	-0.2921382611404181	-0.9096286584642188	0
3.3553197197960296	1.4618562355628388	-0.32991634728582825	0	-0.30075190969787674	-0.9055432173346659	0
3.3660441114733395	1.458584865968723	-0.3396052885288849	0	-0.30931782816321485	-0.9013356967537085	0
3.3767850884744948	1.455216700627369	-0.3492633698619652	0	-0.31783323235624905	-0.8970070704124089	0
3.3875414414833043	1.4517524038335028	-0.3588880703675206	0	-0.32629539338409647	-0.8925583772948849	0
3.3983119853287653	1.4481926941582146	-0.3684769125006936	0	-0.33470164295356325	-0.8879907167517135	0
3.4090955717390226	1.444538338370259	-0.3780274744740587	0	-0.34304938399291995	-0.8833052400356854	0
3.4198910751978007	1.440790154143657	-0.3875373785768689	0	-0.3513360800896191	-0.8785031531823342	0
3.4306974008641755	1.436949005516129	-0.39700429909498036	0	-0.35955926207039635	-0.8735857106538069	0
3.441513475647696	1.4330158041306	-0.4064259552949844	0	-0.3677165215032337	-0.868554216460215	0
3.452338255180317	1.4289915049237336	-0.41580011832963004	0	-0.37580551628029996	-0.8634100182330413	0
3.4631707176377713	1.4248771065088421	-0.4251246065739254	0	-0.3838239661236548	-0.8581545073707587	0
3.4740098623280153	1.4206736499786126	-0.43439728514987785	0	-0.3917696517362683	-0.8527891172177229	0
3.4848547071310576	1.416382218222805	-0.44361606445947227	0	-0.3996404131032913	-0.8473153219561732	0
3.495704290931955	1.412003933321723	-0.45277890294412176	0	-0.4074341514013031	-0.8417346330978467	0
3.5065576620833077	1.407539959616902	-0.4618837980234253	0	-0.41514882085381505	-0.8360486032636386	0
3.517413883160412	1.4029915004172704	-0.4709287909007848	0	-0.4227824324481053	-0.8302588218916535	0
3.5282720334978777	1.3983597954279232	-0.47991196932925856	0	-0.43033305585275	-0.8243669119217217	0
3.539131204743314	1.3936461211133493	-0.48883146452161763	0	-0.43779881639415985	-0.818374530259597	0
3.5499904959062327	1.388851791478318	-0.4976854477595091	0	-0.44517789185833767	-0.8122833688048389	0
3.560849019180606	1.3839781541827305	-0.5064721358246675	0	-0.4524685166858869	-0.8060951495850076	0
3.571705898899454	1.3790265895489429	-0.5151897906785317	0	-0.459668981323445	-0.7998116236069798	0
3.582560271617577	1.3739985090834097	-0.5238367200298367	0	-0.4667776323255986	-0.7934345691237515	0
3.5934112845104362	1.368895354789076	-0.5324112765285832	0	-0.4737928713383352	-0.7869657909339413	0
3.6042581004286207	1.363718595342853	-0.5409118621720751	0	-0.4807131583509086	-0.7804071157352266	0
3.6150998981476263	1.3584697244057635	-0.5493369287492392	0	-0.48753701165417196	-0.7737603902117833	0
3.6259358709735627	1.3531502597415104	-0.5576849769651511	0	-0.4942630067383688	-0.7670274801671941	0
3.6367652325896516	1.3477617387714536	-0.5659545610788448	0	-0.5008897796302187	-0.7602102651669873	0
3.6475872115849475	1.3423057196506778	-0.5741442847275013	0	-0.5074160231120026	-0.7533106401880147	0
3.6584010544022365	1.3367837782463705	-0.5822528032111053	0	-0.5138404881626865	-0.7463305120946604	0
3.669206036996886	1.331197500483947	-0.5902788320474102	0	-0.5201619902657485	-0.7392717902795158	0
3.6800014481680674	1.3255484891859073	-0.5982211342408553	0	-0.5263793988588359	-0.7321363956329425	0
3.690786611587716	1.3198383509521285	-0.6060785362662988	0	-0.5324916494143634	-0.7249262442992589	0
3.701560862655717	1.3140687065838306	-0.6138499106321988	0	-0.5384977292925038	-0.7176432611810486	0
3.712323569241491	1.3082411784831456	-0.6215341905750705	0	-0.5443966886968621	-0.7102893643668702	0
3.7230741220370533	1.3023573940636781	-0.6291303624352583	0	-0.550187634204961	-0.7028664697808016	0
3.7338119409967905	1.2964189805949269	-0.6366374695965477	0	-0.5558697312424952	-0.695376485017348	0
3.7445364729661272	1.2904275648110421	-0.6440546100288854	0	-0.5614422016183195	-0.6878213091872124	0
3.7552471878528184	1.2843847734680152	-0.6513809328990228	0	-0.5669043204229332	-0.6802028339520878	0
3.765943581009749	1.27829223051102	-0.6586156394898842	0	-0.5722554161933501	-0.6725229402785291	0
3.776625178839954	1.2721515523425047	-0.6657579861114445	0	-0.5774948724731398	-0.6647834927936856	0
3.7872915336216284	1.265964349239933	-0.6728072796265815	0	-0.5826221238816934	-0.6569863418855342	0
3.7979422238023965	1.2597322237670834	-0.6797628767275181	0	-0.5876366550043624	-0.6491333220030052	0
3.808576846487164	1.2534567738462272	-0.686624178155301	0	-0.5925379956772088	-0.6412262558191242	0
3.819195030535725	1.2471395837805654	-0.6933906362936307	0	-0.5973257258846842	-0.633266943200795	0
3.8297964281936947	1.2407822278653537	-0.7000617486825408	0	-0.6019994704896642	-0.6252571660305625	0
3.840380713451275	1.2343862702031956	-0.7066370560522829	0	-0.6065588973052811	-0.617198688233144	0
3.8509475829598734	1.2279532630425405	-0.7131161419660434	0	-0.6110037163070647	-0.6090932539299113	0
3.8614967542697634	1.2214847467807524	-0.719498630781581	0	-0.6153336776824989	-0.6009425876789871	0
3.8720279686652526	1.2149822472052902	-0.7257841883990898	0	-0.6195485717851634	-0.592748391223264	0
3.8825409846505137	1.2084472785350775	-0.7319725173810963	0	-0.6236482252979461	-0.5845123475351407	0
3.8930355776798353	1.2018813427428388	-0.7380633559706177	0	-0.6276325001194044	-0.5762361201644923	0
3.9035115424220117	1.1952859273168033	-0.7440564785437073	0	-0.631501293175421	-0.5679213506078183	0
3.913968694141952	1.188662503565358	-0.7499516954374944	0	-0.6352545357638939	-0.559569656348375	0
3.9244068547533506	1.1820125347223243	-0.7557488442424246	0	-0.6388921875370479	-0.5511826412444606	0
3.9348258681682546	1.1753374655659952	-0.7614477976836345	0	-0.6424142410963346	-0.542761882598327	0
3.945225590623194	1.1686387279007786	-0.7670484573447308	0	-0.6458207175488441	-0.5343089382149758	0
3.955605889359414	1.1619177408494705	-0.7725507522613022	0	-0.64911166526663	-0.5258253469108041	0
3.965966646530511	1.1551759077865351	-0.7779546402760311	0	-0.6522871602963635	-0.5173126247722493	0
3.9763077471279957	1.1484146236968187	-0.7832601010535855	0	-0.65534730186922	-0.5087722745686695	0
3.9866290956706045	1.141635263842796	-0.7884671440942689	0	-0.6582922167258445	-0.5002057715545121	0
3.9969305977579817	1.134839195386651	-0.7935757986098504	0	-0.661122052908721	-0.49161457825376353	0
4.0072121701087005	1.1280277704419337	-0.7985861181007955	0	-0.6638369820950549	-0.48300013578233714	0
4.017473736654639	1.1212023282673893	-0.8034981777960982	0	-0.6664371978261081	-0.47436386671083286	0
4.027715226337008	1.1143641964042328	-0.8083120730825847	0	-0.6689229143862823	-0.4657071765901796	0
4.037936576485156	1.1075146881138007	-0.813027920596302	0	-0.6712943670859355	-0.4570314507883596	0
4.0481377264771075	1.1006551063280796	-0.8176458547774367	0	-0.6735518102259205	-0.448338059566854	0
4.058318620868874	1.0937867413023847	-0.8221660289155586	0	-0.6756955174105369	-0.4396283551801238	0
4.068479205159956	1.0869108732283013	-0.8265886128561313	0	-0.6777257802254557	-0.4309036752556526	0
4.0786194326983365	1.0800287673374915	-0.8309137956294143	0	-0.6796429092333278	-0.42216533664453937	0
4.088739254379691	1.0731416806614005	-0.8351417806024369	0	-0.6814472315471768	-0.41341464405767564	0
4.098838621565273	1.0662508598827634	-0.8392727865191589	0	-0.6831390912113254	-0.4046528874028412	0
4.108917491028657	1.0593575377702846	-0.8433070491898439	0	-0.6847188497001908	-0.39588133730403	0
4.118975815840235	1.0524629392240004	-0.8472448174754881	0	-0.686186884119599	-0.3871012528401507	0
4.129013552630792	1.045568276146687	-0.8510863559479829	0	-0.6875435881228578	-0.3783138750703393	0
4.139030648069459	1.0386747565758159	-0.8548319394861376	0	-0.6887893698832036	-0.36952043872342955	0
4.149027062504087	1.0317835682783518	-0.8584818619900021	0	-0.6899246549614325	-0.3607221513279272	0
4.159002746304729	1.024895894867517	-0.8620364272020831	0	-0.6909498830362543	-0.35192021380668065	0
4.168957643908767	1.0180129129103423	-0.8654959502819879	0	-0.6918655085648838	-0.3431158168566377	0
4.178891706064226	1.0111357833246397	-0.8688607619080404	0	-0.692672001802343	-0.33431012999360926	0
4.18880487390613	1.004265662249247	-0.8721312025631384	0	-0.6933698471966613	-0.32550431550219555	0
4.198697086840199	0.9974036954636366	-0.8753076252012056	0	-0.6939595441049442	-0.31669952135264096	0
4.208568283928222	0.9905510172859537	-0.8783903954958375	0	-0.6944416067161663	-0.3078968798291088	0
4.218418396053139	0.9837087558757015	-0.8813798892574952	0	-0.6948165635824411	-0.29909751438947296	0
4.228247355548074	0.9768780264137061	-0.884276495333524	0	-0.6950849580383209	-0.29030253095580405	0
4.238055080673312	0.9700599417507185	-0.8870806109186921	0	-0.6952473477163393	-0.2815130316766682	0
4.247841494781933	0.9632555989486564	-0.8897926471440555	0	-0.6953043050775309	-0.2727300976570386	0
4.257606508679752	0.956466091398803	-0.8924130239396879	0	-0.6952564170840199	-0.26395480463684795	0
4.267350050709204	0.9496924877630787	-0.8949421780039216	0	-0.6951042850042894	-0.2551881958276266	0
4.277072039805013	0.9429358505722282	-0.897380555136151	0	-0.6948485240911846	-0.24643130595800644	0
4.286772373099437	0.936197244692976	-0.8997286074440412	0	-0.6944897643728654	-0.23768517236172998	0
4.2964509423865795	0.929477725721621	-0.9019867978057821	0	-0.6940286507043836	-0.22895082005920148	0
4.30610763230975	0.9227783410787028	-0.9041555994412075	0	-0.6934658429248476	-0.22022926326032033	0
4.315742318822172	0.9161001309035511	-0.9062354956337183	0	-0.69280201610733	-0.21152150662432387	0
4.325354876336385	0.9094441229227583	-0.9082269812925914	0	-0.6920378601667695	-0.20282853866035094	0
4.334945167910298	0.9028113390720757	-0.9101305608468934	0	-0.6911740806284851	-0.19415134045604981	0
4.344513053380532	0.8962027896767865	-0.9119467499772926	0	-0.690211398115371	-0.1854908781811752	0
4.354058382406995	0.8896194780704314	-0.9136760742540255	0	-0.6891505490732976	-0.1768481092345671	0
4.363580999049489	0.8830623972316012	-0.9153190700730804	0	-0.6879922854686491	-0.16822397795522115	0
4.373080742310633	0.876532529215618	-0.916876284708571	0	-0.6867373747476041	-0.15961941497880333	0
4.382557442613184	0.8700308473743366	-0.9183482757206191	0	-0.68538660035875	-0.1510353402767598	0
4.39201092224309	0.8635583158312066	-0.9197356111068732	0	-0.6839407618649431	-0.14247266260288813	0
4.401441000673456	0.8571158856230057	-0.9210388700814781	0	-0.682400674200202	-0.13393227451754305	0
4.410847485016603	0.8507045010122491	-0.9222586417132772	0	-0.6807671692511782	-0.12541506088157284	0
4.420230175842206	0.8443250952683442	-0.9233955258454812	0	-0.6790410951198044	-0.11692189343063984	0
4.429588871983366	0.8379785871863843	-0.9244501336047338	0	-0.6772233152222481	-0.10845362627275527	0
4.438923362270425	0.8316658864859724	-0.9254230863561612	0	-0.6753147098282686	-0.10001110322026555	0
4.448233425398517	0.8253878936381408	-0.9263150158195301	0	-0.6733161763159178	-0.09159515775266237	0
4.457518841204886	0.8191454920248832	-0.9271265651368447	0	-0.6712286268045151	-0.08320660267326631	0
4.466779373274526	0.8129395594217496	-0.9278583872235127	0	-0.6690529919780783	-0.07484624568421656	0
4.47601478615306	0.8067709561765953	-0.9285111462909442	0	-0.6667902173046507	-0.06651487369056538	0
4.485224835233549	0.8006405317730514	-0.9290855169135079	0	-0.664441265316499	-0.05821326179904777	0
4.494409267935382	0.7945491237789704	-0.9295821841614095	0	-0.6620071154456413	-0.04994217211275365	0
4.503567830308028	0.7884975532303964	-0.9300018438970709	0	-0.6594887622635385	-0.041702347656163985	0
4.5127002575086905	0.78248663070876	-0.9303452022022317	0	-0.6568872179965328	-0.03349452082758367	0
4.521806283284768	0.77651714983732	-0.9306129757526209	0	-0.654203509906381	-0.02531940475142308	0
4.530885638640945	0.7705898879744941	-0.9308058915383172	0	-0.6514386804521489	-0.01717769438625911	0
4.5399380444502615	0.7647056108181945	-0.930924686593498	0	-0.6485937894606632	-0.009070073055120415	0
4.5489632179839	0.7588650678979664	-0.9309701080969179	0	-0.6456699121465166	-0.0009972064916942379	0
4.55796087320328	0.7530689921893159	-0.9309429131965705	0	-0.6426681388575414	0.00704025749277252	0
4.566938366552809	0.747313209764825	-0.9308437537917041	0	-0.6395869141750745	0.015048504498468942	0
4.575908086047648	0.7415904220444993	-0.9306729314934965	0	-0.636422605938469	0.023038179220180546	0
4.584869679501678	0.7359015460569157	-0.9304307499025628	0	-0.633175792197485	0.031008553623853206	0
4.59382279575565	0.7302474875093223	-0.9301175269960891	0	-0.6298470715798705	0.038958916575804116	0
4.602767074121741	0.7246291470763634	-0.9297335953719698	0	-0.626437067188026	0.046888564845102294	0
4.611702153477764	0.7190474142324891	-0.9292793019124126	0	-0.6229464233188758	0.05479681156886113	0
4.620627668948215	0.713503168960507	-0.9287550077873921	0	-0.6193758066876981	0.06268298367247165	0
4.629543254673438	0.7079972796429059	-0.9281610881803333	0	-0.6157259053128409	0.0705464246772329	0
4.638448541403277	0.7025306041828376	-0.9274979322833813	0	-0.6119974294313428	0.07838649292134714	0
4.647343159432931	0.6971039878248293	-0.926765942940282	0	-0.6081911102330547	0.08620256448533661	0
4.656226733812185	0.6917182657143066	-0.9259655368728468	0	-0.6043077018405562	0.09399402930876705	0
4.665098889931635	0.6863742591182186	-0.9250971440705172	0	-0.6003479788696627	0.10176029642049404	0
4.673959245124716	0.6810727801193078	-0.9241612084459582	0	-0.5963127401107944	0.10950078689675502	0
4.682807423359712	0.6758146224353263	-0.9231581861693788	0	-0.592202801833935	0.11721494700735263	0
4.691643041894159	0.6706005690904917	-0.9220885468205368	0	-0.5880190036942169	0.12490223682480689	0
4.700465710873602	0.665431392202917	-0.9209527734376692	0	-0.5837622090527702	0.13256213019194596	0
4.709275042806955	0.660307847037514	-0.9197513611944386	0	-0.5794333004141067	0.14019412323080102	0
4.718070648038464	0.6552306743601085	-0.9184848177085129	0	-0.575033181420288	0.14779773064058993	0
4.726852134615595	0.6502006001709225	-0.9171536628714194	0	-0.5705627768261743	0.1553724858201735	0
4.735619106147007	0.6452183365764264	-0.9157584290086305	0	-0.5660230335272145	0.16291793925011605	0
4.744371164775024	0.6402845797349699	-0.9142996602615333	0	-0.5614149189796275	0.17043366127221313	0
4.753107916416398	0.6354000066253416	-0.9127779114285697	0	-0.5567394182376503	0.17791924676083196	0
4.761828950769599	0.6305652858988743	-0.9111937512474173	0	-0.5519975445468257	0.18537429817100018	0
4.770533873198114	0.6257810597797597	-0.9095477565666478	0	-0.5471903220886999	0.19279845299815815	0
4.779222281174411	0.6210479569546931	-0.907840516193081	0	-0.5423187984156574	0.20019136372623575	0
4.78789376305717	0.6163665927860761	-0.9060726311509165	0	-0.5373840452773588	0.20755269697383286	0
4.796547916283235	0.6117375591525358	-0.9042447108186511	0	-0.5323871482085021	0.21488214906122197	0
4.805184329522842	0.6071614338441486	-0.9023573762716187	0	-0.5273292164617738	0.2221794309290797	0
4.813802597619159	0.6026387723055766	-0.9004112568847742	0	-0.5222113742193796	0.22944428085396695	0
4.822402308231873	0.598170114473447	-0.8984069929804148	0	-0.5170347682169147	0.23667645319836716	0
4.8309830535003835	0.5937559784028008	-0.8963452329549918	0	-0.5118005606523932	0.2438757282662372	0
4.839544417105399	0.5893968667268645	-0.8942266360780274	0	-0.506509936831492	0.2510419014317996	0
4.848085992053985	0.5850932573165164	-0.8920518679163797	0	-0.5011640940774614	0.2581747980262588	0
4.856607364495523	0.5808456113582355	-0.8898216040095336	0	-0.49576425145739705	0.2652742597270145	0
4.865108125697439	0.5766543671116633	-0.8875365265687027	0	-0.4903116420954692	0.2723401544933519	0
4.873587864456261	0.572519943551078	-0.8851973261353567	0	-0.4848075177027373	0.2793723701354147	0
4.88204617062721	0.568442738438104	-0.8828047003796377	0	-0.47925314611221037	0.2863708171369689	0
4.890482634411945	0.5644231285292582	-0.8803593539972909	0	-0.47364981148474644	0.29333542791740785	0
4.898896849232755	0.5604614680906335	-0.8778619975631466	0	-0.46799881212454797	0.30026615902966025	0
4.9072884051074555	0.5565580919116557	-0.8753133491872687	0	-0.46230146465188543	0.30716298550493576	0
4.9156568931980615	0.5527133130003737	-0.8727141329405896	0	-0.4565591007573958	0.3140259043991307	0
4.924001914735792	0.5489274184708068	-0.8700650756924754	0	-0.4507730607060609	0.32085494184355956	0
4.9323230666772195	0.5452006761057595	-0.8673669112135362	0	-0.4449447028441606	0.3276501409985984	0
4.940619948340789	0.5415333312180496	-0.8646203778541729	0	-0.4390753988006549	0.33441156721161575	0
4.9488921588944645	0.5379256077165934	-0.8618262190791904	0	-0.4331665349743562	0.341139305649676	0
4.957139303613477	0.5343777053467549	-0.858985181059347	0	-0.4272195077701439	0.34783346604407944	0
4.965360987258529	0.5308898025899268	-0.8560980145841108	0	-0.42123572799904363	0.3544941769274664	0
4.9735568231589316	0.5274620528156556	-0.8531654715753136	0	-0.41521661395959136	0.3611215925964941	0
4.98172641958633	0.524094590064552	-0.8501883095979523	0	-0.40916360106241273	0.3677158816561024	0
4.9898693964234795	0.5207875221359467	-0.8471672855793502	0	-0.4030781292476516	0.3742772400474491	0
4.997985368446744	0.5175409375471997	-0.844103161593236	0	-0.39696165503067665	0.380805877078941	0
5.006073957435504	0.5143549006250919	-0.8409967001432765	0	-0.3908156421864973	0.3873020247014989	0
5.014134790338137	0.5112294524160282	-0.8378486644720445	0	-0.3846415627044034	0.39376593549306865	0
5.0221674952738535	0.5081646123591689	-0.8346598198175605	0	-0.3784408994912812	0.40019787890436387	0
5.030171706069646	0.5051603766444944	-0.831430931363003	0	-0.3722151425544969	0.40659814432957986	0
5.0381470576021945	0.5022167201156171	-0.8281627658185546	0	-0.36596579225679404	0.41296703678658386	0
5.046093191285587	0.49933359435899655	-0.8248560889367549	0	-0.3596943546954737	0.4193048806908418	0
5.05400975240808	0.49651092889029447	-0.8215116662978573	0	-0.35340234339668225	0.4256120170858013	0
5.0618963873997265	0.4937486322748619	-0.818130264236538	0	-0.3470912811553196	0.43188880081235875	0
5.069752749952886	0.49104659013774676	-0.8147126470023294	0	-0.34076269480585675	0.4381356047049477	0
5.077578498497187	0.4884046663071317	-0.811259577542372	0	-0.33441811682981726	0.44435281687458766	0
5.085373294797449	0.4858227035035821	-0.8077718178837431	0	-0.3280590861247099	0.45054083887502655	0
5.093136805693322	0.48330052297478265	-0.8042501281434785	0	-0.32168714622730915	0.45670008634564196	0
5.100868701847131	0.4808379251495377	-0.8006952668694369	0	-0.31530384596061334	0.4628309872583475	0
5.108568661111852	0.47843468882600215	-0.7971079892714074	0	-0.3089107362680502	0.4689339838103592	0
5.116236362894195	0.47609057322244064	-0.7934890496172677	0	-0.30250937449071674	0.475009527159933	0
5.123871492534178	0.4738053168546729	-0.7898391990269907	0	-0.2961013203661992	0.48105808008678763	0
5.131473742049165	0.4715786376437763	-0.786159184888696	0	-0.28968813498110846	0.4870801167515102	0
5.139042808715659	0.46941023367372453	-0.7824497513253081	0	-0.2832713815414279	0.49307612072828266	0
5.146578393760592	0.4672997838726557	-0.77871163966881	0	-0.27685262608278094	0.49904658311061645	0
5.154080205439789	0.46524694746556544	-0.7749455867765025	0	-0.2704334344445828	0.5049920040789753	0
5.161547959455356	0.46325136425618807	-0.771152324607709	0	-0.2640153714609742	0.5109128923502756	0
5.16898137250094	0.4613126567030236	-0.7673325833485578	0	-0.2576000060848055	0.516809759165977	0
5.176380172382962	0.4594304275908592	-0.7634870861115082	0	-0.25118890225109225	0.5226831254131906	0
5.183744091203445	0.4576042622452297	-0.7596165522409593	0	-0.2447836242888427	0.5285335153078897	0
5.191072867407926	0.4558337283785048	-0.755721696132273	0	-0.23838573471304916	0.5343614570986462	0
5.19836624888573	0.45411837577734965	-0.7518032254206736	0	-0.23199679104791443	0.5401674846099014	0
5.205623988131525	0.45245773790649363	-0.7478618434068647	0	-0.22561834958106128	0.5459521324670901	0
5.21284584633319	0.4508513313762807	-0.7438982467361037	0	-0.21925196131489394	0.551715938418884	0
5.2200315930327985	0.44929865651478096	-0.7399131254133577	0	-0.21289917176653905	0.5574594421424645	0
5.227181005585021	0.44779919797402723	-0.7359071629543491	0	-0.20656152095139782	0.5631831838854187	0
5.234293868503307	0.44635242534304276	-0.7318810366287233	0	-0.20024054347145936	0.5688877030151456	0
5.241369978480473	0.4449577926403018	-0.7278354144744447	0	-0.19393776354791148	0.5745735411287937	0
5.24840913938787	0.44361473988051836	-0.7237709579651058	0	-0.18765469894806625	0.5802412371395866	0
5.255411163034367	0.4423226934113426	-0.7196883214819427	0	-0.18139285981230543	0.5858913269744747	0
5.262375874827802	0.4410810654235092	-0.715588148868394	0	-0.17515374307332016	0.5915243472557877	0
5.269303107738081	0.4398892556515423	-0.7114710767874007	0	-0.16893883733084145	0.5971408295634636	0
5.276192707315924	0.4387466510515928	-0.7073377316268503	0	-0.16274961783889477	0.602741303637149	0
5.283044530341263	0.4376526266647843	-0.7031887301191874	0	-0.15658754719247722	0.6083262954570313	0
5.289858442952059	0.43660654650895736	-0.6990246803330381	0	-0.15045407649638512	0.6138963248998748	0
5.296634322667152	0.4356077638397786	-0.6948461803221495	0	-0.1443506430363866	0.6194519065834375	0
5.303372063722248	0.4346556210277874	-0.6906538146426593	0	-0.1382786649599682	0.6249935534891283	0
5.310071567198881	0.4337494516387316	-0.6864481602880137	0	-0.13223954966730106	0.6305217681249328	0
5.316732751080677	0.4328885796384679	-0.6822297802828928	0	-0.12623468425786985	0.6360370500789745	0
5.323355544128348	0.43207232090432196	-0.6779992273305143	0	-0.12026544056790703	0.6415398902998072	0
5.329939889231432	0.43129998342932063	-0.6737570415358979	0	-0.11433317167900361	0.6470307732154442	0
5.336485743111482	0.43057086803775685	-0.6695037504039616	0	-0.1084392117298805	0.6525101758820735	0
5.3429930751426555	0.42988426917558054	-0.665239869432528	0	-0.10258487653712446	0.6579785664156159	0
5.349461867466571	0.4292394755286902	-0.6609659018891894	0	-0.09677146306267151	0.6634364035255393	0
5.355892118843143	0.4286357702996794	-0.6566823360887396	0	-0.0910002455454202	0.6688841392540597	0
5.362283838669632	0.42807243244915827	-0.6523896491775667	0	-0.0852724804853316	0.6743222134488877	0
5.3686370536919075	0.42754873671372207	-0.6480883024882372	0	-0.07958940025210727	0.6797510590097051	0
5.374951802794828	0.42706395472668723	-0.6437787448453078	0	-0.07395221741151704	0.6851710970651624	0
5.381228139022045	0.42661735545891766	-0.6394614110498716	0	-0.06836212258635624	0.6905827383148108	0
5.387466128021462	0.4262082059434834	-0.6351367227873046	0	-0.0628202855340757	0.6959863813500561	0
5.393665852038025	0.4258357716212508	-0.6308050856953872	0	-0.05732785131758768	0.7013824158127547	0
5.399827403435792	0.4254993173509505	-0.6264668937039972	0	-0.05188594579692047	0.7067712165106262	0
5.40595088833789	0.42519810772657435	-0.622122526378812	0	-0.04649567214654933	0.7121531463183545	0
5.412036428505506	0.42493140757561826	-0.6177723474104487	0	-0.04115810900017003	0.7175285576477122	0
5.4180841571766765	0.4246984827220966	-0.6134167074088271	0	-0.035874313929362744	0.7228977886288714	0
5.424094219215928	0.4244986004733954	-0.6090559436911674	0	-0.030645323121543475	0.7282611630715367	0
5.430066770317882	0.4243310301253259	-0.6046903807576776	0	-0.02547215190105357	0.7336189896120382	0
5.436001979850855	0.42419504335759894	-0.6003203281011696	0	-0.02035579212361159	0.738971564161497	0
5.441900029295885	0.4240899147722753	-0.595946081201741	0	-0.015297213436840429	0.7443191684641728	0
5.447761108722886	0.42401492239206023	-0.5915679240408516	0	-0.010297366199572396	0.7496620668492765	0
5.453585419942449	0.4239693480058286	-0.5871861266856687	0	-0.005357178679104718	0.7550005090436912	0
5.459373170371429	0.42395247760115934	-0.5828009498302669	0	-0.0004775621687685156	0.7603347245259438	0
5.465124581372429	0.4239636016695181	-0.5784126384479664	0	0.004340596152112161	0.7656649301715146	0
5.470842671265064	0.42400204098481226	-0.5740192759222552	0	0.00909874089703569	0.770993931312414	0
5.4765318450282985	0.4240671929482239	-0.5696178045675488	0	0.013799403859159325	0.7763258699027088	0
5.482192308501685	0.4241584591839607	-0.5652083549989045	0	0.018441590173422246	0.7816609832668014	0
5.487824248980968	0.424275243172313	-0.5607910681266507	0	0.02302429267393972	0.7869994668359017	0
5.4934278589823675	0.42441695054175255	-0.5563660769812452	0	0.027546511853200065	0.7923414959036891	0
5.499003331627105	0.4245829891047057	-0.5519335104137595	0	0.0320072523018982	0.797687220868041	0
5.504550861385125	0.4247727689610785	-0.5474934926392436	0	0.036405523580998404	0.8030367675114483	0
5.510070645734547	0.42498570265716723	-0.5430461420145148	0	0.04074034179358813	0.8083902382034844	0
5.515562881387028	0.4252212051405648	-0.5385915741830855	0	0.04501072688963016	0.8137477078504766	0
5.521027767155821	0.4254786939432256	-0.5341298998987825	0	0.049215705249059695	0.8191092262618318	0
5.52646550035861	0.42575758909099715	-0.5296612280860012	0	0.05335430725023986	0.8244748142233597	0
5.5318762775019685	0.4260573131685496	-0.5251856654611214	0	0.05742556824352048	0.8298444637183249	0
5.537260294084399	0.42637729134767965	-0.5207033168665591	0	0.0614285288645009	0.8352181372983299	0
5.542617739449719	0.42671695108793034	-0.516214289770287	0	0.06536223177307746	0.8405957624749194	0
5.5479488048792795	0.427075722635161	-0.5117186877302099	0	0.06922572824810644	0.8459772393480489	0
5.553253678085526	0.42745303871767726	-0.5072166151731301	0	0.07301807469413052	0.8513624346796372	0
5.558532537656132	0.4278483341135455	-0.5027081823922677	0	0.07673832946719221	0.8567511757423332	0
5.563785562081883	0.4282610462725672	-0.49819349814965175	0	0.0803855601403349	0.8621432590063112	0
5.569012921473164	0.42869061468861536	-0.4936726770031748	0	0.08395883850459969	0.8675384412339471	0
5.574214780701773	0.4291364810977843	-0.48914583692642516	0	0.08745724376925346	0.8729364422029434	0
5.5793912979830935	0.4295980893366076	-0.48461310082994047	0	0.0908798626178967	0.8783369427886337	0
5.584542623517336	0.4300748851839997	-0.4800745980742897	0	0.0942257894496689	0.8837395830869198	0
5.5896688987208965	0.43056631624255975	-0.47553046550046824	0	0.0974941271448259	0.8891439611457008	0
5.594770254221291	0.43107183169098723	-0.47098084958906483	0	0.10068398718108455	0.8945496303915028	0
5.5998468159615005	0.43159088285228325	-0.466425901383955	0	0.10379449488197859	0.8999561056880907	0
5.604898696976613	0.4321229223565729	-0.46186578418707486	0	0.10682478575773113	0.9053628542588479	0
5.609925996422904	0.43266740396163056	-0.4573006749116971	0	0.1097740067519687	0.9107692942147169	0
5.614928805703927	0.4332237831734383	-0.4527307589618056	0	0.11264132166498465	0.916174800794449	0
5.6199072040786024	0.4337915167739218	-0.4481562346022679	0	0.11542591033553695	0.9215787014054672	0
5.6248612553781925	0.43437006242005255	-0.44357731643941967	0	0.1181269688461912	0.9269802718075174	0
5.629791009379329	0.43495887877086015	-0.438994234662195	0	0.1207437125219675	0.9323787373836642	0
5.6346965109529945	0.4355574266155909	-0.4344072269414541	0	0.12327538284267674	0.9377732830994926	0
5.639577779997279	0.4361651664832762	-0.42981655758326176	0	0.12572123917749492	0.943163031466004	0
5.644434829457387	0.4367815608550677	-0.4252225011971874	0	0.12808057061421801	0.9485470623616227	0
5.649267657484635	0.4374060732860087	-0.4206253504445537	0	0.13035269424355111	0.9539244045918126	0
5.654076245090559	0.438038168163831	-0.4160254187607866	0	0.13253695667854626	0.9592940334974499	0
5.658860564463995	0.43867731189566994	-0.41142303285848963	0	0.13463274044524554	0.9646548805894439	0
5.663620568993811	0.4393229717202239	-0.40681854269931833	0	0.13663946204623748	0.9700058228867486	0
5.668356200463498	0.4399746167983351	-0.40221231502765126	0	0.13855657786222766	0.9753456915513917	0
5.673067390069151	0.4406317185425849	-0.3976047327196787	0	0.1403835870263253	0.9806732738058814	0
5.677754057251595	0.4412937506642701	-0.3929961962437823	0	0.14212003341997004	0.9859873125114608	0
5.682416106454831	0.44196018892653754	-0.3883871272016279	0	0.1437655070868827	0.991286503493144	0
5.687053436072323	0.4426305126555426	-0.3837779598128825	0	0.14531964997539543	0.9965695068499265	0
5.691665932260038	0.4433042041300507	-0.37916914726354045	0	0.14678215605259592	1.001834941240284	0
5.696253475895133	0.44398074987624386	-0.37456115499704884	0	0.14815277587528167	1.0070813932606155	0
5.700815943255742	0.44465964109419215	-0.369954460127742	0	0.1494313186619825	1.0123074198408875	0
5.705353204996184	0.44534037383881336	-0.3653495525532329	0	0.1506176538064669	1.0175115488078503	0
5.70986512594891	0.4460224493243577	-0.3607469352386608	0	0.15171171263930933	1.0226922805060923	0
5.714351576069761	0.44670537593501647	-0.3561471130381274	0	0.15271349252643907	1.0278481023467665	0
5.718812422472819	0.4473886683953391	-0.35155060069746985	0	0.1536230559430446	1.032977481759533	0
5.723247535588119	0.4480718490720162	-0.346957916428481	0	0.1544405328393037	1.0380788754457644	0
5.727656790739002	0.4487544485913095	-0.34236958005874096	0	0.1551661214691911	1.0431507334574621	0
5.732040071351178	0.4494360067070299	-0.3377861094110273	0	0.15580008913218862	1.048191505212588	0
5.736397271165751	0.45011607301068884	-0.3332080176239224	0	0.15634277228763127	1.0531996444020006	0
5.740728293138954	0.4507942071105303	-0.3286358139029569	0	0.15679457595236374	1.0581736101064683	0
5.745033050444155	0.45146997911733927	-0.3240700020616429	0	0.15715597324725158	1.0631118703424307	0
5.749311472418664	0.45214297089005895	-0.31951107374426085	0	0.15742750494398075	1.0680129112632486	0
5.753563502812434	0.4528127760525048	-0.31495950972781545	0	0.15760977788404296	1.072875237481592	0
5.75778910720894	0.45347900142513825	-0.3104157713877276	0	0.1577034635759132	1.077697382825794	0
5.76198826016512	0.4541412652302593	-0.30588031390222326	0	0.1577092959069908	1.0824778978603908	0
5.766160964474447	0.45479920032875276	-0.3013535649012035	0	0.15762806936111057	1.087215373978987	0
5.770307292911314	0.4554524609559309	-0.29683587802167893	0	0.15746063354577616	1.0919084924423132	0
5.774427285519221	0.4561007066381124	-0.2923276437140046	0	0.1572078927078636	1.096555909596883	0
5.778521000802971	0.45674361036138156	-0.2878292334524819	0	0.15687080376527834	1.10115631702833	0
5.782588519478419	0.45738085922073507	-0.2833409949760354	0	0.15645037319790714	1.105708447434863	0
5.786629943579098	0.45801215430114145	-0.27886325259016165	0	0.15594765399020546	1.1102110751001775	0
5.79064539588197	0.45863721057452106	-0.27439630714877367	0	0.15536374254486887	1.1146630165976488	0
5.794635017971554	0.4592557565533489	-0.26994043758733877	0	0.15469977582899574	1.119063129864449	0
5.798598976968371	0.4598675352532276	-0.26549589278607094	0	0.153956926979356	1.1234103226682306	0
5.802537450906101	0.4604723018221394	-0.2610629073505221	0	0.1531364046752772	1.127703537448476	0
5.806450648066286	0.4610698263806195	-0.25664167934542365	0	0.15223944615994922	1.1319417732504125	0
5.8103387854837365	0.46165989055320117	-0.252232393938865	0	0.15126731843908628	1.1361240629043492	0
5.8142021028206035	0.46224228940720985	-0.24783520727498426	0	0.15022131219244214	1.140249488633473	0
5.818040855696991	0.4628168302195652	-0.2434502535245	0	0.14910274014054745	1.1443171751770214	0
5.821855317394328	0.46338333249956604	-0.23907764250200256	0	0.14791293353449073	1.1483262918405108	0
5.825645772753287	0.4639416268322647	-0.23471746625287168	0	0.14665324111246478	1.1522760462052264	0
5.829412520119796	0.46449155491741745	-0.23036979649587805	0	0.1453250258916473	1.1561656863007355	0
5.833155874000282	0.465032969678792	-0.2260346812116569	0	0.1439296614655157	1.1599945032586025	0
5.836876161637624	0.4655657344675259	-0.22171214826159177	0	0.1424685304555919	1.1637618275411186	0
5.840573711222836	0.46608972109971325	-0.2174022188663593	0	0.14094302694058392	1.167467016905311	0
5.844248873881335	0.4666048126990344	-0.21310488180417475	0	0.1393545453789923	1.1711094783120375	0
5.847902006040526	0.46711090086386264	-0.2088201136815002	0	0.1377044852674218	1.1746886496672888	0
5.851533463447531	0.46760788457793634	-0.20454788587558265	0	0.13599425230973716	1.1782039938488003	0
5.855143620347338	0.4680956725569051	-0.20028814187956961	0	0.1342252477356328	1.181655016989338	0
5.858732853525533	0.46857418073370866	-0.19604081589886904	0	0.13239887369177158	1.185041252333157	0
5.862301542853666	0.46904333206304966	-0.19180583217713726	0	0.13051653163597643	1.188362260439687	0
5.865850075683789	0.4695030568136794	-0.18758309973222081	0	0.12857961857503764	1.1916176327901977	0
5.869378842590394	0.4699532917120413	-0.1833725173541207	0	0.12658952782951627	1.1948069872120863	0
5.872888238720478	0.470393979832698	-0.1791739719769132	0	0.12454764700304766	1.1979299685341005	0
5.876378657849328	0.47082506957853476	-0.17498734579437017	0	0.12245536029673919	1.20098624273567	0
5.879850502215606	0.47124651563514075	-0.1708125044937752	0	0.12031404162758091	1.2039755050332996	0
5.883304173277119	0.47165827754628964	-0.16664930834754924	0	0.11812505903843559	1.2068974710512979	0
5.886740070391965	0.47206031932919823	-0.1624976138888026	0	0.11588977488695788	1.2097518752991476	0
5.890158601890051	0.4724526105196475	-0.15835726058909197	0	0.11360953783873069	1.212538479751353	0
5.893560167792681	0.47283512391273536	-0.1542280918129668	0	0.11128569342837286	1.2152570589123408	0
5.8969451700210085	0.47320783654125215	-0.15010994258215443	0	0.1089195769037706	1.2179074078128422	0
5.9003140136145165	0.4735707295584964	-0.14600263814972297	0	0.10651251162861193	1.2204893421858896	0
5.9036671015546105	0.47392378744083613	-0.1419060003831408	0	0.1040658121444973	1.2230026937520335	0
5.9070048353266325	0.4742669978530214	-0.1378198471985948	0	0.1015807834363432	1.2254473101644299	0
5.910327615116678	0.47460035147462787	-0.13374399243770746	0	0.09905872046512175	1.2278230546314688	0
5.91363584066331	0.47492384189222364	-0.12967824493840163	0	0.09650090721145202	1.2301298059631838	0
5.91692991157732	0.4752374654338315	-0.12562240825243762	0	0.09390861611065786	1.2323674581636779	0
5.920210218720021	0.4755412201872764	-0.12157629140066556	0	0.09128311472087516	1.2345359141535062	0
5.9234771599223714	0.4758351073182851	-0.11753968963966044	0	0.08862565314536842	1.236635095862882	0
5.926731125846296	0.4761191295782686	-0.11351240201514837	0	0.08593747512333862	1.2386649342302878	0
5.929972505453855	0.4763932916762923	-0.10949422476639067	0	0.08321981367313623	1.2406253724651348	0
5.933201686428107	0.47665760016293923	-0.10548495093691693	0	0.08047389067436542	1.242516365792897	0
5.9364190550334115	0.4769120632694231	-0.1014843706795517	0	0.07770091693927021	1.244337880845104	0
5.939624994000044	0.47715669060670773	-0.09749227402647313	0	0.07490209406191213	1.246089894011921	0
5.942819886116807	0.47739149331759434	-0.09350844655974712	0	0.07207861135796738	1.2477723930050284	0
5.9460041034457545	0.47761648317848543	-0.08953268300968731	0	0.06923165553084741	1.2493853708634706	0
5.949178028096478	0.4778316739863478	-0.08556476147703293	0	0.06636239232228773	1.2509288363080493	0
5.952342029439496	0.478037079829129	-0.08160447201851204	0	0.06347198696814328	1.2524028017283828	0
5.9554964793706535	0.4782327160605189	-0.0776515977286673	0	0.060561590692699514	1.2538072905292608	0
5.9586417458178875	0.4784185987613807	-0.07370592299733297	0	0.05763234673584094	1.2551423336002265	0
5.961778195293402	0.4785947448150085	-0.06976723045648524	0	0.054685388207488	1.2564079701629332	0
5.964906191949894	0.47876117176229693	-0.06583530230320722	0	0.051721839156888584	1.2576042470150157	0
5.968026097350852	0.4789178977139744	-0.06190992073067515	0	0.04874281501949038	1.2587312181601864	0
5.971138270342898	0.47906494127719257	-0.05799086823140145	0	0.045749422988450056	1.2597889445193613	0
5.974243067257686	0.4792023215040397	-0.05407792748477902	0	0.0427427620817899	1.2607774937784166	0
5.977340843821603	0.479330057909716	-0.05017087908755191	0	0.039723921541847125	1.2616969407174063	0
5.980431950424369	0.4794481702176576	-0.046269507658149786	0	0.03669398570829178	1.2625473655550399	0
5.983516743157015	0.4795566787266475	-0.04237358804206874	0	0.03365402347460544	1.2633288567522856	0
5.986595565889335	0.4796556035952699	-0.03848290807313991	0	0.03060510617215749	1.264041506002395	0
5.989668766041357	0.4797449653874003	-0.03459724879878656	0	0.027548292377204346	1.264685412284178	0
5.9927366901545245	0.47982478483935	-0.03071639019798066	0	0.024484632514148282	1.265260680294457	0
5.995799679215917	0.47989508270762943	-0.026840117229926814	0	0.02141517383585559	1.2657674194437625	0
5.998858077194791	0.47995587995007466	-0.02296820916552735	0	0.018340952196226203	1.2662057452394067	0
6.001912225401442	0.4800071975379462	-0.019100446852130776	0	0.015262997983826687	1.2665757779940061	0
6.004962462976797	0.4800490564514523	-0.015236612225393888	0	0.012182335958665554	1.2668776428414117	0
6.008009125285552	0.48008147765185116	-0.011376490474816994	0	0.009099987202958766	1.2671114695699364	0
6.011052547663231	0.4801044821200951	-0.007519865424318958	0	0.006016965653934947	1.267277392922027	0
6.014093068894799	0.4801180908298915	-0.0036665152474524374	0	0.0029342748806357195	1.2673755524078423	0
6.0169860205480035	0.4801223353263309	-8.78772749013379e-13	0	1.5953419141290226e-12	1.2674061686058757	0
