# Supplementary material for: Multi-orbit lunar GNSS constellation design with distant retrograde orbit and Halo orbit combination
Source: Sci Rep. 2023 Jun 22;13:10158. doi: 10.1038/s41598-023-37348-x (PMC10287729; doi:10.1038/s41598-023-37348-x)
Supplement: Supplementary file 1 — Supplementary Information. [file 41598_2023_37348_MOESM1_ESM.zip › supplement materials of the manuscript/Figure 3/Distant Retrograde Orbit/728.csv]

Time (TU)	X (LU)	Y (LU)	Z (LU)	VX (LU/TU)	VY (LU/TU)	VZ (LU/TU)
0	0.5804112799112409	0	0	3.8836054419524333e-13	0.9736516132933278	0
0.003351513556192783	0.580410086850435	0.0032631852542971095	0	-0.0007119144519226499	0.9736325236140649	0
0.0074461566202872	0.5804053921345282	0.007249728538897629	0	-0.001580999507881981	0.9735573948435854	0
0.011542271806880998	0.5803971381051404	0.011237280603630311	0	-0.0024488452075846073	0.9734252661687445	0
0.015640315069530116	0.5803853275226604	0.015226051324525796	0	-0.003314693307137024	0.9732361143277825	0
0.0197407568813049	0.5803699650227259	0.019216264063378848	0	-0.00417778703082554	0.9729899167099175	0
0.023844066082622704	0.5803510571552786	0.023208139785303183	0	-0.0050373673459369285	0.9726866517201741	0
0.027950716351627835	0.5803286123787248	0.0272019031954855	0	-0.005892674020803724	0.9723262983583456	0
0.03206117927846553	0.5803026411161009	0.031197775841596297	0	-0.006742943873924977	0.9719088367254307	0
0.036175930396960584	0.580273155753219	0.03519598181935589	0	-0.007587411734493826	0.971434247531531	0
0.040295449174918674	0.5802401706620336	0.039196747595423194	0	-0.008425310124335134	0.9709025119381289	0
0.04442021378962739	0.5802037022775685	0.04320029676736557	0	-0.009255867892271568	0.9703136121945279	0
0.04855070990869165	0.5801637690648177	0.047206858421498854	0	-0.010078311691866083	0.9696675304288906	0
0.05268743207965101	0.5801203915280311	0.05121666829348425	0	-0.010891865895685549	0.9689642480409573	0
0.05683087273595291	0.5800735923641034	0.05522995792685011	0	-0.011695750090380116	0.9682037473557379	0
0.06098152836165011	0.5800233964603828	0.05924696047758081	0	-0.012489180007317644	0.9673860106872914	0
0.06513990681432029	0.5799698308529339	0.0632679176082861	0	-0.013271368573079124	0.9665110186655083	0
0.06930651961327522	0.5799129248678678	0.06729307182148674	0	-0.014041524061869995	0.9655787514576446	0
0.07348188657899461	0.5798527101222313	0.07132267074358449	0	-0.01479885061297238	0.9645891876164437	0
0.0776665259847277	0.5797892207353944	0.07535695741777286	0	-0.01554254610290763	0.9635423062977574	0
0.08186097628004299	0.5797224930769106	0.07939619104203281	0	-0.016271805671670747	0.9624380817533842	0
0.08606577154455504	0.5796525662123146	0.08344062307995385	0	-0.01698581697192153	0.9612764892261968	0
0.0902814564891246	0.5795794817626061	0.08749051150261901	0	-0.017683762481084633	0.9600575010885067	0
0.09450858740211182	0.5795032839651275	0.09154612144486111	0	-0.01836481920743388	0.9587810861707688	0
0.09874772866135248	0.5794240198234658	0.09560772160037809	0	-0.01902815767856917	0.9574472104686503	0
0.10299944876168424	0.5793417392893382	0.09967558017406417	0	-0.019672940952051556	0.9560558383032705	0
0.10726432440282696	0.5792564953040269	0.1037499685576694	0	-0.020298324911984352	0.9546069310133736	0
0.11154294673751533	0.5791683437870747	0.10783116702526138	0	-0.020903458750943873	0.9531004445891589	0
0.11583591215778427	0.5790773439439647	0.11191945565188963	0	-0.021487483190912555	0.951536332601127	0
0.12014382659883975	0.578983558317731	0.1160151181514618	0	-0.02204953073226042	0.949914544661694	0
0.12446730718435108	0.57888705289486	0.12011844314732606	0	-0.022588725444706872	0.9482350256465931	0
0.12880698800707738	0.5787878971203753	0.12422972933315875	0	-0.023104183183966967	0.9464977131473693	0
0.13316349926677767	0.5786861645352103	0.1283492653941509	0	-0.023595008678354387	0.9447025456836158	0
0.1375374906357923	0.5785819324208898	0.1324773518472249	0	-0.024060297967141243	0.9428494534092292	0
0.14192962505324946	0.5784752821125749	0.1366142947937169	0	-0.02449913711021467	0.940938360256731	0
0.14634056978695628	0.5783662994103212	0.1407603971647921	0	-0.024910600890005397	0.9389691877835425	0
0.15077100715566716	0.5782550745263714	0.14491596848663296	0	-0.025293753520978384	0.9369418505431762	0
0.15522163171878692	0.5781417023659827	0.1490813218587298	0	-0.025647647907686102	0.9348562571829259	0
0.1596931449776329	0.5780262828925041	0.15325676863629686	0	-0.02597132485880957	0.9327123129686125	0
0.1641862702521966	0.5779089209851506	0.15744263194769212	0	-0.02626381378892395	0.9305099126828635	0
0.1687017331231836	0.5777897271979615	0.16163922804221792	0	-0.026524130922532165	0.9282489500296989	0
0.17324028184405038	0.577668817494793	0.16584688490268773	0	-0.026751280242358334	0.9259293076682849	0
0.17780267456988502	0.577546313864045	0.17006592992080008	0	-0.02694425224956189	0.923550863477577	0
0.18238968845880868	0.5774223443727221	0.1742966978888409	0	-0.027102024000030946	0.9211134859092596	0
0.18700209923113503	0.5772970440319036	0.1785395117108571	0	-0.027223558070204764	0.9186170449622859	0
0.19164070607930944	0.5771705544532522	0.18279470495715205	0	-0.027307803185686732	0.9160613991791133	0
0.19630633423292893	0.5770430241178351	0.18706262362105752	0	-0.027353693528536765	0.9134463938501025	0
0.2009998037932959	0.5769146095902139	0.19134359709567336	0	-0.02736014802102511	0.9107718785066595	0
0.20572196774778076	0.5767854748605442	0.195637972459335	0	-0.027326070437777523	0.9080376858055361	0
0.2104737094010434	0.576655791816025	0.1999461113936945	0	-0.02725034841191884	0.9052436324010071	0
0.21525592221504344	0.5765257412179838	0.2042683712451161	0	-0.02713185309525168	0.9023895306041257	0
0.22006950255029537	0.5763955133409787	0.20860509801862273	0	-0.026969439428381477	0.8994751932782669	0
0.22491535830689421	0.576265308194341	0.2129566337494308	0	-0.02676194610693856	0.8965004292838482	0
0.22979442262563862	0.5761353356348857	0.21732332823866607	0	-0.026508194847898778	0.8934650353212032	0
0.23470765246392034	0.5760058159189391	0.22170553706026866	0	-0.026206989938794802	0.8903687967219599	0
0.23965601398846093	0.5758769806206344	0.22610360787888448	0	-0.025857118897193884	0.8872114968179442	0
0.2446404901540596	0.5757490729784701	0.23051788664361983	0	-0.025457352123126414	0.8839929126071358	0
0.24966209892896812	0.5756223480137368	0.23494873300417957	0	-0.025006441172020537	0.8807128030884073	0
0.2547218641974173	0.5754970738871544	0.2393964938298211	0	-0.024503120960030923	0.8773709282527776	0
0.25982082940299833	0.5753735321734418	0.2438615146476558	0	-0.02394610884162909	0.8739670406820519	0
0.26496006434481945	0.575252018361583	0.24834414483467107	0	-0.023334103806280457	0.8705008812126647	0
0.2701406509843333	0.5751328428852571	0.2528447244539441	0	-0.022665788146769204	0.8669721887131759	0
0.27536369621795415	0.5750163315332886	0.25736359465722664	0	-0.021939826160027	0.8633806918120177	0
0.28063031650247106	0.5749028265373222	0.2619010836006414	0	-0.021154866492455064	0.8597261197576085	0
0.28594165400172117	0.5747926869745273	0.26645751966572	0	-0.02030954031560718	0.8560081916953673	0
0.29129886989646275	0.5746862897208013	0.2710332248463912	0	-0.01940246258553815	0.8522266215432506	0
0.29670312796856707	0.5745840305789129	0.2756285000181865	0	-0.018432235587109127	0.8483811300569722	0
0.3021556028680477	0.5744863249039875	0.2802436314216738	0	-0.017397448765872278	0.8444714396545622	0
0.30765749872792236	0.5743936081275509	0.2848789056470163	0	-0.0162966760234231	0.8404972614231743	0
0.31321001121139164	0.5743063372880719	0.2895345768438122	0	-0.015128484146435358	0.8364583228184402	0
0.31881434314701873	0.5742249915744946	0.29421087944431523	0	-0.013891431577123482	0.832354357096144	0
0.32447168687730715	0.574150073410884	0.2989080129395636	0	-0.012584074178651287	0.8281851168153874	0
0.33018324442426267	0.5740821089862096	0.3036261582594679	0	-0.011204962869414425	0.8239503596217239	0
0.33595018152276507	0.5740216495996026	0.3083654394407208	0	-0.00975265709616208	0.8196498828578463	0
0.3417736528995705	0.5739692720140696	0.3131259445777315	0	-0.008225722210950694	0.8152835056489401	0
0.34765477936756334	0.5739255793348443	0.3179077070693232	0	-0.006622738744745288	0.8108510866171058	0
0.35359463789909085	0.5738912015812475	0.3227106979629653	0	-0.004942309442431926	0.8063525321052166	0
0.35959423712145544	0.5738667961597195	0.3275348069186138	0	-0.0031830713251887474	0.801787815518659	0
0.3656545298423478	0.5738530479611542	0.3323798534177348	0	-0.001343697879689233	0.797156968553582	0
0.3717763647292307	0.5738506694784535	0.3372455494707931	0	0.0005770801062079823	0.792460118673556	0
0.37796048103691354	0.5738604003762228	0.34213149767095496	0	0.002580464923271246	0.7876974939294826	0
0.3842109627950357	0.573883023000989	0.34703989780441236	0	0.004668755313773212	0.7828667493111734	0
0.3905293401795366	0.5739193587911301	0.3519708758654711	0	0.006843452277652838	0.7779675054472203	0
0.39691613059564407	0.5739702567437129	0.3569237363391178	0	0.009105680264174625	0.7730001818895248	0
0.40337163966669015	0.5740365918020127	0.36189760216478484	0	0.011456429297280142	0.7679653819848924	0
0.4098958998617511	0.5741192616176635	0.3668913733404656	0	0.013896518760140555	0.7628639408679948	0
0.41648864406689107	0.574219182637092	0.37190371411091155	0	0.01642657157286801	0.7576969460488833	0
0.42314928976991295	0.5743372855670567	0.37693304922838483	0	0.019046991641345472	0.7524657491523705	0
0.4298768709514832	0.5744745089968482	0.38197752191319534	0	0.02175791980007919	0.747172018200313	0
0.43667004514312496	0.5746317932501701	0.3870350100309537	0	0.02455921813193167	0.7418177303499724	0
0.4435270916030324	0.5748100735541434	0.39210313580854106	0	0.02745045199690964	0.7364051707461787	0
0.4504458923672863	0.5750102721104825	0.3971792633678079	0	0.030430865728023674	0.7309369441667168	0
0.4574239577102756	0.5752332907726652	0.40226052934725215	0	0.03349937838849276	0.725415950927922	0
0.4644584590724467	0.5754800039412385	0.40734387827235946	0	0.036654585751524936	0.7198453561573905	0
0.47154627972801594	0.5757512523292935	0.41242610965280124	0	0.03989477369828135	0.7142285444431631	0
0.4786840864902745	0.5760478382431171	0.4175039383702214	0	0.043217945568641204	0.7085690573942599	0
0.48586839449186237	0.5763705216974634	0.42257404778317564	0	0.04662185114176464	0.7028705364930804	0
0.4930956488228444	0.5767200185426803	0.4276331523205934	0	0.050104028123052105	0.6971366526428097	0
0.5003623030751883	0.5770970000892287	0.43267805502241297	0	0.05366184689303941	0.6913710384602845	0
0.5076649053354423	0.5775020949087872	0.4377057073168108	0	0.057292563211980736	0.6855772151780812	0
0.5150001628172513	0.5779358913843529	0.44271325110340265	0	0.06099336417304427	0.6797585371996083	0
0.5223649940129534	0.5783989411544082	0.44769804996732737	0	0.06476141042456554	0.6739181473858817	0
0.5297565706274694	0.5788917633605185	0.45265771153963535	0	0.06859387483576684	0.6680589413314629	0
0.5371723445453136	0.5794148491360449	0.45759009828505615	0	0.0724879742751232	0.6621835443917221	0
0.5446100665679632	0.579968666474618	0.46249333177052815	0	0.07644099714929488	0.6562942960683075	0
0.5520677807941431	0.580553663962218	0.46736578028684095	0	0.08045031742856582	0.6503932544319074	0
0.5595438172038243	0.5811702745848912	0.47220604539463995	0	0.08451340635132523	0.6444822025803681	0
0.5670367795704815	0.5818189192743483	0.47701294565918584	0	0.08862784014173915	0.6385626592999872	0
0.5745455250809641	0.5825000096871188	0.4817854954995549	0	0.09279130156560915	0.6326358966720242	0
0.5820691375294144	0.5832139501184608	0.48652288068552835	0	0.09700157613328901	0.626702963021151	0
0.5896069069786354	0.5839611396240199	0.4912244387693494	0	0.10125655014703724	0.6207647009326198	0
0.5971583017726874	0.5847419730099829	0.49588963551759907	0	0.10555420287413403	0.6148217714006721	0
0.6047229458462665	0.5855568418475302	0.5005180455532859	0	0.10989260018220984	0.6088746738285359	0
0.6123005982634574	0.5864061352854719	0.5051093351457343	0	0.11426988816242972	0.6029237642636208	0
0.6198911341823281	0.5872902406043222	0.5096632465808818	0	0.11868428645862625	0.5969692724682694	0
0.6274945193823968	0.588209542562196	0.5141795794090335	0	0.12313407683838792	0.5910113239588821	0
0.6351108033620929	0.5891644244994362	0.5186581834715946	0	0.12761760172631634	0.5850499473853238	0
0.6427400954012481	0.5901552670597435	0.5230989423153601	0	0.13213325211007448	0.5790850951670125	0
0.6503825669490989	0.5911824499020563	0.5275017725571319	0	0.13667947037744752	0.5731166434240422	0
0.6580384195329322	0.5922463486376482	0.5318666036144535	0	0.14125473227858154	0.5671444187619634	0
0.6657078945794772	0.5933473370216645	0.5361933821129465	0	0.14585755336513084	0.5611681922013584	0
0.6733912603409938	0.5944857859832594	0.5404820632371444	0	0.1504864815950108	0.555187690919697	0
0.6810887972642449	0.5956620620621764	0.5447326017015193	0	0.15514008866707188	0.5492026110843659	0
0.6888007991011621	0.5968765279567981	0.5489449518045373	0	0.1598169706375153	0.5432126183409018	0
0.6965275703361041	0.5981295424974388	0.5531190654705886	0	0.16451574623327997	0.5372173511131529	0
0.7042694159478827	0.5994214592490332	0.5572548863186978	0	0.16923505039659936	0.531216429780174	0
0.7120266465319581	0.6007526274929471	0.5613523521733123	0	0.1739735370912996	0.5252094538699312	0
0.719799562328784	0.602123389579408	0.5654113864447388	0	0.17872986919732037	0.5191960155426962	0
0.7275884625982075	0.6035340824692881	0.5694319030989489	0	0.18350272383570737	0.5131756933815361	0
0.7353936424224459	0.6049850371697623	0.5734138049196192	0	0.1882907900229025	0.5071480558879283	0
0.7432153810259571	0.6064765764338035	0.5773569776405848	0	0.19309276109467313	0.5011126714697194	0
0.7510539568580248	0.6080090174121233	0.5812612977570035	0	0.19790734355386777	0.4950690977254321	0
0.7589096336724134	0.6095826688534148	0.5851266256130172	0	0.20273324813344087	0.48901689308787705	0
0.7667826631362108	0.6111978313259757	0.5889528069836082	0	0.20756919101489632	0.482955615668525	0
0.7746732845051405	0.6128547968845088	0.5927396731693424	0	0.2124138932695583	0.47688482434063406	0
0.7825817269142035	0.6145538492890336	0.596487042340779	0	0.217266081926801	0.470804077786244	0
0.7905082035819505	0.6162952624881654	0.6001947170478887	0	0.22212448610234917	0.46471293973804984	0
0.7984529156668164	0.6180793011186043	0.6038624863744233	0	0.22698783907841588	0.45861097677338536	0
0.806416049473277	0.6199062195698485	0.6074901249488375	0	0.2318548763311996	0.4524977612017876	0
0.8143977771969123	0.6217762618002923	0.6110773936441652	0	0.23672433575792096	0.44637287121282665	0
0.8223982597053	0.6236896616626297	0.614624041153868	0	0.24159495916517054	0.44023588944697645	0
0.8304176426259584	0.6256466416572178	0.6181298025668692	0	0.2464654896994696	0.43408640668571663	0
0.8384560571481999	0.6276474127526976	0.621594400111089	0	0.2513346721893685	0.4279240219069346	0
0.8465136202313094	0.629692174075296	0.6250175436243754	0	0.256201253150457	0.42174834278224355	0
0.8545904339789017	0.6317811123844531	0.6283989306786343	0	0.26106398031430594	0.41555898679984477	0
0.862686589515315	0.6339144027258937	0.6317382485776637	0	0.26592160488858235	0.4093555789247396	0
0.8708021593612898	0.6360922060825653	0.6350351715817151	0	0.2707728769302669	0.40313775805896207	0
0.8789372073972983	0.638314671650713	0.6382893654047541	0	0.2756165512996512	0.3969051700133654	0
0.8870917804371156	0.6405819342482498	0.6415004841628751	0	0.2804513826161233	0.39065747455802413	0
0.8952659139724458	0.6428941155218115	0.6446681730932105	0	0.28527612871018015	0.384394341603471	0
0.9034596331370356	0.6452513239346489	0.6477920692574158	0	0.2900895512066289	0.3781154510324569	0
0.9116729417265351	0.6476536512613603	0.6508717977749288	0	0.2948904091456894	0.3718205016740324	0
0.9199058375672059	0.6501011766649577	0.6539069781098804	0	0.2996774681064507	0.36550920007565446	0
0.9281583037936864	0.6525939638839251	0.6568972211313602	0	0.3044494951765364	0.35918126772429176	0
0.9364303095338696	0.6551320610806691	0.6598421298310131	0	0.3092052594993552	0.35283644104934203	0
0.9447218156379403	0.6577155022970681	0.6627413017705004	0	0.31394353570498573	0.3464744675433733	0
0.9530327654739339	0.6603443043179398	0.6655943262390762	0	0.31866309878541116	0.3400951133268561	0
0.9613630950606251	0.6630184695312108	0.6684007882240011	0	0.32336273006260646	0.33369815586603174	0
0.9697127257318171	0.6657379833486046	0.6711602662829355	0	0.32804121319436796	0.3272833900831425	0
0.978081569525385	0.6685028156586829	0.673872334788677	0	0.33269733742053226	0.3208506246872645	0
0.9864695279050071	0.6713129201872479	0.6765365638775345	0	0.3373298970296979	0.31439968360995313	0
0.9948764855698553	0.6741682321480179	0.6791525179416892	0	0.3419376881895793	0.30793041121260883	0
1.0033023265549217	0.6770686734533292	0.68171976108912	0	0.34651951802680114	0.30144266033055483	0
1.0117469175780942	0.6800141468749897	0.6842378523238061	0	0.35107419570691323	0.29493630550200206	0
1.0202101168600413	0.6830045388138011	0.6867063487289181	0	0.3556005375355532	0.2884112365874904	0
1.028691771217163	0.6860397180943494	0.6891248050072428	0	0.36009736564650213	0.2818673614006868	0
1.0371917230994223	0.6891195383141768	0.6914927758803626	0	0.3645635119853837	0.27530460065424045	0
1.0457097986129196	0.6922438333720391	0.6938098131072213	0	0.36899781224892314	0.268722897566027	0
1.0542458230896283	0.6954124229713039	0.6960754702028116	0	0.3733991143225626	0.2621222061841207	0
1.0627996100827506	0.6986251085040315	0.6982892997569812	0	0.3777662727629399	0.2555025002153863	0
1.0713709621501388	0.7018816731572012	0.7004508541289848	0	0.38209814954939636	0.24886377274635918	0
1.0799596743208775	0.7051818830858456	0.7025596867674063	0	0.3863936161598351	0.24220603386672412	0
1.0885655419946125	0.7085254904163343	0.7046153544416748	0	0.39065155772834353	0.23552930482437473	0
1.0971883490528762	0.7119122286442187	0.706617414633355	0	0.39487086732182675	0.2288336275057508	0
1.1058278630054277	0.7153418105450794	0.7085654249719004	0	0.3990504439957974	0.22211906847923307	0
1.1144838595344824	0.7188139378287758	0.7104589492044753	0	0.403189205001286	0.21538570016611766	0
1.1231561028641819	0.7223282934197021	0.712297552962361	0	0.40728607642018916	0.20863361630321967	0
1.1318443469776742	0.7258845418341959	0.7140808045334038	0	0.41133999414317307	0.2018629312186052	0
1.1405483496707416	0.7294823349306572	0.7158082780944803	0	0.4153499106919765	0.1950737690701965	0
1.149267856879215	0.7331213055406508	0.7174795507784723	0	0.4193147881166749	0.18826627622734546	0
1.1580026149603893	0.736801072564466	0.7190942054560089	0	0.42323360391584125	0.18144061184997323	0
1.1667523591195925	0.7405212361761973	0.7206518288529343	0	0.42710534603081274	0.1745969570664004	0
1.1755168264601106	0.7442813833784684	0.7221520142759312	0	0.43092901893717206	0.1677355048999722	0
1.1842957510254777	0.7480810860373942	0.7235943609072408	0	0.4347036415645222	0.16085646424141484	0
1.1930888578157037	0.7519198983600781	0.7249784731472619	0	0.4384282449711024	0.15396006463257164	0
1.2018958796545838	0.7557973643495574	0.7263039635673592	0	0.4421018797099326	0.14704654311437462	0
1.2107165326115987	0.759713007164602	0.727570449357252	0	0.44572360565681535	0.1401161635671689	0
1.2195505460296576	0.7636663424855731	0.7287775570673569	0	0.4492925046851047	0.13316919317874967	0
1.2283976362178723	0.7676568670225358	0.7299249189913607	0	0.4528076699534028	0.1262059231328987	0
1.2372575249192403	0.7716840669002014	0.7310121759858192	0	0.4562682135827264	0.1192266541052892	0
1.2461299253322013	0.775747411520644	0.7320389758763737	0	0.4596732612455169	0.11223170726239985	0
1.2550145581116687	0.7798463610261056	0.7330049756050178	0	0.46302195852171757	0.10522141163718787	0
1.2639111377381298	0.783980360271574	0.7339098397947985	0	0.4663134657320823	0.09819611483881972	0
1.272819379413363	0.78814884216889	0.7347532417592593	0	0.46954696071527086	0.09115617757298212	0
1.281739001664225	0.7923512291428132	0.7355348638597515	0	0.47272163980259607	0.08410197151968588	0
1.2906697222996304	0.7965869314763763	0.7362543972392975	0	0.47583671638337083	0.0770338824527808	0
1.2996112526277839	0.8008553447499329	0.7369115416048561	0	0.4788914190516021	0.06995231474019474	0
1.3085633121835418	0.8051558570643397	0.7375060065439579	0	0.4818849967868475	0.06285767959064342	0
1.317525619962492	0.8094878451430303	0.7380375109034661	0	0.4848167158928245	0.05575040187973325	0
1.326497893961884	0.8138506743303385	0.7385057829437162	0	0.4876858599400119	0.048630920399436395	0
1.335479857530588	0.8182437019259071	0.7389105607933424	0	0.4904917318285302	0.04149968269062109	0
1.3444712302805293	0.8226662730131654	0.7392515920999377	0	0.49323365091466675	0.03435715211650496	0
1.3534717369137865	0.8271177250245655	0.7395286345553566	0	0.495910955802602	0.027203800707181806	0
1.36248110237624	0.8315973856354902	0.7397414557661296	0	0.4985230028234897	0.02004011284909011	0
1.371499056921792	0.8361045755481353	0.7398898334570114	0	0.5010691674901735	0.012866581091842251	0
1.3805253297787847	0.8406386056141449	0.7399735553891433	0	0.5035488426293836	0.0056837110093990485	0
1.389559652336607	0.8451987786799802	0.7399924195340031	0	0.5059614393060625	-0.0015079815146128352	0
1.3986017604995313	0.8497843910576139	0.7399462341145444	0	0.5083063873853794	-0.008707972351108179	0
1.407667401320424	0.85440290557497	0.7398345627197919	0	0.5105871000665241	-0.015928479490085617	0
1.4167628738332274	0.8590570735524959	0.7396567350500052	0	0.5128042406459128	-0.02317419122820249	0
1.425887948910207	0.8637463265388478	0.7394120980817015	0	0.5149567643593471	-0.030444581878019152	0
1.435042403396708	0.8684700824603196	0.739100006228179	0	0.5170436382035627	-0.037739113925015486	0
1.4442260044999813	0.8732277376419668	0.7387198220735748	0	0.5190638376166183	-0.04505722551233849	0
1.453438522323231	0.8780186733104843	0.7382709163195508	0	0.5210163497590383	-0.05239834036149597	0
1.4626797213628493	0.8828422512550022	0.7377526684404145	0	0.5229001719878416	-0.0597618609423889	0
1.4719493694586858	0.887697818556817	0.7371644665436569	0	0.5247143140878231	-0.06714717556144525	0
1.4812472319000494	0.8925847046104105	0.7365057079426285	0	0.5264577973416155	-0.0745536536314549	0
1.490573074962771	0.8975022230692732	0.7357757992188602	0	0.5281296555395575	-0.08198064846627662	0
1.499926661045397	0.9024496693848828	0.7349741568794566	0	0.5297289344116672	-0.08942749339451393	0
1.5093077545398967	0.907426324009489	0.7341002071928839	0	0.5312546930019628	-0.09689350643293534	0
1.5187161245163014	0.9124314539637325	0.7331533860955184	0	0.5327060042691891	-0.10437799242573936	0
1.5281515399352863	0.9174643104401602	0.7321331398133529	0	0.5340819544898323	-0.11188023924558414	0
1.537613765677726	0.922524126808064	0.7310389256013854	0	0.5353816430085965	-0.11939951466316072	0
1.5471025715108544	0.9276101235376664	0.7298702110207915	0	0.5366041838015821	-0.12693507350919167	0
1.556617731912834	0.9327215082812595	0.7286264740404371	0	0.5377487055178387	-0.13448615756533464	0
1.5661590220538089	0.9378574738830261	0.7273072036912327	0	0.5388143511118478	-0.14205199241421507	0
1.5757262125235032	0.9430171956892491	0.7259119010897384	0	0.5398002775557146	-0.1496317833188872	0
1.5853190847939602	0.9481998400469538	0.7244400774415807	0	0.5407056576902513	-0.15722472753921538	0
1.5949374159803813	0.9534045562648538	0.7228912564004092	0	0.5415296787699995	-0.16483000231982492	0
1.604580989377931	0.9586304824769214	0.7212649726758958	0	0.5422715436708168	-0.1724467733059975	0
1.6142495926935212	0.9638767448783468	0.7195607723755313	0	0.5429304707565253	-0.18007419320917684	0
1.6239430147415788	0.9691424561189125	0.717778213714144	0	0.5435056937489889	-0.18771139927605118	0
1.6336610436150396	0.9744267144895421	0.7159168675854577	0	0.5439964618368727	-0.19535751194284734	0
1.6434034745318404	0.9797286083762127	0.7139763162524488	0	0.5444020402383937	-0.20301164110475825	0
1.653170105714865	0.9850472142172189	0.7119561541971786	0	0.5447217100035029	-0.2106728829550944	0
1.6629607325409705	0.9903815935079222	0.709855989536338	0	0.5449547679977143	-0.21834031550227628	0
1.6727751575303687	0.9957307984366645	0.7076754421246871	0	0.5451005273608148	-0.2260130065119225	0
1.6826131879989115	1.001093870807775	0.705414144080428	0	0.5451583174078274	-0.23369001175233758	0
1.6924746256576453	1.0064698365712863	0.7030717423607388	0	0.5451274837128017	-0.24137036699473616	0
1.7023592925256934	1.0118577201501493	0.7006478927712656	0	0.5450073881465203	-0.2490531083098637	0
1.7122670105664983	1.01725653353625	0.698142264660585	0	0.5447974086954754	-0.2567372562606197	0
1.722197595930268	1.022665273353912	0.6955545426896556	0	0.5444969398721895	-0.2644218115837819	0
1.7321508635766558	1.0280829235899567	0.6928844260408775	0	0.5441053929812756	-0.2721057589449707	0
1.7421266293186055	1.0335084569214086	0.6901316281340377	0	0.5436221962681347	-0.2797880686679963	0
1.752124709825934	1.0389408349348257	0.6872958768328905	0	0.5430467950797172	-0.28746769688031404	0
1.762144918887144	1.0443790063199219	0.684376915754201	0	0.5423786522883459	-0.2951435827993357	0
1.7721870751818392	1.0498219113182976	0.6813745022614601	0	0.5416172479919868	-0.3028146548510473	0
1.7822509910860391	1.0552684758844815	0.678288410987838	0	0.5407620804832477	-0.3104798222651907	0
1.792336481484257	1.0607176167085297	0.6751184315070149	0	0.539812665855094	-0.31813798199446136	0
1.8024433605138008	1.066168239695331	0.6718643695282095	0	0.5387685384210603	-0.32578801639594074	0
1.8125714326093594	1.0716192354029461	0.6685260501389327	0	0.5376292519785345	-0.33342878666916387	0
1.8227205058816898	1.0770694865328696	0.6651033138380126	0	0.5363943787424762	-0.34105914320103625	0
1.8328903777484182	1.0825178604851016	0.6615960216279712	0	0.5350635112972599	-0.34867791495822936	0
1.843080846887822	1.0879632160824229	0.6580040513826309	0	0.533636261529893	-0.35628391872900894	0
1.8532916999530409	1.0934043967750673	0.6543273028492647	0	0.5321122627836156	-0.36387594944372414	0
1.8635227207720169	1.098840235905741	0.6505656948995312	0	0.5304911690747939	-0.3714527873524701	0
1.8737736802829317	1.1042695517152048	0.6467191696584683	0	0.5287726571166804	-0.3790131908718655	0
1.8840443464382801	1.109691152988668	0.642787689365711	0	0.526956425271503	-0.3865559042619687	0
1.8943344700827043	1.1151038319969147	0.6387712422505412	0	0.5250421965319994	-0.394079647599771	0
1.904643792923426	1.120506369171747	0.6346698401657526	0	0.5230297178627474	-0.4015831230856747	0
1.9149720490558955	1.12589753435277	0.6304835184903104	0	0.5209187604439928	-0.4090650165512891	0
1.9253189543705942	1.1312760817455245	0.6262123410036713	0	0.5187091224699619	-0.41652399023310444	0
1.9356842067480933	1.1366407506128304	0.6218564006510823	0	0.5164006300717725	-0.42395868350824184	0
1.946067490627808	1.1419902682424437	0.6174158184012515	0	0.5139931371884016	-0.43136771676455826	0
1.9564684728326427	1.147323348404263	0.6128907457249909	0	0.5114865273268534	-0.43874968900158895	0
1.9668867975897972	1.1526386894876464	0.6082813676045421	0	0.5088807157480056	-0.4461031749840374	0
1.9773220917264493	1.1579349778998091	0.6035879011334015	0	0.5061756492316897	-0.4534267296618881	0
1.9877739553749236	1.163210884119969	0.5988106005468574	0	0.5033713095018567	-0.4607188824136229	0
1.9982419686706023	1.1684650669486474	0.5939497551564535	0	0.5004677126386616	-0.46797814260843723	0
2.0087256873039365	1.1736961721346086	0.5890056922682613	0	0.49746491135692095	-0.47520299737484023	0
2.0192246364614292	1.1789028303209357	0.5839787810499075	0	0.4943629979964639	-0.4823919084177175	0
2.0297383158103086	1.1840836605708116	0.5788694312273621	0	0.49116210441330943	-0.4895433165237296	0
2.0402661943728146	1.1892372689098563	0.5736780965616227	0	0.4878624047996941	-0.4966556391649283	0
2.05080771210475	1.1943622502608406	0.5684052751383294	0	0.4844641165714163	-0.50372727276798	0
2.061362278399346	1.199457188913425	0.5630515111290885	0	0.48096750218385	-0.5107565929419616	0
2.071929272399424	1.204520659933436	0.5576173956464416	0	0.4773728703848462	-0.5177419559845035	0
2.082508034217521	1.2095512263040844	0.5521035723207421	0	0.4736805806433267	-0.5246816944822615	0
2.0930978762937995	1.2145474457737364	0.5465107324983407	0	0.46989104072459087	-0.5315741262844205	0
2.1036980733994	1.219507867543799	0.5408396214258192	0	0.4660047115631119	-0.5384175494433308	0
2.11430786876749	1.224431036685638	0.5350910360097791	0	0.46202210651158176	-0.5452102478024148	0
2.1249264762039863	1.2293154966185826	0.5292658244993531	0	0.45794379180234374	-0.551950493896767	0
2.1355530723149476	1.2341597870925103	0.5233648915596688	0	0.4537703907963487	-0.558636545639053	0
2.146186807706126	1.2389624509354797	0.5173891928845745	0	0.44950258091016104	-0.5652666550913464	0
2.1568267946365927	1.2437220300746612	0.5113397427781811	0	0.44514109968788035	-0.5718390624253217	0
2.1674721261058307	1.2484370757700176	0.5052176039930906	0	0.4406867381897796	-0.5783520094996486	0
2.1781218603467063	1.25310614328558	0.4990238970015881	0	0.43614034829162895	-0.5848037319503673	0
2.188775038738229	1.2577278014311823	0.49275979006063997	0	0.4315028360534519	-0.591192471822049	0
2.19943067774824	1.2623006305506042	0.48642650405563936	0	0.4267751657870127	-0.5975164742480346	0
2.2100877815629953	1.2668232294836195	0.48002530511330543	0	0.4219583550657255	-0.6037739965454049	0
2.220745332844649	1.271294213055861	0.4735575100345832	0	0.4170534792383844	-0.6099633042274949	0
2.231402310142807	1.2757122208317622	0.4670244756056397	0	0.41206166378277276	-0.6160826826189028	0
2.2420576911315115	1.2800759195819822	0.460427596044969	0	0.4069840825984952	-0.6221304398099226	0
2.252710440587264	1.2843839995091673	0.4537683098863671	0	0.40182196358808947	-0.628104900982628	0
2.2633595345237736	1.288635185175936	0.4470480843353295	0	0.3965765768508275	-0.634004423145636	0
2.2740039563395498	1.2928282347103661	0.44026841664707295	0	0.39124923583239446	-0.6398273936689475	0
2.2846427032925534	1.2969619430894141	0.433430828956288	0	0.3858412933707643	-0.645572234512561	0
2.2952747862177874	1.3010351426117466	0.42653686726943824	0	0.3803541409570697	-0.6512374025967724	0
2.3058992422086413	1.3050467082033805	0.41958809194245844	0	0.3747892011794933	-0.656821396940525	0
2.316515134875235	1.3089955576731531	0.4125860759594298	0	0.369147926249491	-0.6623227588364868	0
2.327121558252748	1.312880653236588	0.40553240077415875	0	0.36343179456156444	-0.6677400738403231	0
2.3377176387017355	1.3167010021370005	0.39842865338874306	0	0.3576423082110856	-0.6730719725562441	0
2.348302539234771	1.3204556580010174	0.39127642174363075	0	0.35178098910914546	-0.6783171325019616	0
2.3588754682073168	1.3241437234962208	0.3840772870122485	0	0.34584937248162034	-0.6834742818569078	0
2.369435673025806	1.3277643475274863	0.37683282597637785	0	0.33984900860508205	-0.6885421956379115	0
2.379982443417245	1.331316725790035	0.36954460700060315	0	0.3337814593295263	-0.6935196966126129	0
2.3905151138966536	1.3348001008837296	0.3622141865067656	0	0.3276482949815814	-0.6984056556586569	0
2.401033053085814	1.3382137580519184	0.35484311466538	0	0.3214510990102363	-0.7031989860352712	0
2.4115356857088552	1.3415570315634586	0.34743291830324513	0	0.31519145353516603	-0.7078986526446397	0
2.422022461941224	1.3448292939539828	0.33998512074754533	0	0.30887095596142505	-0.7125036572781321	0
2.4324928838893953	1.348029963658328	0.3325012216017783	0	0.30249120187341516	-0.7170130497478252	0
2.442946474539073	1.3511584945533721	0.32498271734867135	0	0.2960538025416987	-0.7214259136229205	0
2.453382786384891	1.3542143781452203	0.31743109402134256	0	0.28956037885855973	-0.725741369792489	0
2.4638014024249753	1.3571971432287424	0.30984782524780086	0	0.28301255978480966	-0.7299585765359383	0
2.4742019151253674	1.3601063493844714	0.30223438647427237	0	0.2764119948307969	-0.7340767209241398	0
2.4845839349375094	1.362941589253878	0.2945922479163936	0	0.2697603482921536	-0.7380950226656363	0
2.494947072641138	1.3657024835701783	0.2869228867345756	0	0.26305931016748957	-0.7420127277524898	0
2.5052909359363826	1.368388680533704	0.27922778900165585	0	0.2563105983386546	-0.7458291082931947	0
2.5156151282790606	1.370999855875926	0.27150845005375396	0	0.24951595933675347	-0.7495434633811014	0
2.5259192311896213	1.37353570895232	0.2637663872964285	0	0.24267718010079817	-0.7531551143656136	0
2.5362028096572145	1.375995965002819	0.2560031358890866	0	0.23579608472267466	-0.7566634089432787	0
2.5464654018676476	1.3783803736011073	0.2482202561871835	0	0.2288745415252478	-0.7600677198873883	0
2.5567065093449286	1.380688707620378	0.24041934103327373	0	0.22191447006511378	-0.7633674445578618	0
2.566925606222526	1.3829207667236014	0.23260200851758325	0	0.21491783514759988	-0.7665620109355339	0
2.577122133275753	1.3850763772963315	0.2247699062239984	0	0.2078866509512894	-0.7696508786447619	0
2.5872954928274416	1.3871553928012719	0.21692471485108208	0	0.20082298455614672	-0.7726335406296306	0
2.5974450568200083	1.389157696893486	0.2090681416436467	0	0.19372895020129216	-0.7755095288457367	0
2.6075701766905617	1.3910832065187404	0.20120191221206668	0	0.18660670186136338	-0.7782784199978602	0
2.617670181981996	1.3929318725512316	0.1933277709286793	0	0.1794584333814659	-0.780939837795575	0
2.6277443932536677	1.3947036829319404	0.1854474700965295	0	0.17228636826812047	-0.7834934588448341	0
2.6377921364761407	1.3963986654695706	0.1775627577155174	0	0.16509274793332895	-0.7859390180974688	0
2.6478127582760367	1.3980168901208399	0.16967536435175476	0	0.1578798188496497	-0.7882763135791985	0
2.6578056324037553	1.399558469249673	0.1617869967412882	0	0.15064982562506643	-0.7905052082084371	0
2.667770184991134	1.401023560258201	0.15389931644432114	0	0.14340499017367758	-0.7926256350345011	0
2.6777058999310848	1.4024123643692905	0.1460139340286491	0	0.13614750488236693	-0.7946375968916637	0
2.6876123476016094	1.4037251281379988	0.13813238467788186	0	0.12887950852525162	-0.7965411699617507	0
2.6974891868871063	1.4049621404192594	0.1302561248992207	0	0.12160308141184206	-0.7983365007001582	0
2.7073361957758553	1.4061237324723637	0.12238650648826781	0	0.11432021944219654	-0.8000238072356793	0
2.717153267894283	1.407210273045538	0.11452477765234326	0	0.10703283314091759	-0.8016033734001937	0
2.7269404182125387	1.408222164495223	0.10667207699237606	0	0.09974274012131136	-0.8030755441523021	0
2.7366978011088507	1.4091598397742515	0.0988294176837305	0	0.09245164844721639	-0.8044407221584695	0
2.7464257285743843	1.410023758624778	0.09099767160371033	0	0.08516113991148397	-0.8056993631096504	0
2.7561246343148222	1.4108143987524806	0.08317759721071505	0	0.0778726941207377	-0.8068519636070569	0
2.765795105998751	1.4115322533792054	0.07536981284474556	0	0.07058766193300108	-0.807899058217611	0
2.775437866768017	1.4121778241790703	0.06757481107752415	0	0.06330727721830558	-0.80884120969008	0
2.785053776439888	1.4127516161376201	0.05979295745321048	0	0.05603265424297766	-0.8096790018615255	0
2.7946438138467764	1.4132541314557818	0.05202450472056272	0	0.04876479968753773	-0.8104130310651759	0
2.8042090784807914	1.413685865046528	0.044269591684826456	0	0.041504610461179106	-0.8110438997666621	0
2.8137507834143	1.4140472996855065	0.036528249314942265	0	0.03425287844603356	-0.8115722096080112	0
2.823270226214252	1.4143389009028682	0.028800424918766686	0	0.027010312335807644	-0.8119985539933181	0
2.8327687977095266	1.4145611139158158	0.021085975794184766	0	0.019777531035580713	-0.8123235135871038	0
2.8422479558420575	1.4147143597705378	0.013384691361813921	0	0.01255508387629184	-0.812547650595936	0
2.851709213066234	1.4147990327185573	0.005696304441199111	0	0.00534346078390745	-0.8126715048013127	0
2.8611541357674453	1.4148154981426349	-0.0019795071450273262	0	-0.001856906527497761	-0.8126955903501254	0
2.8705843170940657	1.4147640907742824	-0.009643097287762168	0	-0.009045622945264318	-0.8126203929312893	0
2.880022896006104	1.414644764401317	-0.017312333402801694	0	-0.01623872501552452	-0.8124458571843282	0
2.889478375909445	1.4144571651135678	-0.02499318020723744	0	-0.02344107869534368	-0.8121714939102854	0
2.898952369728536	1.4142009202479022	-0.03268599182051273	0	-0.030652281125077264	-0.8117968029051298	0
2.9084464541056465	1.4138756270444	-0.040391080907725016	0	-0.03787188505458944	-0.8113212564967861	0
2.9179621581526605	1.4134808545778328	-0.048108708372351275	0	-0.045099389465913436	-0.8107443024602119	0
2.9275009389806663	1.4130161468917986	-0.055839062430155614	0	-0.05233422035001725	-0.8100653686436248	0
2.9370641944651976	1.4124810250011606	-0.06358226799555948	0	-0.05957573997251068	-0.8092838658880899	0
2.9466532239610355	1.4118749918428024	-0.07133835402438733	0	-0.06682321690815887	-0.8083991951945065	0
2.956269233954949	1.4111975356302169	-0.07910725745565811	0	-0.074075830472739	-0.807410752489713	0
2.9659133116367613	1.4104481355959917	-0.0868888013931659	0	-0.08133265122815556	-0.8063179368012942	0
2.975586419477219	1.4096262670466009	-0.09468269052756281	0	-0.08859263777947782	-0.8051201573403175	0
2.985289386608686	1.4087314069803798	-0.10248850421180644	0	-0.0958546315443142	-0.8038168413103312	0
2.9950228947305826	1.4077630406623305	-0.11030568540767267	0	-0.10311734786378034	-0.8024074430056329	0
3.0047874753786292	1.4067206675706783	-0.11813353906905222	0	-0.11037937607783448	-0.8008914518815996	0
3.0145835065459328	1.4056038075445572	-0.12597123026592305	0	-0.11763917950679129	-0.7992684008015236	0
3.0244112040008737	1.404412007740021	-0.133817778352545	0	-0.12489509192218466	-0.7975378753362029	0
3.034270629742194	1.403144847690037	-0.1416720651134363	0	-0.13214532708852578	-0.7956995201851651	0
3.0441616837658607	1.4018019463045719	-0.14953282982581964	0	-0.13938797629682456	-0.7937530482933585	0
3.0540841328967785	1.4003829637663385	-0.15739869401669251	0	-0.14662103333361035	-0.7916982424503335	0
3.064037591605875	1.398887609525637	-0.16526814819931004	0	-0.15384238440988976	-0.789534965624361	0
3.074021559600985	1.397315641938081	-0.1731395837829938	0	-0.16104983963061448	-0.7872631590943626	0
3.084035420880065	1.3956668727069366	-0.18101129444500125	0	-0.16824113626446824	-0.7848828474636671	0
3.0940784700025743	1.3939411665341574	-0.1888814989959773	0	-0.17541396158680822	-0.7823941366831992	0
3.1041499234994085	1.3921384422911856	-0.19674835243109282	0	-0.182565964700731	-0.7797972142322855	0
3.114248944151303	1.3902586711953553	-0.20460996693525782	0	-0.18969477720340558	-0.777092344959734	0
3.1243746578688234	1.3883018753404637	-0.21246442686872252	0	-0.1967980280791827	-0.7742798674409097	0
3.134526165391574	1.3862681265048664	-0.2203097995377423	0	-0.20387335451637414	-0.7713601907488807	0
3.1447025781380757	1.3841575393136951	-0.22814416435627893	0	-0.21091842900062432	-0.7683337831589119	0
3.154903004739755	1.381970273586739	-0.23596560362427974	0	-0.21793095149560598	-0.765201174093723	0
3.165126584101305	1.3797065267506796	-0.24377222898728937	0	-0.2249086735149738	-0.7619629418728291	0
3.17537249480755	1.3773665303182134	-0.25156218927739804	0	-0.2318494050874203	-0.7586197073880819	0
3.1856399483945865	1.3749505498103818	-0.2593336659099813	0	-0.23875101043746366	-0.7551721327741377	0
3.1959282071172774	1.3724588789291732	-0.26708488675657815	0	-0.24561141996120214	-0.7516209119430789	0
3.2062365843969416	1.3698918373652096	-0.27481412660501175	0	-0.2524286300345163	-0.7479667664088577	0
3.2165644328481138	1.367249771812289	-0.28251969827012424	0	-0.2592006945036802	-0.7442104457516403	0
3.226911160157573	1.3645330500689818	-0.2901999645069114	0	-0.26592573443224043	-0.7403527183235353	0
3.237276209809019	1.3617420640936293	-0.2978533235830512	0	-0.27260192459545757	-0.7363943747698385	0
3.247659062287924	1.358877228128916	-0.3054782102203383	0	-0.2792274935130786	-0.7323362246023567	0
3.2580592243568915	1.3559389801995414	-0.3130730877506522	0	-0.28580071581246896	-0.7281790976252637	0
3.268476230755595	1.3529277804125568	-0.3206364494709403	0	-0.2923199126169709	-0.7239238408931754	0
3.2789096261080624	1.3498441151145575	-0.3281668056592463	0	-0.2987834395836293	-0.7195713240104898	0
3.2893589658852656	1.346688495941498	-0.3356626846467756	0	-0.3051896871832039	-0.7151224372541106	0
3.2998238066273538	1.3434614621766732	-0.3431226262050958	0	-0.31153707441793477	-0.7105780944217198	0
3.3103036935378194	1.3401635843134974	-0.35054517332267815	0	-0.3178240413234214	-0.7059392374098492	0
3.320798164017915	1.3367954629088306	-0.35792887549791735	0	-0.3240490513569941	-0.701206834202953	0
3.3313067298906143	1.3333577343237955	-0.36527227709396015	0	-0.33021058122176244	-0.6963818865917504	0
3.3418288917921197	1.3298510662810386	-0.3725739284600112	0	-0.336307129962227	-0.6914654236251674	0
3.3523641121473844	1.326276167046078	-0.3798323682133903	0	-0.34233720392035893	-0.6864585142281966	0
3.3629118278048016	1.3226337817422882	-0.38704613337362526	0	-0.34829932514060863	-0.6813622618006832	0
3.37347143076587	1.3189246994713815	-0.39421374756901895	0	-0.35419202158709623	-0.6761778139969943	0
3.3840422922666775	1.3151497454632155	-0.40133373895884106	0	-0.36001384196017056	-0.6709063516038997	0
3.394623740163103	1.311309789416166	-0.4084046263477828	0	-0.36576334430021595	-0.6655491001091197	0
3.4052150653880635	1.3074057437753275	-0.41542492524210073	0	-0.3714391011091085	-0.6601073272346933	0
3.4158155270045834	1.3034385622631195	-0.42239315281255163	0	-0.37703970349746174	-0.6545823408832763	0
3.4264243440925943	1.2994092432249145	-0.429307824172852	0	-0.3825637583415074	-0.6489754938382146	0
3.43704071326429	1.2953188232456798	-0.4361674654437584	0	-0.3880098989052527	-0.6432881749632113	0
3.4476637949811137	1.2911683824145677	-0.44297060635172925	0	-0.3933767790491952	-0.6375218166627047	0
3.458292718267916	1.2869590426481914	-0.4497157849361655	0	-0.3986630771913274	-0.6316778927151276	0
3.468926596340922	1.282691961400543	-0.4564015589406387	0	-0.4038675053811876	-0.625757909757069	0
3.4795645229580563	1.2783683327233646	-0.463026504709114	0	-0.4089888084507966	-0.6197634090255186	0
3.490205576123885	1.2739893853570763	-0.4695892207241879	0	-0.41402576681009484	-0.6136959640119907	0
3.500848818794864	1.26955638192891	-0.4760883291848176	0	-0.4189771976955379	-0.6075571796880989	0
3.5114933081668895	1.2650706144579997	-0.48252248271195847	0	-0.42384196028362026	-0.6013486866514152	0
3.522138101532898	1.2605334010304357	-0.4888903686546943	0	-0.42861895882813233	-0.595072136932309	0
3.5327822555097503	1.2559460851611637	-0.4951907092506748	0	-0.43330714261213693	-0.5887292035473574	0
3.543424831305801	1.2513100325188162	-0.501422265308519	0	-0.43790550851829846	-0.582321576427066	0
3.5540648953376777	1.2466266295521533	-0.5075838369826309	0	-0.4424131013759459	-0.5758509609949598	0
3.5647015331294902	1.2418972761596274	-0.5136742720557156	0	-0.4468290197239547	-0.5693190685355445	0
3.5753338382025586	1.2371233892776583	-0.5196924595674726	0	-0.4511524107858941	-0.5627276216622044	0
3.5859609317394	1.2323063927533542	-0.5256373409568575	0	-0.4553824781136059	-0.5560783408502153	0
3.5965819439272155	1.227447724340328	-0.531507899328675	0	-0.459518473438935	-0.5493729546202546	0
3.6071960360865405	1.2225488242715188	-0.537303171559368	0	-0.4635597048221473	-0.5426131842902646	0
3.6178023912615194	1.2176111380581414	-0.54302224256821	0	-0.4675055320297108	-0.5358007483659804	0
3.628400220290671	1.2126361122476086	-0.5486642481158669	0	-0.4713553679340915	-0.5289373572087849	0
3.6389887625766426	1.2076251925894121	-0.5542283745442712	0	-0.4751086777140202	-0.5220247110205957	0
3.649567282834685	1.2025798241453707	-0.5597138563703581	0	-0.4787649766161203	-0.5150645005017036	0
3.660135080476786	1.197501445413058	-0.5651199803944023	0	-0.48232383206366775	-0.5080583992386143	0
3.670691480534966	1.19239149125684	-0.5704460801244023	0	-0.4857848592700779	-0.5010080682291611	0
3.6812358364798734	1.187251390252711	-0.5756915364195118	0	-0.4891477210537365	-0.4939151526875522	0
3.6917675372880447	1.1820825599225797	-0.5808557800460454	0	-0.49241212877746704	-0.48678127592001513	0
3.7022859942963082	1.1768864118930569	-0.585938284199918	0	-0.4955778368920019	-0.47960804687940695	0
3.712790652781155	1.1716643450200592	-0.5909385692403126	0	-0.49864464527496305	-0.47239705109498603	0
3.7232809836089165	1.1664177483380143	-0.5958561976213882	0	-0.5016123953754404	-0.4651498551439371	0
3.7337564827058487	1.1611480002596082	-0.6006907727361513	0	-0.5044809688985091	-0.45786800593258287	0
3.7442166757282433	1.1558564651865455	-0.6054419400993751	0	-0.5072502878548587	-0.4505530263806553	0
3.7546611130772978	1.1505444950084542	-0.6101093840199788	0	-0.5099203119148927	-0.4432064178397748	0
3.765089366552031	1.1452134298860874	-0.6146928251818192	0	-0.5124910364161751	-0.4358296615110278	0
3.7755010342314237	1.1398645948861916	-0.6191920218764176	0	-0.5149624924564834	-0.4284242141065319	0
3.7858957329887337	1.13449930298024	-0.6236067657915411	0	-0.5173347439403092	-0.42099151229911247	0
3.79627310023533	1.129118853392056	-0.6279368819310802	0	-0.5196078870043636	-0.4135329707231723	0
3.806632792526383	1.1237245315916775	-0.6321822271661135	0	-0.521782048692584	-0.4060499822379292	0
3.8169744839784365	1.118317609439416	-0.6363426887579147	0	-0.5238573856613769	-0.39854391838602177	0
3.82729786630974	1.112899344527697	-0.6404181835726115	0	-0.5258340832666116	-0.39101612872556313	0
3.837602645090535	1.1074709815525452	-0.6444086558277854	0	-0.5277123539670117	-0.3834679429691834	0
3.847888536874248	1.1020337532888358	-0.6483140753284812	0	-0.5294924360758619	-0.3759006725700976	0
3.858155277707311	1.0965888755751125	-0.6521344400146254	0	-0.5311745944767405	-0.36831560395723234	0
3.868402607115747	1.0911375553029559	-0.6558697692657907	0	-0.5327591171837456	-0.36071400986307767	0
3.878630282241164	1.0856809824749554	-0.6595201085734428	0	-0.5342463170268736	-0.35309713845954893	0
3.888838067609036	1.0802203352065463	-0.6630855251420403	0	-0.5356365293442655	-0.3454662205140734	0
3.8990257326978677	1.0747567806488432	-0.6665661065865186	0	-0.5369301111902978	-0.3378224708731551	0
3.9091930566153117	1.0692914721197153	-0.6699619620823549	0	-0.5381274414779434	-0.3301670846353407	0
3.9193398246081315	1.0638255506191203	-0.6732732206621872	0	-0.5392289200098053	-0.3225012394421086	0
3.9294658294109714	1.0583601437698678	-0.67650003119141	0	-0.5402349671567316	-0.31482609416113283	0
3.9395708664205284	1.052896368105803	-0.6796425603808947	0	-0.5411460229302147	-0.3071427922632238	0
3.949654731042976	1.0474353302211472	-0.6827009916691562	0	-0.5419625464835364	-0.2994524636170803	0
3.9597172262712697	1.041978122388217	-0.6856755272084465	0	-0.5426850164429088	-0.29175621848963657	0
3.969758159263898	1.0365258241270108	-0.6885663863737328	0	-0.5433139301798848	-0.2840551499020088	0
3.979777337524662	1.0310795040182208	-0.6913738043164571	0	-0.5438498032496277	-0.27635033634673656	0
3.98977456510007	1.0256402215274414	-0.6940980306970982	0	-0.5442931690364075	-0.2686428445442233	0
3.9997496524964307	1.020209021370379	-0.6967393321713085	0	-0.5446445790243909	-0.26093372162982664	0
4.0097024059496835	1.0147869391135609	-0.6992979891868272	0	-0.5449046020774047	-0.2532240032486692	0
4.019632634481129	1.0093749971051325	-0.7017742976413808	0	-0.5450738245237007	-0.24551470794774885	0
4.029540142364378	1.0039742083546472	-0.7041685667430302	0	-0.5451528498025215	-0.23780684286153106	0
4.039424735453138	0.9985855728651124	-0.7064811204064707	0	-0.5451422984391413	-0.23010139865900728	0
4.04928622145942	0.9932100772648802	-0.7087122970096051	0	-0.5450428077613245	-0.22239934916495466	0
4.059124422817864	0.9878486875895839	-0.7108624518380086	0	-0.544855031301396	-0.214701641129975	0
4.068939136366381	0.9825023710557933	-0.7129319479248157	0	-0.5445796392349095	-0.20700922562589794	0
4.078730160274425	0.9771720811741886	-0.714921162154087	0	-0.5442173181944623	-0.1993230369275131	0
4.088497289388682	0.971858760080857	-0.7168304840672014	0	-0.5437687712225006	-0.19164399603517976	0
4.098240310073223	0.9665633411355395	-0.7186603147893662	0	-0.5432347179994782	-0.18397301463401827	0
4.10795901719632	0.961286739484929	-0.7204110700964828	0	-0.5426158938333152	-0.17631098161680803	0
4.117653194227104	0.9560298626838263	-0.7220831764779646	0	-0.5419130505808711	-0.1686587786457601	0
4.127322623913187	0.9507936046906823	-0.7236770730364933	0	-0.5411269559986843	-0.16101727165474863	0
4.136967084265036	0.945578847848575	-0.7251932106424696	0	-0.540258393912404	-0.1533873139256895	0
4.146586354878449	0.9403864592729465	-0.726632052778043	0	-0.5393081635265508	-0.1457697409996089	0
4.156180210832278	0.9352172939666771	-0.7279940743743915	0	-0.5382770797891342	-0.1381653754176271	0
4.165748426144958	0.9300721927678441	-0.7292797621747837	0	-0.537165972919214	-0.1305750239089479	0
4.1752907685387735	0.9249519849817872	-0.7304896138699567	0	-0.535975688872529	-0.12299948147458885	0
4.1848070093810295	0.9198574828631251	-0.7316241392224035	0	-0.5347070879843984	-0.11543952343421965	0
4.1942969089120545	0.9147894893580945	-0.7326838580725021	0	-0.533361046708952	-0.1078959170996779	0
4.203760234093843	0.9097487883792669	-0.7336693022866266	0	-0.5319384550666926	-0.1003694075453474	0
4.2131967450180206	0.9047361519119028	-0.7345810139786165	0	-0.5304402183045519	-0.0928607283646863	0
4.222606200661854	0.8997523367736655	-0.7354195459957561	0	-0.5288672559256483	-0.0853705970612584	0
4.231988361400676	0.8947980831402408	-0.7361854618923829	0	-0.5272205010070845	-0.07789971301898557	0
4.2413429815955395	0.8898741183178485	-0.7368793350920202	0	-0.5255009012552302	-0.07044876338458	0
4.250669823084617	0.8849811494968541	-0.7375017496982266	0	-0.5237094163246295	-0.06301841231260115	0
4.259968636609207	0.8801198733897244	-0.7380532989213222	0	-0.5218470210212799	-0.05560931575922968	0
4.2692391839956265	0.8752909644787868	-0.7385345862969268	0	-0.519914700754707	-0.0482221038196353	0
4.278481218050494	0.8704950854264292	-0.7389462241938656	0	-0.5179134552318686	-0.04085739676477361	0
4.287694500308008	0.8657328777282587	-0.7392888344811926	0	-0.5158442944727023	-0.03351579092942593	0
4.296878788050732	0.8610049683759042	-0.7395630476091217	0	-0.5137082412368211	-0.026197869094899545	0
4.3060338389977915	0.8563119673269618	-0.739769502596481	0	-0.5115063297524456	-0.018904196803791913	0
4.315159415459166	0.8516544653132614	-0.7399088468075207	0	-0.5092396043538592	-0.011635319112495662	0
4.324255278998188	0.8470330365260242	-0.7399817355083631	0	-0.5069091203921976	-0.004391764917391355	0
4.333321198184136	0.8424482346314347	-0.7399888316212507	0	-0.5045159418902888	0.0028259591334186627	0
4.342356940724456	0.8379005967488936	-0.7399308053025138	0	-0.5020611431420563	0.010017362275841803	0
4.351382497618767	0.8333805405599253	-0.7398079860750971	0	-0.4995400824681139	0.0171980566396525	0
4.360400078001932	0.8288875123713555	-0.7396205643713784	0	-0.49695268483172755	0.024369505016937812	0
4.3694094116588	0.8244222003088204	-0.7393687477826973	0	-0.4942995570484677	0.03153120865746526	0
4.378410231665933	0.819985281580274	-0.7390527537818755	0	-0.49158132267209287	0.03868268366823724	0
4.3874022623636355	0.8155774281562573	-0.7386728100132759	0	-0.4887986255963167	0.0458234516296534	0
4.396385231070763	0.8111993007128914	-0.7382291538384069	0	-0.48595212657898457	0.052953049073205465	0
4.405358864853843	0.8068515499934217	-0.7377220322753795	0	-0.48304250414249533	0.06007102506834036	0
4.41432288191208	0.802534820702804	-0.7371517024362928	0	-0.480070457420306	0.06717693454189098	0
4.423277006968966	0.7982497437963629	-0.7365184305463753	0	-0.4770367011544906	0.07427035062687125	0
4.432220958956888	0.7939969421809078	-0.735822492559787	0	-0.4739419697075095	0.08135085502649259	0
4.441154453557101	0.7897770291983629	-0.7350641739838044	0	-0.47078701630408926	0.08841804015565734	0
4.450077207517882	0.785590606325259	-0.7342437694231171	0	-0.4675726115114863	0.09547151266952075	0
4.458988939674078	0.7814382624893436	-0.7333615822778735	0	-0.4642995427562813	0.1025108943613471	0
4.467889365069983	0.7773205765904236	-0.7324179251532341	0	-0.46096861640232467	0.10953581760344011	0
4.47677819904872	0.7732381153469035	-0.7314131193540205	0	-0.45758065623780114	0.11654592865522144	0
4.4856551568806795	0.7691914332534203	-0.7303474947571579	0	-0.4541365035352706	0.1235408874300922	0
4.494519956108162	0.7651810713109669	-0.7292213893445492	0	-0.4506370160432495	0.13052036938877934	0
4.503372310447112	0.7612075595857852	-0.7280351497982344	0	-0.44708307029913386	0.13748406077147732	0
4.512211937407119	0.7572714135586124	-0.7267891303686329	0	-0.44347555853989884	0.14443166461902116	0
4.521038556424504	0.7533731348150235	-0.7254836928607851	0	-0.4398153892725541	0.15136289930261818	0
4.529851884572662	0.749513212758159	-0.7241192070824901	0	-0.4361034889466677	0.15827749514724643	0
4.538651640286867	0.7456921227655617	-0.7226960501469062	0	-0.4323408003383239	0.1651751973383789	0
4.547437552306973	0.7419103221979535	-0.7212146047234238	0	-0.4285282785071392	0.17205577288289103	0
4.556209341285516	0.7381682582289495	-0.7196752618119171	0	-0.4246668985356211	0.178918996139249	0
4.564966739295749	0.7344663593088044	-0.7180784172354575	0	-0.42075764692197526	0.18576466402463343	0
4.573709475341149	0.7308050412607614	-0.7164244738805585	0	-0.4168015277374846	0.1925925845827458	0
4.582437281951733	0.7271847043375266	-0.7147138403289766	0	-0.412799559583495	0.19940258204434275	0
4.591149894411845	0.7236057334524446	-0.7129469307406145	0	-0.408752775752282	0.20619449610223647	0
4.599847063891145	0.7200684927727702	-0.7111241618093982	0	-0.404662217836824	0.2129681919972478	0
4.608528527758996	0.7165733377944872	-0.7092459585972625	0	-0.4005289493972492	0.21972353723083918	0
4.617194042860027	0.7131206017333903	-0.7073127473162002	0	-0.39635404013856745	0.22646042731323648	0
4.6258433633433	0.7097106044966861	-0.7053249596962178	0	-0.39213857613590286	0.23317876830776466	0
4.6344762559431665	0.7063436465781947	-0.7032830292684205	0	-0.38788365224767835	0.23987848850342525	0
4.643092482900367	0.7030200157631592	-0.7011873950159178	0	-0.3835903802411076	0.24655952492848215	0
4.651691825283218	0.6997399780789614	-0.6990384954834785	0	-0.37925987702039266	0.25322184120268443	0
4.660274059671668	0.69650378684292	-0.6968367740785542	0	-0.37489327597136873	0.2598654091954989	0
4.668838978358726	0.693311674986114	-0.694582673710461	0	-0.37049171656479307	0.26649022440430625	0
4.677386377439197	0.6901638596719732	-0.692276639400651	0	-0.36605635009127496	0.27309629643212113	0
4.68591605962335	0.6870605412834356	-0.6899191172532166	0	-0.36158833801460466	0.27968365086123353	0
4.694427839343266	0.6840019016734269	-0.6875105526627954	0	-0.35708884902963633	0.2862523328697921	0
4.70292153601118	0.6809881067384944	-0.6850513917964296	0	-0.3525590623306154	0.29280240168279836	0
4.711396980729401	0.6780193041361476	-0.6825420793201749	0	-0.3480001638117354	0.29933393539315195	0
4.719854013998287	0.6750956242842748	-0.6799830586220249	0	-0.3434133469960435	0.3058470288165	0
4.728292485142634	0.672217180723481	-0.6773747715946989	0	-0.33879981309565865	0.312341792661304	0
4.736712253292226	0.6693840699513852	-0.6747176579519714	0	-0.33416077023854396	0.318818353881475	0
4.745113186245125	0.6665963719886984	-0.6720121552023739	0	-0.3294974338617374	0.325276854385115	0
4.753495168702903	0.6638541478759732	-0.6692586955650143	0	-0.3248110218858907	0.33171745693167176	0
4.761858086827656	0.6611574449884708	-0.6664577105813845	0	-0.3201027630872761	0.3381403328163566	0
4.77020185000439	0.6585062901875013	-0.6636096235107484	0	-0.31537388468407596	0.3445456781301159	0
4.778526366074713	0.6559006980478557	-0.6607148572249157	0	-0.31062562607585537	0.3509336942660853	0
4.786831568090672	0.6533406626280578	-0.6577738246520402	0	-0.3058592234782525	0.3573046079720761	0
4.795117389626863	0.6508261654980837	-0.65478693691203	0	-0.3010759237983742	0.3636586519052758	0
4.8033837822736025	0.6483571705671355	-0.651754596795034	0	-0.29627697447149354	0.369996077543911	0
4.811630711450648	0.6459336257371967	-0.6486771997397938	0	-0.29146362565928596	0.376317151449378	0
4.819858151071077	0.6435554647702368	-0.6455551354196086	0	-0.28663713322813633	0.38262215064131966	0
4.82806609390367	0.641222604580503	-0.6423887834325592	0	-0.2817987525634228	0.388911369992377	0
4.836254540353176	0.6389349488078658	-0.6391785171375313	0	-0.2769497450405337	0.3951851130707354	0
4.84442350761753	0.6366923855232695	-0.6359246997406622	0	-0.2720913725532785	0.40144369858638196	0
4.852573030071535	0.6344947875474833	-0.6326276836222874	0	-0.26722489717312525	0.4076874601019337	0
4.860703149688707	0.6323420153966512	-0.6292878137816018	0	-0.2623515868158115	0.4139167381005156	0
4.8688139246732565	0.630233915260267	-0.6259054239965065	0	-0.25747271008468536	0.42013188599274204	0
4.876905428964394	0.6281703195377192	-0.622480836560275	0	-0.25258953654363614	0.4263332691190522	0
4.884977749862873	0.6261510478256515	-0.6190143628570993	0	-0.2477033381636343	0.4325212623006251	0
4.893030992143834	0.6241759062602905	-0.6155063011881591	0	-0.2428153868793051	0.4386962523493739	0
4.901065270636157	0.6222446897234257	-0.6119569395839293	0	-0.23792695916038883	0.444858631722582	0
4.909080721727738	0.6203571794186007	-0.6083665503627788	0	-0.233039329121121	0.45100880667665283	0
4.917077488434267	0.6185131468139803	-0.6047353963579719	0	-0.22815377773656137	0.45714718512954877	0
4.925055736735799	0.6167123501634886	-0.6010637232167134	0	-0.2232715830383858	0.4632741884967984	0
4.933015643026702	0.6149545378117174	-0.5973517646648692	0	-0.2183940279570033	0.4693902413458766	0
4.9409574055071035	0.613239446015282	-0.5935997368560321	0	-0.2135223935638228	0.47549577941559895	0
4.948881231755248	0.6115668020624193	-0.589807843781606	0	-0.20865796693137847	0.4815912393192251	0
4.956787343549561	0.6099363235088521	-0.5859762747306161	0	-0.20380203846099354	0.48767706147563966	0
4.964675983162878	0.6083477172557565	-0.5821052008531388	0	-0.19895589832016558	0.4937536941673408	0
4.972547401609899	0.6068006823072248	-0.5781947805217299	0	-0.19412084399734544	0.49982158368093954	0
4.980401873838881	0.6052949070790644	-0.5742451514972914	0	-0.18929817133912066	0.5058811851781081	0
4.988239679430469	0.6038300735029634	-0.5702564402075762	0	-0.18448918680239756	0.5119329469534964	0
4.996061116263147	0.6024058546412675	-0.5662287546577014	0	-0.17969519948418752	0.5179773200776885	0
5.003866493452206	0.601021916312358	-0.5621621877124479	0	-0.17491752590372203	0.5240147520252894	0
5.011656136816829	0.5996779163723158	-0.558056814000938	0	-0.1701574871276746	0.5300456899455738	0
5.019430377460151	0.5983735069364533	-0.5539126956830026	0	-0.16541641624363193	0.5360705708292002	0
5.0271895587752615	0.5971083333052775	-0.549729878646726	0	-0.16069565456591603	0.5420898258863293	0
5.034934030087204	0.5958820351646198	-0.5455083957844771	0	-0.1559965560092482	0.5481038745331808	0
5.0426641510530645	0.5946942459687993	-0.5412482645441618	0	-0.15132048490871092	0.5541131266721612	0
5.050380281625642	0.5935445945551623	-0.5369494924149824	0	-0.146668822580478	0.5601179737068003	0
5.058082783262726	0.592432704872038	-0.5326120764156925	0	-0.14204296700712407	0.566118788222796	0
5.065772013288729	0.5913581966743048	-0.5282360064641989	0	-0.1374443366018134	0.5721159182790803	0
5.073448320125638	0.5903206859415328	-0.5238212684550346	0	-0.13287437333485383	0.5781096822940709	0
5.081112041110135	0.5893197848296723	-0.5193678460055163	0	-0.12833454419686624	0.5841003658727683	0
5.088763492932311	0.588355102475347	-0.5148757266423587	0	-0.1238263468856636	0.5900882127869128	0
5.096402960617558	0.5874262457170826	-0.5103449092086133	0	-0.11935131606075942	0.5960734147042779	0
5.10403069563433	0.5865328184799339	-0.5057754061806178	0	-0.11491102393398245	0.6020561079646087	0
5.111646895907726	0.5856744231226666	-0.5011672570637492	0	-0.11050709107494454	0.6080363560766092	0
5.119251702764022	0.5848506594805144	-0.4965205321186631	0	-0.10614118684244384	0.6140141453798978	0
5.126845179081505	0.5840611257725135	-0.4918353478581764	0	-0.10181504013611879	0.6199893658572315	0
5.134427292195359	0.5833054185193927	-0.4871118803606043	0	-0.09753044656747357	0.6259617955608348	0
5.141997895584058	0.5825831321941745	-0.48235037997377467	0	-0.09328927542270743	0.6319310839921769	0
5.149556701225981	0.5818938593141352	-0.47755119263296275	0	-0.08909348075161307	0.6378967280543049	0
5.157103262739624	0.5812371890197542	-0.47271477522905864	0	-0.08494510511281457	0.6438580564655642	0
5.16463693825063	0.5806127069980204	-0.4678417247532706	0	-0.08084629305766448	0.649814198176223	0
5.1721568654004155	0.5800199937153947	-0.4629328008001595	0	-0.07679929605069388	0.655764060418448	0
5.179661928610034	0.5794586228021896	-0.45798895407135215	0	-0.07280647966968452	0.6617063007762438	0
5.187150727156521	0.5789281588310222	-0.45301135547477905	0	-0.0688703281237612	0.6676393001253593	0
5.194621546458361	0.5784281544144707	-0.44800142415167704	0	-0.0649934447211764	0.6735611384648724	0
5.202072331525206	0.5779581468343915	-0.44296085498286253	0	-0.06117854882108675	0.6794695729536541	0
5.209500679471442	0.5775176533526695	-0.43789163387076935	0	-0.057428460788457106	0.6853620317080525	0
5.216903822321613	0.5771061673060328	-0.4327960598626433	0	-0.053746090072040995	0.6912356007025651	0
5.2242786350820065	0.5767231530264872	-0.42767675009348255	0	-0.05013440891800652	0.6970870316508532	0
5.231621665388711	0.5763680404407123	-0.4225366290618139	0	-0.046596414912756325	0.702912768072078	0
5.238929181453352	0.576040220028839	-0.4173789036439422	0	-0.043135085306520146	0.7087089869985981	0
5.24619723116191	0.5757390388361434	-0.41220702818305777	0	-0.03975332778735401	0.7144716506387421	0
5.2534217282900695	0.5754637971500185	-0.4070246476969917	0	-0.03645392154708277	0.7201965805514635	0
5.26059854997568	0.5752137468851435	-0.4018355296443355	0	-0.03323945778931524	0.7258795415419242	0
5.267723636740597	0.5749880920288181	-0.3966434902205982	0	-0.030112284697798378	0.7315163280938934	0
5.274793111827318	0.5747859905541015	-0.3914523028057184	0	-0.02707445042182462	0.737102866244799	0
5.2818033592416604	0.574606559450362	-0.38626563293075755	0	-0.024127671007533137	0.7426352825832787	0
5.288751131041937	0.5744488802865433	-0.3810869487268713	0	-0.021273292310291004	0.7481099958013177	0
5.295633593262387	0.574312007364562	-0.3759194741514059	0	-0.01851228401898779	0.7535237589239054	0
5.302448377856322	0.5741949760059958	-0.3707661363302308	0	-0.01584523575296937	0.7588737052681216	0
5.309193601449366	0.574096811481542	-0.36562953686348354	0	-0.013272370407598556	0.7641573670919162	0
5.315867854608262	0.5740165378431302	-0.3605119455741109	0	-0.010793571010633381	0.7693726699803396	0
5.322470192282355	0.5739531858584731	-0.35541529408693157	0	-0.008408407923515139	0.774517927100805	0
5.329000090042095	0.5739058002995829	-0.3503411967965013	0	-0.006116178494333824	0.7795918058120201	0
5.335457435108515	0.5738734458097123	-0.34529094630479384	0	-0.00391593333083361	0.7845933205505933	0
5.341842426303266	0.5738552121827886	-0.3402655814621813	0	-0.0018065324114344829	0.7895217544535518	0
5.348155573416605	0.5738502178384202	-0.3352658797829776	0	0.00021333575225452065	0.7943766577997821	0
5.354397634179649	0.5738576126922204	-0.3302924000791833	0	0.0021451156179132813	0.7991577977622525	0
5.360572147268212	0.5738765902412494	-0.32534344035437557	0	0.003991112266430178	0.8038670839748462	0
5.366681742667119	0.5739063902755744	-0.32041795653043437	0	0.005753296641863953	0.8085057258721232	0
5.372727397857205	0.5739462828426631	-0.3155161900769466	0	0.007433146955244361	0.8130736849269973	0
5.378710178732639	0.5739955686887205	-0.31063828329315385	0	0.009032188915024969	0.8175710100067477	0
5.384631241004775	0.5740535792238958	-0.3057842764776618	0	0.010551988451624819	0.8219978372068271	0
5.390491801742017	0.574119676028888	-0.3009541298366174	0	0.011994137214762926	0.8263543671228586	0
5.396293126218674	0.5741932502252654	-0.29614773350599605	0	0.013360243485062899	0.8306408537864803	0
5.402036505533256	0.5742737215395798	-0.29136492568112865	0	0.014651921996515577	0.8348575869192916	0
5.407723264175431	0.5743605376295279	-0.28660548623038956	0	0.01587079155530743	0.8390048963628395	0
5.413354722465445	0.5744531726728036	-0.28186916820073393	0	0.017018463345417727	0.8430831235222817	0
5.418932223076373	0.574551126846259	-0.2771556759810772	0	0.018096543784359407	0.8470926397171084	0
5.424457088797468	0.5746539246671611	-0.2724647013540988	0	0.01910662362773765	0.8510338146982874	0
5.429930650637124	0.574761114495327	-0.26779590042228707	0	0.02005028161157396	0.8549070360496226	0
5.4353542138899344	0.5748722669182247	-0.26314892314666094	0	0.020929076733531667	0.8587126842053662	0
5.440729081138113	0.5749869742144573	-0.25852339455538553	0	0.02174455110836313	0.8624511480547897	0
5.446056529113295	0.5751048489224327	-0.25391893538587607	0	0.022498225225865535	0.8661228080113609	0
5.451337811216235	0.575225522925736	-0.2493351609127819	0	0.023191597979327086	0.8697280373737706	0
5.456574161777251	0.5753486466285294	-0.24477167818005646	0	0.02382614684023153	0.8732672047684554	0
5.461766796248645	0.5754738880825899	-0.24022808669121704	0	0.024403327439967266	0.8767406737162832	0
5.466916905594393	0.5756009320023521	-0.23570398418763258	0	0.024924572676421786	0.8801487983749026	0
5.472025651814243	0.5757294788245404	-0.23119897152204608	0	0.02539129233983209	0.8834919202770305	0
5.477094179637401	0.575859244209508	-0.22671264326098778	0	0.025804874319114973	0.8867703756985367	0
5.482123606240434	0.5759899580312438	-0.22224459759512483	0	0.026166683725551268	0.8899844885620227	0
5.487115032021129	0.576121363934209	-0.21779442762487664	0	0.026478063895958935	0.8931345770535735	0
5.492069520309061	0.5762532181121515	-0.21336174026299512	0	0.02674033534895035	0.896220940530481	0
5.496988124509665	0.5763852893663903	-0.20894613283813637	0	0.02695479779072855	0.8992438764260395	0
5.501871875813906	0.5765173581626111	-0.20454720476230845	0	0.02712272948581933	0.9022036720985122	0
5.506721768546917	0.5766492156352189	-0.20016457154276135	0	0.02724538732023223	0.905100595934813	0
5.511538790336604	0.5767806638383097	-0.1957978383316536	0	0.02732400822883441	0.9079349154568063	0
5.516323906548804	0.5769115147894107	-0.19144661459229326	0	0.027359808908604625	0.9107068875648289	0
5.521078058593685	0.5770415899105588	-0.1871105163450559	0	0.0273539863325319	0.9134167575006388	0
5.525802165335864	0.5771707195813157	-0.18278916557928887	0	0.027307718342360853	0.9160647596793708	0
5.530497166806712	0.5772987438695776	-0.1784821507631177	0	0.027222163251547093	0.9186511415887176	0
5.5351639406624145	0.5774255098068832	-0.17418910389667738	0	0.027098461216152114	0.9211761169203166	0
5.539803350032288	0.5775508722839466	-0.16990965746524617	0	0.026937734687076064	0.9236398928052519	0
5.544416246875754	0.5776746937462361	-0.1656434418489516	0	0.02674108859442284	0.9260426713154868	0
5.549003457791705	0.5777968434386644	-0.16139009896566572	0	0.02650961136290974	0.928384641921374	0
5.553565799646969	0.5779171974722503	-0.15714926834895812	0	0.026244374766345068	0.9306659896288983	0
5.558104067132458	0.5780356381579012	-0.15292059918560416	0	0.0259464350340432	0.9328868885844451	0
5.5626190441232195	0.5781520539897457	-0.14870374025029648	0	0.02561683271252336	0.9350475077793542	0
5.567111496761106	0.5782663391628861	-0.14449834680817591	0	0.025256593576507107	0.9371480076109426	0
5.5715821788866595	0.5783783934292377	-0.14030407599640238	0	0.024866728736564606	0.939188542504641	0
5.576031830508914	0.5784881217869866	-0.13612058867999688	0	0.024448235212999624	0.9411692601514948	0
5.580461171907155	0.5785954340839534	-0.13194755543593417	0	0.024002097044132576	0.9430902990152725	0
5.5848709200878375	0.5787002451785783	-0.12778464146831897	0	0.023529284166305443	0.9449517955949933	0
5.589261773563089	0.5788024743388394	-0.1236315213217142	0	0.02303075436875384	0.946753877759076	0
5.593634415602988	0.5789020451147622	-0.1194878762303823	0	0.02250745357112724	0.9484966664361476	0
5.597989516873608	0.5789988852021326	-0.11535339200376632	0	0.02196031605897088	0.9501802768836574	0
5.602327745709999	0.5790929264741772	-0.11122774960759255	0	0.021390263604378384	0.9518048226159708	0
5.606649741716829	0.5791841042263765	-0.10711065060141335	0	0.020798209376968163	0.9533704055507827	0
5.61095614741806	0.5792723576988399	-0.1030017873847307	0	0.020185054308380395	0.9548771280869399	0
5.615247590304371	0.579357629525267	-0.09890086058031507	0	0.019551689888119304	0.9563250864403783	0
5.619524685791299	0.5794398656540259	-0.094807576544807	0	0.018898998290478527	0.9577143720084973	0
5.62378804078068	0.579519015280016	-0.09072164426536267	0	0.018227852311418557	0.9590450727300898	0
5.628038247482627	0.5795950306014696	-0.08664278157291694	0	0.017539116805678243	0.960317271349894	0
5.632275896002961	0.5796678669280293	-0.0825707033507463	0	0.016833647125579256	0.9615310494422095	0
5.636501562114677	0.5797374823449725	-0.07850513353419776	0	0.016112291520463215	0.9626864838604732	0
5.640715812424244	0.5798038377061314	-0.07444580042544588	0	0.015375890772516134	0.9637836485807096	0
5.644919204981327	0.579866896546669	-0.0703924363609672	0	0.014625278522291493	0.9648226150715468	0
5.649112287927844	0.5799266249742012	-0.06634477926215296	0	0.013861281939146085	0.9658034521947073	0
5.653295607413831	0.5799829916954191	-0.06230256522851591	0	0.01308472068065741	0.9667262282193071	0
5.6574696916971785	0.58003596772037	-0.058265544126451865	0	0.012296410230281284	0.9675910074479643	0
5.661635070948714	0.5800855265598803	-0.05423346067717796	0	0.011497158625566951	0.9683978548217308	0
5.665792268780258	0.5801316440333307	-0.05020606284558515	0	0.010687768371774138	0.9691468340404681	0
5.66994179771831	0.5801742981624699	-0.04618310644006353	0	0.009869037723709197	0.9698380070172484	0
5.674084162580244	0.5802134691657745	-0.04216435205541873	0	0.00904176043964258	0.970471434877088	0
5.678219863098361	0.580249139436698	-0.038149562725591384	0	0.008206725626867216	0.9710471785992683	0
5.682349399081507	0.5802812935336721	-0.03413849909676341	0	0.00736471702838742	0.971565299761414	0
5.686473260303643	0.5803099180501834	-0.030130929428187014	0	0.006516515409094725	0.9720258592710719	0
5.690591935472231	0.5803350016499988	-0.02612662106429189	0	0.005662897075493489	0.9724289186840501	0
5.694705906676867	0.5803565349924672	-0.022125346004446003	0	0.004804635345283593	0.9727745396744035	0
5.69881564840821	0.5803745107097835	-0.018126882034636846	0	0.003942501097508641	0.9730627842680472	0
5.702921642488485	0.5803889234437692	-0.014130998368536351	0	0.003077259956307256	0.9732937159563487	0
5.707024361640802	0.5803997697409446	-0.010137471795878133	0	0.002209676042878368	0.9734673984669764	0
5.711124279583089	0.5804070480735953	-0.006146077024937273	0	0.0013405101706744564	0.9735838964866835	0
5.715221864860336	0.5804107588056417	-0.002156592846889669	0	0.00047052145853304465	0.9736432754308512	0
5.717436824474328	0.5804112799111213	-1.3840738451176282e-12	0	8.499802966500936e-13	0.9736516132936107	0
