# Supplementary material for: Multi-orbit lunar GNSS constellation design with distant retrograde orbit and Halo orbit combination
Source: Sci Rep. 2023 Jun 22;13:10158. doi: 10.1038/s41598-023-37348-x (PMC10287729; doi:10.1038/s41598-023-37348-x)
Supplement: Supplementary file 1 — Supplementary Information. [file 41598_2023_37348_MOESM1_ESM.zip › supplement materials of the manuscript/Figure 3/Distant Retrograde Orbit/840.csv]

Time (TU)	X (LU)	Y (LU)	Z (LU)	VX (LU/TU)	VY (LU/TU)	VZ (LU/TU)
0	0.7842146212260805	0	0	-5.574514584914523e-13	0.5473049267844822	0
0.0033685662380072154	0.784218105967516	0.0018436167225281475	0	0.0020689619198338213	0.5472905210149283	0
0.00951314850602384	0.7842424124863887	0.005206228743271282	0	0.005842386880291259	0.5471900503842156	0
0.015660179162120907	0.7842899243029736	0.008569268389190888	0	0.009615723141502183	0.5469937188574936	0
0.02181224404605231	0.7843606908137266	0.011933559236881715	0	0.013389530181368485	0.5467014344416743	0
0.027971367387056023	0.7844547844942759	0.015299613890521946	0	0.017164022046630912	0.5463130647712722	0
0.03413951748899012	0.7845723008987996	0.018667909373640643	0	0.020939377839310318	0.5458284374074172	0
0.040318598101482896	0.7847133574020014	0.02203888113733593	0	0.02471573649894776	0.5452473454030929	0
0.046510447028658766	0.7848780919535984	0.025412921122571156	0	0.028493196201903256	0.5445695528625912	0
0.05271682432011209	0.7850666614665213	0.028790370253779753	0	0.03227180760020669	0.5437948020281119	0
0.05893941139831289	0.7852792403328164	0.0321715170238909	0	0.03605157396299774	0.5429228198283637	0
0.06517980194715553	0.785516018592514	0.03555659172877808	0	0.039832446525687557	0.541953325809869	0
0.0714395022178398	0.7857772003074156	0.03894576596483666	0	0.04361432579457145	0.5408860391513954	0
0.07771992374166817	0.7860630015828881	0.042339148151223464	0	0.04739705846785247	0.5397206870125171	0
0.08402238082851095	0.7863736486704261	0.045736781809312954	0	0.05118043748629815	0.5384570124070798	0
0.0903480890431983	0.7867093760688109	0.049138644524294575	0	0.05496420287137424	0.5370947819100658	0
0.09669815932414395	0.7870704243369057	0.052544644726731135	0	0.05874804014998495	0.5356337943295184	0
0.10307359835396326	0.7874570381668777	0.05595462201176076	0	0.06253158270798098	0.5340738880821809	0
0.10947530069209808	0.7878694639234664	0.059368343221291885	0	0.06631440940800883	0.532414950458211	0
0.1159040476395096	0.7883079474816156	0.06278550233400153	0	0.07009604638875545	0.5306569253713673	0
0.12236049972574062	0.7887727315735256	0.06620571715957954	0	0.07387596524859802	0.5287998227439855	0
0.12884518806591613	0.7892640528853783	0.0696285256912496	0	0.07765358076972542	0.5268437285019352	0
0.13535850814889205	0.7897821391657666	0.07305338401663497	0	0.08142825025369921	0.5247888140926753	0
0.1419007067524785	0.7903272056196279	0.07647966090445252	0	0.0851992690548958	0.5226353483689006	0
0.14847187014940358	0.7908994511352624	0.07990663343471331	0	0.0889658671162057	0.5203837095879823	0
0.15507191079790852	0.7914990541218165	0.08333348222202953	0	0.09272720487543248	0.5180343983563913	0
0.16170055561500365	0.7921261682204281	0.08675928787605619	0	0.09648237031652321	0.5155880504293842	0
0.16835733126262598	0.7927809174775867	0.09018302634896613	0	0.10023037455025693	0.5130454509282452	0
0.1750415553366159	0.7934633918324508	0.09360356778039076	0	0.10397015094106206	0.5104075466108993	0
0.18175233210759645	0.7941736429338659	0.0970196780630153	0	0.10770055686795037	0.5076754561677888	0
0.18848854692205227	0.7949116797560813	0.10043002007247988	0	0.11142037473739959	0.5048504806159061	0
0.19524887894981013	0.7956774662514507	0.10383316446729687	0	0.11512832301837718	0.5019341052718966	0
0.2020318104750621	0.7964709189314552	0.10722759879239287	0	0.11882306495587422	0.4989280015713008	0
0.20883565436792093	0.7972919069401642	0.11061174565111964	0	0.12250322668414525	0.4958340191217269	0
0.2156585843563608	0.7981402531488964	0.11398398193155118	0	0.12616741599554412	0.49265417388393795	0
0.2224986746095614	0.7990157371844678	0.11734266214478747	0	0.12981424512295375	0.489390629289703	0
0.22935394690988256	0.799918100390111	0.12068614475263306	0	0.1334423563594604	0.48604567063755755	0
0.23622241999100171	0.8008470521538371	0.12401281860628834	0	0.13705044746531586	0.48262167518671745	0
0.24310215842170502	0.8018022772700565	0.127321128100853	0	0.14063729545019726	0.47912107942904747	0
0.2499913187760901	0.8027834439730919	0.13060959589939852	0	0.14420177760124347	0.47554634505379006	0
0.25688819520066	0.8037902128602001	0.13387684421665597	0	0.14774289094556894	0.471899922956317	0
0.26379125446700324	0.8048222451621788	0.1371216099739468	0	0.15125976517665873	0.46818422098303647	0
0.27069915658137944	0.8058792094674015	0.14034275222332693	0	0.1547516674061665	0.46440157851397457	0
0.2776107806052833	0.8069607896339969	0.14353926124646935	0	0.1582180090089762	0.4605542379463315	0
0.284525222381509	0.8080666886149962	0.14671025396520745	0	0.16165833795673853	0.456644331837291	0
0.2914418077214615	0.8091966346962174	0.14985497614502852	0	0.16507233887173128	0.45267386229472584	0
0.29836007514558094	0.8103503827777192	0.15297279037975667	0	0.16845981801620838	0.44864469860849876	0
0.30527977108391674	0.8115277173454116	0.15606316980406926	0	0.17182069483805343	0.4445585693457184	0
0.3122008318891815	0.8127284529400555	0.15912568591346857	0	0.1751549874371288	0.4404170635519929	0
0.319123365700942	0.8139524341480227	0.1621599965863059	0	0.1784627985276014	0.4362216337363392	0
0.326047635888854	0.8151995354353376	0.16516583509106622	0	0.18174430271599146	0.4319735994518833	0
0.33297404020677274	0.8164696597868242	0.16814299755161824	0	0.1849997323007027	0.4276741549310725	0
0.339903095179934	0.817762737856558	0.171091333057821	0	0.1882293661222273	0.42332437485887375	0
0.34683541143732355	0.8190787250249615	0.1740107303029846	0	0.19143351473471912	0.41892522702580487	0
0.3537716842811414	0.8204176008987369	0.176901111119382	0	0.1946125132202549	0.4144775765216607	0
0.3607126784418751	0.8217793674414557	0.17976242183000057	0	0.19776671169339416	0.4099821943658808	0
0.367659209778847	0.823164046168236	0.18259462373206925	0	0.2008964648809378	0.4054397689516502	0
0.3746121396707039	0.8245716775590801	0.18539768913819335	0	0.20400212785065544	0.4008509099156007	0
0.38157235679488793	0.8260023177354268	0.1881715925573311	0	0.20708404638017847	0.3962161607539811	0
0.3885407863024136	0.8274560405404827	0.190916313098358	0	0.21014255978101587	0.3915359936698829	0
0.3955183531090623	0.8289329299934272	0.1936318188622755	0	0.21317798368908103	0.3868108353503655	0
0.4025060074114955	0.8304330855178388	0.1963180761479777	0	0.21619062046205298	0.38204105132740773	0
0.40950469686632013	0.8319566159354778	0.1989750378154113	0	0.21918074633535042	0.3772269663297846	0
0.4165153758465017	0.8335036411907327	0.2016026462630818	0	0.22214861488480045	0.3723688597025726	0
0.42353898955435626	0.8350742885776652	0.2042008269086189	0	0.2250944498037368	0.3674669781138788	0
0.4305764781236606	0.836668693241589	0.2067694893950859	0	0.22801844634346843	0.36252153458894276	0
0.43762878302129815	0.8382869992834107	0.20930852951416046	0	0.23092077361959126	0.3575327057349155	0
0.44469682728637955	0.8399293548564329	0.21181782172781607	0	0.23380156617135567	0.35250064742424636	0
0.4517815215996134	0.8415959130334012	0.21429722127509665	0	0.23666092637970804	0.3474254923936288	0
0.4588837698227597	0.8432868326522249	0.21674656593251118	0	0.23949892654360608	0.3423073479955335	0
0.4660044652701533	0.8450022770094444	0.21916567449509658	0	0.2423156071860412	0.3371463004874634	0
0.47314448138192783	0.8467424111166899	0.22155434352831302	0	0.24511097327802525	0.3319424234516259	0
0.480304679978848	0.8485074031586515	0.22391235017200273	0	0.24788499747443427	0.3266957734595761	0
0.4874859125458527	0.8502974243412434	0.2262394524618875	0	0.2506376204975442	0.32140639063110793	0
0.49468901502138024	0.8521126471134722	0.22853538757176395	0	0.2533687490449867	0.31607430393337693	0
0.5019148050821863	0.8539532439409409	0.23079987101230565	0	0.2560782547632107	0.31069953468345596	0
0.5091640936105649	0.8558193897041206	0.2330326002639807	0	0.2587659785239077	0.3052820894316863	0
0.5164376740037476	0.8577112584864622	0.2352332514085649	0	0.2614317263397264	0.29982196923289145	0
0.5237363269808426	0.8596290242805203	0.23740148068492578	0	0.2640752711366243	0.2943191673815006	0
0.531060819916078	0.8615728603081452	0.23953692432091384	0	0.26669635245965284	0.288773671162046	0
0.5384119124059901	0.8635429400054188	0.24163920016642154	0	0.2692946783890795	0.28318545882572244	0
0.5457903423944451	0.8655394328041716	0.2437079037558196	0	0.2718699205685169	0.27755451129860165	0
0.5531968445845568	0.8675625085553492	0.24574261363095848	0	0.2744217206590224	0.2718807993208009	0
0.560632140687797	0.8696123344306479	0.2477428885555832	0	0.2769496867878584	0.2661642919299439	0
0.5680969373811614	0.871689073823564	0.24970826708089755	0	0.2794533928306594	0.2604049591265678	0
0.5755919335913785	0.8737928878447329	0.25163826957014546	0	0.2819323808174809	0.25460276731108966	0
0.5831178170404897	0.875923933866219	0.2535323973109335	0	0.28438615966156044	0.24875768293775635	0
0.5906752663786773	0.8780823656106267	0.2553901331164147	0	0.2868142057685303	0.24286967184168567	0
0.5982649477095652	0.8802683316428755	0.2572109405340467	0	0.2892159618252241	0.23693870290521987	0
0.6058875134706287	0.8824819744918377	0.2589942637336459	0	0.29159083641995537	0.23096474990717097	0
0.6135436138589351	0.8847234334375933	0.26073953027103297	0	0.2939382075158802	0.2249477834958528	0
0.6212338832734621	0.8869928400503098	0.2624461479816312	0	0.2962574181125069	0.21888778271590884	0
0.6289589451085019	0.8892903190105892	0.2641135062820646	0	0.2985477777126442	0.21278473217840252	0
0.6367194129840639	0.8916159879177995	0.265740976574347	0	0.3008085626200878	0.20663862198443064	0
0.6445158928734028	0.8939699573792796	0.26732791279688883	0	0.3030390164570417	0.20044944691268482	0
0.6523489779520534	0.8963523288977877	0.2688736504944108	0	0.30523834859251947	0.19421721137532913	0
0.6602192448915744	0.8987631931267568	0.2703775063642209	0	0.30740573313355085	0.18794193326964542	0
0.6681272630840839	0.9012026320737055	0.2718387803059791	0	0.3095403115009338	0.18162363751624425	0
0.676073584615088	0.9036707154151703	0.2732567537623552	0	0.3116411896723988	0.1752623649291323	0
0.684058747755074	0.906167500918459	0.2746306907391137	0	0.3137074392280941	0.1688581703225319	0
0.6920832757872087	0.9086930334287615	0.27595983795076623	0	0.3157380971233157	0.1624111243309791	0
0.70014767185741	0.911247342572079	0.27724342440780125	0	0.31773216454102554	0.15592131843907142	0
0.7082524171477549	0.9138304414545597	0.27848066171939856	0	0.3196886067322674	0.1493888673652184	0
0.7163979790078058	0.9164423285409337	0.279670745911074	0	0.32160635525683584	0.14281390340688976	0
0.7245847928151685	0.9190829811254579	0.28081285536367057	0	0.3234843040038343	0.1361965919736205	0
0.7328132649986889	0.9217523554821738	0.28190615223579496	0	0.3253213105570701	0.1295371300923306	0
0.7410837715050399	0.9244503855634439	0.2829497832340201	0	0.3271161965102528	0.12283574857279815	0
0.7493966524858197	0.9271769804447307	0.28394288003368073	0	0.32886774709159106	0.11609271723523587	0
0.757752208175428	0.9299320221158819	0.28488456007455537	0	0.33057471127194576	0.10930834918119664	0
0.7661506876300939	0.9327153608715595	0.2857739268256074	0	0.3322358006932954	0.10248301086657106	0
0.7745922912617086	0.9355268152143207	0.2866100718670544	0	0.3338496916916186	0.09561712096890845	0
0.7830771547315398	0.9383661655554734	0.28739207525496674	0	0.3354150239125731	0.08871116438721194	0
0.7916053460538639	0.9412331522468377	0.28811900767644893	0	0.33693040195943047	0.0817656954921727	0
0.8001768514644217	0.9441274698263294	0.28878993193429564	0	0.33839439537558713	0.07478135048829063	0
0.8087915738919969	0.9470487654731391	0.289403905930131	0	0.33980554134366486	0.06775884947044399	0
0.8174493035394481	0.9499966279968368	0.28995998407524454	0	0.34116234330087064	0.06069902115500893	0
0.826149721814585	0.9529705880850726	0.29045722179663924	0	0.3424632758236175	0.05360280035637882	0
0.8348923838195104	0.9559701113079546	0.2908946789470036	0	0.343706786538792	0.046471242838349636	0
0.843676690221555	0.9589945874354506	0.29127142361320085	0	0.34489129759009357	0.039305548712138864	0
0.8525018826679722	0.9620433278332805	0.2915865379634359	0	0.3460152114786887	0.032107066476100794	0
0.8613670254211389	0.9651155582021329	0.29183912402643797	0	0.3470769157503284	0.024877308108699054	0
0.8702709754895616	0.9682104073708636	0.2920283101384682	0	0.34807478752962934	0.017617973319657695	0
0.8792123769274004	0.9713269045529034	0.2921532590157017	0	0.34900720214792	0.010330953825024233	0
0.8881896369210127	0.9744639704362114	0.29221317609229047	0	0.3498725406615716	0.003018352173005819	0
0.8972009038540378	0.9776204091054386	0.2922073189608274	0	0.3506691989928423	-0.004317501398977434	0
0.9062456218191821	0.9807954541143408	0.29213498942623184	0	0.35139571868039177	-0.011675314434028652	0
0.9153381399282261	0.9839935648980918	0.29199522700741454	0	0.3520516612450972	-0.01906588532817141	0
0.924477195709234	0.9872137091136455	0.29178706491026957	0	0.35263516625306357	-0.026487273936104304	0
0.933661304946034	0.990454746793501	0.29150958541301736	0	0.35314438410570226	-0.033937334952711666	0
0.9428887207891482	0.9937154158356175	0.2911619306677709	0	0.35357748524655275	-0.04141368598152933	0
0.9521574146479251	0.996994325416091	0.2907433143377978	0	0.35393267258254907	-0.04891369381301065	0
0.9614650511077917	1.0002899476170848	0.2902530344890425	0	0.35420819516051216	-0.05643445641801701	0
0.9708089856124573	1.0036006174952274	0.28969048619459475	0	0.35440236396370095	-0.06397280393537001	0
0.9801862350645656	1.0069245239958446	0.28905517619168186	0	0.35451356806200834	-0.07152527838891093	0
0.9895934899380567	1.0102597160461915	0.28834673556507096	0	0.35454029269446846	-0.0790881475366026	0
0.9990271061471435	1.013604101985676	0.2875649335742593	0	0.35448113731686015	-0.08665740296277392	0
1.008483131995397	1.01695546194677	0.2867096884379201	0	0.3543348337478234	-0.09422878689710586	0
1.0179573215611846	1.0203114559278486	0.28578107812126435	0	0.35410026352193963	-0.10179780852508478	0
1.0274451614497107	1.023669637070914	0.28477934885195477	0	0.3537764741987282	-0.10935977136291516	0
1.0369419291278132	1.027027476517849	0.2837049184825555	0	0.3533626927844144	-0.1169098259455381	0
1.046442754949335	1.0303823898373112	0.28255837646567	0	0.35285833567291125	-0.12444302520657843	0
1.055942669935812	1.0337317585695045	0.2813404825957106	0	0.3522630159335033	-0.13195436819692288	0
1.0654366850403612	1.0370729629029802	0.2800521588867616	0	0.35157654525788457	-0.13943886822757803	0
1.074919853597074	1.0404034082621578	0.278694480046137	0	0.35079893252966243	-0.14689160687270797	0
1.084387344754103	1.043720555466039	0.27726865917272275	0	0.3499303773743605	-0.15430779568679598	0
1.0938345021928866	1.0470219452794916	0.27577603232119713	0	0.3489712606061798	-0.1616828252464152	0
1.1032568998802832	1.0503052213956434	0.27421804078234946	0	0.34792213116728593	-0.1690123107499892	0
1.112650387757414	1.053568149286678	0.2725962125652016	0	0.3467836906409083	-0.17629212860363253	0
1.1220111218689417	1.0568086289944028	0.27091214469180724	0	0.34555677678387164	-0.18351843983839583	0
1.131335591337582	1.0600247061818144	0.26916748481177366	0	0.34424234536902376	-0.19068771011180552	0
1.1406206282731042	1.0632145766487389	0.2673639151236193	0	0.3428414527625707	-0.1977967156662704	0
1.1498634139632289	1.066376588996963	0.2655031367873528	0	0.34135523825467307	-0.20484254573821845	0
1.1590614694511459	1.0695092414302536	0.2635868575836062	0	0.3397849085427951	-0.21182259248067645	0
1.168212645123718	1.0726111778108962	0.26161678042210046	0	0.33813172278908815	-0.21873453979983196	0
1.1773150996491242	1.0756811797602903	0.2595945949460122	0	0.3363969802574064	-0.22557634391085424	0
1.1863672804874568	1.078718159057091	0.257521969910199	0	0.3345820088001976	-0.23234621504198916	0
1.1953679104674393	1.081721151853671	0.2554005451776555	0	0.33268815315336586	-0.23904260362738491	0
1.2043159454726404	1.08468930311028	0.25323193163015156	0	0.3307167705221803	-0.24566416506591446	0
1.213210564765191	1.08762186191687	0.25101770479371527	0	0.32866922101295437	-0.25220974906764415	0
1.222051143776298	1.0905181709131329	0.24875940362401242	0	0.3265468629592147	-0.25867837610927913	0
1.2308372299667212	1.0933776567842808	0.24645852976856394	0	0.3243510491151071	-0.2650692164983061	0
1.2395685237229657	1.0961998224684324	0.24411654659951998	0	0.3220831229892386	-0.27138157342832137	0
1.2482448619179918	1.0989842402799876	0.2417348784210892	0	0.3197444156259539	-0.277614868220554	0
1.256866195135104	1.1017305430835553	0.23931491226328447	0	0.3173362452106276	-0.28376862130334823	0
1.2654325812971565	1.1044384208195852	0.2368579959150649	0	0.31485991324493784	-0.2898424452496942	0
1.2739441649222507	1.1071076125152959	0.23436544057770442	0	0.31231670551646945	-0.295836027762261	0
1.2824011652292384	1.1097379012499295	0.23183852171621247	0	0.3097078915605218	-0.3017491213044669	0
1.2908038612011652	1.1123291082905247	0.2292784813709049	0	0.30703472584756725	-0.3075815308827541	0
1.299152600719219	1.114881094726534	0.22668652353656177	0	0.304298441878824	-0.3133331187253833	0
1.307447767304041	1.1173937501159723	0.22406382283046833	0	0.30150026030747057	-0.3190037797323381	0
1.3156897964973784	1.1198669964673678	0.22141151825026348	0	0.29864138155837555	-0.32459345146143936	0
1.3238791540495134	1.1223007806132985	0.21873071904509478	0	0.29572299134361857	-0.330102097950303	0
1.3320163325867989	1.1246950723440616	0.2160225051629168	0	0.2927462606111863	-0.33552970649915026	0
1.3401018540158252	1.1270498642454376	0.21328792588884435	0	0.28971234353444325	-0.3408762883238233	0
1.3481362556471106	1.1293651668110385	0.21052800407817576	0	0.28662238173443155	-0.34614186848413736	0
1.3561201053567142	1.1316410120326845	0.20774373065715285	0	0.2834774977342925	-0.35132649506191127	0
1.364053969670876	1.1338774435020387	0.2049360754597842	0	0.28027880679193795	-0.3564302176409174	0
1.3719384441799372	1.1360745243872605	0.20210597653616258	0	0.2770274045343137	-0.36145310647425233	0
1.3797741197842124	1.1382323272538513	0.19925435206954625	0	0.27372438027417445	-0.3663952302470597	0
1.387561604440077	1.1403509395584173	0.1963820927094793	0	0.27037080804244285	-0.37125666959906617	0
1.3953015087699883	1.1424304590653869	0.19349006686480022	0	0.2669677524966372	-0.3760375076149049	0
1.4029944524925284	1.1444709950461889	0.19057911849670253	0	0.2635162661866788	-0.38073783354269053	0
1.4106410548414197	1.146472665189065	0.1876500709070876	0	0.2600173938799799	-0.3853577366489824	0
1.418241935217542	1.1484355953414116	0.18470372680913916	0	0.2564721725851062	-0.3898973065592309	0
1.4257977238071684	1.150359921769281	0.18174086444952461	0	0.2528816267606016	-0.39435663944111043	0
1.4333090417831746	1.152245785614283	0.1787622455798703	0	0.2492467778203449	-0.3987358261264153	0
1.4407765184236572	1.1540933368564357	0.17576860907241845	0	0.24556863632652207	-0.403034962227206	0
1.4482007742296115	1.1559027296878344	0.1727606779378843	0	0.24184821047543542	-0.4072541383266807	0
1.4555824333873764	1.1576741252588651	0.16973915469927395	0	0.23808650036396473	-0.41139344728929017	0
1.4629221137065793	1.1594076888781912	0.1667047258085701	0	0.23428450337448242	-0.4154529786584747	0
1.4702204378856425	1.1611035923668036	0.16365805736155395	0	0.2304432087415847	-0.4194328250865363	0
1.4774780223501167	1.1627620110817334	0.16059980003435834	0	0.22656360362706274	-0.4233330762930045	0
1.484695477023464	1.1643831236425044	0.15753058961060493	0	0.22264667375478397	-0.4271538193159215	0
1.4918734158610396	1.165967114029269	0.15445104286701353	0	0.21869339806419913	-0.43089514436767723	0
1.4990124426183848	1.1675141681236425	0.15136176398046455	0	0.21470475677516854	-0.4345571375908685	0
1.5061131618915367	1.1690244759236714	0.1482633401715792	0	0.21068172569317237	-0.4381398871865014	0
1.513176176345274	1.170498230649495	0.14515634320251314	0	0.20662527795795155	-0.441643482213168	0
1.520202086431314	1.1719356284287163	0.14204132982286638	0	0.2025363844436383	-0.4450680127431852	0
1.5271914801459696	1.17333686602095	0.13891884668372145	0	0.19841602005912365	-0.4484135653231547	0
1.5341449561827556	1.174702145293343	0.13578942036426422	0	0.19426515042073064	-0.4516802345346499	0
1.5410631091476943	1.1760316699167461	0.1326535641955731	0	0.19008474053654445	-0.4548681160173817	0
1.547946527666745	1.1773256448337333	0.12951177946682296	0	0.18587575619301705	-0.457977306055828	0
1.55479579796463	1.1785842767769896	0.12636455413697642	0	0.18163916198938482	-0.4610079036775809	0
1.5616115089347027	1.179807774969504	0.12321236078251986	0	0.1773759182535922	-0.4639600132011588	0
1.5683942510386344	1.180996350633434	0.12005565733369201	0	0.17308698164823944	-0.4668337439143391	0
1.5751446174135155	1.1821502169049813	0.11689488679394211	0	0.1687733043854851	-0.46962921071380725	0
1.5818631944147725	1.183269586988616	0.11373048193145999	0	0.16443584023437938	-0.4723465304537273	0
1.5885505844090344	1.1843546777259455	0.1105628548036858	0	0.16007552974296568	-0.47498583141279227	0
1.5952073823960566	1.1854057053846134	0.10739240797080103	0	0.15569331511235596	-0.47754724387130937	0
1.6018341865751025	1.186422887200583	0.10421952978033672	0	0.15129013327875415	-0.4800309046158037	0
1.6084316040442166	1.1874064419328765	0.10104459183719793	0	0.14686691186134718	-0.4824369590530831	0
1.6150002489761572	1.1883565891991859	0.0978679500433699	0	0.1424245700100634	-0.484765560330776	0
1.6215407305265055	1.189273547446417	0.09468995067176808	0	0.13796402634791077	-0.4870168650657289	0
1.6280536783427204	1.1901575372686488	0.09151091821058628	0	0.13348618135472928	-0.4891910421627198	0
1.634539720880665	1.1910087779561864	0.08833116606465961	0	0.1289919317361864	-0.4912882650055347	0
1.6409994922003148	1.1918274881766964	0.08515099349300358	0	0.12448216554074797	-0.49330871374332363	0
1.6474336400889553	1.1926138866366014	0.08197068180702097	0	0.11995775612081974	-0.4952525775218009	0
1.6538428192379881	1.1933681908001361	0.07879049791307191	0	0.11541956648034896	-0.497120051892312	0
1.6602276863319707	1.1940906160091818	0.07561069698888924	0	0.11086845246885647	-0.4989113371593917	0
1.6665889138357926	1.1947813767292799	0.07243151585649206	0	0.10630525266119585	-0.5006266419664904	0
1.6729271857103276	1.195440685583759	0.0692531752973612	0	0.1017307909613171	-0.5022661813776166	0
1.6792431836829615	1.1960687515909418	0.06607588718341005	0	0.09714588622289379	-0.5038301729245827	0
1.685537607660194	1.1966657819435027	0.06289984448990636	0	0.09255133723179455	-0.5053188414298377	0
1.6918111612762508	1.1972319801636433	0.05972522879844068	0	0.08794793286766864	-0.5067324147829613	0
1.6980645642030916	1.197767546891564	0.05655220433874289	0	0.08333644284053603	-0.5080711262409185	0
1.7042985334325251	1.1982726778955977	0.05338092774392968	0	0.07871763122868179	-0.5093352097583977	0
1.7105138061285166	1.1987475656859135	0.05021153673370511	0	0.07409223941887079	-0.5105249042903152	0
1.71671111312683	1.1991923970712006	0.04704416389148936	0	0.06946100558384333	-0.5116404479146781	0
1.7228912068163067	1.1996073549820057	0.04387892274815552	0	0.06482464379486248	-0.5126820826077434	0
1.7290548405848012	1.1999926166090946	0.04071591857472879	0	0.06018385921286108	-0.5136500497576078	0
1.735202772318887	1.2003483534551584	0.03755524693155634	0	0.05553934544649545	-0.5145445904409207	0
1.7413357649872854	1.2006747311465507	0.03439699370337298	0	0.0508917840857007	-0.515365945073063	0
1.7474545945742583	1.2009719095745086	0.031241231342387744	0	0.04624183865536252	-0.5161143538634292	0
1.753560033464953	1.2012400417999218	0.02808802777010257	0	0.04159016722870506	-0.5167900541327985	0
1.7596528611088256	1.201479274435371	0.024937441239109723	0	0.036937414399421296	-0.5173932813249885	0
1.7657338606205457	1.201689747281678	0.02178952243950904	0	0.032284213929438144	-0.5179242681205944	0
1.7718038179458944	1.2018715931363524	0.01864431529190447	0	0.027631189484707892	-0.5183832439621975	0
1.7778635173994601	1.2020249375481442	0.015501859627736893	0	0.02297895818411865	-0.518770434423541	0
1.7839137527407394	1.2021498989871233	0.012362185814615793	0	0.018328122238996877	-0.5190860616092962	0
1.7899553109346709	1.2022465883382571	0.009225323548782393	0	0.013679281580399848	-0.5193303428291045	0
1.7959889765757078	1.2023151090408177	0.0060912999391037285	0	0.00903303065437048	-0.5195034908855543	0
1.8020155395429716	1.202355557124572	0.002960135901601069	0	0.0043899527100804536	-0.5196057140862868	0
1.8080357848246076	1.202368021043253	-0.0001681481849972813	0	-0.0002493721715580901	-0.5196372157286889	0
1.8140504963528215	1.2023525817289218	-0.0032935341009278306	0	-0.004884369826027324	-0.5195981941282957	0
1.8200663726241304	1.2023092562844733	-0.006419078516229762	0	-0.009519028225972042	-0.5194887002005105	0
1.826088958503902	1.202237961001718	-0.009547236728801109	0	-0.014156441880260355	-0.5193085440016898	0
1.8321190381311885	1.2021386058836703	-0.012677987282839124	0	-0.018796030075765083	-0.5190575337203746	0
1.8381573930162436	1.2020110935541446	-0.015811304088516127	0	-0.023437203508393203	-0.5187354730030078	0
1.8442048035817604	1.2018553193253683	-0.018947156858269216	0	-0.028079365295444126	-0.5183421611913764	0
1.8502620587304317	1.201671170966037	-0.022085515697679123	0	-0.03272191813950634	-0.5178773927883766	0
1.8563299443012389	1.2014585289976756	-0.02522634474438302	0	-0.03736425528434587	-0.5173409582420135	0
1.8624092431856594	1.2012172668288208	-0.028369601864379708	0	-0.042005760463100394	-0.5167326443023167	0
1.868500736222764	1.2009472508557348	-0.03151523875238166	0	-0.046645808455617985	-0.516052234275781	0
1.8746052023474218	1.2006483405825905	-0.03466320064567384	0	-0.051283765085370824	-0.5152995083101916	0
1.8807234205022094	1.2003203886450018	-0.03781342694604276	0	-0.05591898856297532	-0.5144742434167908	0
1.8868561660778835	1.1999632411178238	-0.04096584902263482	0	-0.060550826689735895	-0.5135762141878814	0
1.893004204276344	1.1995767381285996	-0.044120386457108605	0	-0.06517861181278209	-0.5126051942588178	0
1.8991682982463862	1.1991607136299693	-0.04727695089051697	0	-0.0698016669686059	-0.5115609556312264	0
1.9053492106812633	1.1987149954386984	-0.05043544648850972	0	-0.07441930704068181	-0.5104432686462679	0
1.911547686463029	1.1982394067344069	-0.053595760744447996	0	-0.07903082582815621	-0.5092519055907136	0
1.9177644681887767	1.1977337652938995	-0.056757772117329776	0	-0.08363550777263778	-0.5079866385934055	0
1.9240002955304656	1.1971978837279214	-0.059921349373013154	0	-0.08823262751768488	-0.50664724001461	0
1.9302558955692306	1.1966315705791177	-0.0630863463723899	0	-0.09282144288887736	-0.5052334849567139	0
1.9365319856678114	1.196034630470106	-0.06625260326408466	0	-0.0974011972368343	-0.5037451513636756	0
1.9428292703830095	1.195406864784839	-0.06941994467023188	0	-0.10197111743214779	-0.5021820214192692	0
1.9491484528793341	1.1947480708941147	-0.07258818517089828	0	-0.10653042239724068	-0.500543879288399	0
1.9554902248568822	1.1940580434600185	-0.0757571239667346	0	-0.11107831600569604	-0.49883051400750933	0
1.961855265684357	1.19333657495582	-0.07892654422550888	0	-0.11561398680065792	-0.49704172037815403	0
1.9682442391612638	1.192583456497881	-0.08209621127618054	0	-0.12013660609145033	-0.495177300594695	0
1.9746578043404233	1.1917984770158419	-0.08526587778856659	0	-0.12464533602196738	-0.49323706172243936	0
1.9810966118841145	1.1909814240014172	-0.08843528173244228	0	-0.12913932727846186	-0.49122081706204873	0
1.9875613001590022	1.190132084394417	-0.09160414425883698	0	-0.13361771673598913	-0.4891283878091326	0
1.9940524955044514	1.1892502450005162	-0.09477216967277323	0	-0.13807962810027205	-0.48695960351656736	0
2.0005708206605193	1.188335691741209	-0.09793904937033222	0	-0.1425241780991743	-0.4847142996572489	0
2.0071168786577287	1.187388212287927	-0.101104453833782	0	-0.14695046587695518	-0.4823923234695271	0
2.0136912707295456	1.1864075939768066	-0.1042680411920747	0	-0.1513575856594518	-0.47999352817634827	0
2.020294598562435	1.1853936236906941	-0.10742945805755467	0	-0.15574462843908893	-0.4775177720380184	0
2.0269274350432305	1.1843460927306497	-0.11058832536622869	0	-0.16011066292437784	-0.4749649295374862	0
2.033590358686746	1.1832647919827275	-0.11374425475609481	0	-0.16445475889836178	-0.4723348788281238	0
2.040283950577614	1.1821495125142847	-0.1168968468137871	0	-0.16877598520257653	-0.4696275024679352	0
2.0470087669084043	1.1810000504797173	-0.12004567797161	0	-0.17307339229590438	-0.4668426985526344	0
2.053765373989116	1.1798162016572835	-0.12319031685717273	0	-0.17734603519119557	-0.4639803666466158	0
2.060554330513122	1.1785977646674606	-0.12633031573595777	0	-0.18159296216333032	-0.46104041478770796	0
2.0673761874094447	1.1773445413816834	-0.12946521031655472	0	-0.18581321497696135	-0.45802275962807	0
2.074231502794706	1.1760563344680228	-0.132594526435152	0	-0.19000583829282708	-0.4549273196807592	0
2.0811208253956055	1.174732950687468	-0.13571777221920903	0	-0.1941698694734935	-0.45175402240754825	0
2.0880447067449226	1.1733741989041586	-0.13883444346946644	0	-0.198304346159387	-0.44850279856602	0
2.0950037006150297	1.1719798903799938	-0.1419440231261283	0	-0.20240830581347383	-0.44517358206129615	0
2.1019983641094617	1.1705498387477993	-0.14504598147414907	0	-0.20648078622313323	-0.4417663090210042	0
2.109029244068665	1.1690838630567733	-0.1481397698848912	0	-0.21052081754359644	-0.4382809241662596	0
2.116096907377571	1.167581781734465	-0.15122483392777267	0	-0.21452743966517626	-0.43471736556257007	0
2.123201913330298	1.1660434184880775	-0.15430060085232264	0	-0.21849968597793293	-0.4310755777905254	0
2.1303448300020142	1.164468599086819	-0.1573664864686457	0	-0.2224365924868202	-0.42735550342031614	0
2.1375262195306153	1.1628571548008395	-0.1604218884936427	0	-0.22633718936606592	-0.42355709026149924	0
2.144746661798299	1.1612089173536246	-0.16346619634343715	0	-0.23020051359228672	-0.4196802785727204	0
2.1520067286388946	1.159523724913134	-0.16649877980164857	0	-0.23402559453662028	-0.41572501431027326	0
2.159307007457389	1.1578014169359598	-0.16951899863221181	0	-0.23781146622462201	-0.41169123612262953	0
2.1666480847950713	1.1560418381592434	-0.17252619529225735	0	-0.24155715813338718	-0.40757888386249697	0
2.1740305522572347	1.1542448374908716	-0.17551969705946993	0	-0.24526169791977984	-0.40338789510119955	0
2.1814550109934534	1.1524102671376986	-0.17849881742979148	0	-0.2489241131268699	-0.399118202236836	0
2.1889220572234045	1.1505379864352685	-0.1814628499085952	0	-0.2525434235378543	-0.39476974054334674	0
2.196432303265322	1.1486278569104258	-0.18441107603235676	0	-0.2561186510133332	-0.3903424358182414	0
2.2039863523514196	1.1466797489036853	-0.18734275499618458	0	-0.2596488068283326	-0.3858362188908807	0
2.2115848208861206	1.144693536254844	-0.19025713204214317	0	-0.263132901866544	-0.38125101242535736	0
2.2192283168154905	1.1426691022324944	-0.1931534297070298	0	-0.26656993609293245	-0.376586743759628	0
2.226917464123138	1.140606333470492	-0.19603085682166033	0	-0.2699589092978431	-0.3718433300415185	0
2.2346528793077267	1.1385051265409776	-0.19888859918752544	0	-0.27329881000829004	-0.3670206925107284	0
2.2424351775044005	1.136365386814861	-0.2017258216609009	0	-0.27658861806358104	-0.3621187529660961	0
2.2502649781590636	1.1341870273334786	-0.2045416699034773	0	-0.27982730668283345	-0.35713743029948397	0
2.2581428872491944	1.1319699742190727	-0.20733526370538582	0	-0.2830138348470367	-0.35207665198059934	0
2.2660695164316547	1.1297141618672226	-0.21010570366345752	0	-0.2861471550947847	-0.34693634215928937	0
2.274045470627599	1.1274195369144062	-0.21285206649125718	0	-0.28922620823239714	-0.3417164298395232	0
2.2820713406352984	1.125086060976944	-0.21557340240979714	0	-0.29224992061428956	-0.3364168541856519	0
2.290147712896285	1.1227137084628493	-0.21826873846461475	0	-0.2952172080759014	-0.33103755862085515	0
2.2982751538898953	1.1203024717759242	-0.22093707328119006	0	-0.2981269703727924	-0.32557850171270986	0
2.306454224430235	1.1178523577937303	-0.22357738191624316	0	-0.30097809680321574	-0.32003964825737474	0
2.3146854563371924	1.1153633955284972	-0.22618860842296326	0	-0.3037694584625263	-0.31442098568131455	0
2.3229693604629404	1.1128356345648325	-0.2287696689035343	0	-0.30649991203635213	-0.3087225195420656	0
2.331306417774956	1.1102691485904328	-0.23131944918823175	0	-0.30916829782473115	-0.3029442805469944	0
2.3396970748630816	1.1076640376764089	-0.2338368041707548	0	-0.31177343966162463	-0.2970863287332086	0
2.348141735487605	1.1050204318504742	-0.23632055619045042	0	-0.3143141439565045	-0.2911487605513046	0
2.3566407600946064	1.10233849224597	-0.23876949603652237	0	-0.31678920154442924	-0.28513171050437636	0
2.3651944436948544	1.0996184191284342	-0.24118237798806547	0	-0.31919738361797056	-0.2790353682301158	0
2.3738030250591247	1.09686045012515	-0.24355792427489603	0	-0.3215374473499799	-0.27285997361315223	0
2.382466656589005	1.0940648709997718	-0.2458948187915712	0	-0.3238081309112962	-0.26660584004878674	0
2.391185406620532	1.0912320161947635	-0.2481917104689083	0	-0.3260081583230939	-0.26027335480856256	0
2.3999592245506336	1.088362281451904	-0.25044720722529706	0	-0.32813623538956455	-0.2538630064790791	0
2.408787948627113	1.0854561226824078	-0.2526598819321455	0	-0.3301910574514553	-0.24737538172689255	0
2.417671272342757	1.0825140683588375	-0.2548282682456367	0	-0.33217130770784287	-0.2408111923863056	0
2.426608729183906	1.0795367260263724	-0.2569508622059714	0	-0.3340756613883291	-0.23417128952298893	0
2.435599668844671	1.076524791671089	-0.25902612267556074	0	-0.3359027891795522	-0.22745668403802763	0
2.444643239743194	1.0734790570084496	-0.2610524743149186	0	-0.3376513632848212	-0.22066856283741665	0
2.453738347826513	1.070400424755567	-0.26302830640685476	0	-0.33932006031429957	-0.21380832304624378	0
2.4628836532492224	1.06728991111819	-0.2649519814379905	0	-0.3409075730192285	-0.20687757803162324	0
2.472077523024959	1.064148663057748	-0.2668218352610517	0	-0.3424126152287151	-0.19987819672791857	0
2.481318022212264	1.0609779623737587	-0.2686361869246755	0	-0.34383393530195533	-0.19281231400560417	0
2.4906028894300154	1.0577792348578703	-0.27039334622964345	0	-0.345170327863384	-0.18568235282427648	0
2.4999295050578674	1.0545540617367652	-0.27209162127992326	0	-0.3464206459443364	-0.178491052031049	0
2.50929490023298	1.0513041766876858	-0.273729334641314	0	-0.3475838197268037	-0.17124146258584605	0
2.5186957291112453	1.0480314750856057	-0.27530483331504085	0	-0.3486588705362814	-0.16393697167299592	0
2.5281282918705155	1.0447380051604465	-0.2768165080647006	0	-0.3496449312718413	-0.15658128709116415	0
2.5375885396179862	1.0414259648214401	-0.2782628091816102	0	-0.35054126354125226	-0.14917843487381865	0
2.547072102243897	1.0380976898741587	-0.27964226537584064	0	-0.3513472759769909	-0.14173273824062982	0
2.5565743322360412	1.034755635988024	-0.2809535035959582	0	-0.35206254162623596	-0.1342487830131573	0
2.5660903513451423	1.031402359029442	-0.28219526720024807	0	-0.35268681250585737	-0.12673137967556614	0
2.5756151114733146	1.0280404898289552	-0.28336643360297625	0	-0.353220031705469	-0.11918551312151417	0
2.5851434680726437	1.0246727040491816	-0.28446603037806184	0	-0.3536623420287855	-0.1116162813563308	0
2.594670252735019	1.021301691972466	-0.28549324770382445	0	-0.3540140899623608	-0.10402883375051898	0
2.604190349552179	1.017930126746811	-0.28644744758071666	0	-0.3542758252162154	-0.09642830537358901	0
2.6136987590837086	1.014560636970901	-0.2873281681546514	0	-0.3544482954827841	-0.0888197604837013	0
2.6231906734521173	1.0111957754479113	-0.2881351257062185	0	-0.35453243745493374	-0.08120812661883677	0
2.6326615329851246	1.0078379947282565	-0.28886821154760395	0	-0.3545293636744677	-0.07359814310802595	0
2.6421070677580585	1.0044896283885685	-0.2895274850612746	0	-0.3544403465104292	-0.06599432165730676	0
2.651523347548037	1.0011528698055958	-0.29011316510154433	0	-0.3542667998309872	-0.05840090029876822	0
2.6609067788543657	0.9978297702296144	-0.290625616248325	0	-0.35401025992840757	-0.05082184029959321	0
2.6702541221408125	0.994522230239072	-0.2910653359432606	0	-0.3536723661316171	-0.04326080733262794	0
2.679562492456226	0.9912319976344479	-0.29143294017216986	0	-0.3532548417333143	-0.035721166601188854	0
2.688829349242009	0.9879606696788628	-0.29172914878586004	0	-0.35275947596967044	-0.028205987332890217	0
2.6980524843387195	0.9847096964516361	-0.29195477125638497	0	-0.35218810713207976	-0.02071804936768363	0
2.7072300020784668	0.9814803874202803	-0.2921106929147214	0	-0.3515426073774442	-0.013259856779024332	0
2.716360288004879	0.9782739223657124	-0.2921978620876463	0	-0.35082486997393775	-0.005833661334273339	0
2.7254419936240244	0.9750913569555183	-0.2922172786953185	0	-0.3500367971102045	0.0015585265322673961	0
2.734474011978434	0.9719336317982611	-0.2921699837104131	0	-0.3491802898010307	0.008914918827415982	0
2.7434675443838614	0.9687973708565338	-0.2920568534615632	0	-0.34825594906313256	0.016243786038442322	0
2.752425760216918	0.9656820056420784	-0.2918786286888482	0	-0.3472649243740049	0.023546890079651744	0
2.761346952369635	0.962588648173611	-0.29163611222766195	0	-0.3462088483066826	0.030822038861243295	0
2.770229649687333	0.959518301813775	-0.2913301516728025	0	-0.34508936114719535	0.03806725004707656	0
2.779072618693827	0.9564718613309889	-0.29096163000649594	0	-0.34390809995939375	0.04528075316769035	0
2.787874830134804	0.9534501252946995	-0.29053145807821207	0	-0.34266669300889285	0.0524609627310805	0
2.7966354463109866	0.9504538013658055	-0.29004056737602757	0	-0.3413667528452782	0.05960646801777336	0
2.805353805294787	0.9474835127545399	-0.28948990363781424	0	-0.3400098707350828	0.06671602010330438	0
2.814029393863523	0.9445398085539155	-0.2888804220594553	0	-0.3385976139344886	0.07378850948649128	0
2.8226618424725975	0.9416231665698719	-0.288213081958113	0	-0.3371315205463354	0.0808229615339435	0
2.8312509019443897	0.9387340023761654	-0.28748884333700664	0	-0.3356130981074931	0.08781851688778854	0
2.83979643409473	0.9358726736160619	-0.2867086631888798	0	-0.33404382073910044	0.09477442313605028	0
2.848298395434731	0.9330394866119778	-0.28587349296920334	0	-0.33242512819749853	0.10169002076477786	0
2.8567568285644285	0.930234700351993	-0.2849842759803167	0	-0.3307584241966242	0.10856473531746345	0
2.865171845828416	0.9274585330009824	-0.2840419460671715	0	-0.329045076807764	0.11539806322516245	0
2.8735436305077475	0.9247111625563289	-0.28304742489824725	0	-0.3272864158744072	0.12218957186045877	0
2.8818724196536527	0.9219927335333888	-0.2820016216179344	0	-0.32548373451372087	0.12893888465888145	0
2.890158500027641	0.9193033592583164	-0.28090543146593483	0	-0.32363828839999575	0.13564567688533272	0
2.89840220347868	0.9166431243214551	-0.27975973468263254	0	-0.32175129540235586	0.1423096709322052	0
2.9066038996646584	0.914012087847393	-0.27856539603472225	0	-0.319823936089178	0.14893062947145713	0
2.9147639916559003	0.9114102857791879	-0.27732326421807085	0	-0.31785735384854463	0.15550835095049326	0
2.922882910633219	0.9088377334060668	-0.2760341716130483	0	-0.3158526554375019	0.1620426643706006	0
2.9309611177150727	0.9062944255956594	-0.274698933075218	0	-0.31381090993349564	0.16853342981276118	0
2.93899909688482	0.9037803398262253	-0.2733183462393637	0	-0.31173314998167573	0.17498053180105447	0
2.9469973515900296	0.9012954379953189	-0.2718931914568738	0	-0.3096203723340716	0.18138387564987007	0
2.954956398647621	0.8988396690117268	-0.2704242323914821	0	-0.30747353925971493	0.18774338168217347	0
2.9628767820928306	0.8964129652155192	-0.26891221299596735	0	-0.305293574629596	0.19405899538674776	0
2.970759054086754	0.8940152489591696	-0.2673578605828892	0	-0.3030813688989503	0.20033067124533308	0
2.978603782480135	0.891646430912221	-0.26576188412752666	0	-0.30083777702930475	0.20655837788670597	0
2.986411544948502	0.8893064124690337	-0.2641249751590405	0	-0.29856362012310556	0.2127420925319518	0
2.9941829358986523	0.8869950842859071	-0.26244780608903057	0	-0.2962596834324072	0.21888180557724649	0
3.0019185570635742	0.8847123297007592	-0.2607310319698891	0	-0.2939267191222876	0.22497751224989435	0
3.0096190255998256	0.8824580229109802	-0.258975288568078	0	-0.29156544391831063	0.23102921810805843	0
3.0172849656915663	0.8802320320274478	-0.2571811940656557	0	-0.2891765416953758	0.2370369315205645	0
3.0249170104789846	0.8780342190403133	-0.2553493485691598	0	-0.28676066302866027	0.24300066430368578	0
3.0325158035485145	0.8758644399284673	-0.25348033366913486	0	-0.28431842483128306	0.24892043198260644	0
3.040082001536841	0.8737225444689758	-0.251574711674528	0	-0.28185040958579405	0.25479625488362573	0
3.0476162685598234	0.8716083783618424	-0.24963302689867967	0	-0.2793571672302153	0.26062815285472785	0
3.055119277885352	0.8695217832589671	-0.24765580522255762	0	-0.27683921475700674	0.26641614563476607	0
3.0625917134265173	0.8674625968598216	-0.2456435536591634	0	-0.27429703582799153	0.27216025304371794	0
3.0700342688230164	0.8654306536782476	-0.24359676054797474	0	-0.2717310811874608	0.2778604932864802	0
3.0774476495033523	0.863425784986293	-0.2415158949473782	0	-0.26914176805513923	0.2835168835218741	0
3.084832572006107	0.8614478195144016	-0.23940140676144517	0	-0.266529480442089	0.2891294382936496	0
3.09218976061546	0.8594965848440913	-0.23725372769354905	0	-0.2638945704558756	0.2946981659194309	0
3.0995199544044576	0.8575719060225886	-0.2350732691991369	0	-0.2612373559010425	0.30022307274547966	0
3.1068239032750236	0.8556736071293256	-0.23286042358073974	0	-0.25855812175883747	0.30570415899757974	0
3.1141023631062255	0.8538015130026927	-0.23061556550448023	0	-0.2558571221065391	0.31114141401250117	0
3.1213561119457367	0.8519554455560352	-0.22833904702505095	0	-0.2531345742203586	0.3165348271489416	0
3.128585933034219	0.8501352286589587	-0.22603120277628688	0	-0.2503906649303813	0.3218843738357655	0
3.135792625352675	0.8483406859211162	-0.22369234671706956	0	-0.24762554679056922	0.3271900221595135	0
3.1429770016760643	0.8465716417056879	-0.22132277270703074	0	-0.24483933886111992	0.33245173005056006	0
3.15013988475247	0.8448279225618469	-0.21892275579255638	0	-0.24203212828446152	0.33766944110468267	0
3.157282113808814	0.8431093561200476	-0.21649255008644655	0	-0.23920396785135017	0.3428430879091907	0
3.1644045415428237	0.8414157723441018	-0.21403238977111314	0	-0.23635487724106694	0.34797258832762606	0
3.171508030804748	0.8397470048032515	-0.2115424903210211	0	-0.23348484446988352	0.35305784158327175	0
3.1785934624711967	0.8381028893046159	-0.2090230458339614	0	-0.23059382283990146	0.3580987323138816	0
3.185661727413635	0.8364832662826635	-0.2064742319160413	0	-0.22768173429559452	0.36309512314987086	0
3.1927137330295245	0.8348879797753509	-0.203896203465938	0	-0.22474846689880457	0.3680468576433189	0
3.1997503907191445	0.8333168807409513	-0.20128909938881717	0	-0.22179388020191163	0.3729537497085364	0
3.206772633270423	0.8317698236080955	-0.19865303639643303	0	-0.21881779819929817	0.37781559400148157	0
3.213781399732872	0.8302466701525634	-0.19598811475730168	0	-0.21582001585844035	0.38263215345253987	0
3.220777634653127	0.8287472900474276	-0.1932944189414337	0	-0.21280029980173548	0.3874031569532819	0
3.227762288333503	0.8272715611836089	-0.19057201790133735	0	-0.20975838858349224	0.3921282977028812	0
3.2347363223157775	0.8258193689141307	-0.18782096328834483	0	-0.20669399068359243	0.39680723498272064	0
3.241700692896235	0.8243906098722277	-0.18504129635260752	0	-0.20360679218774733	0.40143958113608086	0
3.2486563563909048	0.8229851911223809	-0.18223304648718855	0	-0.20049645512166153	0.4060249033463308	0
3.2556042584941802	0.8216030325455591	-0.17939623617037798	0	-0.1973626229113137	0.41056271485436746	0
3.262545341129602	0.8202440656234884	-0.1765308789499514	0	-0.1942049181488659	0.4150524778042343	0
3.2694805227165684	0.8189082374257145	-0.17363698840525588	0	-0.19102295250394197	0.41949358887805066	0
3.276410692755315	0.8175955115239505	-0.17071458157419547	0	-0.1878163305057834	0.42388537473590904	0
3.2833367151452535	0.8163058671779256	-0.16776367878159354	0	-0.1845846494321931	0.42822709316940416	0
3.29025940624685	0.815039303151698	-0.16478431430225038	0	-0.18132751113431705	0.43251791861867755	0
3.2971795298806628	0.8137958380687553	-0.16177654018333953	0	-0.17804452639743512	0.43675693904165125	0
3.3040977809947756	0.8125755126249434	-0.15874043517033945	0	-0.1747353249623679	0.44094314635057313	0
3.3110147799355194	0.8113783896310564	-0.155676109294917	0	-0.17139956090751918	0.44507543409338896	0
3.3179310524704366	0.8102045563000533	-0.15258371496366005	0	-0.16803692524161276	0.4491525873325127	0
3.324847012695211	0.8090541256153454	-0.1494634571757103	0	-0.16464715767846488	0.4531732754853479	0
3.331762949644465	0.8079272367038615	-0.14631560238699207	0	-0.16123005711634064	0.4571360485477163	0
3.338679013126423	0.8068240549984909	-0.14314048795923132	0	-0.1577854929652693	0.4610393340834534	0
3.3455951898097007	0.8057447735460718	-0.13993853636195208	0	-0.15431342186756303	0.46488143018994754	0
3.3525112964782364	0.8046896111531702	-0.13671026174431464	0	-0.15081389640733975	0.46866050976408297	0
3.3594269594316004	0.8036588123479225	-0.1334562830427261	0	-0.14728708120556208	0.472374618581835	0
3.3663416087866804	0.8026526446758265	-0.13017733026801456	0	-0.14373326193390987	0.4760216832390381	0
3.3732544687001753	0.8016713963519958	-0.12687425265879956	0	-0.14015285667685867	0.47959951833052494	0
3.3801645581171287	0.8007153721711059	-0.12354802172107285	0	-0.1365464220708147	0.4831058405606359	0
3.387070692725384	0.7997848891791307	-0.12019973340364992	0	-0.13291465880529638	0.48653828450502284	0
3.3939714959172913	0.7988802711342788	-0.11683060554233198	0	-0.12925841225392545	0.4898944236953005	0
3.4008654162618344	0.7980018423097507	-0.11344197158231166	0	-0.12557866926728103	0.49317179514721415	0
3.4077507560950133	0.7971499202583001	-0.11003526814647518	0	-0.12187654840231286	0.49636792885596903	0
3.4146256947938607	0.7963248097869005	-0.10661202442997271	0	-0.118153292158317	0.49948037388819644	0
3.4214883260767692	0.7955267958109244	-0.10317384385094866	0	-0.11441025072231802	0.5025067297292783	0
3.4283366955499672	0.7947561370007679	-0.09972238466617318	0	-0.11064886439384562	0.5054446756889861	0
3.43516884161293	0.7940130599178413	-0.09625933802753124	0	-0.10687064292360575	0.5082919993595661	0
3.441982831219408	0.7932977546264711	-0.09278640782968167	0	-0.10307714641098313	0.5110466201800911	0
3.4487767947028924	0.7926103712458636	-0.08930529036433876	0	-0.09926996552730384	0.5137066099105825	0
3.4555489602721017	0.7919510173736964	-0.08581765356208494	0	-0.0954507007600693	0.5162702100803979	0
3.4622976781441404	0.7913197573026676	-0.0823251211105621	0	-0.09162094642887042	0.5187358426125626	0
3.4690214440332174	0.7907166119062267	-0.07882925663835796	0	-0.08778227420580056	0.5211021177453511	0
3.475718917028034	0.7901415595959189	-0.07533155063660517	0	-0.08393621906719126	0.5233678375169736	0
3.4823889303842956	0.7895945383175399	-0.0718334110396629	0	-0.08008426872179579	0.5255319947624058	0
3.489030503201989	0.7890754477851184	-0.06833615341268427	0	-0.07622785209787152	0.5275937706508801	0
3.4956428443079437	0.7885841526004628	-0.06484099536472954	0	-0.07236833201402249	0.5295525281212194	0
3.502225359258738	0.7881204852946223	-0.0613490495237476	0	-0.06850699584663164	0.5314078049674476	0
3.5087776491319405	0.7876842501019848	-0.0578613210941236	0	-0.06464505089086196	0.5331593033164332	0
3.515299516748778	0.787275226287744	-0.05437870174791685	0	-0.060783615357283084	0.5348068801907321	0
3.5217909621389856	0.7868931722584148	-0.05090196952824672	0	-0.05692371576777718	0.5363505342365273	0
3.5282521838111065	0.7865378292793236	-0.04743178598324718	0	-0.05306628109437736	0.5377903933457783	0
3.5346835767147007	0.7862089253982795	-0.043968695382238895	0	-0.049212139067145	0.5391267008012705	0
3.541085725446133	0.7859061795461356	-0.040513126829127076	0	-0.04536201562903455	0.5403598000879157	0
3.547459402839906	0.7856293052600334	-0.037065393814296244	0	-0.04151653151685986	0.5414901206713844	0
3.5538055610025827	0.785378014657738	-0.0336256981721655	0	-0.03767620377163532	0.5425181622478629	0
3.5601253215867485	0.7851520222262792	-0.030194134794284337	0	-0.033841448168644046	0.5434444792979461	0
3.5664199683223927	0.7849510483116514	-0.02677069543824834	0	-0.03001258074384617	0.5442696664808603	0
3.5726909323874882	0.7847748226151984	-0.023355276730176077	0	-0.026189824141818682	0.5449943436860121	0
3.578939782897926	0.7846230872296001	-0.019947685672796815	0	-0.022373311332019807	0.545619142726028	0
3.585168212325106	0.7844955995407451	-0.016547648172620253	0	-0.018563092868873858	0.5461446944011545	0
3.5913780242485682	0.7843921347515408	-0.01315481652991633	0	-0.014759143163008647	0.5465716170006272	0
3.597571117835694	0.7843124881527682	-0.009768778920324146	0	-0.010961369153325662	0.5469005057850298	0
3.603749477100304	0.7842564769979827	-0.006389066440593567	0	-0.0071696164086247904	0.5471319240914886	0
3.609915155590436	0.7842239421429852	-0.003015162797315947	0	-0.0033836783403409657	0.5472663954442905	0
3.615424394430871	0.7842146212266541	1.8325107056793577e-12	0	2.0366377855018936e-12	0.5473049267839227	0
