# Supplementary material for: Multi-orbit lunar GNSS constellation design with distant retrograde orbit and Halo orbit combination
Source: Sci Rep. 2023 Jun 22;13:10158. doi: 10.1038/s41598-023-37348-x (PMC10287729; doi:10.1038/s41598-023-37348-x)
Supplement: Supplementary file 1 — Supplementary Information. [file 41598_2023_37348_MOESM1_ESM.zip › supplement materials of the manuscript/Figure 3/Distant Retrograde Orbit/896.csv]

Time (TU)	X (LU)	Y (LU)	Z (LU)	VX (LU/TU)	VY (LU/TU)	VZ (LU/TU)
0	0.887011485445289	0	0	7.699268588761415e-15	0.47105174656375914	0
0.0026923574099097184	0.8870180173090583	0.0012682092298237709	0	0.004852076401322135	0.47101783929850294	0
0.0054574444395792425	0.8870383221563779	0.002570485305723808	0	0.009834270348080598	0.4709124406724297	0
0.008225500734644009	0.8870724447438773	0.0038737688483225724	0	0.014819870891498072	0.470735333655472	0
0.010996758434571076	0.8871204273332275	0.0051779692906361524	0	0.01980830358074492	0.47048632464798645	0
0.013771446944209478	0.887182314019535	0.006482993405683693	0	0.02479898338260861	0.4701652210908965	0
0.01654979696356564	0.8872581507631335	0.007788747104253545	0	0.029791321846850533	0.4697718313737436	0
0.019332035416892893	0.8873479852237843	0.009095132953434913	0	0.03478471791316058	0.4693059657609852	0
0.022118385696325796	0.8874518666526574	0.010402050201494827	0	0.039778558315428494	0.4687674370102801	0
0.02490907306205981	0.8875698460207772	0.011709397220150327	0	0.04477222722633942	0.4681560597568063	0
0.027704320142137185	0.887701975814914	0.013017069300503442	0	0.04976509814945189	0.46747165161352894	0
0.030504340543304663	0.8878483095935905	0.014324955585940711	0	0.05475652254364399	0.46671403550215435	0
0.03330935095152016	0.8880089024549137	0.0156329446539553	0	0.05974585147312587	0.46588303725075775	0
0.03611956129869626	0.8881838104453489	0.016940919843698665	0	0.06473241811629214	0.4649784886650343	0
0.038935183068694514	0.8883730909373878	0.018248763054681736	0	0.069715552605227	0.46400022557280646	0
0.04175642023295978	0.8885768019567136	0.019556350459173588	0	0.07469456603762188	0.46294809128931663	0
0.044583472294797324	0.88879500220191	0.02086355386641674	0	0.0796687560554889	0.46182193648411984	0
0.047416533709818645	0.88902775084731	0.02217024040432226	0	0.08463740601506024	0.4606216201539791	0
0.05025579951525112	0.8892751078838927	0.02347627506289386	0	0.0895997950368785	0.45934700780690374	0
0.05310145462058429	0.8895371330818047	0.02478151571496252	0	0.09455517946518403	0.4579979767358182	0
0.055953680199353414	0.889813886335204	0.02608581603602084	0	0.09950280437480329	0.4565744141434081	0
0.05881265199653101	0.8901054273521448	0.0273890246992658	0	0.10444190091667943	0.4550762186260254	0
0.06167854150485773	0.890411815607521	0.028690985892244558	0	0.1093716886840561	0.4535033002838729	0
0.06455151114134114	0.8907331096446982	0.029991537117282235	0	0.11429136779976033	0.4518555841529553	0
0.0674317211903974	0.8910693676373109	0.03129051234348073	0	0.11920013126788527	0.450133007146132	0
0.0703193229734564	0.8914206464464116	0.03258773891926276	0	0.12409715371198378	0.4483355226918128	0
0.0732144591085673	0.891787001391469	0.033883037729873534	0	0.1289815924161875	0.4464631016767287	0
0.07611726919334331	0.8921684867558551	0.0351762257730834	0	0.13385259746707234	0.44451572961532143	0
0.07902788250370663	0.892565154658076	0.03646711293068953	0	0.13870930000271525	0.44249341214761434	0
0.08194642590844364	0.8929770558952786	0.03775550553665432	0	0.14355082606857122	0.4403961704401025	0
0.08487301246929892	0.8934042381520639	0.03904120138999631	0	0.14837627828249325	0.4382240499907613	0
0.0878077504771826	0.8938467470111573	0.04032399383409378	0	0.15318475159732095	0.4359771151246763	0
0.0907507376107696	0.8943046248768883	0.041603669274159	0	0.15797532439313064	0.43365545408952205	0
0.09370206892386986	0.8947779119832603	0.04288001074810117	0	0.16274707225045948	0.4312591735396018	0
0.09666182661171951	0.8952666445808444	0.044152793578092014	0	0.16749905206001367	0.42878840729949835	0
0.09963008865389943	0.8957708560852349	0.04542178922755398	0	0.17223031682620354	0.4262433100900264	0
0.10260691894955162	0.8962905751993059	0.046686761196460785	0	0.17693990071828972	0.4236240665301598	0
0.10559237622501383	0.8968258271694177	0.047947468982675136	0	0.18162683420490408	0.42093088427621494	0
0.10858651019821579	0.8973766329223044	0.04920366658222203	0	0.18629013878918493	0.4181639978434356	0
0.11158936580125305	0.8979430096362853	0.050455104407281515	0	0.19092883443578043	0.41532366518315583	0
0.11460097491558296	0.8985249689916878	0.05170152599016098	0	0.19554192763363543	0.4124101758841355	0
0.11762136234156788	0.8991225180452473	0.052942670668197286	0	0.20012842163714864	0.40942384616804023	0
0.12065054458568876	0.8997356588039122	0.054178273254297624	0	0.20468731548383665	0.4063650204006648	0
0.12368853004426655	0.9003643880619396	0.05540806430055534	0	0.20921760518582516	0.4032340712598308	0
0.12673531847132846	0.901008697094767	0.056631770080298384	0	0.2137182838559859	0.4000314005961438	0
0.12979090421857906	0.9016685721665791	0.05784911408515684	0	0.21818834737107243	0.3967574362352402	0
0.1328552731535779	0.9023439937221569	0.05905981597837308	0	0.22262679064030047	0.3934126353111919	0
0.13592839758947672	0.9030349350498545	0.06026358984049362	0	0.22703260129966102	0.3899974901611584	0
0.13901025210327667	0.9037413656509629	0.061460150602549675	0	0.231404783337648	0.38651251094422434	0
0.14210079689158972	0.9044632473764941	0.06264920772297572	0	0.2357423339676605	0.38295824402715134	0
0.1451999888121617	0.9052005367806127	0.063830469724749	0	0.24004426022276285	0.37933525962892484	0
0.14830777342550552	0.9059531831241971	0.06500364136402058	0	0.24430956859214584	0.37564416091426645	0
0.1514240947832659	0.9067211305908249	0.06616842757965521	0	0.24853727932670647	0.3718855723765592	0
0.15454888954216114	0.9075043167956276	0.06732453145850585	0	0.2527264189086204	0.36806014644524476	0
0.15768208562673064	0.9083026723187176	0.06847165399416198	0	0.2568760190521411	0.3641685650221782	0
0.16082360563045242	0.9091161214484401	0.06960949558946282	0	0.26098512197993023	0.3602115351185901	0
0.16397336895070136	0.9099445826791354	0.07073775703221673	0	0.265052783722077	0.3561897857365893	0
0.1671312876985615	0.9107879675905176	0.07185613822942385	0	0.2690780692947319	0.3521040726241112	0
0.170297268132943	0.9116461811415576	0.07296433896606354	0	0.27306005516965165	0.3479551761439748	0
0.17347121359260048	0.9125191224196072	0.07406206014678296	0	0.276997833424327	0.3437438969810198	0
0.17665302115272985	0.9134066837008694	0.0751490028347788	0	0.28089050794362896	0.3394710600313408	0
0.1798425833256809	0.9143087508735448	0.07622486906790628	0	0.2847371969839464	0.33513751171222256	0
0.18303978927299344	0.9152252037646521	0.07728936247104895	0	0.28853703496204913	0.3307441177774502	0
0.18624452394105734	0.9161559158919687	0.07834218815961724	0	0.29228917167997637	0.3262917639192784	0
0.18945666683026763	0.9171007540921354	0.07938305254831084	0	0.2959927711993134	0.32178135696663696	0
0.19267609392951432	0.9180595790747139	0.08041166419814046	0	0.2996470143913701	0.31721382167639867	0
0.19590267741019776	0.9190322453440186	0.08142773391077765	0	0.3032510987764847	0.31259010058307024	0
0.19913628757974322	0.92001860181156	0.08243097552679182	0	0.30680424083812496	0.30791115059478114	0
0.2023767904968445	0.9210184911074517	0.08342110535285902	0	0.3103056734549715	0.3031779458024437	0
0.20562404704697657	0.9220317493031827	0.08439784209123713	0	0.31375464511343876	0.2983914783315902	0
0.2088779195764112	0.923058208017112	0.08536090901477895	0	0.3171504270251109	0.29355274798315234	0
0.2121382638727728	0.9240976919617726	0.08631003171786654	0	0.32049230460503314	0.2886627734445741	0
0.21540493149323003	0.9251500196830396	0.08724493903623362	0	0.32377958014618996	0.2837225884146995	0
0.21867777433484092	0.9262150050838428	0.08816536452338766	0	0.3270115774149392	0.2787332341273288	0
0.2219566400604792	0.9272924560198735	0.08907104528556424	0	0.33018763694548375	0.27369576566478	0
0.22524137284254214	0.9283821745825169	0.08996172238076483	0	0.33330711684007547	0.2686112503533965	0
0.22853181500132716	0.9294839577005876	0.09083714142997516	0	0.33636939429995705	0.26348076471959103	0
0.23182780895479024	0.9305975978808203	0.09169705325668259	0	0.3393738672411484	0.25830539086248716	0
0.23512919143486058	0.9317228813376036	0.09254121250570196	0	0.3423199488504441	0.25308622499077266	0
0.23843579685569002	0.9328595891821486	0.09336937870900817	0	0.3452070707042823	0.24782437173533867	0
0.24174746023775645	0.9340074985196144	0.09418131713668836	0	0.3480346851203076	0.2425209389785258	0
0.24506400857176228	0.9351663795418268	0.09497679681013857	0	0.3508022576305617	0.23717705121516244	0
0.24838527284204903	0.9363359997827525	0.09575559357901957	0	0.35350927709532537	0.23179382985074087	0
0.2517110774677144	0.9375161205295727	0.09651748769621438	0	0.35615524666812076	0.22637240974986444	0
0.2550412480073872	0.9387064996184166	0.09726226576748039	0	0.35873968998969485	0.22091392637465224	0
0.2583756052904582	0.9399068894492815	0.09798971952320393	0	0.3612621463455149	0.21541952495204	0
0.2617139697267521	0.9411170386154687	0.09869964691710971	0	0.36372217391533535	0.20989035306580855	0
0.26505615785498826	0.942336690757955	0.09939185149428048	0	0.3661193470290174	0.20432756599767155	0
0.26840198776767293	0.9435655866423884	0.10006614363585287	0	0.3684532599384417	0.19873231737564132	0
0.27175127188822784	0.9448034616248214	0.10072233917666497	0	0.3707235215051848	0.19310577088345093	0
0.2751038222844435	0.9460500476954651	0.10136026061388581	0	0.37292975887575364	0.18744909111722013	0
0.2784594516657037	0.947305073977216	0.10197973734904081	0	0.3750716178223519	0.1817634415506017	0
0.281817966731993	0.9485682643523564	0.10258060454620155	0	0.3771487583180869	0.17604999551885056	0
0.2851791760125245	0.9498393405021169	0.10316270468344317	0	0.37916085944255157	0.17030992269422743	0
0.2885428856604249	0.9511180204535068	0.10372588685049215	0	0.381107616512796	0.1645443959507097	0
0.29190889922671615	0.9524040186007735	0.10427000682027884	0	0.3829887409098002	0.15875459154997737	0
0.29527701950620217	0.9536970465238632	0.10479492744294068	0	0.38480396103908765	0.15294168576474187	0
0.2986470496132943	0.9549968135309967	0.10530051885965236	0	0.38655302269013864	0.1471068527872164	0
0.3020187885194228	0.9563030250624788	0.10578665789346521	0	0.38823568656992485	0.14125127225263184	0
0.3053920379519275	0.9576153854800271	0.1062532291323607	0	0.3898517317128079	0.13537611709703812	0
0.30876659569386083	0.9589335956014913	0.10670012400564205	0	0.3914009519688737	0.129482565005436	0
0.3121422597832019	0.9602573544552219	0.10712724144104846	0	0.3928831579855241	0.1235717909543612	0
0.3155188267811805	0.9615863587353212	0.10753448767282722	0	0.394298176272376	0.11764497007235629	0
0.3188960944748512	0.9629203039968273	0.10792177660384077	0	0.39564585021259796	0.11170327274594918	0
0.3222738573720115	0.9642588830120405	0.10828902930630772	0	0.396926038103501	0.1057478723944018	0
0.3256519133398661	0.9656017885293803	0.10863617479266027	0	0.39813861564106134	0.0997799336471708	0
0.3290300571325251	0.966948710845891	0.10896314931614014	0	0.3992834733077703	0.09380062362027256	0
0.33240808429032764	0.9682993394867668	0.10926989681139397	0	0.4003605177561463	0.0878111049241705	0
0.3357857909901996	0.9696533632863095	0.10955636886116067	0	0.4013696715677967	0.0818125358015746	0
0.3391629724998077	0.9710104699053198	0.10982252455965066	0	0.40231087266923476	0.07580607276288776	0
0.3425394263415789	0.972370347238471	0.1100683307576344	0	0.40318407511850407	0.06979286485844814	0
0.3459149480088287	0.9737326818288116	0.11029376171569541	0	0.4039892478225534	0.06377406120232484	0
0.3492893380638918	0.9750971618674015	0.1104987995668097	0	0.404726376156474	0.057750798228238906	0
0.352662392940121	0.976463473616921	0.11068343367687457	0	0.40539545967191	0.05172421600380396	0
0.3560339134889941	0.9778313050011678	0.11084766114605221	0	0.4059965139124986	0.04569544289699841	0
0.35940370090106516	0.9792003440929795	0.1109914864976592	0	0.4065295693417481	0.039665602772889046	0
0.3627715577597193	0.980570279675071	0.11111492168473495	0	0.40699467143258117	0.03363581303650916	0
0.3661372875540806	0.9819408011750873	0.11121798601353028	0	0.40739188047600494	0.027607185433308708	0
0.3695006969956762	0.9833115997412043	0.11130070614275167	0	0.40772127170708927	0.021580821830841125	0
0.37286159365158744	0.9846823674094282	0.11136311592389567	0	0.40798293484609766	0.015557818392608386	0
0.37621978904755193	0.9860527984973496	0.11140525637710419	0	0.4081769741974481	0.00953925995739174	0
0.3795750945828917	0.9874225880642036	0.11142717552752093	0	0.40830350818722183	0.0035262273034476575	0
0.382927325849739	0.9887914337972492	0.11142892836616812	0	0.40836266946736033	-0.002480210645154769	0
0.3862763013615583	0.9901590356148503	0.11141057670058924	0	0.4083546045799088	-0.008478994587796579	0
0.389629145848312	0.9915280775694345	0.11137208331151006	0	0.40827923636890906	-0.014482147871109862	0
0.39298639338524155	0.9928985509337613	0.11131337741056731	0	0.4081362612153395	-0.020489876233895265	0
0.3963478783160225	0.9942701593811945	0.11123439639513319	0	0.40792538217216506	-0.026501125691148444	0
0.39971343224473066	0.9956426037159564	0.11113508424427686	0	0.4076463147235332	-0.03251483123996695	0
0.403082882543582	0.9970155813742358	0.11101539169982526	0	0.4072987874200727	-0.03852991422580472	0
0.4064560511452552	0.9983887860490094	0.11087527648696367	0	0.4068825426724924	-0.04454528024511819	0
0.40983275967562144	0.9997619099008842	0.11071470325605975	0	0.4063973367323512	-0.0505598283677139	0
0.41321282382148633	1.0011346413900593	0.11053364394630918	0	0.40584294093738027	-0.05657244117007932	0
0.4165960570426422	1.0025066669176579	0.11033207776565904	0	0.40521914184041835	-0.0625819914505574	0
0.419982268920591	1.003877670289703	0.11010999140241402	0	0.40452574205246683	-0.06858733940191676	0
0.4233712659516696	1.005247333179465	0.10986737911157052	0	0.4037625607263771	-0.07458733415322692	0
0.4267628520680464	1.0066153354818004	0.1096042427918695	0	0.4029294340267845	-0.08058081483628365	0
0.4301568277762227	1.0079813551136618	0.10932059216101807	0	0.40202621593132615	-0.08656660922434647	0
0.4335529895324893	1.009345067918927	0.10901644493697447	0	0.40105277908018216	-0.09254353282595441	0
0.43695113115436934	1.0107061483967237	0.10869182683783833	0	0.4000090150687548	-0.09851039158760654	0
0.44035104319582036	1.0120642696139044	0.10834677174053214	0	0.3988948352665059	-0.10446598102323412	0
0.44375251181136044	1.01341910292304	0.10798132191473599	0	0.3977101719071534	-0.11040908449110205	0
0.4471553238865706	1.0147703201782852	0.10759552756445814	0	0.3964549769536676	-0.11633848243289203	0
0.4505592588486438	1.0161175906534963	0.10718944781173396	0	0.3951292256637196	-0.12225293837705976	0
0.4539640977899545	1.0174605848463691	0.10676314974824191	0	0.39373291389804216	-0.12815121516221656	0
0.4573696159283788	1.0187989716751866	0.10631670939300696	0	0.3922660616570055	-0.1340320621706566	0
0.46077558726720774	1.0201324205114808	0.10585021120540913	0	0.39072871192484593	-0.1398942237984754	0
0.4641817789101918	1.0214605991498906	0.10536374893698176	0	0.3891209339324072	-0.1457364300842329	0
0.4675879633631882	1.0227831788066073	0.10485742395141968	0	0.38744281808169767	-0.1515574182587079	0
0.4709939070162092	1.0240998298101731	0.1043313468583696	0	0.3856944818225936	-0.1573559133804791	0
0.47439937165309315	1.0254102224143906	0.10378563741871019	0	0.38387606986798584	-0.1631306314924273	0
0.4778041182952799	1.0267140284932077	0.10322042399701989	0	0.38198775290404424	-0.1688802866923085	0
0.48120790939116487	1.0280109225674952	0.1026358431646155	0	0.38002972679256297	-0.17460359529753225	0
0.4846105006751943	1.0293005789019742	0.10203204108531574	0	0.37800221776262144	-0.18029926268315774	0
0.4880116462469978	1.030582673673304	0.10140917271536642	0	0.3759054803197177	-0.18596599249870469	0
0.49141110385799275	1.031856887157294	0.10076740078398488	0	0.3737397943871069	-0.1916024960294237	0
0.49480862500549294	1.0331229002033158	0.1001068975863558	0	0.3715054719356525	-0.19720747632158528	0
0.49820396265933103	1.0343803973521462	0.09942784352891681	0	0.36920285268856023	-0.20277964169723803	0
0.5015968686164243	1.035629066045712	0.09873042757023197	0	0.3668323062170962	-0.20831770201939306	0
0.5049870915810526	1.0368685961385273	0.09801484758943442	0	0.3643942338214059	-0.2138203662989037	0
0.5083743845169812	1.038098682794446	0.0972813087783854	0	0.3618890636812862	-0.21928635535944913	0
0.5117584977824704	1.0393190241643286	0.09653002498191693	0	0.35931725604146975	-0.2247143913737742	0
0.5151391797116345	1.0405293218236293	0.09576121854348171	0	0.35667930333452996	-0.23010319965652948	0
0.5185161829755064	1.041729283248387	0.0949751187641453	0	0.3539757255276646	-0.23545151958098426	0
0.5218892604302584	1.0429186204945216	0.09417196268313861	0	0.3512070734124502	-0.24075809863995515	0
0.5252581646858692	1.0440970502385858	0.09335199507123286	0	0.3483739292124807	-0.2460216925790589	0
0.5286226481055651	1.0452642939734835	0.09251546832380683	0	0.34547690684491145	-0.2512410662489191	0
0.5319824772777186	1.0464200831601087	0.09166263863707426	0	0.34251663926120557	-0.25641501668585226	0
0.5353374038511177	1.0475641493007848	0.09079377314599095	0	0.3394938037845566	-0.26154232876211364	0
0.5386871928383141	1.0486962338702663	0.08990914263319334	0	0.3364090974145361	-0.266621819705641	0
0.5420316143549031	1.0498160855389316	0.08900902329994043	0	0.3332632434877369	-0.27165232683578977	0
0.5453704352548984	1.0509234575062307	0.08809369881689769	0	0.3300569993993127	-0.2766326957356008	0
0.548703431685581	1.0520181118274947	0.08716345673061861	0	0.32679114457754094	-0.2815617998724197	0
0.5520303880117616	1.0530998190817178	0.08621858839907588	0	0.3234664807116865	-0.28643853936720143	0
0.555351087907666	1.0541683555433774	0.08525939124164728	0	0.3200838401392738	-0.29126182850573434	0
0.5586653182939417	1.0552235045956304	0.08428616744298958	0	0.31664408178228004	-0.29603060236062684	0
0.5619728787379068	1.0562650597694716	0.08329922089700925	0	0.3131480807697794	-0.3007438308461262	0
0.56527357530766	1.0572928227637926	0.08229885863381692	0	0.30959673383702335	-0.3054005101446098	0
0.5685672184951152	1.0583066028299069	0.0812853911610232	0	0.3059909609115904	-0.30999966028222575	0
0.5718536245019853	1.0593062172099823	0.0802591318050443	0	0.3023317031316703	-0.3145403274946489	0
0.5751326208544252	1.060291492832688	0.07922039463653038	0	0.2986199157534468	-0.3190215923497509	0
0.578404041961246	1.0612622649090449	0.0781694955005479	0	0.29485657207686294	-0.3234425638229394	0
0.5816677355910845	1.0622183787957333	0.07710674959011007	0	0.2910426549845475	-0.327802388250294	0
0.584923546888156	1.0631596852492489	0.07603247631482464	0	0.28717917461635556	-0.33210022816822987	0
0.5881713414491452	1.0640860471067746	0.07494699144715163	0	0.283267140349643	-0.3363352932741477	0
0.5914109874089748	1.0649973339681755	0.07385061264312448	0	0.2793075807570347	-0.3405068166753379	0
0.5946423682657308	1.0658934257532764	0.07274365482796821	0	0.2753015270798275	-0.34461407166840463	0
0.5978653722407535	1.0667742095774986	0.07162643345155228	0	0.2712500250449744	-0.3486563579708716	0
0.6010798991609891	1.0676395815564936	0.07049926183128771	0	0.26715412530275506	-0.35263301051648716	0
0.6042858566716621	1.0684894456272882	0.06936245214012446	0	0.2630148870144896	-0.356543394585894	0
0.6074831674734936	1.069323715307383	0.06821631251825985	0	0.2588333673100646	-0.360386914446183	0
0.6106717618060667	1.0701423115060684	0.06706114939965946	0	0.254610629685114	-0.364163003834957	0
0.6138515771374321	1.0709451623199655	0.06589726736844605	0	0.2503477434261491	-0.36787112554161805	0
0.6170225643742181	1.0717322044336923	0.06472496660587493	0	0.2460457741622435	-0.3715107784115767	0
0.6201846867946003	1.0725033825930423	0.06354454293992527	0	0.24170578387162125	-0.37508149546959	0
0.6233379133949685	1.0732586477702901	0.0623562900449946	0	0.23732883880388006	-0.3785828359573113	0
0.6264822173981619	1.0739979566987707	0.06116049981876577	0	0.2329160107450795	-0.382014383666222	0
0.6296175964056215	1.0747212763869947	0.05995745445334418	0	0.22846834754825665	-0.38537576840754423	0
0.6327440481157482	1.0754285781339967	0.058747435382217515	0	0.2239869058924307	-0.3886666387520719	0
0.6358615755411795	1.0761198386624657	0.05753072116144615	0	0.21947274329335187	-0.3918866677415179	0
0.6389702027933277	1.0767950433790543	0.05630758107759986	0	0.21492689412152433	-0.39503556855877814	0
0.6420699525661067	1.0774541811405327	0.055078283717699635	0	0.21035040111503447	-0.39811307061475765	0
0.6451608554637582	1.07809724618297	0.053843093194460276	0	0.20574430113441633	-0.4011189289606797	0
0.6482429609689266	1.078724240120797	0.05260226454302246	0	0.20110960766810865	-0.40405293408169546	0
0.6513163177677064	1.0793351676147784	0.05135605140701357	0	0.19644733917779564	-0.40691489206796694	0
0.6543809842374266	1.0799300383688253	0.05010470171667242	0	0.19175850268303213	-0.40970463433937315	0
0.6574370261760033	1.080508866443308	0.04884845845717691	0	0.1870440963022697	-0.4124220148169149	0
0.6604845180151022	1.0810716702636982	0.04758755903776926	0	0.182305106552432	-0.41506691033267323	0
0.663523539568746	1.0816184717986708	0.04632223651511377	0	0.17754251260696152	-0.4176392171202187	0
0.6665541791605412	1.0821492969301216	0.04505271819527386	0	0.1727572807019556	-0.42013885288618036	0
0.6695765312328839	1.0826641748041927	0.043779226528145095	0	0.16795036715288555	-0.42256575407564567	0
0.6725906951538744	1.0831631374440807	0.042501979536442074	0	0.1631227196366739	-0.42491987434402123	0
0.6755967723632804	1.083646219132805	0.04122119197771364	0	0.15827528126016735	-0.4272011819205226	0
0.6785948777908163	1.0841134580674952	0.03993707042136233	0	0.1534089715852373	-0.4294096676862497	0
0.6815851284780649	1.0845648942928476	0.038649818019766434	0	0.1485247043169243	-0.43154533567202136	0
0.6845676406726184	1.0850005691827564	0.03735963576184378	0	0.14362339175676767	-0.4336082008264157	0
0.6875425435097771	1.0854205273084176	0.03606671653861667	0	0.13870592193202969	-0.43559829807473205	0
0.6905099676054731	1.0858248145459768	0.0347712500277597	0	0.133773176787322	-0.43751567356852183	0
0.6934700465812673	1.0862134781864574	0.03347342203713271	0	0.1288260293719622	-0.4393603853873855	0
0.696422915780323	1.0865865666527712	0.032173415073371535	0	0.12386534568753509	-0.4411325023656616	0
0.6993687238618532	1.0869441307863579	0.030871403224348143	0	0.11889196481866421	-0.4428321103661716	0
0.7023076129925836	1.0872862212104946	0.029567560888152412	0	0.11390673191877855	-0.44445929990053323	0
0.7052397275656132	1.0876128893929726	0.02826205897819005	0	0.10891048343978417	-0.446014171301136	0
0.7081652237237873	1.0879241885325037	0.026955060684132875	0	0.10390403057631219	-0.4474968390643693	0
0.7110842542145538	1.0882201717197237	0.02564672822902843	0	0.09888818480480525	-0.4489074232064242	0
0.7139969796136308	1.0885008930293145	0.0243372178887418	0	0.09386373850438977	-0.4502460545583201	0
0.7169035555757698	1.0887664061452613	0.023026685746928694	0	0.08883148672688343	-0.4515128682965225	0
0.7198041414126768	1.089016765158936	0.021715283895294778	0	0.0837922123418644	-0.45270800781798853	0
0.7226989104880123	1.089252025252288	0.02040315574648913	0	0.07874666770595279	-0.4538316280697425	0
0.7255880217529416	1.089472240203093	0.019090448962215314	0	0.07369562407074773	-0.45488388368941973	0
0.7284716437556392	1.0896774643556868	0.017777304643238245	0	0.06863982976137414	-0.45586493845619164	0
0.7313499490206545	1.0898677519812106	0.016463859907559362	0	0.06358001979519258	-0.4567749622718408	0
0.734223101352617	1.0900431563952988	0.015150253745364555	0	0.058516938176359626	-0.457614126965057	0
0.7370912785330589	1.0902037313546675	0.013836616713444223	0	0.05345129792773742	-0.4583826129875209	0
0.7399546473001835	1.0903495294565257	0.01252308243159051	0	0.04838382514332427	-0.4590806017653677	0
0.7428133890404605	1.0904806034965335	0.0112097758756117	0	0.04331521359138159	-0.4597082821987897	0
0.7456676774850908	1.0905970052112908	0.009896823663532632	0	0.038246164143172716	-0.460265844636152	0
0.7485176928359476	1.09069878590915	0.008584347637664452	0	0.03317735977061946	-0.4607534838802532	0
0.7513636060014152	1.0907859958327177	0.007272472187894378	0	0.02810949359159508	-0.46117139611417474	0
0.7542055918927824	1.090858684671767	0.005961318202856845	0	0.02304324528735766	-0.46151978133183813	0
0.7570438314259637	1.090916901470262	0.004651002205206513	0	0.017979277526635702	-0.46179884286074774	0
0.7598785150829861	1.0909606944942951	0.0033416347680796984	0	0.012918229617173652	-0.4620087866909645	0
0.7627098080760488	1.0909901106918591	0.002033336680267921	0	0.007860779778405179	-0.46214981884110695	0
0.7655378933718722	1.0910051964295209	0.0007262191477336835	0	0.0028075684102361635	-0.4622221488408047	0
0.7683629553797121	1.0910059970586081	-0.0005796086049693662	0	-0.0022407727348677563	-0.46222598759700717	0
0.7711851740709788	1.0909925569017203	-0.001884036542331311	0	-0.007283609953671673	-0.46216154727036945	0
0.7740100355859972	1.0909648538926418	-0.0031894073992848448	0	-0.01232979220408875	-0.46202872785832766	0
0.7768380334550399	1.0909228446874653	-0.004495755014929771	0	-0.017379241374161105	-0.46182733352097227	0
0.7796693460999795	1.090866485736178	-0.00580296630100519	0	-0.022431310627233803	-0.4615571736617932	0
0.7825041531049431	1.0907957325657769	-0.007110927358720605	0	-0.02748534949370987	-0.46121805953498396	0
0.7853426279479521	1.090710540010078	-0.008419520056650955	0	-0.03254069085908484	-0.46080980538621	0
0.7881849405047969	1.0906108622940476	-0.009728623126850413	0	-0.037596655424508726	-0.4603322288899644	0
0.7910312731879819	1.0904966524620616	-0.011038119528449259	0	-0.04265258036367881	-0.45978514843836615	0
0.7938817982743575	1.0903678631695979	-0.01234788593453551	0	-0.047707778939542214	-0.45916838695687695	0
0.7967366871000974	1.090224446482647	-0.013657796910095424	0	-0.052761556878474586	-0.4584817709584607	0
0.7995961085808754	1.0900663540167588	-0.014967724172897325	0	-0.05781320975691319	-0.4577251312182161	0
0.8024602351360111	1.089893536656825	-0.01627753924578231	0	-0.06286203346967657	-0.45689830143465704	0
0.8053292397946569	1.089705944697568	-0.017587112058849573	0	-0.06790731907150892	-0.4560011188990699	0
0.8082032881720836	1.0895035284473302	-0.018896307230711944	0	-0.07294833870201219	-0.45503342737139524	0
0.8110825492190675	1.0892862376117332	-0.02020498892224184	0	-0.07798436454360524	-0.4539950741124894	0
0.8139671807662484	1.089054022446048	-0.021513014211916388	0	-0.08301464358790264	-0.45288591536295153	0
0.8168573568100346	1.0888068316700565	-0.022820245425165073	0	-0.08803844532376501	-0.4517058063462716	0
0.8197532302091929	1.0885446155721146	-0.02412653317648118	0	-0.09305499679794409	-0.4504546160489052	0
0.8226549682275618	1.0882673230938047	-0.02543173240812877	0	-0.09806354453660954	-0.44913221324695285	0
0.8255627218024253	1.087974904677449	-0.026735688480985398	0	-0.10306330140479653	-0.447738480029854	0
0.8284766517937818	1.0876673098799474	-0.028038248949538217	0	-0.10805349208298216	-0.44627330034609614	0
0.8313969055922723	1.0873444898122318	-0.029339253035408352	0	-0.11303331299247713	-0.4447365715459766	0
0.8343236366658334	1.0870063952119609	-0.030638540343707787	0	-0.11800196599140977	-0.4431281951044563	0
0.8372569885674916	1.0866529783035206	-0.031935943708673066	0	-0.12295863128416307	-0.4414480853696078	0
0.8401971072391375	1.086284191515458	-0.033231294642909075	0	-0.12790248857039535	-0.4396961633416398	0
0.8431441348665396	1.0858999882836404	-0.034524420584901086	0	-0.13283270681684312	-0.43787236036578236	0
0.8460982092200602	1.0855003232814833	-0.035815144605921195	0	-0.13774844345622936	-0.43597661908232255	0
0.849059468338754	1.0850851519074636	-0.03710328744829138	0	-0.1426488524595983	-0.4340088908428288	0
0.8520280373613136	1.0846544322691571	-0.03838866179952963	0	-0.14753306287089657	-0.43196914494619126	0
0.855004042331624	1.0842081234418397	-0.03967107832875877	0	-0.15240020211111968	-0.4298573601973112	0
0.857987609403357	1.0837461856188007	-0.04095034531218058	0	-0.1572493948326618	-0.4276735254363241	0
0.8609788476113057	1.083268582949104	-0.04222626127780293	0	-0.16207973536952575	-0.42541765274281107	0
0.8639778779235214	1.0827752791495064	-0.043498627472085195	0	-0.16689033529796887	-0.4230897564732762	0
0.8669848029264403	1.0822662424689344	-0.04476723495210106	0	-0.17168027487954324	-0.42068987647563294	0
0.8699997249572046	1.0817414429760555	-0.046031872376360715	0	-0.1764486328874876	-0.4182180650199576	0
0.8730227447000707	1.0812008528647084	-0.04729232541858752	0	-0.18119448467092794	-0.41567438798516515	0
0.8760539526334404	1.0806444481284565	-0.048548373251099196	0	-0.1859168892224513	-0.4130589324603748	0
0.8790934305904712	1.0800722085480814	-0.04979978931860531	0	-0.19061489245337762	-0.41037180637019194	0
0.8821412598507871	1.0794841163562299	-0.051046344759691095	0	-0.1952875403589431	-0.4076131318873758	0
0.885197506136867	1.0788801592906538	-0.052287802351929466	0	-0.19993385662170976	-0.40478305942897014	0
0.8882622407675161	1.078260326666892	-0.053523925249962426	0	-0.20455287565583444	-0.4018817488936898	0
0.8913355194052195	1.077624613730558	-0.0547544684470161	0	-0.2091436109320582	-0.3989093897016211	0
0.8944173919712757	1.0769730199326415	-0.05597918295702407	0	-0.2137050709443335	-0.3958661923242039	0
0.8975079057698965	1.0763055484099238	-0.057197817161125944	0	-0.21823626448220013	-0.3927523854781085	0
0.9006070922798995	1.0756222090156211	-0.05841011173808775	0	-0.2227361820474694	-0.38956822986185363	0
0.9037149806981472	1.0749230156240805	-0.059615805190023914	0	-0.22720381668321118	-0.38631400515221365	0
0.9068315930794287	1.0742079873295385	-0.06081463206623018	0	-0.23163815759478543	-0.3829900151736245	0
0.9099569348635462	1.0734771508598568	-0.06200631953725588	0	-0.2360381777433585	-0.37959659866047196	0
0.9130910084330053	1.0727305376969671	-0.06319059283563297	0	-0.24040285421591437	-0.3761341153994915	0
0.9162338100088274	1.071968184912775	-0.06436717421798774	0	-0.24473116455361035	-0.3726029496637338	0
0.9193853212925397	1.0711901373902264	-0.06553578005825353	0	-0.2490220762530053	-0.3690035200192691	0
0.922545519359048	1.0703964456302195	-0.06669612479830941	0	-0.25327456148331945	-0.3653362686700131	0
0.9257143713851387	1.069587167203043	-0.06784791920759636	0	-0.2574875908286487	-0.3616016676843464	0
0.9288918344908704	1.0687623669894577	-0.068990870596268	0	-0.26166013421414286	-0.3578002195961137	0
0.9320778564146796	1.0679221171962436	-0.07012468333611858	0	-0.265791162929339	-0.35393245696015324	0
0.9352723750448977	1.0670664976555606	-0.07124905897426427	0	-0.2698796501349727	-0.3499989432128762	0
0.9384753231184192	1.066195594712173	-0.07236369815392835	0	-0.2739245779008247	-0.3460002670456905	0
0.9416866162316305	1.065309504627177	-0.07346829672275436	0	-0.2779249231143607	-0.34193705751922293	0
0.9449061635218641	1.0644083308701486	-0.07456254979978863	0	-0.2818796722801871	-0.3378099710920175	0
0.9481338729241828	1.063492182696964	-0.07564615377879104	0	-0.2857878286872556	-0.3336196846280379	0
0.9513696357655524	1.0625611795837144	-0.07671880139600235	0	-0.28964839453277874	-0.32936691519557737	0
0.9546133319858046	1.0616154499565231	-0.07778018390059496	0	-0.29346037873521025	-0.3250524137137369	0
0.9578648391335455	1.0606551286668182	-0.07882999431168808	0	-0.29722280852313887	-0.3206769529421941	0
0.9611240269234805	1.059680358600156	-0.07986792587774348	0	-0.3009347237193394	-0.31624133436891644	0
0.9643907488839063	1.0586912932864336	-0.08089366977510781	0	-0.3045951683665982	-0.3117463996029922	0
0.9676648586336891	1.057688092091347	-0.0819069206048958	0	-0.3082032101830421	-0.30719300804058597	0
0.9709461935311354	1.0566709252172835	-0.08290737157794893	0	-0.3117579231478861	-0.3025820591525497	0
0.9742345955120248	1.0556399673208434	-0.0838947212335884	0	-0.3152584111422787	-0.29791446311242026	0
0.9775298906557067	1.054595403837158	-0.08486866747756013	0	-0.31870378645269964	-0.29319116908184195	0
0.9808318968883817	1.0535374286581738	-0.08582891031352917	0	-0.3220931791911675	-0.2884131542781999	0
0.9841404320374928	1.0524662415267416	-0.08677515446002637	0	-0.3254257461717221	-0.28358141186062347	0
0.9874553036690729	1.0513820512508634	-0.08770710665683959	0	-0.3287006610108392	-0.27869696512817027	0
0.9907763170485371	1.0502850730960551	-0.08862447822984061	0	-0.33191712275965274	-0.2737608554532369	0
0.9941032673091168	1.0491755313071438	-0.08952698317669427	0	-0.33507434875328507	-0.2687741533626583	0
0.9974359497339447	1.0480536556457722	-0.09041434126380683	0	-0.3381715850129128	-0.2637379427135674	0
1.000774147361426	1.0469196854667338	-0.09128627494710348	0	-0.3412080950090394	-0.25865333878664887	0
1.0041176458375354	1.0457738646357146	-0.09214251357735725	0	-0.3441831738458195	-0.2535214652817921	0
1.007466228315627	1.0446164430996148	-0.09298279219282181	0	-0.34709614349752144	-0.24834346123982112	0
1.010819668647332	1.043447679142732	-0.09380685004951743	0	-0.349946347191447	-0.24312049100379463	0
1.0141777418694917	1.042267835651933	-0.09461443347737632	0	-0.3527331587681686	-0.23785372741086236	0
1.0175402177070438	1.0410771822371885	-0.09540529445379423	0	-0.3554559771765885	-0.23254436121455202	0
1.020906865779037	1.0398759932644366	-0.09617919203878834	0	-0.35811423085434874	-0.2271935922724876	0
1.0242774533017933	1.0386645485073993	-0.09693589197574497	0	-0.36070737576138845	-0.22180263246239776	0
1.027651746037459	1.037443132654213	-0.09767516706410631	0	-0.3632348960707244	-0.21637270351630092	0
1.031029506044737	1.0362120359662004	-0.09839679682272932	0	-0.36569630242808904	-0.21090504000679625	0
1.0344104967691852	1.0349715522651248	-0.0991005687307239	0	-0.36809113559400675	-0.20540088049287197	0
1.0377944810501925	1.0337219794688242	-0.09978627788023828	0	-0.3704189646470944	-0.19986147003142285	0
1.0411812212163774	1.0324636193764907	-0.10045372709575356	0	-0.3726793867890826	-0.1942880593759209	0
1.044570479455571	1.03119677734884	-0.10110272709717627	0	-0.37487202729993513	-0.18868190373734395	0
1.0479620140572417	1.029921763538957	-0.10173309589007233	0	-0.37699653689265317	-0.18304426842754762	0
1.0513555907348058	1.0286388884532567	-0.10234466095355439	0	-0.37905259850276873	-0.1773764094576467	0
1.0547509721747805	1.027348466669974	-0.1029372572998959	0	-0.3810399201524726	-0.17167959024778914	0
1.0581479210888818	1.0260508155147836	-0.10351072812591353	0	-0.3829582365829605	-0.16595507604111592	0
1.0615462036278416	1.0247462535606044	-0.10406492541345298	0	-0.3848073106974185	-0.16020412758818653	0
1.0649455840027018	1.023435102490535	-0.10459970904900295	0	-0.3865869300648869	-0.15442800968637585	0
1.0683458303953766	1.0221176846365725	-0.10511494780248894	0	-0.3882969096469324	-0.14862798067107771	0
1.0717467101468947	1.0207943246398703	-0.10561051856452043	0	-0.38993708873074406	-0.1428053000921446	0
1.075147995185695	1.0194653471522361	-0.10608630714908861	0	-0.39150733307867963	-0.13696121897450372	0
1.078549456150941	1.0181310789317237	-0.10654220741915753	0	-0.3930075315374834	-0.1310969894327732	0
1.0819508680091106	1.016791846461068	-0.1069781220532478	0	-0.39443759808996626	-0.1252138546057843	0
1.0853520056809476	1.0154479774738685	-0.10739396191753496	0	-0.39579746932393367	-0.11931305578749808	0
1.088752645084076	1.0140998003698027	-0.10778964620221324	0	-0.3970871044438786	-0.11339583028612144	0
1.0921525699643955	1.012747641317644	-0.10816510313897751	0	-0.3983064871754008	-0.10746339915715682	0
1.0955515617296119	1.0113918281033645	-0.10852026874519466	0	-0.3994556212608469	-0.10151698454866658	0
1.0989494058213318	1.0100326874293293	-0.10885508750676301	0	-0.4005345322982319	-0.09555779830892316	0
1.1023458875017949	1.0086705464242753	-0.10916951188133975	0	-0.4015432657671254	-0.08958704907736151	0
1.1057407999121713	1.0073057292435552	-0.10946350297467368	0	-0.40248188884925057	-0.08360592785640568	0
1.1091339328820475	1.005938561392615	-0.10973702943003869	0	-0.40335048653723493	-0.07761562744187547	0
1.1125250818979107	1.0045693659665518	-0.10999006815996867	0	-0.40414916367074427	-0.07161732642354944	0
1.1159140465089104	1.0031984641250344	-0.11022260405915686	0	-0.4048780437181306	-0.06561219175452729	0
1.1193006277231337	1.0018261759902922	-0.11043462971118904	0	-0.4055372675797649	-0.05960138317094683	0
1.1226846290268504	1.0004528200886291	-0.11062614538028383	0	-0.4061269933168305	-0.05358605123089187	0
1.1260658569186883	0.9990787129889889	-0.11079715894038682	0	-0.40664739569801367	-0.047567336216600205	0
1.1294441209930262	0.9977041691276202	-0.1109476857635418	0	-0.40709866563830643	-0.0415463678499857	0
1.1328192367203673	0.9963294995381552	-0.11107774869848981	0	-0.4074810099192878	-0.03552426020966245	0
1.1361910194097549	0.994955014177009	-0.11118737768624586	0	-0.40779464985444963	-0.02950212239304796	0
1.139559288797407	0.9935810199292054	-0.11127660984109539	0	-0.40803982136832995	-0.023481050252535593	0
1.1429238678482105	0.9922078209729716	-0.11134548926267306	0	-0.40821677428672204	-0.017462128457886375	0
1.1462845826725623	0.9908357186955928	-0.11139406690216214	0	-0.40832577181181234	-0.011446430586741156	0
1.1496412647212333	0.9894650106836558	-0.11142240044208383	0	-0.40836709002713645	-0.0054350151481209865	0
1.152993745756434	0.988095992667913	-0.11143055409946177	0	-0.4083410172815996	0.000571065445772399	0
1.1563418630299895	0.9867289563049775	-0.11141859854164049	0	-0.4082478538076136	0.00657077417193881	0
1.1596902011597534	0.9853622539769064	-0.11138655108655682	0	-0.40808763674156606	0.012571587846278747	0
1.1630418122793356	0.983994865384873	-0.1113343499208095	0	-0.4078601543028021	0.01857824026479357	0
1.1663965142986037	0.9826270919443058	-0.11126194187285365	0	-0.4075652659381673	0.02458966526488876	0
1.1697541241751166	0.9812592363892976	-0.11116928062161777	0	-0.40720284475277396	0.030604790094065696	0
1.1731144560462934	0.9798916034127815	-0.11105632682736875	0	-0.4067727778249839	0.03662253210325293	0
1.1764773220303957	0.9785244992155812	-0.11092304821426195	0	-0.40627496633550386	0.0426418002270367	0
1.1798425327426638	0.9771582311705671	-0.11076941963582368	0	-0.40570932566258705	0.04866149595569807	0
1.183209895687398	0.975793108346807	-0.11059542323583273	0	-0.405075785848094	0.054680510512877256	0
1.1865792196622418	0.9744294395939169	-0.11040104830014634	0	-0.40437429095741784	0.06069773278572145	0
1.189950307410244	0.9730675363865041	-0.11018629173128766	0	-0.4036048007224539	0.06671203625963798	0
1.1933229615376753	0.9717077102896632	-0.10995115782110351	0	-0.40276728965475933	0.07272228966986706	0
1.1966969856767367	0.9703502723610127	-0.10969565818182862	0	-0.40186174678353587	0.07872735913404984	0
1.2000721786629018	0.9689955353593981	-0.10941981222471353	0	-0.4008881773521091	0.08472609786398691	0
1.2034483424571631	0.9676438104220608	-0.10912364659873176	0	-0.39984660085067475	0.09071736034836968	0
1.2068252748918906	0.9662954098407038	-0.10880719580939881	0	-0.3987370532480697	0.09669998954763515	0
1.2102027738547267	0.964950645241849	-0.10847050192105169	0	-0.39755958600832514	0.10267282443574569	0
1.2135806383125338	0.9636098270462399	-0.10811361444951621	0	-0.3963142658145393	0.10863470190249327	0
1.2169586657451796	0.9622732653541411	-0.10773659062692424	0	-0.395001175615392	0.11458445232345717	0
1.2203366521372485	0.9609412698032772	-0.10733949544714609	0	-0.39362041492335526	0.12052089968695337	0
1.2237143952560599	0.9596141481360454	-0.10692240129292511	0	-0.39217209868601677	0.12644286749086783	0
1.2270916909219802	0.9582922075322895	-0.10648538837113933	0	-0.3906563589929584	0.1323491723274486	0
1.230468337058077	0.9569757528813735	-0.10602854420199863	0	-0.38907334351983547	0.13823863113001372	0
1.2338441308975885	0.95566508774287	-0.10555196394816549	0	-0.3874232169132496	0.14411005643460462	0
1.2372188706926306	0.9543605135441049	-0.10505575016450618	0	-0.38570616018936194	0.14996225952985803	0
1.240592352972002	0.9530623305037688	-0.10454001317824327	0	-0.38392237233912924	0.15579404588586301	0
1.2439643771152569	0.9517708357304373	-0.10400487037959515	0	-0.3820720681876052	0.16160422327544932	0
1.2473347415720004	0.9504863245477783	-0.10345044674837664	0	-0.3801554805529548	0.1673915954324953	0
1.2507032471971546	0.949209089086245	-0.10287687427695323	0	-0.378172858611126	0.17315496801301491	0
1.2540696944644059	0.9479394192171161	-0.10228429236992058	0	-0.3761244696600083	0.1788931440331617	0
1.2574338850812088	0.9466776018070556	-0.10167284752434788	0	-0.3740105984184075	0.18460492689019486	0
1.260795620704323	0.9454239210712643	-0.10104269350316875	0	-0.37183154805156593	0.19028911844523885	0
1.26415470744886	0.9441786567690901	-0.1003939904140485	0	-0.36958763743233486	0.19594452691274175	0
1.2675109476095725	0.9429420871585021	-0.09972690621018321	0	-0.3672792067984426	0.20156995318215448	0
1.2708641484944911	0.9417144855924082	-0.09904161492243686	0	-0.36490661212404496	0.20716420601966248	0
1.2742141175268598	0.9404961222175975	-0.09833829751239251	0	-0.3624702285745483	0.21272609413470417	0
1.2775606622055315	0.9392872638559688	-0.09761714182631166	0	-0.3599704508718378	0.21825442650577767	0
1.2809035937462157	0.938088172569582	-0.09687834172321165	0	-0.3574076908118986	0.22374801876727535	0
1.2842427221809336	0.9368991073135474	-0.09612209803783109	0	-0.3547823811584678	0.22920568550384124	0
1.287577862635605	0.9357203215775831	-0.09534861707854116	0	-0.352094971000569	0.23462625094636033	0
1.2909088293258557	0.9345520654206203	-0.09455811186576525	0	-0.3493459306330353	0.24000853955428966	0
1.2942354365659101	0.9333945849786434	-0.09375080184129472	0	-0.34653575114932	0.24535137819048194	0
1.2975575038324108	0.9322481205956434	-0.09292691152468477	0	-0.34366494037232687	0.2506536047194662	0
1.3008748514333113	0.9311129082450651	-0.092086671410191	0	-0.34073402658755075	0.2559140614692206	0
1.3041873007593874	0.9299891793306619	-0.09123031780188703	0	-0.3377435585964951	0.26113159617415904	0
1.3074946738435316	0.9288771607246573	-0.09035809282184544	0	-0.33469410638184777	0.2663050618498475	0
1.310796795796017	0.927777073845369	-0.0894702436479044	0	-0.33158625908345096	0.27143332117420643	0
1.3140934947085774	0.9266891346133854	-0.08856702237341466	0	-0.32842062514307896	0.27651524683994416	0
1.3173846019708528	0.9256135532749648	-0.08764868575179728	0	-0.3251978320459293	0.2815497225597782	0
1.3206699462268625	0.9245505362821876	-0.08671549675199335	0	-0.32191853242649926	0.2865356344533051	0
1.3239493624797876	0.9235002832296154	-0.08576772187589086	0	-0.318583395298667	0.2914718856111806	0
1.3272226878660072	0.922462988176393	-0.0848056321532851	0	-0.3151931101771997	0.29635739018990004	0
1.3304897605064328	0.9214388399277698	-0.08382950333322427	0	-0.3117483883894662	0.3011910723741437	0
1.3337504212213216	0.9204280214125059	-0.08283961522967596	0	-0.30824996140030386	0.3059718696309683	0
1.3370045143588234	0.9194307093686939	-0.08183625129054392	0	-0.3046985799040231	0.31069873456563163	0
1.3402518888187307	0.9184470739919998	-0.0808196980799323	0	-0.30109501258912563	0.3153706370028147	0
1.3434923904947955	0.917477281162806	-0.07979024747679703	0	-0.29744005453018235	0.3199865538288452	0
1.3467258756341056	0.9165214883660705	-0.07874819229156041	0	-0.29373451222045865	0.3245454888423181	0
1.3499522015891177	0.9155798474670439	-0.07769382895415052	0	-0.2899792136523847	0.3290464600732151	0
1.3531712253305772	0.9146525050641576	-0.07662745786538733	0	-0.28617501013413393	0.3334884985771149	0
1.3563828122587593	0.9137395999024995	-0.07554938030503913	0	-0.28232276579167204	0.33787066135735333	0
1.3595868299416738	0.9128412646916063	-0.07445990026504362	0	-0.27842336458936173	0.34219202325989667	0
1.3627831471414489	0.9119576263312922	-0.07335932461457477	0	-0.2744777114125748	0.34645167646259917	0
1.3659716421791772	0.911088803591633	-0.07224796001341628	0	-0.2704867214515468	0.3506487422838354	0
1.3691521978249277	0.9102349085887117	-0.07112611439597741	0	-0.2664513259088904	0.354782364758929	0
1.3723246963624443	0.9093960480978894	-0.06999409852299414	0	-0.2623724779832792	0.358851704934824	0
1.3754890302268858	0.908572320728282	-0.06885222200196399	0	-0.2582511389070626	0.3628559552432384	0
1.3786450944990405	0.9077638189749281	-0.06770079570737496	0	-0.2540882869720382	0.3667943302764336	0
1.3817927894510775	0.9069706285785083	-0.06654013065642983	0	-0.24988491377202904	0.37066607060969436	0
1.3849320250871888	0.9061928274637732	-0.06537053607927176	0	-0.24564201745421008	0.37447044873827645	0
1.3880627140141677	0.9054304876167644	-0.06419232180348385	0	-0.2413606115635522	0.37820676067079434	0
1.3911847762602583	0.9046836739530276	-0.06300579623998746	0	-0.23704171792418074	0.3818743322125068	0
1.3942981383797488	0.9039524446452545	-0.061811266467725605	0	-0.2326863670780456	0.38547251813469396	0
1.3974027356741756	0.9032368507223061	-0.06060903713026863	0	-0.22829559435641558	0.3890007049264258	0
1.4004985093115234	0.9025369368752815	-0.0593994112932897	0	-0.2238704430626722	0.3924583076045641	0
1.4035854075497813	0.9018527412928612	-0.0581826897431052	0	-0.21941196194152018	0.39584477128853246	0
1.4066633843668133	0.9011842960923466	-0.05695917130055379	0	-0.2149212063247137	0.3991595698279328	0
1.4097324085463667	0.9005316255193242	-0.05572914895986335	0	-0.21039922389932605	0.40240221550085814	0
1.4127924529352185	0.8998947484821999	-0.05449291390136566	0	-0.20584706932848448	0.4055722472112937	0
1.4158434960435655	0.8992736783160156	-0.053250754674303236	0	-0.2012658011612742	0.40866923236997815	0
1.4188855309303918	0.8986684211617652	-0.052002953354683204	0	-0.19665646750456084	0.41169277570449997	0
1.4219185550597087	0.8980789782513241	-0.05074978944133564	0	-0.1920201201884117	0.4146425085844978	0
1.4249425759808765	0.8975053449516518	-0.04949153733537428	0	-0.18735780524820694	0.417518094475269	0
1.4279576097031388	0.8969475113068427	-0.04822846679911193	0	-0.1826705643631153	0.4203192269017269	0
1.4309636845365339	0.896405461566927	-0.046960841139703405	0	-0.1779594278266046	0.4230456324718372	0
1.4339608340350747	0.8958791757181587	-0.04568891997983804	0	-0.17322542452295508	0.425697063816592	0
1.4369491027244037	0.8953686286637765	-0.04441295667577377	0	-0.16846957201005675	0.428273304304501	0
1.4399285432832356	0.8948737909709125	-0.04313319933661545	0	-0.16369287995329357	0.43077416485762665	0
1.4428992194143913	0.8943946286369276	-0.04184988943218338	0	-0.1588963445568947	0.4331994856815184	0
1.4458612025357438	0.8939311038943875	-0.04056326306137469	0	-0.15408095290282436	0.4355491327182183	0
1.4488145713134466	0.8934831754998437	-0.039273551033858864	0	-0.14924768286539608	0.43782299666613705	0
1.4517594171312767	0.8930507981546562	-0.03798097635485452	0	-0.14439749326549858	0.4400209963835873	0
1.4546958368044216	0.8926339238677354	-0.036685757288537034	0	-0.1395313349161631	0.44214307240434103	0
1.4576239376145312	0.8922325014492757	-0.035388105052711456	0	-0.13465014153882573	0.44418918990926626	0
1.460543832875061	0.8918464773826155	-0.034088225685509274	0	-0.1297548363309115	0.4461593346600071	0
1.4634556487173147	0.8914757951669623	-0.032786316947337996	0	-0.12484631984843386	0.44805351669692184	0
1.4663595146730297	0.8911203968048733	-0.03148257244558238	0	-0.11992548508315663	0.44987176306149895	0
1.469255570903501	0.8907802220989732	-0.030177178355003727	0	-0.11499320464821232	0.45161412167183695	0
1.472143960404013	0.8904552098168321	-0.028870316880605342	0	-0.1100503433981476	0.45328065561861003	0
1.4750248380458173	0.8901452968558524	-0.027562162148565345	0	-0.10509774244682094	0.45487144767382987	0
1.4778983660404248	0.8898504190368406	-0.026252882215362112	0	-0.10013622629145047	0.45638659643448803	0
1.4807647071684098	0.8895705119759891	-0.024942642153513068	0	-0.09516661406905494	0.45782621201848867	0
1.483624039455467	0.8893055098204181	-0.02363159735316595	0	-0.09018969371779999	0.45919042272088684	0
1.4864765394871857	0.8890553470939297	-0.022319901152543974	0	-0.08520625047499235	0.46047936565552905	0
1.4893223938432945	0.8888199577880908	-0.021007699625009996	0	-0.08021704666926775	0.46169319154098437	0
1.4921617899956534	0.8885992763395445	-0.019695135791660465	0	-0.07522283730208469	0.4628320597557346	0
1.4949949257276132	0.8883932370332699	-0.018382345311701926	0	-0.0702243532446144	0.4638961414865637	0
1.4978220000182634	0.8882017748962748	-0.017069460735022687	0	-0.06522231700691125	0.4648856151701886	0
1.5006432201027724	0.8880248253426821	-0.01575660828189218	0	-0.06021743007959419	0.4658006683607718	0
1.5034587927202687	0.8878623249026062	-0.014443911967478386	0	-0.05521038826275627	0.4666414939815143	0
1.5062689313055393	0.8877142108864078	-0.013131490323869581	0	-0.050201868796279414	0.4674082920637546	0
1.50907385047583	0.8875804218377711	-0.011819459039122269	0	-0.045192540055895396	0.46810126739310814	0
1.5118737714715291	0.8874608973794428	-0.010507928490167923	0	-0.04018305177752135	0.4687206302853727	0
1.514668916116015	0.8873555786247388	-0.009197006647018635	0	-0.03517404579465315	0.4692665944204519	0
1.5174595110035207	0.8872644080973324	-0.007886797197105135	0	-0.030166148535923774	0.4697393772117959	0
1.5202457814249013	0.887187330033357	-0.0065774024850060245	0	-0.025159981930105255	0.4701391981841381	0
1.5230279607717117	0.8871242901873354	-0.005268919187448748	0	-0.02015614655195688	0.47046627991477974	0
1.5258062799707313	0.8870752362212739	-0.00396144337274704	0	-0.015155240652722154	0.4707208459416205	0
1.5285809724784376	0.8870401176167891	-0.0026550682534727346	0	-0.010157851267044452	0.4709031211372473	0
1.5313522727863143	0.8870188857687574	-0.0013498849897157588	0	-0.005164556990226862	0.47101333113444743	0
1.5341204149551464	0.8870114940323057	-0.00004598348182848497	0	-0.00017593072487458346	0.4710517019872683	0
1.5342180337062918	0.8870114854452367	-5.4552628419354127e-14	0	-3.1903047369684356e-13	0.471051746563727	0
