# Supplementary material for: Multi-orbit lunar GNSS constellation design with distant retrograde orbit and Halo orbit combination
Source: Sci Rep. 2023 Jun 22;13:10158. doi: 10.1038/s41598-023-37348-x (PMC10287729; doi:10.1038/s41598-023-37348-x)
Supplement: Supplementary file 1 — Supplementary Information. [file 41598_2023_37348_MOESM1_ESM.zip › supplement materials of the manuscript/Figure 3/Distant Retrograde Orbit/952.csv]

Time (TU)	X (LU)	Y (LU)	Z (LU)	VX (LU/TU)	VY (LU/TU)	VZ (LU/TU)
0	0.9546050492370057	0	0	-2.3656400555756586e-14	0.6398776795260748	0
0.0010480846732218649	0.954611734111262	0.0006706007023133409	0	0.012755921593888596	0.6397480554683723	0
0.0020992531494986527	0.9546318646736071	0.0013429013664355855	0	0.025544050677846687	0.639357714683808	0
0.003152112626009845	0.9546654973942658	0.0020157348112051035	0	0.03834205610356387	0.6387055739694751	0
0.00420681731639122	0.9547126909862585	0.0026889210290945475	0	0.051146384040705394	0.637790514609309	0
0.005263510910207804	0.9547735056715352	0.003362270297597063	0	0.06395329584624754	0.6366113966834351	0
0.0063223339043961746	0.9548480029830345	0.004035587624019574	0	0.07675895297689772	0.6351670629731622	0
0.007383420903907579	0.9549362452206067	0.004708670802845862	0	0.0895593804261922	0.6334563495625467	0
0.008446907547960536	0.9550382956743456	0.005381314596592614	0	0.10235054663359915	0.6314780815461578	0
0.009512923042391727	0.9551542177119899	0.00605330579050268	0	0.1151282698472722	0.6292310907413322	0
0.010581593974897534	0.9552840747265977	0.006724425427883174	0	0.1278882610651677	0.6267142167022778	0
0.011653038760105747	0.9554279290492992	0.00739444516260448	0	0.14062605513449133	0.6239263277709779	0
0.012727384192869862	0.9555858438188783	0.008063137452040845	0	0.15333720498710704	0.6208662848011209	0
0.013804732222987181	0.9557578778399465	0.008730254714364935	0	0.1660168859017524	0.6175330407277743	0
0.014885201698783407	0.9559440913001107	0.00939555519810767	0	0.17866038774574924	0.6139255296822508	0
0.015968895260108626	0.9561445403318519	0.010058782322144083	0	0.1912627227666232	0.6100427722360231	0
0.01705592195797595	0.9563592804180729	0.010719678538850832	0	0.20381888956434854	0.6058838092652291	0
0.018146375541511623	0.9565883619066247	0.011377972001929703	0	0.21632362028131236	0.6014477886399472	0
0.019240350381234398	0.9568318324989211	0.012033386284241361	0	0.2287715657819569	0.5967339167867153	0
0.02033794420842881	0.9570897377470935	0.012685641885097007	0	0.2411573247557026	0.5917414488153158	0
0.021439239638734585	0.9573621163671984	0.01333444521037966	0	0.2534752349681702	0.5864697789502251	0
0.022544330412017016	0.9576490060650832	0.01397950413529338	0	0.2657196692882679	0.5809183274235286	0
0.02365329039832897	0.9579504353823819	0.014620509803152968	0	0.2778846906538031	0.575086697904011	0
0.024766205956384117	0.9582664316448806	0.015257155565525732	0	0.2899644121009667	0.5689745232738437	0
0.02588314950721345	0.9585970135070965	0.015889121699417273	0	0.3019527071934935	0.5625816094185953	0
0.027004201475018298	0.9589421967670039	0.016516088023951672	0	0.3138434498884634	0.5559078222613372	0
0.028129432316367647	0.9593019887502434	0.017137723757116516	0	0.32563032255693897	0.5489531958385124	0
0.029258908128823258	0.959676389369871	0.01775369089920039	0	0.3373068806440224	0.5417179112051269	0
0.03039270366195201	0.9600653951683259	0.018363651366808672	0	0.34886668828965905	0.5342022177261739	0
0.03153087682424084	0.9604689903817621	0.018967253275271517	0	0.36030305869503987	0.5264066050935389	0
0.03267349526888335	0.9608871556063919	0.01956414542180051	0	0.371609328969685	0.518331635193869	0
0.033820617330489015	0.9613198608018034	0.020153967234653833	0	0.3827786699827055	0.5099780765493749	0
0.034972298546546675	0.9617670670841373	0.02073635250401776	0	0.39380415736074287	0.5013468688984365	0
0.036128588779144925	0.9622287251573399	0.02131092818291267	0	0.4046787490432174	0.4924391526669095	0
0.037289531880403085	0.9627047746194001	0.0218773145963218	0	0.4153952894793268	0.48325628149306415	0
0.03845516614056229	0.9631951435921617	0.022435126072464028	0	0.42594652176268516	0.4737998284722828	0
0.039625516850624196	0.9636997449522754	0.022983967922140795	0	0.43632503065557543	0.46407165789128463	0
0.040800601806940624	0.9642184779003113	0.023523439772502975	0	0.4465233057780247	0.4540738939559878	0
0.041980421321046735	0.9647512228235795	0.024053131746361527	0	0.45653366944993096	0.4438090187599186	0
0.04316495832515228	0.9652978403032264	0.024572625685338155	0	0.46634829989348897	0.43327989026086344	0
0.044354176809815286	0.965858169390814	0.02508149573851717	0	0.47595924236235726	0.42248977429077494	0
0.04554801343144182	0.9664320225436053	0.025579306319001942	0	0.4853583705100171	0.41144244083071974	0
0.046746376546653055	0.9670191838425846	0.02606561367944005	0	0.4945374160754354	0.400142196963482	0
0.047949139258249576	0.9676194042498503	0.02653996533376958	0	0.5034879578264403	0.3885939767471676	0
0.049156137802585466	0.9682323993559808	0.02700190208843082	0	0.5122014596851626	0.37680338308253974	0
0.05036716466044315	0.9688578444495557	0.027450958388656244	0	0.5206692769604562	0.36477678104271005	0
0.05158196653491455	0.9694953719888366	0.027886665007496456	0	0.5288827066730114	0.3525213449375733	0
0.05280024086094528	0.9701445683937252	0.028308551519987846	0	0.5368330336878359	0.3400451184436794	0
0.05402163405944277	0.9708049718519077	0.028716149740040588	0	0.5445115948490535	0.32735705525430003	0
0.055245743632672345	0.9714760724190159	0.029108998620808166	0	0.551909870512637	0.3144670157306002	0
0.056472118002941434	0.9721573112174515	0.029486648416842547	0	0.5590195619815128	0.3013857810076924	0
0.057700265289386224	0.9728480849586001	0.029848667513275886	0	0.565832718963749	0.28812496506015123	0
0.05892965448884553	0.973547746742454	0.030194646517613933	0	0.5723418152924842	0.27469699851700524	0
0.06015973263944362	0.9742556163959599	0.03052420643976783	0	0.5785399013939033	0.26111492968746286	0
0.06138993391109149	0.9749709869443608	0.030837003448079558	0	0.584420692124755	0.2473923002405212	0
0.06261968827025496	0.9756931312974545	0.031132732701742504	0	0.5899786371317179	0.2335430171192126	0
0.06384844143227882	0.9764213160399984	0.031411133837267624	0	0.5952090222052515	0.2195810886008312	0
0.06507566665541412	0.9771548109762305	0.03167199297393562	0	0.6001080051321891	0.20552044223451388	0
0.06630087301620333	0.9778928968240976	0.03191514289382982	0	0.6046726172859519	0.19137477857547983	0
0.0675236184294866	0.9786348758921583	0.03214046319881343	0	0.6089007648540784	0.17715736802387233	0
0.06874351537885184	0.9793800784243805	0.032347878012282144	0	0.6127911840757547	0.16288093092333067	0
0.0699602365896794	0.9801278687869918	0.032537353034734255	0	0.6163433845131423	0.14855752081440265	0
0.07117351934288903	0.9808776506411213	0.03270889180204517	0	0.6195575775395791	0.1341984271963433	0
0.07238316051408027	0.9816288661017144	0.03286253035571947	0	0.6224345752661173	0.11981419346012573	0
0.07358901859266515	0.9823809988434481	0.03299833299675385	0	0.6249757099935367	0.10541455915650708	0
0.07479100557983566	0.9831335705706663	0.033116386888060845	0	0.627182732307725	0.09100852923359676	0
0.07598908721286635	0.9838861423105524	0.03321679796031587	0	0.6290577337769617	0.0766043507969088	0
0.07718327749634157	0.9846383118383253	0.03329968642830596	0	0.630603062534415	0.06220956379363311	0
0.07837362632238433	0.9853897064186906	0.033365182448453434	0	0.6318212417237221	0.04783114116733689	0
0.07956022338304922	0.9861399855432328	0.0334134234003817	0	0.6327149184050487	0.03347543756807334	0
0.08074318816391028	0.98688883468511	0.03344455058418753	0	0.6332868017099954	0.01914830984234612	0
0.08192266644724791	0.9876359629662049	0.03345870683584694	0	0.6335396182511166	0.004855162520827617	0
0.08309882600013484	0.9883811001645602	0.03345603447954249	0	0.6334760739216457	-0.00939899417844654	0
0.08427253703456765	0.9891244271349086	0.03343665751071139	0	0.6330985115243503	-0.023617776830273496	0
0.08544762341903012	0.9898679966654279	0.0334005464829327	0	0.6324063455666855	-0.03784060405728846	0
0.08662429833185233	0.990611571313236	0.03334765051604548	0	0.6313986185243806	-0.052063082785883265	0
0.08780273394670388	0.9913548845767914	0.03327791755528471	0	0.6300743413185871	-0.06628026442672846	0
0.08898307270076697	0.9920976478058227	0.03319129648890893	0	0.6284325329840874	-0.08048677658662917	0
0.09016544143034093	0.992839558970761	0.03308773804773069	0	0.6264722374324734	-0.09467699026632159	0
0.09134993832644933	0.9935802944167256	0.03296719747033239	0	0.6241925737518194	-0.1088448615589308	0
0.09253662664237723	0.9943195050948493	0.032829637453630274	0	0.6215927918409024	-0.1229838589306772	0
0.09372554636562255	0.9950568241585364	0.03267502917231987	0	0.6186722915875259	-0.13708710782046266	0
0.09491670501177976	0.9957918616556667	0.032503355457900666	0	0.6154306829481853	-0.1511472883752501	0
0.09611007905246595	0.9965242060408102	0.03231461298406786	0	0.6118678272992598	-0.16515666358138864	0
0.0973056143071051	0.9972534251855876	0.03210881449286964	0	0.6079838796463157	-0.1791070977581291	0
0.09850321414143598	0.997979060171621	0.03188599330854778	0	0.6037793740886797	-0.19298993693222527	0
0.09970275191211254	0.9987006340855367	0.03164620377349631	0	0.5992552324194531	-0.2067961761760981	0
0.10090407138144913	0.9994176535089853	0.031389523246460195	0	0.5944128023341849	-0.22051648721013767	0
0.10210698391050424	1.000129608243034	0.0311160547591834	0	0.5892539081661674	-0.23414121222059953	0
0.1033112646775495	1.0008359706965755	0.030825930070860694	0	0.5837809092317138	-0.2476603512424127	0
0.10451665313522866	1.0015361980061794	0.03051931183402052	0	0.5779967415257729	-0.26106360182553107	0
0.10572288204239837	1.002229750644029	0.030196387780404052	0	0.5719048089883232	-0.27434071440534213	0
0.10692965277750441	1.0029160796876886	0.02985737794494668	0	0.5655091208144037	-0.28748124793789287	0
0.10813665124347896	1.0035946377807934	0.029502531553386755	0	0.5588142338531734	-0.3004747790821497	0
0.10934355592445255	1.0042648852171951	0.02913212501987505	0	0.5518252159959379	-0.31331101821555124	0
0.11055003433860826	1.0049262893980293	0.028746463020733637	0	0.5445476676386789	-0.3259797986829967	0
0.11175574794444978	1.0055783289920146	0.028345876896269284	0	0.5369876927570996	-0.338471156231232	0
0.1129603647383849	1.0062205019475254	0.02793071990518427	0	0.5291518105704072	-0.35077548241600304	0
0.114163566695604	1.0068523301918786	0.027501363360709147	0	0.5210468837839543	-0.3628836147669103	0
0.11536504497375699	1.007473357615599	0.02705819678653763	0	0.5126801226506509	-0.37478679842924834	0
0.11656450124099503	1.0080831512941257	0.02660162603555256	0	0.5040590505330451	-0.38647670993450794	0
0.11776167002808179	1.008681312970607	0.0261320629348335	0	0.4951913093562614	-0.39794567784986795	0
0.11895629169771661	1.0092674652291433	0.025649933623825123	0	0.4860848179333245	-0.4091864183461877	0
0.12014813562274433	1.0098412629586275	0.025155667658289086	0	0.4767475669960218	-0.4201922556955157	0
0.12133699522561028	1.0104023902780002	0.02464969773446432	0	0.4671876146410149	-0.4309570641455723	0
0.12252268838450688	1.0109505600698225	0.024132457437352872	0	0.4574130443598551	-0.4414752598462504	0
0.12370505336698492	1.0114855113734782	0.023604381054066884	0	0.4474319619917412	-0.45174175173929254	0
0.1248839525238338	1.0120070103098855	0.023065900125703157	0	0.43725243094419664	-0.4617519602290843	0
0.1260592719636479	1.0125148489685638	0.0225174417457745	0	0.42688244030425837	-0.4715017967836443	0
0.12723091655508237	1.013008842273366	0.021959429211260758	0	0.4163299173446326	-0.48098760471828644	0
0.12839881111135795	1.0134888275881233	0.021392280009488375	0	0.40560268958602264	-0.49020615255514643	0
0.12956289901969542	1.0139546631661023	0.020816405090367612	0	0.3947084710785282	-0.4991546051710983	0
0.1307231408856162	1.0144062266281657	0.020232208283690198	0	0.3836548513586985	-0.5078304954657873	0
0.1318795114049508	1.0148434128127	0.019640086777798646	0	0.37244930443187096	-0.5162316839197002	0
0.13303200064605222	1.0152661333798088	0.019040429512703284	0	0.36109915823922173	-0.5243563518180434	0
0.1341806135235525	1.015674315654704	0.01843361653827373	0	0.3496115823217016	-0.5322029798263921	0
0.1353253630970734	1.0160678993817773	0.017820021798851678	0	0.33799364031539164	-0.5397702863510346	0
0.13646627067314965	1.016446836136465	0.017200012557193844	0	0.3262522788177772	-0.5470572169283293	0
0.13760337655197488	1.0168110920582005	0.016573942956665224	0	0.3143942051769826	-0.5540629974612802	0
0.13873672762047914	1.017160642793033	0.015942160175264588	0	0.30242600368852546	-0.5607870376134578	0
0.13986636882557058	1.0174954704305683	0.015305008945007496	0	0.29035422090816904	-0.5672288724542878	0
0.1409923707486108	1.0178155710979184	0.014662815720738511	0	0.2781850653602248	-0.5733883091043604	0
0.14211479208250147	1.0181209432190563	0.014015909583365764	0	0.2659248032064985	-0.5792652013620849	0
0.14323371293828918	1.018411596483851	0.013364603092044002	0	0.25357939503195925	-0.5848596227472153	0
0.14434921596953265	1.0186875457695688	0.012709202826825423	0	0.24115469520312624	-0.5901717499725145	0
0.14546138320275326	1.0189488100494666	0.012050011249010947	0	0.22865648675755829	-0.5952018423121772	0
0.14657030765816195	1.0191954147402533	0.011387319794448405	0	0.2160903500556353	-0.5999502871488105	0
0.1476760883450196	1.0194273897937287	0.010721411706403363	0	0.20346171604687885	-0.6044175635649734	0
0.14877882720338487	1.0196447685379175	0.010052563860605582	0	0.1907759004582757	-0.6086042203167381	0
0.14987863740938273	1.0198475887782301	0.009381041731215437	0	0.17803800788972704	-0.612510897301087	0
0.15097561907245313	1.020035887879284	0.008707114283356705	0	0.1652532138894088	-0.6161382310505906	0
0.15206989326181403	1.0202097086095432	0.008031033270384642	0	0.15242637183573793	-0.6194869675103915	0
0.15316158711045946	1.0203690955488476	0.007353042310025561	0	0.13956218465396705	-0.6225578930201064	0
0.15425081561393808	1.0205140922280034	0.006673388367383114	0	0.12666542230920272	-0.625351779342198	0
0.15533771565041823	1.0206447456271635	0.005992300752397965	0	0.1137405229037189	-0.6278694704551273	0
0.15642242385712612	1.0207611023872105	0.005310004988393698	0	0.10079185542055058	-0.6301118096573332	0
0.15750507994364013	1.0208632089795304	0.004626720955931064	0	0.0878236841337591	-0.6320796429129847	0
0.15858581432073737	1.020951110455065	0.003942670943878891	0	0.07484032105699934	-0.6337737947999542	0
0.15966477533369344	1.0210248526177488	0.0032580626632651706	0	0.06184580319716376	-0.6351951104394088	0
0.16074211715121745	1.0210844801638213	0.002573097072944461	0	0.04884404071453854	-0.6363444196620786	0
0.16181798726484004	1.0211300357615487	0.0018879765911857507	0	0.03583897245943509	-0.6372225192789563	0
0.16289255739295605	1.0211615611089964	0.0012028856920954247	0	0.02283419732744437	-0.6378301934658899	0
0.16396596639564748	1.021179094727307	0.00051802756443866	0	0.0098336698162072	-0.6381681712119872	0
0.16503840607391843	1.0211826737667649	-0.0001664303022172128	0	-0.003159333196534121	-0.638237161105771	0
0.16611003931545149	1.021172331843299	-0.0008503035921444182	0	-0.016141215672551515	-0.6380378095952727	0
0.16718256123984132	1.021148055426209	-0.001534386182727534	0	-0.029126950718040626	-0.6375698602835376	0
0.1682566439538338	1.0211097919929921	-0.00221881692891634	0	-0.04211907698562329	-0.6368323111496106	0
0.16933241985618494	1.02105748985856	-0.0029033876760183445	0	-0.05511354590551765	-0.6358241823484702	0
0.17041001933411964	1.0209910966823508	-0.0035878862133238067	0	-0.06810623227881063	-0.6345444874696038	0
0.17148958038462364	1.0209105589059277	-0.00427210214861741	0	-0.08109304611850268	-0.6329922227198073	0
0.17257122602258296	1.020815823481779	-0.004955812354235365	0	-0.09406965674942688	-0.6311664002522525	0
0.17365507904778987	1.0207068373725225	-0.005638790168486016	0	-0.1070316678308471	-0.6290660385039325	0
0.17474125944191155	1.020583547994155	-0.006320803563720899	0	-0.11997458295733758	-0.626690170711442	0
0.17582986961403052	1.0204459054857922	-0.007001605775166552	0	-0.13289362821841894	-0.6240378886007032	0
0.17692103449675142	1.0202938581330898	-0.007680960270612066	0	-0.14578422643388309	-0.6211082541292015	0
0.17801484923568717	1.0201273593591904	-0.008358607925555222	0	-0.15864137466930525	-0.61790043410496	0
0.17911140725888125	1.0199463649783673	-0.009034284587498803	0	-0.17145997798638385	-0.614413647140283	0
0.1802108219199813	1.019750829473341	-0.009707734209130917	0	-0.18423509897829635	-0.6106470918030676	0
0.18131318363187274	1.0195407133324021	-0.010378682334833049	0	-0.19696145518066824	-0.6066000878003049	0
0.18241857819054105	1.0193159808421255	-0.011046847472928686	0	-0.2096336352850393	-0.602272033247942	0
0.18352709158395436	1.0190765994864757	-0.011711943984101953	0	-0.22224615434803605	-0.5976623928727794	0
0.18463880659082302	1.0188225409145455	-0.01237367998549509	0	-0.23479341445696497	-0.5927707163982477	0
0.18575379768174474	1.0185537825898994	-0.01303175436639324	0	-0.24726964857771114	-0.5875966700124114	0
0.18687213648435597	1.0182703070794936	-0.013685860138784528	0	-0.25966898452042386	-0.5821400223511943	0
0.1879938999751145	1.01797210019354	-0.014335689211492631	0	-0.27198553582814533	-0.5764006083514869	0
0.18911914708254132	1.0176591575042173	-0.014980918868150929	0	-0.28421314587440893	-0.5703784543371186	0
0.19024793921551444	1.0173314795635806	-0.015621223889998842	0	-0.2963456180550028	-0.564073685547757	0
0.1913803362903872	1.016989073173796	-0.01625627429046738	0	-0.30837667319747547	-0.5574865501470555	0
0.1925163946286097	1.0166319523502239	-0.01688573423886812	0	-0.32029992951252906	-0.5506174372758627	0
0.19365616520944007	1.016260139316971	-0.017509261279734265	0	-0.33210888814344625	-0.5434668956869849	0
0.19479969534410121	1.0158736644459128	-0.018126507485622036	0	-0.3437969553168147	-0.5360356320226358	0
0.1959470350175254	1.0154725644138922	-0.01873712302746402	0	-0.3553575102135202	-0.5283244748168084	0
0.19709821268616362	1.0150568911231534	-0.01934074356988501	0	-0.36678366658506806	-0.5203345453824487	0
0.1982532692599063	1.014626700270354	-0.019937008656933437	0	-0.3780686210634976	-0.5120670374123738	0
0.19941223533858743	1.0141820596846942	-0.020525549879470997	0	-0.389205429310587	-0.5035233766215853	0
0.20057513463751137	1.0137230487133144	-0.021105993158155693	0	-0.4001870494008384	-0.4947052082233331	0
0.20174198659621548	1.013249757695432	-0.0216779604922908	0	-0.4110063750178469	-0.48561438610792806	0
0.20291279988852123	1.0127622910877172	-0.02224106726373413	0	-0.42165618451606096	-0.476253032134154	0
0.20408758041529557	1.0122607647255153	-0.02279492669769714	0	-0.4321292253122197	-0.4666234827616047	0
0.20526632167029155	1.0117453103563787	-0.0233391458477884	0	-0.4424181379126169	-0.4567283753309179	0
0.20644899844833595	1.0112160792321019	-0.023873323677803353	0	-0.45251541960223846	-0.4465707161772843	0
0.20763557939936145	1.0106732373175071	-0.024397057810610287	0	-0.46241355190528444	-0.4361537878147525	0
0.20882601157095015	1.0101169729283495	-0.02490993863152757	0	-0.47210488892862923	-0.425481294678362	0
0.21002022712860335	1.0095474945378138	-0.025411553625511347	0	-0.4815817390893163	-0.414557320145999	0
0.2112181333257649	1.0089650363483162	-0.025901484589973718	0	-0.49083631213139495	-0.40338643254848533	0
0.21241961371291948	1.008369858722619	-0.026379309994487028	0	-0.4998607633279907	-0.39197369252932573	0
0.2136245232977203	1.0077622515224591	-0.026844605042517268	0	-0.5086471941803219	-0.3803247161769245	0
0.21483268606380354	1.0071425363676652	-0.027296943024570256	0	-0.5171876774244126	-0.3684457174517217	0
0.21604389376867106	1.0065110682144067	-0.027735897394984946	0	-0.5254742955999646	-0.3563435375870273	0
0.217257902485795	1.0058682380458042	-0.028161043249440777	0	-0.5334991681987677	-0.34402569585192605	0
0.21847443118688264	1.0052144744579328	-0.02857195982095258	0	-0.5412544979351694	-0.33150041919506795	0
0.2196931635979383	1.0045502433301066	-0.028968234209644485	0	-0.5487326401873069	-0.31877663527333583	0
0.22091374540241276	1.0038760498052586	-0.029349463618689158	0	-0.5559261441337195	-0.305864009849255	0
0.2221357904661761	1.0031924351129982	-0.029715260504942043	0	-0.5628278487896242	-0.2927728855330028	0
0.22335888283168853	1.002499975341648	-0.0300652560975391	0	-0.569430948148239	-0.27951425803655505	0
0.2245825823908126	1.0017992778268368	-0.03039910474893253	0	-0.5757290719565287	-0.26609970696943597	0
0.22580643216381496	1.001090976218604	-0.030716488224293098	0	-0.5817163652774759	-0.252541301546302	0
0.22702996468793457	1.0003757256666097	-0.031017119148055414	0	-0.5873875521334597	-0.23885150877314942	0
0.2282527149097819	0.999654193824468	-0.0313007453263484	0	-0.5927380156896498	-0.2250430218288271	0
0.22947422699493147	0.998927055015515	-0.031567151630249854	0	-0.5977638324795334	-0.21112864917464885	0
0.23069406130855277	0.9981949840865052	-0.0318161612370563	0	-0.6024617946107302	-0.197121197860953	0
0.23191180783260815	0.9974586461963002	-0.032047637347492455	0	-0.6068294410745196	-0.1830332792076762	0
0.2331270916985167	0.9967186911622478	-0.032261482315681274	0	-0.6108650403986121	-0.16887720182174	0
0.2343395759928983	0.9959757495002293	-0.032457635764900565	0	-0.6145675543262482	-0.15466489708058553	0
0.23554897124662966	0.9952304244534538	-0.032636073290093257	0	-0.6179366127463197	-0.14040776791362927	0
0.23675503600535977	0.9944832895815277	-0.03279680312391283	0	-0.6209724503695614	-0.12611664395693656	0
0.2379575759770874	0.993734887474049	-0.03293986250914753	0	-0.6236758380172293	-0.11180175817550085	0
0.23915644670789066	0.9929857265188731	-0.03306531442135862	0	-0.6260480206743113	-0.097472686215856	0
0.24035155049365567	0.9922362815055327	-0.03317324353319106	0	-0.6280906413473446	-0.08313835903868484	0
0.24154283273266158	0.9914869948725139	-0.03326375237345659	0	-0.6298056686931391	-0.06880708777443578	0
0.24273028110229303	0.9907382764449604	-0.03333695793678608	0	-0.6311953332485886	-0.05448655961219667	0
0.24391392341148485	0.9899905042368433	-0.033392988307003664	0	-0.6322620639855824	-0.04018385395252376	0
0.24509381701008423	0.9892440308218129	-0.033431979253595936	0	-0.6330084243315326	-0.025905564981712963	0
0.2462700523401429	0.9884991809736776	-0.03345407191579706	0	-0.6334370688486395	-0.011657757177743413	0
0.24744274657334384	0.9877562557317605	-0.033459410229854665	0	-0.6335506950124254	0.0025539563730733426	0
0.24861203935370565	0.9870155352851065	-0.03344813889104613	0	-0.6333520050956803	0.016724358315064972	0
0.24978087678247957	0.9862755174511755	-0.0334203156468148	0	-0.6328420888087207	0.03088232921960085	0
0.25095078148267	0.985535602900584	-0.03337590333152993	0	-0.6320202254417759	0.04503948184454016	0
0.25212195136372795	0.9847960337980762	-0.03331486499087683	0	-0.6308856732937687	0.05919132989942172	0
0.25329456087594215	0.9840570697506366	-0.03323716228950474	0	-0.6294376544247011	0.07333305149631608	0
0.254468767533366	0.9833189839616808	-0.03314275669883484	0	-0.627675377062533	0.08745956208759192	0
0.25564470699077324	0.9825820665159418	-0.03303161130860712	0	-0.6255980696489113	0.10156545090755206	0
0.2568224909136808	0.9818466257717282	-0.03290369274312245	0	-0.6232050169352101	0.11564495356045341	0
0.258002209880216	0.9811129864908283	-0.03275897261083633	0	-0.6204955874139441	0.1296919870096238	0
0.25918391959509096	0.9803814982088253	-0.03259743110900112	0	-0.6174693011742878	0.14369998843542042	0
0.26036765173998727	0.9796525280953926	-0.03241905789677289	0	-0.6141258467285071	0.15766205098474506	0
0.2615534083124019	0.9789264639627169	-0.03222385487781651	0	-0.6104651336622547	0.1715708651903455	0
0.26274115777719265	0.9782037159206575	-0.03201183910051383	0	-0.6064873476253355	0.18541868622385474	0
0.2639308349978377	0.9774847155108203	-0.03178304519468333	0	-0.6021929967555573	0.1991973493939505	0
0.2651223411052014	0.9767699147123848	-0.031537527785839375	0	-0.5975829577960682	0.21289828808961336	0
0.26631554397939905	0.9760597844177349	-0.03127536372998661	0	-0.5926585189620209	0.22651256188893287	0
0.2675102745519363	0.9753548152167133	-0.030996655250809118	0	-0.5874214398857914	0.24003084041765746	0
0.2687063335749276	0.9746555118103853	-0.03070153064989188	0	-0.5818739660931058	0.2534435093841662	0
0.26990348743837905	0.9739623938007117	-0.03039014730917866	0	-0.5760188866546244	0.26674065443730804	0
0.2711014767029541	0.9732759889450467	-0.03006269137610347	0	-0.5698595295858432	0.27991218963769615	0
0.27230001352603944	0.9725968328507228	-0.02971937992771305	0	-0.5633998039295113	0.29294786252920135	0
0.2734987853830583	0.97192546495775	-0.029360461308328083	0	-0.5566442075755861	0.30583733054457	0
0.27469747137983	0.9712624176509076	-0.02898621105715843	0	-0.5495977520824809	0.31857036955195056	0
0.27589573052081223	0.9706082212128241	-0.028596935778119587	0	-0.5422660369885229	0.3311367784816666	0
0.2770932177496072	0.9699633933852831	-0.028192968262911323	0	-0.5346551594678952	0.34352657967016353	0
0.27828959138631404	0.9693284341709686	-0.02777466438771452	0	-0.5267716572520249	0.35573011889387607	0
0.2794845077296723	0.9687038276774929	-0.027342404124197927	0	-0.5186225290165144	0.367738030267979	0
0.2806776394506976	0.9680900316057868	-0.02689658385704329	0	-0.5102150908236617	0.37954143882469293	0
0.2818686647490125	0.9674874823958739	-0.026437618798514913	0	-0.5015570227723769	0.39113186231405533	0
0.28305728828120164	0.9668965842492918	-0.025965933358302634	0	-0.4926561883813616	0.4025014232112104	0
0.28424322962958765	0.9663177150621304	-0.02548196351519179	0	-0.48352068017467165	0.4136427356582435	0
0.2854262318981731	0.9657512223074909	-0.024986151450860538	0	-0.4741587191763956	0.4245489858164863	0
0.286606065772298	0.9651974216168466	-0.024478941627877907	0	-0.4645785814470315	0.4352139604455626	0
0.2877825253352934	0.9646565994704022	-0.02396078034529317	0	-0.4547885901431773	0.44563199642614876	0
0.2889554283569572	0.9641290137759942	-0.023432113591883443	0	-0.44479707532714396	0.4557979709334102	0
0.29012461900464315	0.963614893521849	-0.022893383826020908	0	-0.4346123133492906	0.46570730948201194	0
0.2912899646447089	0.9631144412088737	-0.0223450294868545	0	-0.424242517722522	0.4753559404119541	0
0.2924513566425711	0.9626278335307883	-0.021787482842464227	0	-0.4136957984618075	0.48474028310583855	0
0.2936087072430424	0.9621552237742432	-0.021221169817333966	0	-0.40298015875634735	0.49385720300587	0
0.29476194879161716	0.9616967431818385	-0.020646508903106337	0	-0.39210347423198333	0.5027039865659509	0
0.2959110318246744	0.9612525027650918	-0.02006391077285753	0	-0.38107348545175	0.511278307465429	0
0.2970559245583402	0.9608225945348737	-0.01947377734833648	0	-0.3698977799987065	0.5195782039985598	0
0.2981966107451671	0.9604070933357444	-0.01887650183171249	0	-0.3585837927618543	0.5276020447415212	0
0.2993330879543869	0.9600060584333691	-0.018272468688389665	0	-0.3471388052586513	0.5353484989089669	0
0.3004653680302957	0.9596195342901699	-0.017662052595006257	0	-0.335569925308414	0.5428165223212339	0
0.30159347292521077	0.9592475529025775	-0.01704561997573556	0	-0.32388411571865144	0.5500053131348541	0
0.3027174366725788	0.9588901339555749	-0.016423527358292618	0	-0.3120881626768118	0.5569143096713767	0
0.3038373045673648	0.9585472859748486	-0.015796121274585656	0	-0.3001886733734309	0.5635431689164359	0
0.3049531279684342	0.9582190087003543	-0.015163740745263051	0	-0.28819212262778215	0.5698917213279031	0
0.30606496625616647	0.9579052931220152	-0.014526715886573494	0	-0.27610482597434355	0.5759599707737056	0
0.307172893496684	0.9576061204216187	-0.01388536374335803	0	-0.26393286005015176	0.5817481155971487	0
0.3082769798512487	0.9573214677670963	-0.01323999877301804	0	-0.2516822610160984	0.587256437054991	0
0.3093773117593134	0.9570513034632429	-0.012590921007692846	0	-0.23935879936304957	0.5924853936103468	0
0.3104739773416856	0.9567955914869604	-0.01193842438524227	0	-0.22696813748656	0.5974355336126378	0
0.3115670717458754	0.9565542906635035	-0.011282793555613723	0	-0.21451576853115942	0.6021075116138478	0
0.31265669540469804	0.9563273556695377	-0.010624304856521062	0	-0.20200703437633136	0.6065020692899361	0
0.3137429552378853	0.9561147373452961	-0.00996322556905277	0	-0.18944711096148079	0.6106200296928286	0
0.3148259626188661	0.9559163836651186	-0.009299815159515355	0	-0.17684103134781504	0.6144622787112121	0
0.31590583395096083	0.9557322401205883	-0.008634324982840239	0	-0.16419367956826927	0.6180297578659703	0
0.31698268627683873	0.9555622508932378	-0.0079670010824243	0	-0.15150984333787088	0.621323441772076	0
0.3180566521469682	0.9554063570121067	-0.007298075069082479	0	-0.13879404019014194	0.6243443739888702	0
0.3191278550942455	0.955264500604132	-0.006627779463764121	0	-0.12605080862195686	0.6270935847820565	0
0.32019643596374	0.9551366215003989	-0.005956331453499669	0	-0.11328439883986086	0.6295721569771942	0
0.3212625354443297	0.9550226602502969	-0.0052839439346404	0	-0.10049898222718012	0.6317811676147083	0
0.3223262944787961	0.954922558219922	-0.004610825501084881	0	-0.087698650706924	0.633721686078347	0
0.32338785820527294	0.9548362574461722	-0.0039371781851859355	0	-0.07488737337093769	0.635394776942701	0
0.3244473780270693	0.9547637008990264	-0.0032631963592590295	0	-0.06206897517689046	0.6368014948917163	0
0.3255050109262005	0.9547048330280062	-0.0025890673987484314	0	-0.04924714916233677	0.6379428741098707	0
0.3265609157724315	0.9546596003540976	-0.001914974293659475	0	-0.036425505738699494	0.638819916775083	0
0.32761525537577574	0.9546279516304726	-0.0012410946232342176	0	-0.02360755283492591	0.6394335898984745	0
0.32866819993787866	0.9546098381340132	-0.0005675986386407777	0	-0.010796659084377692	0.6397848196170822	0
0.3295552852569689	0.9546050492364155	-1.6355229887424216e-12	0	-3.167676884685555e-11	0.6398776795205798	0
