# Supplementary material for: Multi-orbit lunar GNSS constellation design with distant retrograde orbit and Halo orbit combination
Source: Sci Rep. 2023 Jun 22;13:10158. doi: 10.1038/s41598-023-37348-x (PMC10287729; doi:10.1038/s41598-023-37348-x)
Supplement: Supplementary file 1 — Supplementary Information. [file 41598_2023_37348_MOESM1_ESM.zip › supplement materials of the manuscript/Figure 3/Halo Orbit/L1N/136.csv]

Time (TU)	X (LU)	Y (LU)	Z (LU)	VX (LU/TU)	VY (LU/TU)	VZ (LU/TU)
0	0.8791071419838922	0	0.19295405871104068	-5.6714772821625105e-14	0.22532421695855398	1.7408348803262838e-13
0.003774434579305791	0.879109210040143	0.0008504634427245527	0.19295073119787218	0.0010958196332860846	0.2253178001157248	-0.00176318320990407
0.011470064924058328	0.8791262395959477	0.0025842568321928273	0.19292333001358622	0.0033298954229145235	0.2252649587863163	-0.005358019103506589
0.0191698426176914	0.8791604830668412	0.004318372107363131	0.19286822808141568	0.005564653169215387	0.2251586966090812	-0.008954524725964823
0.02687391766132224	0.8792119640565922	0.006052430481588399	0.19278538152271057	0.00779978470113534	0.2249989252630599	-0.012552590255929027
0.03458236706008004	0.8792807040683791	0.00778603531661857	0.19267474684519	0.010034959354323787	0.22478555526864585	-0.016152071723947205
0.04229525983495104	0.8793667224708713	0.009518786740021585	0.19253628097330872	0.012269842776846517	0.2245184960015098	-0.019752821598515193
0.05001267094167313	0.8794700365941109	0.011250284740805343	0.1923699410667904	0.014504100892802864	0.22419765528593794	-0.023354695502666223
0.05773465986559459	0.8795906614199168	0.012980124333265178	0.19217568498907184	0.016737393633457272	0.22382294022945523	-0.026957542443549618
0.06546128840891628	0.8797286097281439	0.014707899525725052	0.19195347103911528	0.018969380024351272	0.223394256624218	-0.030561213341220014
0.07319260414398408	0.8798838917526035	0.016433199596022532	0.19170325847012862	0.021199713340506816	0.22291150985360336	-0.03416555353973006
0.08092864680155719	0.8800565151522178	0.018155610517622624	0.1914250074982079	0.023428042905201615	0.22237460480201898	-0.037770406026910425
0.08866944041221758	0.8802464847016898	0.0198747132138488	0.19111867976063943	0.025654011784655855	0.22178344661913138	-0.04137560801778949
0.09641499531416468	0.8804538021519753	0.021590084029578703	0.1907842384986551	0.027877257341916283	0.22113794093918782	-0.04498099214675431
0.10416530770423618	0.8806784660435901	0.023301294664440076	0.19042164881430945	0.03009741108986572	0.2204379942296867	-0.0485863865207386
0.11192034940618799	0.880920471197936	0.02500790996869458	0.19003087844572553	0.03231409576076505	0.21968351512702006	-0.05219161023322973
0.11968007452620924	0.8811798086561446	0.02670948949500101	0.1896118978193723	0.03452692723622981	0.21887441436272992	-0.055796476747477154
0.12744440607846216	0.8814564649714247	0.02840558466724834	0.18916468114599216	0.036735510772864105	0.21801060669088446	-0.059400787979987255
0.13521324527190653	0.8817504222079401	0.030095740955442967	0.18868920637562697	0.03893944372135681	0.21709201059842234	-0.06300433892807619
0.14298645596159978	0.8820616570427318	0.03177949465258625	0.1881854566034807	0.041138311204125526	0.21611855080378867	-0.0666069107802976
0.15076387121666057	0.8823901406232438	0.03345637452048056	0.18765342025628065	0.043331688116162614	0.21509015838632944	-0.07020827430921045
0.1585452814041634	0.8827358376732279	0.035125899465742315	0.18709309249784084	0.04551913592630281	0.2140067732580711	-0.0738081847105649
0.16633043332938383	0.8830987059735719	0.036787578673848714	0.18650447603271542	0.04770020266035641	0.21286834545999597	-0.07740638159044312
0.17411902465253232	0.8834786956014803	0.038440910782301455	0.1858875823070844	0.049874421601843265	0.2116748372141815	-0.08100258678525216
0.1819107032442574	0.8838757483599926	0.04008538416825062	0.18524243240790403	0.0520413114286953	0.21042622438104425	-0.08459650448406636
0.18970505412076505	0.8842897965332214	0.04172047468161899	0.1845690590663433	0.05420037295409599	0.20912250004364932	-0.08818781564252115
0.19750160199721806	0.884720762361257	0.0433456467678366	0.1838675075037135	0.056351090292191146	0.20776367584416564	-0.09177617962921997
0.2052997956457107	0.8851685564943214	0.04496035086303534	0.18313783795107863	0.058492927062153324	0.2063497865547917	-0.09536122751281155
0.21309901009144833	0.885633077339734	0.046564024628150485	0.18238012673297538	0.06062532761885852	0.20488089186515188	-0.09894256359245046
0.22089853830052614	0.8861142097924078	0.048156092084858826	0.18159446837265159	0.0627477154667734	0.20335708014702986	-0.10251976211102534
0.22869758174710364	0.8866118238033835	0.04973596266072258	0.18078097798495135	0.064859491490989	0.20177847278110878	-0.10609236348705976
0.23649524270004307	0.8871257729634949	0.051303030733746334	0.1799397936715932	0.06696003278809294	0.20014522849734684	-0.1096598713671231
0.24429052309512245	0.8876558934673169	0.052856676631808874	0.17907107832281674	0.06904869338909597	0.1984575465750405	-0.1132217527120781
0.2520823134994808	0.8882020023839634	0.05439626577001758	0.17817502258521395	0.07112480243025944	0.1967156723243464	-0.11677743336543432
0.2598693893411463	0.8887638963509652	0.055921149397959384	0.17725184717382841	0.07318766441689294	0.19491990131928358	-0.12032629696234858
0.2676503979517508	0.8893413495630939	0.057430663697439176	0.17630180638291265	0.07523655719016893	0.19307058599378038	-0.12386767966217804
0.2754238642800893	0.8899341130816041	0.05892413268098234	0.1753251894708425	0.0772707349735803	0.19116813814119166	-0.12740087339231723
0.28318818182544353	0.8905419130823037	0.060400868318415846	0.17432232383356966	0.07928942761936479	0.18921303493778663	-0.1309251223445535
0.29094160853314827	0.8911644494412972	0.061860171786184075	0.17329357767459602	0.08129184131104107	0.18720582404348415	-0.1344396217240967
0.29868226946224746	0.8918013948842777	0.06330133610984004	0.1722393617954875	0.0832771611294192	0.1851471270497531	-0.13794351954212186
0.30640815889779305	0.8924523941727628	0.06472364875934038	0.1711601313737479	0.08524455353719287	0.183037642969032	-0.14143591810527345
0.31411713840493183	0.8931170630165594	0.06612639356502006	0.17005638824662378	0.08719316790233196	0.18087815279023822	-0.14491587361713823
0.3218069513948077	0.8937949884932673	0.06750885568548355	0.16892868074434614	0.08912214225051317	0.17866951932460765	-0.14838240316866289
0.3294752287259356	0.8944857288802495	0.06887032486916063	0.16777760453800217	0.09103060669982116	0.17641268911471375	-0.15183448757806953
0.33711949979821393	0.8951888141205516	0.07021009965116662	0.16660380247403736	0.09291768824213419	0.17410869244708832	-0.1552710766080977
0.3447372089012716	0.8959037469718424	0.07152749234312428	0.16540796330046112	0.09478251672385715	0.1717586412747519	-0.1586910964250172
0.35232573261298666	0.8966300044967779	0.07282183399946589	0.16419081984211237	0.09662423091752662	0.1693637261352842	-0.16209345738997882
0.3598824003947891	0.8973670401130357	0.07409247967974338	0.16295314624859622	0.09844198516332982	0.16692521131714244	-0.16547706313737798
0.367404517151386	0.8981142861116989	0.07533881372777698	0.16169575445278023	0.1002349562191799	0.16444442853173444	-0.16884082037695014
0.3748893836194845	0.8988711562358704	0.0765602543406358	0.1604194905134599	0.10200234929496557	0.16192277040737602	-0.17218364756902052
0.38233432559899905	0.8996370494228826	0.07775625919860506	0.159125228969397	0.1037434058464456	0.15936168009129695	-0.1755044873964017
0.38973671309990215	0.9004113528076153	0.07892632900884852	0.1578138683946782	0.1054574086049819	0.15676264323871997	-0.17880231457970733
0.3970939894416209	0.9011934459960618	0.08007001221260948	0.15648632475375346	0.10714368855385355	0.15412717564762005	-0.18207614799555227
0.4044036848267289	0.9019827039388051	0.08118690679662956	0.1551435270633132	0.10880162792025157	0.1514568154478529	-0.18532505575535585
0.41166344157841367	0.9027785012094917	0.0822766635275828	0.15378641060278442	0.11043066549449064	0.14875311039880162	-0.1885481653784048
0.41887103250351554	0.9035802157304536	0.08333898767282709	0.15241591097763454	0.11203029997507741	0.14601760682075463	-0.19174467081557264
0.42602436498691004	0.9043872310108504	0.08437363826887213	0.15103296064687036	0.11360008983172616	0.14325184338952385	-0.19491383308863347
0.43312150716740316	0.9051989409138257	0.08538043031640138	0.14963848104346725	0.11513965777011376	0.14045733606307634	-0.19805499068448895
0.4401606822166647	0.9060147508834658	0.08635923204028545	0.14823338067138378	0.11664868790121422	0.1376355748705396	-0.20116755579449278
0.4471402781443054	0.9068340808835379	0.08730996423490088	0.146818550200688	0.11812692616573098	0.13478801463297355	-0.20425101744666985
0.4540588471506801	0.9076563670999014	0.0882325979665783	0.14539485961407475	0.11957417833754981	0.1319160697153372	-0.20730494003474179
0.4609151120144763	0.9084810644100766	0.08912715310412028	0.14396315395685286	0.12099030938889736	0.12902110587966278	-0.2103289649911332
0.46770794989502845	0.9093076460619903	0.08999369380686333	0.14252425386354042	0.12237523809248968	0.12610444170588708	-0.21332280254549482
0.474436395954283	0.9101356055890407	0.09083232666260559	0.14107895216390134	0.12372893576445866	0.12316734203995815	-0.21628623229481075
0.48109963884310813	0.9109644576588078	0.09164319771909908	0.13962801228088054	0.12505142327364446	0.12021101497410937	-0.21921910024487148
0.48769700168756036	0.9117937369748955	0.09242648783786364	0.13817217000260498	0.12634276524036456	0.11723661565044255	-0.22212130954468653
0.4942279407576425	0.9126229992133928	0.09318241035898149	0.13671213167667398	0.12760306787900752	0.11424524275277977	-0.22499281908403862
0.500692038648884	0.9134518211736683	0.09391120813986019	0.13524857374182694	0.12883247577773177	0.11123793765382824	-0.2278336397438542
0.5070889887049038	0.914279799673285	0.09461314973559137	0.1337821444585485	0.13003116711948667	0.10821568804367289	-0.23064382687065088
0.5134185910529645	0.9151065517932294	0.09528852705661912	0.13231346324896273	0.1311993512556836	0.10517942663067623	-0.23342347792699988
0.5196807427936843	0.9159317142662293	0.09593765248134226	0.13084312153528688	0.13233726526255343	0.10213003288624517	-0.23617272763816693
0.5258754232873523	0.9167549420919655	0.09656085564684419	0.12937168495975368	0.13344516976927465	0.09906833765577003	-0.2388917410510074
0.5320026929441516	0.9175759088254938	0.09715848179575332	0.12789969262445192	0.13452334737565838	0.09599512158382871	-0.24158071258015854
0.5380626794527801	0.9183943051143605	0.09773088897188376	0.12642765945589582	0.13557209891882532	0.09291112001965718	-0.24423985959330058
0.544055576468612	0.9192098388141207	0.09827844658632928	0.12495607574702595	0.13659174206874647	0.08981702203542516	-0.246869421514472
0.5499816330685818	0.9200222337934518	0.09880153320680632	0.12348540905222159	0.13758260840689301	0.08671347435320825	-0.2494696549204952
0.5558411507954159	0.9208312296990304	0.09930053517936718	0.12201610435994979	0.13854504191902575	0.08360108165949029	-0.25204083200911204
0.5616344688158259	0.9216365800205361	0.09977584435229347	0.12054858735894206	0.13947939563638914	0.08048041347458772	-0.2545832338885602
0.5673619708085965	0.9224380531020967	0.10022785776401534	0.11908326236204828	0.14038603194675553	0.07735199971458892	-0.2570971534356561
0.5730240744598228	0.9232354307165628	0.10065697591745751	0.11762051465581708	0.14126532010635606	0.07421633561267052	-0.2595828905526677
0.5786212264529546	0.9240285073482999	0.10106360164944825	0.11616071158108221	0.14211763476949896	0.07107388398346344	-0.2620407498620034
0.5841539012915511	0.9248170899852594	0.10144813936293011	0.11470420268400812	0.14294335517694232	0.0679250754930223	-0.26447104010827976
0.5896225966372001	0.9256009973932684	0.10181099406412444	0.11325132082268029	0.14374286386407448	0.06477031097781427	-0.2668740720528963
0.5950278270279044	0.9263800591243855	0.1021525703968087	0.11180238378393045	0.14451654522820673	0.0616099649041065	-0.26925015567519495
0.6003701283610378	0.9271541160527923	0.10247327243383922	0.11035769307056219	0.14526478570661883	0.05844438267298735	-0.2715996021225435
0.6056500462860697	0.9279230185759675	0.10277350250315866	0.10891753703631299	0.1459879716971017	0.05527388740995094	-0.27392271860354095
0.6108681460809418	0.9286866279120553	0.1030536613627962	0.10748218825087956	0.14668649054112345	0.05209877412092617	-0.2762198127436211
0.6160249999679769	0.9294448141107534	0.10331414709296705	0.10605190701282376	0.1473607284131958	0.0489193173453145	-0.2784911870304631
0.6211211875408998	0.9301974559500689	0.10355535483832352	0.10462694135588765	0.14801107010511425	0.04573577115089022	-0.28073713903547187
0.6261573009584407	0.930944441542762	0.10377767675356298	0.10320752569916841	0.14863789939366667	0.04254836604699172	-0.2829579637509641
0.6311339331920222	0.9316856664321748	0.10398150119098802	0.1017938842594665	0.14924159728631986	0.03935731654915406	-0.2851539484678937
0.6360516863060387	0.9324210346464237	0.1041672128454797	0.10038622886116338	0.1498225428298066	0.03616281620700632	-0.28732537649269824
0.6409111650115454	0.9331504575679102	0.10433519226312428	0.09898476089829546	0.15038111209700863	0.032965041943904885	-0.2894725243789883
0.6457129765879736	0.9338738537426207	0.10448581567040305	0.097589671520812	0.15091767800343417	0.02976415442594897	-0.29159566197312603
0.6504577319861146	0.9345911488698199	0.10461945484344295	0.09620114147151786	0.15143261025668284	0.026560297609338236	-0.2936950529902042
0.6551460425768141	0.9353022751353303	0.10473647686118807	0.09481934219379626	0.15192627483796087	0.02335360120372045	-0.29577095367041994
0.6597785207560457	0.9360071711248703	0.1048372440053048	0.09344443582793019	0.1523990339386487	0.020144180594465093	-0.2978236131449004
0.6643557793124384	0.9367057815525218	0.10492211363370928	0.0920765755671364	0.1528512457695342	0.016932137585293737	-0.2998532732592518
0.668878431030858	0.9373980570262366	0.10499143807541332	0.09071590594624021	0.15328326440899276	0.013717560984308545	-0.3018601685055838
0.6733470868081677	0.9380839535864057	0.10504556452298337	0.08936256358327746	0.15369543952842224	0.010500528268352332	-0.30384452529715267
0.677762359153799	0.9387634330725758	0.10508483500589075	0.08801667629265791	0.15408811662905947	0.007281103379949434	-0.30580656363691366
0.6821248554254324	0.9394364619158805	0.10510958625957646	0.08667836531212152	0.15446163635137658	0.004059341937747314	-0.30774649422960615
0.6864351835901908	0.940103011858629	0.10512014974046675	0.08534774372564014	0.15481633493283578	0.0008352873808040923	-0.30966452115973425
0.6906939492513025	0.9407630593346297	0.10511685155493718	0.08402491753679292	0.1551525438792694	-0.002391026573672223	-0.31156084069169276
0.6949024808712203	0.9414166980596591	0.10510000835763707	0.08270975852942188	0.15547064350983814	-0.005620135619667464	-0.31343596461494266
0.6990636640656257	0.9420642699223367	0.10506990822372998	0.08140163466646146	0.15577110946617248	-0.00885383292431342	-0.31529109334767735
0.7031780843859504	0.9427057649764504	0.10502683200030588	0.08010061931848367	0.1560542271685608	-0.012092192660653839	-0.3171263967732073
0.7072463087502744	0.9433411744805951	0.10497105545750368	0.07880678508688893	0.15632027596776807	-0.015335286405643148	-0.3189420298144159
0.7112688994563714	0.9439704929361004	0.10490284927952276	0.07752019960365249	0.15656953022755926	-0.01858319351659326	-0.3207381387322661
0.715246413860866	0.9445937179039976	0.10482247909897288	0.07624092579647326	0.15680225930885652	-0.021836000570125805	-0.3225148610380761
0.7191794014389201	0.945210849413715	0.10473020560587477	0.07496902300284448	0.15701872742340264	-0.025093798606960125	-0.3242723242333393
0.7230684091191191	0.945821890672725	0.10462628448206732	0.07370454541311876	0.15721919396359482	-0.028356687183514417	-0.32601064824528364
0.7269139768916884	0.94642684725519	0.10451096654117784	0.0724475436416564	0.15740391327264994	-0.03162477045505233	-0.3277299435158167
0.7307166388706162	0.9470257271483122	0.10438449776652038	0.07119806454312223	0.15757313474253007	-0.03489815770602239	-0.32943031152503355
0.7344769247421106	0.9476185408643375	0.10424711931555716	0.06995615088602282	0.15772710290689604	-0.03817696429390219	-0.3311118454866994
0.7381953564968627	0.9482053008126599	0.10409906769334758	0.06872184257750172	0.1578660573373162	-0.04146130850434177	-0.3327746289331552
0.7418724526248173	0.9487860218515235	0.10394057465829032	0.06749517542155256	0.15799023285037098	-0.044751314908085135	-0.33441873763558305
0.7455087253075594	0.9493607207390945	0.10377186738326499	0.06627618218539524	0.1580998594275893	-0.048047111624402505	-0.3360442383911508
0.7491046810508886	0.9499294161298485	0.10359316849717666	0.065064892528569	0.1581951622829605	-0.0513488305729854	-0.33765118934682353
0.7526608217731616	0.9504921286466512	0.10340469609060986	0.06386133276791806	0.15827636192804495	-0.05465660820031874	-0.33923964052460126
0.756177642731258	0.9510488804555797	0.10320666388458988	0.06266552670689515	0.1583436741599496	-0.05797058328974089	-0.3408096329319015
0.7596556343405093	0.9515996954596257	0.10299928120322761	0.061477495148217286	0.15839731014974226	-0.06129089836412832	-0.3423611994099976
0.7630952802877843	0.9521445989086537	0.10278275315090679	0.06029725666123973	0.15843747645550743	-0.06461769761714801	-0.3438943638257386
0.7664970612960256	0.9526836179072927	0.102557280444276	0.059124826411694933	0.15846437511341963	-0.06795113027778586	-0.34540914278137724
0.7698614506497864	0.95321678062044	0.10232305975736711	0.057960217812622776	0.15847820362655127	-0.0712913460331963	-0.34690554364933557
0.7731889171981401	0.9537441166659484	0.10208028359922397	0.05680344160793544	0.15847915504481588	-0.07463849767702682	-0.34838356593823633
0.776479923561056	0.9542656567500196	0.10182914050634051	0.05565450660450533	0.15846741800380917	-0.07799273907329934	-0.34984320052115453
0.7797349300472141	0.9547814332101754	0.10156981480739975	0.054513418411108266	0.15844317675274322	-0.08135422891475465	-0.3512844313961128
0.7829543892533405	0.955291479083916	0.10130248709922657	0.05338018142787318	0.1584066112159057	-0.08472312498777801	-0.35270723331137327
0.7861387485350416	0.9557958284273541	0.10102733413910096	0.052254798092254806	0.15835789704608838	-0.08809958639430675	-0.3541115728840566
0.789288449348476	0.956294516140426	0.10074452897415705	0.05113726921384364	0.1582972056877178	-0.09148377259224996	-0.3554974083296077
0.7924039299777758	0.9567875783304071	0.10045424076362255	0.05002759310403904	0.15822470437136352	-0.09487584608907204	-0.356864690678311
0.7954856213756578	0.9572750515873375	0.10015663522293373	0.04892576714819024	0.15814055624542928	-0.09827596772285356	-0.3582133619611113
0.79853395075749	0.9577569734890745	0.09985187436484683	0.047831786621634426	0.15804492035071632	-0.10168430030428321	-0.35954335680299426
0.8015493394173393	0.9582333821939826	0.09954011677496659	0.046745645559778976	0.15793795172523725	-0.10510100598452106	-0.3608546014781775
0.8045322038605469	0.9587043165604345	0.09922151757257248	0.04566733644240516	0.15781980142550706	-0.10852624725864769	-0.36214701441744157
0.807482956716127	0.9591698162328848	0.09889622837335629	0.04459684994712313	0.157690616530941	-0.1119601878116155	-0.36342050660928676
0.8104020043493568	0.9596299212092219	0.0985643976145472	0.04353417589747212	0.1575505402913468	-0.1154029895307364	-0.36467498057449493
0.813289748240939	0.9600846720048801	0.09822617048208863	0.0424793028489502	0.15739971213106577	-0.11885481382214179	-0.3659103309742269
0.816146586152633	0.9605341097841221	0.09788168883587957	0.041432217741192524	0.1572382676317817	-0.122315822793473	-0.36712644511158943
0.8189729104470517	0.9609782760449485	0.09753109146909594	0.04039290658822053	0.15706633866527006	-0.12578617703059458	-0.3683232022147942
0.8217691086126537	0.961417212653397	0.09717451411774079	0.039361354364370923	0.15688405342199438	-0.12926603596864544	-0.3695004736680899
0.8245355635786864	0.9618509618461354	0.09681208948751764	0.03833754496261364	0.15669153644218217	-0.13275555804364558	-0.3706581231478954
0.8272726530478163	0.9622795660806407	0.09644394740828244	0.037321461514305265	0.15648890871442667	-0.13625489960753806	-0.37179600634685495
0.8299807508513162	0.9627030682039104	0.09607021472015807	0.036313085957670736	0.15627628762982637	-0.13976421640786707	-0.37291397154146455
0.8326602253860619	0.9631215111656354	0.09569101554954684	0.035312399687117704	0.15605378714946216	-0.1432836613458053	-0.3740118589446358
0.8353114417177562	0.9635349383062549	0.09530647108016858	0.03431938283625208	0.15582151768578356	-0.14681338697729354	-0.3750895015721414
0.8379347594670064	0.9639433929874773	0.09491669991389966	0.03333401513212879	0.15557958632576596	-0.150353542506316	-0.3761467243752547
0.8405305334089527	0.9643469186487613	0.09452181805910195	0.032356275738125335	0.15532809684436916	-0.1539042742793701	-0.3771833444968176
0.8430991151465067	0.9647455590308921	0.09412193873749625	0.03138614268547472	0.15506714959102852	-0.15746572783669477	-0.37819917193935887
0.845640850888131	0.9651393577952684	0.09371717278281072	0.030423593770502366	0.15479684175309016	-0.1610380446349155	-0.3791940086772439
0.848156082757454	0.965528358693812	0.09330762850584105	0.029468606121261412	0.154517267282649	-0.16462136357658516	-0.38016764918434903
0.8506451479385063	0.965912605404243	0.09289341189576675	0.02852115657999351	0.15422851704325347	-0.16821581953610257	-0.38111988010743564
0.8531083806781282	0.9662921418079191	0.09247462634924096	0.027581220997633042	0.15393067863027063	-0.17182154598884258	-0.38205048103808165
0.8555461098803703	0.9666670115881338	0.0920513731297118	0.02664877520407143	0.1536238366988621	-0.17543867128724921	-0.3829592235957117
0.8579586607356369	0.9670372584525498	0.09162375115664415	0.025723794441763446	0.15330807282650116	-0.17906732075046305	-0.3838458720578719
0.860346353497804	0.9674029259174626	0.09119185728068198	0.024806253886569377	0.15298346572281307	-0.18270761456612175	-0.3847101829180668
0.8627095049802335	0.9677640575106218	0.09075578607907585	0.02389612812553194	0.1526500910874447	-0.18635966976309815	-0.38555190544868356
0.8650484279750664	0.968120696655888	0.09031563001323341	0.02299339142831659	0.15230802173226757	-0.19002359908824723	-0.38637078149428106
0.8673634314366218	0.9684728866762082	0.08987147945119786	0.022098017724737025	0.15195732760487335	-0.19369951102443556	-0.3871665455486517
0.8696548192053299	0.9688206705759834	0.08942342297438667	0.021209981146572052	0.15159807604020903	-0.19738750745948253	-0.38793892434130317
0.8719228923007093	0.9691640913669898	0.08897154699518364	0.020329255186901634	0.15123033146630926	-0.20108768704069657	-0.38868763764734404
0.8741679466912476	0.9695031917079289	0.0885159362502432	0.019455813609397576	0.15085415580774966	-0.204800141293227	-0.3894123975618573
0.8763902754064102	0.9698380142033	0.08805667343823924	0.01858962967247068	0.15046960819988373	-0.20852495775886473	-0.3901129092296798
0.8785901672491714	0.9701686011881899	0.08759383953230367	0.0177306766719241	0.15007674525159018	-0.212262217597054	-0.3907888704529333
0.8807679071516193	0.9704949947628837	0.0871275137665927	0.01687892784484249	0.14967562104494272	-0.21601199585007386	-0.3914399718493201
0.8829237763393615	0.9708172367989969	0.08665777365718232	0.016034356346002594	0.14926628716151447	-0.21977436141156012	-0.39206589694528876
0.885058052031395	0.9711353688769224	0.08618469512336585	0.015196935405122222	0.14884879279690424	-0.2235493761817195	-0.39266632213874375
0.8871710086031174	0.971449432442041	0.08570835228340551	0.014366637908861522	0.14842318458840978	-0.22733709681070707	-0.3932409170766911
0.88926291586862	0.9717594685324413	0.0852288178899326	0.013543437112355533	0.14798950700919114	-0.2311375713321945	-0.39378934423183465
0.8913340401300837	0.9720655179201679	0.08474616315462957	0.01272730626444291	0.14754780222661354	-0.234950840666746	-0.3943112592719238
0.8933846448133227	0.972367621189645	0.08426045764809383	0.011918218391897257	0.1470981100172439	-0.23877693949090625	-0.39480631127756893
0.8954149893150273	0.9726658185528623	0.08377176961919625	0.011116146787883044	0.14664046806881437	-0.24261589378905335	-0.3952741425237605
0.8974253288811093	0.9729601498191545	0.08328016608709748	0.010321065094828516	0.14617491208434405	-0.2464677202119349	-0.39571438856663377
0.8994159165120735	0.973250654661443	0.08278571242903769	0.009532946583552243	0.14570147540491457	-0.2503324293665619	-0.3961266787596763
0.9013870013031542	0.9735373723600065	0.08228847283053105	0.008751764840496862	0.14522018944433837	-0.2542100223300066	-0.39651063596937824
0.9033388287227807	0.9738203418321966	0.08178851027407959	0.007977493688888365	0.1447310836967828	-0.25810049078727865	-0.3968658767631646
0.9052716416445339	0.9740996017707227	0.08128588632433485	0.0072101068089946005	0.14423418554003753	-0.26200381873379724	-0.3971920117115502
0.907185678691061	0.9743751903931364	0.0807806616041572	0.006449578424041346	0.1437295207179889	-0.26591997879703233	-0.397488645219657
0.9090811764574427	0.9746471457525527	0.08027289526300099	0.005695882445180837	0.14321711282928154	-0.26984893637834617	-0.3977553760272545
0.9109583671074786	0.9749155053818882	0.07976264566004543	0.004948993453564864	0.14269698402674852	-0.27379064436554423	-0.397991796980682
0.9128174812107556	0.9751803066912427	0.07924996964881556	0.004208885598233053	0.14216915431081642	-0.27774504866581534	-0.3981974955716948
0.9146587446899159	0.9754415865226951	0.07873492345402729	0.003475533835955699	0.14163364244189516	-0.2817120814245331	-0.3983720537150253
0.9164823816134466	0.9756993815401817	0.07821756195130174	0.0027489128440718225	0.14109046522060786	-0.28569166656952366	-0.3985150482417983
0.9182886124255732	0.9759537279696032	0.077697939202358	0.002028997748802319	0.14053963806064382	-0.2896837156633423	-0.39862605089069725
0.9200776550439643	0.9762046617467012	0.07717610819055166	0.0013157637107531225	0.13998117473378296	-0.2936881299115783	-0.39870462859323075
0.9218497242912042	0.9764522184294989	0.07665212102639721	0.0006091861734217448	0.13941508760841612	-0.29770479854892884	-0.3987503436308107
0.9236050326259858	0.9766964332936128	0.07612602877485942	-0.00009075940711865795	0.13884138748575606	-0.30173360012386563	-0.3987627538652438
0.9253437888373236	0.9769373411438945	0.07559788188807785	-0.0007840970210960861	0.13826008409459412	-0.30577439913958504	-0.39874141294583837
0.9270662033934106	0.9771749770472646	0.07506772860823041	-0.0014708522179929908	0.13767118434702866	-0.3098270582174445	-0.39868587040454795
0.9287724821927357	0.9774093754572101	0.07453561688080193	-0.0021510495950129377	0.13707469444940848	-0.3138914233939771	-0.39859567183929756
0.9304628272731199	0.9776405703104322	0.07400159420776453	-0.0028247130612021713	0.13647061978903638	-0.3179673252029051	-0.39847035928882546
0.9321374372571086	0.9778685950857279	0.07346570756885626	-0.003491865997587291	0.13585896488993346	-0.322054579225718	-0.3983094715760795
0.9337965085494846	0.9780934829634998	0.07292800308705112	-0.004152531717592986	0.13523973306791182	-0.326152988583578	-0.3981125445216322
0.93544023549924	0.9783152668418745	0.0723885260068738	-0.004806733514933483	0.13461292643023529	-0.3302623440335818	-0.39787911117242514
0.9370688099868593	0.9785339792755763	0.07184732086104904	-0.005454494483277889	0.13397854609570659	-0.3343824226291995	-0.3976087021235768
0.938682420957184	0.9787496524094785	0.07130443166595049	-0.006095837315517669	0.13333659245935037	-0.3385129861645177	-0.3973008459265482
0.940281255794502	0.9789623181588004	0.07075990149762808	-0.006730784835987851	0.1326870647273561	-0.3426537843310139	-0.3969550691655909
0.9418654998118896	0.9791720081353403	0.07021377268786101	-0.007359359782678923	0.1320299611751304	-0.34680455315211633	-0.3965708968213931
0.9434353353813976	0.9793787535288367	0.06966608715909095	-0.00798158444868158	0.13136527958702818	-0.3509650123679474	-0.39614785282961795
0.9449909435909664	0.9795825853223896	0.06911688588394627	-0.008597481326357553	0.13069301664124428	-0.355134869473231	-0.3956854600150768
0.946532503013522	0.979783534126088	0.06856620934113448	-0.009207072606353997	0.13001316849642106	-0.3593138161844895	-0.39518324074744043
0.9480601901775794	0.9799816302359904	0.0680140973838137	-0.009810380352190494	0.12932573067269518	-0.36350152937460534	-0.3946407171942458
0.949574180087868	0.9801769036979402	0.06746058907793884	-0.010407426693746034	0.1286306978870033	-0.36769767223413463	-0.3940574114901364
0.9510746456802678	0.9803693842331598	0.06690572292395952	-0.010998233600084003	0.12792806436597473	-0.3719018925276563	-0.3934328462858902
0.9525617572964101	0.9805591011689117	0.06634953708498655	-0.011582822662435448	0.12721782418167826	-0.37611382080977873	-0.3927665454050531
0.954035684188291	0.9807460836285192	0.06579206885633337	-0.012161215675905165	0.1264999706216143	-0.3803330743911723	-0.3920580336138076
0.9554965942792523	0.9809303604958919	0.06523335476764049	-0.012733434533060767	0.125774496349839	-0.3845592565118414	-0.3913068370366405
0.9569446533052958	0.9811119603037981	0.06467343093203856	-0.013299500876683515	0.12504139389981056	-0.38879195365467645	-0.3905124839794964
0.9583800241809294	0.9812909111540715	0.06411233332897999	-0.013859435844498611	0.12430065610249454	-0.3930307333754608	-0.3896745058116982
0.9598028700059493	0.9814672410908103	0.06355009665692249	-0.014413261233570725	0.12355227462220567	-0.39727515294137494	-0.3887924356845975
0.9612133510941613	0.9816409777262252	0.06298675550988311	-0.014960998330480757	0.1227962415491291	-0.40152475041516533	-0.3878658106447639
0.9626116267493525	0.9818121484594443	0.06242234370346548	-0.015502668594691986	0.1220325485556687	-0.4057790497289672	-0.3868941710313176
0.9639978538007014	0.981980780294505	0.061856894884442674	-0.016038293081811057	0.12126118776685287	-0.41003755607942555	-0.38587706192696253
0.9653721885190839	0.9821469000726836	0.06129044177715035	-0.016567893177205292	0.1204821507894804	-0.4142997616077336	-0.3848140322857093
0.9667347853122492	0.9823105343105456	0.06072301672922968	-0.017091490081919868	0.11969542950015821	-0.41856514129471895	-0.38370463630369006
0.9680857965103847	0.9824717091739604	0.06015465182977581	-0.017609104724471896	0.118901016270329	-0.42283315209803624	-0.38254843416376555
0.969425373604403	0.9826304506249579	0.05958537841262008	-0.018120758228799154	0.11809890333006776	-0.4271032367159472	-0.38134499151780005
0.9707536659572434	0.982786784266448	0.05901522761805109	-0.018626471413209132	0.11728908360801173	-0.43137481941148625	-0.38009388110005754
0.9720708221509398	0.982940735500376	0.058444229839373966	-0.019126265297700628	0.11647155000700422	-0.4356473102173066	-0.3787946820331298
0.9733769883615153	0.9830923293357552	0.05787241544253589	-0.0196201604794072	0.11564629648687064	-0.43992009961421347	-0.3774469819207794
0.9746723097862467	0.9832415905553864	0.05729981417164393	-0.020108177669385534	0.114813317277904	-0.4441925630654106	-0.37605037603822855
0.9759569297979251	0.9833885436166139	0.05672645553732339	-0.020590337366630372	0.11397260750052872	-0.448464058209635	-0.37460446875243525
0.9772309905389799	0.9835332127194009	0.05615236857493724	-0.021066660076949774	0.11312416287730158	-0.4527339267783106	-0.37310887347040905
0.9784946320925109	0.9836756217118109	0.0555775822379936	-0.02153716599824623	0.11226798037824502	-0.45700149179808114	-0.3715632142043074
0.9797479934171183	0.983815794196436	0.05500212499924234	-0.02200187536653357	0.1114040576999369	-0.46126606070723647	-0.36996712510699714
0.9809912119581171	0.9839537534858832	0.05442602504406174	-0.022460808306091637	0.11053239361645391	-0.4655269240795334	-0.36832025152612674
0.9822244227213792	0.9840895225015264	0.05384931072627369	-0.022913984486758757	0.10965298874582008	-0.46978335244704095	-0.3666222519421734
0.9834477599510706	0.9842231239605875	0.053272009813267	-0.02336142374153284	0.10876584448139287	-0.4740346020926338	-0.3648727964229544
0.9846613558939473	0.9843545802402214	0.05269415008175445	-0.023803145609478774	0.10787096396925985	-0.4782799108762255	-0.3630715689574873
0.9858653410893626	0.9844839134115876	0.05211575920883267	-0.024239169443427383	0.1069683520242368	-0.48251849930088614	-0.3612182678111745
0.9870598441007937	0.9846111452133423	0.051536864927449764	-0.024669514314598354	0.10605801545546156	-0.4867495696602128	-0.35931260670701176
0.9882449921605236	0.9847362971228154	0.0509574947402813	-0.025094199247391657	0.10513996270072268	-0.4909723084422154	-0.3573543145768668
0.9894209104037002	0.9848593902768288	0.05037767631571164	-0.025513242946062675	0.10421420453311196	-0.49518588377230627	-0.35534313755646235
0.990587722362459	0.9849804455270956	0.049797437273822395	-0.025926663976455048	0.10328075381105188	-0.4993894473452669	-0.3532788389920154
0.9917455496939963	0.985099483414671	0.04921680534553601	-0.02633448067348469	0.10233962581950887	-0.5035821336653333	-0.3511612007079614
0.9928945120612107	0.9852165241615988	0.04863580846098127	-0.026736711106061975	0.10139083850626589	-0.5077630598450515	-0.3489900240890366
0.9940347272687932	0.9853315876891076	0.048054474709868164	-0.02713337313306543	0.10043441251268813	-0.5119313263635838	-0.346765130710479
0.9951663111253155	0.985444693607985	0.04747283243962133	-0.027524484364045983	0.09947037143000702	-0.5160860168678194	-0.3444863634876077
0.9962893778940276	0.9855558612679448	0.04689091005041477	-0.02791006232416826	0.09849874155395667	-0.5202262001738616	-0.34215358664356893
0.9974040394922201	0.9856651096825211	0.04630873643491385	-0.02829012418849496	0.09751955271157528	-0.524350927706919	-0.3397666882298577
0.9985104062027951	0.9857724576048424	0.045726340638359585	-0.02866468703873612	0.09653283779341365	-0.5284592365419067	-0.3373255795749901
0.9996085860974918	0.9858779234763233	0.04514375218681003	-0.029033767679252517	0.0955386334036065	-0.5325501477352069	-0.3348301974285544
1.0006986856790703	0.9859815254942244	0.04456100077501428	-0.029397382867624416	0.09453697942789913	-0.5366226692204573	-0.33228050344259186
1.001780808882906	0.986083281522111	0.043978116825159945	-0.029755548995497108	0.09352792008975863	-0.5406757926369969	-0.32967648739745603
1.0028550585179323	0.9861832092322207	0.04339513074065675	-0.0301082825837087	0.09251150276251087	-0.544708499317871	-0.3270181647106534
1.003921534967667	0.9862813259885691	0.042812073627949775	-0.030455599866850126	0.09148777931062682	-0.548719756079717	-0.32430558041213087
1.0049803365463135	0.9863776488879007	0.04222897713433315	-0.030797516931833108	0.09045680591337829	-0.5527085172433968	-0.3215388092651501
1.0060315602348733	0.9864721948326349	0.04164587306496614	-0.0311340499728667	0.08941864247925735	-0.5566737281557252	-0.31871795469744785
1.007075301309297	0.9865649805014721	0.041062793602912234	-0.03146521518481157	0.08837335311385042	-0.5606143245914361	-0.31584315049681966
1.008111652702822	0.9866560222992425	0.04047977168749717	-0.031791028580298385	0.08732100688742676	-0.5645292311857798	-0.3129145634059786
1.0091407059649464	0.9867453364486791	0.03989684049934478	-0.03211150631379692	0.08626167699797	-0.5684173659448799	-0.3099323912886562
1.0101625511881933	0.986832938988319	0.039314033512969276	-0.03242666467262182	0.08519544093433629	-0.5722776409087978	-0.3068968639617487
1.0111772766868743	0.9869188457501128	0.03873138469334363	-0.03273651999434586	0.0841223809053187	-0.5761089619185676	-0.3038082447946731
1.0121849695491232	0.9870030724117338	0.03814892819274028	-0.03304108885326464	0.08304258334935026	-0.5799102317232677	-0.3006668296654569
1.0131857153136734	0.9870856344736851	0.037566698545146104	-0.033340387976581856	0.08195613934906945	-0.5836803498195615	-0.2974729484653105
1.0141795981978243	0.9871665472831647	0.03698473054357264	-0.03363443432926984	0.08086314445785495	-0.587418214409008	-0.294226964889658
1.015166701129794	0.9872458260409178	0.036403059227182254	-0.033923245137943966	0.07976369872073905	-0.591122723649239	-0.2909292767493465
1.0161471061836445	0.9873234858396084	0.03582171962759995	-0.03420683803009013	0.07865790622975756	-0.5947927784405409	-0.28758031483517443
1.0171208944168486	0.9873995416530236	0.03524074686256583	-0.034485230994843026	0.07754587532274665	-0.5984272829857779	-0.28418054364938067
1.018088146003784	0.9874740083489997	0.03466017605451507	-0.03475844243002874	0.07642771844529027	-0.6020251464802193	-0.2807304610965486
1.019048940655675	0.9875469007230427	0.03408004207232933	-0.03502649126574407	0.07530355165769233	-0.6055852858683259	-0.27723059701080127
1.0200033568254583	0.9876182334389846	0.0335003800038971	-0.03528939674625641	0.07417349554721897	-0.6091066241000873	-0.273681516005777
1.0209514733449843	0.987688021152679	0.03292122415509224	-0.035547178885483276	0.07303767326938435	-0.6125880973853807	-0.27008381131302545
1.021893368014822	0.9877562784054237	0.03234260889160455	-0.03579985807475941	0.07189621215997408	-0.6160286511698426	-0.26643810973256654
1.0228291185584806	0.9878230196942627	0.03176456804533287	-0.036047455341943535	0.07074924254355779	-0.6194272448309825	-0.26274506775215134
1.0237588023860014	0.987888259452837	0.031187135042609112	-0.03628999228058538	0.06959689794016413	-0.6227828519648331	-0.2590053720132384
1.0246824969078188	0.9879520120714699	0.03061034269277233	-0.036527491124075176	0.06843931459184072	-0.6260944626549234	-0.25521973755611344
1.0256002800917428	0.9880142919313701	0.030034222817635393	-0.03675997487303411	0.06727663064772059	-0.629361086536893	-0.2513889048468196
1.0265122297457205	0.9880751133506228	0.029458806676540862	-0.03698746709349511	0.06610898693837221	-0.6325817512593654	-0.24751364196511436
1.0274184244043465	0.9881344906392574	0.02888412438622094	-0.03720999212138724	0.06493652571744918	-0.6357555066231376	-0.2435947400734054
1.0283189418727208	0.9881924379986323	0.028310205820992793	-0.037427574683833634	0.06375939240509443	-0.6388814204281891	-0.23963301883519966
1.0292138614393087	0.9882489696606273	0.027737079185460353	-0.037640240418669806	0.06257773257411059	-0.641958587114257	-0.23562931589121078
1.0301032622817756	0.9883040997773562	0.027164772002446384	-0.037848015458263835	0.06139169385862255	-0.6449861230223018	-0.2315844927632284
1.0309872253522794	0.9883578425315804	0.02659330987648314	-0.038050926842300506	0.06020142327740278	-0.6479631735856134	-0.22749942522248645
1.0318658309061746	0.9884102119764961	0.026022718060360207	-0.03824900191008405	0.059007070358704804	-0.6508889056215063	-0.223375013407685
1.0327391605528462	0.9884612221545557	0.025453020109889708	-0.038442268744132584	0.05780878421975656	-0.6537625149208245	-0.21921217127545717
1.033607296752498	0.9885108870569211	0.02488423818103524	-0.038630756012673136	0.056606714040666334	-0.6565832250472833	-0.21501182758414936
1.0344703222436598	0.9885592205826079	0.024316393382870307	-0.03881449280894429	0.05540100967357947	-0.6593502859672574	-0.21077492742033593
1.0353283216693734	0.9886062366208583	0.023749504685641108	-0.03899350895817102	0.054191819181904584	-0.6620629796673608	-0.206502422926213
1.0361813796479273	0.9886519489332821	0.0231835901673073	-0.039167834562942525	0.052979291336907	-0.6647206142644381	-0.2021952814111567
1.0370295815942865	0.9886963711923467	0.022618666457020344	-0.039337500141622746	0.051763574296481096	-0.6673225269531583	-0.19785448008969964
1.0378730147475448	0.9887395170242677	0.022054748028901467	-0.039502536784664186	0.05054481392742133	-0.6698680872730154	-0.19348099940057378
1.038711766091031	0.9887813998910671	0.021491848571300695	-0.0396629756954851	0.0493231566033458	-0.6723566908477698	-0.18907583234265732
1.0395459242317386	0.9888220331782783	0.020929979717188088	-0.03981884851659205	0.04809874631493343	-0.6747877651311261	-0.1846399734635244
1.0403755786238122	0.988861430144351	0.02036915154702223	-0.03997018712668375	0.04687172559901242	-0.6771607669660143	-0.1801744215002505
1.0412008192131494	0.9888996038949628	0.019809372818659028	-0.04011702353177034	0.045642235895039	-0.6794751814898643	-0.17568018003601937
1.042021737106065	0.9889365674054351	0.01925065050567873	-0.04025938994072873	0.04441041638696521	-0.681730523880182	-0.17115825263668427
1.0428384240785336	0.9889723334881577	0.018692990121307995	-0.04039731862917014	0.043176404565656724	-0.6839263377215737	-0.16660964425487854
1.0436509726785665	0.9890069147885344	0.018136395643762356	-0.040530841912419915	0.0419403359227496	-0.6860621950223523	-0.16203535948625591
1.0444594755577856	0.9890403237488242	0.017580869972360528	-0.04065999199412038	0.04070234482821178	-0.6881376941804376	-0.1574364052254795
1.0452640271991227	0.9890725726715468	0.017026413739756222	-0.04078480119936373	0.03946256174917324	-0.6901524640701585	-0.15281377974859983
1.0460647218770538	0.9891036736260809	0.016473026712523063	-0.04090530160157763	0.038221116234872496	-0.6921061583443552	-0.1481684832065573
1.0468616552560643	0.9891336385050341	0.015920706692674716	-0.04102152522822971	0.036978134333359884	-0.6939984589903038	-0.14350150743654574
1.0476549230402465	0.9891624789633836	0.0153694504543606	-0.04113350381257684	0.03573374056595507	-0.6958290725021501	-0.13881384279534054
1.0484446211094904	0.9891902064190299	0.014819253660140147	-0.041241268782824816	0.034488057630307045	-0.6975977298284978	-0.13410647656502955
1.0492308465119056	0.9892168320808794	0.014270110178127505	-0.041344851358578155	0.03324120474048959	-0.6993041880598213	-0.12938038618177602
1.0500136960342679	0.9892423668920951	0.013722013088164405	-0.0414442823175513	0.031993299795598694	-0.7009482266615974	-0.12463654694985951
1.0507932680188434	0.9892668215839429	0.013174953422932546	-0.04153959219244318	0.03074445641209779	-0.7025296507478482	-0.11987592031375409
1.05156965962208	0.9892902065816759	0.01262892210234842	-0.04163081089168593	0.029494788232688203	-0.7040482847900302	-0.11509946981581176
1.0523429695121178	0.9893125320846851	0.012083908057172386	-0.041717967999146476	0.028244404552201282	-0.7055039775358036	-0.11030814401971864
1.0531132955738713	0.9893338079917563	0.011539899858977541	-0.04180109247019472	0.026993413957013313	-0.7068965968747435	-0.10550289001827931
1.0538807369763195	0.9893540439559474	0.010996884281289207	-0.04188021283364458	0.02574192093991593	-0.7082260331034429	-0.10068464008793279
1.0546453926138808	0.9893732493352542	0.010454847417667884	-0.041955356987035314	0.024490028386650892	-0.7094921953703007	-0.09585432086483056
1.0554073608698415	0.9893914331858142	0.009913774873490482	-0.042026552157981935	0.02323783795361949	-0.7106950108551232	-0.09101285450545668
1.056166741331497	0.9894086042999157	0.009373650570565722	-0.04209382504134897	0.021985447233840147	-0.7118344269072671	-0.08616114742391812
1.0569236332098415	0.9894247711629095	0.008834457890296302	-0.042157201619301664	0.020732952332676958	-0.7129104078142744	-0.08130009993699498
1.057678135205201	0.9894399419502834	0.008296179796007353	-0.04221670713865406	0.019480448099046612	-0.7139229341943374	-0.07643060691580676
1.0584303470441165	0.9894541245563296	0.007758797761630452	-0.042272366212580174	0.018228025577670403	-0.7148720044977731	-0.07155354762803925
1.0591803671504851	0.9894673265457613	0.007222293459316234	-0.04232420262042986	0.016975775885894884	-0.7157576313578486	-0.06666980057740592
1.059928295074194	0.9894795551977542	0.0066866470509998445	-0.04237223947052099	0.01572378618519045	-0.7165798441131899	-0.06178022759684947
1.0606742293195408	0.9894908174652912	0.006151838768160375	-0.04241649903087708	0.014472143323172171	-0.717338685656524	-0.05688568783980776
1.061418269221632	0.9895011200044569	0.005617847595669965	-0.04245700283501325	0.013220930717605625	-0.7180342139760713	-0.05198702542101318
1.0621605128570957	0.9895104691422969	0.005084652798047888	-0.042493771546740715	0.011970231892525959	-0.7186664995632589	-0.04708508307037056
1.0629010592581887	0.9895188709066111	0.004552232358957608	-0.04252682506881427	0.010720126788614852	-0.7192356269999043	-0.04218068752481005
1.0636400060541604	0.9895263309959521	0.00402056470442718	-0.04255618241688447	0.009470695775140496	-0.719741692510192	-0.03727466510213802
1.0643774514685527	0.9895328548032425	0.003489627296573627	-0.04258186180475478	0.008222016322159596	-0.7201848051455935	-0.03236782851235238
1.0651134939862568	0.9895384474082918	0.0029593969009131162	-0.042603880607751846	0.006974163599449051	-0.7205650858732779	-0.027460979063884852
1.065848230059136	0.989543113561699	0.0024298512691726033	-0.04262225529255258	0.005727214415635398	-0.7208826660818534	-0.022554922039646156
1.0665817581981012	0.9895468577146525	0.0019009662206563877	-0.04263700152816094	0.004481240328013802	-0.721137689218437	-0.017650439489447972
1.0673141741310825	0.9895496839893383	0.0013727191616936386	-0.042648134063469595	0.0032363159116128686	-0.7213303083955059	-0.012748322662918216
1.0680455752411466	0.989551596204127	0.0008450859157874684	-0.04265566682096883	0.001992511276117286	-0.721460687737034	-0.007849342464995301
1.0687760578239582	0.9895525978603564	0.0003180427306146514	-0.042659612839643986	0.0007498967789940868	-0.7215290011208091	-0.002954267920621606
1.0695057172292177	0.9895526921482696	-0.00020843379403373173	-0.042659984293749925	-0.0004914571567640089	-0.7215354322373599	0.0019361346195979536
1.0702346497421014	0.989551881948983	-0.0007343680344965671	-0.0426567924963797	-0.0017314831871765943	-0.721480174390757	0.00682111394489045
1.0709641814529816	0.9895501661769841	-0.0012606717752383571	-0.04265003348801125	-0.002972206541776067	-0.7213631808217362	0.011708163461683584
1.071694550517219	0.9895475419176637	-0.0017874715627837962	-0.04263969645946117	-0.0042138004057309265	-0.721184310652545	0.016597478137613544
1.0724258508115996	0.9895440060288279	-0.002314789548975469	-0.042625770064864656	-0.005456191230281846	-0.7209434383951682	0.02148827869641333
1.0731581785975064	0.9895395550545388	-0.0028426492840138385	-0.04260824208638695	-0.006699308189197988	-0.720640448360715	0.026379794444582504
1.073891628839515	0.9895341852403764	-0.003371073033163544	-0.04258709949887574	-0.007943076873449079	-0.7202752359945312	0.03127123854320564
1.0746262980729704	0.9895278925161058	-0.003900083815161672	-0.04256232840656647	-0.009187424110361	-0.7198477070019602	0.036161827072421944
1.0753622813662962	0.9895206725186548	-0.004429703185653656	-0.04253391413890953	-0.010432272767972432	-0.7193577792245602	0.04105075871156199
1.0760996758328611	0.9895125205614063	-0.004959953737355124	-0.04250184113547889	-0.011677547657407281	-0.7188053808773026	0.04593723805034143
1.0768385774620817	0.989503431663702	-0.005490856790876907	-0.04246609306828406	-0.012923170127733646	-0.7181904528819271	0.05082045447901661
1.077579083472903	0.9894934005258924	-0.006022434059223724	-0.042426652750203325	-0.014169062001720648	-0.7175129475137124	0.05569959776744357
1.0783212907719633	0.9894824215469546	-0.006554706511205035	-0.04238350221130801	-0.015415142935007604	-0.7167728299389234	0.06057384784446104
1.0790652966783763	0.9894704888159862	-0.007087694864344291	-0.04233662267281983	-0.016661331602766907	-0.7159700779884348	0.06544237959950293
1.0798111979263438	0.989457596129234	-0.007621418843211404	-0.042285994621803456	-0.017907543999222113	-0.7151046836545577	0.07030435640314293
1.0805590922238162	0.9894437369657381	-0.008155898268850041	-0.04223159772366387	-0.01915369602029037	-0.7141766518066619	0.0751589403682332
1.081309077279938	0.9894289045030713	-0.00869115233475117	-0.04217341089257247	-0.020399701807586167	-0.713186001607061	0.08000528605783444
1.0820612501986029	0.9894130916325414	-0.009227199149296025	-0.04211141235998195	-0.021645472728686305	-0.7121327678760219	0.08484253673110238
1.0828157088003834	0.9893962909348963	-0.009764056653917368	-0.0420455795885824	-0.022890919560235472	-0.7110169998185697	0.08966983304838447
1.0835725506397362	0.9893784947018909	-0.010301741897080503	-0.04197588936650021	-0.024135950847210826	-0.709838762808997	0.0944863069180705
1.0843318737443017	0.9893596949216016	-0.01084027153579403	-0.04190231775971777	-0.025380474117448364	-0.7085981377567776	0.09929108644044357
1.0850937757833188	0.9893398833001573	-0.011379661221153662	-0.04182484020743422	-0.026624394513938852	-0.707295222877243	0.10408329086964643
1.0858583538847313	0.9893190512717102	-0.011919925448858655	-0.04174343157146907	-0.027867614516460186	-0.7059301346564278	0.10886202984019391
1.0866257059819766	0.989297189965346	-0.012461078489995045	-0.04165806601771415	-0.02911003614889349	-0.704503005985506	0.11362641214773803
1.0873959292808166	0.9892742902494747	-0.013003133286368634	-0.041568717200682635	-0.030351558503076394	-0.7030139893627935	0.11837553652912951
1.0881691210494302	0.9892503427143513	-0.013546101989796666	-0.041475358206426206	-0.031592079053135054	-0.70146325601675	0.12310849704251609
1.088945378241899	0.9892253376871163	-0.014089995678761012	-0.041377961622668186	-0.032831493082569316	-0.6998509971344299	0.12782438121616388
1.0897247971499975	0.9891992652487703	-0.014634824099356925	-0.04127649961641281	-0.03406969317957235	-0.6981774251726461	0.1325222685085471
1.0905074747941366	0.9891721151924231	-0.015180596622206152	-0.041170943783198424	-0.03530657149743951	-0.6964427713769841	0.13720123926615255
1.0912935074819712	0.9891438770748121	-0.01572732121837384	-0.04106126535960199	-0.036542017510753436	-0.6946472892734875	0.14186036658316353
1.0920829905375844	0.9891145402343817	-0.016275004262513607	-0.040947435305090533	-0.037775917675450736	-0.6927912559341324	0.14649871548038093
1.0928760194475589	0.9890840937561682	-0.016823651319563315	-0.04082942417750387	-0.03900815730660738	-0.6908749698423364	0.15111535042794158
1.0936726892491098	0.9890525264990202	-0.01737326670861004	-0.04070720225076926	-0.04023861969287522	-0.6888987526940809	0.1557093324462438
1.09447309417134	0.9890198271169187	-0.017923853248869696	-0.040580739609258926	-0.04146718563783236	-0.686862950751762	0.16027971787842424
1.0952773283816253	0.9889859840358205	-0.01847541276827689	-0.04045000606995772	-0.04269373470874949	-0.684767933378585	0.16482556353751046
1.096085485001676	0.9889509855010578	-0.019027945422954336	-0.04031497137740122	-0.04391814383419757	-0.682614095921676	0.16934592199944334
1.0968976570181628	0.9889148195464986	-0.0195814503198207	-0.04017560509601712	-0.04514028880827358	-0.6804018576882048	0.1738398477035454
1.0977139361564783	0.9888774740514985	-0.02013592474741071	-0.04003187684102785	-0.04636004271130172	-0.6781316652773135	0.17830639167091142
1.0985344147039084	0.9888389366658055	-0.020691365416732825	-0.03988375600044851	-0.04757727876724895	-0.6758039877966479	0.18274461253003188
1.0993591827330538	0.988799194945613	-0.021247766580529185	-0.03973121226927073	-0.048791866339286206	-0.6734193248484318	0.1871535624355232
1.1001883302266575	0.9887582362647825	-0.02180512148242765	-0.03957421531811725	-0.050003674249476195	-0.6709782007989925	0.19153229980088374
1.1010219462729616	0.9887160478606266	-0.022363421818787383	-0.0394127349792771	-0.051212569730407505	-0.6684811671613583	0.19587988604997214
1.101860119356336	0.9886726168281312	-0.022922657943258946	-0.03924674123420025	-0.05241841900459472	-0.6659288018083195	0.20019538830259198
1.102702937208543	0.988627930135627	-0.023482818777026997	-0.039076204282818765	-0.0536210872231627	-0.6633217094086695	0.20447787973992623
1.1035504862302923	0.9885819746650799	-0.024043891438945423	-0.03890109470588438	-0.054820437812654825	-0.6606605232056529	0.20872643790055775
1.1044028526417191	0.9885347371596634	-0.024605862024134742	-0.03872138327317211	-0.05601633428203555	-0.6579459013426895	0.21294015171151062
1.1052601207725965	0.9884862043266709	-0.025168714491423237	-0.03853704134288635	-0.057208637988070986	-0.6551785321130742	0.21711811420400914
1.1061223749405649	0.9884363627430834	-0.025732431921373658	-0.03834804050924995	-0.05839721095237846	-0.6523591277757228	0.22125943305583962
1.1069896984597367	0.9883851989186543	-0.0262969958804493	-0.038154352849131865	-0.05958191463876972	-0.6494884273925936	0.2253632268574008
1.107862173240683	0.9883326993300704	-0.026862386185710407	-0.03795595105674511	-0.06076260960194475	-0.646567197854921	0.22942862452551563
1.1087398809293616	0.9882788503625399	-0.027428581668599742	-0.0377528082276861	-0.06193915722077673	-0.6435962296916227	0.23345477188446243
1.109622902227914	0.988223638358003	-0.0279955597551835	-0.037544898046083505	-0.06311141894189363	-0.6405763388161686	0.23744082959382726
1.1105113171488634	0.9881670496080565	-0.0285632966547978	-0.037332194761794925	-0.06427925679569305	-0.6375083651208117	0.24138597546290164
1.1114052042124856	0.9881090704141692	-0.029131766874798806	-0.03711467341969858	-0.06544253252280388	-0.6343931746604751	0.2452894020532501
1.1123046423477356	0.98804968697333	-0.029700944458167934	-0.0368923094329187	-0.06660111022710359	-0.6312316523806771	0.24915032611601778
1.113209708981355	0.9879888855086537	-0.03027080179217786	-0.036665079075145934	-0.06775485404094361	-0.6280247080174955	0.252967981213426
1.1141204814714991	0.9879266521826904	-0.03084131054410587	-0.036432959157112234	-0.06890363013645064	-0.6247732702881403	0.25674162489188496
1.1150370363418594	0.9878629731547988	-0.031412441203089864	-0.03619592724217246	-0.07004730588816209	-0.6214782887385814	0.2604705363085879
1.1159594497173966	0.987797834558152	-0.03198416338051096	-0.035953961560603445	-0.07118575056858921	-0.6181407313031999	0.26415401891470053
1.1168877975566371	0.9877312224883659	-0.03255644597734106	-0.03570704096752903	-0.07231883575699655	-0.614761582505779	0.2677914021096998
1.1178221554335235	0.9876631230235438	-0.03312925707187986	-0.03545514501701643	-0.0734464351836473	-0.6113418432533757	0.2713820410311409
1.1187625986735048	0.9875935222192946	-0.03370256402769624	-0.035198253942503206	-0.07456842500696759	-0.607882529322344	0.27492531771690054
1.1197092030464086	0.9875224060605999	-0.0342763339356466	-0.03493634847826687	-0.07568468472673873	-0.6043846677422486	0.2784206441923304
1.1206620436011983	0.9874497605516679	-0.034850532925041075	-0.03466941018931246	-0.07679509588140174	-0.6008493000062413	0.2818674585436828
1.121621196020282	0.987375571617207	-0.035425127004520114	-0.034397421105784046	-0.07789954372009532	-0.597277475970734	0.28526523029700185
1.1225867360922293	0.9872998251432812	-0.03600008175703613	-0.03412036387187481	-0.07899791662841099	-0.5936702546770294	0.2886134586832532
1.123558739920821	0.9872225069626359	-0.036575362480513796	-0.03383822168988753	-0.08009010641414913	-0.5900287024495494	0.2919116735612979
1.124537284226815	0.9871436028310755	-0.03715093437821545	-0.03355097823213174	-0.08117600867164919	-0.586353890633529	0.29515943650211895
1.1255224463576907	0.9870630984258689	-0.037726762572064164	-0.03325861763360413	-0.08225552279672695	-0.5826468944259764	0.29835634075384826
1.1265143047879287	0.9869809793032089	-0.03830281239937641	-0.03296112433627617	-0.08332855252195413	-0.5789087898710685	0.30150201269392496
1.1275129379112658	0.9868972309966159	-0.03887904871556345	-0.032658483444067056	-0.08439500459203426	-0.57514065730909	0.3045961077873771
1.1285184259207375	0.9868118388592036	-0.03945543698794358	-0.0323506801500621	-0.08545479076733152	-0.571343573208228	0.3076383162609368
1.1295308496570287	0.9867247881562642	-0.040031942625789754	-0.03203770007093167	-0.08650782653272737	-0.5675186134461191	0.3106283590731213
1.1305502908818774	0.9866360640404367	-0.040608531139379095	-0.03171952915549091	-0.0875540313497964	-0.5636668512515111	0.3135659884022964
1.131576833433924	0.9865456514470056	-0.04118516878627836	-0.031396153309084636	-0.08859332976849164	-0.5597893518404873	0.3164509904289969
1.1326105614177524	0.9864535352479844	-0.041761821540864344	-0.031067558945625396	-0.08962564949617574	-0.5558871782990967	0.3192831795720365
1.1336515612488016	0.9863597000679718	-0.04233845623389466	-0.030733732328979867	-0.0906509233832135	-0.551961382940756	0.322062403620904
1.1346999204907997	0.9862641303815239	-0.042915039885660373	-0.03039465992222087	-0.09166908814295974	-0.5480130108226816	0.32478853975485367
1.1357557281058654	0.9861668104868575	-0.043491539834469156	-0.03005032829413867	-0.09268008450700527	-0.5440430979669642	0.32746149455352064
1.1368190750159695	0.9860677244489618	-0.0440679240267943	-0.029700723919346726	-0.0936838576485096	-0.540052668463595	0.33008120463990553
1.1378900533536684	0.9859668561635696	-0.04464416059075502	-0.029345833406267112	-0.09468035634648977	-0.5360427365474518	0.332647633982857
1.1389687573575107	0.9858641892684106	-0.0452202183020108	-0.028985643186162695	-0.09566953370563057	-0.5320143025469023	0.3351607752654192
1.1400552829542234	0.9857597071762182	-0.04579606633413844	-0.028620139632714797	-0.09665134662410518	-0.5279683538136755	0.33762064795630653
1.141149727806606	0.9856533930649195	-0.04637167426253218	-0.02824930903039911	-0.09762575570511457	-0.5239058639479697	0.3400272975499473
1.1422521917579682	0.9855452298286141	-0.0469470122727666	-0.027873137407207947	-0.09859272550863085	-0.5198277906075272	0.3423807956170779
1.1433627757371811	0.9854352001794161	-0.04752205056365374	-0.027491610892672255	-0.0995522234474679	-0.5157350790608467	0.34468123654477745
1.1444815830897455	0.9853232865119504	-0.048096760017964146	-0.02710471525018852	-0.10050422081743625	-0.5116286568036308	0.34692873948840075
1.1456087190855058	0.9852094709453887	-0.04867111191460725	-0.026712436028720456	-0.10144869220710127	-0.5075094349861698	0.3491234463330352
1.146744290530084	0.9850937353578912	-0.049245077704724645	-0.026314758685777657	-0.10238561503130146	-0.5033783094636887	0.35126552003825123
1.147888405956189	0.9849760613635115	-0.04981862908657191	-0.025911668511354295	-0.10331496956226321	-0.4992361597522902	0.35335514417132813
1.1490411764892021	0.9848564302179217	-0.050391738409190964	-0.025503150310578183	-0.10423673948138518	-0.49508384561937124	0.3553925235495466
1.1502027141470874	0.9847348229893622	-0.050964377794651634	-0.025089188993794233	-0.10515091036346247	-0.4909222129793343	0.357377880279562
1.151373133469457	0.9846112203860448	-0.051536519922955576	-0.024669768991662806	-0.1060574708479438	-0.4867520877994594	0.3593114558030588
1.1525525504386263	0.9844856028645053	-0.05210813746918603	-0.024244874630146886	-0.10695641164226549	-0.48257427979938594	0.3611935081501283
1.1537410829665815	0.9843579505751312	-0.05267920331659992	-0.023814489950306057	-0.10784772577162154	-0.4783895805542287	0.3630243119404479
1.1549388509935858	0.9842282433474975	-0.0532496905731944	-0.023378598665145776	-0.108731408510247	-0.4741987630451696	0.3648041576692708
1.1561459756970416	0.9840964607729271	-0.05381957216746867	-0.02293718444250559	-0.10960745666720174	-0.470002584337424	0.366533349727852
1.157362580124805	0.9839625821340399	-0.05438882112751989	-0.02249023067241913	-0.11047586893916157	-0.46580178327503236	0.36821220661885856
1.1585887892990623	0.9838265863901204	-0.05495741059973114	-0.02203772042448805	-0.11133664585104519	-0.46159708009846473	0.36984106029631075
1.1598247294670851	0.9836884522578844	-0.05552531347456563	-0.02157963672199732	-0.11218978910770422	-0.4573891789978152	0.37142025442369747
1.1610705291323369	0.9835481580950344	-0.0560925028380606	-0.021115962159849122	-0.1130353021980582	-0.4531787645837457	0.3729501450162735
1.1623263175168261	0.9834056820712925	-0.05665895124397956	-0.020646679475510642	-0.11387318923063153	-0.4489665071189966	0.3744310978271344
1.1635922262489016	0.9832610019773892	-0.05722463145935117	-0.020171770921950775	-0.11470345597378911	-0.44475305684041017	0.3758634897685536
1.1648683884009203	0.9831140953319727	-0.05778951599988023	-0.019691218626280267	-0.1155261090897411	-0.44053904727846094	0.3772477070538958
1.166154938260106	0.9829649394082112	-0.05835357700962453	-0.019205004679710272	-0.11634115589642094	-0.4363250960526818	0.378584144374587
1.167452011923285	0.9828135111651666	-0.058916786502517644	-0.018713110916781326	-0.11714860465470296	-0.43211180298035307	0.37987320495306026
1.1687597469194224	0.9826597872911376	-0.059479116172905605	-0.01821551906097571	-0.11794846422915743	-0.42789975141521625	0.3811152995491647
1.170078282530206	0.9825037441661323	-0.060040537511442255	-0.017712210606868516	-0.11874074419138321	-0.42368950731947896	0.3823108462008856
1.171407759292568	0.9823453579207928	-0.0606010215697956	-0.0172031670141876	-0.11952545442641926	-0.4194816209806265	0.3834602692089823
1.1727483193735642	0.9821846043929116	-0.06116053910026224	-0.01668836957032433	-0.12030260527410935	-0.41527662593265496	0.384563998962748
1.1741001063575918	0.982021459153531	-0.06171906044442926	-0.016167799477360134	-0.12107220731733834	-0.4110750397704212	0.3856224712395887
1.175463265310878	0.9818558975004441	-0.06227655554010492	-0.01564143783370866	-0.12183427133925398	-0.40687736408830505	0.3866361267722148
1.1768379432865368	0.9816878943975808	-0.0628329941041231	-0.015109265444986076	-0.12258880851814134	-0.40268408310215204	0.38760541111748875
1.1782242877465805	0.9815174246692402	-0.06338834497246501	-0.014571263441805904	-0.1233358294820447	-0.39849566863167785	0.3885307730755781
1.179622448601755	0.9813444627526983	-0.06394257690667537	-0.01402741249781844	-0.12407534535548019	-0.3943125740429509	0.38941266569074573
1.1810325772878245	0.9811689828118066	-0.06449565819297773	-0.013477693193696084	-0.1248073671629788	-0.3901352372930963	0.3902515451082322
1.1824548265222308	0.9809909587695107	-0.06504755652729219	-0.0129220861204659	-0.12553190563305405	-0.3859640818340553	0.39104787001887825
1.1838893504995116	0.9808103642862305	-0.06559823907396012	-0.012360571812420292	-0.12624897123536188	-0.38179951621184177	0.39180210139090854
1.1853363052736496	0.9806271727138618	-0.06614767259027125	-0.011793130606039879	-0.12695857429926014	-0.37764193317168177	0.392514702263477
1.1867958487112105	0.9804413571031689	-0.06669582338126558	-0.011219742666471421	-0.12766072490851432	-0.3734917100506839	0.39318613728965623
1.188268139583133	0.9802528903221858	-0.06724265693770844	-0.01064038835395588	-0.12835543239863967	-0.3693492115774148	0.39381687195057086
1.189753338773882	0.9800617449053832	-0.06778813837003138	-0.010055047758887565	-0.12904270587624966	-0.36521478664984885	0.3944073727621018
1.1912516088087055	0.9798678931162379	-0.06833223220505774	-0.009463700897116423	-0.1297225539187395	-0.3610887699400344	0.394958106679022
1.192763114144228	0.9796713069124632	-0.06887490246707748	-0.008866327605499921	-0.13039498463809612	-0.35697148134890916	0.39546954084818475
1.1942880204959851	0.9794719580365417	-0.06941611241205287	-0.008262907818328093	-0.13106000531571751	-0.35286322809566273	0.3959421420416511
1.1958264965072858	0.9792698178007928	-0.06995582509509625	-0.007653420917991671	-0.13171762306515652	-0.3487643004853386	0.39637637684586924
1.1973787113451557	0.9790648574052586	-0.07049400249323227	-0.007037846697847988	-0.13236784372219737	-0.3446749786455434	0.3967727106076336
1.1989448366350448	0.9788570476881548	-0.07103060616507463	-0.0064161646082794566	-0.13301067262262026	-0.3405955275974123	0.39713160771794637
1.2005250459351324	0.9786463591978992	-0.0715655970352258	-0.005788353976624764	-0.13364611430462403	-0.3365261989713233	0.3974535311341208
1.2021195147093153	0.9784327622005099	-0.07209893535751395	-0.00515439403044817	-0.13427417243450498	-0.33246723136649614	0.3977389420827052
1.20372842043762	0.9782162266688618	-0.07263058072417729	-0.004514263866634165	-0.13489484978827332	-0.3284188503612692	0.39798829980040246
1.205351942629955	0.9779967222849307	-0.07316049204117081	-0.0038679424592836143	-0.1355081481939238	-0.32438126878059853	0.39820206126183183
1.2069902630132918	0.9777742184186942	-0.07368862755886778	-0.003215408599004024	-0.13611406853868926	-0.32035468654052596	0.3983806809367508
1.2086435654436882	0.9775486841442953	-0.0742149448113769	-0.0025566409421897583	-0.13671261067114845	-0.3163392911873833	0.3985246105158857
1.2103120360789426	0.9773200882210776	-0.07473940063957427	-0.0018916179570441904	-0.1373037734010644	-0.3123352577972131	0.39863429867745354
1.2119958633911498	0.9770883990964291	-0.07526195116081523	-0.0012203179338759768	-0.1378875544386137	-0.30834274927918043	0.398710190840736
1.213695237640471	0.9768535849835481	-0.07578255157456713	-0.000542719210831417	-0.13846395015462026	-0.3043619179318686	0.3987527289247415
1.2154103515652592	0.9766156137722628	-0.07630115634616612	0.00014120008479281954	-0.13903295576539013	-0.30039290410848873	0.39876235117676073
1.2171414008122645	0.9763744529741245	-0.07681771929724805	0.0008314621911828093	-0.13959456540544335	-0.2964358355861295	0.39873949193896063
1.2188885865365884	0.9761300693623822	-0.07733219432085706	0.0015280907308993208	-0.14014877286450522	-0.2924908221331252	0.3986845812957627
1.22065211025401	0.9758824296939375	-0.07784453379986603	0.0022311086393947735	-0.14069556984181275	-0.28855796767317854	0.39859804491500644
1.2224321744512032	0.9756315006354911	-0.07835468878617909	0.0029405383895410096	-0.1412349461476307	-0.28463736898218644	0.39848030401762535
1.224228984897602	0.9753772484466882	-0.07886260964315722	0.0036564028938355147	-0.14176689037651796	-0.28072911080760327	0.3983317751277204
1.2260427492347261	0.9751196391859293	-0.07936824560341363	0.0043787249220910065	-0.142291389422046	-0.2768332693078299	0.3981528700004168
1.2278736779591053	0.9748586385792541	-0.079871545013166	0.005107527472465256	-0.14280842871943875	-0.2729499102110735	0.39794399540481884
1.2297219846355782	0.974594211996893	-0.08037245534675742	0.00584283383470312	-0.143317992240372	-0.2690790887287573	0.397705552931235
1.2315878854484301	0.9743263245248965	-0.0808709230408847	0.006584667389139695	-0.14382006230558628	-0.2652208508557825	0.39743793889284973
1.2334715988250948	0.9740549410281472	-0.08136689335845004	0.007333051434515222	-0.1443146194362015	-0.261375234444951	0.39714154426611964
1.2353733468079673	0.9737800259618209	-0.08186031071148661	0.008088009709602833	-0.14480164266335585	-0.25754226671547725	0.39681675436076314
1.2372933542190843	0.9735015435000025	-0.08235111839277141	0.008849566036451829	-0.14528110924275273	-0.2537219663306307	0.3964639488110135
1.2392318478220108	0.9732194576676833	-0.08283925832620676	0.009617743963432438	-0.14575299440265574	-0.24991434534316287	0.3960835016445046
1.241189059162388	0.9729337319377357	-0.08332467174189187	0.010392567865250188	-0.14621727198594922	-0.2461194039203645	0.39567578063177516
1.2431652218524387	0.9726443296354705	-0.08380729844034708	0.011174061839284525	-0.14667391372190572	-0.24233713605420587	0.3952411476978112
1.245160571938437	0.9723512138977102	-0.08428707685423319	0.011962249825106932	-0.14712288928438555	-0.2385675290689239	0.3947799588039036
1.2471753497056381	0.9720543474192453	-0.08476394443937628	0.012757156289374847	-0.14756416664813343	-0.23481056051498006	0.3942925634536142
1.2492097977367915	0.971753692749586	-0.08523783715969262	0.013558805429429874	-0.14799771159498953	-0.23106620216855656	0.3937793050572748
1.25126416201331	0.9714492121438183	-0.08570868970773758	0.014367221578499453	-0.14842348791246332	-0.22733441824989725	0.3932405206125634
1.253338692259293	0.9711408675239301	-0.08617643553145009	0.01518242930944429	-0.14884145740469898	-0.2236151651410468	0.39267654053508766
1.25543364070383	0.9708286206760398	-0.0866410065056887	0.016004452916287725	-0.14925157958834545	-0.21990839392293024	0.39208768893059764
1.2575492636799546	0.9705124330268271	-0.08710233324485772	0.01683331700982656	-0.14965381196352348	-0.2162140478102416	0.3914742831068081
1.2596858204748238	0.9701922658292267	-0.08756034479609837	0.017669046032312723	-0.1500481097326557	-0.212532064505421	0.39083663383960343
1.2618435730808186	0.9698680802160597	-0.0880149685463453	0.018511664127147824	-0.1504344257181734	-0.20886237686396267	0.39017504542503945
1.264022787242236	0.9695398370595173	-0.08846613040086458	0.01936119551357002	-0.15081271051075584	-0.20520491135988014	0.3894898153344552
1.266223734194508	0.9692074967242851	-0.08891375507858873	0.02021766512556699	-0.15118291269932485	-0.20155958554428632	0.3887812336003593
1.2684466859568986	0.9688710197946339	-0.08935776509388828	0.02108109674064991	-0.15154497801446365	-0.19792631618770865	0.3880495842801099
1.2706919190807644	0.9685303665281508	-0.08979808148417084	0.021951514403209225	-0.15189884993346855	-0.19430501325378982	0.3872951442545892
1.2729597141243563	0.9681854969527843	-0.0902346236411123	0.02282894217871065	-0.15224446952755252	-0.19069558110834137	0.3865181833522098
1.2752503538283413	0.9678363711641528	-0.09066730891053093	0.023713403408056718	-0.1525817751392888	-0.1870979216780094	0.3857189649583974
1.2775641266478563	0.9674829488082918	-0.09109605321479994	0.024604922031638988	-0.15291070286504102	-0.18351192912717004	0.38489774477854843
1.2799013233356142	0.9671251896231036	-0.09152077034910258	0.025503521226327912	-0.1532311859956846	-0.17993749552132893	0.38405477200557897
1.282262238085799	0.9667630532870887	-0.09194137215571416	0.026409223806257612	-0.15354315515317168	-0.17637450922596043	0.38319028892689744
1.2846471699340996	0.96639649922734	-0.09235776871815181	0.027322052714977292	-0.15384653842538373	-0.17282285306078832	0.3823045303983548
1.2870564215753586	0.9660254868240289	-0.09276986808860074	0.02824203052421398	-0.15414126115142995	-0.1692824063821273	0.3813977242574686
1.2894902987305494	0.96564997553321	-0.0931775761318268	0.02916917914691302	-0.1544272458061314	-0.1657530462259567	0.3804700915654547
1.291949111002345	0.9652699247813752	-0.09358079662414599	0.030103520117895084	-0.15470441206774752	-0.16223464625659773	0.3795218462905435
1.2944331727900973	0.9648852938503516	-0.09397943134390156	0.03104507489127102	-0.15497267686823366	-0.15872707572508224	0.378553194945984
1.296942802105691	0.9644960420876905	-0.09437337981711698	0.03199386433883953	-0.1552319542069271	-0.15523020142834051	0.37756433703951026
1.299478320494721	0.9641021289481895	-0.09476253925600553	0.03294990867054442	-0.15548215510511013	-0.15174388801933442	0.3765554651122299
1.3020400533636967	0.9637035139733778	-0.09514680455949372	0.03391322750691474	-0.15572318760071163	-0.14826799775673843	0.3755267646158795
1.304628330308119	0.9633001567715033	-0.09552606830722236	0.03488383994879905	-0.15595495673482196	-0.14480239028430028	0.3744784137830727
1.3072434864021552	0.9628920168480636	-0.0959002208828709	0.03586176500298061	-0.15617736460982756	-0.14134692117753972	0.373410583097785
1.309885858891336	0.9624790541548501	-0.09626914993714544	0.03684702028661404	-0.15639031005389434	-0.13790144657288336	0.3723234366419857
1.3125557901056286	0.9620612286704052	-0.09663274075581643	0.03783962306113376	-0.1565936888345967	-0.13446581949722536	0.3712171309168176
1.3152536269149846	0.9616385005201954	-0.09699087611476064	0.038839589966228404	-0.15678739355534618	-0.13103989085487763	0.37009181505925853
1.3179797185314963	0.9612108303583748	-0.09734343593554051	0.03984693614601874	-0.15697131345932747	-0.12762351241093461	0.3689476317656791
1.3207344214684429	0.9607781786285804	-0.09769029787522579	0.0408616770213789	-0.1571453347277095	-0.12421653076053778	0.36778471521785816
1.3235180943435532	0.9603405064185571	-0.09803133658811732	0.04188382630316327	-0.15730934007463504	-0.12081879409377778	0.3666031932605192
1.3263311000187694	0.9598977751662423	-0.0983664239553584	0.04291339672142409	-0.1574632088616331	-0.11743014967213006	0.36540318651285775
1.3291738067869348	0.959449946515354	-0.09869542916245316	0.04395040039109993	-0.1576068171120055	-0.11405044263505358	0.364184807859628
1.3320465871989562	0.9589969825437157	-0.09901821849193244	0.04499484831109877	-0.1577400373920387	-0.11067951766364255	0.3629481629466464
1.3349498174353187	0.9585388459082292	-0.09933465519856333	0.04604675006732784	-0.15786273874429002	-0.10731721990450507	0.36169335045393325
1.3378838790384464	0.9580754996188853	-0.09964459964297062	0.047106114389938815	-0.1579747867222965	-0.10396339315386663	0.36042046134774197
1.3408491578590693	0.9576069072536245	-0.09994790911042399	0.048172948695273755	-0.15807604329431926	-0.10061788131761643	0.359129579330193
1.343846043823098	0.9571330330458161	-0.10024443773103606	0.049247258927826304	-0.15816636679669546	-0.09728052886655507	0.3578207809391148
1.3468749318312676	0.9566538417942814	-0.10053403651142374	0.050329049806277705	-0.15824561192087047	-0.09395118003312895	0.3564941351514326
1.3499362217414335	0.9561692989198699	-0.10081655326567722	0.0514183247348934	-0.15831362966126863	-0.09062967907278538	0.35514970338207447
1.3530303184389827	0.9556793705099681	-0.10109183255488048	0.05251508574437118	-0.15837026726607428	-0.08731587042729422	0.3537875394436007
1.356157629973542	0.95518402367124	-0.10135971546331271	0.0536193327487478	-0.15841536816325913	-0.08400960092271742	0.35240769035876335
1.3593185703780972	0.9546832261427987	-0.10162003979001288	0.054731064459533435	-0.15844877197112103	-0.08071071695919663	0.35101019510957177
1.3625135578699308	0.9541769466425519	-0.10187263982752044	0.05585027765989119	-0.15847031442226667	-0.07741906665666573	0.3495950854173253
1.3657430170722562	0.9536651545786892	-0.10211734647487343	0.05697696789181672	-0.15847982733418534	-0.07413449779196982	0.34816238474508227
1.369007374581186	0.9531478208177788	-0.10235398683596145	0.058111127814836884	-0.1584771385484454	-0.07085686254846411	0.3467121102483826
1.3723070648860303	0.9526249168142717	-0.10258238460546056	0.05925274917564243	-0.1584620719042222	-0.06758601172571288	0.3452442701320439
1.3756425282188112	0.952096415021316	-0.10280235982012713	0.06040182194913002	-0.1584344471619484	-0.06432179725071158	0.34375886458197663
1.3790142074750773	0.9515622894509526	-0.1030137285964909	0.06155833317794384	-0.1583940799895039	-0.06106407541375851	0.3422558871177424
1.382422551300997	0.9510225152594065	-0.10321630328601267	0.06272226793864442	-0.15834078190966716	-0.05781270403343867	0.340735323198369
1.3858680130427639	0.9504770689904013	-0.10340989234501974	0.06389360887411114	-0.1582743602679351	-0.05456754372362118	0.33919715066701717
1.3893510511003964	0.9499259285983588	-0.10359430029816552	0.0650723362072705	-0.15819461818989528	-0.05132845778778932	0.3376413395685549
1.3928721296536002	0.9493690734153737	-0.10376932771390718	0.06625842787407239	-0.15810135452164406	-0.04809531180137173	0.3360678517985228
1.3964317171226028	0.9488064844790395	-0.103934771065387	0.06745185888932317	-0.15799436382814488	-0.044867975286980985	0.3344766417625344
1.4000302889277674	0.9482381441832236	-0.1040904228013149	0.06865260215542583	-0.1578734362738384	-0.04164631946167279	0.33286765511295685
1.403668323312604	0.9476640370277107	-0.10423607109819126	0.06986062694395744	-0.1577383577159408	-0.03843022126756497	0.3312408305847318
1.4073463041339294	0.9470841492692611	-0.10437149993985287	0.0710758997114576	-0.1575889095921809	-0.03521956108181746	0.3295960987149348
1.4110647242312324	0.9464984684864963	-0.10449648916312608	0.07229838507501243	-0.15742486872470893	-0.03201422012114492	0.3279333803010871
1.414824077805899	0.9459069848794781	-0.1046108141236603	0.07352804316515865	-0.15724600759783958	-0.028814087362259072	0.3262525897729061
1.4186248644790571	0.9453096907300111	-0.10471424580894986	0.07476483084267024	-0.1570520941797851	-0.025619056219899065	0.3245536333395949
1.4224675928086916	0.9447065799539338	-0.10480655086298209	0.07600870269681863	-0.15684289169235163	-0.022429021937503377	0.3228364073787629
1.4263527726200798	0.9440976494132436	-0.104887491330242	0.07725960841161514	-0.15661815897702844	-0.019243888312905032	0.321100801823907
1.4302809220103445	0.9434828979263996	-0.10495682478400487	0.07851749489449848	-0.15637765009627505	-0.016063562149367973	0.3193466969918872
1.434252564048815	0.942862326900304	-0.1050143041901574	0.07978230505580589	-0.15612111447758747	-0.012887956328161542	0.317573965014659
1.4382682252366898	0.9422359406866291	-0.10505967785331671	0.08105397717485376	-0.15584829700424405	-0.009716991305607067	0.3157824704814851
1.442328440789239	0.9416037458773602	-0.10509268943923662	0.08233244642124739	-0.15555893764146933	-0.006550591239964319	0.3139720680363435
1.4464337503647309	0.9409657520960826	-0.10511307786700913	0.08361764333297979	-0.15525277168810273	-0.003388687745376655	0.31214260423814993
1.450584697094826	0.9403219722737511	-0.10512057728583689	0.0849094933614742	-0.15492952985343	-0.0002312209082950419	0.31029391794383054
1.454781832058543	0.9396724220842044	-0.1051149170570165	0.08620791810269789	-0.15458893790491088	0.0029218638051394033	0.3084258382666545
1.4590269799942515	0.9390169248707558	-0.10509581399720444	0.08751322309131324	-0.15423060772548453	0.006071548354147638	0.3065376217367351
1.4633224113945653	0.9383552415470543	-0.1050629600305279	0.08882583331964233	-0.15385409068308456	0.009219080987001175	0.3046283220412995
1.467668702535649	0.93768740023936	-0.10501604173391962	0.0901456407790877	-0.15345906864814185	0.01236441832328756	0.3026977409460098
1.472066445807232	0.9370134314820758	-0.10495474054144771	0.09147253487027987	-0.153045217825058	0.015507517326022397	0.3007456667242997
1.4765162342932017	0.9363333707540356	-0.10487873284638671	0.0928063974935649	-0.15261221010455545	0.01864832355534206	0.2987718809115262
1.4810186645117553	0.9356472582170156	-0.104787690002841	0.09414710370482746	-0.1521597128631701	0.02178677281364945	0.2967761569861729
1.4855743341929817	0.9349551392176063	-0.10468127840405843	0.09549452087167404	-0.1516873892364794	0.024922789235498673	0.29475826125597837
1.4901838454225829	0.9342570639748491	-0.10455915945691938	0.09684850942287601	-0.15119489785694917	0.02805628710168723	0.29271795136836254
1.4948477970048406	0.9335530889050248	-0.10442098983874296	0.09820892042135702	-0.1506818937392783	0.031187165284410682	0.2906549795968595
1.4995667970533064	0.9328432748888195	-0.10426642120888942	0.09957559906462715	-0.1501480269942147	0.034315315386352255	0.2885690871792897
1.5043414469574483	0.9321276898639772	-0.10409510076154034	0.1009483798235581	-0.14959294468275203	0.037440610612444615	0.2864600113224535
1.509172354416265	0.9314064070366348	-0.10390667090624332	0.10232709004368952	-0.14901628946082862	0.04056291409052727	0.28432747935616526
1.5140601224008519	0.9306795067124597	-0.1037007697620645	0.1037115465841498	-0.1484177009708114	0.04368207126571601	0.28217121353077607
1.519005356020822	0.9299470754452028	-0.10347703102723087	0.10510155760758273	-0.14779681516794982	0.04679791402485076	0.279990927910938
1.5240086579275252	0.9292092068995693	-0.10323508429949729	0.1064969210925289	-0.14715326501703196	0.04991025738288295	0.27778633033653716
1.529070628569094	0.9284660019882024	-0.10297455523254248	0.10789742473930511	-0.14648668063312617	0.05301889933138523	0.27555712224756
1.5341918659221419	0.9277175690876188	-0.10269506572463329	0.1093028457261054	-0.14579668949454838	0.05612362033879401	0.2733029987476581
1.5393729627159298	0.9269640246183932	-0.10239623426881558	0.1107129497857589	-0.1450829170158582	0.05922418135194119	0.27102364977892185
1.544614506125757	0.9262054932580451	-0.10207767620917584	0.11212749098107778	-0.14434498682587582	0.06232032335496644	0.26871876021723023
1.5499170772729423	0.9254421081805856	-0.10173900402401614	0.1135462114307178	-0.14358252108523537	0.06541176680817073	0.26638801006298574
1.5552812485400664	0.9246740116057065	-0.10137982777685513	0.11496884046317248	-0.1427951411429887	0.06849820983926842	0.26403107560266614
1.5607075822183296	0.9239013551454333	-0.10099975553094954	0.11639509415585296	-0.14198246804595813	0.07157932728636333	0.2616476299955016
1.5661966296581076	0.923124300071439	-0.10059839376058473	0.11782467502346891	-0.14114412300057463	0.07465477005944823	0.2592373436521441
1.5717489239695066	0.9223430184805056	-0.10017534828891426	0.11925727006241967	-0.14027972886939558	0.07772416097596996	0.25679988745915117
1.577364986006272	0.9215576925665917	-0.0997302242966369	0.12069255228199421	-0.13938890967566542	0.08078709809475422	0.2543349301864646
1.5830453157055593	0.9207685159476208	-0.09926262745811808	0.12213017846169384	-0.13847129239488715	0.08384314993604465	0.25184214234227087
1.5887903850250455	0.919975694719562	-0.09877216510732	0.12356978743915695	-0.1375265086383681	0.08689185190480742	0.24932119934336625
1.5946006453577306	0.9191794464845129	-0.09825844624000464	0.12501100208406632	-0.13655419401990956	0.08993271052498863	0.24677177835439817
1.6004765170403545	0.918380001839395	-0.09772108305432657	0.1264534267933534	-0.13555399047138178	0.09296519815110438	0.24419356300870654
1.6064183814838309	0.9175776054386582	-0.0971596924396223	0.12789664578976556	-0.13452554828500699	0.09598874944222961	0.24158624700408543
1.6124265809807445	0.9167725159689953	-0.09657389685554968	0.1293402233901201	-0.13346852693019226	0.09900276198016468	0.238949534359688
1.6185014114167788	0.9159650070448175	-0.09596332594520787	0.13078370261468106	-0.13238259715198408	0.10200659339363641	0.2362831428191571
1.624643117447818	0.9151553677132088	-0.09532761802642643	0.13222660450576315	-0.1312674427404781	0.1049995599727863	0.23358680620774352
1.6308518851861051	0.9143439032279522	-0.0946664219426807	0.1336684269693992	-0.13012276284067176	0.1079809342893467	0.23086027792233532
1.6371278313634943	0.9135309362015228	-0.09397939943785134	0.1351086429564557	-0.12894827504306863	0.1109499414645337	0.2281033360133948
1.6434710018999699	0.9127168064485304	-0.09326622665208119	0.1365467009702239	-0.12774371684632801	0.11390576024047631	0.2253157841846713
1.649881357322889	0.9119018724476297	-0.0925265971759584	0.13798202270431065	-0.12650884968233128	0.11684751812111376	0.22249745862114062
1.6563587637903399	0.9110865119549942	-0.09176022468399497	0.13941400219389966	-0.12524346206201692	0.11977428964572306	0.21964823241561557
1.6629029913892437	0.9102711216030063	-0.09096684482137242	0.14084200673972333	-0.12394737139547266	0.12268509825898834	0.21676801685533964
1.6695136866062545	0.9094561196041655	-0.09014622034764154	0.14226537238395515	-0.12262043103281826	0.12557890705079994	0.2138567741400596
1.6761903886547527	0.908641942862981	-0.08929814110232089	0.14368340916888622	-0.12126252873630282	0.12845462941337701	0.21091451086744886
1.682932491183863	0.9078290507082085	-0.0884224308316643	0.14509539480719244	-0.11987359617865775	0.13131111608668541	0.2079412956395181
1.6897392518690901	0.9070179225713211	-0.08751894821310677	0.14650057890799079	-0.11845360894857002	0.13414716363515605	0.20493725565902277
1.6966097730484753	0.9062090590624267	-0.08658759163593847	0.14789818125291737	-0.1170025925045323	0.13696151080263141	0.20190258615832252
1.7035429998275908	0.9054029807867471	-0.0856283018145798	0.14928739396767046	-0.11552062461096059	0.13975284270520053	0.19883755220016322
1.710537708826668	0.9046002281329527	-0.08464106570349463	0.15066738197103574	-0.11400783976898748	0.14251979149267194	0.19574249467945276
1.7175925047756964	0.9038013599968209	-0.0836259193857491	0.15203728522021817	-0.11246443201258266	0.14526094057136166	0.1926178329253092
1.7247058128646013	0.903006952861744	-0.08258295156162895	0.15339622029329233	-0.11089065861271706	0.14797482743772025	0.18946406924079684
1.73187588741293	0.9022175979406744	-0.08151230460855423	0.15474328523382763	-0.10928684012844005	0.15065995296649684	0.18628178625647412
1.7391008122528824	0.9014338992126395	-0.08041417666805949	0.15607756278782176	-0.10765336211268056	0.15331478739918392	0.18307164797497108
1.746378500824234	0.9006564714179416	-0.07928882366144106	0.15739812365049236	-0.10599067677214229	0.1559377762980317	0.1798344009642269
1.7537067099345771	0.8998859365569665	-0.07813655901895022	0.15870403218896664	-0.10429930134332616	0.1585273513627143	0.17657086947338743
1.761083057523132	0.8991229200522255	-0.07695775242604509	0.15999435264730738	-0.1025798152230913	0.1610819421228097	0.17328194872025504
1.768505032101521	0.8983680478779964	-0.07575282953495602	0.16126815363351135	-0.10083285871066153	0.1635999841665941	0.16996860182699933
1.775970020323325	0.8976219419486793	-0.07452226839975246	0.16252451547643193	-0.09905912718476345	0.1660799330067637	0.16663184859171648
1.783475330332219	0.8968852161779689	-0.07326659609340944	0.16376253636742977	-0.0972593658276531	0.1685202754928895	0.16327275602044986
1.791018205522069	0.8961584736866062	-0.0719863865135329	0.16498133651086708	-0.09543436628315313	0.17091953728343123	0.1598924330293381
1.7985958646790496	0.8954423016847457	-0.07068225331951919	0.16618006612616013	-0.09358495659094508	0.17327629790388244	0.15649201319354591
1.806205519219298	0.8947372689057579	-0.06935484623890506	0.1673579091160304	-0.09171199621147705	0.17558919727095032	0.15307264758464245
1.8138444056023917	0.8940439218900675	-0.06800484437075989	0.16851408863158965	-0.08981636701141489	0.17785694597822072	0.1496354906386799
1.8215098041242737	0.893362782864202	-0.06663295145365916	0.16964786994975184	-0.0878989672499425	0.18007833034081136	0.14618169196896713
1.8291990661347615	0.8926943471512643	-0.06523988932209111	0.1707585641278946	-0.08596070320304526	0.1822522190208403	0.14271238422594887
1.836909632661391	0.8920390816664578	-0.06382639258627996	0.17184552985509643	-0.08400248267433219	0.18437756617920767	0.13922867466192615
1.84463904904448	0.8913974240118491	-0.062393203834001605	0.1729081743283575	-0.0820252093495621	0.1864534127941466	0.13573163835512217
1.852384982243729	0.8907697815876761	-0.06094106818005903	0.17394595412929406	-0.0800297763447275	0.18847888805734445	0.1322223100950577
1.860145228574653	0.8901565317164365	-0.05947072947870096	0.17495837445879725	-0.0780170621191451	0.19045320764004833	0.12870168048085173
1.8679177233577933	0.8895580217748724	-0.057982926142609026	0.1759449884025656	-0.07598792587959621	0.19237567209922188	0.12517069106068554
1.8757005427796518	0.8889745700781263	-0.05647838844133103	0.17690539500191696	-0.07394320502139203	0.19424566302946109	0.12163023292781117
1.8834919035760465	0.8884064670002204	-0.05495783629357582	0.17783923698755794	-0.07188371321800038	0.19606263863212997	0.118081146256984
1.8912901698862303	0.8878539756436521	-0.053421975737319376	0.17874619930438923	-0.0698102366943958	0.1978261308880055	0.11452421653146508
1.8990938427751667	0.8873173338185887	-0.051871498884525094	0.17962600553312233	-0.06772353518150566	0.19953573869537192	0.11096017863618646
1.9069015587748612	0.8867967553459919	-0.050307082270880175	0.18047841547403246	-0.06562434063136716	0.20119112332227918	0.10738971683829399
1.9147120824792652	0.8862924317622217	-0.04872938652529952	0.18130322211794891	-0.06351335765110466	0.20279200271074213	0.1038134674805823
1.9225243034851476	0.8858045337012891	-0.04713905532113897	0.18210024918815115	-0.06139126290836212	0.2043381469256115	0.100232019696038
1.9303372245081596	0.8853332127953155	-0.04553671626814105	0.18286934787449435	-0.05925870706551092	0.2058293720646608	0.09664592018009363
1.9381499616749938	0.8848786027578194	-0.04392297947913901	0.1836103949383572	-0.057116313544882204	0.20726553685028234	0.09305567240219177
1.9459617241953966	0.8844408216308013	-0.04229844052416892	0.18432328895108419	-0.05496468306413067	0.2086465356188898	0.08946174531098898
1.9537718231945105	0.8840199722528291	-0.040663677512177324	0.18500794946125448	-0.05280439030954557	0.20997229699792297	0.08586456867058731
1.9615796473598952	0.8836161445418951	-0.03901925518825805	0.18566431322994684	-0.05063598985166072	0.21124277690799173	0.0822645436867723
1.9693846644249993	0.8832294162269326	-0.037365723799909004	0.18629233301441445	-0.0484600150697132	0.21245795650455224	0.07866204178395197
1.9771864229867555	0.8828598535974327	-0.03570361794246822	0.1868919763364814	-0.046276977028095426	0.21361784008544168	0.0750574032334035
1.9849845305161156	0.8825075133393733	-0.0340334605668668	0.18746322250316544	-0.04408737009385887	0.2147224496132184	0.07145094680505373
1.9927786487622021	0.8821724433644179	-0.03235576343699413	0.18800606127678	-0.04189167282196501	0.21577182242400805	0.067842971435523
2.0005684995237316	0.8818546831753089	-0.030671025413389667	0.1885204923051484	-0.03969034597055983	0.21676601039590676	0.06423375311381029
2.0083538502631004	0.8815542650702916	-0.028979735135307032	0.18900652320008948	-0.03748383624648904	0.21770507649371046	0.06062355111715224
2.0161345133373616	0.8812712146829603	-0.0272823708499983	0.1894641686996528	-0.035272576282313284	0.2185890933978393	0.05701260797191142
2.0239103395223044	0.8810055517052701	-0.02557940153364517	0.18989344953863013	-0.03305698627539789	0.21941814155722303	0.053401152080119106
2.031681213304925	0.8807572904737849	-0.023871287688053185	0.19029439154420355	-0.030837475177152615	0.22019230766458137	0.0497893995497501
2.039447050079752	0.8805264404416812	-0.02215848176688185	0.19066702491864673	-0.02861444137947006	0.22091168347972318	0.04617755516001108
2.0472077934214647	0.8803130066135534	-0.02044142862214806	0.19101138358344152	-0.026388273410827248	0.22157636475785278	0.04256581330728045
2.0549634115631137	0.8801169899646313	-0.018720566160979217	0.19132750454920075	-0.02415935088943465	0.22218645021407715	0.03895435933642168
2.0627138950048374	0.8799383877892476	-0.016996325783885158	0.19161542739971021	-0.021928045178761534	0.22274204069455728	0.0353433703609569
2.0704592498928056	0.8797771941012907	-0.015269133793263188	0.1918751936915765	-0.019694721285329935	0.2232432381712457	0.03173301806828706
2.0781994997747026	0.8796333997999766	-0.013539410962797744	0.19210684673102155	-0.017459737365348157	0.22369014545086674	0.028123467634860004
2.085934680757138	0.8795069929595789	-0.011807573592811088	0.1923104311491533	-0.01522344614583237	0.22408286548159395	0.024514879725524845
2.0936648415442667	0.8793979589905705	-0.010074033493088053	0.19248599268248648	-0.012986194951397832	0.2244215010425267	0.020907410226924113
2.101390042645706	0.8793062808097682	-0.008339198161532755	0.19263357793666566	-0.010748325979115122	0.22470615438771716	0.017301210375170288
2.1091103474561073	0.8792319390684333	-0.006603472801641426	0.1927532340544943	-0.008510178939000086	0.22493692669286716	0.01369643068624673
2.1168258243885454	0.8791749121905337	-0.004867259869878574	0.19284500868696222	-0.006272090502344322	0.22511391807385414	0.010093219734181423
2.1245365569847205	0.8791351764066729	-0.003130956826498948	0.1929089499683887	-0.004034391434377229	0.2252372276007495	0.006491719205724555
2.1322426157955627	0.879112705991592	-0.001394962499061136	0.19294510616117452	-0.0017974148244689326	0.22530695266252593	0.002892076815326405
2.138433686360019	0.8791071419835863	-1.589850213284949e-13	0.19295405871110258	-6.634801215377184e-13	0.2253242169587916	4.800287771444811e-13
