# Supplementary material for: Multi-orbit lunar GNSS constellation design with distant retrograde orbit and Halo orbit combination
Source: Sci Rep. 2023 Jun 22;13:10158. doi: 10.1038/s41598-023-37348-x (PMC10287729; doi:10.1038/s41598-023-37348-x)
Supplement: Supplementary file 1 — Supplementary Information. [file 41598_2023_37348_MOESM1_ESM.zip › supplement materials of the manuscript/Figure 3/Halo Orbit/L1N/204.csv]

Time (TU)	X (LU)	Y (LU)	Z (LU)	VX (LU/TU)	VY (LU/TU)	VZ (LU/TU)
0	0.92675536866497	0	0.22136387371303168	1.1464731287245966e-13	0.11674726943748934	-6.492382859077718e-13
0.003997971826483084	0.9267568735163892	0.0004667469105811954	0.22136015177219	0.0007528043493614605	0.1167432298018286	-0.0018619157025050947
0.01274339327405934	0.9267706572795681	0.0014875820277648205	0.22132605882949202	0.0023993580999783657	0.11670622682325181	-0.005934860949668812
0.021491326357259515	0.9267988488372422	0.0025082174211664117	0.2212563202664159	0.00404582333032082	0.11663053591110702	-0.010009198121366344
0.03024213993047751	0.9268414560971066	0.0035283570935113703	0.22115089757210266	0.005691883480267895	0.11651611577195255	-0.014085253045233084
0.0389961392605617	0.9268984855456743	0.004547696813043043	0.22100974600631054	0.007337209346731334	0.11636291856671964	-0.018163324149094256
0.04775361579241888	0.9269699421609152	0.0055659298009092415	0.2208328147584489	0.008981468419765699	0.11617089003066478	-0.0222437064597792
0.05651486453532993	0.9270558294709487	0.006582748631437401	0.22062004673375785	0.010624328115239329	0.11593996916986882	-0.026326700538576553
0.06528017098042055	0.9271561494091807	0.0075978435865894645	0.22037137883208116	0.012265453284882053	0.1156700884729849	-0.030412607237841147
0.0740497996920826	0.927270902062636	0.00861090122400866	0.22008674248115975	0.013904504064185832	0.11536117437908386	-0.03450172324792107
0.08282401912160915	0.9274000858701991	0.009621607138524403	0.21976606304381635	0.015541140502907133	0.1150131465023381	-0.03859435355179429
0.09160307672246325	0.9275436972101255	0.010629642979317334	0.21940926072912106	0.017175017905815524	0.1146259184669655	-0.04269080073324606
0.10038720345050067	0.9277017302953513	0.011634686881665277	0.2190162507314344	0.018805787691184316	0.11419939788100285	-0.04679136800578727
0.10917660779421709	0.927874176898724	0.012636412704833113	0.2185869437833568	0.02043309631331637	0.11373348673479956	-0.05089635738376447
0.11797147392924368	0.9280610261109625	0.013634489761616173	0.21812124662041793	0.022056584976574808	0.11322808167778693	-0.05500606980385848
0.1267719461381214	0.9282622637559927	0.014628581016060453	0.21761906329494896	0.023675886848103338	0.11268307518931833	-0.059120798852833695
0.13557812658758603	0.9284778719940474	0.015618342843815247	0.21708029602191745	0.025290626792981274	0.11209835621237349	-0.06324083075340513
0.14439006256557443	0.9287078286221143	0.016603423645472654	0.21650484678249027	0.026900419223106497	0.11147381157866053	-0.0673664394414581
0.15320773690403067	0.9289521063453839	0.017583462884508873	0.2158926190089435	0.028504866609220785	0.11080932748929116	-0.0714978831422139
0.16203104634466448	0.929210671598588	0.01855808886628102	0.2152435204130754	0.03010355589422607	0.11010479220213852	-0.07563539529728586
0.17085977773982539	0.9294834830983651	0.01952691641059216	0.21455746651991037	0.03169605466686736	0.10936009944896624	-0.07977917444545425
0.1796935889515387	0.9297704903349672	0.02048954519296177	0.2138343843965323	0.03328190835749422	0.10857515202758657	-0.0839293762602944
0.18853197821555148	0.9300716314941593	0.021445556998351267	0.21307421787266645	0.03486063555463981	0.10774986697610298	-0.08808610010257222
0.19737424403400236	0.9303868307624132	0.022394512193902857	0.21227693440163106	0.03643172190236605	0.10688418249166702	-0.09224937099501264
0.20621944436247888	0.9307159952521915	0.02333594643563167	0.21144253299727034	0.0379946142159136	0.10597806598363328	-0.09641912108105237
0.21506634678031367	0.9310590112211028	0.02426936677468504	0.21057105410890722	0.039548713399307045	0.10503152420175213	-0.10059516659022043
0.2239133654048099	0.9314157393249969	0.025194246818635954	0.20966259214721686	0.04109336552944057	0.10404461622191992	-0.10477717820437764
0.23275849361798412	0.9317860091645579	0.026110022018755886	0.2087173100660498	0.042627852819603004	0.10301746865597827	-0.10896464897754775
0.2415992398350069	0.9321696134205903	0.027016085903235218	0.2077354553088883	0.0441513857872002	0.10195029235126218	-0.11315686311602988
0.2504325347484947	0.9325663001936639	0.027911784103113076	0.20671738073536974	0.045663091265784	0.10084340453272349	-0.11735285050915634
0.2592546722950373	0.9329757662123471	0.02879641265402053	0.2056635637947823	0.04716200708968901	0.09969724910092055	-0.12155135634854686
0.26806122839020263	0.9333976485788349	0.029669214849930323	0.20457462997950868	0.04864707380552893	0.09851242167980565	-0.12575079917287313
0.2768470092322225	0.9338315174552664	0.030529381913820645	0.20345137445663863	0.05011713227257206	0.09728969282460319	-0.12994924179832462
0.28560602620324593	0.9342768698868121	0.0313760569847583	0.2022947813706661	0.051570926408518535	0.09603002888033141	-0.1341443737372697
0.29433150052223683	0.9347331252404187	0.03220834249229712	0.2011060395492452	0.053007111333015215	0.09473460915364956	-0.13833350666872044
0.3030159362221495	0.9351996246923291	0.03302531422763938	0.19988654818037563	0.05442427284296676	0.09340483242332084	-0.14251360167612043
0.31165123133327877	0.9356756337798847	0.0338260386404561	0.19863791481427642	0.05582095260776415	0.0920423153611355	-0.14668131425003664
0.3202288593008882	0.9361603502143314	0.034609595791584104	0.1973619396901355	0.05719568368374143	0.09064887630771801	-0.150833072999574
0.3287400967826	0.9366529161943521	0.035375105008874	0.19606058801478113	0.058547031705552456	0.08922650612309942	-0.15496518134191545
0.3371762896085194	0.9371524350841846	0.0361217518950208	0.19473595017859924	0.05987363981839326	0.08777732601239562	-0.1590739389605692
0.3455291230944479	0.9376579906195399	0.036848813209268916	0.19339019440671684	0.06117427155128892	0.08630353713371812	-0.16315576733270842
0.35379087807595533	0.9381686673611875	0.037555677839351	0.1920255149789791	0.062447848600993595	0.08480736530198027	-0.16720733073409852
0.3619546355069185	0.9386835697300991	0.03824186079512674	0.1906440829776808	0.06369347796194692	0.08329100830546918	-0.1712256347605305
0.37001442704722604	0.9392018388398923	0.03890701048216504	0.18924800167786418	0.06491046855359546	0.08175658808137971	-0.17520810093416397
0.37796531182090076	0.939722665213661	0.03955090821897822	0.1878392718443051	0.06609833501944042	0.08020611348819745	-0.1791526072322712
0.38580339604458186	0.9402452977896307	0.04017346212772132	0.1864197660898324	0.06725679203300125	0.07864145274949956	-0.18305750213755936
0.39352578821087764	0.9407690481949634	0.040774695507756385	0.18499121533959073	0.06838573876513271	0.07706431895358642	-0.18692158787083296
0.40113052436392366	0.9412932921660526	0.04135473307539445	0.1835552026098215	0.06948523928664103	0.07547626339140553	-0.19074408926258163
0.4086164626511472	0.9418174678561453	0.041913785414220125	0.18211316505122443	0.07055549920536941	0.07387867784079345	-0.19452460731250237
0.4159831706802182	0.9423410725383403	0.04245213374834539	0.1806664003533173	0.07159684225662301	0.07227280155267093	-0.1982630687662281
0.4232308055870741	0.9428636577164478	0.04297011517341976	0.17921607763199748	0.07260968696498996	0.07065973313418074	-0.20195967135779053
0.4303600095424188	0.9433848243425628	0.043468110046526	0.17776324821536169	0.07359452661561156	0.06904044229057729	-0.20561483606724076
0.43737181230146616	0.9439042176995852	0.04394653083294865	0.1763088575841447	0.0745519112432443	0.06741578284449848	-0.20922916213796788
0.444267541725717	0.9444215221348975	0.04440581241920342	0.17485375799507624	0.07548243169596974	0.06578650654276398	-0.21280338528424375
0.4510487540346098	0.9449364566578831	0.044846404576258755	0.17339871895500017	0.07638670724624336	0.06415327450366051	-0.21633834521604584
0.457717173267283	0.9454487707668833	0.045268765703725254	0.17194443729303985	0.0772653751498904	0.06251666825546023	-0.21983495720130608
0.46427464002264096	0.9459582406097699	0.045673357762329496	0.17049154652894147	0.07811908205488492	0.06087720003848292	-0.22329418776864401
0.47072307291469107	0.9464646658400103	0.04606064249699222	0.16904062448255602	0.07894847758986549	0.059235321181699906	-0.2267170364716084
0.47706443827221795	0.9469678669131844	0.046431078549479414	0.16759219980814807	0.07975420942046237	0.057591429311138746	-0.23010452151554225
0.4833007235045621	0.9474676825221322	0.04678511911031566	0.16614675829720343	0.08053691910478848	0.055945875343323084	-0.23345766689846287
0.4894339219600846	0.947963967842892	0.04712321049225394	0.16470474698767745	0.08129723966496662	0.05429896802903566	-0.23677749534339743
0.49546601429327836	0.9484565924351307	0.04744579070268869	0.1632665793928711	0.08203579292083618	0.052650979806979775	-0.24006501906979472
0.5013989587565164	0.948945438814397	0.047753288686837495	0.16183263889804328	0.0827531881087955	0.05100215060853258	-0.24332123511199757
0.5072346859574417	0.9494304013759489	0.04804612391677121	0.16040328121082406	0.08345002115577833	0.049352690598286765	-0.24654712291571307
0.5129750897153692	0.949911384991358	0.04832470587359186	0.15897883784979003	0.08412687357640368	0.04770278413292634	-0.24974363964013907
0.5186220236953643	0.9503883040822676	0.04858943391152886	0.15755961830781273	0.08478431214941372	0.046052592223957	-0.25291171848607974
0.524177301237632	0.9508610819796269	0.04884069732061982	0.15614591142033574	0.08542288901421163	0.044402254090709095	-0.2560522687360682
0.5296426926999401	0.9513296500939173	0.04907887530627018	0.15473798734120323	0.08604314151087439	0.042751889429679654	-0.25916617434571126
0.5350199235246244	0.9517939471634197	0.049304337044675274	0.1533360993390354	0.08664559214389857	0.04110160049644548	-0.262254292855145
0.5403106773765163	0.9522539189627902	0.049517441975578703	0.15194048424559553	0.08723074913714839	0.039451472614422174	-0.26531745716207505
0.545516593191369	0.9527095175120871	0.049718539850408326	0.15055136444383682	0.08779910631660462	0.03780157650198025	-0.2683564737790226
0.5506392675175333	0.953160700766454	0.049907971016245785	0.14916894843832987	0.08835114359842665	0.03615196894167241	-0.27137212409756445
0.5556802544999686	0.9536074321264418	0.05008606660924849	0.14779343199635991	0.0888873272197502	0.034502694129972505	-0.2743651642764947
0.5606410681443192	0.9540496801734323	0.05025314883594706	0.1464249986250701	0.08940811021768351	0.032853784241206205	-0.2773363264611903
0.5655231846313754	0.9544874184369787	0.050409531245452846	0.14506381996388085	0.08991393290373899	0.031205259883472614	-0.2802863200644519
0.5703280409129468	0.9549206248520461	0.05055551887962569	0.1437100571608847	0.09040522294967808	0.02955713174809938	-0.283215830806485
0.5750570377358484	0.9553492816327153	0.050691408570576905	0.1423638609801704	0.09088239593558525	0.027909400733723427	-0.2861255224069836
0.5797115405038766	0.9557733749744739	0.05081748916053433	0.14102537245570188	0.09134585566573529	0.02626205872981117	-0.28901603699108486
0.5842928815161358	0.9561928949015687	0.05093404175535654	0.13969472310472006	0.09179599461723685	0.024615088860979507	-0.29188799635484264
0.5888023583676169	0.9566078347818666	0.051041339875382376	0.13837203621133698	0.09223319400610203	0.022968467057774465	-0.2947420008335245
0.593241239934283	0.9570181915549989	0.05113964979076704	0.1370574258592994	0.09265782459029222	0.021322160838738467	-0.2975786329454847
0.597610763482176	0.957423965163563	0.05122923062944134	0.1357509985092517	0.09307024659789763	0.019676131247394178	-0.3003984554677903
0.6019121363916841	0.9578251584214789	0.05131033460269699	0.13445285320709055	0.09347081010728114	0.01803033310356972	-0.3032020123928765
0.6061465398081761	0.95822177707993	0.05138320725067295	0.13316308115589306	0.0938598555921873	0.016384714434766336	-0.3059898311917941
0.6103151282404283	0.9586138295316806	0.051448087596991605	0.13188176646132682	0.09423771407689076	0.014739217382218001	-0.308762422482827
0.6144190289165861	0.9590013265024896	0.051505208308696065	0.13060898694381423	0.09460470727462421	0.013093779214461244	-0.31152027949144234
0.6184593457988627	0.9593842811941227	0.05155479592000977	0.12934481348235885	0.09496114814009828	0.011448331450603066	-0.3142638806325893
0.6224371571450271	0.9597627088309423	0.051597070956981066	0.1280893113238699	0.09530734083632501	0.009802801518833087	-0.31699368778292375
0.6263535201014879	0.9601366268833867	0.051632248147021824	0.12684253917120555	0.09564358131912784	0.008157111529564658	-0.3197101493225968
0.6302094681733176	0.9605060546261407	0.051660536539878	0.12560455048039268	0.09597015729071898	0.006511179930794427	-0.32241369833281136
0.6340060130712065	0.9608710131212198	0.05168213967776955	0.12437539336425837	0.09628734853439191	0.004864921350591684	-0.3251047537727286
0.6377441470727051	0.9612315252624756	0.05169725575158792	0.12315511028633203	0.09659542727855422	0.003218246137129427	-0.3277837220851829
0.6414248414558281	0.961587615451535	0.05170607773000277	0.12194373900419636	0.09689465822767247	0.0015710615715684203	-0.3304509960285401
0.6450490489147087	0.9619393096651699	0.0517087935059396	0.12074131220154519	0.09718529892063862	-0.0000767286775647249	-0.3331069563442526
0.6486177022824363	0.9622866351739229	0.051705586027549	0.11954785831211301	0.09746759978267129	-0.0017252234835094342	-0.3357519707674789
0.6521320941209677	0.9626296574918032	0.05169663215835095	0.11836327347463256	0.09774183370149754	-0.0033747033257380188	-0.338386680130128
0.6555934458276274	0.9629684385051012	0.05168210185278671	0.11718746388534607	0.09800826124796819	-0.005025437087583408	-0.34101168618897404
0.6590026442906128	0.9633030103595894	0.05166216047796646	0.11602043738343365	0.09826711129554763	-0.006677551439793256	-0.3436273466002828
0.662360557613434	0.963633406012755	0.05163696892528175	0.11486219864386174	0.09851860631810945	-0.008331175079291198	-0.3462340074984107
0.665668035344602	0.963959659130531	0.05160668374520854	0.11371274945271498	0.09876296255701414	-0.009986438385583428	-0.34883200354432303
0.6689259107011338	0.9642818041871182	0.05157145725775269	0.112572088271179	0.09900039032960421	-0.011643474103409556	-0.35142165955552535
0.6721350012557924	0.9645998764205801	0.0515314376622515	0.11144021030215796	0.09923109421329147	-0.013302417328282691	-0.35400329099531447
0.6752961069950345	0.9649139115325872	0.051486769180581024	0.11031710847761708	0.09945527303915647	-0.014963404129809767	-0.3565772023276145
0.6784100147822142	0.9652239460285278	0.0514375921140628	0.10920277216956308	0.09967312034038942	-0.016626573518000436	-0.35914369054622364
0.6814774945687271	0.965530016743516	0.05138404300753666	0.10809718881146628	0.09988482420813688	-0.01829206512034136	-0.36170304202435777
0.684499302028328	0.9658321610105274	0.051326254723752615	0.10700034323294037	0.10009056760167336	-0.019960020226231553	-0.3642555345717895
0.6874761789244239	0.9661304166084235	0.05126435654109105	0.10591221778047581	0.10029052849103577	-0.021630581683638603	-0.3668014376829434
0.6904088532715486	0.9664248216934282	0.05119847425294613	0.10483279250383085	0.10048487998267104	-0.023303893692213352	-0.3693410126102239
0.6932980394015149	0.9667154147247238	0.051128730268366014	0.10376204537089512	0.10067379043655585	-0.02498010154380179	-0.37187451234499247
0.6961444381466513	0.9670022344053116	0.05105524370936402	0.10269995243340654	0.10085742358893787	-0.026659351429567924	-0.37440218168848094
0.6989487382094721	0.9672853197461925	0.050978130473182184	0.10164648753858832	0.10103593874755966	-0.02834179096803721	-0.3769242583894643
0.7017116149746453	0.9675647098762161	0.0508975033578993	0.10060162298668913	0.10120949081878537	-0.030027568235316555	-0.3794409720130176
0.7044337324657087	0.9678404441724279	0.05081347210064659	0.09956532900165153	0.10137823053281114	-0.031716832682955304	-0.3819525456287657
0.7071157422951329	0.9681125620899002	0.050726143496753216	0.09853757432472966	0.10154230447496053	-0.03340973425739037	-0.3844591947918551
0.7097582841012035	0.9683811031443885	0.05063562147761785	0.097518326245271	0.10170185520977829	-0.03510642340792586	-0.38696112784833925
0.712361986919474	0.9686461069931733	0.05054200715000667	0.09650755025779267	0.10185702145677104	-0.03680705172996172	-0.389458547156526
0.7149274681382705	0.9689076132731551	0.05044539891461895	0.09550521064246972	0.10200793811707518	-0.03851177107366219	-0.3919516480313994
0.7174553345558974	0.9691656616550052	0.05034589251099426	0.09451127022944009	0.10215473642471706	-0.04022073400694541	-0.3944406196765494
0.7199461822617276	0.9694202917801613	0.05024358110109807	0.0935256906114565	0.10229754402460452	-0.04193409352765194	-0.396925644999941
0.7224005973664935	0.9696715432868167	0.05013855531722278	0.09254843201659659	0.10243648509736374	-0.043652003358989	-0.3994069012687745
0.7248191550095767	0.9699194556617983	0.05003090338069006	0.09157945386013992	0.10257168038389157	-0.04537461705246514	-0.401884559030568
0.7272024207571792	0.9701640683391229	0.04992071111834812	0.09061871434213457	0.10270324734379652	-0.04710208875613585	-0.4043587834359432
0.7295509504662133	0.9704054206437448	0.04980806203966113	0.08966617064620842	0.10283130022343316	-0.04883457293777689	-0.4068297340357934
0.731865290654729	0.9706435517890941	0.04969303738970505	0.08872177893102647	0.10295595015024507	-0.05057222447336304	-0.40929756509624
0.7341459786548287	0.9708785008541477	0.04957571620979128	0.08778549440387787	0.10307730521277284	-0.05231519858890323	-0.4117624256939573
0.7363935419544984	0.9711103066785064	0.04945617544043884	0.08685727172612821	0.10319547049635158	-0.0540636501699383	-0.41422445891604953
0.7386084994491818	0.9713390079558447	0.04933448992477638	0.08593706463087265	0.10331054821852702	-0.05581773453246833	-0.41668380312097303
0.7407913617224673	0.9715646432292909	0.049210732454799636	0.08502482592738493	0.10342263780891146	-0.0575776074999606	-0.41914059219661
0.7429426303350579	0.9717872507857023	0.04908497387358272	0.0841205079179721	0.10353183593675994	-0.059343424675927306	-0.4215949546919769
0.7450627983557085	0.9720068686795227	0.0489572831092084	0.08322406229716024	0.10363823660173868	-0.061115341692138704	-0.4240470143151034
0.7471523510245475	0.9722235347720031	0.04882772719485013	0.0823354399851846	0.10374193122808352	-0.06289351460786854	-0.426496890622336
0.7492117647280556	0.972437286596728	0.048696371391060284	0.08145459167460238	0.1038430086729263	-0.06467809888525552	-0.4289446977374594
0.7512415085780941	0.9726481614963578	0.04856327914604661	0.0805814672673326	0.10394155536243449	-0.06646925057713642	-0.4313905461162851
0.7532420438574092	0.9728561965394606	0.048428512184744796	0.07971601621291717	0.10403765531980493	-0.068267125721618	-0.433834541829133
0.7552138239885856	0.9730614284925845	0.048292130567255065	0.07885818762542458	0.10413139021859544	-0.0700718801578347	-0.4362767864282732
0.7571572950444332	0.9732638938497639	0.04815419270880799	0.0780079301622005	0.10422283946030071	-0.07188366983765934	-0.4387173774830577
0.759072895711919	0.9734636288062826	0.048014755434569005	0.07716519213520462	0.10431208022397213	-0.07370265065596235	-0.44115640845401
0.7609610571664513	0.9736606692239856	0.04787387404170678	0.07632992166169085	0.10439918751070884	-0.0755289781800695	-0.4435939684337931
0.7628222037449016	0.9738550506808766	0.047731602301172245	0.07550206645956223	0.10448423422367122	-0.07736280814932736	-0.4460301429139967
0.764656752836022	0.9740468084400759	0.04758799251418087	0.07468157398300872	0.10456729120998054	-0.07920429624500241	-0.4484650135660483
0.7664651153054326	0.9742359774754754	0.04744309552667812	0.07386839131791197	0.10464842732573318	-0.08105359839043617	-0.45089865872233803
0.768247694752474	0.9744225923760387	0.04729696083604746	0.07306246559984467	0.1047277094472441	-0.08291086986183945	-0.45333115228773496
0.7700048886100025	0.9746066874436414	0.04714963654999339	0.07226374360226133	0.10480520256389406	-0.08477626627659014	-0.4557625651217629
0.7717370877436245	0.9747882966347589	0.04700116946328981	0.07147217199552026	0.10488096980212344	-0.0866499430629062	-0.4581929644145116
0.7734446766366662	0.974967453564121	0.04685160508728715	0.07068769734132219	0.10495507247464639	-0.0885320555232777	-0.4606224138433663
0.7751280329971899	0.9751441914484001	0.04670098772974007	0.0699102663514834	0.10502757010349718	-0.09042275825465272	-0.463050972899567
0.7767875297579556	0.9753185433018496	0.04654936035834684	0.06913982503801355	0.10509852054476351	-0.09232220727149147	-0.46547869967948186
0.7784235325602015	0.9754905416584244	0.046396764867178523	0.06837631994669091	0.10516797991767206	-0.09423055706123894	-0.4679056471629665
0.7800364017608388	0.9756602187694399	0.04624324193711734	0.0676196972992896	0.1052360027273513	-0.09614796272620409	-0.47033186602110205
0.7816264915941534	0.975827606502966	0.04608883115250154	0.0668699034513539	0.10530264186437953	-0.0980745789023643	-0.4727574032915138
0.7831941507484703	0.975992736392491	0.04593357098607983	0.0661268846893843	0.10536794866357385	-0.10001056031725584	-0.47518230314012344
0.7847397222415906	0.9761556396123776	0.04577749884894777	0.06539058735414544	0.10543197293206669	-0.10195606152641329	-0.47760660657773335
0.7862635436538615	0.9763163469914725	0.045620651104940096	0.06466095779374148	0.10549476299140798	-0.10391123708467229	-0.4800303517218625
0.7877659470793819	0.9764748889975033	0.045463063112311096	0.06393794244894285	0.1055563657069967	-0.10587624136853858	-0.4824535736202967
0.7892472595916924	0.9766312957762296	0.04530476921068368	0.06322148768944041	0.1056168265376981	-0.10785122907281276	-0.48487630490409755
0.7907078025458084	0.9767855970682036	0.04514580283046777	0.0625115402100813	0.10567618953696277	-0.10983635417139641	-0.48729857454996434
0.7921478923517831	0.9769378222812697	0.04498619644622284	0.06180804671633383	0.10573449741330145	-0.11183177081591146	-0.48972040902660774
0.7935678406475677	0.9770880005001675	0.04482598158937138	0.061110953893886225	0.10579179156504082	-0.11383763348852917	-0.49214183250611937
0.7949679535054525	0.9772361603942574	0.04466518897096091	0.0604202088534548	0.10584811207540694	-0.11585409576832575	-0.49456286540721156
0.7963485327866391	0.977382330352819	0.04450384836101973	0.05973575851931619	0.10590349779346027	-0.11788131213792549	-0.4969835266054397
0.7977098750301344	0.977526538359873	0.044341988747343165	0.05905755022933547	0.10595798631486371	-0.1199194362817599	-0.49940383141582345
0.7990522722213372	0.9776688120682218	0.04417963827878656	0.058385531407673635	0.10601161403755867	-0.12196862207819423	-0.5018237928132336
0.8003760116906201	0.9778091787817645	0.04401682430727269	0.057719649664862135	0.10606441618166838	-0.12402902334728984	-0.5042434211548097
0.8016813765130222	0.9779476654912439	0.04385357336806914	0.057059852645304464	0.10611642682870848	-0.126100794372472	-0.5066627248119504
0.8029686444443748	0.9780842987550067	0.043689911342909366	0.05640608861391515	0.1061676789017856	-0.12818408809395235	-0.5090817080844056
0.8042380899156526	0.9782191049045417	0.04352586323824499	0.05575830549379203	0.10621820426693292	-0.13027905918387347	-0.5115003748045558
0.8054899819046912	0.9783521098127689	0.04336145348445165	0.05511645199353432	0.10626803366957341	-0.1323858604887839	-0.513918724226569
0.8067245860212793	0.9784833391098852	0.04319670569542097	0.05448047658982501	0.1063171968380876	-0.13450464634381346	-0.5163367548753055
0.8079421634046323	0.9786128180610026	0.04303164283748218	0.053850328133264805	0.10636572245987169	-0.13663557065861523	-0.5187544623474056
0.8091429708915245	0.9787405715788968	0.042866287236245804	0.05322595580789521	0.10641363820732976	-0.13877878705900337	-0.5211718394993677
0.8103272613674691	0.9788666242565013	0.042700660555776905	0.052607308992373654	0.10646097077056609	-0.14093444938588084	-0.5235888770283122
0.8114952837374347	0.9789910003591799	0.042534783827932784	0.05199433731612546	0.1065077458743467	-0.1431027115434798	-0.5260055633086435
0.8126472828573781	0.9791137238130051	0.042368677488014185	0.0513869907365799	0.10655398829288212	-0.1452837272548449	-0.5284218841313026
0.8137834996546557	0.9792348182133347	0.04220236138372045	0.05078521951709586	0.10659972187157815	-0.14747765015760064	-0.530837822825447
0.8149041715354497	0.9793543068642035	0.042035854739835773	0.05018897405006039	0.1066449695598718	-0.14968463448456026	-0.5332533610135146
0.8160095321868605	0.9794722127534089	0.041869176209720124	0.04959820499831804	0.10668975341926079	-0.15190483459981396	-0.5356684780968527
0.8170998112515547	0.9795885585140968	0.041702343949309495	0.04901286350802974	0.10673409462543768	-0.1541384042137317	-0.5380831504130886
0.8181752352128112	0.979703366515657	0.041535375506480385	0.048432900772019026	0.1067780135190604	-0.15638549805908056	-0.5404973530602052
0.819236026589204	0.9798166587744296	0.04136828796692647	0.04785826849801237	0.10682152958739664	-0.1586462701350856	-0.5429110579995851
0.8202824047363158	0.9799284570360712	0.04120109785260184	0.04728891851219434	0.10686466151094051	-0.16092087526471635	-0.5453242357330561
0.8213145853760098	0.9800387827222287	0.041033821217191166	0.046724803048125825	0.10690742715759946	-0.16320946799543165	-0.5477368541248092
0.8223327806728712	0.9801476569357345	0.04086647365772827	0.04616587474146802	0.10694984359862526	-0.16551220261464486	-0.5501488784308807
0.8233371999886521	0.9802551005384842	0.04069907021168354	0.045612086248979215	0.10699192715259136	-0.167829234750116	-0.5525602729715136
0.8243280487986998	0.980361134032887	0.04053162555657467	0.045063390876667234	0.10703369335228553	-0.1701607187979536	-0.5549709984380363
0.8253055296622654	0.980465777663073	0.04036415387068984	0.04451974207884979	0.10707515699683479	-0.17250681001416882	-0.5573810140780431
0.8262698419093816	0.9805690513789692	0.04019666890491538	0.043981093661665804	0.10711633214989662	-0.17486766369352122	-0.5597902768327905
0.8272211818073115	0.980670974851787	0.04002918397424355	0.043447399721535905	0.10715723215755166	-0.17724343545597457	-0.5621987416263643
0.8281597424733695	0.9807715674624546	0.03986171199275286	0.0429186147244569	0.10719786965499623	-0.1796342809168855	-0.5646063610242015
0.8290857142239789	0.9808708483369002	0.03969426543070886	0.042394693339245296	0.10723825659170268	-0.18204035646249284	-0.5670130860063137
0.8299992839526519	0.9809688362773287	0.03952685644602764	0.04187559081873609	0.10727840421396549	-0.18446181752132385	-0.5694188642291922
0.8309006361412259	0.9810655498687083	0.03935949671981953	0.041361262456072294	0.10731832311835074	-0.18689882108506467	-0.5718236425361511
0.8317899519679791	0.9811610073812627	0.03919219763780636	0.04085166411927718	0.10735802322149482	-0.18935152323981164	-0.5742273644919947
0.832667410125771	0.981255226856475	0.03902497015710175	0.04034675181269169	0.10739751380484612	-0.1918200812517924	-0.5766299724346048
0.8335331863118991	0.9813482260506511	0.03885782491928034	0.03984648199578831	0.1074368035002363	-0.1943046520622149	-0.5790314059830467
0.8343874534040155	0.9814400224521631	0.03869077223629065	0.039350811510497026	0.10747590030541448	-0.19680539262453625	-0.581431602368299
0.8352303819183853	0.9815306333291547	0.03852382201777774	0.038859697341212515	0.10751481161264044	-0.19932246113841173	-0.5838304976014718
0.8360621394114357	0.9816200756637606	0.038356983905055715	0.03837309698773851	0.10755354418855259	-0.20185601518378962	-0.5862280246687166
0.8368828909427738	0.9817083662004507	0.03819026719747705	0.03789096822209772	0.10759210420226274	-0.20440621295647574	-0.5886241147048148
0.8376927989960683	0.9817955214361849	0.03802368088424805	0.03741326915915555	0.10763049722837863	-0.2069732129235552	-0.5910186966477143
0.8384920235537309	0.9818815576271627	0.03785723364550647	0.036939958237178334	0.10766872825682956	-0.2095571739385451	-0.5934116973308226
0.83928072207687	0.9819664907854354	0.03769093387262646	0.03647099425382178	0.1077068016979064	-0.21215825505608932	-0.5958030412950485
0.8400590495541562	0.9820503366829864	0.03752478967432471	0.036006336361248746	0.10774472139024038	-0.21477661555906608	-0.5981926508010957
0.8408271587201116	0.982133110874128	0.03735880884546142	0.03554594395885734	0.10778249061690526	-0.2174124155779271	-0.6005804463748066
0.8415851996918694	0.9822148286552904	0.037192998960641065	0.0350897769335912	0.1078201120927553	-0.22006581473032974	-0.6029663455536773
0.8423333204743794	0.9822955051184366	0.03702736728045207	0.034637795379800995	0.10785758799410258	-0.2227369737268515	-0.6053502643250482
0.8430716666849004	0.9823751551203947	0.03686192082590748	0.0341899597864079	0.10789491994978638	-0.22542605330437887	-0.6077321161411455
0.8438003816998497	0.9824537932977517	0.03669666636124064	0.03374623097038868	0.10793210905277649	-0.22813321461253624	-0.6101118122491574
0.8445196065783419	0.9825314340577026	0.03653161042616973	0.03330657014500284	0.10796915586029046	-0.23085861879513067	-0.6124892613058656
0.8452294804689323	0.9826080916211054	0.03636675925683078	0.03287093869207112	0.10800606041858937	-0.23360242840850667	-0.6148643705926768
0.8459301401599363	0.9826837799731267	0.03620211890271514	0.03243929845714154	0.10804282224347085	-0.2363648056035515	-0.6172370444043136
0.8466217203036053	0.9827585128866476	0.03603769519017399	0.03201161163359904	0.10807944033498325	-0.23914591282124845	-0.6196071846439366
0.8473043535005003	0.9828323039306315	0.035873493716329946	0.03158784073060163	0.10811591318496058	-0.24194591299870818	-0.6219746909776593
0.8479781704183815	0.9829051664822713	0.03570951983340779	0.03116794851833283	0.10815223878635583	-0.24476496994762956	-0.6243394611244893
0.8486432997235116	0.9829771137188918	0.03554577867776719	0.0307518980891954	0.10818841463235906	-0.24760324797033806	-0.6267013904988135
0.849299867857131	0.9830481585931052	0.03538227523914522	0.03033965301744192	0.10822443770648132	-0.2504609107477308	-0.6290603712693049
0.8499479994307297	0.9831183138749322	0.03521901427727473	0.0299311771313106	0.10826030450609693	-0.2533381228693619	-0.6314162936165938
0.8505878172403557	0.9831875921527727	0.03505600032960523	0.02952643452107587	0.1082960110454673	-0.25623504981231765	-0.6337690456746279
0.8512194420888118	0.9832560058135883	0.03489323776880757	0.029125389669169343	0.10833155284765747	-0.2591518570199683	-0.6361185127504668
0.8518429929479844	0.9833235670599244	0.034730730774519374	0.028728007365709008	0.10836692495505211	-0.2620887104871699	-0.6384645777788885
0.8524585870902054	0.9833902879236289	0.0345684833107312	0.028334252641644728	0.1084021219382658	-0.26504577726950584	-0.6408071216932789
0.8530663395734734	0.9834561802095492	0.03440649927427958	0.027944091115684834	0.10843713786775847	-0.26802322285723573	-0.6431460213233173
0.853666364287821	0.9835212556084783	0.03424478222973614	0.02755748834081061	0.10847196637480677	-0.2710212161113645	-0.6454811532619276
0.8542587729245756	0.9835855255849559	0.03408333569496193	0.027174410481763875	0.10850660059301896	-0.27403992411278894	-0.6478123897788426
0.8548436755866131	0.9836490014429832	0.033922162990864445	0.02679482394014623	0.1085410331939514	-0.277079514994028	-0.6501396010240813
0.8554211806083482	0.9837116943060754	0.033761267301751524	0.026418695486656974	0.10857525637699933	-0.2801401568937489	-0.6524626541882647
0.8559913949377312	0.9837736151583297	0.03360065158007705	0.026045992027907944	0.1086092618922463	-0.28322201985246875	-0.6547814149072001
0.8565544236592829	0.9838347747922622	0.0334403186903165	0.02567668093240258	0.10864304101222534	-0.28632527315682205	-0.6570957452114228
0.8571103702968089	0.9838951838412925	0.033280271336291016	0.025310729849071484	0.10867658454960429	-0.28945008678721756	-0.6594055046001662
0.8576593367625849	0.9839548527738685	0.033120512086563754	0.024948106755592406	0.10870988285378508	-0.2925966310001993	-0.6617105496970883
0.8582014235131115	0.9840137919100543	0.032961043339960534	0.024588779870300514	0.108742925819811	-0.29576507708103716	-0.6640107347677058
0.8587367292281209	0.9840720113862993	0.03280186743091424	0.024232717879662732	0.10877570286807259	-0.2989555953190092	-0.6663059102177291
0.8592653514039752	0.9841295212196473	0.032642986464930066	0.023879889558860043	0.1088082029796445	-0.30216835835372835	-0.6685959249816208
0.8597873859812889	0.9841863312669541	0.03248440243783151	0.023530264032184004	0.10884041467258404	-0.3054035388837275	-0.670880624815485
0.8603029271614211	0.9842424512046033	0.03232611730414389	0.023183810911459723	0.10887232598921245	-0.30866130830036187	-0.6731598513242348
0.8608120679031855	0.9842978905822736	0.03216813283718838	0.022840499977569505	0.10890392452534793	-0.3119418395911466	-0.6754334439869136
0.8613148999724842	0.984352658828105	0.03201045062062708	0.02250030115822265	0.10893519743201482	-0.31524530763194725	-0.6777012402829379
0.8618115134123903	0.9844067651907294	0.031853072223839804	0.022163184899185215	0.10896613138079343	-0.31857188558861177	-0.6799630731737201
0.8623019969009392	0.9844602187779661	0.03169599910236047	0.02182912193713228	0.10899671258412064	-0.321921747011418	-0.6822187725399813
0.862786438091952	0.984513028593739	0.031539232496964734	0.021498083079296168	0.10902692681457053	-0.32529506807158115	-0.6844681666301718
0.8632649229379888	0.9845652034640565	0.03138277366063119	0.021170039677549695	0.10905675936046823	-0.32869202276597237	-0.6867110788004402
0.8637375362554958	0.9846167520983801	0.03122662368698998	0.020844963255839313	0.10908619505881723	-0.33211278662793053	-0.6889473299750953
0.8642043616108491	0.9846676830769984	0.031070783555355114	0.020522825599436977	0.10911521828572136	-0.3355575358306821	-0.6911767379937865
0.864665481196453	0.9847180048373002	0.03091525418169184	0.020203598852662874	0.1091438129460748	-0.33902644610618904	-0.6933991168754696
0.8651209760351068	0.9847677256958679	0.03076003635997902	0.019887255389944014	0.10917196248353098	-0.3425196940811167	-0.6956142776488055
0.8655709260006612	0.9848168538505486	0.030605130763117622	0.019573767812385397	0.10919964987881442	-0.3460374573261588	-0.6978220283260761
0.8660154095758483	0.9848653973538253	0.030450538035498124	0.019263109128093144	0.10922685763178486	-0.3495799122959367	-0.7000221725710918
0.8664545042199068	0.9849133641527728	0.03029625867562114	0.018955252507516868	0.10925356778090134	-0.3531472370309353	-0.7022145113578545
0.8668882861161132	0.9849607620613143	0.030142293132319118	0.018650171470774825	0.10927976188442814	-0.35673960900025453	-0.7043988415838409
0.867316830262864	0.9850075987699924	0.029988641782838502	0.01834783983558055	0.10930542102270226	-0.3603572056178942	-0.7065749563661963
0.8677402107087694	0.9850538818715022	0.02983530485679189	0.0180482315619307	0.10933052580859852	-0.3640002060785546	-0.7087426460976218
0.8681585002515896	0.9850996188276313	0.029682282552317616	0.017751320974925856	0.10935505636574817	-0.3676687886636485	-0.710901696778438
0.8685717705680971	0.9851448169832916	0.02952957499904992	0.017457082684250516	0.10937899233267143	-0.37136313161986195	-0.713051890520455
0.8689800922507995	0.9851894835703839	0.029377182253415103	0.017165491568604006	0.10940231286108382	-0.3750834132929843	-0.7151930055892862
0.8693835350128409	0.9852336257300726	0.02922510422963575	0.016876522639042196	0.10942499662337003	-0.37882981385906633	-0.7173248173440838
0.869782167285663	0.9852772504686291	0.02907334085866377	0.016590151336607573	0.10944702178555148	-0.3826025114572234	-0.7194470959775846
0.8701760566438363	0.9853203647037743	0.028921891936824432	0.016306353238253656	0.1094683660270228	-0.3864016859269688	-0.721559608609447
0.8705652696380134	0.9853629752462723	0.02877075719599966	0.016025104185714033	0.10948900652650859	-0.39022751711786147	-0.7236621182676007
0.8709498715111984	0.9854050887687279	0.028619936423815263	0.01574638050119592	0.10950891994311374	-0.3940801818205723	-0.7257543821899886
0.871329926962531	0.9854467118890853	0.028469429173795895	0.015470158444214727	0.1095280824518591	-0.39795986114685233	-0.7278361558173094
0.8717054994707102	0.9854878510964297	0.028319235036800512	0.015196414710231953	0.10954646970337333	-0.4018667336493526	-0.7299071889841731
0.8720766517611075	0.985528512802022	0.028169353464364402	0.014925126100598764	0.10956405684275941	-0.40580097987458685	-0.7319672283261558
0.872443445278045	0.9855687032813706	0.02801978398891054	0.014656269916952673	0.10958081847945302	-0.4097627766070044	-0.7340160142106437
0.8728059409149604	0.9856084287541115	0.027870525936279172	0.014389823436239815	0.10959672871670847	-0.4137523044268222	-0.7360532846457214
0.8731641983775558	0.98564769531412	0.027721578692118443	0.014125764385779511	0.10961176111706716	-0.41776974067775263	-0.7380787715849638
0.8735182766493663	0.985686508980419	0.027572941518778392	0.013864070610205146	0.10962588871810913	-0.42181526433498795	-0.7400922033883227
0.8738682337316775	0.985724875668569	0.027424613670207775	0.01360472027127473	0.10963908401599201	-0.42588905292033724	-0.7420933032113662
0.8742141268362923	0.9857628012116949	0.027276594318673134	0.013347691713865293	0.1096513189679501	-0.4299912844851551	-0.7440817899529849
0.8745560122901	0.985800291349923	0.02712888260207136	0.013092963544681726	0.10966256498305856	-0.4341221363146107	-0.7460573775669297
0.8748939455672171	0.9858373517338047	0.026981477617891204	0.012840514616682824	0.10967279291817886	-0.43828178507231175	-0.7480197750968937
0.8752279813360146	0.985873987929377	0.02683437841000488	0.012590324001964073	0.1096819730739414	-0.44247040715811065	-0.7499686868027272
0.8755581733371488	0.9859102054046882	0.026687584029974395	0.012342371091164452	0.10969007518615956	-0.446688176934729	-0.7519038113000525
0.875884574648079	0.9859460095587181	0.026541093427383738	0.01209663540294018	0.10969706842734264	-0.4509352698370541	-0.7538248429597464
0.8762072375716599	0.9859814057090697	0.02639490550476698	0.011853096674487607	0.1097029213971429	-0.4552118608150386	-0.7557314711192273
0.876526213567615	0.9860163990843615	0.026249019155854526	0.011611734920871992	0.10970760211554839	-0.459518123184697	-0.7576233795303597
0.8768415532787165	0.9860509948270103	0.026103433261869476	0.011372530423199608	0.1097110780186313	-0.4638542286719208	-0.759500246362558
0.8771533066306288	0.9860851980040992	0.02595814665287985	0.011135463660394999	0.10971331595445721	-0.46822034851494404	-0.7613617446500874
0.877461522890451	0.9861190136137169	0.02581315808626141	0.010900515271376978	0.10971428217685307	-0.472616654106413	-0.7632075425024971
0.8777662504893023	0.9861524465654102	0.025668466336350993	0.01066766619711065	0.10971394233856299	-0.4770433142528513	-0.7650373019006078
0.8780675371700265	0.9861855016963086	0.025524070132460153	0.010436897575285944	0.10971226148669734	-0.4815004969875024	-0.7668506794349427
0.8783654299564879	0.9862181837676762	0.02537996817986129	0.010208190770502815	0.10970920405681349	-0.4859883688875233	-0.7686473259801675
0.8786599752297624	0.986250497473193	0.025236159129355583	0.009981527322429013	0.10970473386621844	-0.49050709597760955	-0.7704268870134798
0.8789512186171935	0.9862824474267068	0.025092641637602314	0.00975688903764184	0.10969881410951215	-0.49505684179292275	-0.772189001804317
0.8792392049735016	0.986314038160088	0.02494941438467271	0.009534258011392571	0.10969140735530565	-0.49963776671269067	-0.7739333031571163
0.879523978640437	0.986345274151641	0.024806475951893437	0.009313616433480146	0.10968247553464112	-0.504250031788925	-0.7756594188453784
0.879805583330574	0.9863761598132812	0.024663824883964004	0.009094946683604815	0.10967197993590762	-0.50889379675669	-0.777366970772604
0.8800840620074362	0.9864066994773178	0.024521459756335413	0.008878231430785801	0.10965988120410564	-0.5135692177632548	-0.7790555741079229
0.8803594570516436	0.986436897414608	0.02437937909791034	0.008663453510666353	0.10964613932991589	-0.5182764497922866	-0.7807248381578351
0.8806318101285812	0.9864667578199788	0.024237581465364894	0.008450596034651427	0.10963071365070942	-0.5230156441301606	-0.7823743654305626
0.8809011622950014	0.9864962848238535	0.024096065395310718	0.00823964231300939	0.10961356284139649	-0.5277869498360566	-0.7840037521514804
0.8811675541206502	0.9865254825055174	0.023954829345611522	0.008030575765097792	0.10959464490023453	-0.5325905156637611	-0.7856125888676583
0.8814310255095015	0.9865543548734552	0.023813871794786824	0.007823380064879178	0.10957391715421208	-0.5374264866386588	-0.787200459236179
0.8816916156822568	0.986582905863379	0.02367319125930742	0.007618039160933895	0.10955133625846425	-0.5422950033087868	-0.7887669397961795
0.881949363340122	0.9866111393561179	0.023532786212424186	0.007414537153325496	0.10952685817945725	-0.5471962044129771	-0.7903116008333053
0.8822043066846891	0.9866390591797299	0.02339265507782193	0.0072128582828556165	0.10950043818609898	-0.5521302270465713	-0.7918340063715789
0.8824564832798523	0.9866666690943195	0.02325279631083136	0.0070129870454556185	0.10947203085855854	-0.557097203713715	-0.793333713225593
0.8827059300860213	0.9866939727957367	0.023113208387075528	0.006814908170855509	0.10944159008337871	-0.5620972625580796	-0.7948102710946277
0.8829526836409404	0.9867209739353148	0.02297388970715104	0.006618606484165446	0.10940906902754972	-0.5671305306568809	-0.7962632235185908
0.8831967797737388	0.9867476760885232	0.022834838763094133	0.0064240671381981624	0.10937442017101369	-0.5721971279090623	-0.7976921060778599
0.8834382538776874	0.9867740827847693	0.02269605399116819	0.006231275401756271	0.1093375952693568	-0.5772971721865295	-0.7990964478976152
0.8836771408815398	0.9868001975042009	0.022557533792060182	0.006040216686843415	0.10929854535097037	-0.582430778525933	-0.8004757713615246
0.8839134751026925	0.9868260236616043	0.02241927662153194	0.00585087667087327	0.10925722073774578	-0.5875980556358034	-0.8018295911595845
0.8841472902685356	0.986851564608711	0.02228128098608903	0.005663241284952657	0.10921357104438242	-0.5927991058238051	-0.8031574143343339
0.8843786197988852	0.9868768236650062	0.022143545282061205	0.005477296491897726	0.10916754512398405	-0.5980340309037736	-0.8044587417931516
0.8846074964644063	0.986901804080371	0.022006068002429022	0.005293028564804997	0.10911909112931209	-0.6033029242534285	-0.8057330662755816
0.8848339526829871	0.986926509067406	0.02186884756632522	0.0051104238534049546	0.10906815645335424	-0.6086058771153542	-0.8069798739383901
0.885058020325704	0.986950941780207	0.021731882440373516	0.004929468944493618	0.10901468776763834	-0.6139429738026607	-0.8081986431856161
0.8852797307535518	0.9869751053183496	0.021595171123458982	0.004750150636986361	0.10895863101734878	-0.6193142920548205	-0.8093888448128561
0.885499114859134	0.986999002731407	0.021458712127406056	0.004572455912625952	0.10889993141331933	-0.6247199035812433	-0.8105499421731623
0.8857162031211027	0.9870226370248454	0.021322503948442033	0.004396371895999153	0.10883853341781337	-0.6301598750077662	-0.811681391399414
0.8859310255703572	0.9870460111563062	0.021186545093122705	0.004221885885868183	0.10877438075326669	-0.635634266673287	-0.812782641158789
0.8861436117971723	0.9870691280363518	0.021050834079269828	0.004048985353384198	0.10870741640195934	-0.6411431323902694	-0.8138531326363794
0.886353990945072	0.9870919905277741	0.02091536944539754	0.003877657951011635	0.10863758261062696	-0.6466865188506228	-0.8148922994593033
0.8865621916648562	0.9871146014405833	0.02078014978648897	0.0037078915539558526	0.10856482091121153	-0.6522644639175701	-0.8158995674438885
0.8867682422756329	0.9871369635494813	0.02064517365529565	0.003539674132708881	0.10848907207003744	-0.6578770004563574	-0.8168743553524493
0.8869721706310132	0.987159079579303	0.020510439653996976	0.003372993865727023	0.10841027613721005	-0.6635241523467734	-0.8178160742104187
0.8871740041748712	0.987180952211059	0.02037594640366659	0.003207839097631361	0.10832837243353215	-0.6692059354918362	-0.818724127565967
0.887373769952127	0.9872025840830885	0.02024169254235729	0.0030441983339031305	0.10824329955208732	-0.6749223576598786	-0.8195979115293462
0.8875714946281277	0.987223977793143	0.020107676717107906	0.0028820602284167834	0.10815499535597105	-0.6806734185883541	-0.8204368148518872
0.887767204508457	0.9872451359005083	0.019973897575127814	0.002721413570477512	0.1080633969747265	-0.6864591101355146	-0.8212402190028122
0.8879609254484555	0.9872660609162142	0.019840353830775672	0.0025622473623805484	0.10796844085476016	-0.6922794131299624	-0.8220074978115065
0.8881526829308724	0.9872867553114355	0.019707044218464753	0.002404550759000225	0.10787006273537539	-0.6981342991106424	-0.822738017831706
0.8883425020549452	0.9873072215163115	0.019573967505356338	0.002248313079896155	0.10776819766457851	-0.7040237295018252	-0.8234311383352857
0.8885304075978924	0.9873274619265716	0.019441122453169108	0.0020935237617342234	0.1076627799765874	-0.7099476570364276	-0.8240862115776253
0.8887164239810843	0.9873474788998768	0.01930850784617352	0.001940172389025196	0.10755374331886319	-0.7159060242681773	-0.8247025827071107
0.8889005753138964	0.9873672747605322	0.019176122464438408	0.0017882486608389006	0.10744102063714193	-0.7218987645112762	-0.8252795899589593
0.8890828852895964	0.9873868517882943	0.019043965163331046	0.001637742479511424	0.10732454425161232	-0.7279257979672751	-0.825816564392704
0.8892633772941316	0.9874062122300816	0.018912034800648656	0.0014886438637056844	0.10720424580700491	-0.7339870347136012	-0.8263128303299853
0.8894420743295371	0.9874253582917627	0.018780330297132164	0.0013409430143372324	0.10708005633809238	-0.7400823716410991	-0.8267677052293286
0.8896189991340151	0.9874442921510418	0.01864885055314938	0.001194630217967241	0.1069519062049474	-0.7462116959954426	-0.8271805001110363
0.8897941741425206	0.9874630159532212	0.018517594481086943	0.0010496958818242473	0.10681972513150124	-0.7523748836318418	-0.8275505195251015
0.8899676214438925	0.9874815318066289	0.018386561041919672	0.0009061305717435087	0.10668344225544481	-0.7585717970032408	-0.8278770615780804
0.8901393627276125	0.9874998417769829	0.018255749291426336	0.0007639250587190046	0.1065429861968904	-0.7648022826110725	-0.8281594180225055
0.8903094195679763	0.9875179479177091	0.018125158168373495	0.0006230700859382703	0.10639828484740936	-0.7710661807807961	-0.8283968748779588
0.8904778131432753	0.9875358522399874	0.01799478671132625	0.00048355660351109104	0.10624926561337111	-0.7773633150871865	-0.828588712068324
0.8906445643288325	0.9875535567227145	0.017864633993158532	0.0003453756936856848	0.1060958553678224	-0.7836934951183957	-0.8287342037839907
0.8908096937757711	0.9875710633208793	0.017734699063443497	0.00020851850770445856	0.10593798039943977	-0.7900565189832375	-0.8288326187142863
0.8909732219047398	0.9875883739648732	0.017604980955670143	0.00007297627305792462	0.10577556643208018	-0.796452172725395	-0.8288832201498766
0.8911351687079206	0.9876054905395609	0.017475478848705754	-0.00006125954036596961	0.1056085388484256	-0.8028802220396596	-0.8288852661339199
0.8912955540362695	0.9876224149147198	0.01734619184329526	-0.00019419745639217084	0.1054368224330444	-0.80934042296569	-0.8288380097775172
0.8914543977383103	0.9876391489595654	0.01721711884865669	-0.0003258461056521334	0.10526034121761414	-0.8158325274694287	-0.8287406991780839
0.8916117191615188	0.9876556944901449	0.017088258987862145	-0.00045621381036453027	0.10507901903929098	-0.8223562628960361	-0.828592577766662
0.8917675374082974	0.9876720532964252	0.01695961139731711	-0.0005853087946678309	0.10489277930780865	-0.8289113415957355	-0.828392884567702
0.8919218712984626	0.9876882271383821	0.016831175261542944	-0.0007131391517630728	0.1047015450809617	-0.8354974588405053	-0.8281408545038939
0.8920747394985532	0.9877042177595728	0.0167029497090588	-0.0008397129492759575	0.1045052389343974	-0.8421142978637955	-0.8278357184396985
0.8922261604080475	0.9877200268752043	0.016574933909540783	-0.0009650381332739911	0.10430378312705049	-0.8487615246187495	-0.8274767035797099
0.89237615210974	0.987735656167021	0.016447127120705216	-0.0010891224856139465	0.10409709971006903	-0.8554387849840623	-0.8270630339508158
0.892524732631283	0.987751107310588	0.016319528469022144	-0.0012119738387148936	0.10388511020155933	-0.8621457159155559	-0.8265939299857644
0.8926719196568966	0.9877663819452465	0.016192137197719458	-0.00133359983543494	0.10366773601164285	-0.8688819322326358	-0.8260686095658959
0.892817730810416	0.9877814817035464	0.016064952426209828	-0.0014540081614927705	0.10344489806832628	-0.8756470390016247	-0.8254862873922479
0.8929621833700766	0.9877964081816539	0.015937973399571533	-0.0015732063082308058	0.10321651727098853	-0.8824406180771504	-0.8248461762921813
0.893105294408267	0.9878111629539142	0.015811199371810178	-0.0016912016867237274	0.10298251433007508	-0.8892622339440813	-0.8241474871264005
0.8932470809792671	0.9878257475921604	0.01568462944051237	-0.0018080017809285983	0.10274280948215175	-0.896111442417395	-0.8233894280807544
0.893387559809155	0.9878401636337232	0.015558262823364024	-0.0019236138904605098	0.1024973230266265	-0.902987775532515	-0.8225712064536433
0.8935267474570833	0.9878544125980939	0.015432098718619449	-0.0020380452622025956	0.10224597510534063	-0.9098907487641626	-0.82169202825825
0.8936646604025557	0.9878684959958058	0.015306136226834922	-0.0021513031604351576	0.10198868556886732	-0.9168198651210874	-0.8207510978999403
0.8938013148980886	0.987882415313314	0.015180374485753274	-0.002263394744133748	0.10172537427127495	-0.9237746075614103	-0.8197476193770584
0.893936726945061	0.9878961720106055	0.015054812696730549	-0.0023743270460005465	0.10145596117163694	-0.9307544372197012	-0.818680796953209
0.8940709125174666	0.9879097675439406	0.014929449919789863	-0.002484107154413095	0.1011803659307162	-0.9377588045558041	-0.8175498337803577
0.8942038873156575	0.9879232033408019	0.014804285303391817	-0.002592742010181413	0.10089850843392996	-0.944787136383276	-0.8163539341510233
0.8943356669396944	0.9879364808174769	0.014679317925239398	-0.0027002385470796166	0.1006103084814838	-0.9518388445187623	-0.8150923024632111
0.8944662668503509	0.987949601375045	0.01455454682944749	-0.0028066036583322923	0.10031568589682946	-0.9589133235394611	-0.8137641438238037
0.8945957023138686	0.9879625663938066	0.014429971081111064	-0.002911844150193461	0.10001456069052636	-0.9660099474892981	-0.8123686649798615
0.8947239884536253	0.9879753772384755	0.01430558971924758	-0.0030159667827144966	0.09970685298922381	-0.9731280723329518	-0.8109050742189133
0.8948511402679344	0.9879880352599129	0.014181401740800785	-0.0031189782826898187	0.09939248302923075	-0.9802670367003437	-0.809372581512651
0.8949771725490252	0.9880005417870396	0.014057406181513885	-0.0032208852766233993	0.09907137139900692	-0.9874261570551052	-0.8077703998929754
0.8951021000779409	0.988012898146152	0.013933601925915367	-0.0033216944469237905	0.0987434385855702	-0.9946047384886519	-0.8060977433820323
0.8952259373676862	0.988025105635399	0.013809987961529447	-0.0034214123227788865	0.09840860567047725	-1.0018020598793778	-0.8043538306538912
0.8953486989385285	0.9880371655519606	0.013686563107276185	-0.003520045500782545	0.09806679364605518	-1.0090173894921395	-0.8025378817220697
0.8954703989125605	0.9880490791521455	0.013563326421818189	-0.0036176003175672775	0.0977179245791036	-1.016249960982275	-0.8006491242764727
0.8955910515541118	0.9880608477044303	0.013440276661487272	-0.003714083282508494	0.09736192014772717	-1.0234990049489237	-0.7986867860888656
0.8957106707864836	0.9880724724420569	0.013317412769945575	-0.003809500688623646	0.09699870305860195	-1.0307637201005644	-0.7966501028292141
0.8958292704889346	0.9880839545920699	0.01319473357901426	-0.0039038588492449717	0.09662819624282336	-1.0380432906824135	-0.7945383139086512
0.8959468644367679	0.9880952953693538	0.013072237869688304	-0.00399716404826141	0.09625032306116858	-1.0453368828097984	-0.7923506637407117
0.8960634662346737	0.9881064959701549	0.012949924442916412	-0.004089422485768207	0.09586500756434801	-1.052643640145791	-0.7900864034250212
0.8961790892237331	0.9881175575632448	0.01282779222127979	-0.004180640203896209	0.09547217488248022	-1.0599626776510287	-0.7877447933211503
0.8962937468485314	0.9881284813250582	0.012705839863754264	-0.004270823375398694	0.09507175004180206	-1.0672931045496388	-0.7853250962209493
0.896407452213081	0.9881392683971584	0.012584066236114579	-0.004359977951897865	0.09466365952300232	-1.0746339960617535	-0.7828265868210434
0.8965202183131781	0.9881499199085407	0.012462470169056107	-0.004448109846538397	0.09424783055167726	-1.08198440777391	-0.7802485477699344
0.8966320580500412	0.9881604369768506	0.012341050444401092	-0.004535224943146699	0.09382419109484723	-1.0893433764298421	-0.7775902698130905
0.8967429841665662	0.9881708207023403	0.012219805865625197	-0.004621329045212207	0.0933926701553507	-1.096709915613613	-0.7748510538208288
0.8968530093202239	0.9881810721746953	0.012098735180389507	-0.004706427931435315	0.0929531975543294	-1.1040830204054617	-0.7720302096205539
0.8969621458563884	0.9881911924519595	0.011977837332865504	-0.004790527179671539	0.09250570491409467	-1.1114616519659442	-0.7691270625455954
0.897070406072568	0.9882011825852671	0.011857111176908968	-0.004873632371024752	0.09205012469708793	-1.1188447549511158	-0.7661409475536118
0.8971778021522759	0.9882110436126088	0.01173655554965085	-0.0049557490372574954	0.09158639052131236	-1.126231253057473	-0.7630712114249733
0.8972843460743013	0.9882207765505385	0.011616169375955186	-0.0050368825907039306	0.09111443763051341	-1.133620042630615	-0.7599172161067024
0.8973900496394019	0.9882303823967877	0.011495951642972837	-0.005117038344826199	0.09063420288806975	-1.141009994222878	-0.756678338982386
0.8974949245547559	0.9882398621380218	0.0113759013072332	-0.005196221577899784	0.09014562448396883	-1.1483999583494475	-0.7533539711506144
0.897598982334258	0.9882492167408473	0.011256017410884642	-0.005274437456983	0.08964864247573937	-1.155788758414232	-0.7499435213230068
0.8977022342067167	0.988258447143827	0.011136299193213383	-0.005351690969886929	0.08914319936316692	-1.1631751838997395	-0.7464464201208261
0.897804691342553	0.9882675542780209	0.01101674583344535	-0.005427987095867949	0.08862923911684648	-1.1705580063354903	-0.7428621137062987
0.8979063648256195	0.9882765390643857	0.01089735648377938	-0.005503330783188073	0.08810670737036191	-1.1779359774380145	-0.7391900652755914
0.8980072653962754	0.9882854023912298	0.01077813057484217	-0.0055777267590607724	0.08757555285231036	-1.1853078104098411	-0.7354297654054613
0.8981074036423945	0.9882941451314871	0.010659067598303455	-0.005651179673240829	0.08703572657240888	-1.1926721935690519	-0.7315807267425318
0.8982067900316576	0.9883027681456712	0.010540167071532418	-0.005723694121971467	0.08648718175339226	-1.2000277927939065	-0.7276424837827378
0.8983054348548187	0.9883112722770815	0.010421428608347178	-0.005795274606836058	0.08592987424878215	-1.2073732474383203	-0.7236145961290071
0.8984033481259395	0.9883196583435351	0.010302852044559833	-0.005865925464116538	0.08536376325911756	-1.214707162896396	-0.719496654020127
0.8985005397664019	0.9883279271535186	0.010184437221134664	-0.005935650999798895	0.08478881043389232	-1.2220281243956925	-0.7152882721724252
0.8985970194528288	0.9883360794934222	0.010066184172440089	-0.00600445538115654	0.08420498088502429	-1.229334685780975	-0.7109890974650993
0.8986927966649219	0.9883441161320334	0.009948093073952724	-0.006072342673636906	0.0836122430758434	-1.2366253732335868	-0.7065988085110988
0.8987878807145482	0.9883520378233266	0.009830164211182052	-0.006139316863540807	0.08301056879413363	-1.243898687726108	-0.7021171157925861
0.8988822806608853	0.9883598452997733	0.00971239808987434	-0.0062053818006067305	0.08239993384840168	-1.2511530988211894	-0.6975437671897033
0.8989760054243806	0.988367539282243	0.009594795299704504	-0.006270541280868023	0.08178031751030175	-1.258387053735925	-0.692878544179712
0.8990690636013122	0.9883751204652018	0.009477356751911217	-0.006334798920497485	0.08115170390592397	-1.2655989634486902	-0.6881212726570218
0.8991614637588237	0.9883825895413169	0.009360083313374885	-0.006398158363448749	0.08051408021978687	-1.2727872259854147	-0.6832718097373951
0.8992532141645384	0.9883899471797922	0.009242976151637524	-0.006460623097172282	0.07986743866861994	-1.2799502060690022	-0.6783300590049748
0.8993443229139125	0.9883971940372706	0.0091260365795925	-0.006522196544250231	0.07921177582305663	-1.2870862455953789	-0.6732959657518082
0.8994347978807194	0.9884043307543661	0.009009266123545964	-0.0065828820322680354	0.0785470931302118	-1.2941936604751065	-0.6681695213182824
0.8995246466820341	0.9884113579535428	0.008892666574459793	-0.006642682775003414	0.07787339737186393	-1.3012707386307307	-0.6629507670084697
0.8996138768087178	0.9884182762499325	0.008776239824062393	-0.006701601963794301	0.07719069987675757	-1.3083157511288985	-0.6576397883478943
0.8997024955959145	0.9884250862493986	0.008659987905795663	-0.0067596427505965916	0.07649901687390884	-1.315326950867152	-0.6522367180844336
0.899790510093718	0.9884317885391662	0.008543913168945556	-0.006816808167540237	0.07579837067413228	-1.3223025633815018	-0.6467417457370599
0.8998779272383849	0.9884383837015829	0.008428018058584421	-0.006873101243644667	0.07508878850857907	-1.3292408015168142	-0.6411551088475692
0.899964753732666	0.9884448723055371	0.008312305276926321	-0.0069285249311566875	0.07437030363478407	-1.3361398571753618	-0.6354771019409018
0.9000509960693986	0.988451254908957	0.008196777757141463	-0.006983082126308914	0.07364295533410796	-1.3429979044846312	-0.6297080768414326
0.900136660631029	0.9884575320667613	0.008081438533566193	-0.007036775736844836	0.07290678822591946	-1.349813109117002	-0.623848437505951
0.900221753634453	0.9884637043272224	0.00796629081756838	-0.007089608650602921	0.07216185284925292	-1.3565836253990209	-0.6178986448533001
0.9003062811194502	0.9884697722316969	0.007851338016122757	-0.00714158373282535	0.07140820590111573	-1.3633075969569424	-0.6118592189064993
0.9003902489351385	0.9884757363142802	0.007736583753437194	-0.007192703822814925	0.07064591049974314	-1.369983157289867	-0.605730741144578
0.900473662874344	0.9884815971118733	0.007622031689354384	-0.0072429718199081596	0.06987503507716754	-1.3766084421769327	-0.599513845794209
0.9005565284914826	0.9884873551517661	0.007507685770057068	-0.0072923905767671715	0.06909565513688337	-1.38318157699444	-0.593209234142258
0.9006388512845028	0.9884930109649466	0.007393549979901829	-0.007340963013258148	0.06830785167043213	-1.3897006930270666	-0.5868176619344696
0.9007206366232249	0.9884985650814386	0.007279628440061147	-0.007388692076278517	0.06751171187751207	-1.3961639236757328	-0.5803399452927502
0.9008018897243776	0.988504018029096	0.007165925444360205	-0.0074355807291559125	0.06670732948334195	-1.402569404457048	-0.5737769634228401
0.9008826158185307	0.9885093703451673	0.007052445225573874	-0.007481632050915961	0.06589480312583562	-1.4089152881552531	-0.5671296455304752
0.9009628199593268	0.9885146225637671	0.006939192221496062	-0.007526849128422406	0.06507423825806884	-1.4151997317891434	-0.5603989863814733
0.9010425071451633	0.9885197752243564	0.0068261709040095915	-0.007571235129139476	0.06424574595757045	-1.421420908251704	-0.5535860366213653
0.9011216823427423	0.9885248288733969	0.006713385743574728	-0.007614793315301023	0.06340944265060944	-1.427577010161742	-0.5466919004812465
0.9012003504494523	0.9885297840620522	0.006600841260492392	-0.007657527024014053	0.062565450465477	-1.4336662489478598	-0.5397177386433321
0.9012785163752617	0.9885346413514479	0.006488541905433187	-0.007699439712516475	0.061713896302315725	-1.4396868631947062	-0.5326647604954937
0.9013561848880499	0.9885394013031069	0.006376492278955087	-0.0077405348755544895	0.06085491344847758	-1.4456371087119066	-0.5255342374260525
0.9014333608588628	0.9885440644941649	0.006264696776003101	-0.007780816176585977	0.05998863881617066	-1.4515152793589745	-0.5183274798302614
0.9015100491493853	0.9885486315101515	0.0061531597431270565	-0.00782028738544702	0.059115214032884625	-1.4573197001846139	-0.5110458459668953
0.9015862545557652	0.9885531029416228	0.0060418855572549396	-0.007858952349112033	0.058234785978958994	-1.46304872505003	-0.5036907463078361
0.9016619819183194	0.9885574793905924	0.005930878462757208	-0.007896815047148757	0.05734750541464974	-1.468700746731748	-0.49626363193043493
0.9017372361305258	0.9885617614706821	0.005820142553273457	-0.007933879592944388	0.05645352669615972	-1.474274199186736	-0.48876599191401865
0.9018120221178739	0.9885659498055309	0.005709681797937605	-0.007970150219832984	0.055553007841096555	-1.4797675575013445	-0.48119935365232686
0.9018863448419199	0.9885700450286778	0.005599500030963827	-0.008005631279937529	0.054646110298033485	-1.4851793396640012	-0.4735652806840246
0.9019602092740582	0.988574047781779	0.00548960098633219	-0.008040327228551568	0.053732999082483246	-1.490508106066744	-0.4658653735998922
0.9020336204883911	0.988577958719244	0.005379988155264173	-0.008074242664136245	0.05281384143122345	-1.495752467499043	-0.4581012584411984
0.902106583690516	0.9885817785090176	0.005270664737083308	-0.008107382334965973	0.05188880618078571	-1.5009110881392034	-0.45027458112335533
0.9021791039763782	0.9885855078194246	0.00516163399592243	-0.008139751024779122	0.05095806660090933	-1.505982669515213	-0.4423870311239808
0.9022511867160162	0.9885891473386054	0.005052898680705898	-0.008171353721171297	0.050021795283866986	-1.5109659784497236	-0.43444029792812744
0.9023228372672726	0.9885926977588965	0.004944461449482506	-0.008202195479818703	0.04908016753266558	-1.51585982754735	-0.42643609938292015
0.9023940610562842	0.9885961597804594	0.004836324744725808	-0.008232281455660372	0.04813336010742761	-1.5206630815530189	-0.4183761707837405
0.9024648636172304	0.9885995341125198	0.004728490728591762	-0.008261616913362158	0.04718155044716141	-1.5253746605010905	-0.41026225793334586
0.902535250567431	0.9886028214713755	0.004620961316191253	-0.008290207209693536	0.04622491673912356	-1.5299935383125352	-0.4020961174004548
0.9026052276077434	0.9886060225796788	0.004513738170979261	-0.00831805778693225	0.04526363766155872	-1.534518743026397	-0.3938795140053594
0.9026748006138244	0.9886091381697285	0.0044068225605343155	-0.00834517420115265	0.044297890859468156	-1.538949362647142	-0.3856142074536092
0.9027439753820097	0.9886121689712539	0.004300215743228715	-0.008371562015524416	0.043327856212703325	-1.5432845288407426	-0.3773019799800823
0.9028127578853014	0.9886151157222737	0.0041939185723371755	-0.008397226894379533	0.04235371206124925	-1.5475234332473984	-0.3689446037547991
0.9028811542382159	0.9886179791664063	0.004087931545551158	-0.008422174579413669	0.041375635402127145	-1.5516653246071703	-0.3605438422050389
0.902949170562622	0.9886207600463743	0.003982255009768843	-0.008446410832653347	0.04039380355759587	-1.5557095001322232	-0.3521014640287452
0.9030168130631314	0.9886234591065503	0.0038768890425759637	-0.008469941458142219	0.039408392889498094	-1.5596553097622545	-0.3436192318790823
0.9030840879740398	0.988626077090117	0.003771833532968376	-0.0084927722767056	0.03841957935403911	-1.563502152542583	-0.33509890685906674
0.9031510017821316	0.9886286147468649	0.0036670878311839557	-0.008514909193461173	0.03742753499540765	-1.5672494885575492	-0.32654221801470895
0.9032175609455299	0.9886310728212967	0.0035626511855043823	-0.008536358093591252	0.036432431844000863	-1.5708968218452342	-0.317950895627908
0.9032837718548901	0.9886334520509918	0.0034585228040060075	-0.008557124827503445	0.03543444236506131	-1.5744436980734275	-0.3093266748968539
0.903349641088416	0.9886357531753255	0.00335470145359203	-0.008577215286380155	0.03443373545664832	-1.577889717640589	-0.30067126113395803
0.9034151753947548	0.9886379769335594	0.0032511854842334244	-0.008596635385033923	0.03343047645448078	-1.5812345330532618	-0.2919863294963306
0.9034803813667523	0.9886401240530084	0.003147973343791939	-0.008615390958031405	0.032424831946252	-1.5844778311406227	-0.28327356642435947
0.9035452657545112	0.9886421952592632	0.003045063084422518	-0.008633487848402574	0.0314169648472698	-1.587619348292616	-0.2745346268221485
0.9036098354988908	0.9886441912760248	0.002942452307846678	-0.008650931905693996	0.03040703366249198	-1.5906588701842468	-0.26577112738805203
0.903674097236473	0.9886461128091993	0.002840138952681477	-0.008667728846422475	0.029395200089940718	-1.593596207332133	-0.256984712397128
0.9037380578460504	0.9886479605635655	0.0027381204278941105	-0.00868388439916618	0.02838162037894616	-1.596431220129474	-0.24817697856256998
0.9038017242148361	0.9886497352347726	0.0026363939847537142	-0.008699404234107793	0.027366448842356457	-1.5991638063593867	-0.23934950531360547
0.9038651033073343	0.9886514375107416	0.002534956608167826	-0.008714293974745537	0.026349836648826584	-1.6017939029547024	-0.2305038441310077
0.9039282019854669	0.9886530680663509	0.0024338053061784097	-0.008728559150880031	0.025331934608592878	-1.6043214773423955	-0.22164154263444943
0.9039910272806381	0.9886546275702177	0.0023329366761615376	-0.008742205257397521	0.024312888713117774	-1.6067465374360481	-0.21276410562409676
0.9040535861497576	0.9886561166778025	0.0022323472975404957	-0.008755237693435823	0.023292843975674056	-1.6090691204361203	-0.20387302837255739
0.9041158853548122	0.9886575360287669	0.002132033929049559	-0.008767661738723266	0.02227194637465977	-1.611289288072286	-0.19496981348868947
0.9041779319808014	0.988658886258645	0.002031992677578961	-0.008779482655232871	0.02125033431990389	-1.613407144245125	-0.18605589639803305
0.9042397331477241	0.9886601679910457	0.0019322194625096608	-0.008790705618465249	0.020228143248060434	-1.6154228222867035	-0.17713268525074677
0.9043012956619986	0.988661381830467	0.001832710581906587	-0.008801335654028119	0.01920551136970222	-1.617336472967813	-0.16820161102120817
0.9043626264268937	0.9886625283710588	0.0017334620536968038	-0.00881137771388859	0.018182572878405294	-1.6191482775685195	-0.159264068173028
0.9044237324561769	0.9886636081960704	0.0016344695953789254	-0.00882083667108546	0.017159457651549435	-1.620858446364445	-0.1503214119295746
0.9044846206456469	0.9886646218733156	0.001535728996658251	-0.008829717279571127	0.016136295033242678	-1.622467210761157	-0.1413749912514941
0.9045452979179853	0.9886655699576941	0.0014372358881395652	-0.008838024195854699	0.015113211400404622	-1.6239748265616296	-0.1324261275069445
0.9046057710740828	0.9886664529886965	0.0013389859857861378	-0.008845761956730855	0.014090332655966636	-1.6253815692814453	-0.12347613622043961
0.9046660470364655	0.9886672714939576	0.0012409746988350334	-0.008852935010001933	0.013067780111249329	-1.6266877390766283	-0.11452629099867066
0.9047261325265963	0.988668025984506	0.0011431976574279555	-0.008859547672463275	0.012045675945173192	-1.627893652446512	-0.10557787125390171
0.9047860344552963	0.9886687169598647	0.001045650080959938	-0.008865604174228138	0.011024136579235008	-1.6289996496459935	-0.09663210417390894
0.90484575939983	0.9886693449016333	0.0009483276325745797	-0.008871108602111235	0.0100032815877342	-1.6300060836952346	-0.08769024270142924
0.9049053141737299	0.9886699102800987	0.0008512254946836768	-0.008876064957226181	0.008983223994519483	-1.630913330234326	-0.07875348053310118
0.9049647053592562	0.9886704135491066	0.0007543391339697237	-0.008880477109695407	0.00796407827033885	-1.631721778589724	-0.06982302213510853
0.9050239397124844	0.9886708551498635	0.0006576636442781529	-0.008884348831661679	0.006945953411907819	-1.632431837160606	-0.06090002208532423
0.9050830236916427	0.988671235507076	0.0005611945194960675	-0.008887683763131819	0.0059289610586451946	-1.6330439265097227	-0.051985656180527674
0.9051419637931224	0.9886715550319453	0.00046492710880671815	-0.00889048543794279	0.004913209750933584	-1.6335584834779986	-0.04308107110808698
0.9052007666115468	0.988671814122046	0.0003688565215856542	-0.008892757282421155	0.0038988039074866216	-1.6339759603067332	-0.0341873754564879
0.9052594386090306	0.9886720131600113	0.0002729780075455404	-0.00889450260358828	0.0028858478270089418	-1.6342968218422733	-0.025305674783463017
0.905317985963199	0.9886721525137778	0.00017728720863069363	-0.008895724591057521	0.0018744483497493462	-1.63452154526204	-0.016437094952327966
0.9053764150927016	0.9886722325383439	0.0000817793034016354	-0.008896426332216555	0.0008647058104940257	-1.63465062225562	-0.007582702796955068
0.9054347322671061	0.9886722535744834	-0.000013550352317566008	-0.008896610800723273	-0.0001432791977006994	-1.6346845563083001	0.0012564345797007326
0.905492943745131	0.9886722159492227	-0.00010870644820070425	-0.00889628086047882	-0.001149408179976892	-1.6346238628394532	0.01007927047178322
0.9055511862630833	0.9886721196946231	-0.0002039069955918992	-0.008895436799431222	-0.0021558391336768097	-1.6344686150554157	0.018904546724554244
0.9056095390434697	0.9886719644860252	-0.0002992759425266223	-0.008894075788089354	-0.003163734302950902	-1.6342183444855851	0.02774227187775064
0.9056680079742931	0.988671749997251	-0.00039481729735550393	-0.008892194994522198	-0.004172986264027192	-1.6338726145299776	0.03659131879778649
0.9057265993819898	0.9886714758878986	-0.0004905357210020282	-0.00888979147315158	-0.005183493048262357	-1.6334310005443498	0.04545060640435393
0.9057853195580382	0.9886711418041862	-0.0005864357501411202	-0.008886862172375474	-0.006195149938652138	-1.6328930917919646	0.054319027746639596
0.90584417468318	0.9886707473798091	-0.0006825216705845443	-0.008883403942306224	-0.00720784815009797	-1.6322584934191318	0.06319543845473964
0.9059031712684517	0.988670292233017	-0.0007787982342706478	-0.00887941350939293	-0.008221482399760529	-1.63152682235995	0.0720787231123366
0.9059623156738525	0.988669775969537	-0.000875269870162827	-0.008874887502304675	-0.009235942599582055	-1.6306977126568538	0.08096772245304304
0.9060216145002055	0.9886691981794826	-0.0009719413204825891	-0.008869822425098506	-0.01025112056772922	-1.6297708111186051	0.0898612921950337
0.9060810740058477	0.9886685584428719	-0.0010688166864937676	-0.008864214705879232	-0.011266900022509144	-1.6287457868056487	0.0987582154005538
0.9061407008567176	0.988667856322332	-0.0011659006481723804	-0.008858060633139602	-0.01228316941102297	-1.627622319962517	0.1076573148890371
0.9062005016982138	0.9886670913669098	-0.0012631977626611204	-0.008851356389479403	-0.013299814554133598	-1.6264001087831008	0.11655738881858373
0.9062604832167807	0.9886662631114913	-0.0013607125614107445	-0.008844098046837416	-0.014316719689803997	-1.6250788691299622	0.1254572198560524
0.9063206520075056	0.9886653710788293	-0.001458449331908725	-0.008836281584596541	-0.015333765229103413	-1.6236583384161256	0.13435555557917012
0.9063810147230733	0.9886644147777881	-0.0015564123570155815	-0.008827902874549291	-0.016350830292022712	-1.6221382734456062	0.14325113072072343
0.9064415780869626	0.9886633937030467	-0.0016546059330515837	-0.008818957678662835	-0.017367792924672335	-1.6205184505951629	0.15214266910625956
0.9065023488999714	0.9886623073348539	-0.0017530343769291924	-0.008809441647312679	-0.018384530202294844	-1.6187986660837421	0.16102888459253348
0.9065633338428355	0.9886611551427096	-0.0018517017034636973	-0.008799350351915045	-0.019400914939782125	-1.6169787424408983	0.16990845237409494
0.9066245398456502	0.9886599365786857	-0.0019506122203361994	-0.00878867922683601	-0.020416821874226204	-1.6150585185856248	0.17878006306592553
0.9066859737316654	0.9886586510840581	-0.002049769948371891	-0.008777423627893362	-0.021432121731626223	-1.613037860947914	0.18764237091759137
0.9067476423237796	0.9886572980877322	-0.002149178791425356	-0.008765578818988607	-0.022446683044557877	-1.610916661580544	0.19649400978009796
0.9068095523756772	0.9886558770081421	-0.0022488424229983833	-0.008753139989172607	-0.02346037106590971	-1.608694841721727	0.2053335837205787
0.9068717109204227	0.9886543872453619	-0.002348764844496023	-0.008740102184045306	-0.024473053506609766	-1.6063723400553902	0.21415971713427287
0.9069341246111872	0.9886528281967933	-0.002448949322043334	-0.008726460443523366	-0.02548458981099545	-1.6039491377686486	0.22297096133910582
0.906996800462441	0.9886511992397582	-0.0025493995757026894	-0.008712209649968343	-0.026494843290385227	-1.6014252319484092	0.23176590043293846
0.9070597453777453	0.9886494997429784	-0.0026501190177040906	-0.008697344629144219	-0.027503673476450483	-1.5988006540116977	0.24054308474481467
0.9071229661017155	0.9886477290688325	-0.002751110674968229	-0.008681860170420249	-0.028510935473644642	-1.5960754736012148	0.24930102536963508
0.9071864694250705	0.9886458865684368	-0.0028523775159440407	-0.008665750984234485	-0.029516483346511035	-1.5932497913938093	0.25803822378839525
0.9072502622261034	0.9886439715804881	-0.002953922514056189	-0.00864901169249276	-0.03052017082900106	-1.5903237377779704	0.26675317813705907
0.9073143513364302	0.988641983435404	-0.003055748431520294	-0.008631636865290757	-0.031521849274092635	-1.5872974795982746	0.2754443655187466
0.9073787435004925	0.9886399214572288	-0.003157857754183021	-0.008613621038078834	-0.0325213671428973	-1.5841712233465768	0.28411023774495914
0.9074434455101101	0.9886377849599196	-0.0032602529040829946	-0.008594958679725229	-0.03351857221685384	-1.5809452097793677	0.2927492406922008
0.9075084639488774	0.9886355732562977	-0.0033629358340598815	-0.008575644271227194	-0.03451330778019657	-1.577619727642297	0.3013597814062095
0.9075738056075973	0.9886332856447031	-0.0034659086840160194	-0.008555672189672743	-0.035505419134820866	-1.5741950937029403	0.3099402847088474
0.9076394770736046	0.9886309214233283	-0.0035691731312834526	-0.008535036833950977	-0.03649474743443138	-1.570671674430716	0.31848913999896367
0.907705484947381	0.9886284798834842	-0.0036727307327349425	-0.00851373256645932	-0.03748113315278702	-1.5670498758769789	0.3270047314829481
0.9077718357811909	0.988625960312275	-0.003776582827920474	-0.008491753736979411	-0.038464415299959	-1.5633301476435661	0.3354854316003617
0.9078385360988711	0.9886233619924363	-0.0038807305702817482	-0.008469094681786624	-0.03944443187672789	-1.5595129825361729	0.3439296051635121
0.9079055922061002	0.9886206842105268	-0.003985174632177317	-0.008445749795578994	-0.040421017281762874	-1.5555989283554803	0.3523355872718648
0.9079730105935225	0.9886179262416881	-0.0040899158345149055	-0.008421713399086641	-0.04139400839150829	-1.5515885652806019	0.36070173591513033
0.9080407973878323	0.988615087372379	-0.0041949542936367485	-0.008396979937748838	-0.042363236776417706	-1.5474825386792759	0.36902636524531146
0.908108958860113	0.9886121668804925	-0.004300290213552192	-0.008371543808873866	-0.04332853626621164	-1.543281529663368	0.37730781091626264
0.9081775011230955	0.9886091640484405	-0.004405923417477437	-0.00834539947613929	-0.04428973878672017	-1.5389862735557553	0.38554439455361084
0.9082464302211094	0.9886060781602167	-0.004511853489901345	-0.008318541444434847	-0.04524667587519768	-1.534597554950056	0.3937344370601473
0.9083157521709603	0.988602908500201	-0.004618079841495221	-0.008290964249899843	-0.04619917945386638	-1.5301162053076063	0.4018762655079866
0.9083854728671366	0.9885996543581197	-0.00472460156615331	-0.008262662503515858	-0.04714708073619472	-1.525543109184019	0.4099682040647489
0.90845559804683	0.9885963150316606	-0.004831417391817398	-0.008233630914212182	-0.0480902100183731	-1.5208792068768648	0.41800857255060003
0.9085261335531711	0.9885928898146515	-0.004938526084719796	-0.008203864186468589	-0.049028400449732654	-1.5161254768985832	0.4259957188803116
0.9085970848794382	0.9885893780196713	-0.00504592575965382	-0.00817335721721419	-0.04996148216677323	-1.5112829663477918	0.43392796938679684
0.9086684576641972	0.9885857789548081	-0.005153614636138654	-0.008142104894167394	-0.05088928912922979	-1.506352757399055	0.4418036873367821
0.9087402573973965	0.9885820919385256	-0.005261590595625753	-0.008110102225354018	-0.051811655429872365	-1.5013359866763203	0.44962124179638707
0.9088124894140415	0.9885783163009857	-0.005369851177903978	-0.008077344350824045	-0.05272841550008806	-1.496233845517439	0.45737900973536466
0.9088851589748381	0.9885744513807213	-0.005478393707666263	-0.00804382651399747	-0.05363940540509709	-1.49104757388392	0.4650753873325182
0.9089582713306726	0.98857049652173	-0.005587215394796752	-0.008009544036723668	-0.05454446386353043	-1.485778454963038	0.47270879886675227
0.9090318316487956	0.9885664510778714	-0.005696313228027859	-0.007974492357664653	-0.05544343152371567	-1.4804278195142726	0.48027769086599453
0.9091058449652231	0.9885623144161726	-0.0058056839097639585	-0.007938667061101324	-0.0563361506204529	-1.474997048485108	0.48778052952488077
0.9091803162785407	0.9885580859122761	-0.005915324000440945	-0.007902063837648158	-0.057222466345406085	-1.469487565185979	0.49521581252967367
0.9092552505036986	0.9885537649535043	-0.006025229854999799	-0.007864678510941782	-0.05810222649030942	-1.4639008375014377	0.5025820663185019
0.9093306525946999	0.9885493509321904	-0.006135397807318571	-0.007826506980080052	-0.05897528307136628	-1.4582383674408959	0.5098778599241588
0.9094065273125741	0.9885448432595769	-0.006245823835339569	-0.0077875453399574865	-0.059841489807520756	-1.4525017071338484	0.5171017841186343
0.9094828794730475	0.9885402413517858	-0.006356503928258992	-0.007747789759991818	-0.060700705177823104	-1.4466924388263045	0.5242524772051879
0.9095597138093094	0.9885355446381797	-0.00646743389064679	-0.0077072365565059526	-0.06155279099268541	-1.4408121836349117	0.5313286132823081
0.909637035059739	0.9885307525563766	-0.006578609474222872	-0.007665882149702859	-0.06239761353169155	-1.4348625932560746	0.5383289119058489
0.9097148479722452	0.988525864552073	-0.006690026387424134	-0.007623723062238656	-0.0632350436968897	-1.4288453478649839	0.545252139497453
0.9097931572366061	0.9885208800834475	-0.006801680202381686	-0.007580755957243193	-0.06406495639650023	-1.4227621595769147	0.552097104393132
0.9098719675496426	0.9885157986172654	-0.006913566452567186	-0.007536977604731121	-0.06488723136205429	-1.4166147656236838	0.558862663742797
0.9099512836315559	0.9885106196278542	-0.007025680659189342	-0.007492384872816934	-0.06570175339533567	-1.4104049251985507	0.5655477256356385
0.910031110276718	0.9885053425936978	-0.007138018405339106	-0.007446974698448381	-0.06650841293594599	-1.404134413547554	0.5721512538097673
0.9101114522466357	0.9884999670043974	-0.007250575187563768	-0.007400744147381612	-0.06730710501426736	-1.3978050284385166	0.5786722591144543
0.9101923143698255	0.9884944923540485	-0.007363346559364189	-0.00735369035718943	-0.06809773030729398	-1.391418580407805	0.5851098081989989
0.9102737015801595	0.9884889181383699	-0.007476328185622642	-0.007305810512688704	-0.06888019550137507	-1.3849768877652826	0.5914630264306656
0.91035561880732	0.9884832438619515	-0.007589515691593438	-0.007257101908286271	-0.06965441222365962	-1.3784817833300635	0.597731089175102
0.9104380711522068	0.9884774690259405	-0.007702904907023536	-0.007207561842316928	-0.07042029869630193	-1.3719350986363648	0.6039132351582575
0.9105210636945228	0.9884715931410992	-0.00781649160110425	-0.007157187729218395	-0.07117777788495784	-1.3653386773153295	0.6100087514023489
0.9106046016819045	0.9884656157142944	-0.007930271743339871	-0.007105976983714261	-0.07192677921679988	-1.3586943582485704	0.616016987007658
0.910688690468178	0.9884595362523626	-0.008044241417625258	-0.007053927054168225	-0.07266723791986639	-1.352003978668918	0.6219373476640826
0.9107733355018742	0.9884533542625697	-0.008158396806281151	-0.007001035426663053	-0.07339909484629516	-1.3452693733390684	0.6277692940903641
0.9108585424354045	0.9884470692441791	-0.008272734335958574	-0.006947299553072849	-0.07412229731513698	-1.3384923641908044	0.633512348561111
0.9109443169958996	0.9884406806973908	-0.008387250501597271	-0.006892716927795619	-0.07483679787987675	-1.3316747689974893	0.6391660848735258
0.9110306650415634	0.9884341881188304	-0.008501941941318675	-0.0068372850493675615	-0.075542554715131	-1.3248183953516603	0.6447301312379614
0.9111175926185295	0.9884275909967655	-0.008616805509578161	-0.006781001379907228	-0.07623953194976033	-1.3179250346910072	0.6502041726553814
0.9112051059941925	0.9884208888079036	-0.00873183831701013	-0.006723863318233445	-0.07692769976045785	-1.3109964583040536	0.6555879513334049
0.9112932114108718	0.9884140810357763	-0.008847037404062851	-0.006665868356917743	-0.07760703229736081	-1.3040344355353664	0.66088125019111
0.9113819155235071	0.9884071671365905	-0.008962400312051954	-0.006607013791621539	-0.0782775109506278	-1.2970406979495526	0.666083918087853
0.9114712249568234	0.9884001465728386	-0.009077924499861043	-0.006547297007899324	-0.07893912076060645	-1.2900169732175188	0.671195841519205
0.9115611466776525	0.9883930187838108	-0.009193607824994572	-0.006486715230602754	-0.07959185308286992	-1.2829649547179052	0.6762169650025832
0.911651687745464	0.9883857832045472	-0.009309448215481525	-0.006425265685682227	-0.0802357035436304	-1.2758863202512556	0.6811472749024772
0.9117428554632808	0.9883784392533982	-0.009425443860266917	-0.0063629454949629075	-0.08087067297583511	-1.2687827193354295	0.6859868063115394
0.9118346572378161	0.9883709863427219	-0.00954159302624422	-0.0062997517675232205	-0.0814967662607938	-1.2616557833504136	0.6907356338481008
0.9119271008257532	0.9883634238584155	-0.009657894365618256	-0.006235681426717223	-0.08211399384213888	-1.254507105716399	0.6953938827934378
0.9120201939721125	0.9883557511888427	-0.009774346454365255	-0.006170731456030708	-0.08272236910059297	-1.2473382693273498	0.6999617088471982
0.9121139447714298	0.9883479676948758	-0.009890948242582869	-0.006104898645876589	-0.083321910608477	-1.2401508180557492	0.7044393148089255
0.9122083614384586	0.9883400727281968	-0.0100076987612098	-0.0060381797493384865	-0.08391264042898522	-1.2329462740200898	0.7088269373880289
0.9123034524081584	0.9883320656226153	-0.010124597242212196	-0.00597057140940398	-0.08449458460138573	-1.2257261294946853	0.713124850490559
0.9123992263295255	0.9883239456940822	-0.010241643105063382	-0.005902070159910468	-0.08506777291808476	-1.2184918471058155	0.7173333631652861
0.9124956919501892	0.9883157122500994	-0.010358835811148256	-0.005832672505673164	-0.0856322380779998	-1.211244868266293	0.7214528130317343
0.9125928583476354	0.9883073645696602	-0.010476175140507922	-0.0057623747541409465	-0.0861880168940158	-1.203986595557954	0.7254835747524001
0.9126907347121453	0.9882989019213184	-0.010593660922031125	-0.005691173168629522	-0.08673514884503689	-1.1967184089603917	0.7294260490642984
0.9127893304415743	0.9882903235547782	-0.010711293144012497	-0.0056190638982679154	-0.08727367648410507	-1.189441658619705	0.7332806654207598
0.9128886550838433	0.988281628705561	-0.01082907188055359	-0.005546043018114618	-0.08780364497350439	-1.182157669053677	0.7370478782997276
0.9129887183995732	0.98827281658926	-0.01094699736163322	-0.005472106481744172	-0.08832510228518183	-1.1748677345167375	0.7407281682957527
0.9130895303540466	0.9882638864018908	-0.011065069957938291	-0.0053972501251993545	-0.08883809900264403	-1.1675731196865506	0.7443220403360633
0.913191101048343	0.9882548373257202	-0.011183290095484504	-0.005321469716794432	-0.0893426878344425	-1.1602750647274458	0.7478300199258374
0.9132934407905767	0.9882456685227311	-0.01130165833481096	-0.0052447609032583945	-0.08983892385177089	-1.1529747802220383	0.7512526544934955
0.9133965600001819	0.9882363791429676	-0.01142017525580778	-0.0051671192805208405	-0.09032686389846172	-1.1456734541355316	0.7545905089885143
0.9135004692620491	0.9882269683195651	-0.011538841517355191	-0.005088540352977009	-0.09080656675432185	-1.1383722480157894	0.7578441667384992
0.9136051794954629	0.9882174351531541	-0.011657658044472044	-0.005009019404410381	-0.09127809377425601	-1.1310722854221795	0.7610142334063387
0.9137107016180409	0.9882077787421342	-0.01177662564060081	-0.004928551751772332	-0.09174150722864732	-1.1237746757336047	0.7641013254363397
0.9138170467306111	0.9881979981658698	-0.011895745196266336	-0.004847132605727997	-0.09219687107347876	-1.1164805012679782	0.7671060750411416
0.9139242260905707	0.9881880924869761	-0.01201501765506821	-0.004764757090739387	-0.09264425072890813	-1.1091908193702917	0.7700291284294741
0.9140322511594128	0.9881780607467836	-0.012134444062611877	-0.004681420208408556	-0.0930837131763082	-1.1019066594499218	0.772871146140188
0.9141411336083538	0.9881679019646071	-0.012254025567546725	-0.004597116832625561	-0.09351532686500548	-1.0946290229931392	0.7756328020962105
0.9142508850405066	0.9881576151636428	-0.012373763114197718	-0.004511841925388905	-0.0939391605396283	-1.0873589023077972	0.7783147758731863
0.9143615174502612	0.9881471993280132	-0.012493657943617299	-0.004425590181415532	-0.0943552849741828	-1.0800972501101367	0.7809177635267012
0.9144730427664909	0.9881366534454897	-0.012613711091757261	-0.004338356383381259	-0.09476377112253143	-1.0728450100894065	0.7834424656197168
0.9145854732223413	0.9881259764726866	-0.012733923788387749	-0.004250135114620451	-0.09516469144910884	-1.0656030928230324	0.785889595344583
0.9146988211788804	0.9881151673515525	-0.012854297261976148	-0.00416092089688582	-0.09555811917772711	-1.058372387735894	0.788259873547034
0.9148130989656192	0.9881042250246759	-0.012974832570019612	-0.004070708317443645	-0.09594412770107849	-1.05115377335523	0.7905540250249642
0.9149283192605125	0.9880931483989928	-0.013095530999515489	-0.003979491730645585	-0.09632279182751878	-1.043948093399436	0.7927727857928383
0.9150444948355599	0.9880819363699757	-0.013216393793338443	-0.0038872654587639535	-0.09669418682326837	-1.0367561733814947	0.7949168970587938
0.9151616384955068	0.9880705878276645	-0.013337422086483816	-0.0037940238423701243	-0.09705838818712573	-1.0295788244854616	0.7969871037991229
0.9152797632360921	0.9880591016414413	-0.013458617069461509	-0.003699761116026334	-0.09741547211187652	-1.0224168339680613	0.7989841572496095
0.9153988822556812	0.9880474766587981	-0.013579979996082958	-0.003604471399500953	-0.09776551544105709	-1.0152709649180176	0.8009088143722024
0.9155190088301238	0.9880357117175105	-0.013701512052930591	-0.0035081487987488583	-0.09810859523838425	-1.008141964138114	0.8027618352440546
0.9156401562546812	0.9880238056514703	-0.013823214301380789	-0.003410787454373277	-0.09844478860440647	-1.0010305656303253	0.804543981975794
0.9157623381982124	0.9880117572559096	-0.013945088031897394	-0.0033123812582684176	-0.0987741736161782	-0.9939374700555701	0.8062560235088716
0.9158855682402178	0.9879995653329069	-0.014067134296908467	-0.0032129242268465153	-0.09909682799449143	-0.9868633722144698	0.8078987283512298
0.9160098602277134	0.9879872286562953	-0.0141893542666794	-0.003112410215281016	-0.09941283004106405	-0.9798089404634296	0.8094728693295689
0.916135228069713	0.9879747459919719	-0.014311749023033414	-0.003010833084405726	-0.09972225804712839	-0.972774828891302	0.8109792203521226
0.9162616858540473	0.9879621160863536	-0.01443431967311534	-0.002908186607674015	-0.10002519055613716	-0.9657616709238004	0.8124185575591019
0.9163892478450418	0.987949337666573	-0.01455706734405899	-0.002804464474057667	-0.1003217063043068	-0.9587700798734402	0.8137916587973497
0.9165179283820715	0.9879364094506564	-0.014679993083473699	-0.002699660371821894	-0.10061188394457261	-0.951800654815658	0.8150993021503581
0.9166477419223988	0.9879233301433239	-0.014803097900554969	-0.0025937679553281294	-0.10089580212461408	-0.9448539783943435	0.8163422661846084
0.9167787030952351	0.9879100984305772	-0.014926382815975284	-0.0024867808023149016	-0.10117353957150681	-0.9379306142028014	0.8175213301488236
0.916910826683817	0.9878967129815024	-0.015049848842563782	-0.002378692429742777	-0.10144517501089888	-0.9310311081082001	0.8186372734161358
0.9170441276316335	0.9878831724476488	-0.015173496989110314	-0.002269496290002179	-0.10171078714247324	-0.9241559882659707	0.8196908751892231
0.917178621033285	0.9878694754639683	-0.015297328249874783	-0.0021591857797237414	-0.10197045458563295	-0.9173057659330196	0.8206829140929565
0.9173143220486284	0.9878556206576137	-0.015421343524686047	-0.002047754311698613	-0.1022242556890463	-0.9104809400760058	0.8216141673047437
0.9174512461597754	0.9878416066217329	-0.015545543852430557	-0.0019351951052757178	-0.10247226898281514	-0.9036819847325446	0.8224854120507692
0.917589408775195	0.9878274319559475	-0.01566993004853268	-0.001821501512975425	-0.10271457241605868	-0.896909369147947	0.8232974226781644
0.9177288256753309	0.987813095220773	-0.015794503107668226	-0.001706666655610111	-0.10295124413661216	-0.8901635359483451	0.8240509732349603
0.9178695127151132	0.9877985949680801	-0.015919263931987362	-0.0015906836682353903	-0.10318236192198418	-0.8834449162548303	0.824746835300096
0.918011485924057	0.9877839297308646	-0.01604421342001098	-0.001473545619282932	-0.10340800333178815	-0.8767539250531061	0.8253857783560047
0.9181547615425636	0.9877690980194906	-0.01616935249603904	-0.001355245481982301	-0.10362824573252309	-0.8700909598829997	0.8259685696557779
0.9182993559271613	0.9877540983315	-0.016294682025012632	-0.0012357762140171515	-0.10384316612153825	-0.8634564056300775	0.8264959735647307
0.9184452856193335	0.9877389291445241	-0.016420202871381052	-0.0011151307022239701	-0.10405284121214917	-0.8568506316045544	0.8269687516493245
0.9185925674421181	0.9877235889062145	-0.016545915978903206	-0.000993301684116756	-0.10425734753737595	-0.8502739876381353	0.8273876626824015
0.9187412182335752	0.9877080760619913	-0.01667182214033713	-0.0008702819698134076	-0.10445676104966121	-0.8437268164098164	0.8277534616196962
0.9188912552232351	0.9876923890158251	-0.016797922315971416	-0.0007460641321357951	-0.10465115761487538	-0.8372094370570353	0.8280669004197176
0.9190426956591131	0.9876765261691514	-0.01692421731492218	-0.0006206408167886885	-0.10484061248413047	-0.8307221620232205	0.8283287268838253
0.9191955571266427	0.9876604858875461	-0.01705070806136304	-0.0004940044799112241	-0.10502520068742424	-0.8242652835320008	0.828539685150073
0.9193498573870126	0.9876442665176094	-0.017177395455396986	-0.0003661475234843629	-0.10520499679582944	-0.8178390810687193	0.8287005151144252
0.9195056143197387	0.987627866393047	-0.017304280324846145	-0.00023706234458857029	-0.10538007484203653	-0.8114438240264821	0.8288119522588073
0.9196628462500119	0.9876112838001978	-0.017431363689069806	-0.00010674106576021898	-0.10555050866509132	-0.8050797586822099	0.8288747276902069
0.9198215714629272	0.9875945170291933	-0.017558646360898933	0.00002482406072882822	-0.10571637134551443	-0.798747128509134	0.8288895676349057
0.9199818086455219	0.9875775643273713	-0.017686129302361343	0.00015764101751124032	-0.10587773567177794	-0.792446156576972	0.8288571935080605
0.9201435768659127	0.9875604239013429	-0.017813813599810983	0.0002917180030613079	-0.10603467406704996	-0.7861770472720828	0.8287783215044477
0.9203068953228986	0.9875430939434676	-0.017941700260980298	0.00042706322228635695	-0.10618725831423304	-0.77993999662492	0.8286536624698142
0.9204717832866459	0.9875255726382453	-0.018069790169356458	0.0005636848355450304	-0.1063355595050064	-0.7737351946410654	0.8284839219790607
0.9206382604303863	0.9875078581271213	-0.01819808434091433	0.0007015912316422328	-0.10647964833262569	-0.7675628130423856	0.8282697999511689
0.9208063466254504	0.9874899485302249	-0.01832658376000508	0.0008407908560227106	-0.10661959488104054	-0.7614230135533241	0.828011990658928
0.9209760619452804	0.9874718419459785	-0.018455289380764517	0.0009812922121692207	-0.1067554686205598	-0.7553159480337375	0.8277111826672564
0.9211474267893687	0.9874535364378857	-0.018584202218291247	0.00112310396221184	-0.10688733849399175	-0.7492417543972341	0.8273680585192048
0.9213204617653826	0.9874350300471024	-0.01871332325568119	0.0012662348272725024	-0.10701527280621945	-0.7432005612936129	0.8269832948309619
0.9214951879484375	0.9874163207646955	-0.01884265363346593	0.0014106937997663944	-0.10713933939890587	-0.7371924795317489	0.8265575615981671
0.9216716264063725	0.987397406582444	-0.01897219429310999	0.001556489748627255	-0.10725960529221704	-0.7312176189672871	0.8260915232077807
0.9218497987568289	0.9873782854331947	-0.01910194638596719	0.0017036318776600082	-0.10737613706875106	-0.7252760697532922	0.8255858370085217
0.9220297267608242	0.9873589552343958	-0.019231910969329514	0.0018521293872712102	-0.10748900057546053	-0.7193679166927491	0.8250411542468148
0.9222114326220138	0.9873394138559834	-0.01936208922053943	0.002001991719238859	-0.10759826110792034	-0.7134932296898079	0.8244581191526899
0.9223949386583992	0.9873196591556659	-0.019492482196551787	0.002153228283409718	-0.1077039831958812	-0.7076520749110288	0.8238373698914483
0.9225802676267527	0.9872996889440521	-0.019623091063218797	0.0023058487228745112	-0.10780623079152765	-0.7018445046568497	0.8231795374952878
0.9227674426753599	0.9872795009896894	-0.019753917054629772	0.0024598628721530734	-0.10790506721963695	-0.6960705595547241	0.8224852458901084
0.9229564871572961	0.9872590930392011	-0.01988496133797433	0.0026152806008688948	-0.1080005550680175	-0.6903302747907627	0.8217551125389908
0.9231474247209636	0.987238462807565	-0.020016225074766882	0.002772111885829942	-0.10809275623541864	-0.6846236775659931	0.8209897481337507
0.9233402795399697	0.9872176079532674	-0.02014770957364758	0.0029303669969826473	-0.10818173203078932	-0.6789507807346916	0.8201897556245391
0.923535075991645	0.987196526113036	-0.02027941606426607	0.003090056230433212	-0.10826754300790681	-0.6733115929021337	0.8193557314739977
0.9237318386947104	0.9871752148978309	-0.020411345721995065	0.0032511899369648627	-0.10835024898884749	-0.6677061174566591	0.8184882655737755
0.9239305929058462	0.9871536718498993	-0.020543499929074616	0.0034137788438160835	-0.10842990922338211	-0.6621343417180077	0.8175879394853408
0.9241313640623021	0.9871318944923073	-0.02067587996193815	0.0035778336768616564	-0.10850658218607405	-0.6565962505057261	0.81665532842855
0.9243341779621882	0.9871098803094505	-0.020808487109097915	0.0037433653054157042	-0.10858032565268412	-0.6510918212892762	0.8156910005317881
0.924539060897135	0.9870876267326593	-0.020941322752392945	0.003910384847201045	-0.10865119674116458	-0.645621021068233	0.8146955162005911
0.9247460392992298	0.9870651311785611	-0.021074388133077798	0.004078903377247839	-0.10871925178465675	-0.6401838162331753	0.8136694298496754
0.9249551403273151	0.9870423909854007	-0.02120768472583368	0.004248932402276675	-0.1087845465267631	-0.6347801574231065	0.8126132870589312
0.9251663913429595	0.987019403469991	-0.021341213895044023	0.004420483430271191	-0.10884713594027692	-0.6294099938519445	0.8115276271710872
0.9253798199920745	0.98699616591891	-0.021474976946116726	0.0045935680341928735	-0.10890707426292842	-0.6240732712700762	0.8104129829902502
0.9255954545614404	0.9869726755497106	-0.021608975344350467	0.004768198137660579	-0.10896441509649239	-0.618769923417977	0.8092698789693377
0.9258133236475082	0.9869489295469864	-0.021743210500682703	0.004944385742389095	-0.10901921130754448	-0.6134998808295421	0.8080988329648735
0.9260334561254252	0.9869249250658094	-0.021877683750709878	0.005122142900128716	-0.10907151502734314	-0.608263071726518	0.8069003565040688
0.9262558815576458	0.9869006591872064	-0.022012396599853948	0.005301482039005439	-0.10912137774994113	-0.603059412632017	0.8056749526281163
0.9264806297293281	0.9868761289688461	-0.022147350433833087	0.005482415584381843	-0.1091688502200409	-0.597888819845497	0.8044231184786147
0.9267077310165837	0.9868513314049057	-0.022282546737395707	0.005664956252048411	-0.10921398251812138	-0.5927512011334858	0.8031453433501695
0.9269372161122924	0.986826263456027	-0.022417986924285063	0.005849116823454748	-0.10925682400263678	-0.5876464624192649	0.8018421102889229
0.9271691162104622	0.9868009220292319	-0.022553672442898725	0.0060349102901109605	-0.10929742335040724	-0.5825745038887317	0.8005138951456341
0.9274034629744901	0.9867753039814197	-0.02268960475164616	0.00622234982381494	-0.10933582855052697	-0.5775352210999144	0.7991611668311969
0.9276402885979628	0.9867494061127554	-0.022825785348406454	0.006411448820923021	-0.10937208691497612	-0.5725285040623656	0.7977843870477113
0.927879625490837	0.9867232252010337	-0.022962215585701384	0.006602220647738266	-0.10940624503467382	-0.5675542441470532	0.7963840122103049
0.9281215068010986	0.9866967579446753	-0.02309889696539909	0.006794679052704637	-0.10943834886182705	-0.562612323390584	0.7949604905075176
0.9283659660997238	0.9866700009972149	-0.0232358309514421	0.006988837910206583	-0.10946844366283337	-0.5577026215407349	0.7935142638236249
0.9286130374173265	0.9866429509633452	-0.023373018986486273	0.007184711245585206	-0.10949657402881482	-0.5528250155391918	0.7920457676319377
0.9288627552747368	0.9866156043956195	-0.023510462504263793	0.007382313255028117	-0.10952278388383162	-0.5479793791818856	0.7905554309198576
0.9291151546914326	0.9865879577935773	-0.023648162929164426	0.007581658307697409	-0.10954711648987152	-0.5431655832436365	0.7890436762449142
0.9293702712526309	0.9865600075964442	-0.02378612170729962	0.007782760993959231	-0.10956961445682974	-0.5383834945125314	0.787510919439658
0.9296281410815601	0.9865317501862155	-0.023924340285199266	0.007985636098446955	-0.10959031974256915	-0.5336329766682425	0.7859575698850859
0.9298888007210261	0.9865031819006893	-0.024062820041492274	0.008190298502205763	-0.1096092736486547	-0.5289138927149614	0.7843840313387206
0.9301522874344642	0.986474299000527	-0.024201562441980868	0.008396763414317382	-0.10962651684762285	-0.5242260997771068	0.7827907002335234
0.9304186388035451	0.9864450977134125	-0.024340568820913944	0.00860504605111193	-0.10964208935908845	-0.5195694566298112	0.781177968224276
0.9306878931203684	0.98641557419112	-0.024479840582834183	0.008815161938670504	-0.10965603058140658	-0.5149438169408694	0.7795462199356786
0.9309600892136941	0.9863857245286167	-0.024619379104822127	0.009027126771235431	-0.10966837928407074	-0.5103490326800545	0.7778958341316209
0.931235266484735	0.9863555447601983	-0.0247591857497179	0.009240956433970472	-0.10967917361496887	-0.5057849537510799	0.7762271836202258
0.9315134648108978	0.9863250308701071	-0.024899261812322118	0.009456666923075955	-0.10968845110260572	-0.5012514298035283	0.7745406359601218
0.9317947247898679	0.9862941787658237	-0.025039608637419355	0.009674274529906692	-0.10969624867033075	-0.4967483064635198	0.7728365521038694
0.9320790875866192	0.9862629842949063	-0.025180227535891494	0.009893795716396144	-0.10970260263494855	-0.49227542815386427	0.771115287451008
0.9323665949182122	0.9862314432467245	-0.025321119772344695	0.010115247098043918	-0.1097075487127289	-0.4878326385268496	0.769377192065443
0.9326572891473968	0.986199551342256	-0.025462286605883417	0.010338645510584839	-0.10971112202709118	-0.48341977922105406	0.7676226102353053
0.9329512132639359	0.9861673042362017	-0.025603729274772852	0.010564007989680263	-0.10971335711318801	-0.47903669041436125	0.7658518807142539
0.9332484108860759	0.9861346975168915	-0.025745448991327732	0.010791351766190007	-0.10971428792333457	-0.47468321103715694	0.7640653368412121
0.9335489261982308	0.9861017267131907	-0.025887446906924214	0.011020694212801215	-0.10971394783283309	-0.4703591798813169	0.7622633070422625
0.9338528042083754	0.9860683872663302	-0.026029724227783345	0.01125205303445508	-0.10971236964518066	-0.46606443212074455	0.7604461134167063
0.9341600903722381	0.986034674571209	-0.02617228203188681	0.01148544597560439	-0.10970958559834071	-0.46179880491735825	0.758614074119121
0.934470830994595	0.9860005839324405	-0.026315121451257036	0.011720891119679246	-0.10970562736848442	-0.45756213194742523	0.7567675010891675
0.9347850729668497	0.9859661105932173	-0.026458243543282002	0.011958406683076775	-0.10970052607699682	-0.4533542473144813	0.7549067017511649
0.9351028639536144	0.9859312497149177	-0.026601649370543917	0.012198011150177063	-0.1096943122937	-0.44917498321045723	0.7530319780368204
0.935424252243164	0.9858959963935896	-0.026745339926543186	0.012439723153785647	-0.10968701604467433	-0.44502417213085443	0.7511436274031136
0.9357492868558428	0.9858603456481357	-0.026889316179057834	0.012683561550538734	-0.10967866681601382	-0.4409016456214434	0.7492419423218349
0.9360780175045691	0.9858242924247265	-0.027033579046370878	0.012929545384549126	-0.10966929356013407	-0.4368072349869964	0.7473272106433092
0.9364104946962297	0.9857878315857611	-0.027178129435609953	0.013177693956529523	-0.10965892469826816	-0.4327407702235345	0.7453997151376984
0.9367467695680279	0.9857509579278988	-0.027322968165162918	0.013428026694694726	-0.10964758813074947	-0.4287020822248512	0.7434597345771222
0.9370868941688109	0.985713666151293	-0.027468096080208834	0.013680563357531626	-0.10963531123320344	-0.42469099955954864	0.7415075422404208
0.937430921220813	0.9856759508858064	-0.02761351394305861	0.01393532384902694	-0.109622120869375	-0.42070735155863614	0.7395434074249867
0.9377789042569569	0.9856378066760446	-0.027759222485904157	0.01419232831369874	-0.1096080433916812	-0.4167509668515439	0.7375675947871476
0.9381308975776084	0.9855992279861879	-0.027905222385934934	0.014451597097210802	-0.10959310464787686	-0.41282167405823766	0.7355803647225454
0.9384869564275649	0.9855602091806884	-0.028051514331714798	0.014713150869069823	-0.10957732997833255	-0.40891930002127896	0.7335819725037956
0.9388471364640144	0.9855207445826673	-0.028198098798423964	0.014977010224497381	-0.10956074424474797	-0.4050436757943921	0.7315726713953349
0.9392114945325991	0.9854808283889649	-0.02834497636042805	0.015243196247070441	-0.10954337180076729	-0.4011946282962145	0.7295527084266038
0.9395800882454217	0.9854404547164896	-0.028492147509993848	0.01551173019037186	-0.10952523651492224	-0.3973719851717113	0.7275223269030653
0.9399529761844025	0.9853996175800438	-0.02863961273206433	0.01578263361844538	-0.1095063617655421	-0.39357557283704003	0.7254817654155702
0.9403302175509544	0.9853583109307957	-0.028787372358758466	0.016055928143224377	-0.1094867704630965	-0.38980522022244896	0.7234312598909137
0.9407118723969948	0.9853165286310736	-0.02893542665640224	0.016331635585650452	-0.10946648504391826	-0.38606075646245125	0.7213710424343337
0.9410980019781212	0.9852742644158173	-0.02908377595420227	0.016609778221847914	-0.10944552745536563	-0.3823420076657031	0.7193013395676303
0.941488668171143	0.9852315119564597	-0.029232420410988447	0.01689037835385054	-0.10942391919103336	-0.3786488028079355	0.7172223755074394
0.9418839339146736	0.9851882648128086	-0.029381360178708724	0.01717345861922736	-0.10940168127148851	-0.3749809695878933	0.7151343699213778
0.9422838631632742	0.9851445164381964	-0.029530595375736882	0.017459041948367726	-0.10937883425040751	-0.37133833512064623	0.7130375383249375
0.942688520550243	0.9851002602164872	-0.02968012595428156	0.01774715131521556	-0.1093553982380226	-0.3677207291455233	0.7109320939752469
0.9430979719332079	0.9850554894025189	-0.029829951896737858	0.018037810118038882	-0.10933139287391831	-0.3641279792110625	0.7088182451402835
0.9435122838772657	0.985010197178759	-0.029980073017371916	0.018331041802478545	-0.10930683736077468	-0.3605599154500891	0.7066961979172879
0.9439315241216496	0.9849643766044057	-0.030130489126418938	0.01862687018415494	-0.10928175044087031	-0.3570163666036692	0.7045661539444059
0.9443557614799835	0.9849180206264432	-0.030281199984196504	0.018925319367481815	-0.1092561504052273	-0.35349716113325963	0.7024283110665835
0.9447850657631982	0.9848711220882107	-0.030432205265502128	0.019226413681638778	-0.10923005510171516	-0.35000212803776304	0.700282863860931
0.9452195077686615	0.9848236737307308	-0.030583504548780477	0.01953017766378485	-0.10920348193922487	-0.34653109706113394	0.6981300038124895
0.9456591591456726	0.9847756682075363	-0.03073509726328541	0.019836635956398403	-0.10917644789936091	-0.34308389983856363	0.6959699200882157
0.9461040928806507	0.9847270980318382	-0.030886982849669033	0.020145813636346172	-0.10914896950983911	-0.3396603661910919	0.6938027972674721
0.9465543830026344	0.984677955608857	-0.031039160648621406	0.020457735998419255	-0.10912106286545821	-0.3362603266615644	0.6916288169403316
0.9470101045850776	0.9846282332357841	-0.0311916298944028	0.020772428547007636	-0.10909274363098245	-0.33288361260535276	0.68944815781534
0.9474713339279462	0.9845779230820834	-0.031344389767939344	0.02108991711170184	-0.10906402703263716	-0.3295300549727089	0.6872609949725051
0.9479381483022399	0.9845270172175371	-0.03149743930372405	0.021410227660768496	-0.1090349278766693	-0.3261994863205278	0.6850675012059906
0.9484106262970076	0.9844755075745766	-0.03165077749656767	0.02173338652944615	-0.10900546053028658	-0.3228917384259565	0.6828678455044968
0.9488888476058028	0.9844233859717647	-0.03180440322249761	0.022059420262146905	-0.10897563893736543	-0.31960664397884375	0.6806621941908609
0.9493728932157586	0.9843706440933815	-0.03195831529146347	0.022388355730671137	-0.10894547660895713	-0.31634403540368583	0.6784507101711313
0.9498628450801961	0.9843172735252989	-0.032112512334841824	0.022720219900698915	-0.10891498664583663	-0.3131037471972659	0.6762335545545161
0.9503587866168891	0.9842632657008995	-0.03226699295536178	0.023055040159177427	-0.1088841817094643	-0.3098856127009033	0.6740108845010161
0.9508608023567083	0.9842086119395754	-0.03242175560703361	0.023392844064347693	-0.10885307404574161	-0.30668946658868684	0.6717828549470062
0.9513689781864166	0.984153303420511	-0.0325767986623893	0.023733659498313433	-0.1088216754716575	-0.30351514340832286	0.6695496176363441
0.9518834011985537	0.9840973311992612	-0.03273212035728073	0.02407751455420726	-0.10878999738618536	-0.3003624786693719	0.6673113219113482
0.9524041600107536	0.9840406861732532	-0.03288771887826804	0.02442443773761797	-0.10875805075208632	-0.29723130701714023	0.6650681134479663
0.9529313441455723	0.9839833591495021	-0.033043592167911646	0.024774457541047106	-0.10872584613528984	-0.294121466102103	0.6628201370552131
0.953465044989692	0.9839253407405455	-0.03319973820148974	0.025127603070060556	-0.10869339364727999	-0.2910327909652164	0.6605675326763081
0.954005354935325	0.9838666214580956	-0.03335615472267829	0.025483903459848016	-0.10866070299866169	-0.28796511927174584	0.6583104391889414
0.9545523679711544	0.9838071916490706	-0.033512839408303234	0.025843388254410026	-0.1086277834639931	-0.2849182879709686	0.6560489920160826
0.9551061792360654	0.9837470415443864	-0.03366978973008435	0.02620608709967273	-0.10859464390944723	-0.28189213593942775	0.6537833251060393
0.9556668855963407	0.9836861611965586	-0.03382700311013768	0.026572030109514914	-0.10856129275866258	-0.2788865008969429	0.6515135686710317
0.9562345852283406	0.983624540525362	-0.033984476791889096	0.026941247578306803	-0.10852773801824543	-0.2759012218474502	0.6492398510313924
0.9568093779501694	0.9835621692821553	-0.03414220792314531	0.027313770183748812	-0.10849398725831272	-0.272936137424761	0.6469622973953201
0.9573913648979019	0.9834990370853723	-0.03430019345651634	0.027689628762679625	-0.10846004763169613	-0.26999108770911406	0.6446810312736354
0.9579806487329809	0.9834351333983647	-0.03445843019764723	0.028068854432587637	-0.10842592586150286	-0.2670659132305017	0.6423961737582579
0.9585773337878306	0.9833704475139956	-0.03461691483367909	0.028451478670786966	-0.1083916282325001	-0.26416045437975744	0.6401078430839514
0.9591815258313457	0.9833049685804642	-0.034775643860094345	0.028837533149195252	-0.10835716060426341	-0.26127455268649724	0.6378161556552238
0.9597933325857767	0.9832386855457018	-0.03493461370601996	0.029227050049914972	-0.10832252838112251	-0.258408048468391	0.6355212242057349
0.960412862944373	0.9831715872425802	-0.035093820518848816	0.029620061551038388	-0.10828773655593239	-0.25556078466097254	0.633223160874053
0.9610402277281053	0.9831036623073621	-0.03525326035143825	0.030016600294330925	-0.10825278966611576	-0.25273260334707026	0.6309220744650574
0.9616755392808517	0.983034899224023	-0.03541292904635435	0.030416699112366965	-0.10821769181542741	-0.24992334776024433	0.628618072082679
0.9623189117631888	0.9829652862929271	-0.03557282229984661	0.03082039119885568	-0.10818244665625737	-0.24713286106553076	0.626311258165996
0.9629704612561345	0.9828948116201361	-0.035732935674679674	0.031227710156368237	-0.10814705738278263	-0.24436098607800677	0.6240017342617054
0.9636303051807384	0.9828234631807211	-0.03589326444621386	0.031638689617347726	-0.10811152676084432	-0.24160756784485504	0.6216896011991103
0.9642985628162064	0.9827512287632453	-0.036053803720699974	0.03205336355363349	-0.10807585709755589	-0.23887245148306	0.6193749573354783
0.964975355564659	0.9826780959417504	-0.036214548485408504	0.032471766422514585	-0.10804005022545592	-0.23615548126399127	0.6170578977837236
0.9656608065766219	0.9826040521168642	-0.036375493505479375	0.03289393291617103	-0.10800410752051791	-0.23345650229894738	0.6147385158474434
0.9663550407003708	0.9825290845218838	-0.03653663330184686	0.03331989791471317	-0.10796802990208189	-0.23077536079993513	0.6124169032834206
0.9670581846953935	0.9824531802003638	-0.03669796219042709	0.03374969660112582	-0.10793181781883256	-0.22811190331814898	0.6100931496788108
0.9677703674475792	0.9823763259835882	-0.03685947431849076	0.034183364574346994	-0.10789547123501401	-0.22546597606075702	0.6077673418671693
0.968491719753225	0.9822985085146227	-0.03702116360179254	0.034620937698345206	-0.10785898963866683	-0.22283742584351757	0.6054395647712746
0.9692223742680248	0.9822197142545575	-0.03718302370170006	0.03506245205377113	-0.10782237204074895	-0.2202261003545557	0.6031099016663154
0.9699624657415435	0.9821399294579951	-0.03734504806546599	0.035507944061897466	-0.10778561695971858	-0.21763184739625044	0.6007784335314298
0.9707121310794586	0.9820591401671788	-0.03750722992603291	0.03595745050226703	-0.10774872241489968	-0.2150545147989453	0.5984452389814527
0.9714715090960314	0.9819773322395305	-0.0376695622353075	0.03641100834486855	-0.1077116859347497	-0.2124939513811834	0.596110395152645
0.9722407409447615	0.9818944913021452	-0.03783203774385491	0.03686865498852652	-0.10767450453153915	-0.2099500055806195	0.5937739764790091
0.9730199696702665	0.9818106028010032	-0.03799464889197243	0.03733042797357351	-0.10763717471875689	-0.20742252706289468	0.5914360561786915
0.9738093406601006	0.9817256519532862	-0.038157387892208905	0.03779636523101719	-0.10759969248451125	-0.20491136531439955	0.5890967049838789
0.9746090015946153	0.9816396237538247	-0.03832024670368386	0.038266505030897666	-0.10756205328928464	-0.20241636994417794	0.5867559914238984
0.9754191022462022	0.9815525029977691	-0.03848321697730852	0.03874088584338096	-0.10752425207022812	-0.1999373914109117	0.5844139825228988
0.976239794853265	0.9814642742414819	-0.03864629011771637	0.039219546537262506	-0.10748628321817208	-0.1974742799595825	0.582070742816828
0.977071233939509	0.981374921823159	-0.03880945723171728	0.03970252625170595	-0.1074481405805341	-0.195026886295491	0.5797263349980354
0.9779135763426683	0.9812844298609611	-0.03897270911999694	0.0401898643915014	-0.10740981745397413	-0.19259506158522874	0.5773808199347875
0.9787669811823809	0.9811927822577333	-0.03913603625704819	0.040681600586982725	-0.10737130657951624	-0.19017865762795538	0.5750342568564221
0.9796316103503839	0.9810999626497072	-0.03929942886986405	0.04117777495357652	-0.10733260011397755	-0.1877775255701137	0.5726867021160539
0.9805076280423554	0.9810059544581952	-0.03946287683214543	0.041678427797911456	-0.10729368964448502	-0.18539151735210255	0.5703382106001116
0.9813952007766836	0.9809107408890076	-0.03962636965459143	0.0421835996071424	-0.10725456618026942	-0.18302048570562493	0.5679888357538331
0.9822944978697405	0.9808143048829887	-0.03978989655758794	0.04269333129627684	-0.10721522012426755	-0.18066428296460454	0.5656386284189472
0.9832056912446484	0.9807166291381594	-0.0399534464185513	0.04320766407341206	-0.10717564127412879	-0.17832276170702574	0.5632876374683183
0.9841289554224198	0.980617696112342	-0.040117007754319575	0.043726639410012764	-0.10713581881463256	-0.17599577487168722	0.560935909933161
0.9850644676814438	0.9805174880078217	-0.04028056873313418	0.04425029910539204	-0.10709574130252904	-0.1736831754499687	0.5585834907007463
0.9860124078335734	0.9804159867971627	-0.04044411711893079	0.04477868513572489	-0.10705539666753804	-0.1713848171336215	0.5562304231814303
0.9869729587041103	0.9803131741737175	-0.0406076403379696	0.04531183989613387	-0.10701477218292167	-0.16910055323174833	0.5538767482117198
0.9879463055748362	0.9802090316132588	-0.04077112536611611	0.04584980586412941	-0.10697385447988511	-0.1668302381057501	0.5515225055334472
0.9889326369884734	0.9801035402899746	-0.040934558847992776	0.04639262601860414	-0.10693262950400581	-0.1645737253583588	0.5491677319311721
0.9899321442252818	0.9799966811346867	-0.04109792698990038	0.0469403435213995	-0.10689108252745634	-0.1623308691778429	0.546812462621315
0.9909450215717895	0.9798884348083894	-0.04126121558686582	0.04749300183757785	-0.10684919812741189	-0.16010152380672946	0.5444567307058367
0.9919714659298655	0.9797787817464064	-0.04142440994215208	0.04805064449431853	-0.10680696019147629	-0.15788554448047007	0.5421005681721948
0.9930116779760089	0.9796677020370397	-0.04158749503350669	0.04861331568208274	-0.10676435185889324	-0.15568278500845545	0.5397440033265873
0.9940658609055991	0.9795551755583538	-0.041750455293629085	0.04918105954159124	-0.1067213555608828	-0.15349310059683033	0.5373870637907808
0.995134221066242	0.9794411819132217	-0.04191327469324741	0.04975392047929378	-0.10667795298263415	-0.1513163465447999	0.5350297751271368
0.9962169683224287	0.9793257003932979	-0.04207593677599898	0.05033194333076829	-0.10663412503637222	-0.1491523776162038	0.5326721601496179
0.9973143155458364	0.979208710036405	-0.042238424560286064	0.05091517305527939	-0.10658985186947854	-0.14700104918160195	0.5303142401558076
0.9984264790995161	0.9790901895780157	-0.04240072059192008	0.051503654962273306	-0.10654511283182623	-0.14486221634089164	0.5279560339698808
0.9995536785463589	0.978970117485609	-0.04256280688002856	0.05209743452329812	-0.10649988647407968	-0.1427357345937683	0.5255975586722197
1.0006961366143023	0.9788484719657524	-0.04272466487300501	0.05269655732237175	-0.10645415053507719	-0.14062145996582684	0.5232388297454804
1.0018540799309015	0.9787252308894491	-0.0428862755416458	0.05330106940757082	-0.10640788189804525	-0.13851924773612695	0.5208798596508716
1.0030277383856105	0.9786003718637964	-0.04304761926601289	0.05391101692063585	-0.1063610566013388	-0.1364289537289899	0.5185206592563665
1.0042173455503278	0.9784738721911149	-0.04320867587270561	0.05452644628180515	-0.10631364980629832	-0.1343504336324835	0.5161612370681068
1.0054231386439259	0.9783457088768163	-0.04336942460674586	0.05514740413435447	-0.10626563578288417	-0.13228354316710403	0.5138015994077118
1.006645358314629	0.9782158586567812	-0.04352984408039285	0.05577393719643117	-0.1062169879020339	-0.13022813854067147	0.5114417509247793
1.0078842492754172	0.9780842979342865	-0.043689912334165526	0.056406092550173786	-0.10616767859355995	-0.12818407545869945	0.5090816934535667
1.0091400599124498	0.9779510028262871	-0.04384960676070539	0.05704391740137825	-0.10611767934441059	-0.1261512098923159	0.5067214268765396
1.0104130424199822	0.9778159491539326	-0.04400890409898159	0.0576874591101778	-0.10606696067543213	-0.12412939793480987	0.5043609489496774
1.011703452660526	0.9776791124624562	-0.04416778039347593	0.05833676508180234	-0.10601549212855345	-0.12211849609847275	0.5020002556393964
1.013011551420707	0.9775404678933393	-0.0443262111228648	0.058991883356571725	-0.10596324219770117	-0.12011835946470534	0.4996393389288851
1.0143376023089685	0.9773999904127563	-0.04448417091714953	0.05965286151205786	-0.1059101783931377	-0.11812884503252812	0.4972781907381038
1.0156818738245028	0.9772576545980334	-0.044641633784557676	0.060319747659327023	-0.10585626713874637	-0.11614980861576686	0.4949167992529741
1.0170446385783183	0.977113434726322	-0.04479857298880911	0.060992590007012924	-0.10580147378232099	-0.11418110615618735	0.49255515044543974
1.018426173268255	0.9769673047835483	-0.04495496102043078	0.06167143680586803	-0.10574576257523997	-0.11222259383766309	0.49019322819283956
1.0198267588610581	0.9768192384517348	-0.04511076959134666	0.062356336394526854	-0.10568909664319998	-0.11027412790304338	0.4878310140387871
1.021246680984048	0.9766692090745183	-0.04526596965018982	0.06304733734427624	-0.1056314379476936	-0.10833556420832395	0.48546848662452435
1.0226862295024406	0.9765171897090675	-0.045420531306576056	0.06374448820467714	-0.10557274727976361	-0.1064067589086985	0.48310562249191685
1.0241456991768982	0.976363153064177	-0.045574423873304674	0.06444783777429505	-0.10551298420921673	-0.10448756766434886	0.48074239508345423
1.0256253886685747	0.9762070716131723	-0.04572761573162841	0.06515743457137298	-0.10545210710062443	-0.10257784704766414	0.47837877644200555
1.0271256019172808	0.976048917456678	-0.045880074446980695	0.06587332744802712	-0.10539007303150723	-0.10067745282012727	0.4760147350580625
1.0286466476632283	0.9758886623817702	-0.046031766685715264	0.06659556530535538	-0.10532683778551664	-0.09878624068435653	0.4736502367523503
1.030188839274156	0.9757262778891698	-0.04618265816705528	0.06732419695898645	-0.1052623558327242	-0.09690406658932435	0.471285245022027
1.031752494796779	0.9755617351971444	-0.04633271363843775	0.0680592711119889	-0.10519658030003724	-0.09503078673789435	0.4689197210194095
1.033337937781007	0.9753950051645797	-0.04648189692237546	0.06880083668728552	-0.1051294629080754	-0.09316625669404355	0.46655362238343145
1.034945496730661	0.9752260583590935	-0.04663017082881642	0.06954894251047987	-0.10506095396470598	-0.09131033216022567	0.46418690417048436
1.036575505033318	0.9750548650750548	-0.04677749711663756	0.0703036372214026	-0.10499100233813484	-0.08946286913659177	0.46181951901789653
1.0382283019749405	0.9748813952382003	-0.04692383655106172	0.07106496968469128	-0.10491955538237724	-0.08762372286854218	0.4594514157468848
1.039904231693007	0.9747056185272965	-0.04706914877313951	0.07183298844328023	-0.1048465589501605	-0.08579274914189691	0.45708254096845613
1.0416036437373313	0.9745275043273949	-0.04721339231586152	0.07260774191738319	-0.10477195733628389	-0.08396980373424176	0.4547128383320043
1.043326893382392	0.9743470217098553	-0.047356524593788904	0.0733892784826524	-0.1046956932301495	-0.08215474218566465	0.45234224816887725
1.0450743416426447	0.9741641394441198	-0.04749850186552647	0.07417764640976801	-0.10461770768013229	-0.08034741990169274	0.4499707075614876
1.0468463546573779	0.9739788260759595	-0.047639279146624476	0.07497289352110756	-0.10453794008559551	-0.07854769288377027	0.44759815124232677
1.0486433056005693	0.9737910497422503	-0.047778810323004135	0.07577506797982723	-0.10445632807440124	-0.07675541588921381	0.44522450910425565
1.0504655720911382	0.9736007784569292	-0.04791704790661044	0.07658421705851978	-0.10437280758207837	-0.07497044515768399	0.44284970972966353
1.052313539197486	0.9734079798128765	-0.04805394322836296	0.0774003884083008	-0.1042873126766684	-0.07319263552080095	0.4404736764913906
1.05418759715162	0.9732126212372504	-0.04818944622125272	0.0782236289667109	-0.10419977562321281	-0.07142184277255609	0.43809633062367764
1.0560881427338227	0.9730146698641835	-0.048323505483537456	0.07905398549685562	-0.10411012677949177	-0.06965792242076391	0.43571758948386125
1.0580155792395554	0.9728140925564044	-0.04845606823104214	0.07989150449169849	-0.10401829455499968	-0.06790072985269832	0.4333373666847028
1.0599703162987906	0.9726108559429366	-0.04858708024014499	0.08073623201446296	-0.10392420537621574	-0.06615012061991525	0.4309555723910203
1.0619527702353313	0.9724049264014176	-0.048716485827514	0.08158821377223134	-0.10382778362510049	-0.06440595022748545	0.42857211294341657
1.06396336384008	0.9721962701022342	-0.04884422778942068	0.08244749493378623	-0.10372895160454566	-0.06266807445203773	0.4261868911971914
1.066002526907256	0.9719848529743168	-0.048970247389972785	0.08331412027313517	-0.1036276294654994	-0.06093634898984343	0.42379980594229516
1.0680706961267485	0.9717706407388069	-0.04909448430570969	0.08418813403307512	-0.10352373516394973	-0.0592106296789858	0.421410752102127
1.0701683153164183	0.9715535989084374	-0.04921687659092742	0.0850695799317393	-0.10341718439992466	-0.05749077242846139	0.41901962052665676
1.0722958356789367	0.9713336927855015	-0.04933736064203653	0.08595850117497664	-0.1033078905534629	-0.055776633140946566	0.41662629776864785
1.0744537157668812	0.97111088749112	-0.049455871143575254	0.08685494034307462	-0.10319576463392587	-0.05406806787907247	0.4142306661935364
1.0766424213184485	0.970885148008889	-0.04957234100787673	0.08775893922351957	-0.10308071523525221	-0.05236493312153329	0.4118326042159338
1.078862425988559	0.9706564391373297	-0.049686701361836054	0.08867053901148687	-0.10296264844292588	-0.050667085320939366	0.4094319855495396
1.0811142109657859	0.9704247255585957	-0.049798881471723476	0.08958978004499474	-0.1028414677975044	-0.048974381343827623	0.4070286796899242
1.083398265369085	0.9701899718280192	-0.049908808708836815	0.09051670185972942	-0.10271707421583531	-0.047286678302936744	0.404622551537733
1.0857150868416638	0.9699521423449877	-0.05001640852018719	0.09145134331599043	-0.10258936589876182	-0.04560383327197719	0.40221346084020154
1.08806518146372	0.9697112013953937	-0.05012160436335821	0.09239374244320352	-0.10245823827358366	-0.04392570352001774	0.3998012623635248
1.090449062567036	0.9694671133077815	-0.05022431759594953	0.09334393584768662	-0.10232358399813678	-0.042252147496547945	0.397385807151265
1.092867253095673	0.9692198422476015	-0.05032446752089847	0.09430195953651652	-0.10218529276475094	-0.040583023300021365	0.39496694015493794
1.095320284570387	0.968969352361484	-0.050421971276058256	0.09526784837217947	-0.10204325129100647	-0.038918189592587166	0.3925445013685167
1.0978086970557437	0.9687156078200622	-0.05051674377161855	0.09624163593154662	-0.1018973432545993	-0.03725750577241714	0.39011832589936185
1.1003330401494027	0.9684585727583954	-0.05060869766434088	0.09722335475966029	-0.10174744916620873	-0.035600831473826304	0.3876882430477926
1.1028938726809443	0.9681982113500993	-0.05069774327827295	0.09821303610987639	-0.10159344631489405	-0.03394802695321056	0.38525407666626976
1.1054917633449635	0.9679344877882405	-0.050783788558777104	0.09921071004387187	-0.10143520865642675	-0.03229895286122971	0.3828156446125127
1.1081272900605577	0.9676673663976986	-0.05086673898141258	0.10021640503565098	-0.10127260677658878	-0.030653470838046076	0.38037275940798837
1.1108010412031406	0.9673968115595644	-0.050946497521631814	0.1012301482901353	-0.10110550773860556	-0.029011442923224325	0.37792522713588655
1.1135136141021469	0.9671227879147856	-0.051022964537685234	0.10225196501455858	-0.1009337750977085	-0.02737273267387093	0.375472848867604
1.1162656181971384	0.9668452600990288	-0.051096037788394943	0.1032818794469804	-0.100757268621262	-0.025737203442961036	0.3730154178414745
1.1190576724723245	0.9665641930585807	-0.05116561228227246	0.10431991371532398	-0.10057584436616036	-0.02410472015519539	0.37055272185305627
1.1218904076920486	0.9662795518838785	-0.05123158025995764	0.10536608849850394	-0.10038935444987902	-0.022475148190314452	0.3680845413059984
1.1247644643394827	0.965991302078506	-0.051293831065495725	0.10642042208043116	-0.10019764709737654	-0.020848354800473888	0.3656106510691434
1.127680496535377	0.9656994092303728	-0.051352251153019134	0.1074829316029183	-0.10000056629087843	-0.019224207106099605	0.3631308171357783
1.1306391681037078	0.9654038394739423	-0.051406723917365255	0.10855363142468184	-0.09979795193895916	-0.01760257456818787	0.3606448000693006
1.1336411552542915	0.9651045592915499	-0.05145712966915548	0.10963253390527966	-0.09958963960352807	-0.015983327706784112	0.358152352734096
1.1366871477616098	0.9648015354703696	-0.05150334556260986	0.11071964961043142	-0.09937546031761704	-0.014366337748946136	0.3556532194006124
1.1397778458886	0.9644947354859489	-0.05154524545818064	0.1118149859929732	-0.09915524070054889	-0.012751478536517664	0.35314713833241357
1.1429139644925446	0.9641841271743793	-0.05158269989552803	0.11291854863419729	-0.09892880256748647	-0.011138624612947248	0.3506338384602374
1.146096231720678	0.9638696789473381	-0.051615575975791694	0.11403034053556833	-0.09869596291297454	-0.009527652225876714	0.3481130405339114
1.1493253893738726	0.9635513598447064	-0.05164373727036519	0.11515036200191053	-0.09845653377638501	-0.007918439437026213	0.3455844568855886
1.1526021922334115	0.963229139693251	-0.0516670437203383	0.11627861015851486	-0.09821032218268451	-0.006310866750943196	0.34304779199497776
1.1559274104992416	0.9629029889633609	-0.051685351557858486	0.11741507953290739	-0.09795712984791345	-0.004704816219763505	0.3405027406357748
1.1593018289372186	0.9625728789550556	-0.05169851319466475	0.11855976148184949	-0.09769675312466625	-0.0031001722090008843	0.3379489886097102
1.162726247722973	0.9622387818216777	-0.05170637712234523	0.11971264419471313	-0.09742898281835895	-0.0014968213339396845	0.33538621215637066
1.166201483907307	0.9619006705390206	-0.051708787805465554	0.12087371288479626	-0.09715360394792752	0.00010534785337714325	0.33281407693081283
1.1697283673388812	0.9615585194185597	-0.05170558557123639	0.12204294812129445	-0.096870395944509	0.001706442620408067	0.3302322410695715
1.1733081285028077	0.961212266767705	-0.05169660524368064	0.1232204526253445	-0.09657910077295528	0.0033067378453873987	0.32764007578038773
1.1769419140399957	0.9608618622384285	-0.051681675336811984	0.1244062884666598	-0.09627946091693443	0.004906451007431891	0.325037025368559
1.180630598333489	0.9605072849208395	-0.05166061997475216	0.12560041724620802	-0.09597123560015437	0.006505664505291799	0.3224227357206079
1.1843750755021722	0.9601485151195686	-0.05163325872598301	0.1268027968868828	-0.09565417734800857	0.00810445870720355	0.31979683953467
1.1881762569097398	0.9597855347420869	-0.05159940649442831	0.12801338044604366	-0.09532803205516319	0.009702910382977537	0.3171589581745893
1.1920350719945472	0.9594183273730239	-0.05155887339893419	0.12923211600325468	-0.0949925387793914	0.011301092597735655	0.3145087011257854
1.195952469618298	0.9590468783074534	-0.051511464640313656	0.13045894668780378	-0.09464742948411926	0.012899074781948261	0.3118456651179415
1.1999294180814	0.9586711747194862	-0.05145698037720768	0.13169381026306617	-0.0942924288918966	0.014496922217601172	0.3091694341775358
1.2039669061843792	0.9582912057397989	-0.05139521558760081	0.1329366390212916	-0.09392725424320078	0.01609469593238877	0.3064795789675883
1.208065943919876	0.9579069625775355	-0.051325959929570994	0.13418735953861732	-0.09355161508268023	0.01769245240971966	0.3037756563922189
1.2122275623070746	0.9575184387315672	-0.051248997615078215	0.1354458921496327	-0.09316521312167242	0.019290242944140997	0.30105720976463984
1.2164528163418518	0.9571256299205776	-0.05116410722366624	0.13671215134256304	-0.0927677418083687	0.020888114167537036	0.29832376694201224
1.220742783099838	0.9567285344765862	-0.051071061600579656	0.1379860446610922	-0.09235888634286579	0.02248610667753857	0.2955748416396146
1.2250985646877885	0.9563271532972896	-0.0509696276603327	0.13926747304406972	-0.09193832323711941	0.02408425549053888	0.29280993158945956
1.2295212894155925	0.9559214899782367	-0.05085956621206145	0.14055633058659733	-0.0915057200302864	0.02568258975144299	0.29002851789599493
1.2340121121812742	0.9555115510300277	-0.050740631799870255	0.1418525040407943	-0.0910607350761732	0.027281132121025644	0.2872300648953778
1.238572213652357	0.9550973462164468	-0.05061257257942309	0.14315587195222151	-0.09060301745227405	0.02887989772513327	0.28441402074187455
1.2432028059543305	0.954678888315076	-0.05047513000968696	0.14446630562623802	-0.09013220621292264	0.030478895350978523	0.2815798139772786
1.2479051283528302	0.9542561938030145	-0.05032803881719603	0.145783667191261	-0.08964793063892833	0.0320781250776699	0.2787268563031016
1.2526804540134533	0.9538292825552442	-0.05017102663531807	0.14710781077322324	-0.08914980936286168	0.033677579713530775	0.2758545385525407
1.2575300881443856	0.9533981783402656	-0.0500038138898568	0.14843858118199657	-0.08863745036169277	0.035277243193059644	0.2729622319620836
1.2624553681826274	0.9529629091444057	-0.04982611363495387	0.1497758131607512	-0.08811045074977313	0.03687708967775735	0.2700492881513169
1.267457666495502	0.9525235072912015	-0.04963763129894351	0.15111933128217248	-0.08756839630258383	0.038477083434917306	0.2671150376103082
1.2725383936539443	0.9520800095353652	-0.0494380643906173	0.1524689499250934	-0.08701086090252913	0.04007717879862335	0.2641587879041483
1.2776989990580443	0.9516324574133537	-0.0492271022944757	0.1538244724765131	-0.08643740626162441	0.04167731920340649	0.26117982345888735
1.2829409678743493	0.9511808979306431	-0.04900442623052975	0.15518568954336406	-0.08584758206529573	0.04327743506477849	0.2581774074341332
1.2882658289869875	0.9507253833176966	-0.04876970876112868	0.15655238000193716	-0.0852409248896056	0.044877445009691944	0.25515077724629187
1.2936751508819573	0.9502659718552996	-0.0485226137952252	0.15792430883147784	-0.08461695846286005	0.04647725331616773	0.25209914704802455
1.2991705453051137	0.9498027280525349	-0.04826279627248241	0.15930122692715204	-0.08397519306142137	0.048076749688885145	0.24902170573139454
1.304753667707614	0.949335723127822	-0.047989901987158516	0.16068287002264192	-0.08331512527032085	0.04967580799072816	0.2459176167691399
1.3104262185178555	0.9488650354461307	-0.04770356738198303	0.16206895776995853	-0.08263623765611591	0.05127428516208671	0.2427860175787648
1.3161899403854702	0.9483907513151256	-0.04740341956089945	0.16345919179318152	-0.08193799893698603	0.05287201896367408	0.23962602108481612
1.322046617773578	0.9479129656034387	-0.04708907621998568	0.16485325431128592	-0.08121986390706556	0.054468826392268466	0.23643671591532386
1.3279980787348349	0.9474317822060748	-0.04676014548118067	0.166250807238893	-0.0804812731139036	0.05606450264637241	0.23321716538774132
1.334046189102733	0.9469473151479065	-0.04641622616949305	0.1676514894674943	-0.07972165350283703	0.05765881801641471	0.22996641057379028
1.3401928517121342	0.9464596892895772	-0.04605690787286804	0.16905491535801945	-0.07894041849784099	0.059251516175188895	0.22668347054849006
1.3464399944726984	0.945969041926127	-0.0456817717148001	0.1704606707170717	-0.07813696956201906	0.0608423096228795	0.2233673485126497
1.3527895679013866	0.945475523621048	-0.045290390679361324	0.17186831105098155	-0.07731069666251592	0.0624308777407642	0.22001703270771683
1.3592435299771501	0.9449793000193576	-0.04488233080248027	0.1732773570852396	-0.07646098047486162	0.0640168617634881	0.2166315039294232
1.3658038341817555	0.944480553362077	-0.04445715233148865	0.17468729123606735	-0.07558719434156592	0.06559986085463107	0.21320974113532018
1.3724724086510645	0.9439794846164052	-0.0440144116303231	0.1760975524349031	-0.07468870759207616	0.06717942635061806	0.20975073148822146
1.3792511296858594	0.9434763159178542	-0.04355366370640928	0.1775075302026844	-0.07376488987976026	0.06875505519665702	0.2062534830178043
1.3861417893581904	0.942971293294146	-0.043074465440108074	0.17891655807717735	-0.07281511663899924	0.07032618269213599	0.20271703997226584
1.3931460510464955	0.9424646900576287	-0.04257638002382849	0.18032390533618964	-0.0718387765959766	0.07189217336937408	0.19914050394621438
1.4002654096920537	0.9419568095716296	-0.042058981506500906	0.18172877063520268	-0.07083527908899757	0.0734523140340169	0.19552305212471074
1.4075011164648554	0.9414479902102795	-0.041521862409862824	0.18313026974571345	-0.06980406692575462	0.07500580027173342	0.1918639731406644
1.4148541057651103	0.9409386096134996	-0.04096464189095413	0.18452742549188433	-0.06874462967297401	0.0765517254431291	0.18816270099722118
1.4223249097354882	0.9404290892082026	-0.04038697556701077	0.18591915716251425	-0.06765651951976377	0.07808906911196456	0.18441885463537008
1.42991355753638	0.9399198990308101	-0.0397885673340923	0.1873042693043491	-0.06653937024780815	0.07961668479452705	0.1806322844522714
1.4376194565349294	0.9394115628562942	-0.03916918354266718	0.18868143988358665	-0.0653929198825981	0.08113328700833175	0.17680312710635232
1.4454412756543278	0.9389046621160037	-0.038528668006114375	0.19004921190037635	-0.06421703413363	0.08263744210214863	0.17293185852216916
1.4533768277020764	0.9383998387437952	-0.03786695803053126	0.19140598796308403	-0.06301173104101644	0.08412756227967581	0.16901934687237252
1.4614229618153618	0.9378977961783369	-0.03718410045394306	0.19275002978049474	-0.06177720506136321	0.08560190493345564	0.16506690023312945
1.469575486609694	0.9373992972945372	-0.03648026571599838	0.19407946568191575	-0.06051384720006322	0.0870585806580247	0.16107629913520574
1.477829131293625	0.936905159054834	-0.03575575891180796	0.19539230648775624	-0.059222259627031766	0.08849557024853856	0.15704981095256648
1.4861775668364443	0.9364162429238603	-0.03501102537234729	0.1966864720299429	-0.057903260767588005	0.0899107531696364	0.15299017588097016
1.4946135037775403	0.9359334406792681	-0.03424664858440722	0.19795982902077214	-0.05655787748525394	0.09130194823309247	0.14890055708165464
1.5031288566247674	0.9354576569583803	-0.03346334058936258	0.1992102364966419	-0.05518732511592706	0.09266696235945428	0.14478446046745494
1.5117149730024837	0.9349897893863189	-0.03266192440014471	0.2004355964899065	-0.05379297494463457	0.09400364489734492	0.14064562538317765
1.520362916456663	0.9345307076382138	-0.0318433089487184	0.20163390635213796	-0.052376310327482536	0.09530994365414416	0.13648789172320472
1.5290637519880703	0.934081234720383	-0.03100846111931124	0.2028033042508971	-0.05093887947511505	0.09658395347107214	0.13231506789344968
1.5378088314945655	0.9336421307938723	-0.030158375302390638	0.20394210725963202	-0.049482245501957206	0.09782395680137061	0.12813080051239886
1.5465900286859033	0.9332140820938536	-0.02929404568107841	0.20504883571063245	-0.048007942445004066	0.09902844947147903	0.12393846946764718
1.5553999123764635	0.9327976950411359	-0.028416443016554754	0.2061222239409099	-0.04651743982486694	0.10019615183024574	0.11974111288090988
1.5642318585162596	0.9323934949466297	-0.027526496603864904	0.20716121930860873	-0.04501211644760167	0.10132600736143711	0.11554138115063117
1.573080095388184	0.932001928929273	-0.026625082616362532	0.20816497071610313	-0.04349324511374948	0.10241717010863245	0.1113415222022605
1.5819396990137795	0.9316233716170271	-0.02571301769781104	0.20913281049738405	-0.04196198596846298	0.10346898509116785	0.107143389463504
1.5908065431679401	0.9312581328944727	-0.024791057765622817	0.21006423164933397	-0.04041938820254247	0.10448096383164102	0.10294847027694026
1.5996772363065155	0.9309064659155664	-0.02385989894934807	0.21095886498096542	-0.038866394811712626	0.10545275992764062	0.09875791939087698
1.6085490325569352	0.9305685756789326	-0.0229201820930471	0.21181645538473648	-0.03730385276814435	0.10638414376352531	0.09457260367577978
1.6174197434127136	0.930244626892092	-0.021972498084214698	0.2126368404191267	-0.035732524021014934	0.10727497979249809	0.09039314556376493
1.626287661833169	0.9299347506969896	-0.021017392671741367	0.21341993219944091	-0.03415309517014565	0.10812520744126104	0.08621995986618111
1.6351514699755898	0.9296390513013183	-0.020055373766019183	0.21416569987471384	-0.032566190831097165	0.1089348226585418	0.08205329766822957
1.6440101918013854	0.9293576104122995	-0.019086914528344115	0.21487415793434342	-0.03097237968549808	0.10970386578388279	0.07789326861366958
1.6528631157523896	0.9290904921501745	-0.01811246020383746	0.2155453535145924	-0.02937218643259999	0.11043240830951162	0.07373987690069479
1.6617097413777224	0.9288377465954106	-0.017132432814704408	0.21617935731837987	-0.02776609996172277	0.11112054353664272	0.06959304572356183
1.6705497488730725	0.9285994122519825	-0.016147233655486704	0.21677625737595604	-0.026154577744165977	0.11176838028235062	0.06545263078013742
1.6793829634297053	0.928375518365522	-0.015157246605519524	0.21733615325275416	-0.02453805143943454	0.11237603703666522	0.061318436094775
1.688209318017578	0.9281660869480928	-0.014162841843918072	0.21785915105719714	-0.02291693304499826	0.11294363695241133	0.05719023047864774
1.6970288346151783	0.9279711340598205	-0.013164377671836305	0.21834536035060864	-0.02129161786973437	0.11347130486428347	0.05306775529930908
1.7058415953212827	0.9277906711143455	-0.012162203602931363	0.21879489102439345	-0.01966248951388343	0.11395916423831408	0.04895073695590658
1.714647756219549	0.9276247051363673	-0.011156658689270342	0.21920785280388688	-0.018029917059302195	0.11440733693938918	0.04483887937345415
1.7234474996612084	0.9274732401682187	-0.010148076915712132	0.21958435189670575	-0.01639426372168829	0.11481593986887265	0.04073188527441007
1.7322410437039395	0.9273362773671388	-0.009136786156665412	0.21992449090456084	-0.014755885011073949	0.11518508511473269	0.03662945075802271
1.7410286363970704	0.9272138153947406	-0.008123108876791756	0.2202283680019564	-0.01311512972084242	0.11551487927851442	0.03253126698691678
1.749810537286028	0.9271058508972714	-0.0071073643397157145	0.2204960758844783	-0.011472343344835082	0.11580542252629333	0.028437027852978733
1.7585870238495576	0.9270123785582608	-0.006089867965840706	0.22072770177039389	-0.009827866871073091	0.11605680875827938	0.024346426035863605
1.7673583777854514	0.9269333913788037	-0.005070933029180959	0.22092332682757823	-0.008182039357480854	0.11626912513157121	0.020259158481710688
1.7761249032692066	0.9268688806125333	-0.004050868653716871	0.22108302644559963	-0.006535194526593217	0.11644245247818305	0.016174917002628676
1.7848868909938793	0.9268188361448902	-0.003029984116201285	0.22120686939642675	-0.004887667545266466	0.1165768644959011	0.012093404159964051
1.7936446498094318	0.9267832462966907	-0.0020085852940295223	0.22129491840931695	-0.0032397891198816323	0.11667242845390222	0.00801431766807232
1.8023984803281774	0.9267620980314939	-0.0009869778673380748	0.22134722973438165	-0.0015918904970144555	0.11672920478140092	0.003937361851188589
1.8108528859907151	0.9267553686649116	-1.1472225079633969e-13	0.22136387371312796	-7.028579107615229e-14	0.11674726943760382	-4.812938242393372e-13
