# Supplementary material for: Multi-orbit lunar GNSS constellation design with distant retrograde orbit and Halo orbit combination
Source: Sci Rep. 2023 Jun 22;13:10158. doi: 10.1038/s41598-023-37348-x (PMC10287729; doi:10.1038/s41598-023-37348-x)
Supplement: Supplementary file 1 — Supplementary Information. [file 41598_2023_37348_MOESM1_ESM.zip › supplement materials of the manuscript/Figure 3/Halo Orbit/L1N/272.csv]

Time (TU)	X (LU)	Y (LU)	Z (LU)	VX (LU/TU)	VY (LU/TU)	VZ (LU/TU)
0	0.8898496623027635	0	0.19678586052931835	-7.83528237545273e-15	0.20522250852973503	-1.5848023966108496e-15
0.0037953744373205077	0.8898516790245272	0.0007788885438356401	0.19678246028805646	0.0010627227539241153	0.2052164071540061	-0.0017917807360215735
0.011599647319333401	0.8898684994375392	0.0023802883612150418	0.19675409997562185	0.0032477846783898726	0.2051655171510716	-0.005476096049806798
0.019407960694698717	0.8899023928163284	0.003981918238580535	0.19669694977146554	0.0054334563276672	0.2050629641220402	-0.009162166865289296
0.027220467550835115	0.8899533813747936	0.005583404975777228	0.19661096461422753	0.007619428250757528	0.20490866278014008	-0.012849963257684229
0.03503724870563898	0.8900214852043338	0.007184359204002417	0.1964960991546763	0.009805369564533921	0.20470252504119432	-0.016539421639221355
0.04285837806164476	0.8901067222522795	0.00878438873186592	0.19635230776221463	0.011990946168508449	0.2044444599812192	-0.020230475861641513
0.0506839306409868	0.8902091083441289	0.010383100145128835	0.19617954445397218	0.014175822934504178	0.20413437364027237	-0.023923061308256964
0.05851397315268304	0.8903286570246227	0.011980096834111841	0.1959777631260503	0.016359661015909504	0.20377216935347514	-0.027617110746516887
0.06634857003476809	0.8904653795614627	0.013574980189617496	0.1957469175069697	0.018542119483469385	0.20335774756801467	-0.031312557488477256
0.07418776720203785	0.8906192845655293	0.015167346263964675	0.195486961755372	0.020722850753507854	0.20289100680096073	-0.0350093280406853
0.08203161082711682	0.8907903782003108	0.016756789572880477	0.19519785005986479	0.02290150578303321	0.20237184278959922	-0.03870735128563926
0.08988012337332547	0.8909786635644831	0.018342898219491293	0.1948795376326399	0.025077727377589516	0.20180015012773672	-0.04240654751049992
0.09773331759571792	0.8911841407959982	0.019925256744548335	0.1945319804820243	0.027251154073021512	0.20117582169283055	-0.04610683534909905
0.1055911864222035	0.8914068066493376	0.021503444100715027	0.19415513607319557	0.029421417327757292	0.2004987496508136	-0.04980812736046809
0.11345369197988674	0.8916466539142508	0.023077031506165278	0.1937489642568254	0.03158813852323495	0.1997688269255381	-0.05351032522203507
0.12132078332453207	0.891903671661586	0.024645586074879898	0.19331342679679475	0.03375093390202088	0.19898594613325804	-0.05721332845079348
0.12919237087125962	0.8921778441655913	0.026208665800608037	0.19284848913901292	0.03590940759053181	0.19815000252649786	-0.06091702274592495
0.13706833194266627	0.8924691506810619	0.02776582082349127	0.19235412073482486	0.03806315324467508	0.19726089432324154	-0.0646212830006726
0.14494850524670252	0.8927775648498242	0.02931659252029519	0.191830295994701	0.04021175267883672	0.19631852415117168	-0.06832597111432649
0.15283268522506083	0.8931030540337678	0.030860512626084857	0.19127699537099685	0.042354774509134836	0.1953228007069572	-0.07203093375909365
0.16072061819141278	0.8934455786590478	0.032397102767250774	0.19069420642759993	0.04449177333624238	0.19427364037521375	-0.07573600100339299
0.16861198994735158	0.893805091118706	0.03392587240629806	0.1900819256690142	0.04662228668216972	0.19317097019888535	-0.07944098094812056
0.17650642598613125	0.8941815351372918	0.035446319325048214	0.18944015959438004	0.04874583541279137	0.1920147294401685	-0.08314566029240904
0.18440347467362947	0.894574844280585	0.03695792690361383	0.18876892722126462	0.05086191964650459	0.19080487377595834	-0.08684979692278069
0.1923026052229623	0.8949849410454944	0.038460164375855026	0.18806826163900742	0.0529700187538548	0.18954137773591456	-0.09055311946352906
0.20020319855140284	0.8954117355449377	0.03995248581942933	0.18733821227265965	0.055069589535251304	0.18822423841312835	-0.09425532349768545
0.20810452992635262	0.8958551236228148	0.041434327746487726	0.1865788481482797	0.057160062349924226	0.18685348097909257	-0.09795606395496911
0.2160057654134714	0.8963149855868743	0.04290510946871189	0.18579026013337274	0.05924084106010403	0.18542916235269397	-0.10165495397889651
0.22390594373153078	0.8967911840240005	0.044364230889585125	0.1849725647851148	0.06131129925910398	0.18395137777946952	-0.10535155696289819
0.2318039697956575	0.897283562155981	0.04581107267796342	0.18412590731638	0.06337077975907579	0.18242026583433887	-0.10904538406144731
0.2396985978329825	0.8977919414632336	0.047244994713391913	0.18325046586825017	0.06541859152103362	0.1808360158093998	-0.11273588681469458
0.24758842197808664	0.8983161196403203	0.04866533613766734	0.1823464552709153	0.06745400874452273	0.17919887421224062	-0.1164224532596659
0.2554718585036775	0.89885586789602	0.05007141412876938	0.18141413199943046	0.06947626800231076	0.1775091534735825	-0.12010440010837645
0.2633471441469043	0.8994109292352481	0.05146252580676958	0.18045379750810464	0.07148456973646312	0.17576723777691525	-0.12378097241040578
0.2712123130741634	0.8999810152046209	0.05283794656977138	0.17946580429844194	0.07347807448943779	0.17397359391514555	-0.12745133318895288
0.2790652040904815	0.9005658047050258	0.054196934016976006	0.17845055849784025	0.07545590706737478	0.17212877590634293	-0.13111456713318767
0.2869034475906247	0.9011649413893734	0.05553872848062737	0.1774085249731494	0.07741715570710378	0.17023343430585147	-0.13476967474848806
0.29472446407146646	0.9017780318980206	0.05686255578452038	0.17634023108758318	0.07936087435936348	0.1682883231730487	-0.13841557180453581
0.3025254730429496	0.9024046450036136	0.05816763188156078	0.17524626896330747	0.0812860876674397	0.16629430444263638	-0.14205109351123738
0.3103035026501448	0.9030443110046221	0.05945316762444542	0.1741272973900049	0.083191796140749	0.16425235177888833	-0.14567499888669666
0.3180554017073845	0.9036965215237414	0.0607183739173418	0.17298404310256538	0.08507698191128381	0.16216355341762118	-0.1492859760984613
0.32577786431838457	0.9043607306283434	0.06196246882178411	0.17181729980718569	0.08694061747049729	0.16002911103502104	-0.1528826535057994
0.33346745761682817	0.905036356594185	0.06318468490907436	0.17062792611790217	0.08878167494116569	0.15785033674937837	-0.15646361198480224
0.34112065736303804	0.905722784773367	0.06438427751446477	0.1694168415694727	0.09059913693181064	0.15562864671425441	-0.16002740074280436
0.34873388688788554	0.9064193712375543	0.06556053304223647	0.16818502125366575	0.09239200777506727	0.15336555227798304	-0.16357255452962471
0.35630356077395536	0.9071254473516994	0.06671277743776784	0.16693348877394776	0.09415932538925639	0.15106264812003176	-0.16709761290858932
0.3638261296635799	0.9078403249686428	0.06784038417205682	0.16566330803246151	0.09590017282619372	0.14872159827107906	-0.17060113992902892
0.3712981221769546	0.9085633018399261	0.06894278109188919	0.1643755745405524	0.09761368853464518	0.14634412125617693	-0.17408174235829627
0.3787161936156631	0.9092936681404462	0.07001945754019777	0.16307140462839112	0.09929907753622605	0.1439319713251597	-0.1775380910133196
0.38607716394840597	0.9100307123892778	0.07106996912378452	0.16175192558330806	0.10095561946204727	0.14148692131645682	-0.18096893707636433
0.39337804670325355	0.9107737267761405	0.07209394050986852	0.16041826670432013	0.10258267394645341	0.1390107471247617	-0.18437312418240903
0.4006160872037689	0.9115220136829254	0.07309106890954291	0.15907154805426824	0.1041796875489499	0.13650520777319253	-0.1877496049066252
0.40778877316141454	0.9122748895669032	0.07406112311842493	0.15771287378311752	0.1057461940109603	0.13397203382495568	-0.19109744443679408
0.4148938540720842	0.913031689787995	0.07500394338877776	0.1563433236093716	0.10728181611276341	0.13141291223324114	-0.19441582844326927
0.4219293467207158	0.9137917719913312	0.0759194390572574	0.1549639467581942	0.1087862641667474	0.12882947560783273	-0.19770406458011405
0.4288935325272216	0.9145545185165141	0.07680758490948295	0.15357575754003874	0.11025933258125865	0.12622329440946392	-0.2009615802926139
0.43578495785176197	0.9153193389856724	0.07766841781746735	0.1521797304934368	0.11170089695123532	0.12359586818793536	-0.20418792213240686
0.4426024188831451	0.9160856710199023	0.07850203138785136	0.15077679883978495	0.11311090786076508	0.12094862290938031	-0.20738274798457412
0.4493449444756095	0.916852980463489	0.07930857050302635	0.14936785378137019	0.11448938438297765	0.11828290979134434	-0.21054581843580047
0.45601179308562195	0.9176207629766027	0.08008822767931477	0.14795374122882995	0.11583641057231173	0.11559999918034253	-0.2136769948625384
0.46260242293326276	0.9183885423488889	0.08084123637840976	0.14653526450295595	0.1171521266154237	0.11290108564647894	-0.21677622505785674
0.4691164776328089	0.9191558702990443	0.08156786644677799	0.14511318429708528	0.11843672338651226	0.11018728786273889	-0.21984353618540814
0.4755537685594561	0.9199223256744704	0.08226841939273967	0.14368821972649395	0.1196904365333376	0.10745965049702644	-0.22287902627391967
0.48191425740911087	0.9206875134517056	0.08294322393739734	0.1422610497423217	0.1209135408214802	0.10471914676907114	-0.22588285586045223
0.4881980345436649	0.921451063013955	0.0835926313972565	0.14083231590197187	0.12210634391276116	0.10196668360225915	-0.22885523768392044
0.49440530743483163	0.9222126274485576	0.0842170124094741	0.13940262325226258	0.12326918232403715	0.09920310315362144	-0.23179643117866572
0.5005363872520936	0.9229718824726487	0.08481675366000026	0.1379725419098536	0.12440241720380554	0.09642918566201268	-0.23470673613140552
0.5065916684584268	0.9237285243368744	0.08539225417550025	0.13654261058779188	0.12550642903494583	0.0936456560839322	-0.23758648303480337
0.5125716214443201	0.9244822691998743	0.08594392314081854	0.13511333738159134	0.12658161496878978	0.09085318544550833	-0.2404360296331123
0.5184767780035467	0.9252328515052224	0.08647217721366854	0.13368520245621313	0.1276283850105497	0.0880523958996528	-0.24325575407865682
0.5243077277426988	0.9259800236429868	0.08697743902210608	0.13225865831651806	0.1286471603244461	0.08524386107458605	-0.24604605330654597
0.530065102531598	0.9267235540137052	0.08746013474550879	0.13083413313576514	0.1296383695544593	0.08242811243173394	-0.24880733570528663
0.5357495733529349	0.9274632265984916	0.08792069295552263	0.12941203124069822	0.13060244747673092	0.0796056400697815	-0.25154001970748613
0.5413618409053553	0.92819883967376	0.08835954304235612	0.12799273524895868	0.1315398326728618	0.07677689679968204	-0.25424452939196096
0.5469026315825327	0.9289302051727063	0.08877711421022115	0.12657660698727757	0.13245096623398156	0.07394229983061194	-0.2569212926617609
0.5523726921260189	0.9296571478390814	0.08917383445953	0.1251639888244347	0.1333362903234557	0.07110223329130541	-0.2595707387859564
0.557772784325169	0.9303795043523216	0.08955012967619834	0.12375520508053311	0.13419624683977038	0.06825705093079182	-0.2621932959561996
0.5631036810624614	0.9310971226029616	0.08990642291225255	0.12235056316459948	0.1350312763809989	0.0654070783006866	-0.26478938948586184
0.5683661677387787	0.9318098616771934	0.09024313408332524	0.12095035333444491	0.13584181810278123	0.06255261214571313	-0.26735944263248124
0.5735610335648965	0.9325175904629168	0.09056067904918069	0.11955485116786853	0.13662830804272755	0.059693925307003806	-0.26990387248365516
0.5786890716946413	0.9332201874297894	0.09085946935810217	0.11816431775519395	0.13739117889537808	0.05683126703174954	-0.2724230901373718
0.5837510765158109	0.9339175400196688	0.09113991184739574	0.11677900066620601	0.13813085938317482	0.05396486486602298	-0.2749174994964361
0.5887478446850279	0.9346095445477305	0.091402408493054	0.11539913391379038	0.13884777421188635	0.051094924481960874	-0.27738749790596123
0.5936801713029658	0.9352961054333009	0.09164735601803889	0.11402493925639236	0.1395423433406384	0.04822163227514453	-0.2798334743994674
0.5985488485601699	0.9359771347649288	0.09187514568880051	0.11265662685327833	0.14021498165954424	0.04534515665119289	-0.2822558091507715
0.6033546649681196	0.9366525519471857	0.09208616316988222	0.11129439576597684	0.14086609877589337	0.042465649000499026	-0.28465487321419575
0.6080984063212247	0.9373222835945025	0.09228078846970178	0.1099384339667804	0.14149609904827007	0.03958324362776364	-0.28703102913328415
0.6127808519176329	0.9379862627600298	0.09245939570456059	0.10858891969849606	0.14210538100225031	0.03669806054959496	-0.2893846291792224
0.6174027778105425	0.9386444291592896	0.09262235317417096	0.10724602082942751	0.14269433770072226	0.03381020404032697	-0.29171601710803674
0.6219649532813747	0.9392967284399152	0.09277002317921926	0.10590989614842777	0.143263356232321	0.030919765310861436	-0.2940255265201461
0.6264681416127926	0.9399431120631536	0.09290276202806694	0.10458069542767975	0.14381281778240015	0.028026822570048703	-0.2963134813745669
0.6309131004087049	0.9405835371284335	0.0930209200257363	0.10325855960266721	0.14434309764430453	0.02513144132285432	-0.2985801962835421
0.6353005804408308	0.9412179659911717	0.09312484143121615	0.10194362138395494	0.14485456506154512	0.02223367561152451	-0.3008259760582662
0.6396313245274646	0.9418463658873715	0.09321486444168765	0.10063600586776277	0.14534758309803797	0.01933356927952196	-0.3030511152603823
0.643906069973547	0.9424687090801014	0.09329132126067385	0.09933583006723652	0.14582250892287976	0.016431154846637718	-0.30525589958228433
0.6481255464215087	0.9430849723473179	0.0933545380671396	0.09804320381547181	0.14627969356903056	0.013526455411656337	-0.30744060487702446
0.6522904746462008	0.9436951366077473	0.09340483503722224	0.09675823039790026	0.14671948183052236	0.010619485997059995	-0.30960549665525033
0.6564015715597296	0.9442991874631299	0.09344252643973978	0.09548100525752427	0.14714221281413484	0.007710250525371215	-0.3117508328146442
0.6604595443709865	0.9448971141583264	0.0934679205968156	0.0942116180335143	0.1475482193420349	0.004798746322627863	-0.31387686073831905
0.664465094789843	0.9454889100182752	0.09348131996966705	0.09295015149442844	0.14793782841860278	0.001884961595240358	-0.3159838196147356
0.6684189149783047	0.946074571676213	0.0934830211833872	0.09169668303705529	0.1483113608625936	-0.00103112122870628	-0.31807193844272963
0.6723216925142783	0.9466540996378338	0.09347331509066022	0.0904512833448239	0.148669131824242	-0.0039495287100609795	-0.32014143877314805
0.6761762046113847	0.947227810184493	0.09345247239653016	0.089213341834895	0.14901163391655536	-0.006871894912802955	-0.3221936521389936
0.679983483572583	0.9477957659986843	0.09342075061188018	0.08798278880841898	0.14933918313232603	-0.009798604261301585	-0.32422898893125035
0.6837441795293557	0.9483579769195688	0.0933784021431497	0.08675966895814756	0.14965205477095353	-0.012729770351007159	-0.32624765275047957
0.6874589318605381	0.9489144548819133	0.0933256740211913	0.08554402346058917	0.1499505180987215	-0.015665511296198278	-0.32824983699957283
0.6911283699938925	0.949465213894908	0.0932628080008588	0.08433588993580639	0.15023483650457747	-0.018605949893359685	-0.3302357253543475
0.694753113066777	0.950010269855534	0.09319004067348378	0.0831353027713274	0.15050526756125893	-0.021551212905059798	-0.33220549161956714
0.6983337729454835	0.950549640872437	0.09310760350533366	0.08194229232262747	0.15076206333074113	-0.024501433107903297	-0.33415930141297456
0.7018709523917187	0.9510833468660188	0.09301572295793653	0.08075688570452405	0.15100547029250633	-0.02745674746761913	-0.3360973112217692
0.7053652449018061	0.951611409422873	0.09291462059190086	0.07957910703415277	0.151235729413446	-0.03041729661732389	-0.33801966835285396
0.7088172356727048	0.952133851824833	0.09280451313780842	0.07840897728829131	0.15145307629187627	-0.03338322529964817	-0.33992651150084086
0.712227501245168	0.9526506988826707	0.09268561259971182	0.0772465145975345	0.15165774120894884	-0.036354681718170204	-0.34181797059014335
0.7155966114375942	0.953161977121026	0.09255812627646545	0.07609173375317198	0.15184994931536897	-0.0393318189019101	-0.34369416788677504
0.7189251265923065	0.9536677142565405	0.0924222569482922	0.07494464730830783	0.15202992053870323	-0.042314791985052023	-0.3455552165062711
0.7222135994094298	0.9541679393747622	0.09227820290613539	0.07380526511231436	0.1521978697688949	-0.045303759478427935	-0.3474012214613494
0.7254625740845568	0.9546626827017177	0.09212615807968146	0.07267359476280115	0.15235400688683748	-0.04829888217664752	-0.34923227920799826
0.7286725890373631	0.9551519759256606	0.09196631199785932	0.07154964080296014	0.15249853696618967	-0.051300325378396155	-0.35104847921221044
0.7318441730903673	0.9556358515246554	0.09179885005698528	0.07043340619701889	0.1526316601617182	-0.05430825506797572	-0.3528499018217445
0.7349778486959576	0.9561143431708387	0.09162395345484736	0.06932489134427051	0.15275357193226455	-0.05732284061652896	-0.3546366201104704
0.7380741303992988	0.9565874854119493	0.09144179935494887	0.06822409475319977	0.1528644630422527	-0.06034425306239293	-0.3564086990296785
0.7411335259513467	0.9570553137600764	0.09125256091153208	0.06713101277987119	0.15296451967529875	-0.06337266590469433	-0.35816619606123684
0.7441565362168903	0.9575178645995248	0.09105640735525723	0.06604563978533881	0.15305392349435873	-0.06640825477024426	-0.3599091611855804
0.7471436541340081	0.9579751749520683	0.09085350414718582	0.06496796863435765	0.15313285168095353	-0.06945119609810882	-0.3616376362952022
0.7500953663397074	0.958427282652874	0.09064401295922093	0.06389799023339658	0.15320147705291087	-0.07250166850462623	-0.3633516561430339
0.7530121536400753	0.9588742263526328	0.09042809171282566	0.06283569347109612	0.15325996813076373	-0.07555985306940156	-0.3650512486330897
0.7558944885296519	0.9593160450698567	0.09020589484168146	0.06178106623376438	0.15330848915084602	-0.07862593050198319	-0.36673643338506834
0.7587428382040474	0.9597527785872516	0.08997757315179579	0.06073409441979275	0.15334720019304973	-0.08170008404764625	-0.36840722349441213
0.7615576623531998	0.960184467050668	0.08974327406917292	0.0596947628529584	0.15337625720543077	-0.08478249691359584	-0.37006362424775713
0.7643394150777278	0.9606111512023365	0.08950314156647574	0.058663054682934625	0.15339581209505979	-0.08787335409672709	-0.37170563424816744
0.7670885441995359	0.9610328722168202	0.08925731629173736	0.05763895173752713	0.15340601277642307	-0.0909728414329525	-0.37333324501335047
0.7698054907826456	0.9614496715712195	0.08900593569052391	0.056622434800856825	0.1534070032338848	-0.0940811448184149	-0.3749464406884497
0.7724906895970145	0.9618615910621041	0.08874913404584979	0.055613483539065284	0.1533989235901772	-0.09719845047999993	-0.3765451983136632
0.77514457114173	0.9622686730636371	0.0884870423534494	0.05461207582991578	0.153381910153671	-0.10032494713740966	-0.3781294890261686
0.777767558716448	0.9626709600279474	0.08821978867172525	0.05361818895161563	0.15335609548190168	-0.10346082240916374	-0.37969927631040407
0.7803600704259577	0.963068494744093	0.08794749800119826	0.052631798916777085	0.153321608431852	-0.10660626493621987	-0.38125451718226117
0.782922517054484	0.963461319965388	0.08767029257989889	0.05165288136688539	0.15327857424593344	-0.1097614615898903	-0.3827951609020691
0.7854553056662038	0.9638494789164556	0.0873882915727371	0.05068141028399776	0.15322711455695395	-0.11292660165017906	-0.38432115112241017
0.7879588359466115	0.9642330146890028	0.08710161153564654	0.04971735946865499	0.15316734750364205	-0.11610187210183676	-0.3858324236739226
0.7904335031773407	0.9646119706560521	0.08681036615839133	0.0487607014801922	0.1530993877308357	-0.11928746111655641	-0.38732890833857647
0.7928796969103235	0.9649863902285077	0.08651466647767259	0.0478114082208496	0.15302334646778964	-0.12248355620636006	-0.38881052803309313
0.7952978016150252	0.965356316915542	0.08621462086787171	0.04686945076030279	0.15293933156360034	-0.1256903448548195	-0.39027719917983017
0.7976881953858883	0.9657217940896432	0.08591033526968854	0.04593479991296261	0.15284744758718594	-0.12890801258752826	-0.3917288309003165
0.8000512532776484	0.9660828654607303	0.08560191283254255	0.045007425005606845	0.15274779575296826	-0.13213674724944657	-0.393165327016728
0.802387342808138	0.9664395743540696	0.08528945455293312	0.044087295705618965	0.15264047414671617	-0.13537673274035394	-0.3945865832955619
0.8046968278350736	0.9667919642696278	0.08497305883956262	0.04317438057036285	0.15252557762138494	-0.1386281540629009	-0.3959924897763873
0.8069800666167479	0.9671400785537545	0.08465282182848828	0.04226864787365694	0.15240319792806103	-0.14189119447519064	-0.3973829295654082
0.8092374135711407	0.9674839606366407	0.08432883719950929	0.04137006497261772	0.15227342367233607	-0.14516603779543077	-0.3987577798772001
0.8114692171534802	0.9678236536790854	0.08400119653445295	0.04047859921194727	0.15213634047610333	-0.14845286516982442	-0.4001169107115807
0.8136758209760035	0.9681592007149461	0.0836699892255194	0.039594217542865046	0.15199203097168884	-0.1517518564356159	-0.40146018550394846
0.8158575647365904	0.9684906447648061	0.08333530239146872	0.038716886208772255	0.15184057478387847	-0.15506319133149576	-0.40278746165791485
0.8180147824930293	0.9688180285472453	0.08299722119596738	0.037846571495186894	0.15168204869039614	-0.15838704670808276	-0.4040985894612709
0.8201478048672485	0.9691413947882597	0.0826558285650112	0.03698323889909666	0.1515165265122261	-0.1617235996839448	-0.405393413391735
0.8222569570493303	0.9694607858938556	0.08231120555383137	0.03612685398830115	0.15134407930222987	-0.16507302438410779	-0.40667177086773265
0.8243425598767763	0.9697762440905408	0.08196343123611252	0.03527738202071001	0.15116477531343628	-0.16843549338011762	-0.40793349286863767
0.826404929598982	0.9700878113671643	0.08161258279767448	0.03443478809242364	0.15097868006245063	-0.17181117710797697	-0.40917840375545533
0.8284443788134535	0.9703955295946356	0.08125873542988349	0.03359903680579993	0.15078585628632707	-0.17520024520406374	-0.41040632179789893
0.8304612151159828	0.9706994403012017	0.08090196261253405	0.03277009287078401	0.1505863641068414	-0.17860286408811613	-0.4116170583214318
0.8324557417769541	0.9709995847548916	0.08054233605571896	0.03194792087883861	0.15038026101711963	-0.18201919782767303	-0.4128104180793485
0.8344282594098246	0.9712960041950127	0.08017992544418691	0.03113248466035578	0.15016760174217342	-0.1854494108341301	-0.41398620020841315
0.8363790619332977	0.9715887392066344	0.07981479922538713	0.03032374899859855	0.14994843870881805	-0.1888936606648576	-0.41514419577965667
0.8383084408754927	0.9718778303501747	0.07944702387664357	0.02952167789825808	0.14972282163223527	-0.19235210523354926	-0.41628419033035025
0.8402166831944429	0.9721633178167703	0.07907666435312627	0.028726235529914296	0.14949079778837304	-0.19582489881753498	-0.4174059625249028
0.8421040722785617	0.9724452415619688	0.07870378394753082	0.027937385857804007	0.14925241193855515	-0.19931219361941455	-0.41850928470825133
0.8439708874255729	0.9727236412120119	0.07832844443772218	0.027155092898636744	0.1490077064297884	-0.2028141386094804	-0.4195939225595022
0.8458174033410214	0.9729985559744845	0.07795070624152615	0.026379320974918158	0.1487567213081751	-0.20633087830748142	-0.4206596347692039
0.8476438915737575	0.9732700248380761	0.07757062817597261	0.02561003415385582	0.14849949417075825	-0.20986255523824773	-0.4217061738378055
0.849450619700756	0.9735380864371758	0.07718826766675747	0.024847196627970237	0.14823606030980202	-0.21340930817579276	-0.4227332855654271
0.851237851750135	0.973802779101578	0.07680368070661753	0.024090772575493788	0.14796645269235384	-0.21697127271969213	-0.4237407092599373
0.8530058480035411	0.9740641408144705	0.07641692194185112	0.02334072628116217	0.14769070202643708	-0.2205485806712526	-0.4247281775901189
0.8547548646316274	0.974322209146741	0.07602804480077306	0.022597022328625406	0.14740883686171014	-0.22414135901723165	-0.4256954163556604
0.8564851551970987	0.9745770214672667	0.07563710120504853	0.02185962499750685	0.14712088338718562	-0.22774973275692137	-0.42664214528996186
0.8581969681936951	0.9748286145691349	0.07524414216595057	0.021128499346259245	0.14682686587376775	-0.23137381954632286	-0.4275680766797341
0.8598905501848	0.9750770251212545	0.07484921711846367	0.0204036099088024	0.1465268061900038	-0.2350137359851487	-0.4284729170558409
0.8615661430136602	0.9753222892480256	0.07445237460215455	0.0196849219188381	0.14622072431609975	-0.23866959146712255	-0.4293563656570043
0.8632239863635387	0.9755644428952153	0.07405366170694776	0.018972400246873654	0.14590863792920108	-0.24234149341073638	-0.4302181157765186
0.8648643149247944	0.9758035214063882	0.07365312478974272	0.018266010648084825	0.14559056296522055	-0.2460295407703249	-0.4310578532585538
0.866487361481654	0.9760395599651578	0.07325080877568069	0.017565718467351745	0.14526651307978167	-0.24973383057458307	-0.4318752580920196
0.8680933548828871	0.9762725932904415	0.07284675768793883	0.016871489542048118	0.14493650007028494	-0.253454453141522	-0.432670003345674
0.8696825208105367	0.976502655740744	0.0724410145033883	0.0161832899013623	0.1446005337703347	-0.2571914934925018	-0.433441755559772
0.8712550821367433	0.9767297813579544	0.07203362109893414	0.01550108564023697	0.14425862200946188	-0.2609450319226463	-0.4341901749084772
0.8728112580958547	0.9769540037403368	0.07162461850373053	0.014824843306488705	0.14391077082965423	-0.2647151417446102	-0.4349149148002531
0.8743512642527376	0.9771753560319725	0.07121404695668361	0.01415452994416995	0.14355698454860943	-0.2685018888135159	-0.43561562189438474
0.875875314683662	0.9773938712295632	0.07080194536266185	0.013490112171023206	0.1431972652973051	-0.2723053365915287	-0.43629193709956143
0.8773836188393775	0.9776095817253522	0.07038835216760245	0.01283155757025291	0.1428316137821793	-0.27612553811645213	-0.43694349416197337
0.8788763841853688	0.977822519680308	0.06997330468840858	0.012178833566232417	0.1424600287129043	-0.27996254221542066	-0.43756992087323116
0.8803538151369656	0.9780327168654168	0.06955683943414567	0.011531907913050638	0.14208250708819622	-0.2838163905656361	-0.438170838608713
0.8818161123117908	0.978240204550674	0.06913899236079026	0.010890749047365865	0.14169904444085146	-0.28768711534767133	-0.43874586207659155
0.8832634747628367	0.9784450138173845	0.06871979827473622	0.010255325133791134	0.14130963430348445	-0.29157474477401996	-0.43929460024981704
0.8846960980020918	0.9786471752724281	0.06829929142838928	0.009625604953800784	0.14091426876066207	-0.29547929757392477	-0.4398166556124172
0.8861141743721124	0.9788467190974267	0.06787750545932877	0.009001557766688657	0.14051293841217644	-0.2994007835387153	-0.44031162439032207
0.8875178940677438	0.9790436751884922	0.06745447312402862	0.008383152882111137	0.14010563213256044	-0.3033392059774991	-0.440779096974152
0.8889074452297065	0.9792380731641476	0.06703022629301277	0.007770359638774772	0.13969233706799553	-0.307294561748178	-0.44121865796669246
0.8902830116723531	0.9794299420437806	0.06660479668040646	0.007163148427456151	0.1392730393601903	-0.3112668344222053	-0.44162988553940313
0.8916447759434167	0.9796193106724816	0.0661782149471399	0.006561489362205506	0.13884772328893513	-0.31525600260181386	-0.4420123524930203
0.8929929175621967	0.9798062074710309	0.06575051127074262	0.00596535307673278	0.13841637184011235	-0.3192620345615446	-0.4423656257792073
0.8943276134484196	0.9799906604929477	0.06532171524947916	0.005374710554519089	0.13797896662968295	-0.32328488908446545	-0.4426892667396336
0.8956490381282618	0.9801726974500778	0.06489185586951271	0.0047895330561884475	0.13753548788614298	-0.32732451570880056	-0.44298283126246035
0.8969573640424368	0.9803523457519007	0.06446096143361423	0.004209792000789153	0.13708591439007234	-0.33138085533520356	-0.4432458699456342
0.8982527606888655	0.9805296323850252	0.06402905987362446	0.0036354593630353736	0.13663022381555778	-0.3354538372146924	-0.4434779280356712
0.8995353954200572	0.9807045840206127	0.06359617852237565	0.0030665073371033574	0.1361683925136313	-0.3395433810121207	-0.4436785457344342
0.9008054333810549	0.9808772270032405	0.06316234416180241	0.0025029083803391017	0.13570039557908942	-0.3436493962721703	-0.4438472583083136
0.902063036841024	0.9810475872581788	0.06272758328375917	0.0019446355258507858	0.13522620715393263	-0.34777177985807173	-0.4439835961603871
0.9033083671139224	0.9812156905496942	0.06229192145663076	0.001391661545316212	0.13474579975821036	-0.35191042186174515	-0.44408708520087936
0.9045415821818756	0.9813815621570896	0.061855384174668224	0.0008439600188838929	0.13425914523701843	-0.3560651974532634	-0.4441572467469364
0.9057628383404925	0.9815452270958837	0.06141799631798064	0.00030150461924668113	0.13376621419510598	-0.36023597189698	-0.44419359787763085
0.906972289970443	0.9817067100846867	0.06097978225463486	-0.00023573077304304697	0.13326697612776162	-0.36442259948292177	-0.44419565156269336
0.908170088916499	0.9818660354608331	0.06054076609343048	-0.0007677717801749456	0.13276139973378387	-0.36862492100131233	-0.44416291685777176
0.9093563880939931	0.9820232276571893	0.06010097037650392	-0.0012946451156630324	0.13224945142170455	-0.3728427761644621	-0.4440948989194829
0.9105313360369109	0.9821783104747305	0.05966041809644801	-0.001816376149547813	0.13173109765041205	-0.37707598419579874	-0.44399109930610187
0.9116950790658457	0.9823313073719614	0.05921913194636768	-0.0023329898590264274	0.13120630411375578	-0.381324350859673	-0.44385101626983237
0.9128477614168347	0.9824822414813938	0.05877713430159082	-0.0028445108738117094	0.1306750357533936	-0.38558766850871096	-0.44367414501306524
0.9139895258125841	0.9826311356833974	0.05833444702595942	-0.003350963718086437	0.13013725655660602	-0.38986571782943585	-0.44345997784847
0.9151205131675927	0.9827780125661487	0.05789109160512105	-0.003852372668259119	0.1295929297432299	-0.3941582664398268	-0.4432080044653036
0.9162408625744275	0.9829228944229834	0.05744708917562053	-0.004348761735980229	0.12904201783343275	-0.39846506848406493	-0.4429177121945367
0.9173507113266223	0.9830658032546751	0.057002460539873095	-0.004840154667795565	0.12848448270056365	-0.4027858643619509	-0.44258858628274433
0.918450195178925	0.9832067608021735	0.056557226084193286	-0.0053265750501350455	0.12792028550234447	-0.40712038140227363	-0.4422201100945895
0.9195394483411028	0.9833457885446938	0.056111405799944954	-0.005808046296374434	0.12734938673888788	-0.41146833353937606	-0.44181176537618555
0.9206186032212069	0.9834829076662103	0.05566501940926163	-0.006284591523622264	0.12677174644902292	-0.41582941996641604	-0.44136303264410187
0.9216877907739005	0.9836181390993477	0.05521808624348577	-0.006756233697320335	0.12618732409248698	-0.4202033261999313	-0.44087339136550424
0.9227471405282541	0.9837515035279504	0.05477062524881579	-0.007222995634066552	0.12559607859188068	-0.4245897239109425	-0.44034232023490727
0.9237967805353632	0.9838830213796631	0.05432265502583066	-0.007684899969357118	0.12499796842120495	-0.42898827042508725	-0.4397692975039658
0.9248368373859627	0.9840127128275414	0.053874193840276696	-0.00814196915653099	0.12439295165940882	-0.43339860850477246	-0.4391538012978262
0.9258674360200042	0.9841405977659811	0.05342525972469379	-0.00859422537473612	0.12378098617006046	-0.4378203652383886	-0.4384953100809028
0.9268887003626164	0.9842666958892677	0.052975870219856926	-0.009041690799799799	0.12316202929180388	-0.4422531544800838	-0.4377933026070721
0.9279007528648942	0.9843910266336927	0.05252604258872414	-0.009484387394066538	0.1225360381684442	-0.44669657464526613	-0.4370472585336315
0.928903714609279	0.9845136091903243	0.05207579378809178	-0.009922336944768887	0.12190296975567592	-0.45115020889069873	-0.4362566587271227
0.9298977055489419	0.9846344625337569	0.051625140376599175	-0.01035556116058194	0.12126278073531725	-0.45561362593298116	-0.43542098543791313
0.9308828441285147	0.9847536053754341	0.05117409870115098	-0.010784081498390382	0.1206154278238892	-0.46008637811659714	-0.43453972298380944
0.9318592477207029	0.984871056216431	0.05072268471468214	-0.011207919346096398	0.11996086756114674	-0.4645680031365787	-0.4336123577754966
0.9328270326530826	0.9849868333497488	0.050270913974614743	-0.011627096026002938	0.11929905634928585	-0.469058023983109	-0.4326383786368168
0.9337863135870087	0.9851009547857321	0.04981880194757497	-0.01204163251852866	0.11862995094821874	-0.4735559458436113	-0.43161727783633974
0.9347372043781015	0.9852134383548503	0.04936636362278541	-0.01245154982792283	0.11795350796042277	-0.47806125988190856	-0.4305485506449125
0.9356798177215745	0.9853243016646006	0.04891361368880388	-0.012856868820968264	0.11726968413658824	-0.4825734414292778	-0.42943169607780507
0.9366142649071891	0.9854335620707219	0.04846056666662724	-0.013257610115088744	0.11657843663119441	-0.4870919486090769	-0.4282662176380421
0.9375406560646099	0.9855412367063602	0.04800723680854476	-0.013653794177908544	0.11587972290841231	-0.4916162233033533	-0.4270516235109069
0.9384591007227476	0.9856473425464846	0.047553637834743784	-0.01404544155907765	0.1151735003855792	-0.49614569375366113	-0.42578742623934973
0.9393697065190175	0.9857518962582439	0.047099783581181415	-0.014432572332639662	0.11445972749280348	-0.5006797680723919	-0.424473144921262
0.9402725803854157	0.9858549143386548	0.04664568743141469	-0.01481520659778533	0.11373836285333687	-0.5052178399028264	-0.4231083041150591
0.9411678280334105	0.9859564130550329	0.04619136258352952	-0.015193364252996363	0.11300936575730205	-0.5097592857536904	-0.42169243502613013
0.9420555541764718	0.9860564084705643	0.045736821951899015	-0.015567065084650174	0.1122726960669073	-0.5143034659911812	-0.420225075676178
0.9429358621509323	0.9861549164018848	0.04528207837522578	-0.01593632860203163	0.11152831461672348	-0.5188497227814164	-0.4187057720526128
0.9438088542956398	0.9862519524625066	0.0448271444379484	-0.016301174192634313	0.11077618299264587	-0.5233973819109352	-0.4171340780471084
0.9446746314071417	0.9863475320029319	0.04437203276952844	-0.01666162089014266	0.11001626409595106	-0.5279457498445015	-0.4155095570111681
0.9455332938938689	0.9864416702389687	0.0439167554540605	-0.017017687851217787	0.10924852123009408	-0.5324941196895622	-0.4138317801940644
0.9463849403895034	0.9865343820992118	0.04346132477306783	-0.017369393773890403	0.10847291941079722	-0.5370417638515177	-0.41210032992065315
0.9472296683160002	0.9866256822890082	0.04300575293037648	-0.017716757130530583	0.10768942499200701	-0.5415879368822	-0.4103147992446848
0.9480675739961562	0.9867155853037685	0.04255005200777631	-0.018059796211488753	0.10689800566775236	-0.5461318760377211	-0.4084747923605419
0.9488987528097403	0.9868041054464698	0.04209423389375916	-0.01839852918561088	0.10609863042262482	-0.5506728021202387	-0.40657992487432953
0.9497232984095434	0.9868912567455127	0.0416383107300772	-0.01873297377890519	0.10529127039680053	-0.5552099151828316	-0.40462982627310284
0.9505413037954881	0.9869770530706128	0.04118229433971697	-0.019063147710987657	0.10447589796752221	-0.5597424004032683	-0.40262413817966813
0.9513528598971178	0.9870615079852937	0.04072619703170752	-0.019389068121102943	0.10365248826947648	-0.564269420280084	-0.4005625185025071
0.9521580570089837	0.9871446348998313	0.0402700308218154	-0.019710752148903814	0.10282101789808706	-0.568790122607485	-0.3984446387268916
0.952956983533698	0.9872264469426136	0.03981380815788013	-0.020028216430845815	0.10198146631383696	-0.5733036335299095	-0.396270187899741
0.9537497269602487	0.9873069570639941	0.03935754138769632	-0.020341477494219124	0.10113381497584972	-0.5778090631023456	-0.39403887092677464
0.9545363731678842	0.9873861779674061	0.038901243175486946	-0.02065055148290206	0.10027804820698133	-0.5823055014809241	-0.3917504112918862
0.9553170066897684	0.9874641221395762	0.038444926373992626	-0.02095545426693966	0.09941415306764197	-0.5867920205395107	-0.38940455125670015
0.9560917107804757	0.9875408018601876	0.037988604005405886	-0.021256201473303735	0.09854211942501619	-0.5912676744350764	-0.38700105254478606
0.956860567107887	0.9876162291746328	0.037532289464211804	-0.02155280837190517	0.09766194045006345	-0.5957314980335566	-0.38453969822146816
0.9576236559942213	0.9876904159216717	0.03707599639862202	-0.021845289976677902	0.09677361250740661	-0.6001825085324412	-0.3820202929315641
0.9583810562014449	0.9877633737162663	0.03661973886093134	-0.022133660970963163	0.09587713556283455	-0.6046197044882274	-0.3794426645803546
0.9591328451636448	0.9878351139761573	0.03616353119122916	-0.022417935805415734	0.09497251307529804	-0.6090420674885292	-0.3768066645683268
0.9598790987713741	0.9879056479051814	0.03570738816961238	-0.02269812862544479	0.09405975241519085	-0.6134485612509738	-0.37411216953412196
0.9606198913605258	0.9879749864969548	0.03525132504753913	-0.022974253278876908	0.09313886505301598	-0.6178381319534411	-0.3713590824709567
0.9613552958097924	0.9880431405487815	0.03479535751165298	-0.023246323364725343	0.09220986661205598	-0.6222097092597649	-0.36854733343832896
0.962085383549455	0.9881101206670727	0.03433950170031951	-0.023514352248769705	0.09127277702445054	-0.6265622068779627	-0.3656768805705903
0.962810224636948	0.9881759372788854	0.03388377417749943	-0.023778353104031837	0.09032762059845574	-0.6308945235701648	-0.3627477108090602
0.9635298876285983	0.9882406006249485	0.03342819203379721	-0.02403833887738967	0.08937442634804808	-0.6352055429985822	-0.359759841441551
0.9642444392275287	0.9883041207337631	0.032972773133602126	-0.02429432217944152	0.08841322864099424	-0.639494132270602	-0.35671332269163375
0.9649539454005085	0.9883665075263401	0.032517535425162204	-0.024546315701222253	0.08744406586798414	-0.6437591493589873	-0.3536082340309922
0.96565847030227	0.9884277707249871	0.03206249764240585	-0.024794331842521004	0.08646698203412785	-0.6479994374309731	-0.3504446896941143
0.9663580767039937	0.9884879198970735	0.031607679052705825	-0.0250383828834501	0.0854820263495709	-0.6522138282490328	-0.3472228379017753
0.9670528260369422	0.9885469644638971	0.03115309944583005	-0.02527848101632218	0.08448925331772754	-0.6564011433268339	-0.34394286161581533
0.9677427787097433	0.9886049137322489	0.030698778940508282	-0.025514638470578842	0.0834887224150538	-0.6605601967913797	-0.3406049779047131
0.9684279936732705	0.9886617768621061	0.030244738282698944	-0.025746867378206556	0.08248049884168587	-0.6646897937627056	-0.33720944083503473
0.9691085287908057	0.9887175629026458	0.02979099861555521	-0.0259751799173139	0.08146465311265104	-0.6687887336390027	-0.3337565405097278
0.9697844404974721	0.9887722807689264	0.02933758171791055	-0.02619958821393357	0.08044126168071603	-0.6728558091516166	-0.3302466055467725
0.9704557847359772	0.9888259393220948	0.0288845093865647	-0.02642010466845811	0.07941040562421275	-0.6768898131485224	-0.3266799989109111
0.971122615854768	0.9888785472841753	0.028431804182767077	-0.026636741604147526	0.07837217240305974	-0.6808895331593982	-0.3230571242264285
0.9717849876076837	0.9889301133222665	0.02797948876543535	-0.026849511610989783	0.07732665441069243	-0.6848537586402791	-0.3193784210459666
0.9724429529032741	0.9889806460311672	0.027527586061164927	-0.027058427473267685	0.07627394940444768	-0.688781280725901	-0.3156443665220056
0.9730965638893185	0.9890301539428065	0.027076119207575564	-0.027263502207267486	0.07521416041406612	-0.6926708940258106	-0.31185547524822954
0.9737458717349127	0.9890786455127317	0.02662511170488022	-0.027464749003983796	0.0741473961320443	-0.6965213966497217	-0.30801230079696246
0.9743909272878922	0.9891261291719737	0.02617458695897716	-0.02766218144313257	0.07307376985807058	-0.7003315954497007	-0.30411543202185776
0.9750317810631617	0.9891726133265099	0.025724568280215063	-0.027855813490907738	0.07199339948607975	-0.7041003072604811	-0.3001654929878831
0.9756684827231916	0.989218106320754	0.025275079241713776	-0.02804565934723911	0.07090640835730865	-0.7078263571806561	-0.2961631460757677
0.9763010818909753	0.9892626164974375	0.02482614310095345	-0.028231733694531726	0.06981292385435976	-0.7115085846900128	-0.29210908678935255
0.9769296278319803	0.9893061521744176	0.02437778301196922	-0.028414051600657308	0.0687130778742151	-0.715145843088228	-0.2880040453625941
0.977554169638895	0.9893487216575179	0.023930021883093767	-0.028592628571967857	0.06760700643808248	-0.7187370018702371	-0.28384878516513085
0.9781747565563609	0.9893903332614007	0.023482882129539622	-0.0287674806404053	0.06649484901751	-0.7222809498452326	-0.2796440999566265
0.9787914377799449	0.989430995293829	0.023036385800783796	-0.028938624297003005	0.06537674877075941	-0.7257765951837982	-0.2753908145044682
0.9794042621269298	0.9894707160329592	0.02259055480587634	-0.02910607639506127	0.06425285303372448	-0.729222864768108	-0.27108978619989416
0.9800132791833126	0.9895095037999778	0.022145410064138733	-0.02926985445506404	0.06312331109143982	-0.7326187118038217	-0.2667418962296846
0.9806185383393095	0.9895473668929984	0.02170097218678354	-0.029429976385030088	0.061988275782169575	-0.735963111444448	-0.2623480553213237
0.9812200898964306	0.9895843136534744	0.021257260647041344	-0.02958646075967046	0.06084790126647353	-0.7392550679411423	-0.25790919472531787
0.9818179840427755	0.9896203523976774	0.020814294511769818	-0.029739326529034445	0.059702344761738455	-0.7424936098942687	-0.2534262724706977
0.9824122714117951	0.9896554914478284	0.020372092012970223	-0.029888593147914	0.05855176531499532	-0.7456777942292249	-0.24890026815691574
0.9830030028769714	0.9896897391154468	0.019930670681261305	-0.030034280502742275	0.057396324006073245	-0.7488067058980484	-0.2443321832645625
0.9835902304119382	0.9897231037459543	0.019490046682846686	-0.03017640909874872	0.05623618205626802	-0.7518794631354093	-0.23972303315189614
0.9841740066877667	0.9897555936876495	0.01905023509488464	-0.03031499992558648	0.05507150136550314	-0.7548952158232168	-0.23507384855859084
0.9847543839109879	0.9897872172224577	0.018611250764850925	-0.030450074158215466	0.05390244663252992	-0.7578531400876897	-0.23038568354663858
0.9853314160427221	0.989817982683054	0.018173106619067476	-0.030581653652856682	0.05272918069963201	-0.7607524501907231	-0.22565959632587607
0.9859051571425624	0.9898478983545241	0.01773581489266989	-0.03070976052333468	0.051551867633604545	-0.7635923903401487	-0.22089666095941268
0.9864756616438136	0.9898769724849054	0.017299386909213253	-0.0308344171811163	0.050370671977461194	-0.766372236491413	-0.21609796381957855
0.9870429853825063	0.9899052133308128	0.016863832276770765	-0.030955646526219006	0.04918575639050469	-0.769091301538165	-0.2112645933911964
0.9876071840279073	0.9899326290709625	0.016429160073994392	-0.031073471571243277	0.047997284676616014	-0.7717489277858562	-0.20639765197125406
0.9881683145911502	0.9899592278749002	0.0159953776790499	-0.03118791573081838	0.04680541841803376	-0.7743444942328056	-0.20149824134119135
0.9887264345669569	0.9899850178529549	0.015562491414949916	-0.03129900260101991	0.04561031854263372	-0.7768774123647243	-0.19656746853677812
0.9892816020722944	0.9900100070565693	0.015130506432607972	-0.03140675595455525	0.0444121448251905	-0.7793471267036868	-0.19160644321433087
0.989833875938978	0.9900342034756207	0.014699426629069598	-0.03151119972286172	0.04321105547964713	-0.7817531150106418	-0.18661627537225123
0.9903833153228007	0.990057615014745	0.014269254944853663	-0.031612357887268745	0.04200720781107202	-0.7840948863237129	-0.181598077485094
0.9909299801654224	0.9900802495072679	0.01383999299747411	-0.031710254532217076	0.0408007570223081	-0.7863719826611969	-0.17655295898354603
0.9914739309584063	0.9901021146981629	0.013411641260203343	-0.03180491376463362	0.03959185653935629	-0.7885839775850456	-0.17148202704231108
0.9920152284845167	0.9901232182278482	0.012984199263366554	-0.03189635963648785	0.03838065841699043	-0.7907304747474253	-0.16638638775552342
0.992553934533948	0.9901435676541147	0.012557665027218041	-0.031984616232413283	0.03716731157123558	-0.7928111102513604	-0.16126713818221067
0.9930901113216916	0.9901631704221607	0.01213203551955927	-0.03206970753248146	0.03595196291039376	-0.7948255496927014	-0.1561253705699576
0.9936238209856956	0.9901820338416993	0.011707307057535305	-0.032151657305065924	0.03473475834016156	-0.7967734858006832	-0.150962176148166
0.9941551268149169	0.9902001651257502	0.011283474334666838	-0.03223048926758475	0.033515839836434684	-0.7986546423899622	-0.14577863226388202
0.9946840921749595	0.990217571346133	0.010860531278172353	-0.032306226885521414	0.0322953477550246	-0.8004687696881523	-0.1405758117059536
0.995210780503782	0.9902342594301173	0.010438471060995132	-0.03237889334990777	0.0310734207455564	-0.8022156438213871	-0.13535478194786396
0.9957352556930776	0.9902502361686741	0.01001728580461317	-0.03244851160543655	0.02985019477020804	-0.8038950674847323	-0.13011660056595112
0.9962575824486412	0.9902655082213851	0.00959696629584366	-0.03251510436426861	0.02862580215171432	-0.8055068702529286	-0.12486231074862138
0.9967778250133313	0.9902800820738957	0.00917750302290763	-0.0325786939129066	0.027400374472352516	-0.8070509038377396	-0.11959295335548296
0.9972960481956921	0.9902939640651709	0.008758885360096771	-0.03263930222335548	0.026174040098249782	-0.8085270446557452	-0.11430955596754011
0.9978123169520958	0.9903071603711707	0.008341101915463186	-0.032696950874455594	0.024946925089099993	-0.8099351917811726	-0.10901313645802971
0.9983266970401261	0.9903196770170828	0.007924140013987264	-0.03275166109798151	0.023719151580491288	-0.8112752679049869	-0.10370469569032634
0.9988392528862775	0.9903315198221626	0.007507987439999351	-0.032803453530289364	0.022490842825720087	-0.8125472130524645	-0.09838523902996132
0.9993500503067372	0.9903426944635566	0.007092630247188828	-0.03285234848415291	0.021262116667227507	-0.8137509910144026	-0.09305574785732479
0.9998591550315952	0.9903532064360798	0.006678053968988968	-0.032898365766068874	0.020033089016782604	-0.814886584633358	-0.08771719434314686
1.000366632186193	0.9903630610409548	0.006264244059374216	-0.032941524620116375	0.018803875099420175	-0.8159539941452114	-0.08237054664461112
1.0008725474890718	0.9903722634086299	0.005851184934795713	-0.03298184382127356	0.017574586548562754	-0.8169532392015142	-0.07701675607504335
1.0013769661862013	0.990380818475848	0.005438860860738014	-0.03301934156864576	0.016345333977509098	-0.817884355937856	-0.07165676808518363
1.0018799538581238	0.9903887309989744	0.005027255311405517	-0.033054035537706195	0.015116225019480534	-0.8187473979629555	-0.06629151354671847
1.002381576108445	0.9903960055459251	0.00461635124228242	-0.03308594283902685	0.013887365084989523	-0.8195424350235596	-0.06092191187225472
1.0028818985677295	0.9904026464944747	0.004206131106074355	-0.03311508000516995	0.01265885736205796	-0.8202695523569424	-0.05554887085747301
1.0033809860953136	0.9904086580214567	0.0037965775274842305	-0.033141462937839275	0.011430804797406154	-0.820928849043131	-0.05017329521093022
1.0038789037266753	0.9904140441157432	0.0033876725471856297	-0.03316510695961431	0.01020330779713146	-0.8215204389634303	-0.04479607637571638
1.0043757174007415	0.9904188085823589	0.0029793970432589237	-0.033186026827093415	0.008976462448160792	-0.822044450800592	-0.03941808459775178
1.004871490993247	0.9904229550127064	0.002571733189390261	-0.033204236595462164	0.0077503678724957625	-0.8225010243125807	-0.03404020105079135
1.005366289564008	0.9904264868172481	0.002164661807815948	-0.03321974975753806	0.0065251182485820125	-0.822890313479612	-0.02866328277247044
1.0058601775166989	0.9904294072074289	0.0017581639022515297	-0.033232579160216595	0.00530080739187489	-0.8232124840790123	-0.023288182650920166
1.0063532193413762	0.9904317192017419	0.001352220068247052	-0.03324273702718592	0.004077526959074285	-0.8234677139241402	-0.017915741465982047
1.0068454788858014	0.9904334256222276	0.0009468111140146643	-0.03325023493988122	0.0028553682985491807	-0.8236561920590235	-0.01254679593988016
1.0073370200393084	0.9904345290987084	0.0005419175184304257	-0.03325508385268717	0.001634420799719251	-0.8237781188173314	-0.007182171421095473
1.0078279073788445	0.9904350320680793	0.00013751891949017556	-0.03325729408667562	0.00041477033321566693	-0.8238337053469313	-0.0018226749643272897
1.0083182032596938	0.9904349367718186	-0.0002664034680621355	-0.033256875315782745	-0.0008034934714907583	-0.8238231729492136	0.0035308727455448047
1.0088081369153041	0.9904342449272996	-0.0006700061275847263	-0.03325383511983117	-0.002020697237996078	-0.8237467163853244	0.008879482958499153
1.0092986423966743	0.9904329549706506	-0.001074026151022	-0.03324816686765487	-0.0032389186250464134	-0.8236041990146137	0.01423186132010008
1.0097897829722793	0.9904310647874242	-0.0014784830322402275	-0.03323986171861904	-0.0044580701507148015	-0.8233954548423532	0.01958719664271938
1.0102816212363777	0.9904285720772279	-0.001883395471793151	-0.03322891022746406	-0.005678061152572627	-0.8231203291401171	0.024944661504401583
1.0107742207398926	0.9904254743472424	-0.002288782699769351	-0.033215302318569485	-0.006898801792763874	-0.8227786780604908	0.03030342990900743
1.0112676438432826	0.9904217689245538	-0.0026946626885427185	-0.03319902734312296	-0.008120197695096606	-0.8223703703373046	0.035662653815842174
1.0117619540486102	0.9904174529424571	-0.0031010540522880257	-0.03318007402218331	-0.009342155688536823	-0.8218952861230716	0.04102148843711305
1.0122572156466474	0.990412523338112	-0.003507975734992647	-0.03315843043989156	-0.01056458288462625	-0.8213533170915964	0.04637908825388139
1.0127534922306394	0.9904069768662221	-0.003915445768643355	-0.03313408410727693	-0.011787382969713028	-0.8207443683097213	0.05173459084917002
1.0132508474180413	0.9904008100949737	-0.004323481847570638	-0.03310702194838457	-0.013010457964134935	-0.8200683581601999	0.05708712473405183
1.0137493464742666	0.9903940193839257	-0.004732102639574345	-0.03307723020749563	-0.014233712177501731	-0.8193252163002224	0.06243582674846558
1.0142490522058065	0.9903866009386422	-0.005141324398803991	-0.03304469469330162	-0.015457042097659359	-0.8185148900273497	0.0677797979524626
1.0147500299398322	0.9903785507439876	-0.005551165028352101	-0.03300940049096461	-0.016680348590104414	-0.8176373373663623	0.0731181570966356
1.0152523435268803	0.9903698646216752	-0.005961640786041222	-0.03297133221948656	-0.017903527083182113	-0.8166925337492397	0.07844999786240754
1.015756057971963	0.9903605381904578	-0.006372768418966419	-0.03293047386232821	-0.01912647398682453	-0.8156804680623693	0.08377441703098178
1.0162612373096318	0.9903505669038758	-0.006784563408577117	-0.032886808938237394	-0.020349081510128462	-0.8146011471398206	0.08909049205078363
1.0167679465501456	0.9903399460158583	-0.007197041541262964	-0.03284032035615874	-0.021571242385210115	-0.8134545924150461	0.09439730177664467
1.0172762499522605	0.9903286706158599	-0.007610217482495256	-0.03279099057493311	-0.022792845687577258	-0.8122408441051783	0.0996939084745311
1.017786212558092	0.9903167355984064	-0.008024106009105931	-0.03273880147602877	-0.024013780546575044	-0.8109599582974185	0.10497937412822353
1.0182978988150515	0.9903041356949794	-0.008438720872030476	-0.032683734509281366	-0.0252339328444153	-0.8096120107482839	0.11025274632961858
1.0188113729407797	0.9902908654699644	-0.008854075079131767	-0.03262577068146532	-0.026453186130153555	-0.8081970967848562	0.11551306249280675
1.019326699594484	0.9902769193055204	-0.009270181423060214	-0.03256489049677561	-0.0276714232425759	-0.8067153300287158	0.12075935709581431
1.019843942980832	0.9902622914269017	-0.009687051741578696	-0.032501074074166254	-0.02888852421582884	-0.8051668454180982	0.12599065289547645
1.0203631670966318	0.990246975899994	-0.01010469710496514	-0.03243430114337086	-0.03010436691965297	-0.8035517992335557	0.1312059639800785
1.020884436325779	0.9902309666162106	-0.010523128281208867	-0.03236455098607605	-0.03131882849979876	-0.8018703677883899	0.13640430222880542
1.02140781376347	0.9902142573469939	-0.010942354378895592	-0.03229180268048727	-0.03253178153265659	-0.8001227534070761	0.1415846611562581
1.0219333636369095	0.9901968416723449	-0.011362384778816665	-0.03221603479717279	-0.03374309972812127	-0.7983091771489025	0.14674604063601002
1.022461148930705	0.9901787130594261	-0.011783227221043822	-0.032137225748597925	-0.03495265249515439	-0.7964298872297335	0.15188742401632588
1.0229912322010148	0.990159864843156	-0.012204888452653039	-0.0320553537116654	-0.03616030694411643	-0.7944851571103367	0.1570077870821215
1.0235236769621565	0.9901402901795477	-0.012627375321159142	-0.031970396432497425	-0.037365931125236104	-0.7924752808206198	0.1621061121344805
1.0240585446941415	0.9901199821579741	-0.013050692390548463	-0.03188233172125165	-0.03856938733304399	-0.7904005845972686	0.16718136002810846
1.0245958976508203	0.99009893370439	-0.01347484416786192	-0.03179113703919681	-0.03977053860042943	-0.7882614169517645	0.17223249808526847
1.025135797261407	0.9900771376448694	-0.013899833831445713	-0.0316967897817181	-0.040969245201955495	-0.7860581551770737	0.17725848573697378
1.02567830492207	0.9900545866799101	-0.014325663854204857	-0.031599267174170435	-0.04216536655811682	-0.7837912026703926	0.18225828298280483
1.0262234808675366	0.990031273436324	-0.014752335116881345	-0.03149854650344813	-0.04335875888501254	-0.7814609940411171	0.18723084102514917
1.026771385203178	0.990007190430976	-0.015179847721429269	-0.03139460496797075	-0.044549277635403846	-0.779067991268948	0.19217511298067605
1.0273220780889294	0.9899823300659395	-0.015608201132286368	-0.03128741966400427	-0.04573677802434997	-0.7766126830453012	0.19709005649926256
1.0278756176258335	0.9899566847301616	-0.016037392537300254	-0.031176968030610406	-0.04692111064414454	-0.7740955945186063	0.20197461613575024
1.0284320632440362	0.9899302466514965	-0.01646741948646946	-0.031063227218344168	-0.04810212892993565	-0.7715172723535371	0.20682775474322443
1.0289914719123667	0.9899030080784628	-0.016898276960289213	-0.03094617487826187	-0.049279681232508324	-0.7688783021492814	0.21164842131235911
1.0295539013235022	0.9898749611368369	-0.017329959843511333	-0.030825788550640124	-0.05045361779113552	-0.7661792939314559	0.21643558021231604
1.0301194075779407	0.9898460979477465	-0.017762461149348117	-0.0307020461783265	-0.05162378603829133	-0.7634208930667913	0.22118819249177823
1.030688047120221	0.9898164105375331	-0.018195773517117212	-0.030574925725276564	-0.052790034840331346	-0.7606037709761952	0.2259052337277444
1.0312598752782502	0.9897858909172849	-0.01862988810460605	-0.030444405522961227	-0.053952211655937936	-0.7577286320976019	0.23058568300139304
1.0318349466637236	0.9897545310699614	-0.01906479491121211	-0.030310464219660577	-0.055110163589004446	-0.7547962118717441	0.2352285277650636
1.032413315178982	0.9897223229568043	-0.019500482799586147	-0.030173080812203504	-0.056263737617874975	-0.7518072765209928	0.23983276533729322
1.0329950341943452	0.9896892585138436	-0.01993693964598301	-0.03003223463514819	-0.05741278116027781	-0.7487626218511045	0.24439740571967497
1.0335801563054718	0.9896553296717029	-0.02037415217530596	-0.029887905448935867	-0.05855714180087502	-0.7456630741483842	0.24892147106171944
1.0341687338773786	0.9896205283300333	-0.020812106385808028	-0.029740073334539055	-0.0596966685623587	-0.7425094868567336	0.2534040012270093
1.0347608181025696	0.989584846418539	-0.02125078686592928	-0.029588718955861022	-0.06083121027852237	-0.7393027450816723	0.25784404790646936
1.0353564603076357	0.9895482758250097	-0.021690177785177272	-0.029433823256766255	-0.06196061831936186	-0.7360437579829896	0.2622406858371258
1.0359557104519106	0.9895108084915422	-0.022130261802930987	-0.029275367871341253	-0.06308474391734734	-0.7327334662569337	0.26659300284371434
1.036558618513914	0.9894724363353941	-0.022571021114092395	-0.029113334790256375	-0.0642034410022376	-0.7293728338541626	0.27090011137640363
1.0371652341072304	0.9894331512760588	-0.023012437182399002	-0.028947706477427847	-0.06531656563214952	-0.7259628492138768	0.27516114669373254
1.037775606038699	0.9893929452686689	-0.023454490440339718	-0.028778466011985714	-0.06642397536311075	-0.722504526889194	0.27937526488598274
1.038389783046425	0.9893518102605594	-0.02389716084721473	-0.028605596905947973	-0.06752553077275902	-0.7189989024726169	0.2835416491089771
1.039007813298611	0.9893097382278793	-0.02434042754572384	-0.028429083258971716	-0.06862109470305405	-0.7154470344338809	0.28765950705784404
1.0396297452257084	0.9892667211224607	-0.024784269478765705	-0.028248909535734657	-0.06971053388157117	-0.711849998296928	0.2917280773978048
1.040255626282734	0.9892227509596909	-0.025228664522747007	-0.0280650609343804	-0.07079371687127173	-0.7082088926795646	0.29574662237558497
1.0408855045077108	0.9891778197133774	-0.025673590618171517	-0.02787752294598435	-0.0718705169207395	-0.7045248291471295	0.29971443872296
1.0415194280286781	0.9891319193500735	-0.026119025428488655	-0.027686281498920256	-0.07294081116813772	-0.7007989338364151	0.3036308548228413
1.0421574443234725	0.9890850418848333	-0.026564945837475214	-0.02749132319051729	-0.0740044794907335	-0.6970323506208715	0.3074952266964149
1.0427996015085828	0.9890371792892922	-0.027011328870138608	-0.027292634903442154	-0.07506140675957561	-0.6932262323150151	0.31130694639384315
1.0434459478015101	0.9889883235305094	-0.027458151325144793	-0.027090203967357285	-0.07611148197439249	-0.6893817425722202	0.3150654388822615
1.0440965318433293	0.9889384665467988	-0.027905390009072085	-0.026884018058228352	-0.07715459882952017	-0.6855000527144917	0.31877016411486697
1.0447514022478812	0.9888876002819689	-0.028353021435893015	-0.02667406533940134	-0.0781906550158122	-0.6815823431644796	0.3224206145475878
1.0454106087243034	0.9888357165976799	-0.028801022603021104	-0.026460334099229064	-0.07921955401159551	-0.6776297954810572	0.32601632141406384
1.0460742011882571	0.9887828073402408	-0.02924937038556144	-0.026242813027088176	-0.0802412036479706	-0.6736435964192308	0.3295568495325749
1.046742230366867	0.988728864291496	-0.029698041951597545	-0.026021491010853437	-0.0812555170324947	-0.6696249330813108	0.33304180040332093
1.0474147474698265	0.9886738791928349	-0.030147014541060294	-0.025796357235752843	-0.08226241200083927	-0.665574993687576	0.3364708101214092
1.0480918044940901	0.98861784371845	-0.03059626567129171	-0.025567401074700017	-0.0832618115322525	-0.6614949645694582	0.3398435505968794
1.0487734546477014	0.9885607494367378	-0.03104577341309934	-0.025334611931562206	-0.08425364429236416	-0.6573860264692621	0.3431597310907681
1.0494597520586084	0.9885025878301749	-0.031495516188764	-0.02509797932398951	-0.08523784409909678	-0.6532493551904979	0.3464190960647304
1.0501507515358568	0.988443350312468	-0.03194547261071621	-0.024857492954061488	-0.08621434949362668	-0.6490861219788266	0.34962142343987307
1.0508465090735548	0.9883830281823883	-0.03239562180476273	-0.024613142521719405	-0.08718310436282227	-0.6448974894689048	0.3527665263024735
1.051547081979716	0.9883216126077934	-0.03284594347988228	-0.02436491766246399	-0.08814405798378917	-0.6406846099457703	0.3558542526051933
1.0522525287391231	0.9882590946326999	-0.03329641782493987	-0.024112807978728508	-0.08909716469228475	-0.6364486252622247	0.35888448363242037
1.05296290870414	0.9881954652007349	-0.033747025299598006	-0.023856803136642856	-0.09004238333782354	-0.632190667832967	0.3618571318290597
1.0536782827204612	0.9881307150953604	-0.03419774701976362	-0.023596892627747487	-0.0909796779892167	-0.6279118560695349	0.3647721425747002
1.054398713213612	0.9880648349262311	-0.03464856479027336	-0.023333065718547367	-0.09190901787126485	-0.6236132931292031	0.367629493423813
1.0551242636385412	0.9879978151743354	-0.03509946074040493	-0.02306531163541666	-0.09283037648733021	-0.6192960695163452	0.3704291908618
1.0558549986957098	0.9879296461684492	-0.035550417444589096	-0.02279361947348054	-0.09374373175739902	-0.614961261141619	0.37317127024540364
1.056590984572974	0.9878603180580607	-0.03600141805292866	-0.022517978092807454	-0.09464906616059865	-0.6106099273003586	0.3758557956927223
1.0573322892120882	0.9877898207827532	-0.0364524464299761	-0.022238376002146797	-0.0955463668782518	-0.6062431085877878	0.3784828599082299
1.0580789816048286	0.9877181441338901	-0.036903486702118814	-0.021954801609209776	-0.09643562475994899	-0.6018618305881918	0.3810525805605015
1.058831132264105	0.9876452777058529	-0.037354523525172614	-0.02166724303199158	-0.09731683473763884	-0.5974671006643245	0.38356510096345925
1.0595888131974311	0.9875712108937672	-0.03780554204419448	-0.02137568809576184	-0.09818999561696765	-0.5930599077508681	0.386020588891033
1.060352097230996	0.9874959329558451	-0.0382565274714848	-0.021080124583584412	-0.09905510914316926	-0.5886412259424978	0.38841923341114537
1.0611210594254474	0.9874194328703638	-0.038707465904341966	-0.020780539679857636	-0.0999121814564707	-0.5842120059908914	0.39076124839443654
1.0618957760786114	0.9873416994286424	-0.039158343706001277	-0.02047692034318728	-0.10076122176775502	-0.5797731808847303	0.39304686821469575
1.0626763246205078	0.9872627212426306	-0.03960914742629049	-0.020169253341389776	-0.1016022421016227	-0.575325666223809	0.395276346548027
1.0634627839149304	0.9871824867114934	-0.04005986395710567	-0.01985752512691447	-0.10243525747958626	-0.5708703583112746	0.39744995634833813
1.0642552341363378	0.9871009840306618	-0.04051048043921375	-0.019541721878670388	-0.10326028563398255	-0.5664081347248129	0.3995679885557005
1.0650537572437406	0.9870182011394942	-0.04096098450777229	-0.019221829306390378	-0.10407734734324049	-0.5619398515673293	0.4016307524060758
1.06585843620002	0.986934125798352	-0.0414113638257254	-0.01889783295635134	-0.10488646546907374	-0.557466347805727	0.403638572435212
1.0666693551449868	0.9868487455688104	-0.0418616061655484	-0.018569718140463102	-0.10568766501323247	-0.5529884442213016	0.4055917881706117
1.0674865998137226	0.9867620477670168	-0.042311699620919865	-0.018237469763831025	-0.10648097339420466	-0.5485069410838054	0.407490754308498
1.0683102568599083	0.9866740195326453	-0.04276163221147063	-0.01790107259644231	-0.10726641964873387	-0.54402262188999	0.40933583829256037
1.069140414574676	0.9865846477503871	-0.04321139225873063	-0.017560510979238275	-0.10804403500084546	-0.5395362494528755	0.4111274212051442
1.0699771624665626	0.9864939190921266	-0.04366096813343834	-0.017215768993194856	-0.10881385232272286	-0.5350485682726952	0.41286589600594104
1.0708205911987723	0.9864018200220462	-0.04411034820381982	-0.016866830485382366	-0.10957590596087614	-0.5305603049336058	0.4145516666970412
1.0716707925496831	0.9863083367995622	-0.044559520797893236	-0.016513679086470324	-0.11033023159167422	-0.5260721683813294	0.4161851475803286
1.0725278593266538	0.9862134554877268	-0.045008474142596185	-0.016156298248559367	-0.11107686604302988	-0.5215848504512791	0.41776676246668826
1.073391885975649	0.9861171618843082	-0.0454571966651668	-0.015794670992448943	-0.11181584771647364	-0.5170990227924308	0.4192969451477302
1.0742629679282438	0.986019441592387	-0.045905676631017925	-0.015428780181095697	-0.11254721590431488	-0.5126153404396827	0.42077613752067977
1.0751412016727466	0.985920280011923	-0.04635390216727864	-0.015058608493715448	-0.11327101076244828	-0.508134441548349	0.4222047891719758
1.076026684858251	0.9858196623273455	-0.04680186130115686	-0.014684138385609596	-0.11398727330529448	-0.5036569469936792	0.42358335699618355
1.0769195162757397	0.985717573508891	-0.047249541934290096	-0.01430535209970682	-0.11469604529715356	-0.4991834606233891	0.4249123046100152
1.0778197956834676	0.9856139983320911	-0.047696931740729254	-0.013922231744986621	-0.11539736902780294	-0.4947145702849681	0.4261921015759997
1.0787276243494242	0.9855089213148387	-0.048144018421316555	-0.013534759070038439	-0.11609128764890987	-0.49025084530431495	0.42742322366109925
1.0796431042088661	0.9854023268140274	-0.048590789270923335	-0.013142915826562709	-0.11677784443718496	-0.4857928408379837	0.42860615115727235
1.0805663385766615	0.9852941989431379	-0.04903723151679289	-0.01274668347102684	-0.11745708326563188	-0.48134109453346646	0.4297413694038177
1.081497431895304	0.9851845216009127	-0.04948333217813395	-0.01234604327709907	-0.11812904832717076	-0.4768961279805182	0.4308293679606113
1.082436489708301	0.9850732784743863	-0.04992907803910841	-0.011940976352786604	-0.11879378404027456	-0.47245844703716516	0.43187064013568316
1.083383618100972	0.9849604531057327	-0.050374455373439646	-0.011531463888545286	-0.11945133459306216	-0.46802854463163923	0.4328656819938633
1.0843389251444921	0.9848460287207947	-0.05081945061275564	-0.01111748653977746	-0.12010174488502723	-0.4636068941822534	0.4338149935039108
1.0853025197430277	0.9847299883656356	-0.05126404978431812	-0.010699024930275337	-0.12074505963895148	-0.45919395527360707	0.4347190768485236
1.0862745117276467	0.9846123148963423	-0.05170823854653131	-0.01027605961935998	-0.12138132341521315	-0.45479017338094296	0.43557843620600717
1.0872550123441347	0.984492990920477	-0.05215200239953064	-0.009848570896693649	-0.12201058087064212	-0.4503959778690762	0.4363935778286378
1.0882441335535233	0.9843719988823827	-0.05259532635354777	-0.009416539093960664	-0.1226328762427854	-0.4460117853710968	0.4371650090868355
1.0892419890918297	0.9842493209343753	-0.053038195392789984	-0.008979944129654202	-0.12324825396308976	-0.44163799529508585	0.43789323898130117
1.090248693421916	0.984124939065196	-0.05348059398996879	-0.008538765973907965	-0.12385675793240926	-0.4372749947290877	0.4385787769695337
1.0912643626061274	0.9839988349933516	-0.05392250648002884	-0.00809298427432781	-0.12445843200209163	-0.43292315485492927	0.4392221332849822
1.0922891137647956	0.9838709902342377	-0.05436391680518777	-0.007642578600567479	-0.125053319581648	-0.4285828335752829	0.4398238182241679
1.0933230651184074	0.9837413860959849	-0.054804808521916784	-0.007187528434152393	-0.12564146361601083	-0.4242543755520283	0.4403843419029148
1.0943663362859684	0.9836100036429094	-0.0552451649145767	-0.0067278130453284415	-0.1262229067029449	-0.41993811120332253	0.44090421413449954
1.0954190484993878	0.9834768236686776	-0.055684969066608	-0.006263411406253686	-0.12679769114673672	-0.4156343561292149	0.44138394420718047
1.0964813240228173	0.9833418267701273	-0.05612420359938211	-0.005794302455197977	-0.1273658585793178	-0.4113434137909882	0.44182404031195416
1.097553286649984	0.9832049932852863	-0.05656285086502966	-0.0053204648858405194	-0.1279274501812101	-0.4070655737431482	0.4422250095096505
1.098635061265225	0.9830663033501229	-0.05700089274954371	-0.004841877349945539	-0.12848250639650113	-0.4028011136772192	0.4425873572958861
1.0997267745734796	0.9829257368060483	-0.05743831095320676	-0.004358518143490615	-0.1290310672594395	-0.39855029681219967	0.4429115876065581
1.1008285546139736	0.9827832732627437	-0.057875086772999275	-0.0038703654306889382	-0.12957317208487754	-0.39431337414200013	0.4431982023785229
1.1019405309928048	0.9826388920691825	-0.0583112011780628	-0.003377397150427781	-0.13010885953435591	-0.39009058382596407	0.4434477013819634
1.1030628345399665	0.9824925723592284	-0.05874663465738209	-0.002879591177963385	-0.1306381674015045	-0.38588215278729243	0.44366058191727814
1.1041955980059015	0.9823442929621078	-0.05918136747311248	-0.002376925025913047	-0.13116113289496542	-0.38168829438565344	0.443837338739997
1.1053389555489066	0.9821940324700567	-0.05961537944013582	-0.0018693760816140843	-0.13167779234166022	-0.3775092106746313	0.4439784637304256
1.1064930432420372	0.9820417691729515	-0.060048650099359654	-0.0013569213925453895	-0.13218818136853427	-0.3733450908543065	0.44408444575575956
1.10765799856776	0.9818874811258589	-0.06048115850487049	-0.0008395379013271571	-0.13269233462413868	-0.36919611344263215	0.4441557704042918
1.1088339607999476	0.9817311461000922	-0.060912883347861255	-0.00031720228712955076	-0.1331902859027582	-0.36506244520124476	0.4441929198405693
1.1100210709007374	0.981572741598131	-0.061343802896197085	0.00021010897725360896	-0.13368206805050653	-0.36094424183365065	0.44419637261065886
1.1112194717195203	0.9814122448284794	-0.06177389504460223	0.0007424197021873717	-0.13416771300043048	-0.35684164762112786	0.44416660346691966
1.1124293103175562	0.9812496323939055	-0.06220313811003345	0.0012797550016084183	-0.13464725263236715	-0.35275478797376997	0.4441040830356961
1.1136507335393024	0.9810848808857723	-0.06263150921579362	0.0018221393132127443	-0.13512071692570213	-0.348683784957237	0.4440092777531083
1.1148838896529543	0.9809179666682726	-0.06305898487585737	0.0023695971145513833	-0.13558813462049463	-0.3446287517942237	0.44388264980162223
1.1161289289357021	0.9807488658016893	-0.06348554117979345	0.0029221531699743244	-0.13604953340712853	-0.34058979120384475	0.4437246569439026
1.1173860039821408	0.9805775540019966	-0.06391115387053972	0.0034798326539959255	-0.13650493998898156	-0.336566994769256	0.4435357523269384
1.1186552686598925	0.9804040067851019	-0.06433579796517432	0.004042660674157544	-0.1369543796587836	-0.3325604466178643	0.44331638450672856
1.1199368797150633	0.9802281992500171	-0.06475944827170958	0.004610662968995972	-0.13739787683418675	-0.3285702186285678	0.4430669970789367
1.1212309958514446	0.9800501062061656	-0.06518207904769466	0.005183865484699763	-0.13783545467397104	-0.3245963737483297	0.44278802868436806
1.122537777417411	0.9798697022193348	-0.06560366387602233	0.005762294221631492	-0.13826713493896853	-0.3206389672344419	0.4424799129955365
1.1238573875098006	0.9796869614621109	-0.06602417599715124	0.0063459757076834355	-0.13869293832086782	-0.31669804360773884	0.44214307837337796
1.125189990876447	0.9795018578679509	-0.06644358792698356	0.006934936496542387	-0.1391128840370288	-0.31277364031047666	0.44177794803081694
1.1265357551128705	0.9793143649681668	-0.06686187180950036	0.007529203680528075	-0.13952699017429793	-0.3088657844666553	0.441384939639315
1.1278948498318375	0.979124456009834	-0.06727899912339227	0.008128804506371082	-0.13993527338007247	-0.3049744956896804	0.4409644654618946
1.1292674471116284	0.9789321038965517	-0.06769494079346254	0.008733766555881952	-0.14033774896222212	-0.3010997850925937	0.4405169321562323
1.1306537203393148	0.9787372813542412	-0.06810966681481731	0.00934411721880328	-0.14073443051785675	-0.29724165883156667	0.4400427411038629
1.1320538470914652	0.9785399605301442	-0.06852314708863612	0.009959884943308888	-0.14112533072538938	-0.2934001103676522	0.43954228738120166
1.1334680067085006	0.9783401133362427	-0.06893535065528376	0.0105810981478488	-0.14151046059200545	-0.2895751276444624	0.43901596049298847
1.1348963804783334	0.978137711428396	-0.06934624572924382	0.011207785284014714	-0.14188982948745515	-0.2857666927791519	0.4384641443062536
1.1363391526353688	0.9779327260692922	-0.06975579995992111	0.011839975255666236	-0.1422634453796641	-0.2819747796613977	0.43788721664036506
1.137796510295467	0.9777251281412008	-0.07016398037397206	0.012477697368956512	-0.14263131476716737	-0.2781993545060794	0.4372855492303716
1.1392686424493745	0.9775148882938338	-0.07057075306111704	0.0131209808709052	-0.1429934423877043	-0.27444037876478217	0.43665950811247
1.1407557409202647	0.9773019768131346	-0.07097608341461954	0.013769855347740447	-0.14334983143139773	-0.27069780689654455	0.43600945321962575
1.1422580005544642	0.9770863635984957	-0.07137993614576497	0.014424350785391121	-0.14370048354224205	-0.26697158622804845	0.43533573826291716
1.143775618998766	0.97686801819947	-0.0717822751856086	0.015084497449004985	-0.14404539872171535	-0.26326165784571864	0.43463871080115984
1.1453087964403386	0.9766469098586963	-0.07218306358233578	0.015750325746654015	-0.1443845752342109	-0.2595679575171296	0.433918712350797
1.1468577354521319	0.976423007540425	-0.07258226343167684	0.01642186613944115	-0.14471800954564085	-0.2558904162981716	0.4331760784663732
1.1484226417866137	0.976196279822128	-0.07297983605016052	0.017099149462025925	-0.14504569646437548	-0.2522289588963849	0.43241113836589534
1.150003724119608	0.9759666949375206	-0.07337574187021684	0.017782206785938216	-0.14536762904490685	-0.24858350459039208	0.43162421504466647
1.1516011938546393	0.9757342208116551	-0.07376994035605668	0.018471069309644428	-0.14568379851378344	-0.2449539679484766	0.43081562537852036
1.1532152657560193	0.9754988249757708	-0.07416239012410603	0.019165768605471457	-0.1459941943605083	-0.24134025765557932	0.4299856798121617
1.1548461571544324	0.9752604746902056	-0.074553048710641	0.019866336250313192	-0.14629880414588547	-0.23774227858053082	0.42913468277299455
1.156494088552443	0.9750191368639438	-0.07494187268468565	0.02057280405943961	-0.14659761358793122	-0.23415993065626048	0.42826293237978513
1.1581592829113694	0.9747747781671724	-0.07532881744406697	0.021285203753186193	-0.1468906064005673	-0.23059311067096147	0.4273707208396999
1.1598419674640652	0.9745273647737474	-0.0757138376004643	0.02200356770422644	-0.14717776458056522	-0.22704170862255793	0.42645833349929974
1.1615423720355347	0.9742768626159369	-0.07609688654561458	0.022727928188400644	-0.1474590680698204	-0.2235056116102391	0.42552604975669733
1.1632607292266588	0.9740232373672485	-0.07647791646338971	0.023458317435334226	-0.14773449476537748	-0.219984703613099	0.4245741430017268
1.1649972753389328	0.973766454315702	-0.07685687849856383	0.024194767991551732	-0.14800402063747603	-0.21647886381029016	0.4236028801341276
1.166752249765462	0.9735064784634861	-0.07723372257971524	0.02493731242953486	-0.14826761959400925	-0.21298796808580972	0.42261252192478405
1.1685258949568063	0.9732432745427125	-0.0776083973756338	0.02568598330218069	-0.14852526344646658	-0.20951188929586592	0.42160332307003434
1.170318457277205	0.972976806899244	-0.0779808504361186	0.02644081347147454	-0.14877692200048395	-0.20605049581515483	0.42057553173596346
1.1721301856580215	0.9727070397040256	-0.07835102786897388	0.02720183550719703	-0.14902256282910814	-0.2026036543800858	0.41952939035976566
1.1739613333342298	0.9724339367067582	-0.07871887465916111	0.027969082383682328	-0.14926215148170155	-0.19917122695777892	0.41846513468742563
1.1758121563180104	0.9721574614754072	-0.07908433431368359	0.028742586803099046	-0.14949565124038858	-0.1957530738780809	0.41738299468782253
1.1776829147510346	0.9718775772074385	-0.0794473490917858	0.029522381726359005	-0.14972302326345685	-0.19234905150422163	0.4162831938033857
1.1795738715646695	0.9715942469434453	-0.07980785969904279	0.03030849977691151	-0.14994422638332033	-0.18895901490531447	0.41516594977067883
1.1814852936234637	0.9713074334102788	-0.08016580546980448	0.031100973681068036	-0.150159217215531	-0.1855828159515586	0.4140314739880237
1.1834174521044787	0.9710170989782034	-0.08052112438739484	0.03189983638452047	-0.15036795015669638	-0.18222030290261487	0.412879971321505
1.1853706208687516	0.9707232059205924	-0.08087375273783103	0.03270512033883719	-0.1505703771697358	-0.17887132346073029	0.4117116411112698
1.1873450781018786	0.9704257161833912	-0.08122362537033781	0.03351685814080358	-0.15076644793010144	-0.17553572208466353	0.4105266762339018
1.189341106004457	0.9701245914476884	-0.08157067558933322	0.03433508236129891	-0.15095610974879267	-0.17221334076624517	0.4093252633209424
1.1913589897328114	0.9698197933066989	-0.08191483492626125	0.035159825069663045	-0.1511393074378041	-0.16890402097080046	0.40810758343513653
1.1933990183132628	0.9695112831459921	-0.0822560332594645	0.03599111816815144	-0.1513159833696326	-0.165607602250747	0.40687381156052504
1.1954614857685817	0.9691990219913074	-0.0825941989505261	0.036828993805112786	-0.15148607753127843	-0.16232392065027998	0.40562411595544273
1.1975466893543658	0.9688829707943148	-0.08292925849903465	0.03767348361026854	-0.1516495273307035	-0.15905281175966235	0.40435865925462794
1.1996549305411812	0.968563090304115	-0.08326113666001	0.038524619049312495	-0.15180626764576405	-0.1557941093016049	0.4030775979117595
1.2017865144045863	0.9682393411805339	-0.08358975629938807	0.039382431130600574	-0.15195623074093412	-0.1525476462539474	0.4017810826052605
1.2039417514219513	0.9679116837427374	-0.08391503862094482	0.040246951079661565	-0.1520993463541941	-0.14931325229780848	0.40046925717990095
1.206120954852584	0.9675800783895807	-0.08423690271335593	0.04111820923581235	-0.15223554147478882	-0.14609075797946594	0.39914226027432925
1.2083244425391078	0.9672444853493809	-0.08455526577986015	0.04199623572752289	-0.15236474043349885	-0.14287999212657826	0.397800224258486
1.2105525370215855	0.9669048646864375	-0.08487004309762156	0.04288106046367145	-0.1524868648621754	-0.1396807818980552	0.39644327519548944
1.2128055652508483	0.9665611763696331	-0.08518114792046386	0.043772712964552984	-0.15260183363172322	-0.13649295340285555	0.39507153304735443
1.2150838578936907	0.9662133804045798	-0.08548849133292759	0.044671222033591376	-0.15270956277868641	-0.13331633284020625	0.39368511212798646
1.2173877505775423	0.9658614366708437	-0.08579198237016065	0.04557661619476006	-0.15280996552868592	-0.13015074490407536	0.39228412037400795
1.2197175836172582	0.9655053049915415	-0.08609152792157607	0.04648892352531377	-0.15290295223488032	-0.12699601337322153	0.3908686595392404
1.2220737017511434	0.9651449452028105	-0.08638703264109653	0.04740817149334377	-0.152988430323425	-0.12385196164887248	0.3894388253818047
1.2244564540929577	0.9647803171914834	-0.08667839888867236	0.04833438688034215	-0.15306630425183634	-0.12071841297366558	0.38799470771777306
1.226866194128261	0.964411380927138	-0.08696552667810381	0.04926759572028131	-0.1531364754699791	-0.1175951905833946	0.3865363904458091
1.2293032816443799	0.9640380961990834	-0.08724831384647729	0.050207823982236034	-0.1531988424275678	-0.11448211540217562	0.38506395040241176
1.2317680795490342	0.963660423137243	-0.0875266556185511	0.05115509627411487	-0.15325330043761282	-0.11137901033395181	0.3835774593077185
1.2342609566574048	0.9632783218204203	-0.08780044487694587	0.052109436853920915	-0.15329974170783892	-0.10828569684670493	0.38207698209934593
1.2367822860747757	0.9628917525604017	-0.08806957191740686	0.05307086893865376	-0.15333805525518557	-0.10520199720301238	0.3805625779264707
1.239332446548892	0.9625006757323723	-0.08833392453758766	0.054039415152177035	-0.15336812688413834	-0.10212773295854595	0.3790342993520166
1.2419118219113006	0.9621050518996049	-0.08859338791182203	0.05501509723799628	-0.15338983912509696	-0.09906272585233933	0.37749219270493617
1.2445208007803223	0.9617048418995829	-0.08884784450161694	0.05599793587411287	-0.15340307118555832	-0.09600679832956996	0.3759362982700195
1.247159777010554	0.9613000068171006	-0.08909717404125814	0.05698795076873585	-0.1534076989077564	-0.0929597731750526	0.37436665002913805
1.24982914995836	0.960890507987095	-0.08934125349892658	0.057985160681737785	-0.1534035947183967	-0.08992147339627819	0.3727832755132797
1.2525293252086884	0.9604763069283264	-0.08957995707339232	0.05898958361328276	-0.1533906275707667	-0.08689172161432222	0.37118619538249936
1.255260713213709	0.9600573655990841	-0.08981315600275683	0.06000123621207546	-0.15336866289353135	-0.08387034181271673	0.3695754242409344
1.2580237302113426	0.959633646304856	-0.09004071858261171	0.06102013403396069	-0.15333756253723896	-0.08085715848443085	0.36795097009674793
1.2608187972978009	0.9592051118908776	-0.0902625100242239	0.06204629111371539	-0.1532971847332416	-0.0778519978328283	0.36631283490952726
1.263646341912648	0.9587717255665322	-0.09047839251041646	0.06307972042397943	-0.15324738402455199	-0.07485468634596683	0.36466101371753373
1.2665067978655928	0.958333450955429	-0.09068822512034808	0.06412043378833861	-0.15318801120167336	-0.07186505101590784	0.36299549462688485
1.2694006035974874	0.9578902524178875	-0.09089186363270632	0.06516844115411004	-0.15311891328367233	-0.06888292136242839	0.3613162598216464
1.2723282041329704	0.9574420948097051	-0.09108916060379535	0.06622375120831707	-0.15303993342704345	-0.06590812757841204	0.35962328441929725
1.2752900502084095	0.9569889436758785	-0.09127996523344609	0.06728637096088873	-0.15295091088812934	-0.06294050165258874	0.3579165369716598
1.278286599700853	0.9565307650943063	-0.09146412338504906	0.06835630615424014	-0.15285168092270154	-0.05997987615826045	0.3561959786336137
1.281318316133036	0.9560675259691802	-0.09164147741407386	0.06943356061944396	-0.15274207477034177	-0.05702608598709821	0.3544615640165272
1.2843856696796634	0.9555991939439646	-0.09181186615902043	0.07051813652784727	-0.1526219195651543	-0.05407896757151784	0.35271324059705905
1.2874891362493002	0.9551257376108631	-0.09197512481681833	0.07161003395445568	-0.15249103831309266	-0.05113835999806727	0.35095094922645
1.2906291996855952	0.954647126246737	-0.09213108498550501	0.07270925153779248	-0.15234924974113473	-0.048204103152610145	0.3491746228637968
1.2938063490367853	0.9541633303040087	-0.09227957444564847	0.07381578540052948	-0.1521963683527187	-0.04527604054911587	0.3473841881086724
1.297021081803629	0.9536743209927665	-0.09242041724380597	0.07492963016278689	-0.15203220421858568	-0.04235401655121581	0.34557956334569984
1.3002739008513005	0.9531800708308733	-0.09255343347002928	0.07605077773949066	-0.151856563062676	-0.03943787947978875	0.34376066046452347
1.3035653166840888	0.9526805533802687	-0.09267843928628153	0.07717921800219824	-0.15166924609038213	-0.03652747978059423	0.34192738355509095
1.3068958474885979	0.9521757433265653	-0.09279524684106615	0.07831493865420952	-0.15147004991479743	-0.03362267029274248	0.340079628865249
1.3102660186709645	0.9516656166382762	-0.09290366416890226	0.0794579249308774	-0.15125876651601322	-0.030723306951062374	0.33821728503485937
1.313676362484605	0.951150150714878	-0.09300349510156675	0.0806081593322908	-0.1510351832036856	-0.027829249379029128	0.3363402332709265
1.317127419545734	0.9506293242527953	-0.09309453923411669	0.08176562198826466	-0.15079908245546314	-0.024940359887636862	0.3344483464818159
1.3206197359808183	0.9501031177743924	-0.09317659176964191	0.08293028955013422	-0.15055024204837542	-0.022056506161651866	0.33254149080846385
1.3241538678068823	0.9495715130689709	-0.09324944355349622	0.08410213650303067	-0.1502884346941817	-0.019177557903441757	0.33061952318940485
1.3277303797738693	0.9490344934747906	-0.09331288094308247	0.08528113460382662	-0.1500134280357173	-0.01630338819090281	0.3286822919735835
1.331349842062159	0.9484920444842007	-0.09336668567054791	0.08646725162755815	-0.14972498483866706	-0.013433876446447461	0.32672963866946597
1.3350128355214375	0.9479441530703585	-0.0934106348543317	0.08766045292259274	-0.14942286252406006	-0.010568904561189203	0.32476139506779617
1.3387199494364117	0.9473908081414372	-0.09344450086489087	0.08886070048776898	-0.14910681326258482	-0.007708359083527343	0.3227773844203629
1.3424717788100267	0.9468320010666292	-0.09346805122854597	0.09006795191671603	-0.14877658415146605	-0.004852133632129843	0.3207774228433154
1.3462689306256748	0.9462677248678373	-0.09348104859792514	0.09128216223273367	-0.14843191661093963	-0.002000124448354371	0.31876131592495927
1.3501120189742706	0.9456979750772487	-0.09348325062696379	0.09250328211656211	-0.14807254673620796	0.00084776547026244	0.31672886128677347
1.3540016668755017	0.945122749600304	-0.09347440990699472	0.09373125829498591	-0.14769820507866632	0.003691627388745762	0.31467984756048817
1.3579404327567628	0.9445417650685235	-0.09345426130199909	0.09496663557639627	-0.14730842333004548	0.006532926834646984	0.3126130454098705
1.3619294435834166	0.9439549554919663	-0.09342252608513325	0.09620949105177058	-0.14690285505507394	0.009372030749792428	0.31052798341949295
1.3659693577859633	0.9433623286299155	-0.09337892058418157	0.09745974566276211	-0.14648119343146154	0.012208949210392324	0.3084244327745888
1.3700608468511872	0.9427638948511838	-0.09332315564241968	0.09871731646131483	-0.14604312544395862	0.015043689229702685	0.3063021530177073
1.374204588005239	0.9421596683762858	-0.09325493662239476	0.09998211410286284	-0.14558833258622975	0.017876249105702017	0.3041608957709273
1.3784012656746205	0.9415496672314325	-0.09317396335620358	0.10125404307796111	-0.1451164906857665	0.020706619047099608	0.3020004038605444
1.382651573569527	0.9409339131214146	-0.09307993006035284	0.10253300210598153	-0.14462726963656675	0.02353478211742988	0.2998204101401725
1.3869562106821234	0.9403124321908838	-0.0929725253800448	0.10381888268426805	-0.14412033382726464	0.02636071108792726	0.2976206394412298
1.3913158849743201	0.9396852546745911	-0.09285143228155021	0.10511156995527977	-0.1435953417012709	0.029184370437687412	0.295400806570546
1.3957313133732456	0.9390524150925952	-0.09271632800520255	0.10641094243596498	-0.1430519457219813	0.032005715802319826	0.29316061621938727
1.4002032184711541	0.9384139529209024	-0.09256688413855951	0.10771687078146167	-0.14248979276164916	0.03482469134799079	0.29089976453577576
1.4047323307551214	0.9377699124718486	-0.09240276654285288	0.10902921818272807	-0.14190852383063576	0.03764123071621897	0.2886179378815758
1.4093193892058755	0.9371203430180983	-0.09222363531367488	0.11034784026003258	-0.1413077739925114	0.040455256845617994	0.2863148124321898
1.4139651384082075	0.9364652994155069	-0.09202914488886153	0.11167258395014283	-0.14068717274608017	0.043266679652418004	0.2839900555265757
1.4186703317527996	0.9358048418679279	-0.09181894393119756	0.1130032881421526	-0.14004634362123722	0.046075397449531076	0.2816433239574069
1.4234357286122516	0.9351390365499764	-0.0915926754588563	0.11433978257806053	-0.13938490457527675	0.0488812946674637	0.2792742652863736
1.4282620971487603	0.9344679554435168	-0.09134997673992835	0.11568188834504504	-0.13870246763648536	0.051684242943745705	0.27688251634886396
1.4331502075839704	0.9337916775078188	-0.09109047966744468	0.11702941570187171	-0.13799863989680922	0.05448409663393152	0.2744677064932039
1.4381008391012622	0.9331102879556257	-0.0908138104750686	0.11838216570366795	-0.1372730226007493	0.05728069627081099	0.27202945405900464
1.4431147747357602	0.9324238792046003	-0.09051959006752183	0.11973992848030202	-0.13652521194215414	0.06007386503162324	0.2695673688129028
1.448192802824958	0.9317325509212757	-0.0902074340337733	0.12110248333427549	-0.1357547989445284	0.06286340900324469	0.26708105113761704
1.4533357130819682	0.9310364108027278	-0.08987695299893349	0.12246959738682009	-0.1349613701640585	0.06564911446564335	0.2645700938623157
1.4585442994889288	0.9303355744297087	-0.08952775258555186	0.12384102606293348	-0.13414450738359468	0.06843074894877198	0.2620340807529411
1.4638193550092624	0.929630166229157	-0.08915943392017309	0.12521651140259307	-0.13330378858595354	0.07120805785673105	0.2594725890026578
1.4691616735968291	0.9289203194480793	-0.0887715936997192	0.12659578232074445	-0.13243878782697624	0.07398076506590506	0.2568851881625891
1.4745720458986922	0.92820617697099	-0.08836382472043935	0.12797855322643728	-0.13154907613306863	0.07674857020370826	0.2542714421431277
1.4800512561177266	0.92748789196613	-0.08793571639854593	0.1293645229952454	-0.13063422227925964	0.0795111466723753	0.2516309106397613
1.4856000824366373	0.9267656280542399	-0.08748685506271271	0.13075337487361577	-0.12969379301715056	0.0822681415388943	0.24896314884371556
1.4912192912119566	0.9260395602825251	-0.08701682478251861	0.13214477483848316	-0.1287273543865649	0.08501917234961126	0.24626771015933385
1.4969096348357835	0.925309875596242	-0.08652520798449165	0.13353837094130175	-0.1277344724808544	0.08776382592428904	0.24354414715125625
1.5026718433547037	0.924576774086388	-0.08601158668213534	0.1349337911830271	-0.12671471536765194	0.09050165426818363	0.24079201548137544
1.5085066248157142	0.9238404690849579	-0.085475543043759	0.1363306436060675	-0.12566765356834356	0.09323217486658918	0.2380108736685253
1.514414657980581	0.9231011882063206	-0.0849166607005469	0.1377285145894014	-0.12459286194044632	0.09595486744275245	0.2352002865092489
1.5203965785178675	0.9223591751385034	-0.08433452683076403	0.13912696575652395	-0.12348992288840208	0.09866916805985187	0.2323598315877559
1.5264529830948597	0.921614689139556	-0.08372873266670947	0.14052553523697056	-0.12235842642039939	0.10137447171074689	0.22948909727861092
1.5325844123492163	0.9208680071045231	-0.08309887614476402	0.1419237340858162	-0.1211979741757777	0.1040701254930008	0.2265876908017727
1.5387913385957248	0.9201194249259426	-0.08244456433591241	0.1433210440754585	-0.12000818279407192	0.10675542450709297	0.22365524401228887
1.5450741577390685	0.9193692582397254	-0.08176541562174434	0.1447169166566097	-0.11878868664454648	0.10942961002039286	0.2206914172123543
1.5514331770307082	0.9186178435672918	-0.08106106247094659	0.14611077118905766	-0.117539141494758	0.11209186622166281	0.21769590495198618
1.5578685996490165	0.9178655396966068	-0.08033115477752126	0.14750199274693154	-0.11625922898799887	0.11474131617267685	0.21466844334703888
1.5643805042673846	0.9171127294748699	-0.07957536402949174	0.14888992918751523	-0.11494866234849117	0.11737701637933003	0.21160881977369694
1.5709688362188952	0.9163598200676889	-0.07879338639993988	0.1502738910668715	-0.11360718998856542	0.11999795678038154	0.20851687714290928
1.577633381715576	0.9156072449849179	-0.07798494803832755	0.15165314830140578	-0.11223460273035607	0.1226030545397822	0.2053925261833847
1.5843737464920606	0.914855465331109	-0.07714981018645346	0.15302692827866118	-0.11083074043434282	0.1251911506041639	0.20223575568168134
1.5911893478625445	0.9141049693235456	-0.07628777287629475	0.15439441712619908	-0.10939549604637075	0.12776101217818406	0.19904663650571836
1.598079378366141	0.913356274714602	-0.07539868240543408	0.15575475566073624	-0.1079288257859775	0.13031132514248914	0.195825339005835
1.6050427985626416	0.9126099276882361	-0.07448243543530571	0.1571070417547526	-0.10643075346641494	0.1328406985102291	0.1925721368461492
1.612078319735797	0.9118665026352256	-0.07353898448647567	0.15845033104568632	-0.10490137704089186	0.13534766567580456	0.1892874156630821
1.6191843813761526	0.9111266021892225	-0.07256834432035225	0.15978363713107746	-0.10334087644328795	0.13783068464120243	0.18597168425728655
1.6263591480685917	0.9103908549499408	-0.07157059582148989	0.1611059358775665	-0.10174951729577518	0.140288145832565	0.18262557683217176
1.6336005012960053	0.9096599135536066	-0.07054589051935437	0.162416169005732	-0.10012765567780949	0.14271837844373508	0.17924985772230181
1.6409060380725544	0.9089344518602683	-0.0694944540894331	0.16371324916307775	-0.09847574131170535	0.14511965943429378	0.17584542304415843
1.648273086583573	0.9082151603528906	-0.06841658719881047	0.16499606807347664	-0.09679431671311588	0.14749022809543572	0.172413294524978
1.6556987205581466	0.9075027416946247	-0.06731266613902748	0.16626350425591077	-0.09508401627339481	0.14982829967069342	0.1689546140153357
1.6631797786333689	0.9067979058611725	-0.06618314230983902	0.1675144313605736	-0.09334556382844349	0.15213207999618814	0.165470635743317
1.6707129001851189	0.9061013638755198	-0.06502853869915431	0.16874772884008857	-0.09157976594069829	0.15439978432812296	0.1619627109420313
1.6782945716239144	0.905413820910171	-0.06384944404422281	0.16996229357737233	-0.08978750209483297	0.15662965780814175	0.15843226761683762
1.6859211592691934	0.9047359710199023	-0.06264650832556988	0.1711570484828479	-0.0879697173997757	0.1588199902730636	0.15488079653826858
1.693588968571797	0.9040684899395175	-0.06142043342537374	0.17233095438434273	-0.08612740841233192	0.16096913705868052	0.1513098249052837
1.7012942872151389	0.9034120298934389	-0.06017196551193859	0.17348301825279794	-0.08426161208558466	0.16307553305016498	0.14772089742067723
1.709033439207987	0.9027672140056369	-0.0589018849580786	0.17461230205012152	-0.08237339145596254	0.16513770788270035	0.1441155521218711
1.7168028245224511	0.9021346325286378	-0.05761099793413738	0.1757179283275711	-0.08046382424767556	0.1671542952381615	0.1404953027940661
1.7245989650422935	0.9015148390918678	-0.05630012641987222	0.1767990857668127	-0.07853398946341855	0.16912404210765172	0.13686161827731597
1.7324185384852315	0.9009083484767045	-0.054970099732679266	0.17785503205053083	-0.0765849565136945	0.1710458132699313	0.1332159071998765
1.7402584029003443	0.9003156355753151	-0.05362174733476532	0.17888509469968106	-0.0746177764175457	0.17291859217799296	0.12955950692940293
1.7481156216083322	0.8997371346951337	-0.052255891359365605	0.17988867135950934	-0.07263347271961212	0.17474148096318168	0.12589367214815728
1.7559874719757467	0.8991732403924746	-0.050873341817180624	0.18086522749478634	-0.07063303638298522	0.17651369585346513	0.12221957081025187
1.763871455949795	0.8986243083799313	-0.04947489151815024	0.18181429403878993	-0.06861742026336295	0.1782345626341835	0.11853827913841566
1.7717652974903892	0.8980906575189042	-0.048061313379674286	0.1827354632496301	-0.06658753699439604	0.17990350897385968	0.11485078261486782
1.7796669366688656	0.8975725720759947	-0.046633358514992264	0.1836283842044287	-0.06454425789713217	0.18152005620648343	0.11115797843188632
1.787574529535131	0.897070303619408	-0.04519175347524823	0.1844927590027447	-0.06248841057532298	0.1830838124950295	0.10746067516532215
1.795486427744704	0.8965840742026341	-0.043737201383883414	0.18532833683776215	-0.06042078195514335	0.18459446221974063	0.10375960184576005
1.8034011746158385	0.8961140783956149	-0.04227038035131877	0.18613491013452552	-0.058342117299103435	0.1860517591797875	0.1000554093063011
1.811317487607364	0.8956604860817479	-0.040791944614359796	0.18691230944349205	-0.05625312297217753	0.18745551760058732	0.09634867784879718
1.819234244521114	0.8952234448784927	-0.039302525259668625	0.1876603990490867	-0.054154468472992746	0.1888056044808363	0.0926399231529249
1.827150466827074	0.8948030825722671	-0.03780273173467518	0.18837907261344972	-0.05204678944567509	0.19010193203820705	0.08892960352697987
1.8350653144177238	0.8943995088042969	-0.03629315141928542	0.1890682501524298	-0.04993068784859606	0.19134445258292596	0.08521812180286267
1.8429780590122176	0.8940128177382074	-0.03477435345653313	0.1897278733776843	-0.04780673799633536	0.1925331504603603	0.08150583724609087
1.850888085690238	0.8936430891270578	-0.033246887423870865	0.19035790381083298	-0.0456754852621061	0.19366803900092674	0.07779306428979312
1.8587948687366322	0.8932903905374481	-0.031711287083813974	0.19095831895331744	-0.04353745180644947	0.1947491539671845	0.07408008333207365
1.8666979689978083	0.8929547783894018	-0.03016807015987198	0.19152911050217825	-0.04139313666727435	0.19577655068518748	0.07036714145890799
1.8745970258996718	0.8926362991845048	-0.02861773924687637	0.19207028226388742	-0.03924301737919366	0.19675030062367913	0.06665445568538367
1.8824917390015579	0.8923349910300116	-0.027060784900407062	0.1925818475830543	-0.03708755455096179	0.19767048709122792	0.06294222113591898
1.8903818704802902	0.8920508842019222	-0.02549768472699141	0.19306382841790257	-0.034927190840818995	0.19853720388452625	0.059230609407590715
1.89826723298273	0.8917840022263122	-0.0239289054244954	0.1935162535446933	-0.032762353983117734	0.19935055235485846	0.05551977382728834
1.906147680616704	0.8915343627124244	-0.022354904297438576	0.19393915719215307	-0.030593459039984273	0.2001106392332819	0.05180985325521738
1.9140231091976079	0.8913019778095457	-0.020776128989695053	0.19433257831877274	-0.02842090816314637	0.200817575595012	0.048100971548696796
1.921893446422549	0.8910868549345722	-0.019193019276283897	0.19469655943477757	-0.026245093169049445	0.20147147498833043	0.04439324178234699
1.9297586532925197	0.8908889971029899	-0.017606006648668904	0.19503114609779637	-0.02406639505306984	0.20207245275699853	0.04068676518665416
1.9376187096958748	0.8907084036267373	-0.016015517127883072	0.1953363857887232	-0.02188518791878229	0.20262062423192004	0.03698163756289863
1.9454736229315042	0.8905450701725285	-0.014421969485544351	0.19561232786907717	-0.01970183658450127	0.2031161048481963	0.03327794490160263
1.9533234148353824	0.8903989893071892	-0.012825777810842619	0.19585902271379355	-0.017516700141521176	0.20355900876395913	0.029575769096319086
1.9611681261819665	0.8902701506097007	-0.011227350604455314	0.19607652157473407	-0.015330130737883823	0.2039494487745792	0.02587518552503644
1.9690078086378748	0.8901585410044976	-0.009627092416379825	0.19626487606817178	-0.013142475838102727	0.2042875355350108	0.02217626651063608
1.9768425182506635	0.8900641449720711	-0.008025405197028102	0.19642413786704013	-0.01095408007747594	0.20457337713351587	0.018479084068702363
1.984672328724646	0.8899869445001295	-0.006422685612233636	0.19655435882786038	-0.008765281597153068	0.20480707942944637	0.01478370332498612
1.9924973178188607	0.889926919385257	-0.004819327855799955	0.19665559052305562	-0.006576415888946115	0.20498874530805603	0.011090188621738469
2.0003175615387967	0.8898840473210469	-0.003215724886836039	0.19672788413031903	-0.004387817478745759	0.20511847456083993	0.0073986059550145734
2.0081331429514755	0.8898583038770302	-0.001612266671511152	0.19677129050258751	-0.002199817519867151	0.2051963640748206	0.003709018513699588
2.015944144925511	0.8898496625927452	-0.000009341720381323554	0.19678586004028897	-0.000012745884379953588	0.20522250765217148	0.00002148981026646804
2.015989664885054	0.8898496623026492	-1.0903966599540467e-13	0.19678586052939662	-2.9634507128502123e-13	0.20522250852982304	1.8197500662375451e-13
