# Supplementary material for: Multi-orbit lunar GNSS constellation design with distant retrograde orbit and Halo orbit combination
Source: Sci Rep. 2023 Jun 22;13:10158. doi: 10.1038/s41598-023-37348-x (PMC10287729; doi:10.1038/s41598-023-37348-x)
Supplement: Supplementary file 1 — Supplementary Information. [file 41598_2023_37348_MOESM1_ESM.zip › supplement materials of the manuscript/Figure 3/Halo Orbit/L1N/340.csv]

Time (TU)	X (LU)	Y (LU)	Z (LU)	VX (LU/TU)	VY (LU/TU)	VZ (LU/TU)
0	0.8571137727354665	0	0.1820750985667755	-1.7023787852149555e-14	0.25715519084236	3.102774398564654e-14
0.003760851575609158	0.8571158001777303	0.0009671140266002705	0.1820718935883221	0.0010781789983245829	0.2571484279725871	-0.0017043865507143851
0.011380902530384747	0.8571323387145648	0.0029264232181693086	0.18204574915055505	0.003262556649443071	0.25709326009497335	-0.0051575717123096875
0.019005277523389406	0.8571655440832023	0.004886211686263841	0.18199325564865368	0.005447644386090474	0.2569824918283925	-0.008612237897184644
0.026634109027388043	0.8572154402485357	0.006846088246024042	0.18191437154128812	0.007633124124689762	0.256816034047553	-0.012068123672676286
0.03426753794148799	0.8572820497006316	0.008805662397358995	0.181809055763732	0.009818678777381863	0.2565937978712612	-0.01552497064229279
0.041905702203055555	0.8573653933932879	0.010764541352327824	0.18167726780778343	0.01200398887727076	0.25631569480353356	-0.01898251838871117
0.04954873219690572	0.8574654906283963	0.012722328818053213	0.18151896788493035	0.014188731158079622	0.2559816370422759	-0.0224405025037484
0.05719675207236587	0.8575823589755638	0.014678625302590618	0.18133411703136507	0.016372578830000057	0.2555915376570399	-0.025898655299200317
0.06484988359453843	0.8577160142547936	0.016633029069871554	0.18112267711083846	0.018555202579244763	0.2551453105428179	-0.029356707664726738
0.07250823801563734	0.8578664703199774	0.018585134037284973	0.18088461113022422	0.02073626815203418	0.2546428710252618	-0.03281438551453676
0.08017191808695412	0.8580337389672623	0.02053453027862522	0.18061988335534385	0.022915436843184634	0.25408413603575614	-0.03627141082819562
0.08784101456371744	0.8582178297305753	0.0224808031320809	0.18032845960318616	0.02509236442307108	0.2534690246499895	-0.039727500211712535
0.09551560367583592	0.8584187496569834	0.024423532573074346	0.1800103075641345	0.027266700354748742	0.2527974586809869	-0.043182363908600474
0.10319574814878398	0.8586365031529506	0.026362293502532788	0.17966539701013942	0.029438088030431662	0.2520693630223657	-0.04663570642130889
0.11088148890266342	0.8588710915488429	0.028296653699516592	0.17929370044756837	0.03160616238670766	0.2512846669211393	-0.05008722295364493
0.11857285656882838	0.8591225132245934	0.03022617678960458	0.17889519287968927	0.03377055313329008	0.2504433033616563	-0.05353660477290917
0.12626985558371112	0.8593907628996906	0.03215041832567461	0.1784698528919792	0.03593088025770624	0.249545211232752	-0.05698353226632495
0.13397246621947137	0.8596758314004469	0.03406892642655992	0.17801766298086025	0.03808675462626451	0.24859033588848864	-0.06042767608329261
0.14168064636119398	0.8599777054444304	0.035981242361936935	0.17753860985446346	0.04023777852192849	0.24757862964024305	-0.0638686981691257
0.14939432397387492	0.8602963670545182	0.037886898850274756	0.1770326853209568	0.04238354360347777	0.2465100534801524	-0.0673062486569247
0.15711339952610803	0.8606317933210478	0.03978542086880115	0.176499886625152	0.044523631678848444	0.24538457763016036	-0.07073996723205579
0.16483773507564461	0.8609839555751948	0.041676323213344774	0.17594021772121665	0.04665761180680107	0.24420218405922028	-0.07416947858197824
0.17256716472908112	0.8613528194684834	0.04355911335455904	0.17535368910767327	0.04878504335864965	0.24296286595451574	-0.07759439737852132
0.18030148304807742	0.8617383440669973	0.04543328891451487	0.17474031922979202	0.050905473004547716	0.24166663049496026	-0.08101432347738267
0.18804044298099298	0.8621404813073216	0.04729833754874497	0.174100135311029	0.05301843439533868	0.240313500410689	-0.08442884139462058
0.1957837550286099	0.8625591754998998	0.04915373717258113	0.1734331741127602	0.055123448223083404	0.238903515383211	-0.08783752035475652
0.20353108290697805	0.8629943626278825	0.05099895539665108	0.1727394830243334	0.05722002137291397	0.2374367341366508	-0.09123991282408045
0.21128204140863505	0.8634459697292627	0.05283344955464491	0.172019121026484	0.059307646731175404	0.23591323625517768	-0.09463555405002373
0.21903619594009366	0.8639139143638236	0.05465666718156152	0.1712721595259145	0.06138580349425099	0.23433312372240972	-0.09802396236339467
0.22679305770531613	0.8643981038078048	0.05646804552219753	0.17049868363185772	0.06345395636052506	0.23269652339119795	-0.10140463760535288
0.23455208148915635	0.8648984343701347	0.05826701172800868	0.16969879324800052	0.06551155548969871	0.23100358906013221	-0.10477706073292949
0.24231265993121776	0.865414790456773	0.06005298231507698	0.16887260457762251	0.06755803560087807	0.22925450442333697	-0.10814069193826782
0.25007413046384747	0.8659470444603314	0.06182536560826693	0.1680202503197987	0.06959281847787434	0.22744948324943756	-0.11149497429214773
0.25783576402512776	0.8664950554447078	0.06358356004441118	0.16714188180539802	0.07161531072102345	0.2255887736685323	-0.11483932950892621
0.26559676606241095	0.86705866861443	0.06532695539559158	0.1662376698925863	0.07362490482667776	0.22367265983789528	-0.11817315908452292
0.27335627917651917	0.8676377149393983	0.0670549343940615	0.16530780562635813	0.07562098072841689	0.2217014631125398	-0.12149584614223026
0.28111337777067474	0.8682320102110869	0.06876687261655391	0.16435250182580957	0.07760290532512601	0.21967554518984778	-0.12480675386126211
0.28886707179005655	0.8688413547801767	0.07046214045803016	0.1633719935945198	0.07957003441399663	0.2175953089824439	-0.12810522782033945
0.29661629914820375	0.869465532439511	0.0721401026676517	0.16236654022328792	0.08152171179523887	0.21546120245777786	-0.13139059352897595
0.30435993963522984	0.8701043110362422	0.07380012260886025	0.16133642432793227	0.08345727386213642	0.21327371662666347	-0.13466216309061493
0.31209680459991274	0.8707574412033572	0.07544156126765873	0.16028195403294124	0.0853760480965805	0.21103339001291407	-0.1379192315641045
0.31982564360179067	0.8714246564800578	0.07706377998011116	0.1592034629385674	0.08727735589078134	0.20874080844047024	-0.14116108052280082
0.3275451483806552	0.8721056732975666	0.07866614255387885	0.15810131032130986	0.08916051468490949	0.2063966053368274	-0.1443869804310316
0.33525395764872173	0.8728001911131796	0.08024801753470343	0.15697588111177949	0.09102484029669197	0.20400146158680568	-0.14759619331840815
0.3429506546433258	0.8735078919540418	0.08180877897257519	0.15582758684764028	0.09286964750167784	0.20155610748906974	-0.15078797240168254
0.3506337827371734	0.874228441672701	0.08334781084265462	0.15465686386857216	0.09469425495040545	0.19906131887057515	-0.1539615691615734
0.3583018440392847	0.8749614897605441	0.0848645079086575	0.15346417386229846	0.09649798592711996	0.19651791823278264	-0.15711623326584384
0.36595330483801064	0.875706669844892	0.08635827794477964	0.1522500033183399	0.09828017073759475	0.19392677360548585	-0.16025121528338263
0.37358660821521356	0.87646360098812	0.08782854525232091	0.15101486168554662	0.10004015068785989	0.19128879466360885	-0.16336577224094276
0.3812001780359068	0.8772318882662232	0.08927475234995841	0.14975928070945235	0.10177727994038738	0.18860493138776918	-0.16645916952836196
0.3887924222381439	0.8780111233375815	0.09069636146173829	0.14848381379691378	0.10349092716206648	0.1858761728173652	-0.16953068245147634
0.39636174992923495	0.8788008865173415	0.09209285846740545	0.14718903292147428	0.10518048019076974	0.18310354057135275	-0.17257960327011687
0.4039065717125732	0.8796007472495518	0.09346375352631665	0.14587552814807997	0.10684534676025681	0.18028808799341697	-0.1756052413135803
0.41142530997801047	0.8804102656753376	0.09480858343746194	0.14454390536367595	0.10848495736746235	0.1774308954842053	-0.1786069270283253
0.41891640535442465	0.881228993889298	0.09612691312395924	0.14319478451297846	0.11009876714068237	0.17453306693458928	-0.1815840143600234
0.4263783227601844	0.882056477218803	0.09741833690155324	0.14182879779081067	0.11168625749726672	0.17159572608588206	-0.184535882873537
0.433809563141533	0.8828922562069276	0.09868248056126315	0.14044658666193516	0.11324693886275654	0.16862001038247784	-0.1874619420084343
0.4412086631625098	0.8837358673197979	0.09991900120461095	0.13904880097354866	0.11478035068356751	0.16560706933526256	-0.19036163046226523
0.4485742039613369	0.8845868446987959	0.10112758851280101	0.13763609633023835	0.11628606324839522	0.16255805915973856	-0.19323441907467426
0.45590481187706233	0.8854447210370172	0.10230796452921026	0.1362091329040184	0.1177636777148482	0.15947414051382802	-0.19607981047592732
0.463199168217445	0.8863090295271735	0.10345988479469573	0.13476857244863946	0.11921282786475126	0.1563564723639231	-0.19889734218493652
0.47045601249097657	0.887179305090018	0.10458313825107067	0.13331507648489918	0.12063318037506233	0.15320620837158144	-0.20168658706672124
0.47767413612818366	0.8880550844494726	0.10567754560738231	0.13184930639838238	0.12202443316544688	0.15002449743184976	-0.20444715010314074
0.48485239161625204	0.8889359080358602	0.10674296004218942	0.13037192047080054	0.12338631671406303	0.14681247757253993	-0.2071786710679319
0.4919896992753395	0.8898213216472837	0.10777926734689966	0.12888357128043962	0.12471859472580739	0.1435712706247769	-0.20988082619052745
0.49908503586268516	0.8907108758480379	0.10878638334221503	0.12738490688363932	0.12602106132022703	0.14030198511561034	-0.2125533229009932
0.5061374444754383	0.8916041279613349	0.10976425439343662	0.12587656762453683	0.1272935421957725	0.13700570964685838	-0.21519590265763747
0.5131460223150777	0.892500641264638	0.11071285473148504	0.12435918763808479	0.12853589167495472	0.1336835165036338	-0.21780833542114553
0.5201099371361322	0.8933999877868727	0.11163218771954932	0.12283339025250319	0.1297479948878465	0.13033645192197577	-0.2203904248753377
0.527028410743978	0.8943017468820289	0.11252228257177029	0.12129979051258301	0.13092976402272488	0.1269655419206198	-0.2229420013312765
0.5339007246886787	0.8952055065864074	0.11338319411566394	0.11975899298264166	0.13208113854110068	0.12357178780280592	-0.2254629229466393
0.5407262213549634	0.8961108643739321	0.11421500185771598	0.11821159054101486	0.13320208449702936	0.12015616379938031	-0.227953075204365
0.5475042957358	0.897017426637517	0.11501780791244544	0.11665816533503083	0.13429259231612317	0.11671961946822515	-0.23041236701068127
0.5542343932673012	0.8979248089077929	0.11579173576385413	0.11509928847509225	0.13535267565212777	0.1132630793279119	-0.23284072907812897
0.5609160139513659	0.8988326368888091	0.11653692974213874	0.11353551830758217	0.13638237121726815	0.1097874393244482	-0.2352381145914768
0.5675487078449905	0.8997405463060658	0.11725355347856357	0.11196740070631014	0.1373817372147278	0.10629356774740935	-0.23760449676021025
0.5741320714948287	0.900648182830828	0.11794178853542471	0.11039546922794954	0.1383508519755499	0.10278230585004551	-0.23993986676903362
0.5806657431522534	0.9015552017882722	0.11860183297625192	0.10882024563754875	0.13928981247346536	0.09925446930282049	-0.2422442313530343
0.5871494095302028	0.9024612694331293	0.11923390113065133	0.10724223770067078	0.14019873451744488	0.09571084351718771	-0.2445176144776268
0.5935827906854069	0.9033660611526335	0.1198382211898002	0.10566194230350984	0.14107774983158256	0.09215219089820428	-0.24676005134401774
0.5999656534701746	0.9042692636220264	0.120415035647189	0.10407984168461172	0.14192700719053913	0.08857924263111112	-0.24897159246344014
0.6062977945539109	0.9051705726641078	0.12096459885843214	0.1024964071499793	0.14274666936574162	0.08499270728902825	-0.25115229712728415
0.6125790514034891	0.9060696950173398	0.12148717723659565	0.10091209594787451	0.1435369138917609	0.08139326401769917	-0.2533022366431537
0.6188092939458439	0.9069663473502185	0.12198304770445582	0.09932735295278841	0.14429793125624907	0.07778156655916829	-0.25542149089376065
0.6249884226070563	0.9078602561428669	0.12245249679711415	0.09774261083128039	0.14502992400452697	0.07415824385917841	-0.2575101471624659
0.6311163639795947	0.908751157197654	0.12289581963860155	0.09615829086297427	0.14573310561013056	0.07052390217720561	-0.2595682982024051
0.6371930799638899	0.909638797089079	0.1233133199138545	0.09457480030355503	0.14640770090447378	0.06687911925129683	-0.26159604485598076
0.6432185531129938	0.9105229311358362	0.12370530813637257	0.09299253592280135	0.14705394378548578	0.06322445261291466	-0.2635934907039723
0.6491927959986005	0.9114033248483642	0.12407210166863637	0.09141188135224493	0.1476720776901603	0.059560433684411065	-0.26556074480254016
0.6551158452846825	0.9122797531313027	0.12441402368384397	0.08983320842352764	0.14826235435364868	0.055887571032647694	-0.26749791932294886
0.6609877547395356	0.913151999293317	0.12473140220459913	0.08825687887344252	0.14882503259834015	0.05220635453270896	-0.26940512693753077
0.6668086068580231	0.9140198568022218	0.12502457020177188	0.08668324108902996	0.14936037895594875	0.048517247959117195	-0.27128248429289303
0.672578504000086	0.9148831279969111	0.125293864521122	0.0851126323251826	0.14986866625186254	0.044820694289291904	-0.27313010879822586
0.6782975643188957	0.9157416234805911	0.1255396252063187	0.08354537971361242	0.15035017278559326	0.0411171182495785	-0.27494811706196254
0.6839659293469137	0.9165951632516072	0.12576219535239597	0.08198179809680181	0.15080518251758557	0.037406921355006235	-0.2767366270602121
0.6895837526145252	0.9174435749777643	0.12596192015524146	0.08042219306971803	0.15123398366481566	0.03369048923943681	-0.278495754289435
0.6951512117402954	0.9182866957920619	0.12613914692227537	0.07886685757096888	0.15163686921619343	0.029968183681285416	-0.2802256153555728
0.7006684957102179	0.9191243703386079	0.12629422416632857	0.07731607534897328	0.15201413551156834	0.026240350960944698	-0.28192632377673893
0.7061358080840094	0.9199564512084395	0.12642750134661995	0.07577012004750054	0.15236608211711583	0.0225073198173771	-0.2835979908304013
0.7115533694162917	0.9207827992568625	0.12653932852781902	0.07422925448653371	0.15269301157790452	0.01876939980335266	-0.2852407261232997
0.7169214129094733	0.9216032828837646	0.1266300558874843	0.07269373186547391	0.1529952287438986	0.015026884267943064	-0.28685463610379314
0.7222401840502646	0.9224177779106905	0.12670003337042215	0.07116379586386318	0.15327304040118375	0.011280050694580357	-0.28843982382859024
0.7275099406981078	0.9232261675219787	0.12674961035912546	0.06963968061769153	0.1535267549332171	0.007529160720026161	-0.2899963888735442
0.7327309531259597	0.9240283421942463	0.126779135346482	0.06812161071179691	0.15375668197823703	0.00377446017132868	-0.2915244272337482
0.7379035033245879	0.9248241995082376	0.12678895561190223	0.06660980139069163	0.15396313205807807	0.00001617962523708461	-0.2930240310140335
0.7430278844583031	0.9256136439791255	0.1267794169168379	0.06510445873387842	0.15414641622966357	-0.0037454651273382275	-0.29449528817705334
0.7481064526966299	0.9263969035783028	0.12675084780131238	0.06360517246127627	0.15430690631484453	-0.007511802472458412	-0.29593886270917896
0.7531415907520949	0.9271742165343694	0.1267035435913682	0.062111506984201835	0.15444493998470182	-0.011284249729901398	-0.29735539439248515
0.7581335732933089	0.9279455008667232	0.1266377978723768	0.06062363958198329	0.1545607746596047	-0.015062691146391076	-0.29874490628534944
0.7630826728709441	0.9287106785351508	0.12655390249982837	0.059141743420825815	0.154654667169654	-0.01884701540414236	-0.3001074123500827
0.7679891670341494	0.929469676456655	0.1264521474204603	0.05766598551228862	0.15472687382226266	-0.022637120648913704	-0.30144291941688195
0.7728533361137782	0.9302224260810755	0.12633282058175271	0.05619652743877441	0.15477765021290163	-0.026432912536097482	-0.30275142652408893
0.7776754671115846	0.9309688639105048	0.1261962077103701	0.054733524239781284	0.15480725111864985	-0.03023430701616965	-0.3040329259164116
0.7824558530557203	0.9317089313167253	0.12604259215915778	0.05327712465220515	0.15481593029405205	-0.034041229685428165	-0.3052874027860432
0.7871947882951327	0.9324425737285711	0.1258722549252208	0.051827472601005606	0.15480394030338823	-0.03785361183185621	-0.306514833980884
0.7918925749304117	0.9331697415426405	0.12568547431426977	0.05038470529749542	0.1547715323758773	-0.041671395354762164	-0.30771518963696365
0.79654952136921	0.9338903898138311	0.12548252581854788	0.04894895372368384	0.15471895619935067	-0.045494531511738344	-0.3088884327053208
0.8011659310583178	0.9346044764257954	0.1252636825146299	0.04752034617346604	0.15464645992810064	-0.049322971417462586	-0.31003451608574245
0.8057421137972044	0.9353119637566409	0.125029214522226	0.04609900484393741	0.1545542899864863	-0.05315667499397707	-0.311153385492213
0.8102783801441445	0.9360128177281328	0.12477938916898548	0.04468504762807304	0.15444269102678276	-0.05699560611872578	-0.3122449780295383
0.8147750431093426	0.9367070079827763	0.12451447084291849	0.04327858766090704	0.15431190580949442	-0.06083973375493541	-0.31330922260977917
0.8192324189980532	0.9373945079290179	0.12423472086295945	0.04187973312098151	0.15416217507004973	-0.06468903243756681	-0.314346040134056
0.8236508264473674	0.9380752945076523	0.12394039745586051	0.040488587595665246	0.15399373743661887	-0.06854348122697775	-0.31535534324439013
0.8280305853560898	0.9387493479428834	0.12363175576497384	0.03910525048569231	0.15380682937986181	-0.07240306252442774	-0.3163370360753014
0.8323720159197981	0.9394166515111793	0.12330904787763729	0.037729817381824564	0.15360168518791853	-0.07626776093075077	-0.317291014056496
0.8366754404911795	0.9400771917453882	0.12297252265034395	0.036362379546795054	0.15337853681635685	-0.0801375646113552	-0.31821716434473646
0.8409411830483853	0.9407309582707744	0.12262242569337904	0.03500302414915098	0.15313761382856483	-0.08401246458410729	-0.3191153657077792
0.8451695677870545	0.9413779435083314	0.1222589994463793	0.03365183477971722	0.15287914340742553	-0.08789245317618008	-0.3199854882444587
0.8493609194053152	0.9420181426393667	0.12188248313280459	0.03230889143127417	0.1526033502921065	-0.09177752398505323	-0.3208273934822351
0.8535155638427357	0.9426515536396913	0.12149311266581372	0.03097427032954123	0.15231045667506568	-0.09566767228701657	-0.3216409345558751
0.8576338266392091	0.9432781769515607	0.12109112077521099	0.029648044526946533	0.15200068226391064	-0.09956289322995493	-0.32242595591681955
0.8617160330258525	0.9438980154222478	0.12067673699483067	0.0283302839433218	0.15167424424830647	-0.10346318159991072	-0.32318229341166993
0.8657625092441291	0.9445110744294307	0.12025018751719473	0.027021055006942917	0.1513313571586161	-0.10736853278755906	-0.32390977457809156
0.869773580492637	0.9451173614957149	0.11981169539367945	0.025720421383386146	0.15097223299781062	-0.11127894053145466	-0.3246082183206862
0.8737495712911217	0.9457168862725897	0.1193614805054803	0.024428443925638966	0.15059708119970344	-0.115194396936655	-0.3252774350587287
0.8776908057387833	0.946309660508932	0.1188997595397008	0.023145180655689244	0.15020610858873557	-0.11911489241177499	-0.32591722684828967
0.8815976076374751	0.9468956979998241	0.11842674597697897	0.021870686787910345	0.14979951934781105	-0.12304041548798114	-0.3265273874776058
0.8854703011657191	0.9474750146184547	0.11794265000718153	0.020605014570622936	0.1493775149222017	-0.12697095321042948	-0.3271077026413794
0.8893092060766598	0.9480476275317264	0.11744767914687194	0.019348214918587882	0.14894029454169316	-0.13090648593233928	-0.3276579493241978
0.893114643448482	0.9486135559967309	0.11694203754807067	0.01810033559662579	0.14848805460604758	-0.13484699279628476	-0.32817789678609055
0.8968869328909601	0.9491728208784255	0.11642592635773615	0.016861422191524145	0.1480209889800853	-0.1387924485930383	-0.3286673062428916
0.9006263921633176	0.9497254445318376	0.1158995437997991	0.01563151829775297	0.1475392890563289	-0.14274282300907476	-0.3291259309520536
0.9043333359197421	0.9502714505584342	0.11536308539493013	0.014410665990150753	0.14704314394941487	-0.1466980789159087	-0.32955351622422535
0.9080080804300136	0.9508108644432474	0.11481674331058327	0.013198904326464637	0.14653273988491936	-0.15065817705119042	-0.32994980012116865
0.9116509373207654	0.9513437125756796	0.11426070729711066	0.011996271464000383	0.1460082610545414	-0.15462306899577274	-0.33031451288779484
0.9152622181716744	0.9518700228701928	0.11369516405175582	0.010802803199684788	0.14546988901733993	-0.1585927017393577	-0.330647377639857
0.9188422315195555	0.9523898242734354	0.11312029770799262	0.00961853401153725	0.14491780315182193	-0.16256701407618193	-0.33094811023473647
0.9223912845860017	0.9529031469643144	0.11253628961005253	0.008443496539795545	0.14435218043648024	-0.1665459381279772	-0.33121641963456466
0.9259096817792637	0.9534100220858042	0.11194331859676576	0.007277722132707056	0.14377319571735506	-0.17052939731218675	-0.33145200798979363
0.9293977266787002	0.9539104819818646	0.11134156071383779	0.006121240237921049	0.1431810214231773	-0.1745173082133942	-0.3316545709973808
0.93285571944594	0.954404559776539	0.11073118969538602	0.004974079307465833	0.14257582803192861	-0.17850957728387065	-0.3318237979592042
0.9362839587836844	0.9548922896092441	0.11011237667783266	0.0038362661942882488	0.14195778378826304	-0.18250610269916026	-0.3319593721522234
0.93968273971332	0.9553737062732298	0.10948529064697755	0.0027078269338140534	0.14132705514733526	-0.18650677140266525	-0.33206097099534976
0.9430523552612888	0.9558488454136199	0.10885009819402632	0.0015887862270139975	0.14068380653407783	-0.19051146066897362	-0.332128266417492
0.9463930976922955	0.956317743656862	0.10820696331952395	0.00047916707135218996	0.14002820014017725	-0.19452003923835415	-0.3321609251371553
0.9497052555053054	0.9567804381458989	0.10755604804900232	-0.0006210082022491356	0.1393603965480269	-0.1985323633823836	-0.3321586089007617
0.9529891151080327	0.9572369667373298	0.10689751217346932	-0.0017117184477019756	0.13868055447162297	-0.20254827851433865	-0.3321209748449051
0.9562449730860709	0.9576873696550078	0.10623151076121445	-0.0027929477415626685	0.1379888281647393	-0.20656763405957543	-0.3320476754678246
0.9594731093861619	0.9581316857270555	0.10555819960467597	-0.003864676440126188	0.13728537305191044	-0.21059025025337175	-0.3319383593169135
0.9626738033761495	0.9585699545925855	0.10487773211251054	-0.004926886480849339	0.13657034254344474	-0.21461593725207617	-0.3317926713268102
0.965847330124635	0.9590022161549986	0.10419026013902281	-0.0059795601161714215	0.13584388890762958	-0.21864449014338996	-0.33161025332746924
0.9689939640704784	0.959428511050965	0.10349593325796452	-0.007022681101718431	0.1351061625141564	-0.22267569321255068	-0.3313907442750786
0.9721139750057372	0.9598488800715839	0.10279489969018066	-0.00805623333618415	0.1343573128229523	-0.22670931449001988	-0.3311337809093216
0.9752076315081991	0.960263364597879	0.10208730560944174	-0.009080201973481	0.13359748765787724	-0.23074510978620102	-0.330838997974774
0.9782751999629553	0.96067200643595	0.1013732954007061	-0.01009457307300179	0.1328268334869563	-0.23478282114345358	-0.33050602870191653
0.9813169423420487	0.9610748474935563	0.10065301223852521	-0.011099332842914112	0.13204549605889868	-0.23882217357152122	-0.33013450553997836
0.9843331197407406	0.9614719302238073	0.09992659732103991	-0.0120944687884193	0.131253619588477	-0.24286287938223713	-0.3297240602693667
0.9873239906959437	0.961863297372464	0.09919419030636024	-0.013079969135069598	0.13045134723702673	-0.2469046357011219	-0.32927432465736045
0.9902898103885509	0.9622489918487602	0.09845592956765835	-0.014055822548248708	0.12963882140642224	-0.2509471230820949	-0.32878493112012874
0.9932308325552113	0.9626290569501597	0.0977119517764594	-0.015022018746173187	0.1288161832958518	-0.25499000781902	-0.3282555129671769
0.9961473080502955	0.9630035361499197	0.09696239230696359	-0.01597854801074682	0.12798357335942023	-0.2590329397404802	-0.32768570517075446
0.9990394859267615	0.9633724732129532	0.0962073850122444	-0.01692540152846198	0.1271411310732398	-0.2630755534539169	-0.32707514473289856
1.0019076121870754	0.963735912012885	0.09544706259622157	-0.01786257096830267	0.12628899536461605	-0.267117466382542	-0.32642347151540224
1.0047519317447482	0.9640938967590595	0.0946815561449264	-0.01879004911173869	0.1254273041034908	-0.27115828131184855	-0.3257303283993864
1.0075726865372276	0.9644464717348775	0.09391099566890267	-0.019707829225147397	0.12455619472537548	-0.2751975835538001	-0.3249953623008568
1.0103701169619996	0.9647936814577616	0.09313550976291259	-0.020615905519106817	0.12367580386552722	-0.279234942815379	-0.32421822444086795
1.0131444594801147	0.9651355703617781	0.0923552263159909	-0.021514272362982045	0.12278626818294666	-0.28326990958734044	-0.3233985716487683
1.0158959507238652	0.9654721832866489	0.09157027141029761	-0.022402925610614965	0.12188772312660685	-0.28730202096090746	-0.32253606584047073
1.0186248241795999	0.9658035650471348	0.09078077028310201	-0.023281861518040292	0.12098030404655327	-0.29133079573419934	-0.3216303755966611
1.0213313125536674	0.9661297607034316	0.08998684668983452	-0.024151077502301124	0.1200641454828548	-0.29535573780481106	-0.32068117607241103
1.0240156445512538	0.9664508151536516	0.08918862388200534	-0.025010571101909136	0.11913938231126958	-0.2993763313396486	-0.31968815077198554
1.0266780486748528	0.9667667735746459	0.08838622353244817	-0.025860341194464755	0.11820614852332278	-0.303392046388436	-0.31865099090704974
1.0293187510541641	0.9670776811423961	0.08757976640306214	-0.026700387296607994	0.11726457801529125	-0.30740233566577535	-0.31756939682261276
1.0319379751244144	0.967383582980213	0.08676937248849498	-0.02753070946342386	0.11631480477961278	-0.3114066340582854	-0.31644307887738143
1.0345359431988426	0.9676845243279851	0.08595516056931722	-0.02835130878858053	0.11535696240376063	-0.3154043610643299	-0.31527175750279207
1.037112876126119	0.9679805504839679	0.08513724833833788	-0.029162187293047724	0.11439118423500091	-0.3193949203799178	-0.3140551639975724
1.0396689919632054	0.9682717066374241	0.08431575285275753	-0.02996334750885029	0.1134176039350961	-0.3233776979523092	-0.31279304186678686
1.0422045084037936	0.968558038131888	0.08349078978778221	-0.030754793243651334	0.11243635461822196	-0.32735206589183685	-0.3114851463626174
1.0447196394605505	0.9688395900743073	0.08266247453528575	-0.031536528545027025	0.11144757017568171	-0.33131737746266177	-0.31013124686402666
1.0472145985787997	0.9691164076747734	0.08183092122424283	-0.03230855867798735	0.11045138413429802	-0.3352729721494748	-0.30873112602682234
1.0496895980086638	0.9693885361587534	0.08099624293546323	-0.033070889927814345	0.10944792992767471	-0.33921817494081813	-0.30728458073948794
1.0521448463978424	0.9696560204905773	0.08015855254099327	-0.033823528864276385	0.10843734192745638	-0.3431522927501557	-0.3057914242658497
1.0545805519972207	0.9699189057150065	0.07931796165124784	-0.03456648333606149	0.10741975420044399	-0.34707461981364424	-0.30425148511732164
1.0569969208855226	0.9701772367498427	0.07847458123386872	-0.03529976192905544	0.10639530127294876	-0.35098443519634165	-0.30266460879201784
1.0593941569671939	0.9704310583767044	0.07762852164406224	-0.036023373975456775	0.10536411819145941	-0.3548810031371393	-0.30103065853820576
1.0617724631854113	0.9706804153591051	0.0767798922179429	-0.03673732992751133	0.10432634004807544	-0.3587635754173399	-0.29934951524076403
1.0641320397223542	0.9709253522422738	0.07592880192910899	-0.03744164082282997	0.10328210280200524	-0.3626313888649753	-0.2976210793609708
1.0664730865848913	0.9711659136130237	0.07507535847875535	-0.03813631906620481	0.10223154218484698	-0.36648367005265353	-0.29584526976200237
1.068795800537885	0.9714021437718813	0.07421966941814942	-0.03882137752237175	0.10117479509711638	-0.3703196307742762	-0.2940220266294761
1.071100377590513	0.971634086980977	0.0733618412630837	-0.039496830264793496	0.10011199853903323	-0.3741384726650078	-0.2921513102844575
1.073387011098067	0.9718617872622869	0.07250198020722218	-0.04016269202471301	0.0990432905096716	-0.3779393846401636	-0.2902331033212804
1.075655893976213	0.97208528861132	0.07164019130786448	-0.0408189788476892	0.09796880901443455	-0.3817215471755938	-0.28826740941933277
1.077907217244807	0.972304634841301	0.07077657903523724	-0.04146570767362118	0.09688869276041659	-0.3854841305410474	-0.28625425510342806
1.080141169619438	0.9725198695374851	0.0699112474459369	-0.04210289623182836	0.0958030813913251	-0.38922629478421783	-0.28419369074423917
1.082357939313859	0.9727310362239279	0.06904429949555668	-0.04273056356524215	0.09471211464032087	-0.3929471934561305	-0.2820857894741917
1.0845577123810524	0.9729381781947645	0.06817583768293006	-0.04334872956287869	0.09361593314920584	-0.396645971578021	-0.2799306492106629
1.0867406739619212	0.9731413386257012	0.06730596356625955	-0.043957415320968786	0.09251467787080087	-0.40032176850898377	-0.2777283919635399
1.0889070078120142	0.9733405605201872	0.06643477794623828	-0.044556643013206554	0.09140849030722355	-0.4039737179565589	-0.2754791647093584
1.0910568968940375	0.9735358867552468	0.0655623806242343	-0.045146436058081586	0.09029751220905881	-0.4076009498070017	-0.2731831391634691
1.09319052231516	0.9737273599760254	0.06468887082731938	-0.04572681882928509	0.08918188612070327	-0.41120258918982483	-0.27084051325529857
1.0953080653839922	0.9739150227724477	0.06381434636139889	-0.046297817218071635	0.08806175430226912	-0.4147777608295546	-0.26845150919404304
1.0974097055235332	0.9740989174820357	0.0629389044529869	-0.04685945806312538	0.08693725980359004	-0.41832558642449474	-0.266016375988214
1.0994956221729493	0.9742790863493066	0.062062640952140154	-0.04741176966116919	0.08580854544121178	-0.4218451887759602	-0.2635353875029595
1.1015659941504061	0.9744555714575532	0.06118565057438337	-0.0479547815859346	0.08467575410055246	-0.42533569164493495	-0.26100884326465684
1.103620999928949	0.9746284147414194	0.06030802676413449	-0.04848852475147072	0.0835390285509304	-0.4287962211601487	-0.2584370681843669
1.1056608167830793	0.974797657904744	0.05942986204012469	-0.04901303118117157	0.08239851188305615	-0.4322259053340333	-0.2558204136533209
1.1076856227778928	0.9749633425754252	0.05855124711967149	-0.04952833450878903	0.08125434635991276	-0.43562387836683214	-0.2531592549753641
1.1096955959901045	0.9751255102250755	0.057672271217347686	-0.05003446975315586	0.08010667378331945	-0.4389892802831793	-0.25045399214814024
1.1116909145872507	0.9752842021619433	0.056793021980057576	-0.050531473316281945	0.07895563538873757	-0.4423212580115925	-0.24770504955007805
1.1136717567299774	0.9754394595096891	0.05591358549950759	-0.05101938293525366	0.07780137183905558	-0.4456189661617706	-0.24491287581920415
1.1156383014449318	0.9755913232613975	0.05503404589114808	-0.05149823786916136	0.076644022646045	-0.44888156940384705	-0.24207794229088148
1.1175907281971529	0.9757398342295159	0.05415448544445557	-0.05196807875834563	0.07548372633671054	-0.4521082426570835	-0.23920074316025894
1.1195292168905047	0.9758850330307245	0.053274984587344795	-0.052428947590197485	0.07432062037529813	-0.45529817197859984	-0.23628179503112523
1.121453948946118	0.9760269601498215	0.05239562135705334	-0.05288088791468997	0.07315484042829878	-0.45845055719317834	-0.23332163474620732
1.123365105765419	0.9761656558079337	0.05151647205884423	-0.05332394443634695	0.07198652119851667	-0.4615646101937982	-0.23032082111589602
1.1252628711235326	0.9763011601199798	0.05063761012836585	-0.053758163525167595	0.07081579487499433	-0.4646395596427275	-0.22727993054216208
1.1271474283380172	0.9764335128716133	0.04975910739457769	-0.05418359251053065	0.0696427927694794	-0.46767464711666873	-0.22419956076570996
1.129018962932771	0.9765627536924786	0.04888103280937642	-0.05460028024017744	0.06846764358140935	-0.4706691321483084	-0.22108032587594298
1.1308776614857188	0.9766889219540633	0.04800345293808588	-0.05500827675601133	0.06729047400318425	-0.4736222910197775	-0.21792285731725808
1.1327237120543374	0.9768120567801464	0.04712643172053884	-0.05540763332824472	0.06611140835213704	-0.47653341806655025	-0.21472780232963062
1.1345573040734822	0.9769321970201392	0.046250030479557114	-0.05579840236787113	0.06493056853132172	-0.4794018260838153	-0.21149582321737156
1.1363786287400592	0.9770493812543556	0.045374307698503896	-0.05618063744053898	0.06374807367785432	-0.4822268474443277	-0.20822759573043986
1.138187877825852	0.9771636476983844	0.04449931955691481	-0.056554392948856134	0.06256404083396908	-0.48500783272930614	-0.20492381024532985
1.1399852451825436	0.9772750342813263	0.04362511917500449	-0.05691972437923534	0.06137858387436161	-0.4877441534900695	-0.20158516810786603
1.1417709262705054	0.9773835785945696	0.04275175680486125	-0.057276688125332834	0.060191813708218585	-0.4904352018617547	-0.19821238143942047
1.1435451178383897	0.9774893178530052	0.041879279957636184	-0.05762534134858074	0.059003838397306975	-0.49308039038707474	-0.19480617272787468
1.1453080174424057	0.9775922888494616	0.04100773361782841	-0.05796574181308724	0.057814763395182475	-0.4956791515822817	-0.19136727478405793
1.1470598240317766	0.9776925279731565	0.04013715993620831	-0.05829794792957936	0.05662469107653418	-0.49823093904508625	-0.1878964286508971
1.148800738513764	0.9777900712230567	0.03926759792637759	-0.05862201878230546	0.05543372026678534	-0.500735228420048	-0.18439438144277873
1.1505309632544711	0.9778849541596931	0.03839908369118078	-0.0589380139503412	0.054241946495145514	-0.5031915167439044	-0.18086188627270883
1.152250700910522	0.9779772118252703	0.03753165099777323	-0.05924599321964535	0.05304946273148387	-0.5055993208602078	-0.17729970367040626
1.1539601555009524	0.9780668787885404	0.03666533073411464	-0.059546016708494506	0.051856358590410156	-0.5079581789915036	-0.17370859847410283
1.1556595325955317	0.9781539891374803	0.035800150803467615	-0.05983814481902614	0.050662720132601535	-0.5102676509414175	-0.17008933843609322
1.1573490382108014	0.9782385764069307	0.03493613668149336	-0.06012243796888633	0.0494686305819117	-0.5125273165054605	-0.16644269561714325
1.1590288799988695	0.9783206736250677	0.03407331081080829	-0.06039895671975448	0.0482741694404318	-0.514736776967362	-0.16276944293880127
1.1606992653017296	0.9784003132040324	0.03321169360251573	-0.060667761380785536	0.04707941382607314	-0.5168956523741453	-0.1590703575370608
1.1623604028672525	0.9784775270127691	0.03235130256501866	-0.06092891222390154	0.04588443722154438	-0.5190035836400055	-0.1553462161986951
1.1640125015283664	0.9785523463020976	0.03149215299562956	-0.061182469200492876	0.044689310388162574	-0.5210602306237629	-0.15159779746681093
1.1656557714157616	0.9786248017496987	0.030634257365799177	-0.06142849206237166	0.04349410046822931	-0.5230652734174521	-0.14782587813361928
1.1672904231355583	0.9786949234105723	0.02977762576246628	-0.061667040162408836	0.042298871555269374	-0.5250184110102881	-0.14403123431662965
1.1689166661106452	0.9787627406392654	0.028922266782300202	-0.061898172156816145	0.04110368590418038	-0.5269193590732171	-0.14021464466431946
1.170534712367139	0.9788282822415478	0.028068185567313286	-0.06212194648865816	0.03990860115014959	-0.5287678541244444	-0.1363768808530351
1.1721447719263316	0.9788915762742006	0.02721538625434736	-0.062338420672319816	0.0387136736944986	-0.530563647808926	-0.13251871776727844
1.173747055684924	0.9789526501590383	0.02636387049049996	-0.06254765164844851	0.03751895659634812	-0.5323065099423244	-0.12864092616959522
1.1753417751314679	0.9790115306615995	0.025513637608937725	-0.06274969567829092	0.03632449978264212	-0.5339962277493232	-0.12474427275037808
1.1769291416396799	0.9790682438572441	0.024664685036523585	-0.06294460819419181	0.035130350587700615	-0.5356326046922647	-0.12082952130045077
1.1785093661604877	0.9791228151160809	0.023817008496084594	-0.06313244371416225	0.0339365540088381	-0.5372154597937678	-0.11689743301483839
1.180082658883673	0.9791752690893346	0.022970602229412426	-0.06331325576134683	0.03274315299427128	-0.5387446269685952	-0.11294876694198092
1.181649231589659	0.9792256297832339	0.022125457771228027	-0.06348709708588615	0.03155018668756252	-0.5402199568967674	-0.10898427366658585
1.1832092935064287	0.9792739204191212	0.021281566221898883	-0.06365401914991585	0.030357693608468066	-0.5416413126350881	-0.10500470536816078
1.1847630556213342	0.9793201635700174	0.02043891596584657	-0.06381407256669203	0.029165708409813394	-0.5430085732918781	-0.10101080459157111
1.186310726354176	0.979364381024896	0.01959749505760329	-0.0639673065997979	0.02797426522788911	-0.544321629694696	-0.0970033149928725
1.1878525157270043	0.979406593911672	0.01875728900772948	-0.06411376955766784	0.02678339453091435	-0.545580387673779	-0.09298297036807612
1.1893886319565528	0.9794468225966669	0.01791828268104451	-0.06425350841498154	0.025593125787111815	-0.5467847647220746	-0.0889505032141445
1.1909192837193094	0.9794850867470475	0.017080459112734134	-0.06438656899941275	0.024403485770431402	-0.5479346914827801	-0.08490663864261201
1.192444678340069	0.9795214052826522	0.016243800547474426	-0.06451299579533615	0.02321450001878367	-0.5490301099316337	-0.08085209895938195
1.1939650229206407	0.9795557964056936	0.015408287874142584	-0.06463283201878606	0.02202619201783012	-0.550070973884482	-0.07678760056219518
1.1954805238758437	0.9795882775894045	0.014573900931557728	-0.06474611955061992	0.020838583621960442	-0.5510572482722536	-0.07271385505034092
1.1969913870215079	0.9796188655810207	0.013740618513020912	-0.06485289892039003	0.019651695048978787	-0.5519889088450529	-0.06863156890495381
1.198497818105147	0.9796475764124866	0.012908418126123797	-0.06495320931816317	0.018465544526693297	-0.5528659421143551	-0.06454144198009289
1.2000000217806384	0.9796744253806697	0.012077276611966281	-0.06504708850078027	0.017280149165154607	-0.5536883443666913	-0.060444170231227834
1.2014982014652305	0.9796994270492394	0.011247170280756157	-0.06513457277456852	0.0160955251426472	-0.5544561213363972	-0.05634044611884945
1.2029925613146881	0.9797225952833027	0.010418073872076251	-0.06521569709381637	0.01491168621418226	-0.5551692888935303	-0.05223095320017459
1.2044833029494069	0.9797439431981113	0.009589962424712923	-0.06529049485953281	0.013728646373646625	-0.5558278710975627	-0.04811637513102424
1.2059706288659382	0.97976348321504	0.008762809439748996	-0.06535899809472596	0.012546417225439109	-0.5564319015563667	-0.04399738633312278
1.207454740061282	0.9797812270277406	0.007936588254431972	-0.06542123730621459	0.011365009941364088	-0.5569814220288805	-0.03987465858932153
1.2089358376117705	0.9797971856255645	0.007111271219890835	-0.06547724154810496	0.010184434081196547	-0.5574764828021369	-0.035748856746819456
1.2104141217013995	0.9798113692829767	0.0062868302970634365	-0.06552703836711213	0.009004698440814848	-0.5579171420272117	-0.03162064149369174
1.2118897915700095	0.9798237875631919	0.005463237141950305	-0.06557065379878295	0.007825811171638242	-0.5583034655046519	-0.027490669613971994
1.2133630462483773	0.9798344493275416	0.004640462751160398	-0.0656081123849492	0.00664777927099966	-0.5586355266602686	-0.023359592045070075
1.2148340830432638	0.9798433627274724	0.0038184783635063784	-0.06563943713124565	0.005470609871192801	-0.5589134059923281	-0.019228058248224975
1.2163030995941349	0.9798505352227107	0.002997254366823115	-0.06566464955763933	0.004294308672963683	-0.5591371913460733	-0.015096710573750931
1.217770293121301	0.9798559735762782	0.0021767607725179453	-0.06568376966870615	0.0031188806237255695	-0.5593069774802238	-0.010966186500661293
1.2192358595615413	0.9798596838547261	0.0013569677541751548	-0.0656968159432935	0.0019443306887308594	-0.5594228658084681	-0.006837121220031753
1.2206999943606114	0.9798616714358603	0.0005378452594123753	-0.06570380535159052	0.0007706632949753471	-0.55948496438835	-0.0027101455607373435
1.2221628928304602	0.9798619410111777	-0.0002806371355713673	-0.06570475335467235	-0.0004021178772110113	-0.5594933877588165	0.0014141148614037688
1.2236247487369263	0.979860496588698	-0.0010985093816122714	-0.06569967390648619	-0.0015740086839683277	-0.5594482568037895	0.005535035500479853
1.2250873449489772	0.979857337134612	-0.0019166906320436537	-0.06568856412208168	-0.0027462791720014312	-0.5593495624172895	0.00965647372296169
1.2265511699880332	0.9798524585601012	-0.002735375562091423	-0.06567141126753463	-0.0039191611664425325	-0.5591972276614722	0.013778634217944489
1.2280164169535754	0.9798458562214726	-0.0035545931876664796	-0.06564820155861932	-0.005092648974963995	-0.5589911860568019	0.017900884751622888
1.229483278691951	0.9798375248032951	-0.004374371958028811	-0.06561891975742228	-0.00626673594554486	-0.5587313781121117	0.02202258818785078
1.2309519497038874	0.979827458306196	-0.005194740769076043	-0.06558354913805335	-0.007441415918787869	-0.5584177511381571	0.02614310771890609
1.2324226243565786	0.9798156500531789	-0.006015727910662274	-0.06554207151848045	-0.008616681721309551	-0.558050259651247	0.03026180170934124
1.2338954973713177	0.9798020926863865	-0.006837361286326131	-0.06549446725978536	-0.00979252548229815	-0.5576288654902752	0.034378024952066356
1.2353707640094085	0.9797867781638628	-0.0076596684639873135	-0.06544071526644098	-0.010968938708184455	-0.5571535379453382	0.038491129079127794
1.2368486213736807	0.9797696977415835	-0.008482677347144803	-0.06538079293593914	-0.012145913244695095	-0.5566242534415011	0.0426004660721904
1.2383292648290611	0.979750842011452	-0.009306414127527748	-0.06531467630580141	-0.013323438351420799	-0.5560409969681903	0.046705378205024094
1.23981289172225	0.979730200858872	-0.010130905304389598	-0.0652423399193819	-0.014501503593650707	-0.555403761024336	0.05080520831888681
1.2412997002087325	0.9797077634708868	-0.010956176976304289	-0.06516375687019914	-0.015680097832529327	-0.5547125461436487	0.054899296462398356
1.2427898888706417	0.9796835183394133	-0.011782254575299408	-0.06507889882998905	-0.01685920884951561	-0.5539673612747686	0.05898697876978309
1.2442836563156179	0.9796574532676605	-0.012609162592294323	-0.06498773608882194	-0.01803882296012343	-0.5531682242650134	0.06306758632532906
1.2457812017502956	0.9796295553608056	-0.01343692484323493	-0.06489023754105348	-0.019218925400294185	-0.552315161866399	0.06714044671899107
1.2472827252620962	0.9795998110187074	-0.014265564571978471	-0.06478637067947057	-0.02039950047947323	-0.5514082098135283	0.07120488479106893
1.248788427245278	0.9795682059452419	-0.015095104080811488	-0.06467610164845355	-0.021580531061290008	-0.5504474134145314	0.07526022107111352
1.250298509523316	0.9795347251232466	-0.015925565296600087	-0.06455939517804565	-0.02276199937762121	-0.5494328270998624	0.07930577481365629
1.2518131734544358	0.9794993528538997	-0.01675696867604702	-0.06443621474368755	-0.02394388547938894	-0.548364515931479	0.08334085893836217
1.2533326220752554	0.9794620727082314	-0.017589334333300812	-0.06430652242048542	-0.0251261688506715	-0.5472425544493501	0.08736478582461253
1.2548570576494285	0.9794228675844844	-0.01842268064461855	-0.0641702791070063	-0.02630882643656397	-0.5460670287174061	0.09137686086686712
1.2563866826137142	0.9793817196896346	-0.019257024721827245	-0.0640274444854817	-0.027491833330624313	-0.544838036068867	0.0953763851497829
1.2579217019181832	0.9793386104743967	-0.020092383637985423	-0.06387797682199862	-0.028675164524741455	-0.5435556834799193	0.09936266166322125
1.259462319367174	0.9792935207309179	-0.02092877238235443	-0.06372183333213291	-0.02985879202319458	-0.5422200907974526	0.10333498586701541
1.2610087398087033	0.9792464305350825	-0.021766205008043302	-0.06355897000774402	-0.0310426864857637	-0.5408313893155924	0.10729265159680963
1.2625611687962717	0.9791973192549087	-0.022604694399470843	-0.06338934167409227	-0.03222681691372609	-0.5393897223260644	0.1112349503518902
1.2641198115083176	0.9791461655863364	-0.02344425164397846	-0.06321290214182505	-0.03341114978044797	-0.5378952464530931	0.1151611687812059
1.2656848739745166	0.9790929475170792	-0.024284886651483845	-0.06302960411094378	-0.0345956499263171	-0.5363481308623177	0.11907059206737224
1.2672565631717068	0.9790376423224023	-0.025126608159534873	-0.06283939918613075	-0.035780280584042506	-0.5347485574112028	0.12296250439412684
1.2688350851000636	0.9789802266350772	-0.025969422661401613	-0.06264223814730674	-0.036965001891558165	-0.5330967229206085	0.1268361844876778
1.2704206468595476	0.9789206763766051	-0.026813335480233548	-0.06243807074316785	-0.03814977242794003	-0.5313928374089985	0.13069091112357797
1.2720134547448596	0.9788589668304977	-0.027658349714817034	-0.062226845973246916	-0.03933454775652895	-0.5296371264064801	0.13452595883516744
1.2736137165397174	0.9787950725591563	-0.02850446742315941	-0.06200851183388933	-0.040519282111791864	-0.5278298287697791	0.1383406038759338
1.2752216386975765	0.9787289675179122	-0.029351688093055224	-0.06178301573943843	-0.04170392628264018	-0.5259712000891189	0.1421341178729595
1.2768374287735018	0.9786606249641078	-0.030200009897300116	-0.06155030424234234	-0.042888429399770965	-0.5240615102496854	0.14590577411265507
1.2784612933238553	0.9785900175488607	-0.03104942855664907	-0.06131032337714015	-0.04407273737592658	-0.5221010461228366	0.149654843080138
1.2800934401026194	0.978517117229522	-0.03189993846353442	-0.0610630183934553	-0.04525679450586163	-0.5200901092073221	0.1533805980962746
1.2817340751307182	0.978441895404857	-0.032751531125082875	-0.06080833424585497	-0.04644054132952661	-0.5180290194247469	0.15708230913302443
1.283383404982677	0.9783643228227981	-0.0336041963357362	-0.06054621531064228	-0.04762391630139693	-0.5159181125722092	0.16075924867930066
1.2850416357716403	0.9782843696333283	-0.03445792162696009	-0.06027660559523405	-0.04880685505990044	-0.5137577417601277	0.16441069003507353
1.2867089730609131	0.9782020054024863	-0.035312692205652293	-0.05999944881457366	-0.049989290380333125	-0.5115482777234506	0.16803590779182837
1.2883856217204146	0.9781171991300444	-0.03616849086773808	-0.059714688479092275	-0.0511711520951452	-0.5092901091854369	0.17163417822986587
1.2900717859884543	0.9780299192576861	-0.03702529801995713	-0.059422267949839055	-0.05235236716520691	-0.5069836429207005	0.17520478018994565
1.2917676694960518	0.9779401336789779	-0.03788309168408813	-0.05912213049891646	-0.053532859727301846	-0.504629303825058	0.17874699587292503
1.293473475374654	0.9778478097448344	-0.03874184754486617	-0.05881421935406571	-0.05471255120212772	-0.5022275348257961	0.18226011181953228
1.2951894053620578	0.9777529143244418	-0.03960153849777157	-0.058498477926865605	-0.05589135971695095	-0.4997787981796374	0.18574341786369608
1.2969156599956047	0.9776554138106787	-0.040462134752925795	-0.058174849853497926	-0.05706920029608723	-0.4972835752474723	0.1891962084137044
1.298652439697002	0.9775552740724541	-0.04132360437980581	-0.05784327885905398	-0.05824598565196778	-0.49474236488827067	0.19261778545134542
1.3003999426964592	0.9774524605874207	-0.042185912282040335	-0.05750370921853564	-0.05942162482967719	-0.49215568640206	0.19600745525627222
1.3021583675040842	0.9773469383139999	-0.043049021432674035	-0.057156085352778704	-0.060596024940938194	-0.48952407579488	0.19936453412390287
1.30392790946244	0.977238671911804	-0.04391289119123041	-0.056800352573334455	-0.06176908891960482	-0.486848090754665	0.20268834260289806
1.3057087634669113	0.9771276255983224	-0.04477747866440608	-0.05643645662467137	-0.06294071742551119	-0.48412830643358823	0.20597821166727087
1.3075011235520098	0.9770137631875935	-0.045642738516612956	-0.05606434382685038	-0.06411080863174622	-0.48136531578825864	0.2092334827354836
1.3093051817565386	0.9768970481790649	-0.04650862244410822	-0.05568396137856137	-0.06527925756155335	-0.4785597310402794	0.21245350648151257
1.3111211282852675	0.976777443768451	-0.047375079287228186	-0.05529525740112872	-0.06644595629262541	-0.4757121831389359	0.21563764410170097
1.312949152294162	0.9766549128154655	-0.048242055437240465	-0.05489818084120531	-0.06761079455490593	-0.47282332016993206	0.21878526960224948
1.3147894417275026	0.9765294178714415	-0.049109494786284374	-0.05449268156735001	-0.06877365970916793	-0.46989380717517687	0.22189577033383545
1.3166421823417322	0.9764009212651414	-0.04997733830231632	-0.054078710651077944	-0.06993443622516411	-0.46692432724916977	0.22496854620140758
1.3185075591355235	0.9762693850244533	-0.05084552473981609	-0.053656220115403455	-0.07109300668115735	-0.46391557875858824	0.228003012913879
1.3203857544794426	0.9761347710267466	-0.05171398980563378	-0.05322516341777269	-0.07224925069556903	-0.4608682778027339	0.2309985997248261
1.322276949597305	0.9759970409163233	-0.05258266689521787	-0.05278549518049265	-0.07340304595712198	-0.45778315525389895	0.23395475268831412
1.3241813256102835	0.9758561560443284	-0.05345148760466714	-0.05233717099610446	-0.07455426894391906	-0.4546609543957375	0.23687093693930536
1.3260990608071932	0.9757120776872978	-0.054320380520540563	-0.05188014811761247	-0.07570279335817019	-0.45150243471153134	0.2397466331434994
1.3280303324951486	0.9755647669326566	-0.05518927211618141	-0.051414385082731474	-0.07684849135778615	-0.4483083681678865	0.24258134108336382
1.3299753169807549	0.9754141846973885	-0.05605808678226626	-0.050939841762814665	-0.07799123363248409	-0.4450795384958006	0.24537458019988662
1.3319341891542786	0.9752602917783819	-0.05692674668335958	-0.05045647950867879	-0.07913088925038403	-0.4418167411090143	0.24812588954850473
1.3339071238366393	0.9751030487642391	-0.05779517239668831	-0.049964260859043035	-0.08026732652886194	-0.43852078006152356	0.2508348301868069
1.3358942935053142	0.9749424162327845	-0.05866328194921329	-0.04946315014310928	-0.08140041180360313	-0.43519247101987835	0.25350098246597474
1.337895869920501	0.9747783546422598	-0.059530991585123386	-0.04895311311856736	-0.08253001046598889	-0.4318326377184905	0.2561239487579226
1.3399120252745906	0.9746108242514492	-0.06039821629730919	-0.04843411670485172	-0.08365598767773656	-0.4284421091618306	0.25870335523172955
1.3419429306810062	0.9744397852577471	-0.06126486920484964	-0.047906129392113125	-0.08477820758100271	-0.4250217212845268	0.2612388500937473
1.3439887566505646	0.974265197774827	-0.06213086179949931	-0.047369121147511475	-0.08589653364096578	-0.4215723152752995	0.263730104455266
1.3460496736808503	0.9740870217973854	-0.06299610422991005	-0.04682306328234355	-0.08701082903061892	-0.418094735698119	0.26617681320127085
1.3481258514475027	0.9739052172852788	-0.06386050499395701	-0.0462679286844065	-0.08812095624920362	-0.41458983096968166	0.2685786941129268
1.350217460804693	0.9737197440025263	-0.0647239718027554	-0.0457036912993333	-0.0892267782444932	-0.4110584490986791	0.27093549021794405
1.352324671547583	0.9735305617260047	-0.06558641067504654	-0.04513032674032711	-0.09032815725843166	-0.4075014405851487	0.2732469671547675
1.354447655099269	0.9733376300188838	-0.06644772706800071	-0.04454781157106033	-0.09142495628070567	-0.40391965301787924	0.2755129160808292
1.3565865821510488	0.9731409084534423	-0.06730782492964558	-0.0439561239524163	-0.09251703784114122	-0.40031393420431016	0.2777331509020163
1.3587416249038906	0.9729403564188599	-0.06816660762689722	-0.04335524303198436	-0.09360426519286652	-0.3966851275527783	0.2799075104563719
1.3609129556205608	0.9727359332638954	-0.06902397737422578	-0.04274514934375258	-0.09468650158381144	-0.39303407369794474	0.2820358567093275
1.3631007472310541	0.9725275982525673	-0.06987983549268499	-0.04212582464238584	-0.09576361058328135	-0.3893616086830822	0.28411807509119275
1.3653051747470515	0.9723153104377724	-0.07073408296696654	-0.041497251497519046	-0.09683545677495542	-0.38566856081962114	0.28615407543485916
1.367526413231514	0.9720990288633374	-0.07158661965435868	-0.04085941386315783	-0.09790190475223784	-0.38195575335555126	0.2881437896105906
1.3697646391128537	0.9718787124483536	-0.07243734480293897	-0.040212296700938566	-0.09896281976082624	-0.3782240015550331	0.29008717233098646
1.3720200298702812	0.9716543200262897	-0.07328615692958844	-0.039555886063057814	-0.10001806753370053	-0.3744741125421165	0.29198420036534056
1.3742927646685186	0.9714258102904408	-0.07413295405601855	-0.03889016889973123	-0.10106751457092387	-0.37070688359428433	0.293834872543364
1.3765830239460046	0.9711931418425475	-0.07497763354544193	-0.038215133168988814	-0.10211102792036728	-0.3669231022130007	0.29563920882673883
1.3788909899077355	0.9709562731510177	-0.07582009227601305	-0.037530767682079864	-0.1031484753753899	-0.3631235447264571	0.29739725010596174
1.3812168471417083	0.9707151624935456	-0.0766602268463942	-0.036837061906904334	-0.10417972570689062	-0.3593089747403907	0.29910905799440507
1.3835607794139437	0.9704697682983489	-0.07749793240761305	-0.0361340069151128	-0.10520464721158936	-0.3554801478774634	0.300774711849435
1.3859229740154018	0.9702200487032557	-0.07833310422312577	-0.03542159407760932	-0.1062231096091261	-0.3516378041608803	0.3023943113481088
1.3883036199345962	0.9699659617506489	-0.07916563698045516	-0.03469981559453584	-0.10723498317255074	-0.3477826705876658	0.3039679743962662
1.3907029065291419	0.9697074655400103	-0.0799954243154272	-0.0339686648913571	-0.10824013813182783	-0.34391546285757113	0.30549583561590715
1.3931210262776863	0.9694445179431057	-0.08082235975378868	-0.033228135774718094	-0.10923844579663596	-0.3400368805429055	0.30697804746830554
1.395558172968377	0.9691770768061189	-0.08164633605382866	-0.03247822297169381	-0.11022977773489565	-0.33614760968562124	0.30841477834377384
1.3980145426455557	0.9689050998563178	-0.08246724550659652	-0.03171892183123332	-0.11121400611309536	-0.33224832097313606	0.30980621243651313
1.4004903314687256	0.9686285449499956	-0.08328497919920394	-0.030950228979094975	-0.11219100279190497	-0.3283396728553611	0.3111525478436988
1.4029857395571372	0.9683473696560544	-0.08409942826931915	-0.030172141120325197	-0.11316064080631714	-0.3244223052094756	0.3124539980073728
1.4055009680583046	0.9680615315909951	-0.08491048289670058	-0.02938465593811823	-0.11412279313379277	-0.320496843787105	0.3137107893357484
1.4080362195568856	0.9677709883870372	-0.08571803242020368	-0.02858777196429154	-0.11507733281554486	-0.3165638993660087	0.3149231607767288
1.4105916989122753	0.9674756976085968	-0.08652196557838407	-0.02778148831169728	-0.11602413321981078	-0.3126240662933002	0.31609136353154504
1.4131676128329225	0.9671756168122807	-0.08732217033953293	-0.026965804802330365	-0.11696306781767837	-0.3086779230346429	0.31721566013033653
1.4157641698653538	0.9668707035609581	-0.08811853386733746	-0.026140721967387266	-0.11789401012122729	-0.30472603209756116	0.3182963237368218
1.4183815811048888	0.9665609153526955	-0.08891094270309483	-0.025306240817864707	-0.11881683387397678	-0.30076893889343076	0.31933363774099127
1.421020058557073	0.96624620982764	-0.08969928223301041	-0.024462363364404133	-0.11973141240835554	-0.296807174184838	0.32032789441542686
1.423679816062631	0.9659265446752194	-0.09048343694443817	-0.02360909232430571	-0.12063761892712312	-0.29284125264697575	0.32127939466395256
1.4263610702941114	0.965601877528122	-0.09126329068018124	-0.022746430800786848	-0.12153532677547356	-0.28887167140431985	0.322188447695951
1.4290640394101404	0.9652721661383261	-0.09203872620104085	-0.0218743827147797	-0.12242440891434267	-0.2848989120849391	0.323055369873029
1.4317889435632334	0.9649373683324319	-0.09280962530051268	-0.02099295264470183	-0.12330473803467532	-0.2809234401164757	0.3238804842610004
1.4345360051580232	0.9645974419959135	-0.09357586883767337	-0.02010214574567976	-0.12417618657545067	-0.2769457044360166	0.3246641200699309
1.4373054492322728	0.9642523450413464	-0.09433733679685853	-0.01920196762880879	-0.12503862677078556	-0.272966137061641	0.3254066121131502
1.4400975015673605	0.963902035661239	-0.09509390772696874	-0.018292424980559364	-0.12589192999679824	-0.2689851559337892	0.3261082996916937
1.4429123905075918	0.963546472121173	-0.09584545920826763	-0.0173735249792999	-0.12673596728573494	-0.2650031624223716	0.3267695265216875
1.445750347737829	0.963185612677253	-0.09659186800335995	-0.016445275046495064	-0.12757060947404733	-0.26102054042921413	0.32739064027633213
1.4486116049464364	0.962819416018817	-0.09733300913151831	-0.015507683946222647	-0.12839572614960318	-0.2570376612647397	0.3279719912690874
1.451496397796401	0.9624478407841054	-0.0980687568717253	-0.014560760496694632	-0.1292111867588584	-0.2530548782644183	0.3285139327799999
1.4544049628983036	0.9620708459670742	-0.09879898392740605	-0.013604514572336161	-0.13001685966018575	-0.24907253123289452	0.3290168198755391
1.4573375403924669	0.9616883906059672	-0.09952356203791093	-0.012638956268545666	-0.13081261278718972	-0.24509094311075053	0.3294810093637768
1.4602943711796375	0.961300434164586	-0.10024236123771321	-0.01166409682595577	-0.13159831281826764	-0.24111042400522234	0.32990685880762904
1.4632757005134807	0.9609069360853381	-0.10095525069005926	-0.010679947461970315	-0.1323738260773851	-0.23713126658725178	0.3302947265737548
1.4662817746994654	0.9605078562442244	-0.10166209782733829	-0.00968652047462162	-0.13313901757956836	-0.23315375082956494	0.3306449708437812
1.469312842716141	0.960103154762896	-0.10236276869814642	-0.008683828726085406	-0.13389375139978013	-0.22917814209865442	0.33095794938772616
1.472369155291404	0.9596927921568247	-0.10305712770233776	-0.007671885967220181	-0.13463789037595436	-0.22520469266236326	0.33123401900960875
1.4754509665197004	0.9592767291445415	-0.10374503791009158	-0.0066507063228054605	-0.13537129644123794	-0.22123363988268363	0.3314735352617181
1.4785585323490762	0.9588549268766983	-0.1044263606622626	-0.005620304814130152	-0.13609383018475463	-0.21726520850757017	0.33167685186849505
1.48169211097017	0.9584273469125132	-0.1051009556123707	-0.004580697253957882	-0.13680535088979043	-0.21329961046930593	0.33184432036887324
1.4848519648448617	0.9579939509700124	-0.10576868110250906	-0.0035318995980498187	-0.1375057169192029	-0.2093370426694829	0.331976289804091
1.488038356238614	0.957554701566612	-0.10642939315683411	-0.0024739294541670505	-0.1381947846489645	-0.205377692944245	0.3320731061224989
1.4912515519087841	0.9571095614076925	-0.10708294642541391	-0.001406804554191261	-0.13887240945345716	-0.201421734507779	0.33213511202794527
1.4944918203369373	0.9566584937974257	-0.10772919354447066	-0.0003305437022246072	-0.13953844502828855	-0.19746932977391676	0.3321626465080918
1.4977594322378691	0.9562014626025178	-0.10836798519648944	0.0007548333632124906	-0.1401927434505393	-0.19352063005144585	0.3321560445349347
1.5010546640245381	0.955738431798652	-0.10899917071871085	0.0018493070873975934	-0.1408351557922921	-0.18957577175588505	0.3321156366946182
1.5043778008603697	0.9552693650632639	-0.10962259855321697	0.002952859077639454	-0.14146553254903502	-0.18563487334480494	0.3320417486369544
1.5077291209749235	0.9547942280208832	-0.11023811322087096	0.004065466857039306	-0.14208372056760654	-0.18169805436329658	0.3319347010635327
1.511108906266153	0.9543129867969873	-0.11084555733878533	0.005187107348523718	-0.14268956511044859	-0.17776542300029782	0.3317948094202075
1.514517438561287	0.9538256085884168	-0.11144477089447263	0.006317755595051841	-0.14328290912922534	-0.17383708080688295	0.3316223837791387
1.5179550048762323	0.9533320609536756	-0.11203559213733168	0.007457386464508671	-0.14386359415249317	-0.16991311694630068	0.3314177283604803
1.5214218924344423	0.952832312565089	-0.11261785664670824	0.00860597295528044	-0.1444314593610646	-0.16599361431382528	0.3311811415283901
1.5249183912343072	0.9523263328848681	-0.11319139774092174	0.00976348700483265	-0.14498634199656762	-0.16207864691986332	0.3309129154476102
1.5284447939488242	0.9518140922218638	-0.11375604640431039	0.010929899411130949	-0.1455280772894049	-0.15816828038596215	0.33061333585559644
1.5320013950096667	0.9512955619090925	-0.11431163109122376	0.012105179483089645	-0.14605649827209033	-0.15426257332600177	0.33028268193036836
1.5355884916666964	0.9507707141958784	-0.11485797784892658	0.013289295342988557	-0.14657143590021188	-0.15036157653142604	0.3299212260051571
1.5392063817286261	0.9502395226260876	-0.11539490993005228	0.014482213131387324	-0.1470727186912363	-0.14646533578129756	0.3295292336152588
1.5428553662357238	0.949701961696598	-0.1159222481615176	0.01568389783907543	-0.14756017307872538	-0.14257388927635875	0.32910696306572973
1.5465357483907862	0.9491580070630319	-0.11643981073258455	0.01689431290117589	-0.14803362321602961	-0.13868726917380186	0.3286546653622611
1.5502478305050966	0.9486076360447221	-0.11694741274086844	0.018113419140829028	-0.14849289057247744	-0.13480550512066367	0.32817258446213515
1.553991920698305	0.948050826686429	-0.11744486708705792	0.019341176916605324	-0.14893779475567187	-0.13092861755030738	0.32766095629028014
1.557768326039478	0.9474875588286923	-0.1179319834916685	0.02057754381250267	-0.14936815262650477	-0.12705662522327998	0.32712000947904724
1.5615773561649913	0.9469178136281831	-0.11840856896253966	0.021822475769337834	-0.1497837787337344	-0.12318954176686385	0.3265499647847338
1.5654193219975128	0.946341573805765	-0.11887442759442529	0.023075926606027433	-0.15018448514528823	-0.11932737733515766	0.32595103514779167
1.569294534187532	0.9457588239407776	-0.1193293603670152	0.024337847453521685	-0.1505700812910164	-0.11547014046790063	0.3253234258527167
1.5732033067588005	0.9451695499845135	-0.11977316556060669	0.025608187883025792	-0.15094037433176827	-0.11161783475596103	0.3246673338582478
1.5771459564933747	0.9445737394113747	-0.12020563862919653	0.026886895638197177	-0.15129516905229323	-0.10777045985880224	0.32398294775600006
1.5811227966368615	0.9439713822342526	-0.12062657149850493	0.028173914531521623	-0.15163426730259646	-0.10392801794593927	0.32327044879174466
1.5851341432166068	0.9433624701170867	-0.1210357532724302	0.029469186434604066	-0.15195746860484965	-0.100090507772598	0.322530009734408
1.5891803128163713	0.9427469967767586	-0.12143296997248686	0.030772650490854044	-0.15226456995467577	-0.09625792717242646	0.32176179518527404
1.5932616242504372	0.942124957795615	-0.12181800468996172	0.032084243588195366	-0.152555365955122	-0.09243027178640685	0.32096596119194176
1.5973783960644445	0.9414963510701326	-0.12219063733097742	0.03340389948616841	-0.15282964863706486	-0.08860753774308107	0.32014265566007066
1.6015309465569227	0.9408611768790788	-0.12255064463381482	0.03473154875860396	-0.15308720750086785	-0.08478972189613579	0.3192920183204281
1.6057195928744812	0.9402194380945788	-0.12289780011190152	0.03606711844019203	-0.15332782950737522	-0.0809768229060429	0.31841418089237894
1.6099446566802567	0.93957113938597	-0.12323187452597155	0.03741053376394961	-0.15355129942744247	-0.07716883638187191	0.3175092658502968
1.6142064531041427	0.9389162889878644	-0.12355263500159532	0.038761714573626385	-0.15375739926779308	-0.07336576517486196	0.3165773887314014
1.6185053009988355	0.9382548972029171	-0.12385984588247619	0.04012057852109972	-0.1539459088843925	-0.06956761035592576	0.3156186559413762
1.6228415201586257	0.9375869769025809	-0.12415326849383777	0.0414870401024996	-0.15411660583550518	-0.06577437408913499	0.31463316528262913
1.627215423640253	0.9369125447879609	-0.12443266066729737	0.042861008172290244	-0.15426926515169098	-0.06198606658137709	0.3136210077022456
1.6316273308125286	0.9362316194574792	-0.12469777764828766	0.0442423899829036	-0.15440365989734905	-0.058202694953732835	0.31258226430534786
1.6360775554915754	0.9355442233143099	-0.12494837135297295	0.045631087380976584	-0.15451956079244436	-0.05442427383533096	0.3115170090683016
1.6405664117003376	0.9348503817584151	-0.1251841907888254	0.04702699854836216	-0.1546167364931339	-0.05065082061520996	0.3104253075135976
1.6450942111528921	0.9341501236553704	-0.1254049819585788	0.0484300171456359	-0.15469495359658622	-0.04688235784450564	0.3093072173103277
1.6496612656574778	0.9334434810458523	-0.12561048803517572	0.04984003298703634	-0.15475397676612185	-0.04311891148508719	0.30816278769066124
1.6542678823623667	0.9327304899626585	-0.12580044920282918	0.05125693050068946	-0.15479356874913552	-0.03936051509224992	0.3069920606469186
1.6589143691812864	0.9320111896732645	-0.12597460296991506	0.05268059033420837	-0.15481349054140586	-0.0356072055893234	0.3057950695899576
1.6636010297900299	0.931285623536368	-0.1261326840296492	0.05411088774436785	-0.15481350143501083	-0.031859027610144294	0.30457184063540477
1.6683281658120779	0.9305538387460717	-0.12627442443783585	0.05554769320293055	-0.1547933591504181	-0.028116031942945208	0.3033223920807604
1.6730960822920364	0.9298158855673113	-0.12639955382405613	0.05699087397881342	-0.15475281987904613	-0.02437827152067763	0.30204673295459017
1.6779050765596937	0.9290718191427638	-0.12650779913995686	0.05844029068142774	-0.15469163843542988	-0.02064581049897434	0.3007448659870147
1.682755441152331	0.9283216991225448	-0.12659888489756538	0.05989579809897366	-0.15460956842543605	-0.01691872207136682	0.29941678692172613
1.6876474653666498	0.9275655895057443	-0.12667253332664077	0.06135724560582951	-0.15450636237317159	-0.013197087467009991	0.29806248415345893
1.692581435412118	0.9268035586981792	-0.12672846448688874	0.06282447714229175	-0.15438177184852636	-0.009480996075015131	0.29668193873166454
1.6975576308357332	0.9260356801449412	-0.12676639635822026	0.0642973300915803	-0.15423554770975695	-0.005770548348269849	0.2952751254230642
1.7025763299185854	0.9252620315766535	-0.12678604503212507	0.06577563682332939	-0.15406744011689855	-0.002065851964317733	0.29384201126272996
1.7076378056228878	0.9244826957142911	-0.1267871248016288	0.06725922342780392	-0.15387719878815784	0.0016329748952913226	0.29238255675345126
1.7127423254350462	0.9236977603702063	-0.1267693483238162	0.06874790961832454	-0.15366457318729224	0.005325803243918539	0.29089671599662165
1.7178940898132573	0.9229067142505614	-0.1267323912869282	0.07024264840402124	-0.15342912478281107	0.009015299428382102	0.28938327455771423
1.7230936338036187	0.9221096159679351	-0.12667591652780108	0.07174330856574751	-0.15317054121413645	0.012701423668148134	0.2878420601608086
1.7283412524193387	0.9213065661731391	-0.12659958562307214	0.07324968282004542	-0.15288851952317534	0.016383954283331406	0.28627296300817195
1.7336372337320054	0.9204976717784188	-0.12650305872464937	0.07476155591729174	-0.15258275715128278	0.02006265696923417	0.28467586829525654
1.7389818574288518	0.9196830462656865	-0.12638599481464138	0.07627870418032487	-0.1522529522652835	0.02373728359156814	0.2830506567029046
1.7443753908179684	0.9188628103771623	-0.12624805206670378	0.07780089433994394	-0.15189880429214914	0.027407569305015565	0.2813972057021733
1.7498180889789792	0.9180370921659771	-0.12608888817116987	0.07932788357162765	-0.15152001425268943	0.03107323260654424	0.2797153896370013
1.7553101985094277	0.917206026499296	-0.1259081605365396	0.08085942053345804	-0.15111628482082548	0.03473397775501146	0.27800507868506263
1.7608519500519704	0.9163697562570735	-0.1257055268441433	0.08239524326861798	-0.15068732118620767	0.03838948966317213	0.27626614130456384
1.766443562391006	0.9155284317689696	-0.12548064528510816	0.08393508036456167	-0.15023283112908623	0.04203943660205756	0.27449844312249516
1.7720852403505816	0.9146822111849536	-0.1252331749953979	0.08547865038256657	-0.14975252553968524	0.04568346874414969	0.27270184775270334
1.7777771742339437	0.9138312606044255	-0.12496277646554835	0.08702566173119532	-0.14924611884631017	0.049321217764832705	0.2708762171543879
1.7835195382377873	0.9129757543499939	-0.12466911202158791	0.08857581227449236	-0.14871332955324068	0.05295229581432019	0.2690214123383426
1.789312489542753	0.9121158751292896	-0.12435184630680472	0.09012878914346613	-0.14815388074770874	0.056576294967950795	0.2671372938821203
1.7951561678371635	0.9112518141223453	-0.12401064676159891	0.09168426867847591	-0.1475675005822127	0.06019278697387556	0.2652237223235383
1.801050692769049	0.9103837713637732	-0.12364518425008537	0.0932419158378546	-0.1469539229857266	0.06380132175362062	0.2632805592547734
1.8069961661409288	0.9095119554128995	-0.12325513342617596	0.09480138488252543	-0.146312887909971	0.0674014288568814	0.26130766688040785
1.8129926673910162	0.9086365840008941	-0.12284017353263545	0.09636231830122592	-0.1456441422855349	0.0709926148277006	0.2593049098064061
1.8190402544270117	0.9077578838742375	-0.12239998890186017	0.09792434717498098	-0.14494744044900013	0.07457436390177118	0.25727215509310886
1.8251389623984864	0.9068760909280537	-0.12193426960281169	0.09948709101447771	-0.14422254479676413	0.07814613747002912	0.2552092730076879
1.831288793684737	0.9059914515832456	-0.1214427128347282	0.10105015539851778	-0.14346922755365174	0.0817073685344132	0.25311614080260336
1.8374897347860488	0.9051042202661594	-0.12092502224267376	0.10261313650255387	-0.14268726931220313	0.08525747187550325	0.25099263739011857
1.8437417392491968	0.9042146617730725	-0.12038090989068145	0.10417561697171569	-0.14187646166679674	0.08879583444783173	0.2488386495543737
1.8500447290760818	0.9033230509326147	-0.11981009689244229	0.10573716658390253	-0.14103660771292942	0.09232181673300054	0.24665407196358033
1.8563985962599086	0.902429672240778	-0.11921231399919865	0.10729734294073989	-0.1401675224895208	0.09583475411559704	0.24443880713169044
1.86280319964978	0.9015348201382958	-0.11858730261815272	0.10885569102145923	-0.13926903404296306	0.09933395567244038	0.24219276701643877
1.8692583603855686	0.9006387994522818	-0.11793481604178507	0.11041174245121708	-0.13834098475491705	0.10281870233039175	0.23991587517396973
1.8757638642130052	0.8997419248487419	-0.11725462003784883	0.11196501648376657	-0.1373832317282408	0.10628824886488271	0.23760806653349567
1.8823194543927666	0.8988445215618416	-0.11654649441862137	0.11351501875743662	-0.13639564854458625	0.1097418209010746	0.2352692905210733
1.888924837240878	0.8979469243508337	-0.11581023332134974	0.11506124311169266	-0.13537812518511488	0.11317861874348951	0.23289950973644608
1.8955796684175388	0.8970494790555096	-0.11504564761142043	0.11660316890790678	-0.13433057088479483	0.11659781118361916	0.23049870553924484
1.9022835596657688	0.8961525413179958	-0.11425256510331455	0.11814026323325551	-0.1332529139228731	0.11999854017651046	0.22806687637166198
1.9090360741699564	0.8952564768268952	-0.11343083203575705	0.119671980463376	-0.13214510314276787	0.12337991962134462	0.22560404017272237
1.915836720885701	0.8943616616412374	-0.11258031475809034	0.12119776168773377	-0.13100710971545643	0.12674103385049568	0.22311023723548476
1.9226849601744478	0.8934684809815338	-0.1117009000440145	0.12271703673962976	-0.12983892704173683	0.1300809418523988	0.22058552896080363
1.9295801911529984	0.8925773303857084	-0.11079249771306333	0.1242292221808938	-0.12864057372506257	0.13339867257338023	0.21803000334679337
1.936521756025653	0.8916886145828354	-0.10985504116142723	0.1257337231668992	-0.12741209372535403	0.13669322876220277	0.21544377428878037
1.9435089400011467	0.890802746925925	-0.10888848840001601	0.12722993433489072	-0.12615355719910396	0.1399635886371497	0.21282698249047144
1.9505409566328207	0.8899201506157994	-0.10789282515524386	0.12871723765877946	-0.12486506400065163	0.1432087009247451	0.21017980188019086
1.9576169670083785	0.8890412555989563	-0.10686806326774384	0.13019500759203878	-0.12354674105913103	0.1464274958145244	0.20750243335681143
1.9647360607593163	0.8881665002521265	-0.1058142443991323	0.13166260811477803	-0.12219874664967487	0.14961887821828287	0.20479511286848626
1.9718972605360494	0.887296330049769	-0.10473144048234655	0.1331193948601065	-0.12082127042030505	0.15278173212364082	0.20205811071468555
1.979099525781951	0.8864311963204033	-0.10361975415484294	0.13456471706043388	-0.11941453342972753	0.15591492452572311	0.19929173105948375
1.9863417506256262	0.8855715556995537	-0.1024793200136259	0.13599791830597716	-0.1179787892467193	0.15901730676757966	0.19649631366798748
1.9936227603315961	0.88471786970491	-0.10131030609854794	0.13741833708860085	-0.11651432533129341	0.16208771542171688	0.19367223621458088
2.000941321167979	0.8838706027093707	-0.10011291317687453	0.13882530999544612	-0.11502146167105738	0.16512497889854694	0.19081991137344465
2.0082961327300564	0.8830302219680036	-0.0988873767472061	0.14021817146404447	-0.11350055285190867	0.16812791661489093	0.18793979066610692
2.015685837018567	0.882197195676	-0.09763396626329846	0.1415962567954596	-0.11195198667285934	0.17109534520383374	0.18503236176489957
2.023109023121675	0.881371991573943	-0.09635298490654898	0.1429589042328522	-0.11037618349838409	0.1740260826961586	0.18209814741232996
2.030564228191063	0.880555075982625	-0.0950447698785478	0.1443054563137566	-0.1087735962877292	0.1769189511426595	0.1791377057363168
2.0380499437910493	0.8797469122564976	-0.09370969165717008	0.14563526216881068	-0.10714470938494966	0.179772781280546	0.1761516283761265
2.045564621462311	0.8789479593696927	-0.09234815323367	0.14694767958541163	-0.10549003733703383	0.18258641669982204	0.17314053882198557
2.053106680864444	0.8781586702810857	-0.09096058872608404	0.14824207742042264	-0.10381012300579003	0.1853587187670981	0.17010508961993595
2.060674514774307	0.8773794906979466	-0.08954746239956379	0.14951783734637555	-0.10210553622983166	0.18808857013272676	0.16704596072765546
2.0682664988370325	0.8766108574130599	-0.08810926665250161	0.15077435628836705	-0.10037687129029628	0.19077487973319307	0.16396385584687967
2.0758809989834743	0.8758531969762917	-0.08664652025507683	0.15201104830475665	-0.09862474474496773	0.19341658661921576	0.16085949957000117
2.0835163782177215	0.875106924512545	-0.0851597665575654	0.15322734622571918	-0.09684979328097487	0.19601266328837755	0.15773363467149396
2.091171005752074	0.8743724423996702	-0.08364957109569199	0.15442270351944531	-0.0950526709017497	0.19856211952744304	0.15458701832666286
2.098843265635792	0.8736501391062075	-0.08211651913277913	0.15559659589805389	-0.0932340460986881	0.20106400572261263	0.15142041841259773
2.1065315652469825	0.8729403881533653	-0.08056121308212111	0.15674852272479511	-0.09139459893675038	0.20351741577170726	0.14823460974723407
2.114234341991899	0.8722435473517799	-0.07898427016272243	0.1578780079816129	-0.0895350184674827	0.20592148908712	0.14503037096204496
2.12195006945215	0.8715599581843925	-0.07738632006974991	0.15898460100997466	-0.08765600020225511	0.20827541214528897	0.14180848151365555
2.129677266231022	0.8708899450518547	-0.07576800199260478	0.1600678774855933	-0.08575824286000883	0.21057842056190798	0.13856971747928018
2.1374144994270616	0.8702338150954666	-0.07412996266430855	0.16112743947139155	-0.08384244636625582	0.2128297992341066	0.13531484951327455
2.1451603935726755	0.8695918576399607	-0.07247285320593462	0.16216291610027753	-0.0819093084715029	0.21502888384895022	0.13204463844379194
2.1529136281443484	0.8689643446819708	-0.07079732835855214	0.1631739625864349	-0.07995952418598383	0.2171750588670591	0.12875983562663884
2.1606729510307443	0.868351530133081	-0.06910404227707447	0.16416026126306485	-0.07799378122500307	0.2192677598345916	0.12546117651660843
2.1684371718899644	0.867753650778494	-0.06739364863963429	0.16512151987253357	-0.07601276049884514	0.22130646988416292	0.1221493827098027
2.176205167986597	0.8671709262611386	-0.0656667980918092	0.16605747144690572	-0.07401713350552067	0.22329071963384187	0.11882515869260318
2.183975889065464	0.8666035592313815	-0.06392413587901122	0.1669678739378208	-0.0720075599608806	0.2252200865704	0.11548918895797566
2.191748348575878	0.866051736536865	-0.06216630256903049	0.1678525081953875	-0.06998468899593387	0.22709419094956879	0.11214214097564733
2.1995216381567166	0.8655156287498049	-0.060393929596498024	0.16871117863235266	-0.06794915438326257	0.22891269740049328	0.10878465817831476
2.2072949099048547	0.8649953920174324	-0.05860764213071993	0.16954371018013586	-0.06590157819067517	0.23067530868486175	0.10541736682396319
2.2150673862487213	0.8644911679541836	-0.05680805576854854	0.17034994840079967	-0.06384256731881952	0.23238176615101455	0.10204087099664731
2.2228383594208903	0.8640030843176705	-0.05499577560831419	0.17112975835595406	-0.06177271277912756	0.2340318475597757	0.09865575208607397
2.2306071831502754	0.8635312561614271	-0.05317139721605221	0.17188302272866474	-0.05969259111903006	0.23562536333452366	0.09526257169249017
2.2383732721344933	0.8630757864527433	-0.05133550587763386	0.17260964081430824	-0.057602763868110696	0.23716215465326634	0.09186187119649736
2.2461361028779447	0.8626367666229345	-0.04948867557783079	0.17330952762980995	-0.055503776665547705	0.23864209179079923	0.08845417075060703
2.2538952079552685	0.862214277492883	-0.04763146959892748	0.1739826124344587	-0.05339616021811569	0.24006507121501075	0.08503997118221586
2.261650172423773	0.8618083900281068	-0.04576444069715778	0.1746288375325939	-0.05128043075802721	0.2414310132770631	0.08161975500441779
2.269400636790352	0.8614191657366715	-0.04388812976148138	0.17524815765274848	-0.04915708876809524	0.24273986111585283	0.07819398456808434
2.277146287042136	0.8610466577227258	-0.04200306764893223	0.17584053828987609	-0.047026621292587986	0.24399157736553898	0.07476310595402501
2.28488685319153	0.8606909112387151	-0.040109775049186884	0.17640595485226412	-0.04488950199535448	0.2451861425581906	0.07132754915844974
2.292622112103154	0.8603519640426988	-0.038208761341421135	0.17694439212246516	-0.042746190071722846	0.24632355418253743	0.06788772639892543
2.300351879465132	0.8600298472387933	-0.03630052615462756	0.17745584295424546	-0.04059713220042515	0.24740382412098316	0.06444403526681595
2.3080760047004945	0.8597245859062892	-0.03438556028546354	0.17794030730937915	-0.038442763750280835	0.24842697679692075	0.060996860625094663
2.3157943764826148	0.8594361992822545	-0.03246434403292474	0.17839779200544362	-0.036283507069124685	0.24939304881504482	0.057546571802343065
2.3235069118483573	0.8591647015786161	-0.030537349636118333	0.1788283094582173	-0.03411977437935233	0.2503020864693859	0.05409352712959396
2.331213556810722	0.8589101022932817	-0.028605040912007197	0.17923187722844705	-0.03195196750965052	0.2511541449411671	0.05063807337918081
2.3389142903293623	0.8586724064311578	-0.026667872067438182	0.17960851771148112	-0.029780476696140784	0.2519492877888052	0.047180543707051846
2.3466091033384315	0.8584516154670937	-0.024726292820091235	0.17995825665142665	-0.027605686446097306	0.25268758394703145	0.04372126681720805
2.354298016685489	0.8582477270467066	-0.02278074377355649	0.18028112365506221	-0.025427970464995737	0.25336910893855025	0.04026055868533827
2.3619810732838737	0.8580607355214648	-0.02083165828419846	0.18057715138264882	-0.023247693858949873	0.2539939432829045	0.03679872586256762
2.3696583315080106	0.8578906323553755	-0.01887946406309083	0.18084637494154546	-0.021065215026478023	0.25456217132441455	0.03333606825577162
2.377329866233511	0.8577374063007386	-0.016924582866313462	0.18108883164414363	-0.018880885403705076	0.2550738808199335	0.029872878483388654
2.3849957662139953	0.857601043648254	-0.014967431130989082	0.1813045606464025	-0.0166950502623686	0.2555291622654468	0.02640944289376337
2.392656130304471	0.8574815284588415	-0.013008420926219132	0.18149360261354708	-0.014508049853259888	0.2559281082710346	0.022946043119826676
2.400311071532672	0.8573788426483767	-0.011047958911821242	0.18165599961641407	-0.012320218320875735	0.25627081341372154	0.019482954096784525
2.4079607110784647	0.8572929662271366	-0.009086447887319233	0.18179179478091795	-0.01013188550650054	0.25655737356058433	0.016020446649945678
2.4156051732976085	0.8572238774508021	-0.007124288092639836	0.1819010320752139	-0.007943378468190907	0.25678788547388337	0.012558789625008695
2.4232445942954506	0.8571715528269167	-0.005161875038729926	0.18198375632303612	-0.005755019127507413	0.25696244688500347	0.009098245889074102
2.430879113924903	0.8571359672917536	-0.003199601595779266	0.1820400129451682	-0.003567126663471327	0.2570811559863699	0.005639075840680073
2.438508870780913	0.8571170942766462	-0.0012378593235716933	0.1820698478732522	-0.0013800190574088057	0.2571441112788466	0.002181539572303888
2.4433226063991893	0.8571137727352939	-3.734621119300119e-14	0.18207509856681095	-3.428928148363486e-13	0.25715519084250354	1.2574056379444087e-13
