# Supplementary material for: Multi-orbit lunar GNSS constellation design with distant retrograde orbit and Halo orbit combination
Source: Sci Rep. 2023 Jun 22;13:10158. doi: 10.1038/s41598-023-37348-x (PMC10287729; doi:10.1038/s41598-023-37348-x)
Supplement: Supplementary file 1 — Supplementary Information. [file 41598_2023_37348_MOESM1_ESM.zip › supplement materials of the manuscript/Figure 3/Halo Orbit/L1N/476.csv]

Time (TU)	X (LU)	Y (LU)	Z (LU)	VX (LU/TU)	VY (LU/TU)	VZ (LU/TU)
0	0.9179533709962902	0	0.21095128396636206	-2.1446913899438286e-13	0.141332804460461	1.0674351781213266e-12
0.003920308095081685	0.9179550528591439	0.0005540619736592699	0.2109476433749688	0.0008580227392685253	0.14132808766002164	-0.0018572995658085833
0.012334690665365305	0.9179700201693051	0.0017431044363958436	0.21091524352950156	0.0026994717251735308	0.14128610974072514	-0.005843781714137335
0.020752204279114905	0.9180004943316566	0.002932052935398369	0.21084926849764934	0.00454106352589071	0.14120062980972856	-0.009831913359134102
0.02917316054138528	0.9180464885083115	0.004120584491244618	0.2107496746320872	0.006382495349613564	0.14107158864076666	-0.013821956817929092
0.03759781924996494	0.918108014602021	0.005308367737637774	0.2106164132433472	0.008223452177391772	0.1408989190571752	-0.017814151790191485
0.046026445345809124	0.9181850833396501	0.006495070829465358	0.2104494303656533	0.01006361916304067	0.1406825455624156	-0.021808743043650557
0.05445928812383104	0.918277704057935	0.0076803583782207585	0.21024866715819224	0.011902677034108591	0.14042238477235533	-0.02580597127588688
0.06289660039843875	0.9183858848075425	0.008863894018762497	0.21001405960744188	0.013740306223181183	0.14011834491966926	-0.0298060829233615
0.07133862742244232	0.9185096321961257	0.010045338716886485	0.20974553878554147	0.015576184396486973	0.13977032605575057	-0.033809325651468214
0.07978559162840278	0.9186489510353039	0.011224348516191272	0.20944303152577567	0.017409983099872205	0.1393782207695352	-0.03781594187385355
0.08823771212303337	0.9188038444875989	0.012400577156036924	0.20910646000472777	0.01924137197191467	0.13894191346455742	-0.04182617876963577
0.09669518893199841	0.9189743136841827	0.013573673764913164	0.2087357424645964	0.02107001530202957	0.1384612810878624	-0.04584028160498052
0.10515819426047919	0.9191603573296658	0.014743281570257073	0.2083307939581243	0.022895570151443886	0.13793619386156225	-0.04985849039488106
0.11362687846207453	0.9193619715747158	0.015909038667849745	0.20789152650529022	0.024717687676380346	0.13736651522358814	-0.0538810435662051
0.12210136114549269	0.9195791495599435	0.0170705767516225	0.20741784996020782	0.026536011262399423	0.13675210265970145	-0.057908174588321946
0.13058170683721032	0.9198118804256337	0.01822751778740198	0.2069096740430322	0.028350171408771163	0.1360928100164412	-0.061940101273728364
0.13906793077093177	0.9200601489671959	0.019379474884618966	0.2063669089674398	0.030159787148700087	0.13538848796129202	-0.06597702940176378
0.14755998913727195	0.9203239348601123	0.020526051082251	0.205789467011321	0.03196446418226257	0.13463898563350504	-0.07001914897361923
0.15605775385569076	0.9206032112608235	0.02166683613811019	0.20517726546573936	0.03376378981604043	0.1338441540510759	-0.07406662309691833
0.16456099600029744	0.9208979434491338	0.022801404631246653	0.2045302295172093	0.03555732988895523	0.13300384939966964	-0.07811958096305592
0.17306936793829564	0.9212080872532811	0.023929314034408455	0.20384829563734955	0.037344625570142516	0.13211793694910598	-0.08217811018062768
0.18158237630217192	0.9215335869369526	0.025050101747228107	0.20313141619805336	0.0391251884079863	0.1311862965327045	-0.08624224468513568
0.19009935002927936	0.9218743726119147	0.026163281721303805	0.20237956519309977	0.04089849458807257	0.13020882944010692	-0.09031195020380269
0.19861940043735077	0.9222303569923578	0.027268340346955112	0.20159274549613093	0.04266397783269886	0.12918546729000657	-0.09438710578192258
0.2071413864411369	0.9226014319833786	0.02836473337107587	0.20077099659535264	0.044421023724239936	0.12811618151507015	-0.09846748758544198
0.21566386243613317	0.9229874641398939	0.02945188099009827	0.19991440496622132	0.04616896085058247	0.12700099628351277	-0.102552744174021
0.22418502826291745	0.9233882897267901	0.030529163734989175	0.19902311550986296	0.04790705288924466	0.1258400028324748	-0.10664237244487783
0.2327026617319101	0.9238037084538169	0.03159591674685574	0.19809734616084107	0.04963448770878389	0.12463337797752841	-0.1107356847968337
0.24121407439500855	0.924233477784475	0.032651427661702016	0.19713740149082304	0.05135037185361671	0.12338140139296326	-0.11483178694265171
0.2497160371508188	0.9246773052893488	0.03369493143262867	0.19614369098907933	0.05305371958919751	0.12208447910179722	-0.1189295406182154
0.25820472989355386	0.92513484167951	0.03472560895347444	0.19511674620460795	0.054743447565936104	0.12074316564238972	-0.12302753711346663
0.26667570581083083	0.9256056743094727	0.03574258818857582	0.19405723723628868	0.05641837306964088	0.1193581855833632	-0.12712407708086457
0.2751238512333784	0.9260893202461112	0.03674494544112621	0.19296599062942155	0.05807721199854884	0.11793045712426083	-0.1312171473286173
0.2835434056400708	0.9265852227452135	0.03773171434065272	0.1918440000279287	0.059718589158737276	0.11646110651354184	-0.13530442584566807
0.291927990519272	0.9270927487124812	0.038701896023795444	0.19069243496640556	0.061341050367923144	0.11495148033761654	-0.1393832903919349
0.3002706935988287	0.9276111901947244	0.03965447563491428	0.18951264083022287	0.06294308511350472	0.11340314655904336	-0.14345085338200064
0.30856419547624764	0.9281397696905219	0.040588443017240704	0.18830613027670973	0.06452315664410131	0.11181788464181637	-0.147504017154156
0.31680094035816686	0.9286776498391327	0.04150281719190229	0.18707456463026387	0.06607973924926651	0.11019766273671125	-0.1515395509095633
0.32497332391916894	0.9292239460894923	0.04239667104799758	0.1858197282081287	0.06761135707821493	0.10854460570756327	-0.15555417661489632
0.3330739138231092	0.9297777435215419	0.04326915754790648	0.1845434926589026	0.06911662704765201	0.1068609500323292	-0.15954467195777805
0.3410956540107004	0.9303381145988291	0.04411953176870103	0.18324777848197987	0.07059429638112136	0.10514899487053744	-0.16350796680746096
0.3490320477714678	0.9309041371875995	0.044947168321917516	0.18193451514167042	0.07204327395677297	0.10341105104989792	-0.16744123091450802
0.35687730888153957	0.9314749116995001	0.045751573222140005	0.18060560234854403	0.07346265371436053	0.10164939126922534	-0.17134194764601846
0.3646264586560249	0.9320495752493828	0.04653238832746001	0.17926287742216795	0.07485172651529991	0.09986620796399112	-0.17520796265817346
0.37227536969938474	0.9326273122506248	0.04728938908559616	0.1779080902076028	0.07620998123839923	0.09806358079508584	-0.17903750752665212
0.3798207727196616	0.9332073621350286	0.048022477852930484	0.17654288409609944	0.07753709864474048	0.09624345187047408	-0.18282920609160117
0.3872602146339196	0.9337890228871525	0.04873167219021677	0.17516878639931016	0.07883293646638898	0.09440761308518014	-0.1865820571848722
0.3945919964696214	0.9343716522287174	0.04941709145757358	0.17378720396224012	0.08009751125480066	0.09255770019282492	-0.1902954075633863
0.4018150926362871	0.9349546664287097	0.05007894217839602	0.17239942422090854	0.08133097756059485	0.09069519395915204	-0.1939689155154197
0.40892906139604157	0.9355375374339819	0.05071750335000986	0.1710066202002404	0.0825336063759712	0.08882142647033492	-0.19760250980474692
0.4159339553051929	0.9361197890384938	0.05133311263512263	0.16960985784796212	0.08370576445090626	0.08693759051530396	-0.2011963482048001
0.42283023511459616	0.9367009924503987	0.05192615377854798	0.16821010491684352	0.08484789509264222	0.08504475103810755	-0.20475077728566737
0.4296186951511727	0.937280762037367	0.05249704590869398	0.16680823956161187	0.08596050173949864	0.08314385622347832	-0.20826629753400488
0.43630038956757833	0.9378587504743625	0.05304623373851763	0.1654050605421209	0.08704413247524162	0.08123575080236352	-0.21174352833247997
0.44287657862179186	0.938434645040947	0.053574180196445255	0.16400129482193726	0.08809936854164575	0.07932118589110719	-0.21518318273540987
0.44934867686723606	0.939008163647464	0.054081359832683355	0.1625976059812671	0.08912681375270824	0.07740082999727228	-0.2185860427463919
0.45571821186576283	0.9395790514163128	0.05456825363604935	0.1611946014404393	0.09012708613417601	0.07547527848169566	-0.2219529396048567
0.461986789564852	0.9401470775723504	0.055035344843295225	0.15979283907394756	0.09110081106533094	0.07354506226131699	-0.22528473714722863
0.4681560669068663	0.9407120327652309	0.055483115696176116	0.15839283289732659	0.09204861592768825	0.07161065531261526	-0.2285823186118684
0.47422773481251834	0.9412737271838139	0.0559120452698598	0.15699505690559293	0.0929711266458155	0.06967247968258658	-0.23184657867492542
0.4802034955677046	0.9418319880449508	0.05632260715117792	0.15559995056205367	0.09386896360752124	0.06773091283534323	-0.23507841223557527
0.486085049654849	0.9423866578574712	0.05671526803225461	0.15420792246621295	0.09474273924755501	0.06578629254808269	-0.23827870799486683
0.4918740920727804	0.9429375935339096	0.05709048709338722	0.1528193519651992	0.09559305718572751	0.06383891897227753	-0.24144834703352447
0.4975722937626289	0.9434846640607201	0.057448714535614634	0.15143459445548277	0.09642050928453168	0.06188906189711806	-0.24458819311736263
0.5031813062195895	0.9440277503472081	0.05779039174725835	0.15005398126493563	0.09722567623142157	0.05993696046414533	-0.24769909553093747
0.5087027526382817	0.9445667437965474	0.05811595066111199	0.14867782279606961	0.09800912620223769	0.057982827472494704	-0.2507818844745579
0.5141382234990202	0.9451015452933059	0.05842581348797102	0.14730641067653205	0.09877141425616737	0.05602685233609352	-0.2538373687705264
0.5194892781213095	0.94563206478593	0.058720392846819826	0.1459400184265244	0.09951308261825799	0.05406920195422009	-0.2568663368480135
0.5247574415958605	0.9461582204343195	0.05900009165659139	0.14457890326803827	0.10023466033714326	0.052110023219554685	-0.2598695551071912
0.5299442053039211	0.9466799381271139	0.059265303263018536	0.14322330701654826	0.10093666347326713	0.0501494442350125	-0.26284776825991824
0.5350510237942526	0.9471971506518132	0.05951641140159892	0.14187345790215317	0.1016195948139631	0.04818757689049561	-0.26580169754858385
0.5400793188666048	0.9477097976096284	0.059753790546867115	0.1405295704808251	0.10228394457947183	0.04622451669229415	-0.2687320430768935
0.5450304783302109	0.9482178248183634	0.05997780599308478	0.13919184689272265	0.10293019041182609	0.04426034454429752	-0.27163948308389885
0.5499058565977041	0.9487211839192449	0.06018881404121421	0.13786047761243736	0.10355879762264551	0.04229512780796693	-0.2745246742510051
0.5547067774494144	0.949219832230307	0.060387162279394495	0.1365356415619015	0.10417021972052441	0.04032892042444274	-0.2773882532988751
0.559434529691715	0.9497137318827236	0.0605731895701885	0.1352175081435422	0.10476489803364475	0.03836176589145442	-0.28023083434767293
0.5640903752311612	0.9502028502662715	0.060747226552009106	0.13390623581050812	0.10534326291436046	0.036393695107426655	-0.2830530136810208
0.5686755432474918	0.950687159046616	0.060909595576898505	0.13260197445230879	0.10590573318150633	0.034424729897021895	-0.2858553661914694
0.573191237006185	0.9511666345233071	0.06106061113679871	0.13130486421020865	0.10645271714516438	0.03245488120326813	-0.28863844944709416
0.5776386308113823	0.9516412569698671	0.06120057991748183	0.13001503703256762	0.10698461240308615	0.030484151394383298	-0.29140280178874856
0.5820188742919008	0.9521110107658883	0.061329801105645135	0.12873261610586778	0.1075018065310912	0.02851253336089892	-0.2941489449245206
0.5863330889030248	0.9525758837146979	0.06144856644615998	0.1274577175088993	0.10800467683801195	0.026540013011251636	-0.2968773816947224
0.5905823741543846	0.953035867417989	0.06155716058653791	0.12619044899420612	0.10849359126860876	0.02456656735848467	-0.29958859993029135
0.5947678032249405	0.9534909565240631	0.06165586111424667	0.12493091186085405	0.10896890805715206	0.022592167376651217	-0.302283069636122
0.5988904286415543	0.9539411490758389	0.06174493885931235	0.12367919981473746	0.10943097654437232	0.020616776185588444	-0.30496124656829154
0.6029512798517377	0.9543864459946505	0.061824657983950086	0.12243540021728375	0.10988013705657143	0.018640350953877192	-0.3076235706512186
0.6069513650911416	0.9548268510411624	0.0618952761775305	0.12119959402763156	0.11031672127474869	0.016662842767759853	-0.3102704671428193
0.6108916718827649	0.9552623706393336	0.06195704481392385	0.11997185613084276	0.11074105244348859	0.014684197104313948	-0.31290234692910635
0.6147731673022555	0.955693013684764	0.06201020910420901	0.11875225572036771	0.1111534455530709	0.01270435439927628	-0.31551960665941003
0.6185968022596467	0.956118791810478	0.062055008293239546	0.11754085538749647	0.11155420793930859	0.010723248503849807	-0.3181226316195504
0.6223635060946882	0.9565397185867867	0.062091675724258	0.11633771324017385	0.11194363885394269	0.008740810068338753	-0.3207117920654615
0.6260741915061182	0.9569558098770177	0.06212043904095603	0.11514288175511979	0.11232203012913056	0.006756964623096771	-0.3232874465318866
0.6297297540508576	0.957367083600245	0.06214152030805842	0.11395640831345011	0.11268966625904088	0.004771633385913654	-0.3258499414969452
0.6333310712543129	0.9577735594559638	0.06215513613960998	0.11277833586291497	0.11304682444856486	0.002784734309517133	-0.3283996107338741
0.6368790065849549	0.9581752592053155	0.06216149784436392	0.11160870197539505	0.1133937751426106	0.0007961804286928482	-0.33093677810397465
0.6403744059304551	0.9585722061142745	0.062160811535102056	0.11044754033627044	0.11373078180543904	-0.0011941176996576432	-0.3334617550611633
0.6438182107896288	0.9589644377082113	0.062153277910342315	0.10929484306602065	0.1140581117438636	-0.003186317423005657	-0.33597492360014203
0.6472122335144442	0.9593520944712757	0.06213908725372521	0.1081502972463649	0.11437610759461316	-0.005181107967453465	-0.338477314996873
0.6505572844858616	0.9597352062795567	0.06211842414981343	0.1070139127760392	0.11468500982530055	-0.00717862494944267	-0.34096924173863746
0.6538541506873362	0.9601138032192195	0.06209146846747603	0.1058856989250981	0.11498505193407861	-0.009179002408796292	-0.34345100052662797
0.6571036063087914	0.9604879166691792	0.06205839544772909	0.10476566105977228	0.11527646157411588	-0.011182378582446336	-0.34592288002548294
0.6603064078917019	0.9608575786214512	0.062019375869619205	0.10365380258905504	0.11555946023729842	-0.013188892527788628	-0.34838515714984836
0.6634632990978451	0.9612228221127954	0.06197457612962908	0.10255012360093817	0.1158342638073961	-0.015198686624522884	-0.350838100615098
0.6665750089685769	0.9615836809132166	0.06192415837692093	0.1014546217224982	0.11610108252137048	-0.017211905114803507	-0.3532819695665929
0.6696422534106463	0.9619401895914352	0.06186828060868774	0.10036729185265393	0.11636012121428549	-0.01922869466869098	-0.35571701468152905
0.6726657346696538	0.9622923833522284	0.06180709679136207	0.09928812658895048	0.11661157938612975	-0.02124920368169375	-0.3581434777073253
0.6756461427890963	0.9626402981089988	0.061740756942975775	0.09821711594139354	0.11685565143349838	-0.023273582891431326	-0.3605615925771386
0.6785841544787273	0.9629839702589591	0.061669407264255266	0.09715424796098902	0.11709252666232951	-0.025301984281129362	-0.3629715844512094
0.6814804346041311	0.9633234367678843	0.06159319021267531	0.09609950842268483	0.11732238951500547	-0.027334561754573546	-0.3653736708684985
0.6843356360041191	0.9636587350638912	0.061512244608257646	0.09505288109773624	0.11754541965597709	-0.029371470702930145	-0.36776806155498803
0.6871504001858075	0.9639899030376533	0.061426705714738676	0.09401434769999442	0.11776179212503372	-0.03141286819391235	-0.3701549589565095
0.6899253567006011	0.9643169788910935	0.06133670535702107	0.09298388830999703	0.1179716773857652	-0.033458912222958374	-0.3725345576597738
0.6926611249809091	0.9646400012791498	0.06124237195952827	0.09196148088193551	0.11817524155950876	-0.03550976277104206	-0.3749070459097314
0.6953583128475409	0.9649590090626072	0.06114383068759667	0.09094710197722862	0.11837264640344893	-0.03756558043314825	-0.3772726042846528
0.6980175175065858	0.9652740413570966	0.0610412035091429	0.08994072657107019	0.11856404947657617	-0.03962652687187533	-0.3796314064907812
0.7006393263424513	0.965585137561755	0.06093460925303531	0.08894232791968322	0.1187496042833117	-0.04169276517668195	-0.3819836200192602
0.7032243164326669	0.9658923372392948	0.06082416371402285	0.08795187790480702	0.11892946032251216	-0.04376445924552251	-0.3843294056728202
0.7057730547665818	0.9661956800818186	0.06070997973184035	0.08696934711014408	0.11910376318692868	-0.04584177369854313	-0.3866689177001891
0.7082860989560402	0.9664952059379079	0.06059216724443059	0.08599470470074938	0.11927265469309375	-0.04792487421195851	-0.38900230439104705
0.7107639973096432	0.9667909547666715	0.060470833364492674	0.08502791853905366	0.11943627296376272	-0.050013927362130416	-0.3913297081032258
0.7132072885956993	0.9670829665567688	0.06034608247165664	0.08406895542007362	0.11959475248907667	-0.052109100199246264	-0.3936512649859117
0.715616502755066	0.9673712813610219	0.06021801625648096	0.08311778093156358	0.11974822424856937	-0.05421056062718786	-0.39596710559389947
0.7179921605565174	0.9676559392068772	0.060086733815341124	0.08217435972329809	0.11989681576191427	-0.05631847689164265	-0.3982773545034855
0.720334774076771	0.9679369801074447	0.05995233170178833	0.08123865544876537	0.12004065119145209	-0.05843301777885033	-0.4005821307098096
0.722644847263449	0.9682144440847446	0.059814903967099944	0.08031063066486911	0.12017985144559575	-0.060554352926032715	-0.4028815481286629
0.7249228757382039	0.9684883711037331	0.059674542241550596	0.07939024702990814	0.12031453423315923	-0.06268265246086328	-0.40517571535720037
0.72716934701661	0.9687588010580159	0.05953133579142037	0.07847746533272137	0.12044481414223457	-0.06481808701350593	-0.4074647358376299
0.7293847399922526	0.9690257736686116	0.059385371622702306	0.07757224581864712	0.12057080267541537	-0.06696082702348115	-0.40974870726300927
0.7315695260824682	0.9692893285844184	0.059236734476869085	0.07667454783630862	0.12069260837945413	-0.06911104363388659	-0.41202772267813337
0.7337241690793445	0.9695495053285803	0.059085506904391696	0.07578433000362353	0.120810336896491	-0.07126890838493084	-0.4143018702791398
0.735849125363115	0.9698063432899612	0.0589317693137746	0.07490155022346989	0.12092409103478477	-0.07343459325627594	-0.4165712335816958
0.7379448437497658	0.9700598816718337	0.058775600045685376	0.0740261658482946	0.12103397081835993	-0.07560827034049862	-0.4188358911978063
0.7400117656840963	0.9703101594836084	0.0586170754224145	0.07315813370002684	0.12114007355451442	-0.07779011185829009	-0.4210959169710197
0.7420503262771584	0.9705572156363083	0.05845626972750509	0.07229740972866093	0.12124249394133253	-0.07998029109997161	-0.42335138105615117
0.7440609522211481	0.9708010886609609	0.058293255428536195	0.07144394998460513	0.12134132401597535	-0.08217898003178352	-0.42560234755463894
0.7460440642524387	0.9710418169792121	0.05812810304383365	0.07059770967215138	0.12143665333205836	-0.08438635175726944	-0.4278488771575698
0.7480000766192233	0.9712794388124407	0.057960881236238826	0.06975864345694008	0.12152856898123307	-0.08660257983351269	-0.4300910265217808
0.7499293961958329	0.9715139920486269	0.05779165694546281	0.06892670593237045	0.12161715560158427	-0.08882783710570986	-0.43232884718266673
0.7518324236880682	0.9717455143642442	0.05762049534208004	0.06810185118825647	0.1217024954837531	-0.09106229689872669	-0.4345623868533131
0.7537095533564376	0.9719740431672539	0.05744745990390088	0.06728403300976123	0.1217846686046091	-0.09330613256067274	-0.43679168904333454
0.75556117366754	0.9721996156539887	0.05727261240756054	0.06647320467170377	0.12186375270125589	-0.09555951810150673	-0.43901679376778224
0.7573876661212663	0.9724222686447855	0.057096013089933326	0.06566931952825178	0.12193982326529933	-0.09782262662704108	-0.44123773607161576
0.7591894068517941	0.9726420387583773	0.056917720548042394	0.06487233038740303	0.12201295365512504	-0.10009563213648383	-0.44345454787737404
0.7609667657109245	0.9728589622804505	0.05673779187513149	0.06408218998545184	0.12208321509924862	-0.10237870826320787	-0.4456672568099548
0.7627201068108383	0.973073075210859	0.056556282656705065	0.06329885081929419	0.12215067676032355	-0.1046720288054997	-0.44787588678207885
0.7644497889030296	0.9732844132917949	0.056373246976864896	0.06252226504459146	0.12221540578913494	-0.10697576810250661	-0.4500804584090131
0.7661561641830863	0.9734930118443401	0.05618873759163218	0.06175238508025442	0.1222774673192626	-0.10929009930147776	-0.45228098740740175
0.7678395802541474	0.973698905991692	0.056002805766552595	0.06098916279254557	0.12233692457867713	-0.11161519683912335	-0.4544774870226264
0.7695003784743073	0.9739021304411818	0.055815501499212695	0.060232550304061515	0.12239383886644573	-0.1139512340742825	-0.45666996582574515
0.7711388953871335	0.9741027196438791	0.05562687340654371	0.05948249940921079	0.12244826964017044	-0.11629838511430124	-0.4588584294919268
0.7727554622717226	0.9743007077249294	0.055436968815380384	0.058738961837347045	0.12250027453444201	-0.1186568240844249	-0.461042880148012
0.774350404937114	0.9744961284442746	0.05524583382999	0.05800188940813488	0.12254990938914823	-0.12102672468308659	-0.46322331600636757
0.7759240443280532	0.9746890152573506	0.055053513302651916	0.05727123381152928	0.12259722830260443	-0.1234082609308188	-0.46539973209964547
0.7774766962768367	0.9748794012717763	0.05486005090325826	0.05654694677866578	0.12264228365610477	-0.12580160667986967	-0.46757211986408886
0.7790086716590172	0.97506731925404	0.054665489140925526	0.05582898006586161	0.12268512615070085	-0.1282069357111253	-0.4697404672661544
0.7805202765843512	0.9752528016410541	0.054469869379014116	0.05511728541955761	0.12272580484352037	-0.13062442190297716	-0.4719047589873057
0.7820118123125479	0.9754358805184512	0.05427323188424087	0.054411814668866305	0.12276436717551241	-0.13305423897021407	-0.47406497621924826
0.7834835757929407	0.9756165876759395	0.05407561579273047	0.05371251952173079	0.12280085901448234	-0.1354965612213404	-0.4762210973625845
0.7849358586487235	0.9757949544721528	0.05387705928296963	0.05301935209784784	0.12283532465823141	-0.1379515617507828	-0.4783730964544477
0.786368948672772	0.9759710120083108	0.05367759941131916	0.052332264267513647	0.12286780689940938	-0.14041941479353684	-0.48052094527148326
0.7877831288551825	0.9761447909992347	0.05347727227838548	0.051651208162232676	0.12289834702846261	-0.14290029398280363	-0.482664611815236
0.7891786779334126	0.9763163218317367	0.053276112988700254	0.05097613595940203	0.12292698487290882	-0.14539437315514492	-0.4848040610383019
0.7905558702826219	0.9764856345423601	0.05307415570005088	0.05030699998093474	0.12295375882027088	-0.14790182603946023	-0.4869392545914047
0.7919149761386414	0.9766527588363666	0.052871433624685375	0.04964375263035699	0.12297870584732758	-0.15042282653517283	-0.4890701510765624
0.793256261144221	0.9768177240238649	0.05266797913092568	0.048986346659216036	0.12300186153629158	-0.15295754773400005	-0.4911967052378862
0.7945799873472008	0.9769805591348335	0.05246382362619778	0.04833473472278	0.1230232601163548	-0.15550616365440847	-0.49331886943790365
0.7958864127070486	0.9771412928510556	0.0522589976608686	0.04768886966181841	0.1230429344767226	-0.15806884822517886	-0.4954365928021294
0.7971757908495883	0.9772999534688391	0.05205353100002198	0.04704870466697969	0.12306091618595223	-0.16064577465214225	-0.4975498207134924
0.7984483718483255	0.9774565689883594	0.051847452531770546	0.04641419293312555	0.12307723552528008	-0.1632371168260257	-0.49965849598376105
0.7997044019956672	0.9776111670790271	0.05164079033124189	0.045785287810425804	0.12309192150518995	-0.16584304878036335	-0.5017625584018743
0.8009441234363698	0.9777637750281415	0.05143357175158961	0.04516194302760387	0.1231050018818922	-0.16846374379251672	-0.5038619440166158
0.802167774898443	0.9779144198248938	0.0512258233333103	0.04454411236436417	0.12311650318578672	-0.1710993757701659	-0.5059565862612143
0.8033755915355835	0.9780631281352787	0.05101757085669018	0.04393174976585785	0.12312645073784724	-0.17375011883302896	-0.5080464156067087
0.8045678040932763	0.9782099261939529	0.05080883951632142	0.043324809804013376	0.12313486866248737	-0.17641614531912078	-0.5101313580028187
0.8057446406092971	0.9783548400083781	0.050599653655413884	0.04272324685099429	0.12314177991955161	-0.17909762939460006	-0.5122113377224206
0.8069063255967237	0.9784978952532396	0.050390036930749484	0.042127015526005944	0.12314720631372095	-0.1817947451854649	-0.5142862758700073
0.8080530796200188	0.9786391172134455	0.0501800124185226	0.04153607094922428	0.12315116851067859	-0.1845076656276184	-0.5163560895060099
0.8091851204859846	0.9787785309262051	0.04996960242507688	0.04095036816367454	0.12315368605885077	-0.18723656511792544	-0.518420693677552
0.8103026621684344	0.9789161610442183	0.049758828709015074	0.0403698627217994	0.12315477740135675	-0.18998161685609402	-0.5204799993806377
0.8114059154671683	0.979052031912631	0.049547712387013526	0.03979451037899266	0.12315445989425966	-0.19274299425989824	-0.522533914639745
0.8124950881710973	0.9791861675851111	0.049336273926043034	0.039224267039010254	0.12315274982080614	-0.1955208712734584	-0.5245823447193582
0.8135703847369263	0.979318591780435	0.04912453322921985	0.0386590889524159	0.12314966240593848	-0.19831542144051478	-0.5266251914236902
0.8146320066397826	0.9794493279219931	0.0489125095921969	0.03809893256365356	0.12314521182992481	-0.20112681866753634	-0.5286623536499572
0.8156801519557176	0.9795783990828618	0.048700221810628996	0.03754375476138956	0.12313941124385541	-0.2039552359855854	-0.5306937264803772
0.8167150162722856	0.9797058280945738	0.04848768802040501	0.03699351242637169	0.12313227277835831	-0.2068008478575389	-0.5327192028329253
0.8177367917511603	0.9798316374284706	0.048274925910096696	0.036448162956328585	0.12312380756130374	-0.2096638275281067	-0.5347386715414653
0.8187456677825551	0.9799558492732146	0.04806195261146374	0.035907663947768495	0.12311402572666684	-0.21254434865394617	-0.5367520185147255
0.819741830850421	0.9800784855152501	0.04784878474905435	0.03537197329499023	0.12310293642715475	-0.2154425848103866	-0.5387591263677761
0.8207254646682506	0.9801995677527116	0.04763543843335955	0.03484104914433234	0.1230905478442946	-0.21835870975154723	-0.5407598745859741
0.8216967498709341	0.9803191172548087	0.047421929350152034	0.03431485008769026	0.12307686720383947	-0.22129289634877855	-0.5427541387838039
0.8226558647954927	0.9804371550553596	0.04720827261141727	0.03379333476650228	0.12306190077610511	-0.2242453187928403	-0.5447417921904463
0.8236029848021732	0.9805537018667687	0.04699448292442813	0.033276462264391356	0.12304565389525701	-0.22721615043204385	-0.546722704153418
0.8245382827438401	0.9806687781354531	0.04678057450885623	0.03276419187777696	0.1230281309624297	-0.23020556506396445	-0.548696740994158
0.8254619285358139	0.9807824039866759	0.046566561215603694	0.0322564833762219	0.12300933546340852	-0.23321373542358828	-0.5506637649884548
0.826374089762942	0.9808945992971021	0.04635245640869677	0.03175329669460959	0.12298926996683687	-0.23624083497376186	-0.5526236355317742
0.8272749315523287	0.9810053836770819	0.046138273012222	0.03125459202537855	0.12296793613441202	-0.23928703740064475	-0.5545762087705919
0.8281646163829949	0.9811147764452897	0.04592402357514689	0.030760329947327438	0.12294533473394118	-0.2423525158304973	-0.5565213370762947
0.8290433041942853	0.9812227966402033	0.04570972026664621	0.030270471389764245	0.1229214656460178	-0.24543744301716186	-0.5584588691549315
0.8299111526850279	0.9813294630551028	0.045495374822372155	0.029784977488448747	0.12289632786392933	-0.24854199224494472	-0.56038865059105
0.8307683171086089	0.9814347942111717	0.045280998612331494	0.029303809721490888	0.12286991950631035	-0.2516663364834966	-0.5623105232858421
0.8316149501607096	0.9815388083420946	0.04506660268929357	0.02882692999530567	0.12284223782895448	-0.25481064779340545	-0.5642243250788063
0.8324512027322012	0.9816415234850083	0.04485219761648892	0.028354300242017644	0.12281327920723002	-0.25797509997298823	-0.5661298913327399
0.8332772228720001	0.9817429573516099	0.044637793748801544	0.027885883025025576	0.12278303917699612	-0.2611598645456659	-0.5680270524692964
0.8340931566307969	0.9818431274304057	0.04442340103684484	0.02742164108441209	0.12275151241338969	-0.2643651137436343	-0.5699156357591308
0.8348991479624082	0.9819420509732284	0.04420902906738224	0.026961537411577405	0.12271869273883636	-0.2675910200368091	-0.5717954649929005
0.8356953386434125	0.9820397449840818	0.043994687100972665	0.026505535314492158	0.12268457313144798	-0.2708377556818904	-0.5736663601809485
0.8364818681355263	0.9821362262010426	0.043780384127181535	0.026053598516785712	0.12264914573714895	-0.27410549198121487	-0.5755281371049699
0.8372588739445808	0.9822315111391469	0.04356612878508363	0.0256056909716053	0.1226124018597484	-0.27739440058305226	-0.577380608040601
0.8380264913144811	0.9823256160517442	0.043351929463694365	0.0251617770566444	0.12257433198002905	-0.2807046520413575	-0.579223580911219
0.8387848535717468	0.982418556971699	0.04313779422401035	0.024721821394503928	0.12253492574465334	-0.28403641709840005	-0.5810568599860928
0.8395340921899199	0.9825103497182547	0.042923730795013194	0.02428578883250906	0.12249417196589277	-0.28738986685442386	-0.5828802459256819
0.8402743365179932	0.9826010098627916	0.04270974666634745	0.023853644618259656	0.12245205863996458	-0.29076517141106645	-0.584693535004026
0.8410057138370705	0.9826905527348844	0.042495849090255	0.023425354385604877	0.1224085729496713	-0.2941624999013651	-0.5864965191141921
0.841728349547347	0.982778993444344	0.04228204504393987	0.02300088406329028	0.1223637012581998	-0.29758202115319293	-0.5882889861012154
0.8424423674605434	0.9828663469161598	0.04206834115669269	0.022580199719331246	0.12231742909318814	-0.30102390494745873	-0.5900707203736756
0.8431478892774952	0.982952627825772	0.04185474387935896	0.02216326788451291	0.12226974118224145	-0.304488319382307	-0.5918415014869113
0.8438450348079172	0.9830378506252482	0.04164125943638768	0.021750055440869213	0.12222062144404384	-0.30797543168595043	-0.5936011045569826
0.8445339222038676	0.9831220295711165	0.04142789376939221	0.02134052949962686	0.12217005297503683	-0.31148540920203444	-0.59534930072672
0.8452146677634751	0.9832051786996906	0.041214652611479934	0.02093465753326451	0.12211801806562869	-0.31501841824054255	-0.5970858565494463
0.8458873860820757	0.9832873118449033	0.041001541455364554	0.020532407301563714	0.12206449819200917	-0.31857462465521214	-0.5988105342479316
0.8465521901272902	0.9833684426468514	0.04078856554308235	0.02013374682173525	0.12200947401180942	-0.3221541940792741	-0.6005230917867477
0.8472091910170249	0.9834485845241246	0.04057572995116333	0.01973864451666103	0.12195292538454705	-0.3257572905472255	-0.602223282177422
0.8478584981960494	0.9835277506948306	0.040363039549632974	0.019347069124662664	0.12189483136047424	-0.3293840772132278	-0.6039108538048809
0.8485002195600247	0.9836059541911943	0.04015049897501913	0.018958989639255155	0.12183517017118693	-0.33303471685770564	-0.6055855506274789
0.8491344612671209	0.9836832078361053	0.039938112706133164	0.018574375437337674	0.12177391924859816	-0.3367093706294723	-0.6072471115632694
0.8497613281514486	0.983759524293013	0.03972588493945032	0.018193196042788073	0.12171105518686888	-0.3404082002357094	-0.6088952714491137
0.8503809231189321	0.9838349159919179	0.03951381980578523	0.017815421507191488	0.12164655380319732	-0.3441313642130747	-0.6105297593325335
0.8509933479111718	0.9839093952219464	0.03930192112487086	0.01744102195904602	0.12158039006245068	-0.34787902223384676	-0.612150300357073
0.8515987023866041	0.9839829740434906	0.039090192664485775	0.017069968055510015	0.12151253815323612	-0.35165133057999753	-0.6137566137436856
0.8521970850594198	0.9840556643534117	0.038878637969059424	0.01670223066709773	0.12144297143304539	-0.3554484451689324	-0.6153484140901908
0.8527885930396342	0.9841274778773711	0.03866726039151087	0.01633778092660064	0.12137166243390626	-0.35927052102535856	-0.6169254110942695
0.8533733218306842	0.9841984261449285	0.038456063178455104	0.01597659036667981	0.12129858288793038	-0.3631177107518294	-0.6184873088920776
0.8539513656062274	0.984268520522849	0.03824504938452958	0.015618630762189336	0.12122370369560562	-0.3669901660768809	-0.6200338066744026
0.8545228172535363	0.984337772220037	0.03803422186717739	0.015263874114953552	0.12114699491885936	-0.37088803797881337	-0.6215645986844612
0.8550877679149016	0.9844061922316988	0.0378235834688261	0.014912292950908538	0.12106842584418608	-0.3748114733099351	-0.6230793728689751
0.8556463077602697	0.9844737914327119	0.03761313674384532	0.014563859852349682	0.12098796487943597	-0.37876061984210424	-0.6245778128289747
0.8561985253559627	0.9845405805009082	0.03740288420484533	0.014218547862109894	0.12090557964092581	-0.38273562168436565	-0.6260595960098919
0.856744507988441	0.984606569956078	0.03719282821492685	0.01387633029402377	0.12082123691041792	-0.386736621260807	-0.6275243944522373
0.857284341700773	0.9846717701641517	0.03698297098477065	0.013537180721163824	0.12073490262929466	-0.3907637593585775	-0.628971874773597
0.8578181112251824	0.9847361913288468	0.03677331461014968	0.013201073029236626	0.1206465419094857	-0.3948171743928228	-0.6304016978725611
0.858345899870794	0.9847998434779711	0.03656386112923504	0.012867981498821053	0.12055611905505016	-0.39889700125075706	-0.6318135185153643
0.8588677901097681	0.9848627365339421	0.0363546123015189	0.012537880446259832	0.12046359746260964	-0.4030033755670883	-0.6332069867913765
0.8593838626675626	0.9849248802039436	0.036145569981581756	0.012210744808869918	0.1203689397800414	-0.40713642638759423	-0.6345817455702797
0.8598941973100558	0.9849862840747052	0.035936735817780896	0.011886549658516044	0.12027210777231474	-0.41129628199765444	-0.6359374324985461
0.8603988727753592	0.9850469576040655	0.035728111287031024	0.01156527025373212	0.12017306232901498	-0.4154830692460802	-0.6372736797038262
0.8608979662491478	0.98510691005778	0.035519697923081024	0.011246882383899813	0.1200717635689051	-0.4196969089102314	-0.638590112300221
0.8613915542086364	0.9851661506108633	0.03531149697814082	0.010931361841718147	0.11996817067476939	-0.4239379224379449	-0.6398863505174315
0.8618797114603143	0.9852246882319285	0.03510350983677841	0.01061868504712875	0.11986224209217616	-0.4282062234993099	-0.6411620070648143
0.86236251213298	0.9852825318023102	0.03489573760904796	0.01030882842244257	0.11975393532466319	-0.4325019261900398	-0.6424166896431968
0.8628400289590521	0.9853396900297708	0.03468818144608541	0.010001768861635464	0.11964320708939895	-0.4368251385023037	-0.6436499989666593
0.863312333840555	0.9853961715162556	0.03448084230779525	0.009697483376505696	0.11953001319330606	-0.44117596704142414	-0.6448615301408926
0.8637794973912438	0.9854519847030203	0.034273721172254315	0.009395949400093728	0.1194143086412967	-0.4455545125838232	-0.6460508713889069
0.8642415892162804	0.9855071379040807	0.03406681892552303	0.009097144615967794	0.1192960475756938	-0.44996087226778647	-0.647217604689184
0.8646986778408874	0.9855616392976526	0.033860136403884376	0.008801047013032307	0.11917518329732078	-0.454395138602535	-0.6483613055109779
0.8651508310050866	0.9856154969612446	0.03365367427026829	0.008507634702993722	0.1190516681896225	-0.4588574020314915	-0.6494815434671456
0.8655981150822658	0.9856687188023485	0.03344743328899694	0.008216886305814441	0.11892545387912834	-0.46334774490674774	-0.6505778807901627
0.8660405955425539	0.9857213126137077	0.0332414141276334	0.00792878065806674	0.11879649111943785	-0.46786624560712264	-0.651649873425644
0.8664783372374292	0.9857732861070384	0.033035617231061846	0.00764329663484505	0.11866472970556691	-0.4724129812414692	-0.652697071630951
0.8669114036598342	0.985824646825103	0.03283004317665634	0.007360413639615766	0.11853011869568311	-0.47698801972625376	-0.6537190181206585
0.8673398573943957	0.9858754021952941	0.03262469247685411	0.00708011131936495	0.11839260628996341	-0.4815914239478761	-0.654715249111969
0.8677637601092646	0.9859255595286714	0.03241956559252379	0.006802369577441338	0.11825213983824559	-0.4862232513364471	-0.6556852942480462
0.8681831727142462	0.9859751260386609	0.03221466286517845	0.006527168477184476	0.11810866579155967	-0.4908835552759373	-0.6566286769007813
0.8685981549859568	0.9860241087967608	0.03200998470911882	0.006254488495055256	0.11796212983552434	-0.4955723806022319	-0.6575449132757896
0.8690087659466466	0.9860725147773866	0.03180553143732475	0.005984310279503963	0.11781247677120626	-0.5002897673891238	-0.658433513235525
0.8694150638530352	0.9861203508565098	0.031601303273869646	0.005716614664811469	0.11765965052062431	-0.5050357505532703	-0.6592939802154256
0.8698171056424953	0.9861676237465558	0.03139730064350044	0.0054513830431708885	0.11750359434783395	-0.5098103529340776	-0.6601258100388787
0.8702149479636958	0.9862143401177683	0.031193523661996698	0.005188596692175579	0.1173442504779999	-0.514613596986259	-0.6609284930675987
0.8706086462948069	0.9862605064945077	0.030989972590503317	0.00492823736269371	0.11718156044341904	-0.5194454940152675	-0.6617015123363129
0.8709982555158887	0.9863061293225767	0.030786647553147688	0.004670286907509972	0.11701546486864782	-0.5243060506277911	-0.6624443447133072
0.8713838293454361	0.9863512149032809	0.030583548839337178	0.004414727660513375	0.11684590371958775	-0.5291952613383339	-0.6631564598135126
0.871765420969151	0.98639576946718	0.03038067658604429	0.0041615420267460245	0.11667281605120372	-0.5341131159500665	-0.6638373212188524
0.8721430827619517	0.9864397991415736	0.030178030930620277	0.0039107126722658404	0.11649614013542679	-0.5390595957278771	-0.6644863859454715
0.8725168662547862	0.9864833099467659	0.029975612038849665	0.0036622225522409506	0.11631581349409044	-0.5440346724910552	-0.6651031044239198
0.8728868223048217	0.9865263078160037	0.029773420022585578	0.003416054803657084	0.1161317728341689	-0.5490383104162914	-0.6656869208215277
0.8732530010311709	0.9865687985880592	0.029571454982419424	0.003172192793528954	0.11594395409147804	-0.5540704647952183	-0.6662372729600131
0.8736154516709655	0.9866107879906797	0.029369717097031216	0.002930620220353824	0.11575229252474234	-0.5591310795708807	-0.6667535921633517
0.8739742229484194	0.9866522816835009	0.029168206427719525	0.0026913208735926198	0.11555672254196334	-0.5642200919976856	-0.6672353038587447
0.8743293627036537	0.9866932852151542	0.02896692313333121	0.0024542788862168246	0.11535717791443727	-0.5693374270285281	-0.6676818271089288
0.8746809182283936	0.986733804062229	0.028765867290697692	0.0022194785159139908	0.11515359161473912	-0.5744830016106478	-0.6680925751440904
0.8750289361186203	0.9867738436123215	0.028565038984942562	0.001986904248231753	0.11494589591456697	-0.5796567221860365	-0.6684669552319307
0.87537346220371	0.9868134091560542	0.028364438359806614	0.0017565408488337386	0.1147340224522213	-0.5848584831379616	-0.6688043687133167
0.8757145417657374	0.9868525059124337	0.02816406549918959	0.001528373221612224	0.11451790212377704	-0.5900881696037454	-0.6691042113383572
0.8760522193647741	0.9868911390089076	0.02796392053659156	0.001302386530022437	0.11429746521270484	-0.5953456543996548	-0.6693658732007263
0.8763865390808074	0.9869293135091918	0.027764003520017427	0.0010785660396361084	0.1140726412574575	-0.600630801318504	-0.6695887390523811
0.8767175441640624	0.986967034373437	0.02756431462787657	0.0008568973565051177	0.113843359308116	-0.6059434591941933	-0.6697721881802456
0.8770452774747288	0.9870043065085765	0.027364853913670006	0.0006373661369687517	0.11360954765668274	-0.6112834684021847	-0.6699155948380393
0.8773697811558593	0.9870411347311385	0.027165621509661585	0.00041995831073954874	0.11337113408625425	-0.616650655212056	-0.670018328189231
0.8776910968864114	0.9870775237961675	0.026966617480361683	0.00020465991538820672	0.11312804571880873	-0.6220448354559288	-0.6700797525777096
0.8780092656304412	0.9871134783689197	0.026767841984162905	-0.00000854273176046765	0.11288020923017439	-0.6274658099127954	-0.6700992276267653
0.8783243279599221	0.9871490030615514	0.02656929508025261	-0.00021966324617478952	0.11262755063467544	-0.6329133692932377	-0.6700761084726041
0.8786363241235706	0.9871841024407937	0.026370976687304495	-0.00042871521855956626	0.11236999523995088	-0.6383872952129841	-0.6700097458242732
0.8789452938300394	0.9872187810035001	0.026172886723923167	-0.0006357120659087968	0.11210746783881194	-0.6438873561441492	-0.6698994860927484
0.8792512761556747	0.987253043166472	0.025975025175466758	-0.0008406669661442784	0.11183989282360358	-0.649413305289637	-0.6697446716466907
0.8795543094761261	0.9872868932591105	0.025777392148490206	-0.0010435928089408786	0.11156719429547084	-0.6549648787414343	-0.6695446411560803
0.879854431810709	0.9873203355621403	0.025579987655043074	-0.0012445024230834383	0.11128929580023264	-0.6605418012412961	-0.6692987296574419
0.8801516805513977	0.9873533742774679	0.02538281179554774	-0.0014434083917674104	0.11100612060728147	-0.6661437807943158	-0.6690062689647298
0.8804460928617149	0.987386013572681	0.02518586450091302	-0.0016403233163885568	0.11071759136871566	-0.6717705157356583	-0.668666587537349
0.8807377052466485	0.9874182575333302	0.0249891458228899	-0.001835259525618005	0.1104236305618785	-0.6774216862503374	-0.6682790111284822
0.8810265537870005	0.9874501101891484	0.024792655785258886	-0.0020282292292555315	0.1101241603082137	-0.6830969583390583	-0.6678428628410766
0.8813126742279682	0.9874815755238601	0.024596394327622926	-0.0022192445743556637	0.1098191023122819	-0.688795985229578	-0.6673574632139132
0.8815961018514862	0.987512657461157	0.024400361396471844	-0.0024083175569452673	0.10950837802705513	-0.6945184045307448	-0.6668221306499768
0.8818768715402364	0.9875433598718478	0.024204556906529194	-0.0025954600618941044	0.10919190862529317	-0.7002638391205798	-0.6662361815887715
0.8821550177393584	0.9875736865697605	0.024008980772257243	-0.0027806838345578165	0.10886961508152779	-0.7060318959973922	-0.6655989308654111
0.8824305745899171	0.987603641326373	0.023813632818555114	-0.002964000566847986	0.10854141805625217	-0.7118221686949182	-0.6649096916870223
0.8827035758210102	0.9876332278590727	0.02361851286014847	-0.0031454218225043257	0.10820723805544301	-0.7176342347416104	-0.6641677761366276
0.8829740545754127	0.9876624498124691	0.023423620832934183	-0.003324958918790859	0.10786699569815265	-0.723467651493877	-0.6633724960350694
0.8832420439000688	0.987691310811565	0.02322895644669127	-0.0035026232496473183	0.10752061115216757	-0.7293219662897094	-0.6625231618808227
0.8835075763354067	0.9877198144173429	0.02303451948322926	-0.0036784260101816735	0.10716800468190094	-0.735196707354401	-0.661619084301266
0.8837706842549041	0.9877479641633519	0.02284030955309085	-0.003852378419027739	0.10680909624813596	-0.7410913909296921	-0.660659573270243
0.8840313995475699	0.987775763521631	0.022646326331209107	-0.004024491505376126	0.10644380596845619	-0.7470055139723766	-0.6596439394864444
0.8842897537612135	0.9878032159182083	0.022452569456982898	-0.0041947762014128125	0.10607205397844766	-0.7529385569633891	-0.6585714942701519
0.8845457781365766	0.9878303247367616	0.022259038512211234	-0.004363243362211597	0.10569376042653653	-0.7588899844032964	-0.6574415497585281
0.8847995036643533	0.9878570933246184	0.022065732980409734	-0.004529903800463274	0.10530884542759532	-0.7648592459054533	-0.6562534189515377
0.885050960765317	0.9878835249590854	0.02187265249470809	-0.00469476807394444	0.10491722959905042	-0.7708457683582507	-0.6550064175980204
0.8853001799034209	0.9879096229120561	0.021679796372577716	-0.004857846885366045	0.10451883316701194	-0.776848970152406	-0.6536998616150539
0.8855471910647955	0.9879353903950844	0.021487164016439384	-0.005019150737658428	0.10411357680625431	-0.7828682486444012	-0.6523330699110738
0.8857920239201963	0.9879608305765931	0.021294754793979763	-0.005178690038309805	0.10370138144761205	-0.7889029836850426	-0.6509053640401362
0.8860347078149848	0.9879859465808855	0.021102568049819317	-0.0053364750904560014	0.1032821683482409	-0.7949525370983005	-0.6494160686747348
0.8862752718233392	0.9880107414937968	0.020910603066203372	-0.005492516125737015	0.10285585905149941	-0.8010162537723161	-0.647864511690567
0.8865137447872389	0.9880352183666565	0.02071885903411405	-0.00564682332686484	0.1024223753622561	-0.8070934624520997	-0.6462500242704785
0.8867501551288642	0.9880593801970435	0.020527335207311388	-0.005799406703777367	0.10198163974067917	-0.8131834707299445	-0.6445719425903379
0.8869845310627248	0.9880832299506328	0.02033603073584317	-0.005950276228705939	0.10153357497738233	-0.8192855701898527	-0.6428296068567454
0.8872169005222906	0.9881067705536264	0.020144944727548717	-0.006099441786113198	0.10107810437688981	-0.825399034354632	-0.6410223622044461
0.8874472911363173	0.9881300048903875	0.019954076271026057	-0.006246913155196147	0.10061515186290139	-0.8315231178426111	-0.6391495593446916
0.8876757302622142	0.9881529358068609	0.01976342441178911	-0.006392700029068071	0.10014464197387331	-0.8376570570290435	-0.6372105547869592
0.8879022448665118	0.9881755660986693	0.01957298825631878	-0.006536811936497289	0.09966650017742186	-0.8438000665987987	-0.6352047123884931
0.8881268617199712	0.9881978985307719	0.019382766813194244	-0.006679258364397162	0.09918065253559517	-0.8499513445720537	-0.633131402227656
0.8883496072414389	0.9882199358219023	0.0191927591278422	-0.006820048656349803	0.09868702609908017	-0.856110067888652	-0.6309900025000771
0.8885705075570868	0.9882416806506232	0.019002964237430173	-0.006959192048616869	0.0981855488586754	-0.8622753937919196	-0.628779899595281
0.8887895885242734	0.9882631356577634	0.018813381154398148	-0.007096697683325084	0.09767614976361068	-0.8684464603127798	-0.626500488432285
0.8890068756625177	0.9882843034397663	0.018624008930445416	-0.007232574563434801	0.09715875895810419	-0.8746223841470574	-0.6241511737800467
0.8892223941316372	0.9883051865468249	0.018434846681630843	-0.007366831538108223	0.09663330792755566	-0.8808022597961147	-0.6217313712300058
0.8894361688906737	0.9883257874984775	0.018245893454026413	-0.007499477400507761	0.09609972919909122	-0.886985163939389	-0.6192405061058806
0.8896482244889403	0.9883461087635556	0.01805714841214713	-0.007630520756469824	0.09555795693993122	-0.8931701492794829	-0.6166780165129394
0.8898585852389586	0.9883661527771056	0.01786861069177016	-0.0077599701309946575	0.09500792662259513	-0.8993562493719988	-0.6140433520864681
0.8900672749721045	0.988385921917349	0.01768027962430002	-0.007887833817068833	0.09444957576016023	-0.905542471301266	-0.6113359778149198
0.8902743173737306	0.9884054185378829	0.017492154441963628	-0.008014120081271999	0.09388284313034612	-0.911727805409996	-0.608555370637217
0.8904797356500774	0.9884246449364158	0.01730423458400844	-0.008138836959246753	0.09330766977007099	-0.9179112153217871	-0.6057010245839043
0.8906835527562609	0.9884436033766921	0.017116519496849555	-0.00826199239519632	0.0927239984739673	-0.9240916446084704	-0.602772448679763
0.8908857912865656	0.9884622960785353	0.01692900873997917	-0.008383594175084613	0.09213177420904163	-0.9302680134357223	-0.599769169323775
0.8910864733253063	0.9884807252046892	0.01674170213293642	-0.008503649838433682	0.09153094469419644	-0.9364392138736296	-0.5966907336250702
0.8912856207653924	0.9884988928907568	0.01655459946699303	-0.008622166870771874	0.09092145959611381	-0.9426041195813346	-0.5935367056921768
0.8914832551527425	0.988516801231186	0.016367700654962066	-0.008739152610417827	0.09030327110011566	-0.9487615810933085	-0.590306669865277
0.8916793974438916	0.9885344522580636	0.016181005969703312	-0.008854614107442243	0.08967633482677946	-0.9549104182173129	-0.5870002359256703
0.8918740684568425	0.9885518479825864	0.015994515625354602	-0.008968558392368563	0.08904060856496258	-0.9610494341255773	-0.5836170328649264
0.8920672884665913	0.9885689903592421	0.015808230169231923	-0.009080992239803782	0.08839605370350943	-0.9671774027829816	-0.5801567168111843
0.8922590774994599	0.9885858813128902	0.015622150208484412	-0.009191922343598582	0.08774263443074376	-0.9732930783249153	-0.5766189671885285
0.8924494550297388	0.9886025227126827	0.015436276711322902	-0.009301355143616548	0.0870803189123925	-0.9793951855781581	-0.5730034934678634
0.8926384402303852	0.9886189163950967	0.015250610773342462	-0.009409296974787774	0.08640907861586829	-0.9854824282237924	-0.5693100319577222
0.8928260518666994	0.9886350641553941	0.015065153728663853	-0.009515754009072898	0.08572888883564303	-0.9915534856713019	-0.5655383490682632
0.8930123082322214	0.9886509677431352	0.014879907222812646	-0.009620732223799233	0.08503972911014117	-0.9976070112641603	-0.5616882440675917
0.893197227368656	0.9886666288819546	0.014694873002811176	-0.009724237530258428	0.08434158258723738	-1.0036416397825196	-0.5577595459662742
0.8933808266877158	0.988682049238431	0.014510053303115427	-0.009826275566235217	0.08363443761831182	-1.0096559755471566	-0.5537521228866719
0.8935631233834396	0.9886972304581448	0.01432545044228208	-0.009926851932456057	0.08291828639185143	-1.0156486063450623	-0.5496658748230895
0.8937441341300396	0.9887121741412863	0.014141067134625958	-0.010025972029588517	0.0821931262683589	-1.0216180941054744	-0.5455007416134945
0.8939238752894234	0.9887268818611248	0.01395690628889949	-0.010123641178912984	0.08145895915526302	-1.027562982333863	-0.5412566998116026
0.8941023627543728	0.9887413551521997	0.0137729711759901	-0.010219864542454063	0.08071579231645945	-1.0334817916395664	-0.5369337677533538
0.894279612012993	0.9887555955169386	0.013589265372089343	-0.010314647165311674	0.07996363830883216	-1.0393730226191684	-0.5325320056366385
0.8944556382115902	0.9887696044319028	0.013405792701068765	-0.010407994015839193	0.07920251489496553	-1.0452351587974111	-0.5280515154074198
0.8946304560518945	0.9887833833407884	0.013222557348614447	-0.010499909937712522	0.07843244566105802	-1.051066664135658	-0.5234924447780713
0.8948040798968713	0.9887969336641348	0.013039563759344308	-0.010590399713340694	0.07765345973930828	-1.0568659875578041	-0.5188549859864611
0.8949765236884919	0.9888102567941206	0.012856816729878212	-0.010679468027974075	0.07686559234359139	-1.062631561292602	-0.5141393793436568
0.8951478011219669	0.98882335410929	0.012674321230571842	-0.01076711956704873	0.07606888413979193	-1.068361807862322	-0.5093459098179112
0.8953179254829252	0.9888362269631069	0.012492082583088638	-0.01085335893873653	0.07526338213628565	-1.0740551358825812	-0.5044749126820474
0.8954869096258865	0.9888488766838381	0.012310106490798835	-0.010938190672034389	0.07444913996527207	-1.0797099406545283	-0.49952677557860786
0.8956547662610488	0.9888613045972776	0.012128398735035174	-0.011021619368272808	0.0736262166466568	-1.0853246151553468	-0.4945019313093002
0.8958215076470482	0.9888735120048343	0.011946965509507539	-0.011103649553453112	0.07279467818958013	-1.0908975412192903	-0.4894008678256497
0.8959871458417372	0.9888855002033197	0.011765813152977617	-0.011184285810323087	0.07195459649027904	-1.0964270994544605	-0.4842241217622206
0.8961516926054011	0.9888972704787808	0.011584948256350466	-0.011263532736407808	0.07110604990349559	-1.1019116675912084	-0.47897228213555154
0.8963151595158139	0.988908824115718	0.01140437753818572	-0.011341395005509552	0.07024912273692736	-1.1073496259558853	-0.4736459873994396
0.8964775577734684	0.988920162384222	0.011224108061015486	-0.011417877280543266	0.06938390634343208	-1.1127393526784748	-0.4682459323862038
0.8966388984922994	0.9889312865613941	0.011044146910929451	-0.011492984357444754	0.06851049765656983	-1.1180792350955042	-0.46277285933488393
0.8967991925681185	0.9889421979226919	0.010864501342016364	-0.01156672110653127	0.06762899990890726	-1.123367667123613	-0.4572275624330748
0.8969584508081287	0.9889528977513881	0.010685178630198394	-0.011639092536085176	0.06673952194002153	-1.1286030553099073	-0.45161088352135054
0.8971166837712257	0.9889633873282899	0.010506186250757428	-0.011710103722568293	0.06584217908147305	-1.133783815360962	-0.44592371769268246
0.8972739020067562	0.9889736679481868	0.01032753160688235	-0.011779759921614189	0.06493709180393634	-1.138908381780688	-0.4401670047368926
0.8974301158605789	0.9889837409072888	0.01014922224574045	-0.011848066482769216	0.06402438677877562	-1.143975203305893	-0.434341735822783
0.8975853357094181	0.9889936075187387	0.009971265588267858	-0.01191502895437392	0.06310419547257683	-1.1489827523116154	-0.4284489444811417
0.8977395718375645	0.9890032691045773	0.009793669064538756	-0.011980653028933164	0.0621766547780639	-1.1539295225242	-0.4224897105003379
0.8978928345274689	0.9890127270014696	0.009616440004931347	-0.012044944581757559	0.06124190638530714	-1.1588140336476795	-0.41646515576099485
0.8980451341452256	0.9890219825655939	0.009439585534562107	-0.012107909704052367	0.06030009612931901	-1.163634835693319	-0.41037643983392097
0.8981964808939598	0.9890310371573061	0.009263112853332776	-0.012169554598376011	0.0593513753813071	-1.1683905027542418	-0.4042247687696444
0.8983468852000093	0.9890398921641357	0.009087028780731237	-0.012229885734838379	0.058395898509630256	-1.1730796467414395	-0.3980113784482726
0.8984963574421155	0.9890485489838081	0.008911340063557182	-0.01228890973531076	0.057433824394032156	-1.177700910266383	-0.39173754411358075
0.8986449081821858	0.9890570090371145	0.008736053098361342	-0.012346633460801483	0.05646531477750765	-1.1822529751808684	-0.3854045693693385
0.8987925479889701	0.98906527375682	0.00856117413081555	-0.012403063935508333	0.05549053520069302	-1.1867345583676352	-0.379013791958406
0.8989392876299803	0.9890733445976414	0.008386709021410943	-0.012458208414507834	0.054509653540770704	-1.1911444187708315	-0.37256657387905
0.899085137891731	0.9890812230251695	0.008212663450613434	-0.012512074307679031	0.05352284098030864	-1.19548135299986	-0.366064307393612
0.899230109865522	0.9890889105302767	0.008039042570425951	-0.012564669277695192	0.05253026985270193	-1.1997442048014901	-0.35950840048590543
0.8993742145209159	0.9890964086050813	0.00786585150649377	-0.012616001075098218	0.05153211630808755	-1.2039318532848224	-0.35290029407742207
0.8995174632191331	0.9891037187689282	0.007693094735762375	-0.012666077715428584	0.05052855655772682	-1.2080432287530676	-0.34624143684219405
0.8996598674282604	0.9891108425517242	0.007520776419190885	-0.01271490736459424	0.049519768558174526	-1.2120773048618785	-0.33953329591262993
0.8998014388348312	0.9891177814981841	0.007348900259850156	-0.012762498367233076	0.0485059309746841	-1.216033102293348	-0.3327773496003375
0.8999421891771899	0.9891245371581578	0.007177469698130034	-0.01280885917960243	0.047487224116567396	-1.2199096844568849	-0.3259750932267554
0.9000821304520978	0.9891311110952924	0.007006487654458585	-0.012853998428136504	0.04646382820490369	-1.2237061635385142	-0.31912802717967986
0.900221274974275	0.9891375048877199	0.006835956448187096	-0.012897924913382744	0.04543592263980129	-1.2274217020335665	-0.3122376515571502
0.9003596350343217	0.9891437201105142	0.006665878210117631	-0.012940647488566139	0.04440368825580999	-1.2310555035369501	-0.3053054808645343
0.9004972231821108	0.9891497583473693	0.006496254530719105	-0.012982175138771122	0.0433673049954729	-1.234606820339338	-0.2983330280433259
0.9006340521079035	0.989155621183475	0.006327086600688277	-0.013022516930944129	0.04232695253614573	-1.2380749500528883	-0.29132180827037274
0.9007701346575024	0.9891613102046485	0.006158375188078093	-0.013061682006810814	0.04128280993865334	-1.241459235762027	-0.2842733362126325
0.9009054839873267	0.9891668270019884	0.0059901204413677816	-0.013099679613805707	0.04023505420615887	-1.2447590694095043	-0.27718911590307294
0.9010401132483655	0.9891721731570783	0.005822322277925163	-0.013136519002023532	0.039183862480687885	-1.247973883484124	-0.27007065519835155
0.9011740358526678	0.9891773502513848	0.005654980050229462	-0.013172209487714517	0.038129409766207545	-1.2511031570309006	-0.2629194500321925
0.9013072653897354	0.9891823598609871	0.005488092646536633	-0.013206760415760743	0.03707186934344472	-1.2541464128473945	-0.255736986844541
0.9014398155184858	0.9891872035509492	0.005321658624322458	-0.013240181119587208	0.03601141342133621	-1.2571032143078655	-0.24852474666761679
0.9015716999370232	0.9891918828730959	0.005155676248025057	-0.013272480904487797	0.03494821320618761	-1.259973164129405	-0.24128420529881017
0.9017029328538941	0.9891963993809777	0.0049901428943738705	-0.01330366914963501	0.033882434900282095	-1.2627559136662176	-0.23401680571906677
0.9018335281554437	0.9892007545990337	0.004825056100413157	-0.013333755093877837	0.03281424624658387	-1.265451143993289	-0.22672400237222465
0.9019634999344196	0.9892049500403041	0.0046604128993216485	-0.01336274795663687	0.03174381212041239	-1.2680585766818202	-0.21940723087740513
0.902092862650635	0.9892089872094768	0.004496209615551764	-0.01339065695768553	0.030671293007895194	-1.2705779756459608	-0.21206789730629041
0.9022216305128872	0.9892128675818546	0.004332442649480599	-0.013417491170438145	0.02959684996302243	-1.2730091338717504	-0.2047074118198326
0.9023498181579297	0.9892165926233083	0.004169107617263682	-0.013443259658539548	0.028520638845898536	-1.2753518856250796	-0.19732714899624218
0.9024774400337169	0.9892201637703015	0.004006200136828106	-0.013467971336401936	0.02744281533594629	-1.277606093658928	-0.1899284819312332
0.902604510626155	0.9892235824361516	0.0038437155431696726	-0.013491635011140694	0.02636353295335341	-1.279771652760792	-0.18251276849592307
0.9027310444857152	0.9892268500107805	0.0036816488573345346	-0.013514259379537635	0.02528294273405209	-1.2818484892139517	-0.1750813489042616
0.9028570564527427	0.9892299678651175	0.0035199945002463216	-0.013535853057251454	0.02420119119540162	-1.2838365631995206	-0.16763553151216706
0.9029825610436213	0.9892329373346552	0.0033587470831712572	-0.013556424463663662	0.023118425510773706	-1.2857358578696365	-0.16017662824342263
0.903107573150081	0.9892357597359452	0.0031979005146971578	-0.013575981934863394	0.022034787437591026	-1.2875463893703736	-0.15270591263530064
0.9032321074487208	0.9892384363515458	0.0030374487631226917	-0.013594533618148032	0.020950418338111777	-1.289268196708287	-0.14522465426160028
0.9033561788406181	0.9892409684392931	0.002877385295569509	-0.013612087535048063	0.019865455319847427	-1.2909013471472555	-0.13773409198981282
0.9034798018676665	0.9892433572195131	0.002717703835430361	-0.013628651491507106	0.01878003628771334	-1.2924459274061073	-0.13023546872543948
0.9036029912342493	0.989245603885615	0.002558397695181483	-0.013644233150154067	0.017694295363456507	-1.2939020498951954	-0.12272999969084684
0.9037257618899771	0.9892477096040174	0.002399459673133687	-0.013658840028704518	0.016608362094598657	-1.2952698521062227	-0.11521886681360964
0.9038481284488271	0.9892496755032557	0.0022408828103017923	-0.013672479423325858	0.015522366559031827	-1.296549488939998	-0.10770325392402384
0.9039701056018762	0.9892515026812403	0.0020826598624625724	-0.013685158457922153	0.0144364357176559	-1.2977411367922143	-0.10018432145984738
0.9040917079859894	0.9892531922025841	0.0019247834758000047	-0.013696884064584525	0.013350694566105374	-1.2988449911995776	-0.09266321435222495
0.9042129501361771	0.9892547450978343	0.0017672462548203832	-0.013707662977278092	0.012265266562829037	-1.2998612657125772	-0.08514106492625512
0.9043338467022793	0.9892561623659909	0.001610040486745614	-0.013717501748387359	0.011180271692493504	-1.3007901929213184	-0.07761897941758988
0.9044544122739122	0.9892574449716831	0.0014531583746880486	-0.013726406728213819	0.010095828034471661	-1.3016320219884716	-0.07009804877911886
0.9045746610666295	0.9892585938422557	0.0012965924526226363	-0.01373438404388076	0.009012054610153586	-1.302387016111727	-0.0625793683917754
0.9046946076741553	0.9892596098753702	0.0011403346124857076	-0.01374143965128391	0.007929064628967355	-1.303055456901051	-0.05506399117557445
0.904814266434109	0.9892604939322467	0.0009843769357532118	-0.013747579287379585	0.006846971216075195	-1.303637639333408	-0.04755296727780728
0.9049336514168999	0.9892612468386397	0.0008287117147816838	-0.01375280847621111	0.005765887552470917	-1.3041338717885291	-0.04004734503048762
0.9050527768460769	0.989261869387927	0.0006733309110690444	-0.013757132549649225	0.004685923099406853	-1.3045444774923136	-0.03254814471452976
0.9051716566115318	0.9892623623382222	0.0005182267961296657	-0.013760556626668837	0.003607188035525833	-1.3048697920330947	-0.025056389341468747
0.9052903051457037	0.989262726416107	0.0003633908144612737	-0.013763085638640073	0.002529785338202594	-1.3051101652528758	-0.017573049639735983
0.9054087362354822	0.9892629623117207	0.00020881513978952034	-0.013764724294621012	0.001453821598286913	-1.3052659574459395	-0.01009911914642041
0.9055269634736941	0.9892630706821638	0.00005449209234670955	-0.013765477104442463	0.0003794029646734128	-1.3053375410564003	-0.0026355860362067413
0.9056450005790031	0.9892630521520932	-0.00009958627282244547	-0.01376534838232105	-0.0006933677296073275	-1.3053253005358019	0.004816586856548131
0.9057629125757617	0.9892629072225287	-0.0002534949614901353	-0.013764341612889457	-0.001764855949561078	-1.3052295715883155	0.012259691983236842
0.9058810105792124	0.9892626354435937	-0.0004076301929269249	-0.013762453704340028	-0.0028376633796042814	-1.3050500945138195	0.01971155569072522
0.9059993079352946	0.9892622362216305	-0.0005619994060062938	-0.013759680595538237	-0.003911683540120864	-1.3047865477361065	0.02717118962370987
0.9061178184017727	0.9892617089299269	-0.0007166104804108431	-0.013756018025676137	-0.0049868117435037	-1.3044386214199695	0.034637615874090394
0.9062365555052582	0.9892610529106272	-0.0008714708918815575	-0.013751461548047052	-0.006062939227854051	-1.3040060192144722	0.04210982625588931
0.9063555333818085	0.9892602674702172	-0.0010265888028163845	-0.013746006499234928	-0.007139960748435673	-1.3034884557690667	0.04958683503976638
0.9064747656517378	0.9892593518857524	-0.001181971588978449	-0.013739648042942768	-0.008217764354172635	-1.302885661341982	0.057067607989914906
0.9065942662394953	0.989258305400297	-0.0013376269029949574	-0.01373238113893007	-0.009296238794352435	-1.302197379303347	0.06455111382144736
0.9067140493913398	0.9892571272214041	-0.0014935626907667207	-0.013724200533109973	-0.010375273638478734	-1.3014233656595684	0.07203632504407867
0.9068341290980818	0.9892558165263137	-0.0016497864337230923	-0.013715100794328949	-0.01145475404708397	-1.3005633929991742	0.0795221817123369
0.9069545194336613	0.9892543724594295	-0.0018063055842494975	-0.01370507629756489	-0.01253456381619699	-1.299617249363238	0.08700761259696839
0.9070752346504439	0.9892527941309359	-0.001963127683511534	-0.013694121215084828	-0.013614586212602359	-1.2985847378789668	0.0944915410130913
0.9071962890837602	0.9892510806176208	-0.0021202602311224377	-0.013682229522954304	-0.014694703097416651	-1.297465677846453	0.10197287878323166
0.9073176969469251	0.9892492309660648	-0.0022777104133995217	-0.013669395024001108	-0.015774793092204437	-1.2962599073660226	0.10945051359185973
0.9074394728590944	0.9892472441848278	-0.0024354857822068174	-0.013655611294466742	-0.016854736271821984	-1.2949672787922404	0.11692334153483186
0.9075616311028214	0.9892451192560189	-0.002593593286453586	-0.013640871765188056	-0.017934407560594407	-1.293587666822541	0.12439022146652584
0.9076841860955853	0.9892428551286134	-0.0027520398783136527	-0.013625169676162494	-0.01901368093928769	-1.2921209646794627	0.1318500042052637
0.9078071523928236	0.989240450718151	-0.0029108325109851044	-0.013608498075431269	-0.02009242946726289	-1.290567084465075	0.13930153274932885
0.9079305445853089	0.9892379049086707	-0.00306997800019496	-0.013590849833518681	-0.0211705243847508	-1.2889259589580275	0.1467436361481865
0.9080543770149073	0.9892352165593723	-0.0032294826529461773	-0.013572217690638886	-0.022247832664247704	-1.2871975464220318	0.15417511270980375
0.9081786642693377	0.9892323844949641	-0.0033893529007734814	-0.01355259419084888	-0.023324221366175558	-1.285381824890893	0.16159476017705923
0.9083034209178751	0.9892294075113544	-0.003549594953596982	-0.013531971722613039	-0.024399555356223027	-1.2834787963434027	0.16900136007402422
0.9084286614586407	0.9892262843776797	-0.003710214727714088	-0.013510342533976236	-0.025473696901556868	-1.281488488474183	0.17639367505731754
0.9085544005508464	0.9892230138311264	-0.0038712181392134897	-0.013487698697856846	-0.026546507712840898	-1.2794109518557784	0.18377046310308523
0.9086806525068283	0.9892195945907185	-0.004032610449205577	-0.01346403220869542	-0.02761784466491791	-1.2772462691389934	0.19113044822222594
0.9088074320009201	0.9892160253394792	-0.004194397167349655	-0.013439334860160248	-0.028687565906009415	-1.2749945441385144	0.19847236261692847
0.9089347533386931	0.9892123047448954	-0.004356583113914181	-0.013413598388021477	-0.029755524727890344	-1.2726559151710761	0.20579490473125583
0.9090626310015733	0.989208431444774	-0.004519173112214513	-0.013386814373504143	-0.030821574260928897	-1.2702305464578623	0.21309677167132318
0.9091910792244061	0.9892044040604597	-0.004682171447569437	-0.013358974335980257	-0.0318855640239982	-1.267718636737385	0.22037663573975003
0.9093201123386303	0.9892002211875411	-0.004845582301405353	-0.013330069669954337	-0.03294734289541623	-1.265120413699392	0.22763316499624675
0.9094497444195954	0.9891958814080434	-0.005009409301887945	-0.013300091730614395	-0.03400675631127964	-1.2624361417945718	0.23486500431234766
0.9095799897525703	0.989191383276168	-0.005173656111780229	-0.013269031736589493	-0.03506365021056596	-1.2596661135640026	0.24207080254794036
0.9097108623915016	0.9891867253338544	-0.005338325868621777	-0.01323688087875911	-0.036117867542812	-1.256810659410104	0.24924918893130338
0.9098423762515775	0.9891819061093039	-0.005503421301968817	-0.013203630311296507	-0.03716924919045408	-1.2538701467008726	0.2563987796361931
0.9099745452020354	0.9891769241149105	-0.0056689448497792136	-0.013169271138669279	-0.03821763486833861	-1.250844978499326	0.26351818417385453
0.9101073829169392	0.9891717778541161	-0.005834898471479996	-0.013133794464187653	-0.03926286209857387	-1.2477355976670104	0.2706059987089157
0.9102409030687764	0.989166465815385	-0.006001283890834972	-0.013097191349712113	-0.040304767913585296	-1.2445424830775667	0.277660817912278
0.9103751191175311	0.9891609864816926	-0.006168102333360923	-0.013059452882309027	-0.04134318737318656	-1.241266155150608	0.2846812252050874
0.9105100444003164	0.9891553383285913	-0.0063353546402931645	-0.013020570162110851	-0.04237795446676467	-1.2379071743839165	0.2916657991997904
0.9106456920972484	0.9891495198270844	-0.006503041228421157	-0.012980534323296787	-0.04340890204921689	-1.2344661427098407	0.2986131135966925
0.9107820751994861	0.9891435294466095	-0.006671162053691651	-0.012939336555760024	-0.04443586181281479	-1.230943704808253	0.30552173734520505
0.9109192066828833	0.9891373656488603	-0.006839716828282185	-0.012896968063757694	-0.04545866580431141	-1.2273405439677003	0.3123902451947651
0.9110570992054726	0.9891310269026652	-0.007008704651622267	-0.012853420169309947	-0.04647714437151074	-1.2236573902227836	0.3192172042424103
0.911195765315813	0.9891245116764403	-0.00717812427168863	-0.012808684261323573	-0.0474911279628566	-1.219895015213772	0.3260011864058767
0.9113352173418051	0.9891178184448519	-0.00734797395352504	-0.012762751842354753	-0.04850044653831984	-1.2160542352812571	0.3327407648459946
0.9114754675872304	0.9891109456809005	-0.007518251723722143	-0.012715614475245694	-0.04950493122528122	-1.212135906076952	0.33943452539955654
0.9116165280321575	0.9891038918718591	-0.007688955011250527	-0.012667263893393534	-0.050504412390249824	-1.2081409307645676	0.3460810540847158
0.9117584105164038	0.9890966555121106	-0.007860080877473254	-0.012617691952407476	-0.05149872121662564	-1.2040702548554878	0.35267894802628935
0.9119011266264733	0.9890892351104232	-0.00803162588634882	-0.01256689068073481	-0.05248768915543446	-1.1999248691924935	0.359226812198335
0.9120446879377242	0.9890816291788755	-0.008203586402586923	-0.012514852204553274	-0.05347114984902807	-1.195705802567406	0.36572327255075066
0.9121891057829715	0.9890738362461092	-0.008375958319809104	-0.012461568839217193	-0.054448937751087084	-1.1914141279023611	0.37216696722883497
0.9123343911908718	0.9890658548625052	-0.008548736996484561	-0.01240703312515119	-0.05542088798485001	-1.1870509636669493	0.3785565460671524
0.9124805552667724	0.9890576835807302	-0.008721917717184755	-0.012351237695434133	-0.0563868391361642	-1.1826174618052177	0.3848906893372569
0.9126276088533685	0.9890493209753435	-0.008895495295540689	-0.012294175410333855	-0.05734663118615955	-1.1781148170500733	0.3911680944809672
0.9127755626534851	0.9890407656373909	-0.00906946422888157	-0.01223583932075345	-0.058300106565628784	-1.1735442623991847	0.3973874834008071
0.9129244271859428	0.9890320161781452	-0.00924381865473291	-0.012176222694086134	-0.059247110089790375	-1.1689070695140835	0.40354760238014725
0.913074212913104	0.9890230712227268	-0.00941855250867729	-0.012115318971039776	-0.060187489980777074	-1.1642045436888557	0.4096472290665798
0.9132249301594131	0.9890139294157437	-0.009593659436507782	-0.01205312180435478	-0.06112109753456529	-1.1594380251913843	0.41568517059518717
0.9133765890509952	0.9890045894260484	-0.00976913273319105	-0.011989625091304596	-0.06204778695019472	-1.1546088899749705	0.4216602628006014
0.9135291998917179	0.988995049924307	-0.009944965785607376	-0.011924822821379062	-0.06296741779455196	-1.1497185363596243	0.4275713863709353
0.9136827727821902	0.9889853096068246	-0.010121151637694257	-0.011858709238493928	-0.06387985280301176	-1.1447683956922912	0.433417452867299
0.9138373177929726	0.98897536718553	-0.010297683198590559	-0.011791278772963178	-0.064784959087811	-1.1397599253848334	0.43919741274004787
0.9139928448636636	0.9889652213949841	-0.01047455313467902	-0.011722526089074172	-0.06568260767978538	-1.1346946106661198	0.44491025260420336
0.9141493640845302	0.988954870974433	-0.010651754196885006	-0.011652445963473073	-0.06657267527223204	-1.1295739538431322	0.45055500651465163
0.9143068855267239	0.9889443146787785	-0.010829279031775354	-0.011581033359677232	-0.06745504330290329	-1.1243994781539695	0.45613075021020955
0.9144654193126772	0.988933551274021	-0.011007120266661438	-0.011508283397257452	-0.06832959842850987	-1.1191727238151508	0.4616366042237101
0.9146249754487032	0.9889225795487636	-0.01118527032759611	-0.011434191429556076	-0.06919623167292295	-1.1138952518840364	0.4670717286136832
0.9147855644672722	0.9889113982698374	-0.011363722160245403	-0.01135875274411234	-0.07005484194647106	-1.108568621316227	0.4724353450622389
0.9149471964451225	0.9889000062497738	-0.011542468138333485	-0.011281963018266969	-0.07090533075224015	-1.1031944197691916	0.4777267037100684
0.9151098820219802	0.9888884022757395	-0.011721501199832693	-0.011203817839691715	-0.07174760765599345	-1.097774228150046	0.482945117331509
0.9152736318641287	0.9888765851461703	-0.011900814251317313	-0.011124312953822638	-0.07258158737617411	-1.09230963671409	0.4880899430544876
0.9154384567683334	0.9888645536631018	-0.012080400285566032	-0.011043444212240185	-0.07340719031826481	-1.086802239980883	0.4931605856251095
0.9156043677771094	0.988852306623131	-0.012260252507906588	-0.01096120751212209	-0.07422434310424869	-1.081253631266955	0.49815650053549865
0.9157713760987185	0.9888398428224643	-0.012440364248518779	-0.01087759883048956	-0.07503297809969978	-1.0756654037783806	0.5030771909517995
0.9159394932341818	0.9888271610466622	-0.012620729098758237	-0.010792614155727687	-0.07583303395076085	-1.070039144831224	0.5079222107973237
0.9161087308825968	0.9888142600767694	-0.012801340807050234	-0.010706249529146845	-0.07662445502420892	-1.0643764375409022	0.5126911611184383
0.9162791011177136	0.9888011386749098	-0.01298219346498712	-0.010618500949029946	-0.07740719212390489	-1.0586788534969385	0.5173836941533249
0.9164506161814456	0.9887877955990181	-0.013163281283853776	-0.010529364469812818	-0.07818120140245802	-1.052947958318352	0.5219995065004037
0.9166232887069155	0.9887742295846393	-0.013344598827862425	-0.010438836080995004	-0.07894644525555962	-1.0471853029093567	0.5265383441879091
0.916797131630725	0.9887604393504911	-0.013526140915871744	-0.010346911745142507	-0.07970289176431544	-1.0413924251848146	0.5309999989955881
0.9169721582486657	0.9887464235929136	-0.013707902674495896	-0.010253587361707504	-0.0804505147839787	-1.0355708470781433	0.5353843086294919
0.9171483821690036	0.9887321809884129	-0.013889879483622563	-0.01015885878489512	-0.0811892935781925	-1.0297220750392653	0.5396911542000215
0.9173258172817976	0.9887177101951266	-0.014072066939817671	-0.010062721834271746	-0.081919212538758	-1.0238476000546652	0.5439204582329786
0.9175044779821306	0.9887030098334654	-0.01425446107913954	-0.009965172167202392	-0.0826402619328857	-1.017948889347306	0.548072188602156
0.9176843789405358	0.9886880785035653	-0.014437058133646711	-0.009866205396039843	-0.08335243677078663	-1.012027393160939	0.5521463515399327
0.9178655352557695	0.988672914771623	-0.014619854680578418	-0.00976581699863576	-0.08405573724915494	-1.0060845389580793	0.5561429937862238
0.9180479623297838	0.98865751717916	-0.014802847508136641	-0.009664002381036329	-0.08475016807774961	-1.000121734852857	0.5600621983158982
0.9182316760793292	0.9886418842240835	-0.014986033820282886	-0.009560756753601537	-0.08543573910688108	-0.9941403620842898	0.5639040874492921
0.9184166927652865	0.9886260143738336	-0.015169411056097043	-0.009456075219573257	-0.08611246447739057	-0.9881417800935317	0.5676688175819089
0.9186030289572585	0.988609906067529	-0.01535297684801411	-0.009349952790606915	-0.08678036232830197	-0.9821273271760111	0.5713565771488653
0.9187907016616615	0.9885935577039895	-0.015536729140865888	-0.009242384309334058	-0.087439455089523	-0.9760983159197986	0.574967587819645
0.918979728308384	0.9885769676417433	-0.015720666169032258	-0.009133364451255925	-0.08808976923954974	-0.9700560333317834	0.5785021026834534
0.9191701266633858	0.9885601342057009	-0.01590478636261991	-0.009022887770387187	-0.08873133482501848	-0.9640017433634619	0.5819604031793407
0.9193619149511403	0.9885430556754493	-0.016089088457791053	-0.008910948624198306	-0.08936418570511855	-0.9579366827863645	0.5853427999755741
0.9195551117904596	0.9885257302899112	-0.016273571424974806	-0.008797541206232653	-0.08998835915149382	-0.9518620631016889	0.5886496303442839
0.9197497359965404	0.9885081562644065	-0.016458234272867776	-0.008682659659536664	-0.09060389505981555	-0.9457790766027198	0.5918812535806458
0.9199458070051414	0.9884903317517264	-0.016643076444271477	-0.008566297823957602	-0.09121083714929816	-0.9396888829892132	0.5950380569081635
0.9201433445934625	0.9884722548662638	-0.016828097539843313	-0.008448449396337371	-0.09180923188835037	-0.933592618159242	0.5981204493375208
0.9203423686092218	0.9884539237084383	-0.017013297059661477	-0.008329108091369957	-0.0923991275598865	-0.9274914024646	0.6011288565182361
0.9205428995634833	0.9884353363097829	-0.017198674950590048	-0.008208267285705393	-0.09298057591080977	-0.9213863224505906	0.6040637288287224
0.9207449583022794	0.9884164906621661	-0.01738423128880635	-0.008085920210911673	-0.09355363099327983	-0.9152784411324763	0.6069255349640038
0.9209485660052281	0.9883973847174197	-0.017569966271687772	-0.007962059953137967	-0.09411834903304486	-0.9091687981119132	0.6097147609024376
0.9211537441121768	0.9883780163938088	-0.017755880144803348	-0.007836679497092897	-0.09467478810870641	-0.9030584118552755	0.6124319079679083
0.9213605144102395	0.9883583835674958	-0.017941973275515638	-0.007709771672739666	-0.09522300828136922	-0.8969482771750487	0.6150774931330241
0.9215688991858244	0.9883384840575126	-0.018128246281348778	-0.00758132906062873	-0.09576307186233012	-0.8908393609573757	0.6176520499036429
0.9217789208430059	0.9883183156616616	-0.018314699680710814	-0.00745134422610679	-0.09629504229510061	-0.8847326135856042	0.6201561225948935
0.9219906022420478	0.9882978761239352	-0.018501334190416316	-0.007319809511105323	-0.0968189849364651	-0.8786289591575654	0.6225902697483259
0.9222039664421646	0.98827716315887	-0.01868815049106681	-0.007186717193408613	-0.09733496629949324	-0.8725293031713967	0.6249550602348798
0.9224190370215939	0.9882561744202382	-0.018875149502127566	-0.007052059287654049	-0.09784305473525914	-0.8664345235600253	0.6272510760719513
0.9226358377876669	0.9882349075287696	-0.019062332120574402	-0.006915827726071367	-0.09834331962051988	-0.8603454792780357	0.629478908345007
0.9228543927749077	0.9882133600723078	-0.019249699216278296	-0.006778014361407024	-0.0988358312859931	-0.8542630104851693	0.6316391566458532
0.9230747263563475	0.9881915295947316	-0.019437251723569974	-0.006638610898179612	-0.0993206611933525	-0.8481879356282378	0.6337324295852017
0.9232968631751194	0.9881694136025025	-0.019624990577488902	-0.006497608936890445	-0.09979788169815434	-0.842121053590362	0.6357593434655026
0.9235208282684769	0.9881470095521285	-0.019812916813495	-0.0063549998964825775	-0.10026756623568914	-0.836063140563009	0.6377205227814587
0.923746646927808	0.9881243148638879	-0.020001031443642295	-0.006210775104334604	-0.10072978893836398	-0.8300149541589998	0.6396165983051628
0.9239743446317364	0.9881013269285637	-0.020189335398157586	-0.006064925841109898	-0.10118462444244772	-0.8239772353819599	0.6414482060728982
0.9242039473425929	0.988078043077436	-0.020377829766746725	-0.0059174431526492965	-0.10163214841574457	-0.8179507010036521	0.643215989261719
0.9244354811384538	0.9880544606193101	-0.02056651548980557	-0.005768318087327976	-0.10207243675477752	-0.8119360535961534	0.6449205947004677
0.9246689724190823	0.9880305768197053	-0.020755393525542988	-0.005617541566240702	-0.1025055659403985	-0.8059339762965618	0.6465626740851981
0.9249044477947015	0.988006388912155	-0.020944464756051887	-0.005465104456921495	-0.10293161277084058	-0.7999451359327867	0.6481428827230102
0.9251419344694697	0.9879818940586714	-0.021133730290252544	-0.0053109973267921225	-0.10335065498915837	-0.7939701735910796	0.6496618815937454
0.9253814595057512	0.9879570894253961	-0.02132319087125927	-0.005155210921990899	-0.10376276991042635	-0.7880097235146604	0.6511203320772707
0.9256230505157876	0.9879319721113884	-0.021512847426478538	-0.004997735721310378	-0.10416803560751597	-0.7820643958594743	0.6525189000929301
0.9258667355216769	0.9879065391626928	-0.021702700947594678	-0.004838562028061183	-0.10456653057733306	-0.7761347807161545	0.6538582545581165
0.9261125425010299	0.9878807876197597	-0.021892752133585623	-0.004677680269226663	-0.10495833295229647	-0.7702214594201725	0.6551390645349924
0.9263604998420065	0.9878547144701394	-0.02208300174500494	-0.004515080701226523	-0.10534352121917506	-0.7643249936082288	0.656362001516789
0.9266106362823318	0.9878283166546692	-0.022273450550852874	-0.004350753451556456	-0.10572217405749432	-0.758445927085866	0.6575277386267454
0.9268629808059948	0.9878015910783067	-0.022464099245874163	-0.004184688588856008	-0.1060943701338454	-0.7525847885702148	0.6586369497601233
0.9271175627504332	0.9877745345987926	-0.022654948528769123	-0.004016876054867812	-0.10646018822062292	-0.74674208945836	0.6596903097492073
0.9273744116597239	0.9877471440422158	-0.022845998988556427	-0.0038473057635678015	-0.10681970694149547	-0.7409183274957648	0.6606884934229081
0.9276335575139819	0.9877194161785815	-0.023037251272719154	-0.0036759674523032253	-0.10717300505725358	-0.7351139818249806	0.661632176223917
0.9278950304683209	0.9876913477496315	-0.023228705889768997	-0.0035028508565964948	-0.10752016106129994	-0.7293295191937892	0.6625220328956395
0.9281588610983719	0.9876629354425784	-0.023420363387505614	-0.00332794555037523	-0.1078612534786551	-0.7235653887318089	0.663358738102967
0.9284250802924662	0.98763417590157	-0.02361222426924172	-0.0031512410196462746	-0.10819636067669833	-0.7178220247031519	0.6641429657247878
0.9286937191645162	0.9876050657371358	-0.023804288928602656	-0.0029727267230060333	-0.10852556072522272	-0.712099848639962	0.6648753883644427
0.9289648093097863	0.9875756014984858	-0.023996557829623365	-0.0027923919243286388	-0.1088489316785256	-0.7063992641663024	0.6655566778090938
0.9292383825174515	0.9875457797046194	-0.024189031297559543	-0.0026102258863340334	-0.10916655118766465	-0.700720663437204	0.6661875039828817
0.9295144710126622	0.9875155968180229	-0.02438170968764966	-0.0024262177122540813	-0.10947849675933295	-0.6950644223292082	0.6667685353314968
0.9297931073978039	0.9874850492509396	-0.024574593338366098	-0.0022403563873907954	-0.10978484564504429	-0.6894309020599316	0.6673004383825313
0.930074324520125	0.9874541333798674	-0.02476768247643056	-0.002052630870126717	-0.11008567466569019	-0.6838204521660319	0.6677838772735423
0.9303581558300885	0.9874228455061328	-0.02496097745920956	-0.0018630298554336384	-0.11038106056458535	-0.6782334036697685	0.6682195141489178
0.9306446348963082	0.9873911819091813	-0.025154478437876673	-0.0016715421014265512	-0.11067107945876793	-0.6726700790777844	0.6686080081124195
0.9309337958787862	0.987359138794394	-0.025348185676205382	-0.0014781561160711098	-0.11095580730460292	-0.6671307833724103	0.6689500157614093
0.931225673173163	0.9873267123323103	-0.02554209930525173	-0.0012828603977186749	-0.11123531950390016	-0.6616158112989191	0.6692461904713305
0.9315203017437417	0.9872938986216557	-0.025736219541870334	-0.0010856432152386564	-0.11150969120193922	-0.6561254413415888	0.6694971825841176
0.9318177168883967	0.9872606937153313	-0.025930546526719375	-0.0008864927681550847	-0.11177899702767746	-0.6506599405780105	0.6697036389374273
0.9321179543737114	0.987227093605315	-0.02612508040900196	-0.0006853970991742824	-0.11204331119366275	-0.6452195624995064	0.6698662028048227
0.932421050316054	0.9871930942358879	-0.026319821264360638	-0.00048234417683938916	-0.11230270736297167	-0.6398045495382451	0.6699855136441825
0.9327270413915714	0.9871586914800319	-0.026514769225431802	-0.00027732175793377897	-0.11255725880496219	-0.6344151296531321	0.670062207022945
0.9330359646447068	0.9871238811608063	-0.026709924353191344	-0.00007031751887640275	-0.11280703820302006	-0.6290515201445669	0.6700969143618484
0.9333478577246729	0.9870886590246423	-0.026905286781530355	0.0001386810995212639	-0.11305211782242437	-0.623713923901044	0.6700902628143677
0.933662758683337	0.9870530207639887	-0.027100856583174154	0.0003496867533476613	-0.11329256931804614	-0.6184025333312223	0.6700428750674806
0.9339807065118082	0.9870169619564009	-0.027296634095113775	0.0005627125517340404	-0.11352846411112655	-0.6131175217971648	0.6699553690656815
0.9343017402211784	0.986980478168506	-0.027492619342272526	0.00077777143739902	-0.1137598726658094	-0.6078590594879851	0.6698283580242692
0.9346258993919947	0.9869435648938454	-0.027688812375450837	0.0009948765513275186	-0.11398686489669871	-0.6026273044191841	0.6696624502789026
0.9349532241116334	0.9869062175598696	-0.027885213226387335	0.0012140411872119047	-0.11420951009879744	-0.5974224038787503	0.6694582491708968
0.9352837548974499	0.9868684315366583	-0.028081821856516285	0.001435278736358174	-0.11442787687765309	-0.5922444959928092	0.6692163530003915
0.9356175329115809	0.9868302021123129	-0.028278638279475878	0.0016586028277527384	-0.1146420332742107	-0.5870937067058458	0.668937354780264
0.9359545999043792	0.9867915244992524	-0.028475662519200466	0.0018840272862616963	-0.11485204670044584	-0.5819701511428399	0.6686218421376953
0.936294998031422	0.9867523938551429	-0.02867289449701208	0.0021115660063319463	-0.1150579838081425	-0.5768739367565752	0.6682703974028822
0.9366387702671293	0.9867128052352967	-0.02887033426559881	0.0023412332244897517	-0.11525991072396424	-0.5718051574836857	0.6678835971137643
0.9369859600764444	0.9866727536302468	-0.029067981810078344	0.0025730432955861572	-0.11545789282626778	-0.5667638991378946	0.6674620122407489
0.9373366114474723	0.9866322339619835	-0.029265837061974276	0.00280701071049919	-0.11565199475450917	-0.5617502392250784	0.6670062081173684
0.9376907690431153	0.9865912410663763	-0.029463899978601275	0.003043150193029316	-0.11584228047946567	-0.5567642451286923	0.666516744192674
0.938048478224262	0.9865497696903368	-0.029662170547203062	0.003281476710735711	-0.11602881329437854	-0.551805974247394	0.6659941739137668
0.9384097849234044	0.9865078145063552	-0.029860648706811686	0.0035220053860577773	-0.11621165573140424	-0.5468754761712769	0.6654390448478656
0.9387747357523492	0.9864653700999422	-0.030059334400906586	0.0037647515634059397	-0.11639086960452351	-0.5419727915608646	0.664851898487891
0.9391433779913885	0.9864224309707857	-0.030258227563412902	0.0040097307970706035	-0.1165665159886482	-0.5370979527041173	0.6642332702249784
0.939515759602973	0.9863789915310718	-0.03045732811825376	0.004256958855340793	-0.1167386552124767	-0.5322509837278351	0.6635836892936912
0.9398919291949329	0.9863350461097041	-0.03065663595208922	0.0045064516910431635	-0.1169073468294627	-0.5274319014518392	0.6629036788155616
0.9402719361892405	0.9862905889325101	-0.03085615099573169	0.004758225548266284	-0.11707264968125831	-0.5226407136124277	0.6621937554760842
0.9406558305030491	0.9862456141594721	-0.031055873048334327	0.005012296745672513	-0.1172346217466337	-0.5178774232769069	0.6614544301056635
0.9410436629434188	0.9862001158385001	-0.03125580197710912	0.005268681932677444	-0.11739332030400139	-0.5131420242179754	0.6606862069447473
0.9414354852386285	0.9861540879015568	-0.03145593772123265	0.0055273981039486025	-0.1175488019232556	-0.5084345010715839	0.6598895835368113
0.9418313494832332	0.9861075242297797	-0.03165627999981462	0.005788462227224461	-0.11770112223544207	-0.5037548363834706	0.65906505186281
0.9422313087674176	0.9860604185795515	-0.0318568286267225	0.006051891653341588	-0.11785033617809543	-0.49910300333999985	0.6582130970946015
0.9426354167499477	0.9860127646326675	-0.03205758328562235	0.006317703828617999	-0.11799649782138526	-0.49447897119275536	0.6573341984982841
0.9430437281155061	0.9859645559424122	-0.03225854375034684	0.00658591658992623	-0.11813966052986066	-0.48988270031177034	0.6564288284806723
0.9434562983783037	0.9859157859565789	-0.03245970977559011	0.006856548028707388	-0.11827987687659852	-0.4853141449097523	0.6554974530177013
0.9438731836907793	0.9858664480400735	-0.03266108099571062	0.007129616359281145	-0.11841719857339697	-0.480773255474883	0.6545405321298867
0.9442944410484367	0.9858165354507243	-0.03286265701760501	0.007405140047104113	-0.11855167653820327	-0.47625997677375115	0.6535585194752392
0.9447201282634204	0.9857660413423841	-0.03306443739910915	0.00768313778487999	-0.11868336088048456	-0.4717742484763558	0.6525518624538843
0.9451503041648892	0.9857149587411209	-0.033266421734316966	0.007963628616524603	-0.11881230095615256	-0.4673160034060476	0.6515210017776559
0.9455850283284566	0.9856632805772829	-0.033468609515794535	0.008246631753480458	-0.11893854527776022	-0.4628851707388617	0.6504663721599357
0.9460243610731149	0.9856109996859375	-0.03367100012686767	0.008532166566361013	-0.1190621415149276	-0.4584816762496321	0.6493884023996703
0.9464683640063698	0.9855581087419851	-0.033873593083108916	0.008820252931993006	-0.11918313664245167	-0.4541054371850449	0.6482875141020108
0.9469170993304653	0.9855046003426992	-0.03407638770256154	0.009110910774992775	-0.11930157673942439	-0.44975636956613296	0.6471641234406881
0.9473706303239939	0.985450466950416	-0.034279383317897635	0.009404160373239455	-0.11941750712051133	-0.4454343836839613	0.6460186400437776
0.9478290209359116	0.9853957009409966	-0.034482579084712583	0.009700022087654421	-0.11953097222775194	-0.4411393882952117	0.6448514680877713
0.9482923362273389	0.9853402945511474	-0.03468597417088134	0.009998516640457663	-0.11964201574253734	-0.4368712866714535	0.643663005261793
0.9487606423552953	0.9852842398803131	-0.034889567736621815	0.010299665095959908	-0.11975068057299393	-0.43262997716377494	0.6424536428725421
0.9492340063491875	0.9852275289174417	-0.03509335882647936	0.010603488708478354	-0.11985700879761414	-0.42841535556075877	0.6412237664985085
0.9497124960881161	0.9851701535438173	-0.03529734635240625	0.010910008900355185	-0.1199610416625374	-0.42422731548263143	0.6399737561429629
0.9501961805812984	0.9851121054995273	-0.03550152920492771	0.011219247433730628	-0.12006281964290846	-0.42006574615742037	0.6387039855921025
0.950685130008874	0.9850533763785656	-0.03570590625786557	0.011531226427404232	-0.1201623824452495	-0.41593053244003814	0.6374148223883973
0.9511794153269827	0.9849939576763329	-0.035910476192898166	0.011845968096121344	-0.12025976892484377	-0.41182155843798346	0.6361066289623454
0.9516791085761117	0.9849338407527417	-0.03611523762084107	0.012163494939336819	-0.12035501715100613	-0.40773870508547644	0.6347797619187513
0.9521842829062478	0.9848730168292683	-0.03632018908123737	0.012483829748130941	-0.12044816440954402	-0.40368185022245134	0.633434572062832
0.9526950125556871	0.9848114769915942	-0.036525329023071484	0.01280699558257495	-0.12053924719688984	-0.3996508690404617	0.6320714045521877
0.953211373008524	0.9847492121707244	-0.03673065585694211	0.013133015861908083	-0.12062830124596419	-0.3956456331209521	0.6306905985739543
0.953733440709517	0.9846862131774722	-0.036936167830358024	0.01346191417481164	-0.12071536147472098	-0.391666012928527	0.6292924882067462
0.95426129317983	0.9846224706886858	-0.037141863065520954	0.013793714343726149	-0.12080046200846578	-0.3877118770840997	0.6278774022153788
0.9547950091425134	0.9845579752322537	-0.03734773959830265	0.01412844049427684	-0.12088363620011816	-0.383783091646201	0.6264456638174742
0.9553346686133616	0.9844927171762539	-0.037553795401353035	0.014466117101943855	-0.120964916641836	-0.37987951972284406	0.6249975905431935
0.9558803526028498	0.9844266867651565	-0.03776002825912526	0.01480676879537965	-0.12104433511887207	-0.3760010238752146	0.6235334951405375
0.9564321433924535	0.9843598740866193	-0.0379664358638411	0.015150420519603969	-0.12112192265222306	-0.37214746430703366	0.6220536849404062
0.9569901245224536	0.9842922690731373	-0.038173015799020174	0.015497097517689358	-0.12119770949497471	-0.3683186992077593	0.6205584619967174
0.957554380662887	0.9842238615178932	-0.038379765480966596	0.01584682524016896	-0.1212717251144837	-0.3645145858514613	0.6190481235403051
0.9581249978706994	0.9841546410438212	-0.03858668224276268	0.016199629494072422	-0.12134399822654425	-0.3607349790539002	0.617522961398943
0.9587020633853233	0.9840845971286224	-0.03879376324790649	0.016555536305256153	-0.12141455676761055	-0.35697973277343986	0.6159832626544061
0.959285665687347	0.9840137190979291	-0.039001005501760846	0.01691457194423116	-0.12148342790328161	-0.3532486998878401	0.6144293095941963
0.9598758945987569	0.9839419961134125	-0.03920840587644782	0.01727676297690823	-0.12155063804017799	-0.3495417317399841	0.6128613795540906
0.9604728413976643	0.9838694171591104	-0.03941596113877146	0.01764213632322772	-0.12161621283724083	-0.3458586776484896	0.6112797447259266
0.9610765986579172	0.983795971061212	-0.03962366788174141	0.018010719146924134	-0.12168017718613111	-0.3421993861306351	0.609684672696503
0.9616872600271258	0.9837216465154279	-0.03983152243904288	0.01838253870933817	-0.12174255518956165	-0.338563706369276	0.6080764271407769
0.9623049210910289	0.9836464319821444	-0.040039521168423665	0.01875762288418994	-0.12180337024966424	-0.33495148323161866	0.6064552656552484
0.9629296784138213	0.9835703158035712	-0.040247660112201995	0.019135999560693638	-0.12186264496799057	-0.3313625632003529	0.6048214423999105
0.9635616300215389	0.9834932861453237	-0.040455935151782405	0.019517696926440394	-0.12192040119580007	-0.3277967916249291	0.6031752069324909
0.96420087551184	0.9834153309834294	-0.0406643420308602	0.01990274352079955	-0.12197666004201008	-0.3242540123110698	0.6015168040368661
0.9648475161374422	0.9833364380945427	-0.040872876368126095	0.020291168271389617	-0.12203144187710266	-0.3207340673027578	0.5998464736260095
0.9655016542383669	0.9832565951256657	-0.0410815334619355	0.020683000140143085	-0.12208476628377489	-0.3172368001466004	0.59816445232106
0.9661633939770661	0.9831757895049482	-0.041290308515929686	0.021078268552221238	-0.12213665211865254	-0.31376205203633256	0.5964709716616677
0.9668328408927284	0.983094008496571	-0.04149919648312941	0.021477003115145863	-0.12218711747324987	-0.31030966439947777	0.5947662593680909
0.9675101021819179	0.9830112391670125	-0.04170819214245984	0.02187923377320155	-0.12223617969482661	-0.30687947757350853	0.5930505387328127
0.9681952866239101	0.9829274683947132	-0.041917290061917294	0.022284990748838978	-0.122283855378243	-0.3034713313758811	0.5913240289253046
0.9688885045187957	0.9828426828782356	-0.04212648456737591	0.02269430449235127	-0.1223301603601539	-0.3000850655577187	0.589586945257227
0.9695898678281246	0.9827568691196895	-0.042335769773000555	0.023107205751242487	-0.12237510972705334	-0.2967205192497967	0.5878394989370538
0.9702994901985568	0.9826700134224774	-0.04254513957474785	0.023523725569542304	-0.12241871781413122	-0.2933775310162437	0.5860818971235557
0.9710174871384621	0.9825821018703422	-0.042754587688029755	0.02394389537621831	-0.12246099821274822	-0.2900559382058827	0.5843143426040404
0.9717439756259969	0.9824931203760563	-0.04296410751912325	0.024367746740498377	-0.12250196374408763	-0.28675557893747006	0.5825370348733119
0.9724790744079865	0.982403054645595	-0.04317369224043712	0.024795311532538646	-0.12254162647518711	-0.2834762908241494	0.5807501695001523
0.9732229039957853	0.9823118901794236	-0.04338333477520998	0.02522662190545174	-0.12257999771537081	-0.2802179111491715	0.5789539382484252
0.9739755868530288	0.9822196122502995	-0.043593027835713005	0.02566171038810922	-0.12261708802210602	-0.2769802762088335	0.577148528736662
0.9747372469991444	0.9821262059527387	-0.043802763798149	0.026100609639748727	-0.12265290717761862	-0.2737632231753181	0.5753341255006338
0.9755080104116126	0.9820316561546163	-0.04401253480158538	0.026543352666972376	-0.12268746420582972	-0.27056658848146786	0.5735109091310738
0.9762880051363996	0.9819359474845453	-0.0442223327613736	0.026989972869509722	-0.12272076737189863	-0.2673902075559402	0.5716790561317073
0.9770773608218253	0.9818390643900596	-0.04443214922842824	0.027440503756179933	-0.12275282415773354	-0.2642339168770855	0.5698387401254448
0.9778762090997509	0.9817409910919035	-0.044641975478834764	0.02789497914725234	-0.1227836412751672	-0.2610975525139481	0.5679901310560613
0.9786846836472799	0.9816417115775375	-0.04485180251408339	0.02835343319170742	-0.12281322466309318	-0.25798095004296195	0.5661333951571647
0.9795029203830369	0.9815412095781606	-0.04506162109473978	0.028815900459721516	-0.12284157948851097	-0.25488394397282077	0.5642686946192773
0.980331056512578	0.9814394686871644	-0.04527142148098567	0.029282415385673395	-0.12286871010882736	-0.2518063714742511	0.5623961898669554
0.981169231882537	0.9813364721950703	-0.04548119376530763	0.029753013015955048	-0.12289462011408285	-0.24874806736329924	0.5605160365718644
0.982017588483549	0.9812322031518661	-0.045690927725685504	0.030227728707363937	-0.1229193123019839	-0.24570886619156657	0.558628386910853
0.9828762702604185	0.9811266443917148	-0.04590061276278775	0.03070659800211356	-0.12294278866665433	-0.2426886030511707	0.5567333900920127
0.9837454231564762	0.9810197785289602	-0.046110237896999716	0.031189656634918145	-0.12296505039516667	-0.2396871134937412	0.5548311923460298
0.9846251952786844	0.9809115879393434	-0.04631979179345943	0.03167694060632912	-0.12298609786631981	-0.23670423305178848	0.5529219366577144
0.9855157371118999	0.9808020547352241	-0.04652926279587061	0.03216848628125152	-0.12300593064876131	-0.23373979664974465	0.5510057624067621
0.9864172014023759	0.9806911607815434	-0.046738638880451475	0.03266433030335044	-0.12302454749046093	-0.23079363915235027	0.54908280573122
0.9873297429834454	0.9805788877189956	-0.046947907599064635	0.03316450947912746	-0.12304194630828375	-0.22786559604179227	0.5471531999960673
0.9882535193906657	0.9804652168901488	-0.04715705620325211	0.033669061094421505	-0.1230581241923682	-0.2249555015587431	0.5452170745911893
0.9891886901071274	0.9803501294341807	-0.04736607145361687	0.034178022479533686	-0.12307307738393539	-0.22206319124327534	0.5432745566270384
0.9901354168945562	0.9802336062481256	-0.04757493968057984	0.034691431170876544	-0.12308680127486298	-0.21918850093913925	0.5413257703167658
0.9910938645469604	0.9801156278961655	-0.04778364693102649	0.035209325296654305	-0.12309929040935094	-0.21633126465418956	0.5393708355335602
0.9920641997224833	0.9799961747555554	-0.0479921786920589	0.035731742920859476	-0.1231105384581286	-0.213491318228223	0.5374098703146158
0.9930465918878029	0.9798752269026328	-0.048200520079997776	0.0362587225321126	-0.12312053822267907	-0.21066849659584433	0.535442989019596
0.9940412126511144	0.9797527641972796	-0.048408655678639195	0.036790302661694994	-0.12312928161830702	-0.20786263584573583	0.5334703037722024
0.99504823690714	0.9796287661444005	-0.04861656976061039	0.03732652247250873	-0.12313675967489154	-0.20507357008821386	0.5314919222794603
0.9960678415503034	0.9795032120549253	-0.048824245997875416	0.037867421046720445	-0.1231429625150912	-0.2023011352133731	0.5295079504847652
0.9971002064254259	0.9793760809314315	-0.04903166764043977	0.03841303786899319	-0.12314787935200203	-0.19954516633116737	0.5275184907807743
0.998145513913726	0.979247351521919	-0.04923881741095236	0.038963412581160414	-0.12315149847531391	-0.19680549902847813	0.5255236429163594
0.9992039492783795	0.9791170022801777	-0.04944567755381689	0.03951858513943909	-0.12315380724178365	-0.19408196855768559	0.5235235034243149
1.0002757006359293	0.9789850113723579	-0.04965222980730214	0.04007859577231533	-0.12315479206284091	-0.19137441004988906	0.521518165779786
1.0013609584251937	0.9788513567455631	-0.04985845528158767	0.040643484677649805	-0.12315443839279784	-0.18868265994312428	0.5195077214770485
1.0024599164055052	0.9787160160082375	-0.05006433463007102	0.041213292517553415	-0.12315273071753083	-0.18600655356682344	0.5174922582519579
1.003572771060627	0.9785789665070479	-0.05026984791255977	0.04178806007930218	-0.12314965254106179	-0.1833459267622865	0.5154718612904067
1.004699721930517	0.9784401852896493	-0.05047497463594121	0.042367828419789755	-0.12314518637213315	-0.18070061517523311	0.5134466127069465
1.0058409717275747	0.9782996490941549	-0.05067969375144331	0.04295263889565618	-0.12313931370948901	-0.17807045411693126	0.5114165914365828
1.0069967261401522	0.9781573343772844	-0.05088398359546849	0.04354253303260582	-0.12313201502836774	-0.17545527914428002	0.5093818736820198
1.0081671934893384	0.9780132173607405	-0.05108782180841201	0.04413755232258966	-0.12312326976940066	-0.17285492690299686	0.507342533588685
1.0093525855778782	0.9778672739309735	-0.05129118546201433	0.04473773862749323	-0.12311305631872368	-0.1702692333028375	0.5052986418328653
1.0105531173225222	0.9777194796889392	-0.051494050969739205	0.045343133960083784	-0.12310135199463468	-0.16769803446979661	0.5032502663617534
1.011769007003138	0.977569809924111	-0.05169639410495661	0.04595378057847763	-0.12308813302954064	-0.16514116631471343	0.5011974720527271
1.0130004761944722	0.977418239627768	-0.051898189963943825	0.046569720919024046	-0.12307337455402519	-0.16259846479877477	0.4991403209214634
1.0142477496847682	0.9772647435081033	-0.05209941292807721	0.04719099752337315	-0.12305705058136424	-0.1600697661993378	0.4970788723390297
1.015511055946249	0.9771092959376383	-0.05230003671443295	0.04781765323960665	-0.12303913398424136	-0.15755490625982352	0.49501318233757396
1.0167906263520743	0.97695187105512	-0.052500034225165707	0.048449730799482914	-0.12301959648799402	-0.155053721860158	0.49294330497701727
1.018086696075482	0.9767924426606529	-0.05269937766550499	0.04908727323099985	-0.12299840864032173	-0.1525660493110098	0.49086929094705156
1.0193995040214956	0.9766309842301529	-0.05289803850331302	0.04973032378675623	-0.12297553979231056	-0.15009172463613107	0.488791187780681
1.0207292924636149	0.9764674689663231	-0.05309598738637962	0.05037892572940179	-0.1229509580852971	-0.14763058436968213	0.4867090405141723
1.02207630738354	0.9763018697634177	-0.053293194167375414	0.051033122462161434	-0.12292463042569579	-0.14518246500447848	0.48462289122126334
1.023440798705101	0.976134159185331	-0.0534896279089085	0.051692957603885925	-0.12289652245964412	-0.14274720268652277	0.4825327787377733
1.024823019758156	0.9759643095386236	-0.05368525677734825	0.05235847469101859	-0.12286659856299366	-0.14032463428206665	0.48043873956416105
1.026223227933047	0.9757922927995041	-0.05388004810884884	0.05302971745559091	-0.1228348218067635	-0.13791459630266714	0.4783408069345657
1.027641684589244	0.975618080632826	-0.054073968365024996	0.05370672973958939	-0.12280115393630145	-0.13551692519404185	0.4762390110445489
1.0290786545132786	0.9754416444667207	-0.054266983030177754	0.05438955519654438	-0.12276555536213887	-0.13313145833910792	0.47413337992041166
1.03053440770603	0.9752629552815645	-0.054459056821035266	0.05507823809924911	-0.12272798509259884	-0.1307580311923126	0.47202393687326877
1.0320092172016924	0.9750819838865659	-0.05465015336175449	0.055772822259842786	-0.12268840076357729	-0.1283964810163999	0.4699107037751471
1.033503360338266	0.974898700772883	-0.054840235325132866	0.056473351591867074	-0.12264675858355203	-0.1260466448507013	0.46779369925505704
1.0350171191812376	0.974713076071237	-0.05502926445124578	0.057179870261600534	-0.12260301329531498	-0.12370835898739563	0.46567293819144623
1.0365507795519135	0.9745250796810437	-0.05521720139101643	0.05789242218687919	-0.122557118177243	-0.12138146060525289	0.46354843316012617
1.0381046317705922	0.9743346811896006	-0.0554040057677381	0.05861105133924769	-0.12250902499626456	-0.11906578670246643	0.4614201934490107
1.0396789707535754	0.9741418498710293	-0.05558963615296855	0.0593358017395326	-0.1224586839768964	-0.11676117407936283	0.45928822500648525
1.0412740960131692	0.9739465546975627	-0.055774050030190064	0.0600667174074713	-0.12240604377258195	-0.11446745946480535	0.4571525305212602
1.0428903109472134	0.973748764438221	-0.05595720367897156	0.06080384198769391	-0.12235105146120355	-0.11218448062769645	0.4550131104306932
1.0445279246479375	0.9735484474496183	-0.056139052345912786	0.06154721952538021	-0.12229365245499879	-0.10991207390937477	0.4528699605805398
1.04618725001351	0.9733455719198234	-0.05631954999308836	0.06229689355178901	-0.12223379053424319	-0.10765007701105261	0.4507230747968649
1.047868605310842	0.9731401056904172	-0.056498649436095054	0.06305290774180984	-0.12217140776234646	-0.10539832691549736	0.4485724428938294
1.0495723133744534	0.9729320163683092	-0.056676302217250646	0.06381530549561318	-0.1221064444822712	-0.10315666110823095	0.446418051785168
1.0512987023409757	0.9727212712503964	-0.056852458644754765	0.06458413021239194	-0.12203883925655735	-0.1009249167094473	0.44425988461010063
1.0530481050791158	0.9725078374082082	-0.0570270676934122	0.06535942497736448	-0.12196852885548971	-0.09870293134110973	0.44209792151884003
1.0548208596804491	0.9722916816436031	-0.05720007701549256	0.06614123272233546	-0.12189544820408506	-0.09649054259660085	0.43993213911397455
1.0566173094677038	0.9720727705040785	-0.0573714328997217	0.06692959616811325	-0.1218195303462394	-0.09428758815445776	0.43776251050611126
1.058437803261998	0.9718510702672117	-0.057541080254181746	0.06772455787903332	-0.12174070639702708	-0.09209390557549664	0.4355890050557595
1.0602826947119115	0.9716265470400433	-0.057708962501515214	0.06852615990677056	-0.12165890553495728	-0.08990933322657549	0.4334115892309831
1.062152343555083	0.9713991666238841	-0.05787502165261417	0.0693344442756474	-0.12157405490925247	-0.08773370888468761	0.4312302251617406
1.0640471146764363	0.9711688946481731	-0.05803919817544813	0.07014945250541706	-0.12148607964219706	-0.08556687098530827	0.42904487181577206
1.0659673786437711	0.9709356965252618	-0.05820143099954232	0.07097122577629934	-0.12139490276599624	-0.0834086581035187	0.42685548441702365
1.0679135127687394	0.9706995373425443	-0.058361657556334254	0.07179980530936497	-0.12130044512999369	-0.08125890791627069	0.4246620133108449
1.0698858987461368	0.97046038217075	-0.05851981353533427	0.07263523128661253	-0.12120262547214572	-0.07911745995959647	0.4224644066941288
1.0718849249527778	0.9702181958074269	-0.0586758330294855	0.0734775437596037	-0.12110136026648828	-0.07698415318314437	0.42026260805354904
1.073910986123032	0.969972942840098	-0.05882964845479785	0.07432678243020396	-0.12099656369252391	-0.07485882648237685	0.4180565566125808
1.0759644825864425	0.9697245877631134	-0.05898119044248512	0.07518298625257422	-0.12088814762948183	-0.072741319633246	0.4158461882140354
1.0780458216434365	0.9694730948367375	-0.059130387891953955	0.0760461939287143	-0.1207760215386227	-0.07063147199032069	0.4136314338763971
1.080155416444763	0.9692184282493673	-0.05927716783545825	0.0769164433577389	-0.12066009247462907	-0.06852912378773345	0.41141222105446795
1.0822936867620103	0.9689605520520789	-0.05942145544270289	0.07779377187282821	-0.12054026499671276	-0.06643411548091849	0.4091884728552337
1.0844610592387562	0.9686994301573423	-0.059563173982473946	0.07867821625546213	-0.12041644110410717	-0.06434628765589036	0.40696010783253794
1.086657967225624	0.9684350263891205	-0.059702244755398946	0.07956981257673447	-0.12028852019378951	-0.062265481346297134	0.4047270402117081
1.0888848507127016	0.9681673045223329	-0.059838587034811944	0.08046859607885344	-0.12015639901287911	-0.06019153823741904	0.4024891799970953
1.091142157197978	0.9678962282111483	-0.059972118063029274	0.0813746014309346	-0.12001997155382657	-0.058124300007720335	0.4002464321424224
1.0934303407585588	0.967621761134724	-0.06010275293628412	0.08228786225648907	-0.11987912905485151	-0.05606360934878187	0.3979986975271661
1.0957498629437645	0.967343866925359	-0.06023040459974248	0.08320841139304815	-0.11973375989080884	-0.05400930929427529	0.3957458721027937
1.0981011931435771	0.9670625091615394	-0.06035498380442411	0.08413628093183705	-0.11958374949123766	-0.05196124307612596	0.3934878465911338
1.1004848081153822	0.9667776514633061	-0.06047639901781522	0.08507150192161447	-0.11942898031042379	-0.04991925472033036	0.3912245069923353
1.1029011920415153	0.9664892575253968	-0.06059455636593266	0.08601410428378599	-0.11926933176470143	-0.04788318915194861	0.38895573455783644
1.10535083717875	0.966197291081493	-0.060709359602039374	0.08696411695396922	-0.11910468012865977	-0.04585289181323382	0.38668140521226163
1.1078342440197482	0.9659017159287845	-0.06082071004629731	0.08792156782534477	-0.11893489845993216	-0.0438282087240382	0.38440138945280605
1.1103519211589765	0.9656024959895165	-0.06092850651138322	0.08888648357501076	-0.11875985654296803	-0.04180898678359523	0.3821155525159726
1.112904385763636	0.9652995953024383	-0.061032645254092445	0.08985888972003624	-0.1185794207900144	-0.0397950735821453	0.3798237539866697
1.1154921628379362	0.9649929781594759	-0.06113301987595775	0.09083881020946769	-0.11839345422562333	-0.03778631817230075	0.37752584849179116
1.118115786737506	0.9646826089775318	-0.061229521313559396	0.09182626786867279	-0.1182018163100954	-0.035782570075012045	0.3752216843761227
1.1207758011907178	0.9643684523502123	-0.06132203776051622	0.09282128426374957	-0.11800436286332965	-0.03378367950631036	0.3729111037469176
1.1234727579582893	0.9640504732621408	-0.06141045454634226	0.0938238790586082	-0.11780094609141108	-0.031789498597081536	0.3705939436724524
1.126207218874184	0.9637286369061947	-0.061494654132489356	0.09483407063349016	-0.11759141436115712	-0.02979988007167124	0.36827003443756745
1.1289797549643636	0.9634029088485481	-0.06157451600315047	0.0958518756031713	-0.11737561218860869	-0.027814678141482606	0.3659392003465982
1.131790947695314	0.9630732549454706	-0.06164991662206281	0.09687730911915812	-0.11715338006370198	-0.025833747842982376	0.363601258705652
1.1346413870861547	0.9627396416310051	-0.06172072930014774	0.09791038401849274	-0.11692455451897488	-0.02385694661286712	0.3612560214283623
1.1375316752154174	0.9624020355751276	-0.06178682420412886	0.09895111193234968	-0.11668896776865972	-0.0218841320807079	0.35890329216357425
1.1404624233815102	0.9620604040885614	-0.061848068197825276	0.09999950207930784	-0.11644644785039887	-0.019915164315530455	0.35654286867967755
1.1434342541456537	0.9617147149590128	-0.061904324805294966	0.10105556182476493	-0.11619681837446215	-0.01794990468143763	0.35417454122074205
1.14644780073868	0.96136493659899	-0.06195545410838966	0.10211929628058204	-0.11593989848365513	-0.015988216521058137	0.35179809302375825
1.1495037079396544	0.9610110380255471	-0.06200131267268726	0.10319070842385934	-0.11567550268902344	-0.01402996486199088	0.3494132996521753
1.1526026318085867	0.9606529889768664	-0.06204175345005436	0.10426979880173907	-0.1154034407998548	-0.012075016889762168	0.34701992924149283
1.1557452408111988	0.9602907598715038	-0.06207662569929916	0.10535656571582598	-0.11512351773051643	-0.01012324154310291	0.3446177416616131
1.1589322145191217	0.9599243220514607	-0.06210577487476561	0.10645100455654734	-0.11483553351899745	-0.008174510641913772	0.3422064895453642
1.162164246407569	0.9595536475573343	-0.062129042556650194	0.10755310854425412	-0.1145392829770882	-0.006228697490007435	0.33978591619155074
1.1654420426877588	0.9591787093652268	-0.062146266332747405	0.1086628680874388	-0.11423455568977817	-0.004285677964077233	0.33735575650844063
1.1687663212249315	0.9587994816158691	-0.06215727969522002	0.10978027018174137	-0.11392113601550016	-0.0023453314837522587	0.33491573782821665
1.1721378148082615	0.9584159393514342	-0.06216191195298649	0.11090529926671935	-0.11359880267603606	-0.0004075394398862179	0.3324655775151899
1.1755572706692148	0.958028058687926	-0.06215998811318495	0.11203793679128696	-0.11326732868662678	0.0015278140980226767	0.33000498338933515
1.1790257599544787	0.9576357819892495	-0.062151327697028455	0.11317826230107346	-0.1129264506198396	0.0034610131430519416	0.3275334343202714
1.1825448125824087	0.9572390033546074	-0.0621357409129389	0.11432649315041725	-0.11257585286985178	0.005392569839149181	0.32505009611146485
1.1861152113267386	0.9568377049040391	-0.06211303309525882	0.1154825896609072	-0.11221528708553341	0.007322559231410697	0.3225546748416905
1.1897377580955557	0.9564318698769668	-0.062083004862126374	0.1166465095280629	-0.11184449825762197	0.009251055661180865	0.3200468629189666
1.1934132684908816	0.956021483391618	-0.06204545202423592	0.11781820573177296	-0.11146322514278276	0.011178129290274775	0.31752634295601934
1.1971425751038844	0.9556065322277184	-0.06200016544433348	0.11899762727319561	-0.11107119980901409	0.013103847366832313	0.31499278551078
1.2009265241824476	0.9551870053562984	-0.0619469309606725	0.1201847177833946	-0.11066814786520345	0.015028271989305534	0.31244585137974407
1.2047659804421869	0.9547628935697823	-0.06188552921354169	0.1213794166986388	-0.11025378783531975	0.016951462072143098	0.3098851883469992
1.2086618234950512	0.9543341900510488	-0.06181573557732463	0.12258165777769664	-0.10982783141582556	0.018873470984795086	0.30731043361131377
1.2126149503946881	0.9539008902710961	-0.061737320009643035	0.12379136952951991	-0.10938998308319044	0.020794347299757106	0.30472121208162356
1.2166262771956424	0.9534629920077015	-0.06165004689687691	0.12500847529466286	-0.10893993979293004	0.02271413495481054	0.3021171353869843
1.2206967362290015	0.9530204958404518	-0.061553674990850515	0.12623289200982893	-0.10847739115706033	0.02463287134095624	0.2994978036691225
1.2248272818699437	0.9525734047287778	-0.061447957155304815	0.12746453152624232	-0.10800201866408662	0.026550589416026147	0.2968628018743526
1.2290188874437464	0.9521217245672698	-0.06133264030247127	0.12870329921919624	-0.10751349589051402	0.02846731554811162	0.2942117018019511
1.2332725458792844	0.9516654643396952	-0.061207465255928024	0.12994909372797572	-0.1070114882972512	0.030383069160290103	0.29154406169368596
1.2375892739532528	0.9512046359013537	-0.06107216649486064	0.1312018077110883	-0.10649565259185341	0.032297863922315144	0.2888594236053143
1.2419701078158674	0.9507392547079229	-0.06092647215313749	0.132461326025835	-0.10596563711782331	0.034211704984825154	0.28615731624778895
1.2464161089464278	0.9502693394405001	-0.060770103698710574	0.13372752692354123	-0.10542108100260585	0.036124590839519646	0.2834372513192468
1.2509283617831866	0.9497949125333754	-0.060602775867503594	0.13500028079704535	-0.10486161429497824	0.03803651143496895	0.2806987250299742
1.2555079765603705	0.9493160001619477	-0.06042419642315373	0.13627945039964018	-0.10428685747115636	0.03994744853387091	0.277941216415272
1.260156090097997	0.9488326324641569	-0.060234065977106885	0.1375648904384784	-0.10369642118200553	0.0418573751169833	0.27516418692847083
1.264873866556515	0.9483448437806326	-0.06003207780898197	0.13885644712877054	-0.10308990600330979	0.043766254733754194	0.27236708005558824
1.2696624972448034	0.9478526730074736	-0.05981791772992719	0.1401539574627976	-0.10246690230933982	0.04567404043982892	0.26954932148416905
1.2745232021231756	0.9473561637891122	-0.05959126387658314	0.14145724891609146	-0.10182698993083066	0.0475806743888973	0.2667103182599617
1.2794572345999977	0.9468553643976925	-0.059351786334637696	0.1427661399780037	-0.10116973736550809	0.049486088617084735	0.26384945605922916
1.2844658755810852	0.946350328726554	-0.059099147270436435	0.14408043777456395	-0.10049470240894484	0.05139020158563451	0.26096610272342713
1.2895504390875858	0.9458411161208277	-0.058833000525486366	0.1453999387579509	-0.09980143126434499	0.0532929192159765	0.2580596050346856
1.2947122741223862	0.9453277916190543	-0.05855299136618377	0.14672442831876567	-0.09908945813008546	0.055194134334274135	0.2551292877286974
1.2999527617320956	0.9448104266929098	-0.05825875649991009	0.1480536791294808	-0.09835830545481353	0.05709372430344054	0.2521744552265938
1.305273321360844	0.9442890990852104	-0.05794992359088166	0.14938745183003568	-0.09760748291439149	0.05899155202310128	0.24919438808967617
1.310675403308482	0.9437638940410781	-0.05762611156528266	0.15072549215214995	-0.09683648833582531	0.06088746184799545	0.2461883472999455
1.316160496294573	0.9432349040731279	-0.057286930070636975	0.15206753182464042	-0.09604480651650477	0.0627812809108243	0.243155570029812
1.321730122995794	0.9427022299278005	-0.056931979645116725	0.15341328642495367	-0.09523190975187372	0.06467281610584985	0.24009527214012955
1.3273858392704234	0.9421659812032194	-0.05656085171167436	0.15476245415566797	-0.09439725787744224	0.06656185241214732	0.23700664855896786
1.3331292354607223	0.9416262767897863	-0.05617312845975697	0.1561147150906002	-0.09354029802674721	0.06844815188241417	0.23388887250567747
1.3389619342919883	0.9410832456544023	-0.05576838297429233	0.15746972957932248	-0.09266046491467704	0.07033145145886546	0.23074109655846597
1.3448855811270755	0.9405370283371456	-0.05534617996482627	0.1588271349186731	-0.09175718233741839	0.07221145841083783	0.2275624577619666
1.3509018479355277	0.9399877771702378	-0.05490607561448143	0.16018654525520243	-0.09082986266991501	0.07408785028646514	0.2243520752568456
1.3570124213010195	0.9394356579733949	-0.05444761862436778	0.16154754785101638	-0.0898779088528816	0.07596026983504571	0.22110905643307202
1.3632189967663155	0.9388808511363431	-0.053970350929000016	0.16290970093292337	-0.08890071552728585	0.07782832215855232	0.21783249955079137
1.3695232604822674	0.9383235537998178	-0.053473809517820325	0.1642725289025643	-0.08789767229002035	0.07969156827209854	0.2145215029422241
1.3759268813095167	0.9377639810295568	-0.05295752764165118	0.16563552009690705	-0.08686816548067205	0.08154952220578462	0.2111751685090539
1.3824314896777252	0.937202368083346	-0.05242103724463489	0.16699812194144592	-0.08581158224931784	0.08340164456629137	0.2077926120250198
1.3890386510846116	0.9366389729975758	-0.051863872121573014	0.1683597354303374	-0.08472731576235822	0.08524733523957867	0.20437297596385579
1.3957498397194485	0.9360740789795756	-0.05128557139057147	0.16971971018243381	-0.08361477069760659	0.0870859269259446	0.20091544198283062
1.4025663929100527	0.9355079981811136	-0.050685684992424034	0.171077336282434	-0.08247337227651952	0.08891667437547654	0.19741925298686974
1.4094894733635102	0.9349410744848794	-0.0500637790097161	0.17243183863454323	-0.08130257447418607	0.0907387470814658	0.19388373078098242
1.4165200082853657	0.934373687814645	-0.049419443558340576	0.17378236779095954	-0.08010187261929828	0.09255121726502276	0.19030830518928876
1.4236586283939212	0.933806257927018	-0.04875230136065516	0.1751279921730136	-0.07887081666029662	0.094353049791127	0.18669254273850494
1.430905584508126	0.9332392493729106	-0.04806201912847015	0.17646768765804008	-0.07760902899382281	0.09614308859431124	0.1830361862391896
1.4382606704198213	0.9326731751902717	-0.047348319199483985	0.1778003303178631	-0.07631622202979098	0.0979200473565283	0.17933919065916093
1.445723130662964	0.9321086009306266	-0.046610993445287345	0.1791246884637333	-0.07499221920804257	0.09968249924873163	0.17560176618221127
1.4532915610886397	0.9315461482384464	-0.04584991879106707	0.18043941582303225	-0.07363697818472015	0.10142886816044112	0.17182442443840948
1.4609638171335013	0.9309864967740439	-0.045065072841742146	0.1817430486159195	-0.07225061352277536	0.10315742505598736	0.16800802055511993
1.468736937954505	0.930430383911862	-0.04425654859491281	0.18303400773818246	-0.07083341724359657	0.10486629098737042	0.16415378719451806
1.476607080974849	0.9298786026979305	-0.04342456855467135	0.18431060479778474	-0.06938587799860788	0.10655344504110016	0.1602633635423555
1.4845695085583288	0.9293319953029088	-0.04256949352593061	0.18557105826740358	-0.06790869089364915	0.10821674544248369	0.15633879889240948
1.4926186081523127	0.9287914437364279	-0.0416918274516471	0.18681351546676767	-0.06640276081342728	0.10985395807103841	0.15238254052279718
1.500747964491268	0.9282578569941818	-0.04079221577520242	0.1880360821487606	-0.06486919528876327	0.11146279469969692	0.14839739702189236
1.508950496255927	0.9277321544672273	-0.03987143530289643	0.1892368599333366	-0.0633092839272788	0.11304096125283038	0.14438647135533264
1.5172186390840676	0.9272152475256302	-0.03893037693507932	0.19041398711165491	-0.06172446719222159	0.11458621019835522	0.14035307283760887
1.5255445601984485	0.9267080207966099	-0.03797002253741396	0.19156567935829402	-0.06011629693820174	0.11609639258622034	0.1363006152639146
1.5339203934624623	0.9262113142794917	-0.03699141704938739	0.19269026783706306	-0.05848639065226437	0.11756950652329645	0.13223250654892882
1.542338464269296	0.925725908399136	-0.035995639424239396	0.1937862300855029	-0.056836385348373986	0.1190037361417571	0.1281520444978455
1.5507914872541622	0.9252525129334049	-0.03498377474874617	0.1948522117835049	-0.055167894755210285	0.12039747869839187	0.1240623265474866
1.5592727192082898	0.9247917605267088	-0.03395689016044325	0.19588703803900848	-0.05348247375527067	0.1217493581203179	0.1199661815484866
1.5677760626525985	0.9243442045519462	-0.032916015738499275	0.1968897149557909	-0.05178159158069156	0.12305822607704656	0.11586612532660887
1.5762961290738338	0.9239103203076945	-0.03186212986049947	0.19785942393921174	-0.05006661254429688	0.12432315383092181	0.11176433531699334
1.5848282396265638	0.9234905101404411	-0.03079615228708348	0.19879550755536438	-0.0483387892831866	0.12554341333624644	0.1076626546956842
1.5933684093201368	0.9230851095742272	-0.02971893974735723	0.19969745355404797	-0.0465992597159574	0.12671845620405847	0.10356260366385579
1.6019132990097074	0.9226943949205022	-0.0286312861855896	0.20056487601309955	-0.04484905109698052	0.12784788913890208	0.09946540540660295
1.6104601503901208	0.9223185912871453	-0.027533925956777082	0.20139749601056633	-0.043089088284020825	0.12893144894850356	0.09537201941795215
1.6190067238091732	0.9219578799248973	-0.026427537485255278	0.20219512414325289	-0.04132020220667693	0.12996898010246108	0.09128317276663049
1.627551223363636	0.9216124055296266	-0.025312749346607728	0.2029576434693202	-0.03954314171011422	0.1309604129481063	0.08719939684638063
1.6360922379489462	0.9212822822330077	-0.02419014501960907	0.20368499562757378	-0.037758582806806266	0.13190574613013703	0.08312105598709789
1.644628673304262	0.9209675993554227	-0.02306026945222305	0.2043771677054849	-0.035967140422411246	0.13280503002616012	0.07904837996882269
1.6531597036795156	0.920668425811592	-0.021923633613178273	0.20503418225671108	-0.0341693765944659	0.1336583542962926	0.07498148684728734
1.6616847260335876	0.9203848139534726	-0.02078071915088017	0.20565608869268753	-0.032365808575064825	0.13446583722000957	0.07092040434437596
1.6702033179957412	0.920116802833312	-0.019631982932718468	0.2062429560542124	-0.030556916518488846	0.13522761681577336	0.06686508927066308
1.678715203206469	0.9198644208212285	-0.0184778609098898	0.20679486727839608	-0.028743149921225165	0.13594384388396163	0.06281544330739053
1.6872202300176904	0.9196276875026143	-0.017318770415465125	0.20731191509850624	-0.0269249314604644	0.1366146771445768	0.05877132235051361
1.6957183323902245	0.9194066158022689	-0.016155115080478476	0.20779419748920488	-0.025102664832031836	0.13724027775708833	0.054732554268653595
1.7042095272724358	0.9192012128403898	-0.014987284938414239	0.2082418159092842	-0.02327673495198731	0.13782080743980635	0.05069893928177683
1.712693898348886	0.919011481057867	-0.013815658477372286	0.2086548729699384	-0.02144751116500527	0.13835642581213678	0.04667025681825822
1.7211715691623832	0.9188374193758607	-0.012640606267210888	0.20903347004010217	-0.019615352854529016	0.13884728762464071	0.04264627741037676
1.7296427000768921	0.9186790236383886	-0.01146249137850062	0.2093777064174243	-0.017780610000144297	0.13929354198884952	0.03862676327116355
1.7381074921729316	0.9185362869119851	-0.010281668863203933	0.20968767880698522	-0.01594362226221076	0.139695331975713	0.0346114656034274
1.746566156517094	0.9184092003172423	-0.009098490097451742	0.20996347964115616	-0.014104725615529395	0.14005279268307164	0.030600138351617064
1.7550189276767774	0.9182977529785435	-0.007913300995328386	0.21020519730965134	-0.01226424942709562	0.1403660517516288	0.026592530978363258
1.7634660542170548	0.9182019323621852	-0.006726443441581071	0.21041291553795563	-0.010422518539439594	0.14063522875026882	0.02258839218182233
1.7719077936162686	0.9181217244707449	-0.00553825612758942	0.21058671306984145	-0.008579854416998057	0.14086043493007633	0.018587471533013253
1.7803444029507454	0.9180571140086042	-0.004349075996426308	0.21072666340355864	-0.006736577231644095	0.14104177302343648	0.01458952313409294
1.7887761548176548	0.9180080843196542	-0.0031592361362639603	0.21083283501202088	-0.004893002441595774	0.1411793376466793	0.010594297332591106
1.797203321382215	0.9179746175969626	-0.0019690681659251	0.21090529096418428	-0.0030494443352977385	0.14127321490405614	0.0066015475564200265
1.8056261653776424	0.9179566949061895	-0.000778903651313907	0.21094408894030978	-0.0012062180685293463	0.14132348248006252	0.0026110338635559217
1.8111374179094388	0.9179533709961352	-1.538282305355021e-13	0.21095128396651988	-5.81497306903489e-13	0.14133280446037016	1.3854251947054141e-12
