# Supplementary material for: Multi-orbit lunar GNSS constellation design with distant retrograde orbit and Halo orbit combination
Source: Sci Rep. 2023 Jun 22;13:10158. doi: 10.1038/s41598-023-37348-x (PMC10287729; doi:10.1038/s41598-023-37348-x)
Supplement: Supplementary file 1 — Supplementary Information. [file 41598_2023_37348_MOESM1_ESM.zip › supplement materials of the manuscript/Figure 3/Halo Orbit/L1N/544.csv]

Time (TU)	X (LU)	Y (LU)	Z (LU)	VX (LU/TU)	VY (LU/TU)	VZ (LU/TU)
0	0.91355566528293	0	0.2076654894420031	1.523345445714974e-14	0.15251974575934488	-1.3007941550158868e-13
0.003891230866425284	0.9135574202712342	0.0005934830585333183	0.20766189005035549	0.0009020190435846514	0.1525147468981465	-0.0018500023010919644
0.012171876810053179	0.9135728365363068	0.0018562531066109364	0.20763027087597138	0.0028213670905927277	0.1524708336467013	-0.005786896947257229
0.02045592415670318	0.9136041604010802	0.0031189903738409073	0.2075660181491979	0.0047409674552598355	0.15238159662323825	-0.009725529851881059
0.028743618319051555	0.9136514071342413	0.004381355900366537	0.20746908697723088	0.006660511243962665	0.1522469699135261	-0.013666101295933033
0.03703518456734826	0.9137145906807731	0.00564300650406601	0.20733942823410803	0.008579683925124731	0.1520668798543943	-0.017608803677069598
0.045330840009067216	0.913793723581121	0.006903596485573734	0.20717698867713227	0.010498168049032228	0.15184124512762803	-0.021553827826818545
0.053630807198291275	0.9138888170473463	0.008162779573308809	0.20698171073299154	0.012415646337958634	0.15156997637368091	-0.025501370113983235
0.061935300087953296	0.9139998807982722	0.00942020666344863	0.20675353277039804	0.01433179837891586	0.15125297645916597	-0.029451626407505045
0.07024451719213072	0.9141269228490505	0.010675524672854085	0.20649238945893952	0.016246299001794192	0.15089014084159816	-0.0334047894773786
0.07855865414685079	0.9142699495735097	0.011928378331690997	0.20619821155982157	0.01815882113712566	0.15048135712145735	-0.037361055637505115
0.08687789067578625	0.9144289653961132	0.0131784081100931	0.20587092647035793	0.02006903277879145	0.15002650561714997	-0.041320619228279024
0.09520239425743547	0.9146039727007573	0.014425250680621358	0.20551045831590142	0.02197659780867349	0.1495254592859377	-0.04528367506087499
0.10353230211412642	0.9147949712633611	0.015668536147164763	0.20511672901649416	0.023881171868420984	0.14897808497346077	-0.049250410558505764
0.11186773001603204	0.9150019581699257	0.016907889322178852	0.2046896583494893	0.02578240440869787	0.14838424324068886	-0.0532210106777635
0.12020875951176978	0.9152249272383816	0.0181429278002937	0.20422916503105804	0.027679935823523617	0.1477437895789594	-0.0571956525760757
0.12855543425551244	0.9154638685649038	0.019373261433429087	0.20373516754037893	0.029573396708828335	0.1470565752383311	-0.06117450462448072
0.13690774502151862	0.9157187676743044	0.0205984901866775	0.20320758576371845	0.0314624046034082	0.14632244916660203	-0.06515772004047407
0.1452656273829533	0.9159896049256441	0.021818203929862955	0.2026463421165565	0.033346563671339785	0.14554125919204672	-0.06914543656493705
0.1536289382481326	0.9162763541509062	0.023031979213711393	0.20205136426377043	0.035225459687605855	0.14471285539967843	-0.07313776605718827
0.16199745311512864	0.9165789818034793	0.024239379183580448	0.2014225868006925	0.03709865980596328	0.1438370920316788	-0.07713479396599526
0.17037083561445335	0.9168974450039017	0.025439949598769683	0.20075995524643794	0.03896570622513207	0.142913832578836	-0.0811365655547097
0.17874862346009424	0.9172316899247929	0.026633217411022158	0.2000634293704222	0.04082611371320094	0.1419429539186592	-0.08514307992045624
0.18713020244235734	0.9175816495229913	0.027818687818166266	0.19933298792330537	0.04267936464805285	0.14092435238830883	-0.08915427824703831
0.1955147696351023	0.9179472405207498	0.028995840060286417	0.1985686350004682	0.04452490192934669	0.13985795211945395	-0.09317002680698402
0.2039013130005265	0.9183283607642834	0.030164125840155757	0.19777040570169244	0.0463621258063108	0.13874371238574945	-0.09719010769251728
0.21228855597311777	0.9187248847014038	0.03132296319718843	0.19693837583194204	0.04819038334746338	0.13758164059525582	-0.1012141926096091
0.22067493103675037	0.9191366597416463	0.03247173488135276	0.19607266989398123	0.050008964696266735	0.13637180292324538	-0.10524183034438149
0.229058519440758	0.9195635006255702	0.0336097825340999	0.1951734734246592	0.05181709239984909	0.13511434105525247	-0.1092724177118496
0.23743701079843052	0.9200051842712292	0.03473640420182544	0.19424104453904584	0.05361391561685554	0.13380948789694236	-0.11330517968850043
0.24580765193996085	0.9204614436722499	0.035850850993929435	0.19327572771139281	0.05539850256457889	0.13245758651334347	-0.11733914396147649
0.25416719375250096	0.9209319612344611	0.03695232417036944	0.19227796902827657	0.05716983317724838	0.13105911127127196	-0.12137311398674576
0.26251186282829037	0.9214163631338798	0.038039976198146634	0.19124832959414576	0.05892679765681708	0.12961468657440647	-0.12540565342317156
0.2708373218209997	0.9219142128399925	0.039112910933068554	0.19018750104219354	0.060668193177029886	0.12812510876990574	-0.12943506448398429
0.2791386676867268	0.9224250067635744	0.040170189284873425	0.18909631687978162	0.06239272903853011	0.12659136247432343	-0.1334593839144462
0.2874104441822232	0.9229481710015776	0.04121083700977691	0.1879757618165436	0.06409903503239113	0.1250146343517501	-0.13747638523889746
0.29564669200885735	0.9234830609088064	0.04223385733003469	0.1868269753292042	0.06578567760235109	0.12339631909056378	-0.14148359869867763
0.30384102762746695	0.9240289633471174	0.04323824680801337	0.18565124967722643	0.0674511815343945	0.12173801785809557	-0.14547834472255355
0.3119867572676641	0.924585102391165	0.044223014839168844	0.1844500205654224	0.06909405809147413	0.1200415266477002	-0.1494577843482367
0.3200770243038651	0.9251506487399157	0.04518720601989089	0.18322484974208955	0.07071283873941447	0.11830881343127433	-0.15341898604399795
0.3281049733297232	0.9257247319544307	0.046129922912496214	0.18197740124445175	0.07230611067906154	0.11654198642546491	-0.15735900115273457
0.3360639253157708	0.9263064552148287	0.0470503482179333	0.1807094117820742	0.07387255277599059	0.11474325404451773	-0.16127494554243385
0.34394755001216915	0.9268949115749322	0.04794776452318856	0.17942265731745982	0.07541096896491363	0.11291487932350235	-0.16516408097956045
0.3517500087923604	0.9274891995078439	0.04882156856838633	0.17811892055634818	0.07692031391390539	0.11105913538853704	-0.16902388320490522
0.35946607941234227	0.9280884382117307	0.04967128158697933	0.1767999582868286	0.07839971343578273	0.10917826038880085	-0.17285210240513751
0.36709122935454747	0.9286917797188478	0.0504965523339435	0.175467475065512	0.07984847353794015	0.10727442108826206	-0.17664679953421994
0.37462166537573144	0.929298419439188	0.05129715638104671	0.1741230997502327	0.08126608391628098	0.10534968013245398	-0.18040637195239353
0.3820543246477589	0.9299076019789486	0.05207298843639319	0.17276837196804382	0.08265220979059469	0.10340597714802693	-0.18412955089538258
0.38938685817040364	0.9305186258887226	0.05282405365967929	0.17140473058233197	0.08400668216303904	0.10144511239639518	-0.1878153956892435
0.39661757924005536	0.931130844942673	0.05355045542378072	0.17003350959031446	0.08532948169395994	0.09946874081370319	-0.19146327088102447
0.40374539130929726	0.9317436668800363	0.05425238145651087	0.1686559395457737	0.08662071926633054	0.09747837381915656	-0.19507281309208685
0.41076972593654804	0.9323565521581182	0.05493009163667595	0.16727314889596817	0.08788061902453322	0.09547538087318089	-0.19864390288610353
0.4176904696924408	0.9329690109701303	0.05558390537858658	0.1658861692041282	0.08910950006881596	0.0934609965517634	-0.20217663089549792
0.42450788153962266	0.9335805986171747	0.05621418894126733	0.16449594416702362	0.09030775724246956	0.09143633310921218	-0.2056712587326215
0.4312225339167508	0.934190912249132	0.05682134580518387	0.16310333564787718	0.09147584690854166	0.08940238873316908	-0.2091281915728444
0.43783525437465737	0.9347995870776361	0.05740580778628018	0.1617091310084506	0.09261427347069312	0.08736005770611147	-0.21254795067060941
0.444347072915277	0.9354062925908467	0.057968027340040404	0.1603140505639057	0.09372357751637199	0.0853101407964624	-0.21593114840794775
0.45075917395998083	0.9360107287526241	0.05850847090097833	0.15891875521205645	0.09480432533827607	0.08325335597813699	-0.2192784653197831
0.4570728659085491	0.9366126234990413	0.059027614255541476	0.15752385120003362	0.09585710192952163	0.08119034500569616	-0.22259063590941017
0.4632895370150705	0.9372117286608155	0.05952593722841853	0.15612989864886256	0.09688250210220123	0.07912168560625571	-0.2258684269725308
0.469410642929769	0.9378078186755914	0.06000392137997356	0.15473741373120434	0.09788112725929393	0.07704789436511952	-0.2291126322092689
0.4754376794142338	0.9384006877369458	0.060462046773624364	0.15334687455807114	0.09885357996033486	0.07496943514605608	-0.2323240588422811
0.4813721659076719	0.9389901478532188	0.06090078990168561	0.15195872504685087	0.09980046053942349	0.07288672458884818	-0.23550351970639347
0.48721563312624316	0.9395760272155179	0.061320622130021304	0.1505733781389979	0.10072236456729616	0.07080013668507282	-0.23865182730740836
0.4929696106351706	0.9401581684971476	0.06172200832359779	0.14919121924957146	0.10161988047470796	0.06871000775316365	-0.24176978770106686
0.49863561895890585	0.9407364275591152	0.062105405956938815	0.14781260882317568	0.1024935880346835	0.066616640120633	-0.24485819666314848
0.5042151695020319	0.9413106729334154	0.06247126485333518	0.14643788308011893	0.10334405814035658	0.06452030308407536	-0.2479178400319402
0.5097097489126635	0.9418807836989153	0.06282002597826256	0.14506735864687895	0.10417185027933498	0.06242123980988082	-0.25094948546036633
0.5151208262428193	0.9424466496884262	0.06315212182784984	0.14370133165820131	0.1049775135715745	0.060319665852220046	-0.25395388655617
0.5204498409906533	0.9430081697260679	0.0634679756358167	0.14234008161670403	0.10576158495682954	0.05821577496273799	-0.2569317764568782
0.5256982077176969	0.9435652515914352	0.06376800168162956	0.14098387113372102	0.10652458992290985	0.05610973861619904	-0.25988387049829237
0.5308673157905052	0.9441178115006365	0.06405260529604752	0.13963294684359936	0.10726704250710814	0.05400170732583289	-0.2628108662061918
0.5359585210246919	0.9446657727291475	0.06432218246733903	0.13828754244995986	0.10798944417486749	0.05189181531710695	-0.26571343864238217
0.5409731550193352	0.9452090661392654	0.06457712045036143	0.13694787714133974	0.10869228526444238	0.04978017799688418	-0.26859224573212487
0.5459125180727615	0.9457476289690295	0.06481779749006646	0.13561415827815462	0.10937604408934926	0.04766689610254516	-0.27144792427315045
0.550777883006695	0.9462814048090289	0.0650445831458756	0.1342865811867048	0.11004118760845127	0.0455520553355857	-0.2742810921307799
0.5555704943145957	0.9468103430937862	0.06525783837763008	0.13296533016130446	0.11068817144050176	0.0434357278995477	-0.27709234775738756
0.5602915697908813	0.9473343988818286	0.06545791575706303	0.13165057876540373	0.11131744022621717	0.04131797293313279	-0.2798822711435906
0.5649423005016929	0.9478535324715947	0.06564515960488287	0.13034249055400365	0.11192942776615802	0.03919883761989476	-0.2826514238026377
0.5695238512609861	0.9483677090886916	0.06581990615745258	0.12904121963318996	0.11252455723261245	0.03707835804857064	-0.2854003490399726
0.5740373614049468	0.9488768986226966	0.06598248374756943	0.1277469111074751	0.11310324142233417	0.034956559898860665	-0.28812957239790876
0.5784839472143266	0.9493810755674769	0.06613321303851123	0.1264597010176564	0.11366588321557743	0.032833458289324505	-0.2908396031113389
0.5828646997809508	0.9498802184621044	0.06627240709566243	0.12517971756010296	0.11421287545216632	0.030709059733341783	-0.293530932805501
0.5871806871778855	0.9503743098307986	0.06640037161607905	0.12390708105005757	0.11474460136135894	0.028583362046079672	-0.29620403678885576
0.5914329579867116	0.9508633362981357	0.06651740517346293	0.1226419034293391	0.11526143513908932	0.026456353461709232	-0.29885937624313186
0.5956225364252388	0.9513472877537706	0.06662379922039277	0.12138429023636818	0.11576374149499817	0.024328015878394796	-0.3014973951953365
0.5997504277472452	0.9518261577071697	0.06671983838693345	0.12013433951604041	0.1162518764582168	0.02219832298556995	-0.3041185238695975
0.6038176166620133	0.9522999428537736	0.06680580057588423	0.11889214277259919	0.11672618732558812	0.02006724181510679	-0.30672317770511165
0.6078250679964519	0.9527686429089758	0.06688195712370569	0.11765778524161447	0.11718701288506085	0.01793473316064145	-0.3093117577619785
0.6117737290895677	0.9532322606570646	0.06694857298523282	0.11643134559972101	0.11763468383079766	0.01580075101777669	-0.3118846522661729
0.6156645286636058	0.953690801599384	0.06700590684408816	0.11521289673435804	0.11806952276706277	0.013665243849305151	-0.31444223589485776
0.6194983777982171	0.9541442738570548	0.06705421126596244	0.11400250585391423	0.1184918444556503	0.011528154722665005	-0.3169848704091396
0.6232761717965009	0.9545926881903138	0.06709373285164284	0.11280023428806596	0.11890195615236974	0.009389420886403314	-0.31951290590570885
0.6269987872849212	0.9550360574614492	0.06712471233510023	0.11160613878530432	0.11930015742179303	0.007248976007341831	-0.32202667888928616
0.6306670872545704	0.9554743970486436	0.06714738476267365	0.11042027026803707	0.11968674081208044	0.005106747888067926	-0.32452651566075175
0.6342819188112154	0.9559077244031987	0.06716197958890772	0.10924267488778568	0.12006199173249336	0.002962660268139628	-0.32701273084218513
0.6378441135661048	0.9563360589262027	0.06716872080626467	0.10807339423599459	0.12042618862165468	0.0008166331429036947	-0.3294856276466702
0.6413544890947387	0.9567594219815259	0.06716782707098366	0.10691246518672215	0.12077960322006744	-0.0013314175978269885	-0.33194549890164815
0.6448140042006755	0.957177855547308	0.06715951127703595	0.10575986827915092	0.12112251595594715	-0.003481676963526768	-0.3343927374365775
0.6482246044307506	0.9575915250178373	0.06714397423753192	0.10461524132867656	0.12145529670736546	-0.005634976096941838	-0.3368284481300255
0.6515870727178363	0.9580004589157765	0.06712141075652532	0.10347859677862446	0.12177819248138387	-0.007791453130689888	-0.33925292554990816
0.6549021701720127	0.9584046861253004	0.06709201076294027	0.10234994619917595	0.12209144333129637	-0.009951245052293594	-0.341666449358692
0.658170641522816	0.9588042364164563	0.06705595944940623	0.10122929878118793	0.1223952830363581	-0.012114490527506848	-0.34406928805080156
0.6613932201243724	0.9591991409315952	0.06701343734855827	0.10011665989629459	0.12268993969176102	-0.014281332749545878	-0.34646170257480163
0.6645706240303421	0.9595894315873091	0.06696462049268342	0.09901203269479104	0.12297563545684251	-0.01645191645292374	-0.348843943431456
0.6677035582614698	0.9599751412373858	0.06690968051047412	0.09791541757950012	0.12325258688191854	-0.018626389001524857	-0.35121625229741804
0.6707927152884006	0.960356303623614	0.06684878473266288	0.09682681227320931	0.12352100506074738	-0.020804900349577885	-0.35357886236424035
0.6738387751809521	0.9607329532902628	0.06678209630018618	0.09574621199320967	0.12378109575036778	-0.02298760278906278	-0.3559319984276931
0.6768424057396425	0.9611051255005906	0.06670977427192479	0.0946736096255429	0.12403305948802983	-0.025174650688997213	-0.3582758769575355
0.6798042623696092	0.9614728561253871	0.06663197373878378	0.09360899598594519	0.12427709168576115	-0.027366200045669496	-0.36061070595675815
0.682724989529308	0.9618361817311272	0.06654884589383783	0.09255235950683158	0.12451338285207429	-0.02956240921035227	-0.36293668606240115
0.6856052199260738	0.9621951393926503	0.06646053815583396	0.09150368672307439	0.1247421186232389	-0.031763437979888405	-0.365254009882635
0.6884455748841761	0.9625497666546083	0.06636719426428864	0.09046296233426686	0.12496347989196341	-0.03396944753963403	-0.36756286224045365
0.6912466653794871	0.9629001015801237	0.06626895434638189	0.08943016901169736	0.12517764298295309	-0.03618060095640189	-0.36986342097373626
0.6940090921408634	0.9632461826868579	0.06616595500666723	0.08840528753495042	0.1253847797496806	-0.03839706298897425	-0.37215585699793247
0.696733445171604	0.9635880488133018	0.06605832943961597	0.08738829714105081	0.1255850576277185	-0.04061899942387504	-0.37444033387453457
0.6994203044898817	0.9639257391406549	0.06594620749692412	0.08637917541785557	0.1257786397788358	-0.042846577384382	-0.3767170083816685
0.7020702401520199	0.9642592931279733	0.0658297157778424	0.08537789845613777	0.12596568517808204	-0.045079965082191656	-0.3789860304954194
0.7046838128044185	0.9645887505166425	0.06570897769471355	0.08438444079698693	0.12614634873640898	-0.04731933202006787	-0.3812475438215494
0.7072615736755935	0.9649141512672234	0.06558411355934357	0.08339877558374945	0.1263207813805573	-0.0495648487418326	-0.3835016855546588
0.7098040642868955	0.9652355354630923	0.06545524068451478	0.08242087482004591	0.12648913011415577	-0.05181668632304312	-0.38574858617685365
0.712311818237587	0.9655529434788285	0.06532247337769632	0.08145070882439402	0.12665153821371916	-0.054075017710936354	-0.3879883709922203
0.7147853592677695	0.9658664156805347	0.06518592312067362	0.08048824711098694	0.12680814517569938	-0.05634001578059716	-0.3902211583751321
0.7172252027973555	0.9661759925677467	0.06504569857213315	0.07953345793006007	0.1269590868924463	-0.05861185447006945	-0.3924470610859426
0.7196318562859445	0.9664817147689394	0.06490190562148515	0.07858630825088113	0.12710449574394395	-0.060890708923089024	-0.3946661865726911
0.7220058182812892	0.9667836228723907	0.06475464752092623	0.07764676425843654	0.12724450060957718	-0.0631767543860091	-0.39687863605647483
0.7243475793025206	0.9670817574918188	0.06460402491075946	0.0767147911286005	0.12737922699190515	-0.0654701668159436	-0.3990845052883251
0.7266576218413323	0.9673761592220833	0.06445013589269241	0.07579035314368973	0.1275087970834792	-0.06777112268033635	-0.4012838845052962
0.7289364211101813	0.967666868691949	0.06429307605106951	0.07487341350484605	0.12763332987346918	-0.07007979951134032	-0.4034768591003448
0.7311844436871651	0.967953926350339	0.0641329386162855	0.07396393498615773	0.12775294113696364	-0.07239637434349962	-0.405663508272909
0.7334021497022482	0.9682373727060289	0.06396981438271214	0.07306187916063746	0.12786774361629213	-0.07472102574337587	-0.407843907086325
0.7355899911643703	0.9685172480764983	0.06380379189378291	0.07216720717836805	0.12797784699156423	-0.07705393191378626	-0.4100181247987553
0.737748413309556	0.9687935927240511	0.06363495741086421	0.0712798793198337	0.12808335801071913	-0.07939527191270437	-0.4121862261300855
0.7398778541651455	0.9690664467655464	0.06346339500930195	0.07039985526944878	0.12818438052412828	-0.08174522502653585	-0.4143482707860714
0.7419787446807306	0.9693358501558919	0.06328918663317212	0.06952709415740202	0.12828101554818605	-0.08410397072747741	-0.41650431353080264
0.7440515089297773	0.969601842681987	0.06311241214232628	0.0686615545689404	0.12837336133043376	-0.0864716887175348	-0.4186544043331115
0.7460965642568637	0.9698644639510398	0.06293314936165774	0.06780319457272527	0.1284615134102077	-0.08884855892272928	-0.42079858846084756
0.7481143215019086	0.9701237533900505	0.06275147412148618	0.06695197171357961	0.12854556468074455	-0.09123476158720834	-0.4229369066590522
0.7501051855801409	0.9703797502923108	0.06256746026165616	0.06610784285005081	0.1286256054629707	-0.09363047781733069	-0.42506939571862346
0.7520695537170746	0.9706324935634588	0.062381179852696714	0.06527076498530258	0.12870172348466938	-0.09603588729394288	-0.42719608652509455
0.7540078184527221	0.9708820220819517	0.06219270297317962	0.06444069407199866	0.12877400404905273	-0.09845117174243288	-0.42931700722366917
0.7559203649656137	0.971128374330016	0.062002098016795154	0.06361758622860787	0.128842529977296	-0.10087651151811905	-0.43143218027098473
0.7578075732246441	0.9713715886467894	0.061809431539760776	0.06280139689573709	0.1289073817365297	-0.10331208811321917	-0.4335416247163667
0.7596698168046897	0.9716117030529919	0.06161476842990884	0.06199208141774127	0.12896863744126427	-0.10575808252305803	-0.4356453548393545
0.7615074633098854	0.9718487552834756	0.06141817191936815	0.06118959493474045	0.12902637291422958	-0.1082146756080417	-0.437743380540564
0.7633208751756444	0.9720827828696925	0.06121970354937247	0.06039389210190745	0.1290806617542046	-0.11068204902287518	-0.4398357081947972
0.7651104091331757	0.9723138230505357	0.06101942327475964	0.05960492738901913	0.12913157535931397	-0.11316038438330929	-0.44192233998800673
0.7668764157920409	0.972541912699048	0.06081738956296739	0.05882265533361105	0.12917918295785952	-0.11564986251374705	-0.4440032733481189
0.7686192410945712	0.9727670884916826	0.060613659278386314	0.05804702996363965	0.12922355168886232	-0.1181506653296701	-0.4460785025781612
0.7703392249592343	0.9729893867153221	0.06040828788432517	0.057278005461146225	0.12926474660399573	-0.12066297378897303	-0.44814801719111585
0.7720367029460077	0.9732088434654165	0.06020132929336226	0.056515535481617245	0.12930283074701193	-0.12318697015618248	-0.4502118038295526
0.7737120044951057	0.9734254944019913	0.05999283612353437	0.055759574001895046	0.12933786514868384	-0.1257228352871597	-0.45226984407331244
0.7753654540497709	0.9736393748790453	0.05978285961160042	0.05501007487899113	0.12936990889128003	-0.12827075010281339	-0.454322115704788
0.7769973718625048	0.9738505200338556	0.059571449550900595	0.05426699153895606	0.1293990191571041	-0.1308308967323052	-0.4563685936541868
0.7786080724471431	0.9740589645723267	0.059358654531065924	0.053530277734535295	0.1294252512327556	-0.13340345599038725	-0.45840924800323957
0.7801978663051337	0.9742647429785122	0.05914452175659116	0.05279988681371258	0.12944865857323296	-0.13598860995116566	-0.46044404607466716
0.7817670580355512	0.9744678892567523	0.058929097340083086	0.052075772639120256	0.12946929280491132	-0.13858653877085306	-0.46247294995059457
0.7833159485794183	0.9746684372094534	0.058712426041469146	0.051357888609645345	0.12948720379073034	-0.14119742419404016	-0.4644959192635107
0.784844833901687	0.9748664202543073	0.058494551484704296	0.050646188316221134	0.12950243964116337	-0.1438214472857048	-0.46651290943469353
0.7863540055386581	0.9750618714834716	0.05827551612219436	0.049940625339202946	0.12951504675167555	-0.14645878920075814	-0.468523872300746
0.7878437505286329	0.9752548236433909	0.058055361282827206	0.04924115332894197	0.1295250698310812	-0.14910963093679155	-0.4705287559434836
0.7893143513005385	0.9754453091096296	0.05783412722774812	0.04854772610668621	0.12953255193022845	-0.15177415298556557	-0.4725275044511029
0.7907660861113651	0.9756333599332383	0.0576118531234486	0.04786029750603193	0.1295375344730837	-0.15445253597175068	-0.4745200584215543
0.7921992294661673	0.9758190078853046	0.05738857701085932	0.04717882121710955	0.12954005728331097	-0.1571449613339693	-0.4765063554711532
0.7936140506836489	0.976002284261688	0.057164336064310775	0.04650325151278287	0.12954015860786344	-0.1598516085027449	-0.4784863281640082
0.7950108159084852	0.9761832201346351	0.056939166313750574	0.045833542335552514	0.1295378751464914	-0.16257265854279634	-0.48045990671325245
0.7963897868234242	0.976361846177267	0.056713102879996445	0.045169647952432335	0.1295332420744477	-0.16530829160154248	-0.48242701710987185
0.7977512212249335	0.976538192729831	0.05648617991814744	0.04451152272210604	0.1295262930672375	-0.16805868787025732	-0.4843875818379801
0.7990953733029842	0.9767122898279688	0.056258430602374954	0.04385912099891598	0.12951706032157728	-0.17082402804376948	-0.4863415201995611
0.8004224928749138	0.9768841670958464	0.05602988728790221	0.043212397544046155	0.12950557458323478	-0.17360449162152916	-0.48828874711514925
0.8017328258598464	0.9770538538003065	0.05580058146723287	0.04257130733725369	0.12949186516895628	-0.17640025769208562	-0.49022917370245495
0.8030266149759405	0.977221378934156	0.05557054367886894	0.04193580527314059	0.12947595998033193	-0.17921150630087446	-0.49216270822323754
0.8043040990080464	0.977386771114611	0.055339803664776456	0.04130584655547522	0.1294578855314219	-0.18203841678064875	-0.49408925491652983
0.8055655134462341	0.9775500586595475	0.05510839028707953	0.04068138641982504	0.1294376669612002	-0.18488116901237409	-0.4960087148626198
0.8068110897933772	0.9777112694917077	0.05487633168404755	0.040062380511334234	0.12941532806388112	-0.18773994174834197	-0.4979209848419497
0.8080410560027345	0.9778704311894794	0.05464365522286976	0.0394487847054524	0.12939089130364226	-0.19061491341452563	-0.49982595789079826
0.809255636679854	0.9780275710073892	0.05441038749086467	0.03884055504168906	0.12936437782972296	-0.19350626244309635	-0.5017235235182451
0.8104550534888193	0.978182715923241	0.05417655424336324	0.038237647551983805	0.12933580748406	-0.1964141681451137	-0.5036135682583947
0.8116395242104989	0.9783358925111124	0.05394218061346783	0.037640018765731496	0.12930519884015693	-0.19933880832251585	-0.505495974099519
0.8128092634336993	0.9784871270258435	0.05370729100833737	0.03704762539679939	0.12927256920622035	-0.20228036075700387	-0.5073706194609199
0.8139644829330113	0.9786364454471295	0.053471909057969	0.03646042418212723	0.1292379346296128	-0.2052390040634191	-0.5092373797127889
0.8151053908376104	0.9787838733675301	0.053236057809277086	0.03587837233390932	0.1292013099365826	-0.20821491545669568	-0.5110961257440663
0.8162321921578289	0.9789294360562402	0.05299975964854645	0.03530142730444548	0.12916270873468302	-0.21120827190896815	-0.5129467246991578
0.8173450889398644	0.9790731584749267	0.05276303629448349	0.034729546736404444	0.12912214342250175	-0.2142192504282975	-0.5147890401344489
0.8184442800992815	0.9792150652522574	0.05252590885856429	0.03416268857719208	0.12907962521017338	-0.21724802747781477	-0.5166229316449931
0.8195299618963625	0.9793551807414742	0.052288397767331136	0.03360081086226245	0.12903516411518728	-0.22029478014962675	-0.5184482555576947
0.8206023272798759	0.9794935289320534	0.05205052292905608	0.033043872081830114	0.12898876900199474	-0.22335968420909705	-0.5202648637330887
0.8216615663644666	0.9796301335078875	0.05181230365608722	0.03249183096278968	0.12894044757781173	-0.22644291525092872	-0.5220726042552712
0.8227078663934638	0.9797650178391731	0.051573758696867575	0.031944646514890686	0.12889020640719476	-0.22954464845204073	-0.5238713212668257
0.8237414118865561	0.9798982049982857	0.0513349062259575	0.031402277980027836	0.12883805091771228	-0.23266505886261804	-0.525660855118739
0.8247623846169874	0.9800297177538048	0.05109576387181925	0.030864684869758612	0.12878398541279995	-0.2358043212038551	-0.5274410422295239
0.8257709635795925	0.9801595785635121	0.05085634874753713	0.030331827007814324	0.12872801308559212	-0.2389626096163686	-0.5292117149231905
0.8267673248259891	0.9802878095504506	0.05061667751464867	0.02980366464338461	0.1286701360413093	-0.24214009695629074	-0.530972701026267
0.8277516422925422	0.9804144326068608	0.05037676620692967	0.02928015803714973	0.12861035526089257	-0.24533695727181298	-0.5327238252225099
0.8287240869490747	0.980539469282085	0.05013663045600325	0.02876126793602698	0.1285486706603308	-0.24855336295588754	-0.534464907445639
0.8296848272753328	0.9806629408415057	0.049896285399351786	0.028246955344805456	0.12848508107424264	-0.25178948609302637	-0.536195763610499
0.8306340293051929	0.9807848682699194	0.049655745689717014	0.027737181525229446	0.12841958426231512	-0.2550454984681428	-0.5379162055879442
0.8315718565929784	0.9809052722650117	0.049415025524075146	0.027231908036579662	0.12835217692086195	-0.2583215713044548	-0.5396260410373163
0.832498469845902	0.9810241731881288	0.04917413876094632	0.026731096957253012	0.1282828547206387	-0.26161787377659407	-0.5413250726202289
0.8334140279288823	0.9811415911912709	0.04893309868177288	0.02623471036476104	0.12821161224272473	-0.26493457638108064	-0.5430130997271084
0.8343186870207286	0.9812575461068812	0.04869191822858168	0.025742710812394765	0.12813844304879132	-0.2682718478071939	-0.5446899168262556
0.8352126011194559	0.9813720575108772	0.04845060989235418	0.02525506107722729	0.12806333965163774	-0.2716298565722452	-0.5463553142806673
0.836095921820555	0.981485144692504	0.04820918579153886	0.024771724301390702	0.12798629354112995	-0.27500877004025587	-0.5480090778273033
0.8369687983102081	0.9815968266518785	0.047967657695541184	0.024292664017336266	0.1279072951948909	-0.27840875417956584	-0.5496509884474832
0.8378313777618622	0.981707122149192	0.04772603693505266	0.023817843950696985	0.12782633405102925	-0.2818299749150677	-0.5512808229996122
0.8386838051327116	0.9818160496771516	0.04748433447576984	0.023347228150982297	0.12774339853255526	-0.28527259719078285	-0.5528983537288918
0.8395262231044229	0.9819236274520206	0.047242560954971015	0.022880781044208872	0.12765847606144315	-0.28873678452922985	-0.5545033480405647
0.8403587722950336	0.9820298734393668	0.047000726640441394	0.022418467335215925	0.12757155304557882	-0.29222269969404885	-0.5560955687890409
0.8411815913435164	0.9821348053635508	0.04675884142297705	0.021960251978882104	0.12748261487550783	-0.29573050488498703	-0.5576747743301824
0.8419948165974964	0.9822384406666891	0.04651691492618173	0.021506100372414613	0.1273916459647226	-0.29926036022024327	-0.5592407178098731
0.8427985824122503	0.9823407965456789	0.04627495643812058	0.02105597820768965	0.1272986297255925	-0.3028124247827189	-0.5607931476227088
0.8435930210569366	0.9824418899391718	0.046032974957319964	0.020609851541573746	0.12720354858666325	-0.30638685600788024	-0.562331807119108
0.8443782631572149	0.9825417375828508	0.045790979074849504	0.020167686564587044	0.12710638394518767	-0.30998381148972026	-0.5638564353516665
0.8451544369905208	0.9826403559187936	0.04554897720697365	0.01972945001412814	0.12700711625825478	-0.3136034455921378	-0.5653667655976045
0.845921669287797	0.9827377611964998	0.0453069773655188	0.01929510874006363	0.12690572494978286	-0.3172459129087809	-0.5668625268031989
0.8466800844929133	0.9828339693779294	0.04506498740603414	0.018864630139587137	0.1268021885113884	-0.3209113645923276	-0.5683434420314982
0.847429805673027	0.9829289962522301	0.04482301475666298	0.01843798165787462	0.12669648438678532	-0.324599952481302	-0.5698092301266543
0.8481709535115305	0.9830228573072269	0.04458106675672894	0.018015131375985063	0.12658858911565568	-0.3283118239998612	-0.5712596036369941
0.8489036472649062	0.9831155678500129	0.04433915036595555	0.017596047482744598	0.12647847820618963	-0.3320471266062166	-0.5726942705750429
0.8496280042696778	0.9832071429437517	0.04409727233952658	0.017180698570680417	0.1263661262096172	-0.33580600514964914	-0.5741129333448549
0.8503441401547832	0.9832975974339238	0.04385543917499061	0.016769053530131972	0.12625150669480809	-0.3395886027019781	-0.5755152890492256
0.8510521690054287	0.9833869459683626	0.043613657071366496	0.016361081469468703	0.12613459222536932	-0.3433950612270516	-0.5769010297028296
0.8517522028711889	0.9834752029345902	0.04337193211250078	0.015956752013091793	0.12601535444557613	-0.3472255187093663	-0.5782698411625051
0.8524443521980005	0.9835623825138692	0.04313027013771362	0.015556035067879179	0.12589376401776584	-0.3510801111715063	-0.5796214038684268
0.8531287258492367	0.9836484986833144	0.042888676748709116	0.015158900824725	0.12576979062234123	-0.35495897257533776	-0.5809553927809232
0.8538054310419336	0.9837335652073746	0.04264715734675231	0.01476531980924916	0.12564340297374144	-0.35886223422683694	-0.5822714771529679
0.8544745734888409	0.9838175956552428	0.04240571709698891	0.014375262812820238	0.1255145687990363	-0.36279002534484844	-0.5835693207047661
0.8551362571136912	0.9839006033646901	0.042164361046258	0.013988701071995891	0.12538325489823648	-0.3667424711292954	-0.5848485809717074
0.8557905844798264	0.9839826014955183	0.04192309398354159	0.013605606031948304	0.12524942706759928	-0.3707196950075273	-0.5861089100379249
0.8564376566176961	0.9840636030075053	0.041681920515789075	0.01322594945961818	0.12511305013665572	-0.37472181738405724	-0.5873499541032968
0.8570775729215246	0.984143620647174	0.04144084512197179	0.012849703517385574	0.12497408799710688	-0.3787489547036697	-0.5885713531924388
0.8577104313311734	0.9842226669702934	0.041199872100807756	0.012476840669190229	0.12483250357199421	-0.38280122027024854	-0.5897727414136963
0.8583363284299849	0.984300754353793	0.040959005546920085	0.012107333634880079	0.12468825879834389	-0.38687872461527195	-0.5909537470528498
0.8589553592124429	0.9843778949665086	0.04071824945399862	0.011741155539296624	0.12454131468613322	-0.39098157370893993	-0.5921139920459186
0.8595676171755535	0.9844541007804399	0.04047760769609791	0.011378279870835508	0.12439163130768163	-0.3951098691963939	-0.5932530920743234
0.8601731947194186	0.9845293836203846	0.040237083883589445	0.01101868025547116	0.12423916770545197	-0.3992637108157603	-0.5943706572268852
0.8607721826953246	0.9846037551074597	0.03999668155335242	0.010662330735646746	0.12408388200719697	-0.4034431930832461	-0.5954662910755096
0.8613646704395678	0.9846772266632734	0.03975640417256358	0.010309205762309988	0.12392573143085901	-0.4076484051172865	-0.5965395906751547
0.8619507462679702	0.9847498095711243	0.03951625495226582	0.009959279911268232	0.12376467216105223	-0.4118794338192723	-0.5975901473899208
0.8625304969661651	0.9848215149126343	0.03927623706658463	0.009612528197484527	0.12360065949114368	-0.4161363599643918	-0.598617545896823
0.8631040079715463	0.984892353590288	0.039036353594448514	0.009268925977708283	0.12343364778693337	-0.42041925910605854	-0.5996213644606595
0.8636713635949308	0.9849623363547277	0.03879660744013761	0.008928448827998453	0.12326359043078296	-0.4247282029001898	-0.6006011752618943
0.8642326468263828	0.9850314737806676	0.03855700142682294	0.008591072669995335	0.12309043988556927	-0.4290632573433958	-0.6015565439961276
0.864787939494751	0.9850997762865176	0.03831753824213233	0.008256773685109799	0.12291414765615029	-0.433424483645202	-0.6024870300968234
0.8653373219263214	0.9851672540923967	0.03807822059914548	0.00792552852993649	0.12273466440948316	-0.4378119351741032	-0.6033921861215228
0.8658808736581959	0.9852339173078075	0.03783905094028031	0.007597313916039429	0.12255193975587161	-0.44222566274705183	-0.6042715588967742
0.8664186728588983	0.9852997758603708	0.03760003170003063	0.007272106968144441	0.1223659224441602	-0.4466657097163507	-0.6051246885105709
0.8669507963760137	0.9853648395018383	0.03736116530049794	0.006949885205294633	0.12217656036566737	-0.4511321118745074	-0.6059511083843613
0.8674773200416425	0.9854291178455413	0.03712245402854855	0.006630626365151056	0.12198380046169563	-0.4556248995939882	-0.6067503457354827
0.8679983184770669	0.9854926203425298	0.03688390013548502	0.006314308530928593	0.12178758880505329	-0.4601440958253166	-0.6075219212519464
0.8685138655099309	0.9855553563324437	0.03664550565766342	0.00600090988656014	0.1215878704548481	-0.46468971935669756	-0.6082653496910917
0.8690240336223305	0.985617334976279	0.036407272680750974	0.005690409060063009	0.1213845896768723	-0.4692617796622537	-0.6089801390487851
0.8695288939673398	0.9856785652587334	0.03616920335002042	0.005382785122627755	0.12117768996619739	-0.47386027647203866	-0.6096657906346864
0.8700285170754187	0.9857390560740289	0.03593129955047822	0.00507801716634972	0.12096711377662861	-0.47848520576990206	-0.6103218000516197
0.8705229721154784	0.9857988161363407	0.035693563265964824	0.00477608476208814	0.120752802837082	-0.483136552701084	-0.6109476561956837
0.8710123277705253	0.9858578540858113	0.035455996171491845	0.004476967432641551	0.12053469779321423	-0.48781429935368026	-0.6115428424008189
0.8714966511678303	0.9859161783593813	0.03521860015945655	0.004180645313514148	0.12031273868957745	-0.49251841427956694	-0.6121068351150115
0.871976008518947	0.9859737972683976	0.034981377046066645	0.0038870987696934716	0.12008686471813641	-0.4972488580156843	-0.612639104776177
0.8724504652013032	0.98603071900847	0.0347443285403254	0.0035963083525004506	0.1198570141942958	-0.5020055835380802	-0.6131391159268147
0.8729200856686536	0.9860869516487643	0.034507456297649966	0.0033082548611160544	0.1196231246143116	-0.5067885350225032	-0.613606327145101
0.8733849333983936	0.9861425031258457	0.034270761957430444	0.0030229193816330947	0.11938513270253823	-0.5115976468893138	-0.6140401910517083
0.8738450708168384	0.9861973812349986	0.03403424719375043	0.002740283339647316	0.11914297447697501	-0.5164328425476521	-0.6144401543319039
0.8743005596020063	0.9862515936665709	0.03379791357177315	0.002460328320758132	0.11889658511682799	-0.5212940371084707	-0.6148056580942879
0.8747514605680442	0.9863051479922638	0.03356176261569027	0.0021830361476045165	0.1186458990411645	-0.5261811358120306	-0.6151361378294316
0.8751978337885541	0.986358051679898	0.03332579575339234	0.0019083888100159688	0.11839084986138654	-0.5310940349764262	-0.6154310235774927
0.8756397380468617	0.9864103120285053	0.03309001461850689	0.001636368809235349	0.1181313707246356	-0.5360326154779603	-0.6156897396857058
0.8760772316372887	0.9864619362635474	0.032854420638118345	0.001366958670702983	0.11786739388651186	-0.5409967510987144	-0.6159117054697956
0.87651037195859	0.9865129314888603	0.032619015256370475	0.0011001411997095874	0.11759885096703365	-0.5459863036642503	-0.6160963350495273
0.8769392157841454	0.9865633047186676	0.03238379979751433	0.000835899320412636	0.1173256728119074	-0.5510011257216261	-0.6162430375964051
0.8773638186800615	0.9866130628094395	0.03214877579484408	0.0005742164396777491	0.1170477898932676	-0.5560410532986152	-0.6163512172786292
0.8777842356883147	0.9866622125404636	0.03191394462765761	0.0003150760313277234	0.11676513191282256	-0.56110591338458	-0.6164202736852553
0.8782005214124959	0.9867107606237097	0.03167930747597926	0.00005846158814577519	0.11647762775239537	-0.5661955247677922	-0.6164496018836404
0.8786127292515409	0.9867587136145587	0.031444865759544964	-0.00019564290089357322	0.11618520602809373	-0.5713096883108885	-0.6164385924965293
0.8790209121943474	0.9868060780047883	0.031210620700740724	-0.00044725343568849634	0.11588779458164321	-0.5764481961737594	-0.6163866319717415
0.8794251230769539	0.9868528602520543	0.030976573175888842	-0.0006963861588319305	0.11558532029003088	-0.5816108349786561	-0.6162931025422703
0.8798254135088428	0.986899066655478	0.030742724339578142	-0.0009430566891363696	0.11527770988034981	-0.5867973718890962	-0.6161573825433649
0.8802218342867779	0.9869447034042407	0.03050907540193409	-0.0011872803723745563	0.11496488968819951	-0.592007559175738	-0.6159788466912216
0.8806144356789782	0.9869897766105887	0.03027562747072244	-0.0014290724521006774	0.11464678547583178	-0.5972411374875475	-0.6157568661996687
0.88100326715636	0.9870342922791057	0.030042381717872137	-0.0016684478999114327	0.11432332268257284	-0.6024978319057586	-0.6154908091288395
0.8813883776534178	0.9870782563369022	0.029809339232752	-0.001905421572071212	0.11399442625458837	-0.6077773549953556	-0.6151800404848233
0.8817698154701575	0.9871216746225177	0.029576501087448484	-0.00214000814511645	0.11366002076127796	-0.6130794051212768	-0.6148239225035279
0.8821476285246209	0.9871645529147639	0.029343868188517634	-0.0023722222671655364	0.11332003020761629	-0.6184036696192379	-0.6144218146287316
0.8825218637924515	0.9872068968692232	0.02911144162790186	-0.002602078209546051	0.11297437857345204	-0.6237498165596935	-0.6139730743329722
0.882892567993215	0.9872487120963421	0.02887922226764192	-0.0028295902849059993	0.11262298923886394	-0.6291175040276248	-0.613477056660434
0.8832597871686635	0.9872900041137066	0.028647211005749792	-0.0030547725842857525	0.11226578540335373	-0.6345063738269127	-0.6129331149343056
0.8836235667636685	0.9873307783554771	0.028415408734167286	-0.0032776390233758986	0.11190269006158886	-0.6399160522105014	-0.6123406009839234
0.8839839519087056	0.9873710402041526	0.028183816164216217	-0.0034982035119432227	0.1115336257607691	-0.645346153756003	-0.6116988649481132
0.8843409869398909	0.9874107949369678	0.027952434139181442	-0.0037164796563645226	0.11115851512669886	-0.6507962738567117	-0.6110072563686312
0.8846947160160407	0.9874500477949106	0.02772126324279553	-0.0039324811337071545	0.1107772802718598	-0.6562659977111944	-0.6102651233647108
0.8850451825955282	0.9874888039244797	0.027490304142167205	-0.004146221368255398	0.11038984338106163	-0.6617548920717639	-0.6094718138996584
0.8853924296279437	0.9875270683992882	0.027259557471089636	-0.0043577136455753025	0.10999612656558592	-0.6672625077748162	-0.6086266757815582
0.8857364996477274	0.9875648462304986	0.02702902377314794	-0.004566971166221584	0.10959605180329014	-0.6727883809121687	-0.6077290567560252
0.8860774348169541	0.987602142371494	0.02679870347635292	-0.0047740070681625574	0.10918954092584147	-0.6783320332801396	-0.6067783046617954
0.8864152767933169	0.9876389617034379	0.026568596986016973	-0.00497883434309393	0.10877651581622365	-0.6838929699832773	-0.6057737680870326
0.8867500667877523	0.9876753090417195	0.02633870465140987	-0.0051814658682776795	0.10835689839163734	-0.6894706800564054	-0.6047147965695451
0.8870818455784495	0.9877111891375637	0.026109026760945928	-0.005381914411787928	0.10793061063485519	-0.6950646364146469	-0.6036007408998668
0.8874106535219239	0.987746606679301	0.025879563539091568	-0.005580192635967929	0.10749757462899669	-0.7006742957689464	-0.6024309534346428
0.8877365306732781	0.9877815663053107	0.025650315065912192	-0.005776313166521512	0.10705771244307408	-0.706299100449906	-0.6012047879900528
0.8880595163825346	0.987816072560797	0.02542128156568455	-0.005970288346430704	0.10661094672889233	-0.7119384711752591	-0.5999216017349791
0.8883796498774704	0.9878501299603877	0.025192463001401984	-0.006162130583590497	0.10615719998709051	-0.7175918168541427	-0.5985807533792277
0.888696969840929	0.9878837429428846	0.024963859376904606	-0.006351852093396652	0.10569639519335487	-0.7232585270316949	-0.5971816051661354
0.8890115145184514	0.9879169158829867	0.02473547066691592	-0.006539464960776239	0.10522845571629387	-0.7289379734588417	-0.5957235229197206
0.8893233219473177	0.9879496531154517	0.024507296654367176	-0.006724981273579471	0.10475330502813815	-0.7346295140204867	-0.594205875363056
0.8896324296684831	0.9879819589046925	0.02427933714284864	-0.006908412947461358	0.10427086718363177	-0.7403324873445346	-0.5926280358284652
0.8899388748125435	0.988013837454029	0.0240515918999888	-0.007089771774550379	0.1037810667598111	-0.7460462140842713	-0.5909893823470561
0.890242694031449	0.9880452928987753	0.02382406071398715	-0.0072690693805152985	0.10328382903465191	-0.7517699953844361	-0.5892892985168598
0.8905439238221919	0.9880763293398362	0.023596743155703682	-0.0074463174127511415	0.1027790795198017	-0.7575031187705498	-0.5875271721515352
0.8908426000679869	0.9881069507963078	0.02336963892698006	-0.007621527266876109	0.10226674477679937	-0.7632448492976406	-0.5857023983282598
0.8911387582737876	0.9881371612301427	0.023142747690943176	-0.007794710223663174	0.10174675211214457	-0.768994433723368	-0.5838143786521998
0.8914324338122322	0.9881669645711666	0.022916068886246622	-0.007965877589593063	0.10121902919960368	-0.7747511051626915	-0.5818625201005907
0.8917236612752968	0.9881963646512775	0.02268960223093593	-0.008135040315976453	0.10068350530597825	-0.7805140702431159	-0.5798462397888468
0.8920124751691756	0.9882253652752557	0.02246334719269846	-0.00830220940210325	0.10014011012758443	-0.7862825224976351	-0.5777649609726881
0.8922989094694865	0.9882539701758399	0.022237303337881726	-0.008467395633923342	0.09958877467001694	-0.7920556334601621	-0.5756181165968988
0.8925829977776064	0.9882821830298055	0.02201147021642684	-0.008630609673149037	0.09902943104884276	-0.7978325555607496	-0.5734051488589281
0.8928647731336632	0.9883100074397407	0.021785847517420655	-0.008791861948397225	0.09846201295130118	-0.8036124181284153	-0.5711255113505024
0.8931442682957553	0.9883374469621217	0.021560434853889206	-0.00895116281426542	0.09788645518120484	-0.8093943328954903	-0.5687786675782684
0.8934215156882758	0.9883645051022542	0.021335231807756514	-0.009108522519272787	0.09730269383474845	-0.8151773928771694	-0.5663640919262489
0.8936965470277519	0.9883911852782177	0.021110238241450533	-0.00926395099276843	0.09671066719439309	-0.8209606644003773	-0.5638812736924186
0.8939693939171258	0.9884174908792485	0.020885453821945333	-0.0094174581812807	0.09611031457861151	-0.8267431993804849	-0.5613297126601681
0.8942400872426248	0.9884434252076593	0.020660878521158874	-0.009569053707010009	0.09550157774578856	-0.8325240225357033	-0.558708925324612
0.8945086575407976	0.988468991515034	0.020436512324073987	-0.009718747075369898	0.09488440022362638	-0.8383021389855204	-0.5560184424581149
0.8947751349631656	0.9884941929991805	0.02021235526386266	-0.009866547654345284	0.09425872748898967	-0.8440765334737442	-0.5532578102043959
0.8950395490723828	0.9885190327854626	0.019988407601514404	-0.01001246456184925	0.09362450756926786	-0.8498461658898628	-0.5504265930979952
0.8953019290199238	0.9885435139444172	0.019764669686153792	-0.01015650676571066	0.09298169076494699	-0.8556099750444537	-0.5475243732513992
0.8955623034889492	0.9885676394870468	0.01954114201154424	-0.010298683053026558	0.09233022991469961	-0.861366877423283	-0.5445507519178144
0.8958207006798277	0.9885914123642787	0.0193178252376374	-0.01043900202388273	0.09167008057130038	-0.8671157668747191	-0.5415053506908879
0.8960771481910146	0.9886148354569952	0.01909472030400741	-0.010577472029299881	0.0910012014612166	-0.8728555119706256	-0.538387814054312
0.8963316732405953	0.9886379115973599	0.018871828248113818	-0.010714101294097998	0.09032355407012435	-0.8785849610039698	-0.5351978078942075
0.8965843024441028	0.9886606435495118	0.018649150408357545	-0.01084889779984169	0.0896371033774263	-0.8843029371257584	-0.5319350233514933
0.8968350619979939	0.9886830340272953	0.018426688273734476	-0.010981869386879133	0.08894181753099936	-0.8900082426145732	-0.528599175734177
0.897083977452235	0.9887050856750165	0.018204443695235793	-0.011113023637297133	0.08823766863774413	-0.8956996539036984	-0.5251900087355068
0.8973310739597897	0.9887268010909459	0.017982418675129095	-0.011242368011699025	0.08752463224420318	-0.9013759274872345	-0.5217072923977253
0.8975763760491106	0.9887481828084026	0.01776061558035538	-0.011369909734027184	0.08680268815231655	-0.9070357950076295	-0.518150827512731
0.8978199078228671	0.988769233314553	0.01753903697459486	-0.011495655900900074	0.08607182002447271	-0.9126779681558402	-0.5145204441532206
0.8980616927053146	0.988789955029876	0.01731768585801987	-0.011619613356478395	0.08533201631578914	-0.9183011332243479	-0.5108160067430512
0.8983017537164965	0.9888103503333598	0.017096565428744777	-0.011741788840473295	0.08458326963871389	-0.9239039579075702	-0.5070374113713216
0.8985401132883495	0.9888304215481234	0.016875679260744403	-0.011862188899880641	0.08382557750164508	-0.9294850875566173	-0.503184589932612
0.8987767932828319	0.9888501709446958	0.016655031298928532	-0.011980819906180053	0.08305894245407139	-0.9350431461656964	-0.4992575113489167
0.8990118150761692	0.9888696007497113	0.016434625791273506	-0.01209768810531785	0.08228337200613729	-0.940576738997531	-0.49525618161617657
0.8992451994970487	0.9888887131423593	0.016214467356179586	-0.012212799594346483	0.08149887901317841	-0.9460844518587419	-0.4911806462185389
0.8994769669182677	0.988907510263558	0.01599456090568616	-0.012326160374698867	0.08070548155278602	-0.9515648540585578	-0.48703098992379196
0.8997071370821402	0.9889259942034657	0.015774911820291115	-0.012437776275022341	0.07990320370338179	-0.9570164951526791	-0.4828073412764316
0.8999357293671313	0.9889441670247774	0.015555525704621544	-0.012547653089967012	0.07909207480765557	-0.9624379121959274	-0.47850986915810473
0.9001627626183107	0.988962030750632	0.015336408556357439	-0.012655796505680978	0.0782721302227557	-0.9678276267564697	-0.47413878711228236
0.9003882551661846	0.9889795873679764	0.015117566757113877	-0.01276221211851736	0.07744341143387813	-0.9731841464532104	-0.4696943543555058
0.9006122248676506	0.9889968388325769	0.014899007040811344	-0.012866905463913546	0.07660596607450003	-0.9785059670992743	-0.46517687626624193
0.9008346892154787	0.9890137870790588	0.014680736393060353	-0.012969882076067836	0.07575984766455747	-0.983791576550425	-0.46058670330523666
0.9010556652588338	0.9890304340162669	0.014462762133718176	-0.013071147458713456	0.07490511603894301	-0.9890394541314091	-0.455924233629051
0.9012751696242518	0.9890467815304982	0.014245091901834928	-0.013170707103657238	0.0740418374034792	-0.9942480725153028	-0.45118991369787714
0.9014932184428714	0.9890628314817962	0.01402773373335982	-0.013268566467128505	0.0731700847551422	-0.9994158974478042	-0.4463842408715092
0.9017098277983662	0.9890785857382985	0.013810695617742218	-0.013364731178377888	0.07228993619201374	-1.0045413998653376	-0.4415077543205462
0.9019250131973351	0.9890940461384325	0.013593986027482805	-0.013459206808519303	0.07140147710874488	-1.0096230448899266	-0.4365610473146247
0.9021387899047064	0.9891092145169262	0.013377613585943634	-0.013551999028416821	0.07050479893621117	-1.0146593013805123	-0.43154476046062445
0.9023511729457789	0.9891240927058373	0.01316158706461402	-0.013643113614529205	0.06959999917265322	-1.0196486436053558	-0.42645958198445166
0.9025621771516754	0.9891386825385526	0.012945915335643219	-0.013732556472978505	0.06868718121648043	-1.024589553961423	-0.4213062468711546
0.9027718168818943	0.9891529858316518	0.012730607655268329	-0.013820333527825905	0.06776645560131546	-1.0294805181806597	-0.41608554392531777
0.9029801066570751	0.9891670044291445	0.012515673013687313	-0.013906450991995166	0.0668379372442175	-1.0343200418261203	-0.41079830023781433
0.90318706072682	0.989180740172994	0.012301120572971929	-0.0139909151862938	0.06590174728722796	-1.0391066418553936	-0.40544539155564874
0.9033926931258344	0.989194194907756	0.012086959607653214	-0.014073732567389028	0.06495801284314984	-1.0438388496653503	-0.400027740841724
0.903597017811218	0.9892073704900884	0.011873199358428857	-0.014154909785938264	0.06400686632923765	-1.0485152159662938	-0.3945463144009897
0.9038000488369038	0.9892202687998034	0.011659848842778424	-0.014234453754522255	0.0630484445607688	-1.053134316391611	-0.38900211651160654
0.9040018000697874	0.9892328917214279	0.01144691714551218	-0.014312371533781336	0.06208288997535409	-1.0576947466087219	-0.3833961963241348
0.9042022854859975	0.9892452411628297	0.01123441310088664	-0.014388670446961314	0.061110349126145574	-1.0621951306344768	-0.3777296389664612
0.904401519058138	0.9892573190474915	0.011022345402991953	-0.014463358032000788	0.06013097307448774	-1.0666341197599587	-0.3720035675805214
0.9045995148663049	0.9892691273206402	0.010810722479599091	-0.014536442079096512	0.059144916696371945	-1.071010396467658	-0.36621913902165315
0.9047962868809661	0.9892806679356012	0.0105995527160601	-0.014607930545842269	0.05815233960374724	-1.075322671017913	-0.36037754899512653
0.9049918493893896	0.989291942878189	0.01038884399018431	-0.014677831707801273	0.05715340383361819	-1.0795696921459474	-0.35448001818380837
0.9051862168075676	0.9893029541540012	0.010178603862381518	-0.014746154079491525	0.05614827456470992	-1.0837502440275473	-0.3485277960795907
0.9053794035008652	0.9893137037772721	0.009968839761396474	-0.014812906344606268	0.05513712085392665	-1.0878631435787154	-0.34252216501888477
0.905571424159493	0.989324193790806	0.009759558568848732	-0.014878097479068784	0.054120113478258576	-1.0919072495494637	-0.33646442703320806
0.9057622937205373	0.9893344262595041	0.009550766691838004	-0.014941736710313689	0.053097425075320996	-1.0958814616290016	-0.3303559042372814
0.905952027221012	0.9893444032607244	0.009342470213747804	-0.015003833456597095	0.05206923068561391	-1.099784718147182	-0.32419794165519333
0.9061406398397149	0.9893541268851427	0.009134674840508096	-0.015064397331407133	0.05103570730506075	-1.1036159977166253	-0.3179919041599317
0.9063281470679768	0.9893635992437627	0.00892738570348985	-0.015123438186198055	0.04999703270159732	-1.107374323289607	-0.3117391689463807
0.9065145647643346	0.9893728224681416	0.00872060728795968	-0.015180966110916157	0.04895338482275846	-1.1110587635565858	-0.30544112148387487
0.9066999086253723	0.9893817986822577	0.008514344011703636	-0.015236991257423928	0.04790494450428589	-1.1146684228486017	-0.299099171428437
0.9068841949823291	0.9893905300397924	0.008308599333049742	-0.015291524070859121	0.04685189074859419	-1.1182024571011322	-0.29271472368071705
0.9070674401360387	0.9893990186894138	0.008103376481924291	-0.015344575071770629	0.045794404206960806	-1.1216600609251135	-0.2862891989745222
0.9072496610389412	0.9894072668045003	0.007898677689878045	-0.015396155040473172	0.044732663003651855	-1.1250404805747258	-0.2798240080849517
0.9074308742656066	0.9894152765337558	0.007694505337979428	-0.015446274706906923	0.04366684844937766	-1.1283429945875236	-0.2733205861396179
0.9076110971962844	0.9894230500526526	0.007490860621478982	-0.015494945070823102	0.04259713790010001	-1.1315669355779563	-0.2667803487049558
0.9077903470836192	0.9894305895193662	0.007287744593977987	-0.015542177124591277	0.041523709970737996	-1.1347116727677449	-0.2602047231294313
0.9079686415512696	0.9894378970946075	0.007085157600825971	-0.015587981975659951	0.040446741364619655	-1.1377766207045148	-0.25359512877480295
0.9081459983144662	0.9894449749275968	0.006883099591315339	-0.015632370757027638	0.03936640831143501	-1.1407612338860604	-0.24695298540879548
0.9083224353968679	0.9894518251628355	0.006681569868895136	-0.0156753546679525	0.03828288503648494	-1.1436650099774834	-0.2402797034143229
0.9084979711947806	0.9894584499397839	0.006480567013123002	-0.015716944970243115	0.03719634312051231	-1.1464874900336248	-0.23357667942114899
0.9086726240996224	0.9894648513761585	0.006280089308918617	-0.01575715288162551	0.03610695361617686	-1.1492282516302492	-0.22684530897079658
0.9088464124592481	0.9894710315655587	0.006080134792273812	-0.015795989558879217	0.03501488714204593	-1.151886907915174	-0.2200869868007019
0.9090193552525844	0.9894769925995529	0.005880700473370128	-0.015833466234754654	0.03392030946109288	-1.1544631171828381	-0.21330307914105753
0.9091914711376419	0.9894827365319437	0.005681783431779664	-0.015869593991525353	0.03282338728955969	-1.1569565675051698	-0.20649495933383263
0.9093627794549779	0.9894882654113375	0.0054833796594346545	-0.015904383963850702	0.03172428177663725	-1.1593669907498794	-0.19966396709844125
0.9095332993625314	0.9894935812498844	0.005285485060253396	-0.015937847140296692	0.030623153842281356	-1.1616941489192238	-0.19281144133123146
0.9097030501264199	0.9894986860318649	0.005088095117088035	-0.01596999441537083	0.029520162205775545	-1.1639378376579104	-0.1859387076135388
0.909872050953708	0.9895035817073555	0.004891205089067365	-0.01600083654771049	0.028415464352930915	-1.16609788322407	-0.17904708398425156
0.9100403215741576	0.9895082702074756	0.00469480933649414	-0.016030384254243666	0.027309212611145228	-1.1681741489395139	-0.17213785619827007
0.9102078814832	0.9895127534207103	0.004498902205579322	-0.016058648059159877	0.02620155897930821	-1.1701665244256345	-0.16521230760734917
0.9103747503994303	0.989517033204758	0.004303477499255274	-0.016085638366672428	0.02509265203882155	-1.1720749304563634	-0.15827169966531712
0.9105409480241551	0.9895211113786185	0.004108528762261501	-0.01611136540930922	0.023982638449412154	-1.1738993150413497	-0.15131728106492298
0.9107064941819243	0.9895249897250188	0.003914049121369761	-0.016135839261391026	0.022871661939036832	-1.1756396540636171	-0.144350281223591
0.9108714086293483	0.9895286699847086	0.003720031514956462	-0.016159069801256098	0.02175986451626812	-1.1772959482532628	-0.1373719177035224
0.9110357114425747	0.9895321538640037	0.0035264682426015517	-0.016181066757132125	0.020647383798676623	-1.178868226087004	-0.13038337927574642
0.9111994221864619	0.9895354430159715	0.0033333519493925186	-0.016201839586639295	0.01953435858286805	-1.1803565347848575	-0.12338586075045786
0.9113625608594688	0.9895385390599012	0.0031406745193739293	-0.01622139759805111	0.01842092241407215	-1.1817609485526928	-0.11638052245074842
0.9115251472794016	0.989541443567507	0.0029484278056589133	-0.016239749861560238	0.01730720771297502	-1.1830815618024653	-0.10936851600865435
0.9116872009048232	0.9895441580603186	0.0027566038498754238	-0.016256905191183037	0.016193347002924328	-1.1843184873786305	-0.10235099200914734
0.911848742031635	0.9895466840290308	0.0025651934725746187	-0.016272872265529686	0.015079464665592814	-1.1854718648050742	-0.09532904794015944
0.9120097900936383	0.9895490229044409	0.0023741882919301053	-0.01628765944265991	0.013965688609928037	-1.1865418464627535	-0.08830380161112586
0.9121703652226474	0.9895511760816647	0.0021835788828976238	-0.016301274911722407	0.012852139518198044	-1.1875286080536716	-0.08127632328242922
0.9123304867819451	0.9895531448984283	0.001993356523970925	-0.016313726554345872	0.01173894098915422	-1.1884323380848159	-0.07424769956562531
0.9124901745301528	0.9895549306511375	0.0018035118239433858	-0.016325022044926394	0.010626211487629803	-1.189253244637306	-0.06721898256532453
0.912649448050736	0.9895565345867039	0.0016140354065740613	-0.016335168797686657	0.009514068308816691	-1.189991551038249	-0.06019121483087141
0.9128083268379424	0.9895579579037246	0.0014249178165329417	-0.016344173972934105	0.008402627002532614	-1.1906474958191784	-0.05316542567301171
0.9129668300820313	0.989559201750925	0.0012361497831608914	-0.0163520444660628	0.007292002901809017	-1.191221331421931	-0.04614264078529039
0.9131249772778894	0.9895602672321515	0.0010477215036192756	-0.016358786938054384	0.0061823068849383165	-1.1917133259338404	-0.03912385540718731
0.9132827877321685	0.989561155401751	0.0008596232373653679	-0.016364407785220365	0.005073648849681368	-1.1921237603992418	-0.032110056248103626
0.9134402807605698	0.9895618672659993	0.0006718450790949803	-0.01636891314725871	0.003966136361751885	-1.1924529289267192	-0.025102212910648618
0.9135974748031198	0.9895624037801496	0.00048437802175501114	-0.016372308887663792	0.002859880914831316	-1.1927011367837583	-0.01810131748110163
0.913754389352711	0.9895627658563158	0.00029721166467289634	-0.016374600642751348	0.0017549843980376727	-1.1928687035135757	-0.011108298872000343
0.9139110431645229	0.989562954356172	0.00011033635643095983	-0.016375793774655638	0.000651551727831272	-1.1929559590417602	-0.004124102736249743
0.9140674549165342	0.9895629700944407	-0.00007625758491968158	-0.016375893392649048	-0.000450313758402917	-1.192963244783625	0.002850337695996987
0.9142236431216899	0.9895628138391904	-0.00026257975949915506	-0.01637490435433407	-0.0015505096458384906	-1.1928909132895134	0.009814097477026561
0.9143800192979741	0.9895624852704804	-0.00044910862744502956	-0.016372824673807074	-0.0026517024830138057	-1.1927388458686434	0.01678377874984152
0.9145366415923087	0.9895619836184263	-0.0006359009876138306	-0.01636964956077012	-0.0037540676935897818	-1.1925067482227325	0.023760213671471027
0.9146935285530343	0.989561308085158	-0.0008229662855864047	-0.016365374092032512	-0.0048574998727252145	-1.192194346218832	0.03074245476833762
0.914850698779891	0.9895604578269545	-0.0010103139072871485	-0.016359993099132844	-0.005961892073495211	-1.1918013780652088	0.03772954274726368
0.9150081708148221	0.9895594319550376	-0.0011979530415403739	-0.01635350117411117	-0.007067135011663661	-1.1913275951333588	0.044720501493661524
0.9151659638796966	0.9895582295301937	-0.0013858935514822087	-0.016345892636283086	-0.008173122211239706	-1.190772759940719	0.0517143706439956
0.9153240966482897	0.989556849570767	-0.0015741445038003272	-0.01633716158367933	-0.009279741358299863	-1.1901366503170954	0.05871015092931888
0.9154825881639811	0.9895552910465436	-0.0017627152546697922	-0.016327301855259015	-0.010386880715846402	-1.189419057064041	0.065706844786489
0.9156414573507465	0.9895535528827395	-0.0019516148600078088	-0.016316307057101676	-0.011494425677444459	-1.188619786283055	0.0727034346102237
0.9158007234848395	0.989551633955156	-0.0021408526290069086	-0.016304170532784323	-0.012602262039231487	-1.1877386576437585	0.07969890347313982
0.9159604058830194	0.9895495330929696	-0.0023304377454112096	-0.016290885382108253	-0.013710273799626	-1.1867755061745848	0.08669222126510295
0.9161205237679014	0.989547249080997	-0.002520379100447006	-0.01627644447654741	-0.014818342215980228	-1.1857301838072989	0.09368233880102128
0.9162810963975604	0.9895447806586747	-0.002710685439771382	-0.016260840453968806	-0.01592634670270334	-1.184602559414047	0.1006681935622568
0.916442143144001	0.9895421265190751	-0.0029013654492160354	-0.016244065713647886	-0.01703416536816273	-1.183392518867885	0.10764871315205514
0.916603683700155	0.9895392853050984	-0.0030924279919499875	-0.01622611239349338	-0.01814167642459385	-1.1820999638259708	0.11462282424014769
0.9167657377222207	0.9895362556151851	-0.003283881677235426	-0.01620697240750878	-0.019248755719455498	-1.1807248148546865	0.12158943707656394
0.9169283243795042	0.9895330360133167	-0.003475734322991292	-0.016186637510336284	-0.0203552736941646	-1.1792670164578098	0.12854742647569892
0.9170914634499401	0.989529625008858	-0.003667994243115825	-0.016165099171352167	-0.021461102880507996	-1.1777265284275311	0.13549567908699456
0.9172551743602088	0.9895260210755401	-0.0038606691075518864	-0.016142348696057896	-0.0225661113770711	-1.1761033349378536	0.14243305246865487
0.9174194765133594	0.9895222226463602	-0.004053766323647786	-0.016118377195369182	-0.023670165127773195	-1.1743974426916157	0.14935838956048722
0.9175843897788015	0.9895182281023124	-0.004247293605024989	-0.01609317551608662	-0.024773131233922916	-1.1726088763366236	0.15627053957049278
0.917749933493418	0.9895140357964276	-0.004441257792089459	-0.0160667343942185	-0.02587487129045949	-1.1707376897028852	0.1631683163237596
0.9179161273223098	0.9895096440342794	-0.004635665857389248	-0.0160390443336214	-0.026975247208178118	-1.1687839574860792	0.17005053492060937
0.9180829906061773	0.9895050510913134	-0.004830524135622556	-0.01601009571698604	-0.028074116927187708	-1.1667477833852777	0.17691598506143252
0.9182505430143768	0.9895002551964159	-0.005025839082385943	-0.015979878703968057	-0.029171338802781274	-1.1646292931771216	0.18376345864795118
0.9184188037619164	0.9894952545546699	-0.005221616355617883	-0.015948383376350614	-0.030266766530483	-1.1624286451429442	0.19059171827223317
0.9185877922506035	0.9894900473306164	-0.0054178615598254876	-0.01591559963432896	-0.03136025344623638	-1.1601460229679086	0.19739952427583585
0.9187575277753296	0.9894846316576631	-0.005614579899656469	-0.01588151725759219	-0.03245165069037064	-1.1577816401798828	0.20418562349756145
0.9189280294337725	0.9894790056426149	-0.005811776072822516	-0.01584612593562302	-0.033540806744296575	-1.1553357423478752	0.21094874663942706
0.9190993160878691	0.9894731673690149	-0.0060094542244671515	-0.015809415290481445	-0.03462756732619555	-1.1528086086864089	0.2176876078982441
0.9192714069823561	0.9894671148772812	-0.006207618658403056	-0.015771374753748305	-0.03571177943123167	-1.150200543611152	0.22440093026616217
0.9194443209899587	0.989460846191366	-0.006406272962991962	-0.015731993736038685	-0.03679328665198217	-1.147511888406773	0.23108741675337768
0.9196180763102646	0.9894543593331473	-0.006605419668733518	-0.01569126171906964	-0.03787192751763121	-1.1447430273171384	0.23774574050807115
0.9197926918556606	0.9894476522730553	-0.00680506183817705	-0.015649167947364918	-0.038947544283285826	-1.1418943663921048	0.24437459941351422
0.91996818585073	0.9894407229832759	-0.0070052014587989415	-0.01560570176420632	-0.040019974364013965	-1.1389663561626675	0.25097266347899017
0.920144576758439	0.9894335694043773	-0.007205840503725255	-0.015560852403919478	-0.041089056230240346	-1.135959477288279	0.25753861152065227
0.9203218824531658	0.9894261894798914	-0.007406979990305073	-0.015514609210529716	-0.042154624540510686	-1.132874254937825	0.2640711015602596
0.9205001206004249	0.9894185811440326	-0.007608620417604091	-0.015466961562318545	-0.043216512692552306	-1.1297112532237972	0.27056878692080333
0.9206793090486931	0.9894107423064428	-0.0078107622111230094	-0.015417898778011436	-0.04427455533538196	-1.1264710685289336	0.27703033193392457
0.9208594653287476	0.9894026708749006	-0.00801340515784188	-0.015367410260722806	-0.045328585561737425	-1.123154338563772	0.28345439509134013
0.9210406063578698	0.9893943647716953	-0.00821654808093247	-0.015315485601790649	-0.046378433448221276	-1.1197617484665467	0.28983962060910223
0.9212227494245999	0.9893858218911039	-0.008420189950738866	-0.015262114316375244	-0.047423932015519026	-1.1162940127683998	0.2961846751157857
0.9214059112415375	0.9893770401443059	-0.008624328826006968	-0.015207286125778551	-0.04846491193581002	-1.1127518931118154	0.3024882158221941
0.9215901082374687	0.9893680174488567	-0.008828962190102874	-0.015150990892868166	-0.04950120350136085	-1.1091361930822352	0.30874890295638574
0.9217753567791039	0.9893587517198613	-0.009034087203851578	-0.015093218568319008	-0.050532638107500166	-1.1054477538222152	0.31496540913659166
0.9219616730756255	0.9893492408761044	-0.00923970060449063	-0.015033959230211235	-0.051559047921372295	-1.1016874556305791	0.3211364177387671
0.9221490729428167	0.9893394828541306	-0.009445798452970602	-0.014973203172926133	-0.05258026482354331	-1.097856222525504	0.32726061695336833
0.9223375718465835	0.9893294756087612	-0.009652376192823098	-0.014910940911264681	-0.05359612093242015	-1.0939550212550382	0.33333670341435895
0.9225271853517245	0.9893192170911688	-0.009859429150343029	-0.014847163045029433	-0.054606451261003344	-1.0899848515924735	0.3393633985032265
0.9227179285347876	0.9893087052818069	-0.010066951899521257	-0.014781860464826872	-0.05561109078347013	-1.0859467579538868	0.34533943120085325
0.9229098162789015	0.9892979381769176	-0.01027493859569508	-0.014715024268829155	-0.056609876279787	-1.081841822772731	0.3512635495473616
0.9231028634746451	0.989286913778629	-0.010483383201233511	-0.014646645702130756	-0.05760264758880473	-1.0776711614158374	0.3571345284376879
0.9232970845382821	0.9892756301238181	-0.010692278973711717	-0.014576716336493569	-0.058589245335814326	-1.0734359317284983	0.36295115653994003
0.9234924939738093	0.9892640852536019	-0.010901619082641333	-0.014505227881666034	-0.05956951404147398	-1.0691373210076698	0.3687122550509093
0.9236891059853262	0.9892522772369688	-0.011111396200887552	-0.014432172332413786	-0.06054330033912574	-1.0647765534022426	0.37441666750575603
0.9238869345260452	0.989240204169783	-0.011321602569407587	-0.014357541962568065	-0.06151045345523491	-1.0603548878692324	0.3800632629896359
0.9240859934324254	0.9892278641681278	-0.01153223015093366	-0.01428132928409556	-0.06247082607349291	-1.0558736140694351	0.38565094153213014
0.9242862965864135	0.9892152553590444	-0.011743270809866932	-0.014203526990246249	-0.0634242752735437	-1.0513340474255646	0.39117863983498247
0.9244878577967262	0.9892023758883902	-0.01195471619378278	-0.01412412800445321	-0.06437066208926608	-1.0467375304170008	0.3966453289231128
0.9246906906003234	0.9891892239345521	-0.01216655753510492	-0.014043125564946827	-0.06530985073836842	-1.0420854357709428	0.4020500099617848
0.9248948086478456	0.9891757976845471	-0.012378786064286888	-0.01396051307749538	-0.0662417105685366	-1.0373791562512265	0.4073917257186241
0.9251002254436377	0.9891620953512721	-0.012591392745770971	-0.01387628422175515	-0.06716611496134207	-1.0326201091195621	0.41266955442672004
0.9253069547891047	0.9891481151442797	-0.012804368744270156	-0.013790432771680681	-0.06808294342541878	-1.0278097243407505	0.4178826218887165
0.9255150101054831	0.9891338553153969	-0.013017704731935293	-0.01370295287587077	-0.06899207864725171	-1.0229494587408963	0.42303008478515636
0.9257244052959969	0.9891193141004162	-0.01323139178239961	-0.01361383869955933	-0.06989341037418641	-1.0180407743607467	0.4281111528325722
0.925935154104785	0.9891044897624968	-0.0134454207165432	-0.013523084691110888	-0.07078683262755664	-1.0130851517901938	0.4331250730050658
0.9261472704684244	0.9890893805678553	-0.01365978246774995	-0.01343068543293865	-0.07167224526863747	-1.0080840803555606	0.4380711384206129
0.9263607684916693	0.9890739847868194	-0.013874468059669864	-0.013336635648169975	-0.07254955388658936	-1.0030390570656236	0.44294868766248796
0.9265756624663716	0.98905830069183	-0.014089468627643667	-0.013240930188623592	-0.07341866986067469	-0.997951584565782	0.4477571050589233
0.926791967051198	0.9890423265433933	-0.014304775599031792	-0.013143563949418232	-0.07427951104170223	-0.9928231652991125	0.45249582433019847
0.9270096968577931	0.9890260606197023	-0.014520380281574765	-0.013044532049856072	-0.07513200005133984	-0.9876553097686339	0.4571643190834451
0.9272288671066337	0.9890095011671017	-0.014736274515326844	-0.012943829531934993	-0.07597606681894219	-0.9824495194740034	0.46176211659588534
0.9274494930999738	0.988992646438092	-0.014952450147978046	-0.012841451592349857	-0.07681164641695665	-0.9772072979447055	0.4662887857250563
0.9276715904894657	0.9889754946703035	-0.015168899298843685	-0.012737393454925992	-0.07763868002591832	-0.9719301429708035	0.47074394198631236
0.9278951753455301	0.9889580440796949	-0.01538561442259221	-0.012631650330085141	-0.07845711507175153	-0.9666195435863675	0.47512724800532374
0.9281202640037362	0.9889402928711107	-0.015602588156158326	-0.012524217479599961	-0.07926690453646769	-0.9612769824117355	0.47943840952244215
0.9283468733203856	0.988922239216845	-0.015819813561513667	-0.012415090087588104	-0.08006800775581152	-0.9559039283416668	0.4836771793390628
0.9285750204988998	0.9889038812687049	-0.016037283952025635	-0.012304263334595054	-0.08086038963985835	-0.9505018394945784	0.487843352805722
0.9288047231882712	0.9888852171487255	-0.01625499298131771	-0.012191732342484671	-0.08164402087469337	-0.9450721597715483	0.49193676853696283
0.9290359995243865	0.9888662449441591	-0.016472934675042423	-0.012077492145486443	-0.0824188778951201	-0.9396163168518409	0.49595730786397385
0.9292688680224006	0.9888469627147032	-0.016691103321943318	-0.011961537735036764	-0.08318494235471696	-0.9341357237744783	0.4999048916723193
0.9295033477671069	0.9888273684752463	-0.016909493644988796	-0.011843863957359684	-0.08394220158671016	-0.9286317735661637	0.5037794823667391
0.9297394583289244	0.9888074602010285	-0.017128100712749967	-0.011724465546225634	-0.08469064813367697	-0.9231058404246384	0.507581080982624
0.9299772195763264	0.9887872358420767	-0.017346919758348244	-0.01160333721099953	-0.08543027898804904	-0.917559283352933	0.5113097229091624
0.9302166521425878	0.9887666932821321	-0.017565946601240227	-0.011480473392221776	-0.08616109687637684	-0.9119934345839702	0.5149654839338805
0.9304577770067153	0.9887458303725382	-0.017785177250359243	-0.011355868466660316	-0.08688310875398834	-0.9064096087831656	0.5185484721569614
0.9307006157285144	0.988724644910706	-0.018004608110387933	-0.011229516620368054	-0.0875963263490159	-0.9008090970419107	0.5220588302691012
0.9309451902746806	0.9887031346537253	-0.018224235813921682	-0.011101411932025209	-0.08830076546036203	-0.8951931704363238	0.525496731603033
0.9311915232651046	0.9886812972953626	-0.01844405743319514	-0.010971548238032078	-0.08899644649142086	-0.8895630739591857	0.528862382273851
0.9314396377474858	0.9886591304843831	-0.018664070266467374	-0.010839919244030579	-0.08968339361046111	-0.8839200313731284	0.5321560165885602
0.9316895573169365	0.9886366318126826	-0.018884271934949633	-0.010706518456629273	-0.0903616349154291	-0.878265242185224	0.5353778973841044
0.9319413059873289	0.9886137988255758	-0.01910466025900005	-0.010571339246859941	-0.09103120190842738	-0.872599884330317	0.5385283130521021
0.9321949084430077	0.9885906289977714	-0.01932523346839941	-0.010434374710427966	-0.09169212999580104	-0.8669251083223335	0.5416075794247028
0.9324503897713113	0.988567119756342	-0.01954598995688307	-0.010295617806460168	-0.09234445759915422	-0.8612420431654005	0.5446160351100897
0.9327077754869051	0.9885432684776597	-0.01976692829543185	-0.010155061341731074	-0.09298822607689507	-0.8555517956687092	0.5475540407227105
0.9329670917382417	0.9885190724672197	-0.019988047399527507	-0.010012697854478388	-0.0936234800823385	-0.8498554458313052	0.5504219800643882
0.9332283650970945	0.9884945289780185	-0.02020934633741375	-0.009868519725681405	-0.0942502668725185	-0.8441540515128673	0.5532202565057355
0.9334916225836158	0.9884696352074296	-0.020430824343052878	-0.00972251916333194	-0.09486863623234128	-0.8384486478735004	0.5559492922413269
0.9337568917018284	0.9884443882930246	-0.0206524808369546	-0.009574688180736448	-0.0954786404181916	-0.8327402466444312	0.5586095276218445
0.9340242004974816	0.9884187853061526	-0.020874315464333097	-0.00942501856199508	-0.09608033414449081	-0.8270298349872103	0.5612014206564998
0.9342935773310346	0.9883928232728929	-0.021096327897366207	-0.00927350198750417	-0.09667377393679823	-0.8213183804564956	0.5637254438106207
0.9345650511629187	0.988366499146027	-0.021318518063117745	-0.009120129873122391	-0.09725901864570785	-0.8156068250336305	0.5661820858269129
0.9348386513594086	0.9883398098229409	-0.021540885973501955	-0.008964893477938926	-0.09783612888378584	-0.8098960894318105	0.568571848916823
0.9351144076458486	0.9883127521497411	-0.021763431680480914	-0.008807783931027886	-0.0984051668214048	-0.8041870741935455	0.5708952475691951
0.9353923502282647	0.9882853229088899	-0.02198615536740288	-0.00864879216252765	-0.09896619633444949	-0.7984806573157912	0.573152808810576
0.9356725097790676	0.9882575188199826	-0.022209057328523223	-0.00848790891146474	-0.09951928285729768	-0.792777694773709	0.5753450712278554
0.9359549173730309	0.9882293365455813	-0.022432137909976342	-0.008325124762737687	-0.10006449314857918	-0.7870790220467754	0.5774725836794466
0.936239604368511	0.9882007727027955	-0.022655397410251868	-0.008160430216869038	-0.10060189497488868	-0.7813854566821214	0.5795359037557876
0.9365266027163494	0.9881718238320099	-0.02287883631658301	-0.007993815512640803	-0.10113155760780876	-0.7756977923038139	0.5815355993823809
0.9368159447355657	0.988142486418857	-0.023102455120320317	-0.00782527075730756	-0.10165355129553405	-0.7700168033922352	0.5834722464363438
0.9371076630331697	0.9881127569022008	-0.02332625425022903	-0.007654785975310235	-0.10216794704516659	-0.7643432470388862	0.5853464276672687
0.9374017906613831	0.9880826316580045	-0.023550234188740766	-0.00748235101858443	-0.10267481683118258	-0.75867786006833	0.5871587331955241
0.937698361080121	0.988052107002827	-0.02377439543632682	-0.0073079555899423715	-0.10317423344472637	-0.7530213600400926	0.5889097596583233
0.9379974080674067	0.9880211792028518	-0.02399873843835313	-0.007131589297765556	-0.10366627027021491	-0.7473744471939799	0.5906001091499028
0.9382989658025852	0.9879898444651989	-0.02422326364325733	-0.006953241609375657	-0.10415100135958892	-0.7417378030852001	0.5922303892281287
0.9386030690370724	0.9879580989198474	-0.02444797162246123	-0.006772901751694641	-0.10462850162592095	-0.7361120877087841	0.5938012132584976
0.9389097527987682	0.9879259386501059	-0.024672862843995703	-0.006590558888093714	-0.1050988462958855	-0.7304979453187515	0.5953131982955424
0.9392190522686253	0.9878933597057656	-0.024897937581010023	-0.006406202195348466	-0.1055621106844614	-0.7248960068065842	0.5967669641910676
0.9395310032755314	0.9878603580510418	-0.02512319626928003	-0.006219820571775121	-0.10601837089040193	-0.7193068809185179	0.5981631355755099
0.9398456418312503	0.9878269296133724	-0.025348639163095984	-0.006031402916768202	-0.10646770303572112	-0.7137311629718248	0.5995023392131885
0.940163004605304	0.9877930702330034	-0.025574266672481406	-0.005840937849524579	-0.10691018389849144	-0.7081694266467509	0.6007852056864668
0.9404831283661822	0.9877587757222849	-0.025800078958404117	-0.005648414046463534	-0.10734589006229316	-0.7026222341489492	0.6020123666368878
0.9408060503935108	0.9877240418217987	-0.02602607622356261	-0.005453819997210409	-0.10777489845290407	-0.6970901291748104	0.603184456145429
0.9411318083202811	0.9876888642170925	-0.02625225859543132	-0.005257144102065097	-0.10819728606622571	-0.6915736399587815	0.6043021097218768
0.9414604402100246	0.9876532385303101	-0.026478626175852765	-0.005058374628416937	-0.10861313002245852	-0.6860732782247216	0.6053659642383938
0.9417919845031931	0.9876171603259016	-0.026705178999184575	-0.004857499746037243	-0.109022507448418	-0.680589540378193	0.6063766574027272
0.9421264799733811	0.9875806251153989	-0.026931916998981655	-0.004654507556792765	-0.1094254953834804	-0.6751229084742058	0.6073348273348009
0.9424639658578396	0.9875436283431633	-0.027158840092944475	-0.00444938601862975	-0.10982217089729845	-0.6696738483347259	0.608241112655692
0.9428044820009454	0.9875061653704041	-0.02738594827232282	-0.004242122861003775	-0.11021261120122966	-0.6642428076130357	0.609096152482949
0.9431480682975296	0.9874682315363152	-0.02761324122552577	-0.0040327059267336075	-0.11059689296487026	-0.6588302249852246	0.6099005847191591
0.9434947653384915	0.9874298220870799	-0.027840718765540774	-0.003821122782398044	-0.11097509302256803	-0.6534365200974224	0.6106550474309925
0.9438446140341079	0.9873909322172414	-0.0280683805740372	-0.003607360950779059	-0.11134728790113936	-0.6480620998734546	0.6113601776236696
0.9441976557708834	0.9873515570523337	-0.028296226300686667	-0.003391407818509963	-0.1117135539574811	-0.6427073563368919	0.6120166113467247
0.9445539323923269	0.9873116916509059	-0.02852425554533034	-0.0031732506509941126	-0.11207396731714941	-0.6373726672321971	0.612624983377688
0.9449134861077235	0.9872713310146987	-0.028752467795387482	-0.0029528766516239654	-0.11242860374787755	-0.6320583976765453	0.6131859268314637
0.9452763597849828	0.9872304700557074	-0.028980862607017783	-0.0027302727856402657	-0.112777538913068	-0.626764896136107	0.6137000733784068
0.9456425967197958	0.9871891036218874	-0.02920943945165167	-0.002505425924800149	-0.11312084809969604	-0.6214924982239148	0.614168052596051
0.9460122405733495	0.98714722650423	-0.029438197673859252	-0.002278322889231091	-0.11345860613407453	-0.6162415278482072	0.6145904917118739
0.9463853356060822	0.9871048334102851	-0.029667136632177057	-0.0020489503074004284	-0.11379088756791808	-0.6110122941640287	0.6149680156853504
0.9467619266500139	0.98706191896706	-0.029896255674356578	-0.0018172946364565063	-0.11411776660996249	-0.6058050923750418	0.6153012469058677
0.9471420589836798	0.9870184777351401	-0.030125554055146806	-0.001583342242710724	-0.1144393169825307	-0.6006202058160013	0.6155908048619305
0.9475257784497101	0.9869745041952196	-0.030355031002600254	-0.0013470793329829949	-0.11475561199389071	-0.5954579046463255	0.6158373060572669
0.9479131313861796	0.9869299927558501	-0.030584685670936744	-0.0011084920005534002	-0.11506672444956334	-0.5903184471221617	0.6160413637683899
0.9483041648310053	0.9868849377298289	-0.030814517255461592	-0.0008675661030208584	-0.11537272678503405	-0.5852020772375149	0.6162035879610862
0.9486989263124532	0.9868393333581055	-0.03104452486126895	-0.0006242873951499353	-0.11567369086410956	-0.5801090278842689	0.6163245849820382
0.9490974639486189	0.9867931737982553	-0.03127470755619269	-0.0003786414715312828	-0.11596968803108573	-0.5750395198719992	0.616404957447461
0.9494998264248918	0.9867464531269733	-0.03150506435132558	-0.00013061378446529932	-0.11626078906576169	-0.5699937625673079	0.6164453040751928
0.949906063203402	0.9866991653155868	-0.0317355943134434	0.00011981048107325662	-0.11654706430421219	-0.5649719516531705	0.6164462195328777
0.9503162242437831	0.9866513042623203	-0.03196629639765026	0.0003726462311271487	-0.11682858340744795	-0.559974273013061	0.6164082942487256
0.9507303608819563	0.9866028636894427	-0.032197169931286136	0.0006279090001201529	-0.1171054159265538	-0.5550008925032474	0.6163321141294031
0.9511485244379825	0.986553837305543	-0.032428213822734045	0.0008856140882166829	-0.11737763031897082	-0.5500519733123259	0.6162182605434763
0.9515707668740954	0.9865042187289164	-0.032659426929414835	0.0011457769624912033	-0.11764529439446163	-0.5451276681240893	0.6160673102328077
0.951997140809967	0.9864540014856702	-0.03289080805912773	0.0014084132617742274	-0.11790847530228171	-0.5402281192892187	0.6158798351955197
0.9524276995811044	0.9864031790027267	-0.033122355994205745	0.0016735388279534124	-0.11816723954412757	-0.5353534585175778	0.6156564025493642
0.9528624973289064	0.9863517445970037	-0.03335406953094261	0.0019411697565872362	-0.11842165300154245	-0.5305038062680735	0.6153975743603459
0.9533015889913902	0.986299691476269	-0.03358594746439173	0.0022113223861567216	-0.11867178090114275	-0.5256792722992792	0.615103907515623
0.953745029886358	0.9862470127884988	-0.03381798836136909	0.002484013036633049	-0.11891768755999982	-0.5208799605746282	0.614775953931849
0.9541928766045046	0.9861937015157743	-0.03405019102168551	0.002759258553664941	-0.11915943686719711	-0.5161059598902962	0.6144142598439061
0.9546451861987151	0.986139750570331	-0.034282554042737876	0.0030370758045624477	-0.11939709180588255	-0.511357353111162	0.6140193662892395
0.9551020165070095	0.9860851527561779	-0.034515075981816884	0.00331748187160339	-0.11963071461910084	-0.506634213977798	0.6135918088278011
0.9555634263869811	0.9860299007408826	-0.03474775546497451	0.0036004941902371967	-0.11986036690606285	-0.501936605107042	0.6131321172377837
0.9560294753116677	0.9859739871037417	-0.03498059097199041	0.0038861302952879384	-0.12008610939642832	-0.4972645825501901	0.6126408158338735
0.9565002239602121	0.9859174042648434	-0.03521358112295008	0.004174408177151788	-0.12030800222102044	-0.4926181902171093	0.6121184228052486
0.9569757332829545	0.9858601445972365	-0.03544672420411104	0.004465345703046638	-0.12052610444852821	-0.48799746953964324	0.6115654511860592
0.9574560657037039	0.9858022002823019	-0.03568001875302274	0.004758961347043421	-0.120740474634935	-0.4834024479840294	0.6109824074814205
0.95794128409864	0.9857435634325132	-0.03591346304606004	0.00505527355876207	-0.12095117033359157	-0.47883314940850885	0.6103697928002567
0.9584314523695472	0.9856842260223546	-0.036147055370426735	0.0053543011077420745	-0.12115824834509922	-0.4742895888300983	0.6097281021734456
0.9589266356058797	0.9856241798684396	-0.03638079408752538	0.005656063175170611	-0.12136176476115589	-0.469771771408649	0.6090578242838885
0.9594268995629249	0.9855634166926013	-0.0366146773740328	0.005960579028721726	-0.12156177473002959	-0.4652796976447022	0.6083594421383967
0.9599323109349259	0.9855019280888426	-0.03684870334362504	0.006267868182501374	-0.12175833256323426	-0.4608133611435805	0.6076334327227899
0.9604429375426515	0.985439705500414	-0.03708287012251467	0.006577950503852507	-0.12195149179339995	-0.4563727473388271	0.6068802667241323
0.9609588480542587	0.9853767402537049	-0.03731717570932146	0.006890846036317611	-0.12214130505264857	-0.45195783631821074	0.6061004089347756
0.961480112349182	0.9853130235138203	-0.03755161813039632	0.007206575213013108	-0.12232782419655808	-0.44756860003149745	0.6052943177206344
0.9620068010189075	0.9852485463455173	-0.03778619520327199	0.007525158546424372	-0.1225111001115354	-0.4432050068735483	0.6044624458004981
0.9625389858408007	0.9851832996553304	-0.03802090474047632	0.007846616907934267	-0.12269118287732615	-0.4388670179817454	0.6036052395476499
0.963076739711199	0.9851172741996447	-0.03825574450623778	0.008170971478952219	-0.12286812172798589	-0.4345545881998864	0.6027231391039418
0.9636201366122487	0.9850504605887205	-0.03849071218973973	0.008498243722565572	-0.12304196502888891	-0.43026766670697497	0.6018165784588959
0.96416925158069	0.9849828492905403	-0.03872580538033165	0.008828455356431834	-0.12321276025750919	-0.426006197588623	0.6008859855389254
0.9647241605834788	0.9849144306462103	-0.038961021504500946	0.009161628269861282	-0.12338055395924162	-0.4217701210745239	0.5999317824691894
0.9652849408769878	0.9848451948257665	-0.03919635796815532	0.0094977847311942	-0.12354539185060452	-0.417559371067572	0.5989543850095097
0.9658516709377585	0.9847751318366537	-0.03943181211296768	0.009836947336800994	-0.12370731878480447	-0.4133738760643067	0.5979542027073742
0.9664244302841825	0.9847042315458169	-0.03966738113014051	0.01017913889525518	-0.12386637869233078	-0.40921356079125704	0.5969316392641957
0.9670032993649222	0.9846324836937143	-0.0399030620059219	0.010524382352281177	-0.1240226145488338	-0.40507834722364194	0.5958870928072341
0.9675883602565741	0.9845598778079685	-0.04013885179457388	0.01087270119772389	-0.12417606855792146	-0.4009681498752441	0.5948209546942242
0.9681796960350093	0.9844864032813045	-0.040374747348019414	0.011224119080479876	-0.12432678197036452	-0.3968828806505972	0.5937336107008286
0.9687773909745357	0.9844120493470501	-0.04061074538642045	0.01157865991797625	-0.12447479513446887	-0.3928224476636133	0.592625440735317
0.9693815305887095	0.9843368050742184	-0.04084684250255819	0.011936347910623674	-0.12462014750090421	-0.3887867552297489	0.5914968188343346
0.9699922016528925	0.9842606593648637	-0.04108303515846505	0.01229720754514185	-0.12476287762247103	-0.3847757039898871	0.5903481131935701
0.9706094925314835	0.9841836009133942	-0.04131931979780068	0.012661263777158914	-0.12490302322197994	-0.38078918908316695	0.5891796856221537
0.9712334923215737	0.9841056183136421	-0.041555692504715004	0.013028541515470126	-0.1250406209911021	-0.3768271059681696	0.5879918932394208
0.9718642918255587	0.9840266999377321	-0.04179214936532582	0.013399066185540152	-0.12517570680898596	-0.37288934435571763	0.5867850867192814
0.9725019830938061	0.9839468339933711	-0.04202868627880809	0.013772863448623756	-0.12530831563153916	-0.36897579145220233	0.5855596112351539
0.9731466596844457	0.9838660084915904	-0.042265299041380315	0.014149959343145717	-0.12543848154140017	-0.3650863306065641	0.5843158060469327
0.9737984160405893	0.9837842113251404	-0.04250198310570354	0.014530379909482818	-0.1255662376188914	-0.3612208452929133	0.5830540057907746
0.9744573486711096	0.9837014301207028	-0.042738733999517636	0.014914151868682937	-0.12569161617326097	-0.3573792122763811	0.5817745382862703
0.9751235549574061	0.9836176523889372	-0.04297554687796857	0.01530130191399603	-0.1258146485024513	-0.35356130896237026	0.5804777269341214
0.9757971341973533	0.9835328653937112	-0.04321241688610594	0.01569185730726708	-0.12593536508845107	-0.3497670075277096	0.5791638887822705
0.9764781865309318	0.9834470562876311	-0.04344933876491487	0.01608584524303432	-0.1260537953963801	-0.3459961812761496	0.577833336710899
0.9771668143116059	0.9833602119397967	-0.04368630731900261	0.016483293631065772	-0.12616996811452813	-0.34224869716764905	0.5764863768510615
0.9778631207825546	0.9832723191029927	-0.043923316941329324	0.016884230317725814	-0.12628391091829147	-0.33852442340034866	0.5751233112649877
0.978567211121753	0.9831833642824204	-0.044160361961014555	0.017288683677170295	-0.12639565064496258	-0.3348232238936521	0.5737444359997685
0.9792791917231292	0.9830933338269106	-0.04439743638402994	0.017696682184297857	-0.12650521317081614	-0.3311449623676036	0.5723500425911068
0.9799991707651174	0.9830022138576565	-0.04463453407168721	0.018108254728652892	-0.12661262349853752	-0.3274894995390083	0.5709404170481531
0.9807272579025289	0.9829099903077134	-0.04487164862297908	0.01852343042419773	-0.12671790570431865	-0.3238566949438646	0.5695158405555505
0.981463564415492	0.982816648903775	-0.045108773410322704	0.018942238681289643	-0.12682108295699582	-0.32024640636190227	0.5680765892809472
0.9822082036058087	0.9827221751165018	-0.04534590169068338	0.019364709417516307	-0.12692217756665053	-0.31665848812361613	0.566622933701533
0.9829612897820348	0.9826265542899254	-0.045583026266641215	0.01979087246738971	-0.1270212108410133	-0.31309279622475034	0.5651551406870192
0.983722939401614	0.9825297714973031	-0.0458201398371583	0.02022075821679973	-0.12711820323816	-0.309549182975029	0.563673471369729
0.9844932704247593	0.9824318116238453	-0.046057234777020846	0.02065439722198184	-0.12721317427423648	-0.3060275003005766	0.562178182506985
0.9852724027539941	0.982332659311657	-0.04629430325872403	0.021091820442879116	-0.12730614257484746	-0.3025275978839965	0.5606695257279142
0.9860604577161556	0.9822322990264779	-0.04653133707904471	0.021533058937070745	-0.12739712580769533	-0.29904932568975356	0.5591477486390578
0.9868575587240326	0.9821307149743735	-0.04676832784539597	0.02197814421615344	-0.12748614075699663	-0.29559253116448875	0.5576130936446149
0.9876638312001192	0.9820278911122642	-0.047005266933137536	0.02242710818567686	-0.1275732033049603	-0.2921570598458268	0.5560657982027898
0.9884794019940049	0.9819238112232037	-0.04724214529861484	0.022879982804897732	-0.12765832836364505	-0.2887427580203909	0.5545060960467172
0.9893043998010126	0.9818184588641157	-0.04747895359010777	0.02333680030556246	-0.12774152991877463	-0.2853494710296157	0.5529342164760085
0.9901389555089518	0.9817118173225665	-0.04771568223018814	0.023797593367095783	-0.1278228210579062	-0.2819770420382265	0.5513503838000491
0.9909832016512892	0.9816038696877308	-0.04795232124240332	0.024262394797166204	-0.12790221390937756	-0.2786253144533582	0.5497548184819221
0.9918372730597962	0.9814945987681791	-0.048188860419470354	0.024731237874905606	-0.12797971969944355	-0.27529412946220727	0.548147736003
0.9927013061430595	0.9813839871853981	-0.04842528910495773	0.025204155936775986	-0.12805534867879115	-0.27198332904754957	0.5465293483267265
0.9935754397736517	0.9812720172615973	-0.048661596421832445	0.025681182845932998	-0.12812911019639114	-0.26869275269376347	0.5448998623317454
0.99445981451054	0.9811586711206218	-0.04889777104189045	0.02616235254846851	-0.12820101262411804	-0.26542224053962155	0.5432594813715321
0.9953545730645936	0.981043930629829	-0.049133801296673614	0.026647699310496722	-0.12827106339142527	-0.2621716317340085	0.5416084045011611
0.9962598602429211	0.9809277774087329	-0.04936967514458389	0.02713725766919221	-0.12833926897322198	-0.2589407648066569	0.539946826682483
0.9971758230853163	0.9808101928130892	-0.049605380188500435	0.027631062487719713	-0.12840563489262372	-0.25572947733742857	0.5382749386345731
0.9981026107091941	0.9806911579564641	-0.04984090361744336	0.028129148852304175	-0.12847016570170178	-0.25253760665934893	0.536592927218211
0.999040374490946	0.9805706536887134	-0.05007623223538675	0.02863155215074755	-0.12853286498707725	-0.2493649893643331	0.5349009752033689
0.9999892680957788	0.9804486605939705	-0.050311352449587524	0.02913830806825502	-0.12859373536316582	-0.2462114613624037	0.5331992613169644
1.0009494473253124	0.9803251590121671	-0.05054625021434813	0.02964945248602011	-0.12865277845418818	-0.24307685852867444	0.5314879606142514
1.0019210701001786	0.9802001290433321	-0.05078091101031647	0.03016502145282836	-0.12870999488650395	-0.23996101685670915	0.5297672445991986
1.0029042974340705	0.9800735504243311	-0.05101532005918694	0.030685051680312558	-0.12876538433585089	-0.23686376950131097	0.5280372796020718
1.0038992915936855	0.9799454027679062	-0.0512494618627378	0.031209579546939044	-0.1288189454120752	-0.23378495276619168	0.5262982301246345
1.0049062182399866	0.9798156652893427	-0.05148332069472816	0.03173864220951809	-0.12887067577109948	-0.23072439947613005	0.524550255165275
1.0059252447522382	0.9796843170246982	-0.05171688018456245	0.03227227669659742	-0.12892057201317492	-0.22768194433544334	0.5227935112515351
1.0069565415503527	0.9795513366629733	-0.05195012360550187	0.032810520581604226	-0.1289686297416914	-0.224657420019086	0.5210281502349672
1.0080002810823656	0.9794167026792532	-0.05218303362157216	0.033353411429534824	-0.12901484350264059	-0.2216506603381064	0.5192543211332867
1.0090566390006408	0.9792803931857849	-0.052415592531641825	0.033900987386923764	-0.12905920682770475	-0.21866149694075476	0.5174721682159187
1.0101257924630462	0.979142386154046	-0.05264778187255509	0.03445328627655229	-0.1291017121503273	-0.21568976428045308	0.515681833970735
1.0112079225730348	0.9790026591028761	-0.05287958293330852	0.03501034683723468	-0.12914235089541456	-0.21273529286697251	0.5138834550871534
1.0123032122349025	0.9788611893784238	-0.05311097626432376	0.035572207589414095	-0.12918111337970334	-0.20979791540995246	0.5120771661534287
1.0134118471217362	0.9787179540325389	-0.05334194186884922	0.03613890731214289	-0.12921798884031824	-0.20687746420176867	0.5102630981134735
1.0145340161834735	0.9785729297605322	-0.05357245928373628	0.036710485275658546	-0.12925296543698822	-0.20397376994931335	0.5084413775380613
1.0156699103714146	0.9784260930695823	-0.05380250729304499	0.03728698056470602	-0.12928603019799623	-0.20108666522612417	0.50661212879305
1.0168197240573147	0.978277420099106	-0.05403206419811895	0.03786843277590782	-0.12931716905207674	-0.19821598089852138	0.5047754718179277
1.0179836541363434	0.9781268867406117	-0.054261107610938206	0.03845488153455295	-0.12934636678727127	-0.19536154855403673	0.5029315236661012
1.0191619010387045	0.977974468510963	-0.05448961463061045	0.039046366977560074	-0.12937360706283532	-0.1925231981239303	0.5010803969849973
1.020354667227604	0.977820140750928	-0.05471756152606037	0.03964292897020786	-0.12939887235847838	-0.18970076165160024	0.4992222024718949
1.0215621590256732	0.9776638783933702	-0.054944924066481694	0.04024460799491335	-0.1294221440019423	-0.1868940690018531	0.4973570460876439
1.022784585411923	0.9775056561235225	-0.05517167726350177	0.0408514445184041	-0.12944340212583466	-0.18410295087321255	0.49548503103087627
1.0240221584586986	0.9773454483273126	-0.05539779543120645	0.04146347918173922	-0.12946262566204972	-0.18132723785627863	0.49360625713390255
1.0252750935672124	0.9771832290659247	-0.05562325220311705	0.04208075288624194	-0.12947979232865417	-0.17856676002960015	0.491720820591211
1.026543609032377	0.9770189721374133	-0.0558480204276078	0.0427033065480779	-0.1294948786068132	-0.1758213480391531	0.4898288146987094
1.0278279266360146	0.9768526510054037	-0.05607207224873982	0.04333118135939154	-0.12950785973184628	-0.17309083190036778	0.4879303290408674
1.0291282714332572	0.9766842388324801	-0.05629537904014295	0.04396441865039649	-0.12951870967185838	-0.17037504159622277	0.48602544989765684
1.0304448719200812	0.9765137084644725	-0.05651791140655827	0.044603059938231306	-0.12952740111078997	-0.16767380684150823	0.48411426007955394
1.0317779595638399	0.976341032497507	-0.0567396390778149	0.045247146666548436	-0.12953390542709908	-0.1649869581464385	0.4821968396836686
1.0331277699209507	0.9761661831397417	-0.0569605310682076	0.04589672071259053	-0.12953819268086036	-0.16231432465608603	0.48027326455693015
1.03449454154754	0.9759891323592514	-0.05718055546582084	0.04655182382544252	-0.12954023158796946	-0.15965573647136036	0.4783436079451903
1.0358785167472655	0.9758098517942335	-0.057399679527959734	0.04721249795191434	-0.12953998950341916	-0.15701102325329225	0.47640793949400984
1.0372799412387324	0.9756283128034586	-0.05761786959810539	0.04787878504092279	-0.12953743239982804	-0.15438001498265558	0.4744663257940287
1.0386990650297212	0.9754444863607072	-0.05783509121150616	0.048550727421755535	-0.12953252484399572	-0.15176254043726778	0.4725188292473194
1.0401361410098442	0.9752583432450811	-0.058051308846975985	0.049228367098237295	-0.1295252299782549	-0.14915842992816844	0.47056551008417785
1.0415914267240187	0.9750698538196233	-0.05826648616711802	0.0499117465496854	-0.12951550949153184	-0.1465675121425178	0.4686064240035891
1.043065182554567	0.9748789882754799	-0.058480585714047205	0.050600907834883434	-0.129503323605777	-0.14398961754036096	0.46664162471240644
1.0445576732626187	0.9746857164413021	-0.058693569108562306	0.051295893278168234	-0.12948863104384534	-0.14142457568184327	0.46467116190475904
1.046069167966788	0.974490007795473	-0.05890539700871182	0.051996745413971396	-0.1294713890016683	-0.13887221544488973	0.4626950813894475
1.047599939591533	0.9742918315473889	-0.059116028996685575	0.05270350668694747	-0.12945155312783121	-0.13633236609858612	0.4607134258935814
1.0491502646804347	0.9740911566718538	-0.05932542352317863	0.05341621932572628	-0.12942907750255345	-0.13380485768024716	0.4587262353533796
1.0507204243965516	0.973887951790245	-0.0595335380105858	0.05413492576076102	-0.12940391459823078	-0.13128951944922584	0.4567335456870079
1.05231070413282	0.9736821852320889	-0.059740328762279304	0.05485966839781099	-0.12937601525606918	-0.12878618067028552	0.45473538937615887
1.0539213929923201	0.9734738251138685	-0.05994575086155705	0.0555904893367887	-0.12934532866868378	-0.1262946715212179	0.4527317961738807
1.055552785444744	0.9732628391367882	-0.060149758347966445	0.05632743107735052	-0.12931180232081008	-0.12381482063003942	0.4507227911020577
1.0572051793776616	0.973049194851428	-0.060352303931710344	0.057070535586428224	-0.12927538199709077	-0.12134645820571155	0.44870839693995423
1.0588788776720603	0.9728328594670248	-0.06055333915614367	0.057819844963126005	-0.12923601172155108	-0.11888941372557629	0.4466886323314118
1.0605741877864854	0.9726137999189125	-0.060752814305280324	0.05857540119861064	-0.12919363373406348	-0.1164435167070974	0.44466351236987933
1.0622914217522765	0.9723919828833255	-0.060950678364513046	0.059337246122531065	-0.12914818845910397	-0.11400859682870049	0.44263304866365977
1.0640308961141416	0.9721673747998271	-0.06114687897548732	0.06010542132492557	-0.12909961447587062	-0.11158448411738159	0.44059724945902246
1.0657929326883349	0.9719399417887955	-0.06134136248126435	0.060879968436920645	-0.129047848464047	-0.10917100801016326	0.4385561188114174
1.0675778577920487	0.9717096497669667	-0.061534073797474255	0.06166092873427458	-0.1289928251909405	-0.1067679985551458	0.43650965754898996
1.0693860021013208	0.9714764644823309	-0.0617249563603853	0.06244834302287528	-0.12893447748431533	-0.10437528667172369	0.4344578634660612
1.0712177027007879	0.97124035126715	-0.061913952300675375	0.06324225247319477	-0.12887273613069247	-0.10199270155978848	0.4324007290526445
1.073073301075976	0.9710012753150664	-0.06210100218390448	0.06404269768273169	-0.12880752990120237	-0.09962007351826975	0.4303382438474593
1.074953143075859	0.97075920170452	-0.06228604497145075	0.06484971860642016	-0.12873878552096865	-0.09725723403308195	0.42827039448930904
1.0768575813990497	0.9705140950981475	-0.06246901822154469	0.06566335556245713	-0.12866642754079088	-0.09490401276546555	0.4261971620280568
1.0787869730278774	0.970265920093694	-0.0626498577877685	0.06648364806379134	-0.12859037839000703	-0.09256024093164177	0.4241185248131046
1.0807416808719865	0.9700146410336172	-0.06282849793369513	0.06731063545739918	-0.12851055827606284	-0.09022574936853936	0.42203445673744644
1.0827220733492005	0.9697602220811992	-0.06300487124329927	0.06814435667603731	-0.1284268851583683	-0.08790036919659026	0.4199449277511165
1.0847285243190665	0.969502627252066	-0.06317890856761245	0.06898485014178772	-0.1283392747097466	-0.08558393201984062	0.41784990397401595
1.086761413394118	0.9692418203981286	-0.06335053900391828	0.06983215382663537	-0.12824764026081578	-0.0832762696864582	0.41574934741006664
1.088821126326701	0.9689777651829393	-0.06351968987691947	0.07068630533950293	-0.12815189273782607	-0.08097721399483121	0.41364321559856054
1.0909080544744651	0.9687104251762334	-0.06368628664226786	0.07154734162829963	-0.1280519406416563	-0.07868659743828205	0.41153146221118914
1.093022595368499	0.9684397638080827	-0.06385025288187528	0.07241529913920514	-0.12794768997583827	-0.07640425270320016	0.4094140365102035
1.0951651528549156	0.9681657443789783	-0.06401151025999038	0.07329021379400208	-0.12783904419135358	-0.0741300126716566	0.4072908832564921
1.0973361370909325	0.9678883300896937	-0.06416997846709313	0.07417212090557469	-0.1277259041375597	-0.07186371058213513	0.40516194276157264
1.0995359640124733	0.967607484139729	-0.0643255751272646	0.07506105487934156	-0.12760816804143818	-0.06960518072061557	0.4030271514426524
1.1017650569510926	0.9673231695525393	-0.06447821585771213	0.07595704978199527	-0.12748573137140062	-0.06735425689905511	0.4008864402855102
1.1040238452062403	0.9670353493909449	-0.06462781410842132	0.07686013867422499	-0.1273584868607299	-0.06511077408878425	0.3987397362763706
1.1063127647911077	0.9667439866962141	-0.06477428115793431	0.07777035382254015	-0.12722632441566564	-0.06287456779931129	0.39658696170773444
1.108632259294047	0.9664490444143498	-0.06491752610630656	0.07868772694574454	-0.12708913100990019	-0.06064547341447216	0.3944280334147091
1.1109827780884645	0.9661504856610932	-0.06505745570189013	0.07961228840873164	-0.126946790733846	-0.05842332808891908	0.3922628644836342
1.1133647789129484	0.9658482734326903	-0.06519397443786135	0.08054406814286726	-0.12679918458477776	-0.056207968440736986	0.39009136188732063
1.1157787261201864	0.9655423708689548	-0.06532698438079847	0.08148309485110904	-0.1266461905123179	-0.053999232405137945	0.38791342814739826
1.11822509191903	0.9652327411377222	-0.0654563851778153	0.08242939638890194	-0.12648768328233034	-0.05179695825061646	0.3857289602313049
1.1207043555138458	0.9649193475877124	-0.06558207394324365	0.08338299932066472	-0.12632353447060743	-0.04960098554654116	0.38353785035969007
1.1232170036653208	0.9646021537229121	-0.06570394522434861	0.08434392902788679	-0.12615361236636782	-0.04741115482172321	0.3813399855220693
1.1257635319349306	0.9642811230931235	-0.0658218909908723	0.08531221006723151	-0.12597778182293887	-0.04522730668462118	0.37913524642683677
1.1283444430336782	0.963956219551948	-0.0659358004839709	0.08628786541875358	-0.1257959043035765	-0.04304928346408162	0.3769235089781538
1.1309602481260972	0.9636274071436834	-0.06604556020790633	0.08727091686134435	-0.12560783772646378	-0.04087692827469445	0.37470464316359675
1.133611467050652	0.9632946501295314	-0.06615105386313687	0.08826138492513329	-0.12541343637844846	-0.038710085060991765	0.37247851290739736
1.1362986282082208	0.9629579130577086	-0.06625216226483847	0.08925928871581654	-0.1252125508515992	-0.03654859891739881	0.37024497620078767
1.1390222677409334	0.962617160924297	-0.06634876323891382	0.09026464547699553	-0.12500502803497626	-0.03439231695110612	0.3680038857990462
1.1417829321235011	0.9622723589094204	-0.0664407316390808	0.09127747140931734	-0.12479071084583122	-0.03224108644109188	0.36575508710399873
1.1445811756590687	0.9619234727538184	-0.06652793917766056	0.09229778059992207	-0.12456943834472245	-0.03009475706174224	0.36349842025407847
1.1474175627979082	0.9615704685348759	-0.06661025442398669	0.09332558572527966	-0.12434104548022741	-0.02795317930568798	0.3612337182521476
1.1502926670046854	0.9612133128766496	-0.06668754268445783	0.09436089748086744	-0.12410536309871316	-0.02581620561406519	0.3589608079109467
1.1532070718875576	0.960851972880798	-0.06675966595131953	0.0954037248301025	-0.1238622177734064	-0.02368368977986364	0.35667950897395534
1.1561613710098013	0.9604864162247388	-0.06682648280925227	0.09645407476789412	-0.12361143173621546	-0.0215554873666481	0.35438963429586867
1.1591561681605922	0.9601166112057669	-0.06688784835401487	0.09751195224523007	-0.12335282277105278	-0.019431455786498884	0.35209098965405056
1.1621920771517231	0.9597425268469213	-0.0669436141001974	0.09857735992086866	-0.12308620414664036	-0.017311454720338494	0.3497833739212928
1.1652697229629065	0.9593641328399917	-0.06699362791286897	0.09965029838095593	-0.12281138442962902	-0.015195345601535442	0.34746657820988947
1.1683897413504734	0.9589813996819173	-0.06703773390546701	0.10073076580872146	-0.1225281674281663	-0.013082992201479389	0.34514038619614373
1.1715527796338414	0.9585942986699577	-0.06707577235654281	0.10181875805951168	-0.12223635202941044	-0.010974260407353139	0.3428045735521149
1.1747594978367717	0.9582028018585019	-0.06710757962073806	0.10291426884156178	-0.12193573199657362	-0.008869017813856208	0.3404589071421019
1.1780105649495674	0.9578068826151216	-0.06713298799347713	0.1040172882267612	-0.12162609622415795	-0.0067671365094625555	0.3381031477739654
1.1813066641515855	0.9574065150865047	-0.06715182566580975	0.10512780421820171	-0.12130722815344087	-0.004668489977177834	0.3357370463854524
1.1846484920393363	0.9570016744034598	-0.06716391659932026	0.10624580224077905	-0.12097890573465352	-0.002572954030244987	0.3333603446749481
1.1880367565843293	0.9565923370420534	-0.06716908041160556	0.10737126421726043	-0.12064090152402224	-0.0004804084756162819	0.33097277657899815
1.191472178682386	0.9561784807529429	-0.06716713228311919	0.10850416884856033	-0.12029298243333059	0.0016092635078959095	0.3285740671628837
1.1949558395688262	0.9557600430169828	-0.0671578815677556	0.10964460467544526	-0.11993487364871047	0.003696381557280918	0.3261636933309317
1.198489409126274	0.9553368945150211	-0.06714112674812646	0.11079283952521131	-0.1195662318739902	0.005781585946592407	0.3237407386679561
1.2020736441881261	0.9549090193720938	-0.06711666115535354	0.11194883069065825	-0.11918680090203003	0.007864946118685816	0.32130492649128845
1.2057093205030949	0.9544764028758277	-0.06708427325325006	0.11311253303882766	-0.11879631779227606	0.009946531190330453	0.3188559663098549
1.2093972272648468	0.9540390322817643	-0.06704374654323046	0.11428389692682447	-0.11839451332391304	0.012026406194449444	0.3163935576099352
1.2131381671058457	0.953596896966926	-0.06699485946291675	0.11546286790638816	-0.11798111189290852	0.01410463161936978	0.3139173898326609
1.2169329578939587	0.9531499883771739	-0.06693738525824834	0.11664938698300388	-0.1175558312072377	0.016181263924477093	0.3114271411636049
1.2207824320082583	0.952698300280428	-0.06687109188204154	0.11784339006205004	-0.11711838225538589	0.018256354615607144	0.30892247900584796
1.2246874385419368	0.9522418286828563	-0.06679574184510494	0.11904480829488238	-0.11666846894400193	0.020329950895954095	0.3064030585371438
1.2286488407202691	0.9517805723137129	-0.06671109215042696	0.12025356692940989	-0.11620578827941595	0.022402093724322968	0.30386852437601536
1.2326675201636377	0.9513145323177487	-0.06661689409548963	0.12146958625390884	-0.11573002976024772	0.024472819492339207	0.30131850782821734
1.2367443728656358	0.9508437129217269	-0.06651289324532818	0.12269277999154252	-0.11524087573254156	0.026542157324896253	0.2987526294486064
1.2408803159186526	0.9503681208635706	-0.06639882915215986	0.12392305693041641	-0.11473800047096393	0.02861013189401068	0.29617049478434865
1.2450762815205891	0.9498877663024483	-0.06627443538617037	0.1251603187056382	-0.11422107077546838	0.03067675970605052	0.2935716981546859
1.2493332240528814	0.9494026622326596	-0.06613943921743484	0.12640446146734793	-0.11368974498726836	0.032742051945673846	0.29095581823906563
1.2536521147970423	0.9489128253272843	-0.06599356164552647	0.12765537386269513	-0.1131436735128012	0.034806011138844954	0.2883224213655539
1.2580339457065852	0.9484182757543428	-0.06583651716626603	0.12891293767634332	-0.11258249823619992	0.0368686322697721	0.28567105917661123
1.2624797316149357	0.9479190371900565	-0.065668013558631	0.13017702795653896	-0.11200585210356931	0.038929903007414474	0.28300126732316794
1.2669905087346822	0.9474151372631748	-0.06548775180283915	0.13144751205310995	-0.11141335918052589	0.0409898021512817	0.2803125664051855
1.2715673350573657	0.9469066077940997	-0.06529542594212555	0.13272424919346223	-0.11080463447550565	0.0430482989803419	0.2776044617359818
1.276211293081932	0.9463934847897778	-0.06509072284201073	0.13400709067806105	-0.11017928344952012	0.04510535359851013	0.27487644173968556
1.2809234888115288	0.9458758088691265	-0.0648733220999332	0.13529587900072518	-0.10953690201694531	0.04716091554300777	0.27212797857134013
1.2857050552878269	0.9453536252027708	-0.06464289575262165	0.13659044819170932	-0.10887707593335336	0.04921492435583549	0.26935852607695565
1.2905571489017649	0.9448269842611625	-0.064399108319594	0.13789062215964565	-0.10819938117041433	0.05126730697032865	0.2665675219634702
1.2954809551756914	0.9442959415428481	-0.06414161639715638	0.13919621557571654	-0.10750338298949028	0.05331797914258103	0.26375438447201405
1.3004776860819565	0.9437605582444956	-0.06387006866068348	0.1405070324335501	-0.10678863618364377	0.05536684319853407	0.26091851395642235
1.3055485828848195	0.9432209013485275	-0.06358410559444728	0.14182286606020403	-0.10605468455254125	0.057413788080090615	0.2580592912793749
1.3106949157245922	0.9426770440815145	-0.06328335939281267	0.1431434982266154	-0.10530106083902868	0.05945868797958778	0.2551760780741043
1.31591798147754	0.942129066567016	-0.06296745398613712	0.14446869780847796	-0.10452728693856102	0.06150140030072717	0.2522682179371874
1.321219109660822	0.941577055650181	-0.06263600459624384	0.14579822146817176	-0.10373287293098377	0.06354176674750808	0.2493350331246057
1.3265996595570388	0.9410211056711832	-0.06228861781109155	0.14713181204605033	-0.10291731740399118	0.06557961087025217	0.24637582616768197
1.3320610169606681	0.9404613192814459	-0.06192489173710137	0.14846919688552182	-0.10208010787964016	0.06761473555144386	0.24338988162206604
1.3376045995265744	0.9398978073905959	-0.061544415610181216	0.14981008825921258	-0.1012207199502807	0.06964692370681122	0.2403764630806556
1.3432318490110704	0.939330690474497	-0.061146770300456364	0.15115418056164334	-0.10033861844314403	0.07167593407239219	0.23733481734170409
1.3489442348802159	0.9387600987307223	-0.060731528094536615	0.15250115027958813	-0.09943325687386245	0.07370150123212277	0.23426417233388103
1.35474324758576	0.938186173289527	-0.0602982532385615	0.1538506534810899	-0.09850407854845053	0.0757233319047404	0.23116374061156345
1.3606303955857721	0.9376090670403268	-0.059846502295489316	0.1552023242564788	-0.09755051714902974	0.07774110270020312	0.22803272074784442
1.366607200714197	0.9370289456172871	-0.0593758246952955	0.1565557728186514	-0.09657199764786635	0.07975445738389533	0.22487029955673155
1.3726751901806624	0.93644598869532	-0.058885763643266385	0.15791058291981344	-0.09556793785787454	0.08176300314929968	0.22167565602366301
1.3788358852630387	0.9358603915638957	-0.05837585742970611	0.15926630867702257	-0.0945377506525475	0.08376630605347227	0.2184479668615841
1.3850907981886942	0.9352723658750931	-0.05784564020223747	0.1606224733609765	-0.0934808449455813	0.08576388938425693	0.21518640767046657
1.3914414024746153	0.9346821428302959	-0.057294645134576196	0.16197856260815172	-0.0923966312914357	0.08775522383440572	0.21189016784108328
1.3978891235098687	0.9340899743260225	-0.056722406163327584	0.16333402243477074	-0.09128452432441263	0.089739724821231	0.2085584546644052
1.4044353152717948	0.9334961352768744	-0.056128461137962146	0.1646882545993833	-0.09014394776191897	0.09171674592789406	0.20519050451889692
1.4110812220657833	0.9329009270938643	-0.05551235667840342	0.16604060942890025	-0.0889743423391999	0.0936855687039145	0.20178560151239822
1.417827956710797	0.9323046794183678	-0.05487365193654892	0.16739038272107687	-0.0877751712463802	0.09564539847060063	0.1983430873997523
1.4246764467616087	0.9317077544166521	-0.054211925753692006	0.16873680692227971	-0.0865459315952535	0.09759535183202422	0.19486238761835653
1.4316273892363471	0.9311105498850051	-0.053526783613181354	0.17007904513181654	-0.08528616493304836	0.0995344483661202	0.19134303259754407
1.4386811887061808	0.9305135033162182	-0.05281786680854304	0.17141618304663084	-0.08399547131357755	0.10146159937379905	0.18778468719065664
1.445837898779368	0.9299170950838554	-0.05208486196149021	0.17274722299592876	-0.08267352339858133	0.10337559968093014	0.1841871780374408
1.453097142290588	0.9293218527391859	-0.051327513417260745	0.17407107557623108	-0.08132008515443118	0.10527511599661636	0.18055053133010565
1.4604580371452367	0.9287283540171154	-0.050545635879025275	0.17538655425221372	-0.07993503028246976	0.10715867954200443	0.17687500738532394
1.4679191169839807	0.9281372294013155	-0.04973912834365317	0.17669237096582102	-0.07851836234719303	0.10902468008186253	0.17316113757134824
1.475478256102665	0.9275491634175325	-0.0489079883081032	0.1779871345445782	-0.07707023480572989	0.11087136388656524	0.1694097589511814
1.483132611803247	0.9269648936512977	-0.048052324644183346	0.17926935403208097	-0.07559096827774359	0.1126968385929669	0.1656220402630542
1.4908785756727534	0.9263852082595853	-0.04717236982404947	0.18053744513904788	-0.07408106645458266	0.11449908232981604	0.16179950366755713
1.498711764497457	0.9258109398177502	-0.04626848774244591	0.18178974443984686	-0.07254122441639829	0.1162759636351096	0.15794402729001392
1.5066270410417377	0.9252429566159623	-0.045341177727802766	0.18302452872738154	-0.07097233077971203	0.11802526841422906	0.1540578337049703
1.514618585440283	0.9246821503168169	-0.044391071840339885	0.1842400417811466	-0.0693754591185472	0.11974473709914148	0.15014345441079252
1.5226799981216472	0.9241294218833825	-0.04341892713772596	0.18543452429398638	-0.06775185191456866	0.1214321059597924	0.14620367990638447
1.5308044592209815	0.9235856645650319	-0.04242560947313169	0.18660624953477425	-0.06610289159852763	0.12308515623166034	0.1422414832839413
1.5389848944841047	0.9230517479129889	-0.041412074458421474	0.18775355615336012	-0.06443006836570438	0.12470175896192942	0.13825994183768897
1.5472141779050388	0.9225285011166076	-0.04037934180030588	0.18887488189333948	-0.06273493852040021	0.1262799209804678	0.1342621418060467
1.5554853145055303	0.9220166996573769	-0.03932846997280586	0.18996878972020498	-0.061019084859824546	0.127817820116405	0.13025109364614892
1.5637916064049653	0.921517054956295	-0.03826053120455429	0.1910339872508505	-0.059284078784674996	0.1293138310342924	0.1262296559545655
1.5721267941978632	0.9210302073467111	-0.037176588174318986	0.19206933894579362	-0.057531446138523075	0.13076654102825977	0.12220047159966145
1.5804851557483208	0.9205567231200367	-0.0360776752008022	0.19307386964207282	-0.05576264096449784	0.13217475385636687	0.11816592441754509
1.5888615546790772	0.9200970955628416	-0.03496478552716378	0.1940467597665279	-0.05397902936395039	0.13353748215475833	0.11412811989365593
1.59725147984461	0.9196517472079597	-0.03383885972102959	0.19498733822988581	-0.05218187514622468	0.1348539368662736	0.11008886970925441
1.605651017759388	0.9192210360987545	-0.03270078324396571	0.1958950671406689	-0.05037233995667456	0.13612350547025984	0.10604970801903507
1.614056841560931	0.9188052611400653	-0.031551382346607766	0.19676952879664397	-0.04855148033971817	0.13734573364112254	0.10201189912294369
1.6224661518899945	0.91840466973734	-0.030391427094703792	0.19761040818582884	-0.046720255712651086	0.13852030082736447	0.09797646766250163
1.6308766292828047	0.9180194644068707	-0.02922163358480984	0.1984174779769071	-0.04487953454577285	0.1396469994804298	0.09394422270378713
1.6392863764399819	0.9176498094077031	-0.028042668256616766	0.19919058374370882	-0.04303010339345111	0.14072571473751447	0.08991578619317722
1.647693863141444	0.917295836714532	-0.026855152522261783	0.19992963081514076	-0.04117267598407021	0.14175640646770052	0.08589161972754199
1.6560978696080544	0.9169576515095696	-0.02565966823869803	0.20063457233622953	-0.03930790323774348	0.1427390930719364	0.08187205172754203
1.6644974444378187	0.9166353365512563	-0.024456761662136263	0.20130539984019366	-0.03743638057360363	0.14367383882333792	0.07785729736837083
1.6728918636160874	0.9163289560759352	-0.023246947689254015	0.20194213492338972	-0.0355586553947614	0.14456074276224717	0.07384747779998653
1.6812805830486188	0.9160385594895816	-0.022030715434522417	0.20254482146337968	-0.03367523640538888	0.14539992835233995	0.06984264230387703
1.6896632133989027	0.915764183839548	-0.020808530930566754	0.20311352045334605	-0.03178659826151314	0.14619153677349145	0.06584277968040562
1.6980394952843774	0.9155058560092342	-0.01958084001213409	0.20364830546739884	-0.029893186367639428	0.14693572107558348	0.06184782939685113
1.7064092675178026	0.9152635948399488	-0.01834807243624545	0.20414925832115058	-0.02799542345489714	0.1476326405825922	0.05785769600077494
1.7147724612575332	0.9150374122254058	-0.017110642372118158	0.2046164668894882	-0.026093710464991305	0.14828245827292327	0.05387225114702229
1.7231290663679655	0.9148273148190208	-0.01586895311485889	0.20505002167723843	-0.024188433862934247	0.1488853363968568	0.04989134885907313
1.731479136260295	0.9146333045045019	-0.014623396221701985	0.20545001495837154	-0.022279964313757176	0.14944143563794504	0.0459148224456873
1.7398227619542646	0.9144553795520672	-0.0133743552859947	0.2058165385056755	-0.020368662440941526	0.1499509122846862	0.04194249608854851
1.7481600758531233	0.9142935349310837	-0.01212220535459142	0.20614968306338896	-0.018454877868893476	0.1504139177967735	0.03797418228544698
1.7564912351756876	0.9141477630035542	-0.010867315426777699	0.20644953703361463	-0.016538952962489074	0.15083059724978612	0.03400968899417902
1.7648164164082636	0.914018053866505	-0.009610049349220759	0.20671618588326515	-0.014621224088484833	0.15120108875392635	0.030048821542264768
1.7731358182328572	0.9139043955226357	-0.008350765451453015	0.20694971189868094	-0.012702020946225431	0.151525523328946	0.026091380521056945
1.7814496487575469	0.9138067742534001	-0.007089818569957935	0.20715019351783875	-0.010781669533492574	0.15180402416632988	0.022137167164541973
1.7897581252329378	0.9137251747335309	-0.005827560204489476	0.2073177051871437	-0.008860492255082971	0.15203670659550106	0.01818598280206271
1.7980614732013787	0.9136595801451667	-0.004564338765269311	0.20745231721113805	-0.006938808168551615	0.15222367801611666	0.014237628596440049
1.8063599259199314	0.9136099722796367	-0.0033004997834783127	0.2075540956195398	-0.005016933172684443	0.15236503783125563	0.010291905165579046
1.814653707999114	0.9135763316802001	-0.0020363885325173775	0.20762310194215242	-0.003095183859309684	0.15246087723023533	0.006348619720440083
1.8229430538920115	0.913558637553941	-0.0007723473429654881	0.2076593934490437	-0.0011738732962479036	0.15251127959583038	0.002407576643119829
1.8280070646527322	0.9135556652828501	-1.211238141035631e-13	0.20766548944209606	-2.1607303619941565e-13	0.15251974575942603	7.064921564436943e-14
