# Supplementary material for: Multi-orbit lunar GNSS constellation design with distant retrograde orbit and Halo orbit combination
Source: Sci Rep. 2023 Jun 22;13:10158. doi: 10.1038/s41598-023-37348-x (PMC10287729; doi:10.1038/s41598-023-37348-x)
Supplement: Supplementary file 1 — Supplementary Information. [file 41598_2023_37348_MOESM1_ESM.zip › supplement materials of the manuscript/Figure 3/Halo Orbit/L1N/612.csv]

Time (TU)	X (LU)	Y (LU)	Z (LU)	VX (LU/TU)	VY (LU/TU)	VZ (LU/TU)
0	0.8471470689652307	0	0.1717634200601757	-1.592373442627594e-14	0.2639898382194673	1.6195294151743793e-14
0.0037663275367179937	0.8471489827244355	0.0009942636823885762	0.1717602793476848	0.0010162432404488017	0.2639830559864421	-0.001667781327589948
0.011405387395004676	0.847164618220036	0.003010669922256728	0.17173461929358227	0.0030772627294941646	0.2639276441688388	-0.005050274360343078
0.019048756099724874	0.8471960182876643	0.0050275764979555194	0.17168308575348043	0.0051389079994944315	0.26381635942703213	-0.008434109542203224
0.026696635510007387	0.8472432055510046	0.007044608294143574	0.1716056383754317	0.007200872428405337	0.2636491141944799	-0.011818995959052572
0.03434918996110229	0.8473062011891842	0.009061378800065972	0.17150223754272623	0.009262837826814703	0.2634258222591812	-0.015204625025058661
0.04200658401506732	0.8473850249603095	0.011077500027454931	0.17137284431970035	0.011324484507440395	0.2631463986252751	-0.018590687264978617
0.049668978289650986	0.8474796951293528	0.013092581366390006	0.17121742055219544	0.013385490046592664	0.2628107597016479	-0.0219768705375535
0.05733652435263632	0.8475902283285796	0.01510622820539094	0.17103592907648316	0.015445527802113612	0.2624188237177169	-0.025362857855011595
0.06500936775035053	0.8477166394958879	0.0171180426992955	0.17082833379805207	0.01750426762593059	0.2619705108510094	-0.02874832880496366
0.07268764687345676	0.8478589417678527	0.019127623446978628	0.1705945998425405	0.019561375460236924	0.26146574350324614	-0.03213295913663517
0.08037148705482162	0.8480171462544716	0.021134563933742235	0.17033469389887587	0.021616511666352336	0.26090444698409726	-0.035516418256177455
0.08806100705303856	0.8481912620332266	0.023138454225152014	0.17004858420014826	0.023669332679679328	0.2602865494050513	-0.0388983721898423
0.09575630715570968	0.8483812957493256	0.02513887787362467	0.16973624114959382	0.02571948775960164	0.2596119829588093	-0.0422784784648736
0.10345747624244923	0.8485872515952746	0.02713541379069689	0.16939763732163904	0.027766620821516545	0.25888068384126106	-0.045656389350021205
0.1111645836875954	0.8488091309248036	0.029127634188400125	0.16903274806229354	0.029810368238163132	0.2580925934599581	-0.049031748444599045
0.11887768181449693	0.8490469321032545	0.03111510528526551	0.1686415516995876	0.031850359470256356	0.2572476587924028	-0.05240419191977391
0.12659680032668869	0.8493006501162098	0.03309738595843273	0.16822403015049073	0.033886215586472014	0.2563458335925664	-0.055773346261743864
0.13432195014183484	0.8495702764481848	0.03507402884307793	0.16778016908273088	0.03591755029113097	0.25538707862787957	-0.05913883014531471
0.14205311858995276	0.849855798681101	0.03704457923044151	0.16730995853699865	0.03794396868830804	0.25437136290236	-0.06250025254978481
0.1497902588950933	0.8501571998069015	0.03900857256407999	0.166813394020292	0.03996506459500974	0.2532986658893623	-0.06585720843457378
0.15753330276852628	0.8504744583847084	0.040965537854764124	0.16629047620864543	0.04198042393651173	0.2521689767522086	-0.06920928448412272
0.16528215098237825	0.8508075478839616	0.04291499550745491	0.16574121199085787	0.0439896223919064	0.250982296453344	-0.07255605529608686
0.17303667081600285	0.8511564362324414	0.04485645695240278	0.1651656151764069	0.04599222488690613	0.24973863913017855	-0.0758970825985525
0.18079669647772167	0.8515210854798614	0.046789425060707435	0.16456370701440437	0.04798778589029283	0.2484380330548156	-0.07923191577808819
0.18856201755284652	0.8519014508722237	0.0487133916253481	0.16393551768768613	0.04997584667417737	0.24708052369333555	-0.08256008729766043
0.19633239542547787	0.8522974812469382	0.05062784183930513	0.16328108562924173	0.05195593979503736	0.24566617205216149	-0.0858811201543742
0.20410754436802706	0.8527091177234282	0.05253225003725295	0.16260045965638945	0.053927584546808086	0.24419505910636377	-0.08919452020155665
0.21188713686776836	0.853136293530803	0.054426081514398254	0.1618936992321462	0.05589028868413236	0.24266728617477784	-0.09249977891245618
0.2196708004138876	0.8535789334123028	0.05630879227401474	0.16116087543052568	0.05784354800125486	0.2410829768105239	-0.09579637251287018
0.2274581181419713	0.8540369532312354	0.0581798297634307	0.1604020715742143	0.05978684693081755	0.23944227797823067	-0.09908376278491048
0.23524862377532624	0.8545102592419721	0.06003863228306299	0.15961738443343804	0.061719657761535394	0.2377453624402933	-0.10236139548922901
0.24304180044987955	0.8549987475600668	0.06188462939966066	0.15880692510322855	0.06364144089186287	0.23599243044483703	-0.10562870047543761
0.25083708183269193	0.8555023037812552	0.06371724294765786	0.15797081964180124	0.06555164569404746	0.23418371089470028	-0.10888509277932155
0.25863384812015966	0.8560208022809764	0.06553588686706036	0.15710921024814892	0.06744971016500695	0.232319463681661	-0.11212997160144514
0.26643143106791195	0.8565541061087439	0.06733996920529003	0.15622225546152124	0.06933506283296045	0.2303999799047874	-0.11536272307837614
0.2742291104062754	0.8571020663412708	0.06912889213118761	0.1553101312698182	0.07120712259349181	0.228425584056363	-0.11858271947132235
0.28202611024351076	0.8576645214104055	0.0709020520243812	0.15437303227307397	0.07306529861954061	0.22639663633108184	-0.1217893183992651
0.2898216058358284	0.8582412971852451	0.0726588419715204	0.15341117160322681	0.07490899279440999	0.22431353224754577	-0.1249818663597338
0.2976147224558816	0.8588322065414273	0.07439865245854092	0.15242478170880444	0.07673760026519258	0.22217670414746188	-0.12815969897618443
0.30540453422123826	0.859437048933726	0.07612087210076264	0.1514141151482452	0.07855051003828066	0.2199866227221024	-0.13132214124982058
0.3131900721417207	0.8600556107167155	0.07782489042760331	0.15037944414649612	0.08034710774572673	0.21774379586832943	-0.13446851154886527
0.3209703186817655	0.8606876644651427	0.07951009768230363	0.14932106183567326	0.08212677528132402	0.215448771204526	-0.1375981201011078
0.32874421807493	0.8613329695783538	0.08117588807856467	0.14823928136167683	0.0838888940915071	0.21310213397352717	-0.14071027384079796
0.33651067407870716	0.8619912719395146	0.08282166028881813	0.14713443658423414	0.08563284556267443	0.21070450841314392	-0.1438042761444193
0.34426856033163594	0.8626623046728612	0.0844468206071042	0.14600688094826447	0.08735801425413407	0.20825655517464678	-0.14687943157134628
0.35201671478882324	0.8633457876105587	0.0860507826982037	0.14485698853231702	0.08906378753254945	0.2057589734816835	-0.14993504421018
0.3597539552687826	0.8640414286383035	0.08763297173031176	0.14368515195130405	0.09074955987831766	0.20321249647707906	-0.15297042434341826
0.36747907498579385	0.864748923367917	0.0891928242616636	0.14249178308034666	0.09241473270543159	0.2006178927121644	-0.15598488711759242
0.3751908536266936	0.8654679562447889	0.0907297912742061	0.14127731137263436	0.09405871755143787	0.19797596242784712	-0.15897775726947264
0.3828880557457565	0.8661982005681214	0.09224333855290331	0.14004218401719395	0.09568093646077062	0.19528753785336714	-0.1619483688119688
0.3905694481723344	0.8669393203602068	0.09373295074455928	0.1387868629771695	0.09728082633263098	0.19255347673515052	-0.16489607199568368
0.3982337922936104	0.8676909699319618	0.09519813035083166	0.13751182592602287	0.09885783787011614	0.18977466436522303	-0.16782023045983363
0.40587985304299695	0.8684527950630994	0.09663839995530418	0.1362175644593679	0.1004114380135801	0.18695200970068146	-0.17072022477813492
0.4135064072528371	0.86922443421147	0.09805330416391003	0.1349045822531143	0.1019411121013347	0.18408644137774835	-0.1735954556194539
0.421112244277561	0.8700055190061177	0.09944240997799146	0.13357339443743632	0.10344636436581607	0.1811789063924675	-0.17644534387932367
0.4286961743126586	0.8707956755576298	0.10080530850146494	0.13222452557915954	0.10492671989439777	0.17823036575989695	-0.1792693336314102
0.43625702882510975	0.8715945250053078	0.10214161508972523	0.1308585089602934	0.10638172492690455	0.1752417930165435	-0.18206689202447285
0.44379366420164984	0.8724016844144754	0.10345097001358271	0.12947588525820994	0.10781094772814948	0.1722141714314666	-0.18483751032389573
0.45130496768519585	0.8732167679529964	0.1047330394121744	0.12807720074110548	0.10921397979810964	0.16914849016643815	-0.18758070570639385
0.45878985872586486	0.8740393876061049	0.10598751534164237	0.12666300624615878	0.11059043611574343	0.16604574215834753	-0.19029602128355572
0.46624729070176063	0.8748691539367722	0.10721411582389531	0.12523385607466525	0.11193995539545669	0.16290692183153554	-0.19298302621182986
0.4736762536303126	0.8757056769637385	0.10841258498648464	0.12379030667743537	0.113262200457119	0.1597330223586971	-0.19564131610528415
0.4810757712250257	0.8765485664031292	0.1095826922311559	0.12233291643157823	0.11455685753488642	0.15652503533071227	-0.1982705113821825
0.4884449132561742	0.8773974336486293	0.11072423377134732	0.12086224240403015	0.11582363821540889	0.15328394380224028	-0.20087026101406458
0.49578278426793676	0.8782518910645849	0.11183703034880656	0.11937884174885796	0.11706227716058235	0.15001072553854475	-0.20344023781532378
0.5030885311420276	0.8791115534090618	0.11292092790299015	0.11788326941500206	0.1182725330999246	0.14670634814890374	-0.2059801404146949
0.5103613365368915	0.8799760376102532	0.11397579603511661	0.11637607870095558	0.1194541873762829	0.14337177050336067	-0.20848969023784428
0.5176004285659757	0.8808449644391114	0.11500152884730379	0.11485781850107361	0.12060704514598056	0.14000793684336957	-0.21096863411725808
0.5248050697284331	0.881717957706908	0.11599804272374505	0.11332903485503888	0.12173093315786856	0.1366157804125889	-0.21341673971389008
0.5319745607218777	0.8825946451985106	0.11696527629210851	0.11179026946813293	0.12282569996732545	0.13319622039774662	-0.21583379610049774
0.5391082458273193	0.8834746598096668	0.11790319048706002	0.11024205785137443	0.12389121627981557	0.12975015800861986	-0.2182196147989069
0.5462055004689174	0.8843576384736554	0.11881176622750513	0.10868493133694368	0.12492737258562674	0.12627848117846538	-0.22057402483262903
0.5532657360684876	0.8852432231707607	0.11969100445454413	0.10711941543440973	0.12593407945720897	0.12278206114337047	-0.2228968736421642
0.5602883987127848	0.8861310611660875	0.12054092531125953	0.10554602953017886	0.1269112668737379	0.11926175200500054	-0.2251880259068541
0.567272971918519	0.8870208057463979	0.12136156780677186	0.1039652856920846	0.1278588840987599	0.1157183882896994	-0.22744736370538807
0.5742189615440635	0.8879121146560793	0.12215298740231799	0.10237769155602945	0.1287768971491876	0.11215279166392463	-0.2296747809276927
0.5811259136382703	0.8888046527050408	0.12291525748169971	0.10078374579417369	0.1296652907414032	0.10856576102526985	-0.2318701883636857
0.587993398855689	0.889698090092766	0.123648466915971	0.09918394118872695	0.13052406571761851	0.10495807964864207	-0.2340335080059678
0.5948210180556988	0.8905921034174141	0.1243527200991194	0.09757876292339718	0.13135323932254814	0.10133051160696999	-0.23616467420199413
0.6016083983876698	0.8914863754413026	0.12502813592281464	0.09596868908487412	0.13215284423958915	0.09768380316172436	-0.23826363178475904
0.6083551879738555	0.8923805946361597	0.12567484669561338	0.0943541915662147	0.1329229275396413	0.09401868508889209	-0.24033033384775024
0.6150610674771664	0.8932744569475737	0.12629299869713592	0.09273573295720085	0.1336635515677951	0.09033586589903522	-0.24236474471650207
0.6217257396894905	0.8941676646435669	0.12688275056556003	0.09111376867847505	0.13437479225493898	0.08663603693747407	-0.24436683615023944
0.6283489234088133	0.8950599256829382	0.12744427226501695	0.08948874819941526	0.13505673808277496	0.08291987546161432	-0.24633658500361136
0.6349303674212393	0.8959509557757845	0.1279777457776076	0.0878611113476597	0.13570949113360006	0.07918803649960807	-0.24827397689506983
0.6414698380251739	0.8968404768796909	0.12848336348251793	0.08623129108689759	0.13633316533920362	0.0754411594702396	-0.2501790019606423
0.6479671233032088	0.8977282179290014	0.12896132801202412	0.08459971222907937	0.13692788650591184	0.07167986552251693	-0.25205165564498305
0.6544220275249509	0.8986139142115179	0.12941185133875263	0.08296679261445251	0.13749379138698345	0.06790476054293088	-0.2538919366233729
0.660834375808562	0.8994973081312524	0.1298351546456686	0.08133294174040104	0.13803102771696238	0.06411643228845748	-0.2556998477137489
0.6672040139126317	0.9003781493013214	0.1302314677953436	0.07969856060280897	0.13853975375088023	0.060315450289837404	-0.2574753953595982
0.6735307980515032	0.9012561932379479	0.13060102823910202	0.07806404413617804	0.1390201370632758	0.05650237181947809	-0.25921858639197065
0.6798146080086648	0.9021312032651113	0.13094408138644786	0.07642977768935191	0.1394723552134766	0.05267773398723899	-0.26092943130434404
0.6860553393269809	0.9030029495187436	0.13126087965212282	0.07479613886887768	0.13989659471293772	0.04884205830182821	-0.262607941686574
0.6922528993228712	0.9038712084566672	0.13155168185492486	0.07316349846033274	0.14029305041066717	0.044995853138380656	-0.26425412883080673
0.6984072140053841	0.9047357638848581	0.13181675315841807	0.07153221849636732	0.14066192560264937	0.041139609494002145	-0.2658680052692806
0.7045182267472443	0.9055964068278867	0.1320563645455807	0.06990265247032454	0.14100343152573602	0.037273801746091004	-0.2674495840603205
0.7105858912367771	0.9064529345789194	0.13227079213441367	0.06827514710916553	0.1413177865948586	0.033398892135628834	-0.26899887665881134
0.7166101783703144	0.9073051517025866	0.1324603170707381	0.06665004044715603	0.14160521644639348	0.029515326483458743	-0.2705158944293929
0.7225910716595484	0.9081528694132502	0.13262522496834625	0.0650276629662797	0.14186595333235802	0.02562353717116125	-0.27200064719251477
0.7285285682107681	0.908995905729905	0.13276580557952	0.0634083372604221	0.14210023583369027	0.02172394261721476	-0.2734531432301556
0.7344226804205655	0.9098340857275599	0.1328823524579144	0.06179237749932256	0.14230830857095517	0.017816946244592395	-0.2748733894505044
0.7402734325880309	0.9106672410591709	0.13297516251349212	0.06018009028819174	0.14249042172288703	0.01390293880551605	-0.2762613903261779
0.7460808628657297	0.9114952102284962	0.13304453570292282	0.05857177407887108	0.14264683076059828	0.00998229721195806	-0.2776171481521732
0.7518450244743194	0.912317838753351	0.13309077467245778	0.056967718775280486	0.14277779611598304	0.006055383799571916	-0.2789406630993062
0.7575659751902686	0.9131349776474543	0.13311418435003114	0.05536820862093607	0.14288358262568052	0.0021225536445344693	-0.2802319306213954
0.7632437904377563	0.9139464852648435	0.1331150717456499	0.053773518527244275	0.14296445952756526	-0.001815854175290483	-0.28149094430554855
0.7688785564857772	0.914752226300507	0.13309374556022205	0.052183915930604785	0.1430206999666824	-0.005759511821611208	-0.28271769412632636
0.7744746557556715	0.9155526847796834	0.13305047428339725	0.050598444120780794	0.14305259591868255	-0.00971114200364818	-0.2839130727928591
0.7800323209209102	0.9163477559111618	0.1329855165539266	0.049017305025893396	0.14306037199127095	-0.01367060911267348	-0.2850770343756664
0.7855515989771488	0.9171373123925217	0.13289913316523305	0.04744074955555965	0.14304425421257555	-0.017637650332716012	-0.2862094849330931
0.7910325553328298	0.9179212335673747	0.13279158627709853	0.045869020078494735	0.14300447207192898	-0.021612017917049767	-0.2873103270114161
0.7964752545382737	0.9186994026429609	0.13266313949239694	0.04430235591422032	0.1429412583514043	-0.025593465105923422	-0.28837945555166095
0.8018797679011053	0.9194717077514193	0.1325140576009296	0.04274099117045723	0.14285484897225403	-0.02958175123003226	-0.28941675941449113
0.8072461690566654	0.9202380412863368	0.1323446065484307	0.04118515603058809	0.14274548291451372	-0.0335766380986956	-0.29042212048307386
0.8125745460945114	0.9209983016009945	0.132155052892225	0.03963507324407879	0.14261340180714294	-0.03757789869983479	-0.2913954158847083
0.8178649841669156	0.9217523904889068	0.1319456641956479	0.03809096317689919	0.14245885012474455	-0.04158530391778005	-0.2923365146965523
0.823117580348611	0.9225002152662161	0.1317167083723088	0.03655303950435769	0.14228207468958326	-0.04559863331471555	-0.2932452806618833
0.828332437381985	0.9232416878368546	0.13146845372285104	0.03502151103270244	0.14208332462993403	-0.049617670155787844	-0.29412157098577907
0.8335096606152527	0.9239767242146101	0.13120116895329684	0.03349658261441551	0.14186285136238486	-0.05364219867971773	-0.29496523583505524
0.8386493647878811	0.9247052454420162	0.130915122701825	0.031978453166605976	0.1416209081714223	-0.057672009000231755	-0.295776119471109
0.8437516710882277	0.925427177122276	0.13061058350403404	0.030467316541797903	0.14135775013015317	-0.06170689455611743	-0.2965540597216262
0.8488167022537666	0.926142448676818	0.13028781996012098	0.028963362996393776	0.14107363421468327	-0.06574664787684834	-0.29729888726872733
0.8538445882823597	0.9268509941032863	0.12994710028247716	0.027466777518988315	0.1407688188846839	-0.0697910647212091	-0.2980104265803357
0.8588354641051178	0.927552751592789	0.1295886923004339	0.025977740535100637	0.14044356405132524	-0.07383994190252631	-0.2986884955922601
0.8637894715051105	0.9282476637444556	0.12921286319275813	0.024496427351512324	0.14009813080313638	-0.07789307850941114	-0.29933290601677487
0.8687067559669742	0.9289356770658929	0.12881987959081798	0.023023009114382924	0.13973278146780665	-0.08195027300917782	-0.29994346297734537
0.8735874655727334	0.9296167417639765	0.12841000758429266	0.021557653164680987	0.13934777959461953	-0.08601132193313168	-0.3005199649994137
0.8784317552509547	0.9302908122810446	0.12798351227349408	0.02010052178526939	0.1389433895086874	-0.09007602302895916	-0.30106220463620254
0.8832397841008667	0.9309578468603188	0.12754065787178606	0.018651773022607742	0.13851987637424318	-0.0941441727122023	-0.3015699682358163
0.8880117098394632	0.9316178067192907	0.12708170815750325	0.017211562386421776	0.13807750660542606	-0.09821556094454226	-0.30204303554184936
0.8927477024372876	0.9322706578780825	0.12660692510043467	0.01578003875977811	0.13761654651957025	-0.10228998245599163	-0.3024811812374742
0.8974479303367042	0.9329163691891451	0.1261165700728337	0.01435734857763086	0.13713726347117286	-0.10636722467374572	-0.3028841736949649
0.9021125677275728	0.9335549132821817	0.1256109030731894	0.01294363365439647	0.13663992507545872	-0.11044707355922335	-0.3032517758807347
0.9067417898118243	0.9341862658521946	0.12509018314901593	0.011539032640463735	0.13612479959395873	-0.11452930912870145	-0.30358374515188574
0.9113357749784577	0.9348104058983686	0.12455466811726262	0.010143680388127478	0.13559215563528756	-0.11861370694445078	-0.30387983368636723
0.9158947066744408	0.9354273159147024	0.12400461427002535	0.008757707405045228	0.13504226183266954	-0.12270003943319803	-0.3041397888155917
0.9204187690939954	0.9360369812424563	0.12344027681928164	0.007381241186264348	0.1344753872580001	-0.12678807168563447	-0.304363353000248
0.9249081489501033	0.9366393902510761	0.12286190965240526	0.0060144056994230165	0.13389180115218055	-0.13087756263817651	-0.30455026424476933
0.9293630342809874	0.9372345341176664	0.12226976544543115	0.004657321770145472	0.13329177301203332	-0.1349682636071573	-0.30470025635560744
0.933783618252244	0.9378224072734007	0.1216640951118456	0.003310105944852485	0.13267557200272606	-0.139059921421935	-0.3048130593776792
0.9381700917069269	0.9384030063497899	0.1210451487696207	0.0019728727811812842	0.13204346791066945	-0.1431522711965531	-0.3048883997083483
0.9425226493888526	0.9389763309496705	0.12041317487860659	0.0006457329716524096	0.13139573023974735	-0.14724504169051808	-0.3049260006604932
0.9468414882716273	0.9395423833623258	0.11976842042048443	-0.0006712061287779687	0.13073262836204147	-0.15133795344526743	-0.30492558275753623
0.9511268063376546	0.9401011683434343	0.1191111310503823	-0.001977840112474088	0.13005443164320304	-0.15543071729028968	-0.3048868641203488
0.9553788079199137	0.9406526937489817	0.1184415502320516	-0.0032740691304742955	0.12936140851687375	-0.15952303914851457	-0.3048095607841261
0.959597692889588	0.9411969690684092	0.11775992088536033	-0.004559794579360663	0.12865382815464746	-0.1636146093653468	-0.30469338724918466
0.9637836634607833	0.9417340062574554	0.11706648434507112	-0.005834921161409467	0.12793195936261093	-0.1677051088539238	-0.3045380569182728
0.9679369192428311	0.9422638190475023	0.11636148117180206	-0.007099355364454587	0.12719607139435532	-0.17179420394248654	-0.3043432827720313
0.9720576629569744	0.9427864236256148	0.11564515020881858	-0.008353007192237359	0.12644643293852995	-0.17588155163711658	-0.30410877769410166
0.976146097226632	0.943301838167491	0.1149177291050947	-0.009595789176492522	0.1256833126305404	-0.17996679620156195	-0.30383425511356205
0.9802024249622587	0.943810082834188	0.1141794542554321	-0.010827616485964241	0.1249069789580856	-0.18404956924551372	-0.3035194295598415
0.9842268505713226	0.9443111798699206	0.11343056057574752	-0.012048407286468886	0.12411769999103793	-0.18812949068890167	-0.3031640171326009
0.9882195768017339	0.944805153155987	0.11267128208778109	-0.013258081777473481	0.1233157439633216	-0.19220616532519003	-0.3027677363644776
0.9921808076500259	0.9452920285232458	0.11190185139027466	-0.01445656307116512	0.1225013786820953	-0.1962791855275336	-0.3023303086042185
0.9961107483642371	0.945771833697448	0.11112249964067095	-0.015643777188740996	0.12167487147108388	-0.20034813108507346	-0.3018514585906379
1.000009603781207	0.9462445980435334	0.11033345687673705	-0.016819652555487345	0.12083648947467855	-0.2044125673205035	-0.30133091526870565
1.0038775793039576	0.9467103526354355	0.10953495182775877	-0.017984120296145188	0.1199864994213925	-0.20847204594201058	-0.30076841233504636
1.0077148776011728	0.9471691298117751	0.10872721261037935	-0.019137113244262427	0.11912516832852808	-0.21252610142834624	-0.30016368942650207
1.0115217047105027	0.9476209638612414	0.1079104654672231	-0.02027856778188661	0.11825276212129364	-0.21657425733708005	-0.2995164919091113
1.0152982678685478	0.9480658907055097	0.10708493518159176	-0.021408423184672638	0.11736954603238954	-0.22061602401103286	-0.29882657178449984
1.0190447717131241	0.9485039474041363	0.10625084590971871	-0.022526620490309072	0.1164757854534529	-0.224650894464706	-0.2980936890925077
1.022761421527614	0.948935172494209	0.1054084204935159	-0.023633103478660034	0.11557174516212693	-0.22867834780339744	-0.29731761210399554
1.0264484238421454	0.9493596060100178	0.10455788030872369	-0.02472781885494373	0.11465768911758298	-0.23269784991438056	-0.2964981178725194
1.0301059854759855	0.9497772893224785	0.10369944546644869	-0.025810715969468538	0.11373388063484975	-0.23670885249865786	-0.29563499311852576
1.0337343129731624	0.9501882650285665	0.10283333494194126	-0.026881746658496578	0.1128005824821077	-0.24071079253320996	-0.29472803509351797
1.0373336132400275	0.9505925769788228	0.101959766421493	-0.027940865441990072	0.1118580566742971	-0.24470309308323887	-0.2937770521689024
1.0409040946757089	0.950990270356397	0.10107895601010217	-0.028988029862704795	0.11090656411459422	-0.24868516472446534	-0.29278186423070485
1.0444459643323265	0.9513813913134886	0.10019111891392263	-0.030023199660278072	0.10994636528826694	-0.25265640257744626	-0.2917423041668676
1.0479594313328526	0.9517659873065208	0.0992964685831296	-0.03104633778210479	0.10897771929352218	-0.25661619034805383	-0.29065821762713806
1.0514447044461293	0.952144106780895	0.0983952172944896	-0.032057409680671396	0.10800088442729829	-0.2605638978881438	-0.2895294644058236
1.054901992543383	0.9525157991786662	0.09748757602783434	-0.033056383457753004	0.10701611800856625	-0.264498881997578	-0.28835591903881547
1.0583315076051507	0.9528811152144278	0.09657375364553139	-0.03404323073800802	0.10602367544335416	-0.26842049020232917	-0.2871374704245429
1.0617334595122305	0.953240106270751	0.09565395823727091	-0.03501792517105034	0.10502381163971827	-0.2723280552037926	-0.28587402426073916
1.0651080608684498	0.9535928248687245	0.09472839581453023	-0.035980443826997124	0.10401677954608025	-0.2762209008024639	-0.284565502000516
1.06845552470385	0.9539393243765291	0.09379727088487601	-0.03693076653777803	0.10300283073007682	-0.28009833973713266	-0.2832118422575056
1.0717760649500427	0.9542796590150026	0.09286078629124203	-0.037868876036866964	0.10198221515963782	-0.28395967472226	-0.28181300122816516
1.075069895578187	0.9546138837257204	0.0919191434235666	-0.03879475771929399	0.1009551813898471	-0.2878041979697143	-0.28036895364380504
1.078337233192685	0.9549420543901398	0.09097254144097848	-0.03970840037201687	0.09992197567089192	-0.29163119477838667	-0.27887969218490155
1.0815782934916855	0.95526422742661	0.09002117824503555	-0.04060979517880603	0.09888284296614719	-0.2954399399996359	-0.27734522955568913
1.0847932960986288	0.9555804602288611	0.08906524902766165	-0.041498937064660756	0.09783802532361104	-0.29922970433664664	-0.2757655967193366
1.0879824600104342	0.9558908106664493	0.08810494755105892	-0.04237582342059533	0.09678776323065635	-0.30299974966839666	-0.27414084544818007
1.0911460059907525	0.9561953372791067	0.08714046539921928	-0.043240454762817335	0.09573229475451456	-0.3067493325525785	-0.27247104760699437
1.0942841576742144	0.9564940993344179	0.08617199157437243	-0.044092835017712995	0.09467185505841172	-0.3104777062689423	-0.27075629485675146
1.0973971386719583	0.956787156504544	0.08519971332428107	-0.044932970717254564	0.09360667726613582	-0.31418411813656216	-0.26899670049374563
1.1004851741022246	0.9570745689713601	0.08422381562645409	-0.04576087140497691	0.0925369918580178	-0.3178678120945729	-0.26719239895068875
1.1035484918571545	0.9573563974981648	0.08324448072219363	-0.0465765499537216	0.09146302612088929	-0.32152803101192445	-0.2653435452470679
1.1065873211302912	0.957632703246078	0.0822618885129623	-0.04738002214495398	0.0903850045441564	-0.32516401574805986	-0.2634503159831007
1.109601893867279	0.9579035478614593	0.08127621602738518	-0.048171307026364234	0.08930314819810102	-0.3287750077172632	-0.2615129085544176
1.1125924425846059	0.9581689932339917	0.08028763806353574	-0.04895042630723474	0.08821767540284055	-0.332360247120267	-0.2595315425927958
1.115559203638638	0.9584291017443467	0.07929632604699181	-0.04971740518039554	0.08712880044014905	-0.3359189777141412	-0.2575064578471254
1.1185024140167776	0.9586839359336725	0.07830244901784647	-0.05047227144688363	0.08603673460374676	-0.339450443826817	-0.25543791624186024
1.121422313871665	0.9589335586824292	0.07730617271634314	-0.05121505613191381	0.08494168516315637	-0.34295389426019285	-0.25332620006537976
1.124319145817933	0.9591780331016923	0.07630765973678942	-0.051945793252766416	0.08384385550195501	-0.3464285823115068	-0.25117161224172474
1.1271931542528262	0.9594174224315825	0.07530706968845176	-0.05266451959805316	0.08274344526573439	-0.3498737658197019	-0.24897447662099742
1.1300445861685595	0.9596517900665354	0.07430455884400201	-0.053371274880774214	0.08164064994824727	-0.35328870899596293	-0.24673513711913628
1.1328736924206813	0.959881199612506	0.07330027960931126	-0.054066101988743384	0.08053566028212321	-0.35667268478535447	-0.24445395633545552
1.1356807247847875	0.9601057146018062	0.07229438148504568	-0.05474904619406246	0.07942866327258064	-0.3600249721741165	-0.242131317490335
1.1384659388426757	0.9603253986846525	0.0712870099705872	-0.055420155797773686	0.07831984096909987	-0.363344860457925	-0.23976762167969948
1.1412295922944415	0.9605403154489848	0.07027830708855937	-0.05607948164471851	0.07720937102183882	-0.36663164801784875	-0.23736328874385215
1.1439719453981128	0.9607505284140498	0.06926841115746912	-0.05672707715876867	0.07609742641256112	-0.36988464362014395	-0.23491875638722284
1.1466932623807835	0.9609561010945534	0.06825745619482329	-0.05736299859419411	0.07498417478021722	-0.3731031688312341	-0.23243447830064703
1.149393808821025	0.9611570967584359	0.06724557281106566	-0.05798730433607515	0.07386977938987818	-0.37628655562948965	-0.22991092586672426
1.152073854043984	0.9613535785675117	0.06623288725369998	-0.05860005537647808	0.07275439806662969	-0.37943414992466246	-0.22734858531659494
1.1547336697391202	0.9615456094321674	0.0652195218532129	-0.05920131490178757	0.07163818367482987	-0.3825453105715863	-0.22474795827182156
1.1573735302064414	0.9617332519908465	0.06420559486946718	-0.059791148259805145	0.07052128393897278	-0.38561941027743296	-0.22210956078408747
1.1599937118197359	0.9619165685342469	0.06319122064028193	-0.06036962274813032	0.06940384159913528	-0.3886558355585453	-0.21943392311705182
1.1625944951457075	0.9620956211151903	0.062176508702111145	-0.06093680798387351	0.06828599343577278	-0.3916539897302498	-0.21672158676799466
1.165176161636386	0.9622704712804928	0.0611615650170234	-0.061492775074643014	0.06716787161652615	-0.3946132895699879	-0.21397310702077357
1.167738995915165	0.9624411801952028	0.06014649103782763	-0.062037597022454115	0.06604960266314801	-0.3975331684205269	-0.21118904976642158
1.170283285020733	0.9626078085547016	0.059131383953829414	-0.06257134845332771	0.06493130772060937	-0.40041307572219514	-0.20836999140644724
1.1728093179782868	0.96277041652349	0.058116336821008974	-0.06309410542423885	0.06381310270042792	-0.4032524768968075	-0.20551651846095503
1.1753173856857626	0.9629290636973297	0.05710143857466983	-0.06360594529899012	0.06269509829597157	-0.4060508535558837	-0.20262922684883514
1.1778077818764905	0.9630838091331587	0.056086773606947776	-0.06410694683905548	0.06157739951983314	-0.4088077048556902	-0.19970871989400646
1.1802808011109218	0.9632347111936539	0.05507242255429815	-0.0645971896910042	0.06046010657542652	-0.41152254550429407	-0.19675560977572776
1.182736739333319	0.9633818275581885	0.05405846205854763	-0.06507675440475498	0.059343314599062356	-0.41419490661247854	-0.19377051608290174
1.1851758960935987	0.9635252153277236	0.05304496382764839	-0.06554572275833061	0.05822711263205047	-0.4168243382560674	-0.19075406221330993
1.1875985704620367	0.9636649307553191	0.05203199631022129	-0.06600417685688952	0.057111585472745294	-0.4194104051515984	-0.18770687948787276
1.1900050635966974	0.9638010293772175	0.05101962362978353	-0.06645219953339053	0.05599681251138055	-0.42195268953818216	-0.18462960320400693
1.192395676854068	0.9639335658828281	0.05000790637406897	-0.066889873892282	0.054882868608927174	-0.42445078921612545	-0.18152287420556343
1.1947707134678305	0.9640625941898692	0.048996900892529574	-0.06731728352411619	0.0537698233340511	-0.42690431933801387	-0.17838733594491338
1.1971304771689955	0.964188167347891	0.047986659885090044	-0.06773451215216154	0.05265774162273742	-0.4293129109341148	-0.1752236354758258
1.199475272832897	0.9643103375561322	0.046977232139080304	-0.06814164365334206	0.05154668350073676	-0.43167621152801877	-0.17203242184592632
1.2018054046805704	0.9644291560543382	0.04596866332120573	-0.06853876165374487	0.050436704967964666	-0.4339938832466885	-0.16881434782353683
1.2041211773787333	0.9645446731691477	0.04496099553258125	-0.06892594963883192	0.04932785752183491	-0.4362656038627563	-0.16557006776275043
1.2064228970564654	0.9646569383497214	0.04395426688748035	-0.06930329102913402	0.04822018770760685	-0.43849106763400864	-0.1623002354692214
1.2087108684713832	0.9647660000157856	0.042948512778228136	-0.06967086862384773	0.04711373852445622	-0.4406699823799216	-0.15900550754627898
1.210985396795989	0.9648719056376109	0.041943765133867016	-0.0700287648201513	0.04600854862423215	-0.4428020710717937	-0.15568654030110743
1.213246787556148	0.9649747017216903	0.040940052479913294	-0.07037706151629895	0.044904652392253976	-0.44488707154570034	-0.15234398921131406
1.2154953450330768	0.9650744337300469	0.03993740068814243	-0.0707158397876159	0.04380208078713567	-0.4469247348104066	-0.14897851073366952
1.2177313733454833	0.9651711461250517	0.0389358325448171	-0.07104517998586146	0.04270086088115572	-0.44891482584662623	-0.14559076022526624
1.219955176120465	0.9652648823488498	0.037935367943924256	-0.07136516161709833	0.04160101608831197	-0.4508571230583648	-0.14218139194188373
1.2221670558915385	0.9653556847943641	0.03693602420978843	-0.07167586318948488	0.04050256653457338	-0.4527514175035199	-0.13875105951978528
1.2243673151702437	0.9654435948466494	0.035937815667372315	-0.0719773623011553	0.03940552860122249	-0.4545975135573976	-0.13530041390348604
1.2265562545586486	0.9655286528042463	0.03494075455288413	-0.07226973531712404	0.03830991594139955	-0.4563952270421395	-0.1318301059015922
1.2287341746156526	0.9656108979530413	0.03394485022649476	-0.07255305756865427	0.03721573863051918	-0.45814438652419076	-0.128340782912039
1.2309013742706385	0.9656903685035287	0.03295010995435946	-0.0728274030841186	0.03612300404126731	-0.45984483171805796	-0.12483309109944712
1.2330581519742836	0.9657671016347261	0.03195653844514685	-0.07309284468676146	0.03503171634994294	-0.4614964141245751	-0.12130767325565642
1.2352048033589418	0.9658411334124241	0.03096413899268072	-0.07334945365873252	0.03394187780690382	-0.4630989949568528	-0.1177651723601011
1.23734162496354	0.9659124989222941	0.029972911824055013	-0.07359730014921265	0.0328534869376138	-0.46465244768073327	-0.11420622523226737
1.2394689110796278	0.9659812321604606	0.028982855620528828	-0.07383645274376423	0.031766540228233366	-0.46615665531414185	-0.11063146747836629
1.24158695398772	0.9660473660489701	0.027993967483086135	-0.07406697846580301	0.030681032102468517	-0.4676115103909974	-0.10704153297310677
1.243696046488963	0.9661109325179157	0.027006241819542497	-0.07428894301242998	0.029596953714770415	-0.4690169164031192	-0.1034370493992591
1.2457964777245842	0.9661719623799677	0.0260196723685001	-0.07450241026730087	0.028514295186552692	-0.47037278466270455	-0.09981864520792409
1.2478885370625414	0.9662304854536224	0.025034250452962533	-0.07470744268205826	0.027433043703697264	-0.4716790366410424	-0.09618694288216893
1.2499725124361665	0.9662865305152463	0.024049965827350372	-0.07490410106171369	0.026353184460497312	-0.47293560253025724	-0.0925425616495481
1.2520486884656765	0.9663401252566377	0.023066807641187747	-0.07509244436880466	0.025274701730639695	-0.47414241989448713	-0.08888612073010584
1.2541173510518717	0.9663912964115494	0.022084762339996365	-0.07527253012240094	0.02419757657808747	-0.4752994361222178	-0.08521823122228135
1.2561787830189375	0.9664400696457562	0.02110381579886669	-0.07544441396814179	0.023121789211122932	-0.47640660556767	-0.08153950370797704
1.2582332660163258	0.9664864696134498	0.020123952497489845	-0.07560814983352579	0.022047318090456694	-0.4774638904286866	-0.07785054490415902
1.2602810799911643	0.9665305199505724	0.01914515584511127	-0.07576378986307598	0.02097414029852855	-0.4784712602098342	-0.07415195860302985
1.2623225042697512	0.966572243303739	0.018167407737422623	-0.07591138448053468	0.019902231066374655	-0.47942869200149046	-0.0704443437314839
1.2643578166432743	0.9666116613147776	0.017190689066102747	-0.07605098229578551	0.018831564344824817	-0.4803361697511512	-0.06672829601682471
1.2663872932481184	0.9666487946254111	0.016214979851358967	-0.07618263008414757	0.017762112961925786	-0.4811936839968859	-0.06300440826051082
1.2684112087604194	0.9666836628880878	0.01524025922348504	-0.07630637278897001	0.0166938486146094	-0.48200123175025417	-0.05927327005066981
1.2704298368882818	0.9667162847803428	0.01426650525959079	-0.07642225353839385	0.01562674170146581	-0.48275881647145064	-0.0555354669246215
1.272443449642978	0.9667466779983531	0.013293695408409936	-0.0765303135897883	0.014560761799777088	-0.4834664475712065	-0.05179158179629753
1.2744523187367358	0.9667748592839722	0.012321805888607885	-0.07663059239466874	0.013495877017433797	-0.4841241407000973	-0.04804219245214366
1.2764567132602596	0.9668008443966942	0.011350812884881298	-0.07672312746933826	0.012432055314549365	-0.4847319167653196	-0.044287875981747216
1.2784569021987064	0.9668246481555572	0.010380691404325836	-0.07680795451586862	0.011369263261154935	-0.48528980258894316	-0.04052920420179115
1.2804531531605163	0.9668462844260595	0.009411415963677613	-0.07688510734904715	0.010307466800806289	-0.4857978302954981	-0.03676674614616854
1.2824457327638275	0.9668657661306022	0.008442960474622022	-0.0769546179085906	0.009246631135297948	-0.4862560372601303	-0.033001067473734255
1.284434906207825	0.9668831052498889	0.007475298524399109	-0.07701651624069948	0.00818672104221541	-0.4866644658571173	-0.029232731418314582
1.2864209380927019	0.9668983128360338	0.006508403049045031	-0.07707083052297634	0.007127700527008201	-0.48702316349674973	-0.025462297384062818
1.2884040925594786	0.9669113990164129	0.005542246336011203	-0.07711758705790742	0.006069532835734848	-0.4873321824579993	-0.02169032082335498
1.2903846321760146	0.9669223729904263	0.004576800637918041	-0.07715681024255407	0.005012181136929876	-0.4875915795665687	-0.017917355511814594
1.2923628179250328	0.9669312430377623	0.0036120382502038565	-0.07718852258088456	0.003955608616074391	-0.4878014161578085	-0.014143953744174778
1.2943389110389185	0.9669380165321573	0.0026479306868097364	-0.07721274471735494	0.002899777582179328	-0.4879617581842803	-0.010370663001801606
1.2963131717010197	0.9669426999378208	0.0016844493831407207	-0.07722949541008033	0.0018446502468837508	-0.4880726759274422	-0.006598028594969002
1.298285859738953	0.9669452988157313	0.0007215654275745423	-0.07723879154082616	0.00079018843949692	-0.4881342439567248	-0.0028265925127897084
1.3002572334601659	0.9669458178261005	-0.00024074980080545955	-0.07724064811284224	-0.0002636456856526773	-0.48814654101222626	0.000943104174755475
1.3022275516335604	0.9669442607341208	-0.0012025255304704845	-0.0772350782619732	-0.001316890624053777	-0.4881096499795213	0.004710524927790748
1.3041984072906556	0.9669406272469178	-0.002164442455093498	-0.07722208193567115	-0.002370298279082263	-0.48802358283009445	0.008477686362027566
1.3061705009895344	0.9669349136110651	-0.0031267453641857785	-0.07720164803258717	-0.003424143194177916	-0.4878882948093668	0.01224489653905529
1.3081440894260914	0.966927115304088	-0.004089462030949758	-0.07717376403744176	-0.0044784622507961	-0.48770374831470376	0.016011612306666093
1.310119429501265	0.9669172269161946	-0.0050526199147316216	-0.07713841560646104	-0.00553329197084421	-0.4874699102148136	0.019777288301811895
1.3120967785278064	0.9669052421478438	-0.006016246194369506	-0.0770955865686619	-0.006588668544141697	-0.48718675192706934	0.023541377188772708
1.31407639376789	0.9668911538111926	-0.006980367475437426	-0.07704525894246848	-0.00764462749861781	-0.4868542495994315	0.027303328628586893
1.3160585349391232	0.9668749538087199	-0.007945010942577501	-0.07698741287228854	-0.008701204953171166	-0.4864723837668849	0.031062593888806257
1.3180434604243716	0.9668566331574757	-0.008910202445519877	-0.07692202672955588	-0.009758435512001583	-0.48604114009739485	0.034818618495395276
1.3200314304836032	0.9668361819617116	-0.009875967994503097	-0.07684907703088147	-0.010816353893019123	-0.48556050893259894	0.03857084818961486
1.3220227064853571	0.9668135894124777	-0.010842333316302053	-0.07676853845406877	-0.011874994432033482	-0.48503048547815236	0.042318727319076585
1.3240175502547573	0.9667888437906691	-0.011809323468480572	-0.07668038386786756	-0.012934390650464714	-0.48445107008629346	0.04606169747350223
1.3260162233463617	0.9667619324753525	-0.01277696241945065	-0.07658458438190201	-0.013994574785288092	-0.4838222686714772	0.049799196011225594
1.3280189898130634	0.9667328419041831	-0.013745274320832206	-0.07648110922749413	-0.015055579172983103	-0.48314409201738884	0.05353066112898103
1.330026113271241	0.9667015576082177	-0.014714282016975817	-0.07636992590486077	-0.01611743460632393	-0.48241655683435175	0.057255526260011944
1.3320378598298408	0.9666680641647777	-0.015684008391302233	-0.07625100004019536	-0.017180171799254497	-0.48163968491519055	0.0609732254248685
1.3340544954851543	0.9666323452327071	-0.01665447503821039	-0.07612429553718035	-0.018243819921050584	-0.48081350421988245	0.06468318829488309
1.3360762881795976	0.9665943835143065	-0.017625703186044818	-0.07598977446940745	-0.019308407597080048	-0.47993804826546743	0.06838484391498925
1.3381035062639193	0.9665541607775098	-0.01859771288675457	-0.07584739718809043	-0.020373962009790206	-0.4790133569211502	0.07207761779455835
1.3401364191870069	0.9665116578402503	-0.019570523278868306	-0.07569712229694249	-0.021440509175790594	-0.47803947633466304	0.07576093312120508
1.3421752981023074	0.966466854552421	-0.02054415280709823	-0.07553890662020273	-0.022508074175397103	-0.47701645881564947	0.0794342117992317
1.34422041519932	0.9664197298041399	-0.021518618831429998	-0.07537270526510019	-0.023576680712658078	-0.47594436332945245	0.0830968731856597
1.346272043483646	0.9663702615273833	-0.022493937453483576	-0.07519847166197131	-0.024646350913233122	-0.4748232558401036	0.0867483336778856
1.3483304572679626	0.9663184266808992	-0.0234701236814844	-0.07501615754672798	-0.0257171054934067	-0.4736532092776982	0.0903880075853483
1.3503959331279811	0.9662642012196716	-0.024447191811865804	-0.07482571289068055	-0.026788964166743517	-0.4724343031684163	0.09401530879651351
1.3524687476469048	0.9662075601478717	-0.02542515429069095	-0.07462708612500259	-0.027861944382941192	-0.47116662514716234	0.09762964680879055
1.3545491791442439	0.9661484774712124	-0.02640402246453664	-0.07442022401260945	-0.028936062139006954	-0.46985027020165127	0.10123042981531631
1.3566375074111188	0.9660869261981823	-0.027383806384586207	-0.07420507169333945	-0.03001133175181758	-0.4684853410243129	0.10481706426571084
1.35873401322498	0.9660228783500333	-0.028364514510027306	-0.07398157276061267	-0.031087765519845777	-0.46707194855325906	0.10838895408878595
1.360838979209052	0.9659563049308536	-0.029346154042160105	-0.0737496691997389	-0.032165374076909406	-0.4656102116280548	0.1119455022356257
1.3629526886344099	0.965887175960695	-0.030328730296635457	-0.07350930154726588	-0.03324416568998672	-0.4641002580336957	0.11548610873525884
1.365075427153282	0.9658154604160681	-0.031312247442879165	-0.07326040872869984	-0.034324147057724345	-0.46254222350781343	0.11901017371783282
1.3672074801397043	0.9657411263149686	-0.032296707203172424	-0.07300292839950019	-0.03540532186861008	-0.4609362538960079	0.12251709310762955
1.3693491346239786	0.9656641406517879	-0.03328210968786731	-0.07273679676489557	-0.03648769170432382	-0.45928250402029025	0.12600626202909795
1.371500679813232	0.9655844693730641	-0.03426845356573253	-0.07246194854374312	-0.03757125621338029	-0.45758113745390017	0.12947707578263662
1.3736624050971242	0.9655020774473296	-0.03525573508299971	-0.07217831725765347	-0.03865601201984046	-0.4558323282947557	0.13292892679049878
1.3758346016606864	0.9654169288048755	-0.036243948741866636	-0.07188583507119294	-0.03974195345474337	-0.4540362601358044	0.13636120742785812
1.378017560686031	0.9653289864065946	-0.037233086420333114	-0.07158443307711472	-0.040829071575013164	-0.45219312776499326	0.13977330740908778
1.3802115753971262	0.9652382121637886	-0.03822313824353615	-0.07127404106969856	-0.04191735510695644	-0.4503031357001714	0.14316461728537516
1.3824169403403448	0.9651445669638472	-0.03921409219380931	-0.07095458768290498	-0.04300679000393652	-0.4483664989552075	0.14653452754858118
1.384633949697997	0.9650480107436166	-0.040205933298122616	-0.07062600068963247	-0.044097358539026826	-0.4463834447429437	0.14988242637591728
1.3868628995246821	0.9649485023969109	-0.041198644580202476	-0.07028820673505974	-0.0451890403377569	-0.44435421072445325	0.15320770339386083
1.3891040860283463	0.9648459998508301	-0.042192206237691786	-0.06994113164553503	-0.04628181145957124	-0.4422790467229813	0.15650974742469623
1.391357805609537	0.9647404600704509	-0.043186595615787624	-0.06958470049186832	-0.04737564435489243	-0.44015821491431967	0.15978794698234655
1.3936243562834276	0.96463183899667	-0.04418178778794225	-0.0692188374272733	-0.048470508490297375	-0.4379919886608146	0.16304169275493965
1.3959040361731518	0.9645200916203087	-0.045177754843356864	-0.06884346598552249	-0.04956636955145549	-0.43578065406432315	0.1662703758207172
1.3981971431776572	0.96440517200707	-0.04617446570504427	-0.06845850921028666	-0.05066318922964061	-0.4335245104645874	0.16947338768233097
1.4005039758679056	0.9642870332615848	-0.04717188648419629	-0.06806388957937021	-0.05176092559873057	-0.43122386970591575	0.17265012203614846
1.4028248321246093	0.9641656276054327	-0.04816997985559497	-0.06765952930947187	-0.05285953241528604	-0.4288790576031623	0.17579997340713882
1.405160011763314	0.9640409062495002	-0.04916870615478791	-0.06724534997374805	-0.05395896031407277	-0.4264904113824587	0.1789223412515489
1.407509811882643	0.9639128196502054	-0.05016802135372757	-0.06682127339520787	-0.05505915456804043	-0.4240582844762312	0.18201662424446938
1.4098745300381024	0.9637813173574871	-0.05116787840548874	-0.06638722117839069	-0.056160056557189385	-0.4215830433864964	0.18508222521022719
1.4122544650570776	0.9636463479774747	-0.052168227556412636	-0.06594311462596342	-0.05726160410188602	-0.4190650667989118	0.1881185526891992
1.4146499128246177	0.9635078594238611	-0.053169014552850356	-0.0654888756021077	-0.05836372947829099	-0.4165047500196303	0.1911250161487389
1.4170611692436181	0.9633657987710974	-0.05417018188449641	-0.0650244260791772	-0.05946636077798602	-0.41390250186816324	0.1941010305051667
1.4194885293451587	0.9632201123218036	-0.055171668401398546	-0.06454968838920251	-0.06056942147773503	-0.41125874555889613	0.19704601565002527
1.4219322868056172	0.9630707456555946	-0.05617340911352229	-0.06406458540942413	-0.061672830210991195	-0.40857391915248015	0.19995939657033585
1.4243927340982998	0.9629176436419027	-0.05717533525826928	-0.06356904062676953	-0.06277650083542155	-0.4058484752903957	0.202840604266435
1.4268701626858813	0.9627607504498319	-0.05817737438471573	-0.06306297819030812	-0.06388034251986319	-0.40308288083627136	0.2056890766950356
1.4293648622335466	0.9626000096210272	-0.059179450045256106	-0.06254632316357535	-0.06498425939983465	-0.4002776175744797	0.20850425858846475
1.4318771208404633	0.9624353640811166	-0.06018148190785702	-0.062019001573795085	-0.06608815069746454	-0.39743318175052095	0.21128560248430972
1.4344072243074215	0.9622667562150481	-0.061183385486882035	-0.06148094066200185	-0.06719191042240565	-0.39455008466172087	0.21403256868024784
1.4369554565085583	0.9620941278725442	-0.06218507232178409	-0.060932068904212405	-0.0682954275673839	-0.3916288519685273	0.21674462643469428
1.4395220991022608	0.9619174204176296	-0.06318644989532841	-0.06037231616957172	-0.06939858601811406	-0.3886700237126459	0.21942125442362198
1.4421074317023803	0.9617365747482958	-0.0641874217372018	-0.059801613778899865	-0.07050126466880544	-0.3856741537708656	0.22206194168318663
1.4447117312237094	0.961551531374835	-0.06518788721126478	-0.05921989474385957	-0.07160333719057764	-0.38264181022678134	0.22466618769432245
1.4473352726296722	0.9613622304012289	-0.06618774184961115	-0.05862709369535443	-0.07270467240370301	-0.37957357408085485	0.227233503886991
1.449978328382575	0.961168611598026	-0.06718687718700693	-0.058023147096002925	-0.07380513410095423	-0.3764700394262957	0.22976341379630227
1.4526411672434647	0.9609706145282363	-0.06818518036509905	-0.05740799360954115	-0.07490458061902865	-0.37333181437239404	0.232255452661
1.4553240563442764	0.9607681784330935	-0.06918253497312861	-0.0567815737171182	-0.07600286577342967	-0.37015951808382386	0.2347091701042912
1.4580272584361078	0.9605612424767309	-0.07017882008151019	-0.05614383044390762	-0.07709983780473904	-0.3669537834667879	0.23712412826074475
1.4607510349257202	0.9603497455569963	-0.07117391143582434	-0.05549470873627769	-0.07819534070563779	-0.36371525298654483	0.2394999052071695
1.4634956439316416	0.9601336264918215	-0.07216768079894757	-0.054834155996768684	-0.07928921351025155	-0.3604445803404599	0.2418360937864589
1.4662613412435712	0.9599128239856152	-0.07315999636985296	-0.05416212193473145	-0.08038129077066727	-0.35714242866641943	0.24413230302029076
1.4690483777717005	0.9596872768759434	-0.07415072194336898	-0.05347855926528498	-0.08147140164946567	-0.353809472913181	0.2463881565580707
1.4718570033484253	0.9594569238730218	-0.07513971834902697	-0.052783422859947846	-0.08255937152208083	-0.350446394600204	0.24860329634734452
1.4746874649464436	0.9592217037419936	-0.07612684287713982	-0.05207667024332223	-0.08364502136539043	-0.3470538832179057	0.2507773815590047
1.477540004539594	0.9589815555276802	-0.07711194861928114	-0.05135826220064348	-0.08472816705474627	-0.3436326380546826	0.25291008742781995
1.4804148645673834	0.9587364181412851	-0.07809488644090892	-0.05062816146981735	-0.08580862155686488	-0.34018336088799395	0.255001109762939
1.4833122819453928	0.9584862309074078	-0.0790755029852698	-0.04988633430580036	-0.08688619276015284	-0.33670676239719066	0.25705016076538884
1.486232492442	0.9582309332385008	-0.0800536422568528	-0.049132749430318666	-0.08796068524227307	-0.33320355613493774	0.2590569725450606
1.4891757283538338	0.9579704648781892	-0.08102914490474986	-0.048367378674081966	-0.08903189951060146	-0.32967446053017907	0.26102129566130416
1.492142219434139	0.957704765866951	-0.0820018486163792	-0.04759019678817306	-0.09009963246454025	-0.3261201969844588	0.26294289997078096
1.4951321944000981	0.9574337764495119	-0.08297158867871186	-0.04680118108789885	-0.09116367804218371	-0.32254148727867404	0.264821575678823
1.4981458781475665	0.9571574373689784	-0.08393819713805653	-0.046000312221564546	-0.09222382633013283	-0.3189390561249377	0.26665713159996246
1.5011834935433792	0.9568756897521462	-0.08490150346336386	-0.04518757373824924	-0.0932798643250537	-0.31531362823797326	0.26844939635372006
1.5042452611504602	0.9565884751788339	-0.085861334526433	-0.044362952191467554	-0.09433157594635631	-0.31166592789296094	0.27019821815056927
1.5073314006158214	0.9562957355947661	-0.0868175151000057	-0.043526436790858686	-0.09537874261725701	-0.30799667651602997	0.2719034654713366
1.510442129582362	0.955997413454922	-0.08776986757125937	-0.0426780197146848	-0.09642114298673614	-0.3043065932449858	0.27356502625363344
1.5135776620917076	0.955693451923736	-0.0887182115256634	-0.0418176965711754	-0.09745855251186367	-0.300596396091628	0.2751828069035597
1.5167382121728068	0.9553837945748221	-0.08966236490543768	-0.04094546543734975	-0.09849074476385285	-0.29686679697909707	0.2767567339776871
1.519923992136489	0.9550683855956745	-0.09060214353526769	-0.04006132733477282	-0.0995174909471657	-0.2931185030896449	0.2782867529484286
1.5231352119574306	0.9547471698940002	-0.0915373609998589	-0.03916528641535399	-0.10053855980546136	-0.2893522169285458	0.2797728276136614
1.5263720809072838	0.9544200929795601	-0.09246782917745701	-0.03825734951746108	-0.10155371824443314	-0.28556863376994096	0.2812149405218838
1.5296348071937833	0.9540871010409218	-0.09339335817344478	-0.03733752626958352	-0.10256273129911629	-0.2817684414859455	0.28261309236184906
1.532923597754215	0.9537481410088195	-0.09431375630381494	-0.03640582915197673	-0.10356536215644566	-0.27795232021693966	0.2839673014258101
1.5362386585111414	0.9534031605727944	-0.09522883020887063	-0.03546227342679891	-0.10456137232017741	-0.27412094153226335	0.2852776032477748
1.5395801943773604	0.953052108223135	-0.09613838489203304	-0.03450687713686107	-0.10555052169430412	-0.270274967915976	0.28654405010078116
1.5429484086338574	0.952694933359952	-0.09704222359019467	-0.033539661283739634	-0.10653256848373857	-0.2664150530007037	0.2877667102506349
1.5463435051705794	0.9523315860984738	-0.09794014840882902	-0.0325606491821575	-0.107507269925937	-0.26254183855500035	0.28894566822123124
1.5497656876764943	0.9519620173925419	-0.09883196011457054	-0.03156986668281456	-0.1084743821055873	-0.25865595502962113	0.290081023845438
1.553215156411096	0.9515861794279683	-0.09971745732896974	-0.03056734310506431	-0.10943365912229429	-0.25475802483914284	0.2911728906333558
1.5566921138202894	0.9512040250584662	-0.10059643801513309	-0.029553109605270373	-0.1103848547439443	-0.25084865564792785	0.2922213970199002
1.5601967614315113	0.9508155081807051	-0.10146869867797191	-0.028527200066335474	-0.11132772157960019	-0.24692844360978805	0.29322668466203927
1.5637292993206826	0.9504205838387744	-0.10233403426082731	-0.027489651250174843	-0.11226201100944716	-0.24299797368114473	0.2941889076879384
1.5672899289128468	0.9500192079546085	-0.10319223885038058	-0.026440501969031992	-0.11318747398666712	-0.23905781626790384	0.2951082328209504
1.5708788509025045	0.9496113376001265	-0.10404310516663612	-0.02537979368601203	-0.11410386052585025	-0.23510852936316276	0.29598483810511783
1.5744962654973076	0.949196931014111	-0.10488642463783211	-0.024307570437737798	-0.1150109198240008	-0.23115065810645224	0.2968189123242819
1.5781423722411116	0.9487759476668761	-0.10572198737281159	-0.023223878881121006	-0.11590840027062807	-0.22718473483977858	0.2976106543111408
1.5818173711292791	0.9483483481753268	-0.1065495824248928	-0.02212876795569681	-0.11679604977024344	-0.2232112777947798	0.2983602725257075
1.5855214627664753	0.9479140943251635	-0.10736899781809119	-0.021022288827875834	-0.11767361580767467	-0.21923079088023706	0.2990679843724127
1.5892548483609181	0.9474731491121701	-0.10818002053320733	-0.019904494884657148	-0.11854084546966497	-0.21524376368094733	0.299734015483805
1.5930177268099868	0.9470254771313599	-0.10898243587850114	-0.018775442602235036	-0.11939748480952252	-0.21125067456316818	0.30035859854808766
1.596810297930635	0.9465710442425918	-0.10977602820278845	-0.017635190576875535	-0.12024327964749307	-0.20725198723141258	0.3009419732650985
1.6006327637810354	0.94610981745119	-0.11056058114226065	-0.016483799120311334	-0.12107797586731166	-0.2032481494375252	0.3014843858138097
1.604485324689348	0.9456417654278476	-0.11133587678005405	-0.015321331451157954	-0.12190131855544252	-0.19923959726142196	0.3019860875821285
1.6083681812857515	0.9451668583120341	-0.11210169607252321	-0.014147853084127578	-0.12271305249084352	-0.1952267530684191	0.3024473348640085
1.6122815349775574	0.9446850676981087	-0.11285781892827262	-0.012963431685772662	-0.1235129222620618	-0.19121002516870225	0.30286838826745
1.6162255860984236	0.9441963669088109	-0.11360402383971872	-0.011768137635880766	-0.1243006719106184	-0.18718980988344017	0.3032495118923504
1.6202005353477387	0.9437007308664435	-0.11434008816141557	-0.010562043595536244	-0.12507604525913774	-0.183166490235937	0.30359097290677645
1.6242065843402838	0.9431981360696902	-0.11506578819382766	-0.009345224343643705	-0.12583878603075124	-0.1791404356168352	0.30389304098057224
1.6282439343958979	0.9426885607912872	-0.11578089894524049	-0.008117757149488609	-0.12658863762928366	-0.1751120032435806	0.30415598759478496
1.6323127860132893	0.9421719851945763	-0.11648519403967565	-0.006879721940636515	-0.12732534307466942	-0.17108153891192257	0.3043800854749327
1.636413339849524	0.9416483912599501	-0.11717844588887474	-0.005631201014124811	-0.12804864521432563	-0.16704937626776592	0.30456560812954453
1.6405457982092477	0.9411177626417895	-0.11786042592358241	-0.004372278592489365	-0.12875828699265435	-0.16301583564334285	0.30471282936101446
1.6447103605045634	0.9405800853002017	-0.11853090383019647	-0.0031030422183188217	-0.1294540106849646	-0.1589812287942374	0.3048220225791339
1.6489072280906458	0.9400353469320174	-0.11918964835011897	-0.0018235812946549052	-0.13013555875859922	-0.15494585447298242	0.3048934605003856
1.65313659894744	0.939483537710434	-0.11983642642986468	-0.0005339887205790287	-0.13080267302026116	-0.15091000388068115	0.304927414559674
1.6573986741198028	0.9389246495006494	-0.12047100422719352	0.0007656410560178699	-0.1314550956841773	-0.14687395480806742	0.30492415456163746
1.6616936516838865	0.9383586766982568	-0.1210931461798915	0.0020752101812831518	-0.13209256843758035	-0.1428379777467557	0.30488394817937414
1.6660217365181318	0.937785614993801	-0.12170261641478482	0.0033946203550092612	-0.13271483390999034	-0.13880232706991635	0.3048070604331605
1.670383125067113	0.9372054634355174	-0.12229917655053488	0.004723768163998112	-0.13332163344873957	-0.13476725569503797	0.3046937534517359
1.6747780136441535	0.9366182233960056	-0.12288258694719827	0.0060625475922618235	-0.13391270843007994	-0.13073300757223075	0.304544286101045
1.6792065932769116	0.9360238993185053	-0.12345260605044596	0.007410848429045123	-0.13448779962257779	-0.1266998227504485	0.30435891383498653
1.6836690607807026	0.93542249728934	-0.12400899185186068	0.008768559617444258	-0.13504664868837515	-0.12266792762644867	0.30413788793196767
1.6881656070522235	0.9348140266620972	-0.12455150037967937	0.010135565664705559	-0.13558899668240204	-0.11863754601665906	0.30388145562491536
1.69269642124422	0.9341984995589319	-0.1250798862936764	0.011511747889414097	-0.1361145846818561	-0.11460889566831799	0.30358985969222285
1.6972616914779646	0.9335759308310412	-0.1255939029972077	0.012896984611836984	-0.13662315392244243	-0.11058218799947475	0.30326333813276557
1.7018616046661381	0.9329463381389334	-0.12609330263832225	0.014291151072319841	-0.1371144458222614	-0.10655762865146447	0.30290212389651366
1.706496342258408	0.9323097425942689	-0.12657783569825434	0.01569411811536439	-0.13758820160353472	-0.10253542156402608	0.30250644499812823
1.711166086427822	0.9316661679720647	-0.1270472517123667	0.017105754037355227	-0.13804416302714825	-0.09851576392573291	0.30207652381735645
1.715871015743416	0.931015641361461	-0.1275012988496231	0.01852592324688589	-0.13848207200316426	-0.09449885033106468	0.3016125772338557
1.7206113051389391	0.9303581932311309	-0.1279397239865212	0.0199544862293657	-0.1389016706909489	-0.0904848731372035	0.3011148164794374
1.7253871268678451	0.9296938573566547	-0.1283622728684705	0.021391299808103705	-0.13930270168105935	-0.08647402199991416	0.30058344688705113
1.7301986522723016	0.9290226706312239	-0.12876869031681706	0.022836217646293448	-0.139684908214366	-0.08246648277864103	0.3000186675155732
1.7350460465315265	0.9283446738551795	-0.12915871984411667	0.024289088639939616	-0.14004803384370706	-0.07846244229357638	0.2994206716090953
1.7399294705026285	0.9276599115405859	-0.12953210392536815	0.025749757448373514	-0.1403918227218571	-0.0744620870842223	0.2987896463157166
1.7448490867041293	0.9269684311276523	-0.12988858451859872	0.027218066253608092	-0.14071602010364495	-0.07046559889666308	0.2981257717769942
1.7498050442178505	0.9262702851620156	-0.13022790204250229	0.028693850224597296	-0.1410203714401429	-0.06647316732891666	0.2974292230472412
1.7547974990735764	0.9255655284844944	-0.13054979693470548	0.03017694357256374	-0.14130462382041695	-0.06248497364115265	0.2967001672453904
1.7598265924810887	0.9248542213520407	-0.13085400825811908	0.03166717304323734	-0.14156852474893014	-0.058501208641466365	0.29593876654261353
1.7648924687262895	0.9241364269677893	-0.13114027499230013	0.03316436321414364	-0.14181182332287992	-0.05452205867602369	0.2951451755401301
1.7699952643263657	0.9234122130648141	-0.13140833544658478	0.034668333249474236	-0.1420342697432337	-0.05054771462683971	0.2943195428142506
1.7751351099319812	0.9226816516908151	-0.13165792752789351	0.036178897448172175	-0.1422356155863828	-0.046578370677237545	0.29346201064789246
1.780312134104468	0.9219448187211672	-0.13188878904512558	0.0376958663323024	-0.14241561408663536	-0.042614221725416755	0.2925727143827716
1.7855264569823113	0.9212017948078807	-0.13210065753513237	0.0392190447666996	-0.14257402003473496	-0.03865546859027322	0.29165178347924486
1.7907781964262366	0.9204526645520659	-0.1322932706744567	0.04074823374151007	-0.1427105901408949	-0.034702313618238445	0.2906993404743242
1.796067461763045	0.919697517440396	-0.132466366166168	0.04228322852781347	-0.14282508299573368	-0.03075496574444108	0.2897155021082423
1.801394360118159	0.9189364469848593	-0.13261968211481875	0.04382382050502959	-0.14291725938580835	-0.026813636038623898	0.2887003782050441
1.8067589881283566	0.918169551947126	-0.1327529569195268	0.04536979474539751	-0.14298688228666132	-0.022878544171553068	0.28765407327215986
1.8121614403656672	0.9173969351738721	-0.13286592968184083	0.046920932440395614	-0.14303371718008873	-0.018949912465664274	0.2865766849592794
1.8176018052163105	0.9166187042215388	-0.1329583402288601	0.048477009693187904	-0.14305753212610123	-0.015027969269154914	0.28546830488587155
1.8230801639216132	0.9158349715275763	-0.13302992927118562	0.05003779723763302	-0.14305809793540258	-0.011112949922796846	0.2843290189203607
1.828596593141976	0.9150458540749612	-0.13308043861126131	0.051603061162916394	-0.1430351883445932	-0.007205095204849872	0.28315890673589056
1.8341511690251684	0.9142514728392424	-0.13310961129912918	0.05317256404565627	-0.1429885801106304	-0.003304648818101391	0.28195804098217064
1.8397439549986612	0.9134519545611889	-0.1331171917054991	0.054746061483509856	-0.14291805324277296	0.0005881336971426624	0.28072648998599453
1.8453750104913442	0.9126474305224644	-0.13310292578904137	0.05632330456908573	-0.14282339114785503	0.004472990878855974	0.2794643160196167
1.8510473503481546	0.9118376142455029	-0.13306653652242895	0.05790486309860021	-0.14270431246989448	0.008351669614187578	0.2781708948949439
1.8567626485296176	0.9110224161219544	-0.13300771926566282	0.05949091654533159	-0.1425605267309843	0.012224936357248119	0.2768458641807748
1.862520995138421	0.9102019776361785	-0.13292617185896594	0.06108119524805621	-0.14239177027544384	0.016092455468854888	0.2754892076241888
1.8683224699680825	0.909376446507775	-0.1328215939841888	0.06267542216309448	-0.14219778340675798	0.01995387945439774	0.2741009056831398
1.8741671431601348	0.9085459766244541	-0.13269368744014706	0.06427331306245551	-0.14197831064811509	0.023808849218068032	0.2726809355222052
1.8800550771602997	0.9077107277867837	-0.1325421563701133	0.06587457708207972	-0.1417331009297045	0.027656995138615578	0.2712292706792353
1.8859863116884612	0.9068708678541691	-0.13236670798256447	0.06747891267398819	-0.1414619085391187	0.03149792712677093	0.26974588497717844
1.8919608838168622	0.9060265699037724	-0.13216705238071344	0.06908601311461067	-0.1411644926183716	0.03533124764382842	0.26823074779555406
1.897978812178232	0.9051780144701393	-0.13194290333746214	0.07069556227049266	-0.1408406181738879	0.03915654130893729	0.2666838282106348
1.9040401018848274	0.9043253888394758	-0.13169397854600687	0.07230723600440095	-0.1404900562284307	0.042973378054259874	0.2651050940418467
1.9101447503217661	0.9034688862236755	-0.13141999971912385	0.07392070377215772	-0.1401125837961012	0.0467813166507164	0.2634945105717807
1.916292729731445	0.902608708183816	-0.13112069373278254	0.07553562409075025	-0.13970798529064096	0.05057989376152078	0.2618520453981323
1.9224840083962687	0.9017450616278753	-0.1307957920703007	0.07715165022684609	-0.13927605157664188	0.054368637125544995	0.2601776631376169
1.928718532426522	0.9008781613233964	-0.13044503207740263	0.07876842549749846	-0.13881658149635254	0.05814705423715475	0.2584713305671232
1.9349962381742043	0.9000082281169427	-0.13006815673628058	0.08038558662498885	-0.1383293813865927	0.0619146399686762	0.25673301359939293
1.9413170419926822	0.8991354903028084	-0.12966491564799285	0.0820027611942087	-0.13781426619106552	0.06567087036638625	0.2549626804090594
1.9476808424250618	0.8982601832461325	-0.12923506538442717	0.08361956837180262	-0.13727105972264722	0.06941520409429319	0.2531603012231803
1.9540875268316396	0.8973825483961563	-0.12877836946674956	0.08523562072651543	-0.13669959446518573	0.07314708638398779	0.2513258468001834
1.9605369574076932	0.8965028351185625	-0.12829459978041227	0.08685052084278823	-0.1360997131748156	0.07686594093924075	0.24945929279154772
1.9670289843428186	0.8956212987911828	-0.12778353611545024	0.08846386481852922	-0.13547126811646032	0.08057117775806102	0.24756061639064633
1.973563434626183	0.8947382022217646	-0.1272449674655429	0.09007523964095525	-0.13481412249013683	0.08426218681976759	0.245629799982467
1.9801401190854004	0.8938538145664907	-0.12667869197101697	0.09168422514364086	-0.13412815016762303	0.08793834232128582	0.24366682953532606
1.9867588218346475	0.8929684126130877	-0.1260845183161168	0.09329039164010705	-0.13341323719660508	0.09159899700447639	0.2416716982030395
1.9934193138715346	0.8920822788035738	-0.12546226505572755	0.09489330348162958	-0.13266928078914667	0.09524349001752638	0.23964440273629262
2.0001213360914343	0.8911957033396793	-0.1248117626655272	0.09649251519508563	-0.1318961915851792	0.09887113785137275	0.2375849491047607
2.0068646106969426	0.8903089824758511	-0.12413285304862194	0.0980875745284263	-0.13109389284859654	0.10248124101705887	0.23549334957452658
2.0136488322371453	0.889422419506963	-0.123425390950518	0.09967802061291652	-0.13026232193764414	0.1060730796165426	0.23336962599998826
2.020473673028281	0.8885363238380692	-0.12268924398523018	0.1012633855770316	-0.12940143011745306	0.10964591674237122	0.23121380871273317
2.0273387734097454	0.8876510120173073	-0.1219242942551306	0.10284319263111223	-0.1285111842373881	0.11319899390661523	0.22902594017783104
2.0342437521692025	0.8867668061294085	-0.12113043781646095	0.10441695886880052	-0.12759156587924717	0.11673153710375334	0.22680607230673605
2.0411881964143483	0.8858840348350326	-0.120307586386277	0.10598419332957908	-0.12664257311629296	0.12024275219879425	0.22455427029278716
2.0481716612767467	0.8850030331033139	-0.11945566803699276	0.10754439739784802	-0.1256642210734618	0.12373182559223656	0.22227061338981474
2.055193668524339	0.884124142062501	-0.11857462802376532	0.10909706498335552	-0.12465654263378385	0.1271979243934437	0.21995519605825084
2.0622537114436477	0.8832477080507615	-0.117664428808149	0.11064168410294802	-0.12361958822223318	0.1306401997169629	0.21760812704149196
2.0693512498626982	0.8823740828899199	-0.11672505128840746	0.11217773628872861	-0.12255342696901678	0.13405778512011107	0.21522953168051323
2.0764857007776323	0.8815036246462177	-0.11575649672113428	0.11370469514831269	-0.12145814863434777	0.13744979318168427	0.21281955579854703
2.0836564506236055	0.880636695707126	-0.11475878576700818	0.11522202963389612	-0.12033386226524698	0.14081532255571452	0.2103783623342073
2.0908628436875034	0.8797736637665472	-0.11373196070762673	0.11672920219132146	-0.11918069844371322	0.1441534536385895	0.2079061359914063
2.0981041892546313	0.8789149005029727	-0.11267608511113111	0.11822567094756724	-0.1179988086462521	0.1474632532096051	0.20540308156538212
2.1053797533520733	0.8780607820895807	-0.11159124565409231	0.11971088868625453	-0.1167883670262025	0.15074377195391894	0.202869427533112
2.1126887639649734	0.8772116880707878	-0.11047755200628874	0.12118430466682668	-0.11554957001906511	0.1539940482862238	0.20030542501801263
2.1200304008175186	0.876368002024041	-0.1093351390127557	0.12264536333217407	-0.11428263850744813	0.15721310530674482	0.19771135213607446
2.1274038122948165	0.8755301090599953	-0.10816416469008658	0.12409350849057516	-0.11298781533455725	0.16039995983288957	0.19508750879057585
2.1348080976863755	0.8746983973100626	-0.10696481353999385	0.1255281805775802	-0.11166536872394783	0.1635536161805452	0.19243422366640764
2.142242315076607	0.8738732564292991	-0.10573729589306376	0.12694881908485714	-0.11031559129101197	0.16667307134339773	0.18975185218656326
2.1497054856627704	0.8730550765355031	-0.10448184767485934	0.12835486421423178	-0.10893879954283923	0.16975731845691608	0.18704077563281396
2.1571965881355015	0.8722442482391662	-0.10319873177462818	0.12974575664687513	-0.10753533514546215	0.17280534613205933	0.18430140382771026
2.1647145651650304	0.8714411613291507	-0.10188823735233801	0.13112093961840482	-0.10610556393404535	0.17581614285903183	0.18153417340397138
2.1722583207706427	0.8706462044561495	-0.10055068062059422	0.13247985927224087	-0.10464987655052023	0.17878869764293598	0.17873954934298253
2.179826726431085	0.8698597638814837	-0.09918640404730653	0.1338219666081542	-0.10316868736857839	0.18172200414300718	0.1759180232543615
2.1874186222995124	0.8690822227692409	-0.09779577631608423	0.13514671849224325	-0.10166243426319271	0.1846150627650224	0.17307011338269282
2.195032821186688	0.8683139602060707	-0.09637919170937849	0.1364535791268025	-0.10013157776933199	0.18746688377083426	0.17019636351963022
2.2026681093454368	0.8675553505685324	-0.09493706999534239	0.1377420209240141	-0.09857660080370069	0.1902764890987618	0.16729734304856425
2.210323256077795	0.8668067620395188	-0.09346985456237324	0.13901152682184564	-0.0969980065158539	0.19304291734270085	0.16437364356734843
2.217997013034903	0.866068556198889	-0.0919780123781736	0.14026159077064376	-0.09539631813247597	0.19576522475407104	0.1614258793215132
2.2256881226568126	0.8653410867529815	-0.09046203211579573	0.14149171968053398	-0.09377207684988667	0.1984424894439613	0.15845468407468943
2.2333953189986033	0.8646246990521904	-0.08892242364608222	0.14270143403302643	-0.09212584121993242	0.20107381269086447	0.15546071080379095
2.2411173386516783	0.8639197287103708	-0.08735971543575756	0.1438902700123708	-0.09045818431785736	0.2036583235722587	0.15244462739988335
2.2488529227921847	0.8632265011301264	-0.08577445358393776	0.14505778010694814	-0.08876969269352332	0.20619518028270284	0.14940711569574353
2.2566008200349197	0.8625453309904455	-0.08416720064318338	0.14620353378158488	-0.08706096511174687	0.2086835716264424	0.14634887012323616
2.264359797371276	0.8618765210864885	-0.08253853267731828	0.1473271192449101	-0.08533260944291048	0.21112272090564996	0.1432705930952792
2.2721286409891284	0.8612203621432236	-0.08088903831079054	0.1484281435834557	-0.08358524169987469	0.2135118862773513	0.14017299427835722
2.2799061634516034	0.8605771321340946	-0.07921931639100613	0.14950623373688088	-0.08181948362348587	0.21585036295482127	0.13705678728278342
2.287691207175403	0.8599470959894179	-0.07752997435802937	0.15056103682729027	-0.0800359610423832	0.21813748402326502	0.1339226877465841
2.295482648416955	0.8593305053210565	-0.07582162646100957	0.1515922204720005	-0.07823530209026938	0.22037262123605808	0.13077141116124683
2.3032794050060375	0.8587275979231231	-0.0740948910975699	0.15259947348087857	-0.0764181345200761	0.22255518665901725	0.12760366911726145
2.311080435321026	0.8581385980304235	-0.07235039003581689	0.15358250529774642	-0.0745850850209369	0.22468463160623406	0.1244201690415847
2.318884743040995	0.857563716165986	-0.07058874636016305	0.15454104614191624	-0.0727367772036023	0.22676044710683238	0.1212216115713936
2.326691380177188	0.8570031491833102	-0.06881058277465203	0.15547484683610865	-0.0708738299776586	0.22878216370313262	0.1180086885880192
2.3344994476343497	0.8564570805330765	-0.06701652046709954	0.1563836782728519	-0.06899685652785964	0.23074935047604392	0.11478208224686184
2.3423080998457912	0.8559256802824692	-0.0652071770493401	0.15726733130522774	-0.06710646233263026	0.23266161499753815	0.11154246231527108
2.3501165429114574	0.8554091056298248	-0.06338316600150048	0.15812561582521972	-0.06520324476446461	0.23451860153144277	0.10829048618634102
2.357924036263491	0.8549075011932776	-0.06154509533976694	0.15895836023065785	-0.06328779188180936	0.23631999008103227	0.10502679744594612
2.3657298925655783	0.8544209994442872	-0.05969356672368988	0.1597654106626584	-0.061360681684006525	0.2380654949437734	0.10175202518113964
2.3735334815042153	0.8539497209252146	-0.05782917367027863	0.16054663061188196	-0.059422480439917415	0.23975486406600222	0.098466781664876
2.3813342185626594	0.8534937753897454	-0.05595250339563508	0.16130189900520323	-0.05747374478870953	0.24138787511248455	0.09517166638118882
2.3891315750261124	0.8530532616476605	-0.054064133648051835	0.16203111045042956	-0.05551501862992549	0.24296433620270594	0.09186726115220546
2.3969250753174407	0.8526282682184096	-0.05216463258226831	0.16273417414771071	-0.05354683317902187	0.24448408376174743	0.08855413059745185
2.40471429197527	0.8522188740873597	-0.05025455928100559	0.1634110126401775	-0.05156970768700556	0.2459469800214717	0.08523282364490707
2.4124988408659473	0.8518251494019407	-0.04833446430336272	0.16406156067240352	-0.04958415017853252	0.24735291075157576	0.08190387500299572
2.4202783895406057	0.8514471554946849	-0.046404887041292954	0.16468576516729536	-0.047590654885068015	0.24870178540310048	0.07856780104392735
2.42805264856253	0.8510849457913271	-0.04446635730347037	0.16528358374539487	-0.0455897040488552	0.24999353409624778	0.0752251029828941
2.4358213658821675	0.8507385664900564	-0.04251939624010272	0.1658549836285125	-0.04358176903259909	0.25122810543327095	0.0718762688251432
2.4435843351050703	0.8504080566020197	-0.04056451383604746	0.16639994160112914	-0.04156730788417645	0.2524054665901904	0.06852176935962488
2.45134138357551	0.850093448895784	-0.03860221149623739	0.166918442483573	-0.039546768149683824	0.2535256001858695	0.06516206287550055
2.459092377217812	0.8497947700737607	-0.036632980478709457	0.1674104788750083	-0.037520585397777195	0.25458850388727855	0.06179759268961804
2.4668372130338696	0.8495120414496498	-0.0346573034812942	0.16787605007245882	-0.03548918498746144	0.2555941882269076	0.05842879004160187
2.4745758190989657	0.8492452792871523	-0.032675654379514474	0.16831516154981105	-0.033452981925047295	0.25654267562204225	0.05505607377817383
2.4823081543903784	0.8489944951465855	-0.03068849803337289	0.16872782442453044	-0.031412380788315375	0.2574339993593415	0.05167985012870488
2.490034204060568	0.8487596963654261	-0.028696291297413766	0.1691140547045223	-0.029367776881329653	0.258268202096367	0.048300514494474894
2.497753979913178	0.8485408863404288	-0.02669948273087601	0.1694738728617373	-0.027319556048301837	0.25904533506066746	0.0449184509954751
2.505467510817755	0.8483380650709847	-0.024698514941179774	0.1698073029759228	-0.025268097183409003	0.25976545631224196	0.04153403644939781
2.5131748509646337	0.8481512291710204	-0.02269382234172669	0.17011437275171104	-0.023213770031819837	0.2604286308840361	0.03814763655781925
2.520876074251011	0.8479803722763138	-0.02068583251402426	0.17039511288441414	-0.02115693668475621	0.26103492950761914	0.034759608181364254
2.5285712695382556	0.8478254853659944	-0.018674967381599454	0.17064955656595368	-0.019097952874664356	0.2615844276335089	0.031370301264337395
2.53626054240272	0.8476865569144854	-0.016661642712547463	0.17087773926797697	-0.017037167554183896	0.26207720504216686	0.027980057920576354
2.5439440104036444	0.847563573161571	-0.014646269331746318	0.17107969832924394	-0.014974924222511088	0.26251334502444146	0.024589214387497983
2.5516218012647465	0.8474565182854994	-0.012629253591766084	0.17125547270052913	-0.01291156148864935	0.26289293389446206	0.021198101713919143
2.559294058614568	0.8473653744705673	-0.010610995867626295	0.17140510286077718	-0.010847411610856766	0.26321606086474997	0.01780704311740315
2.5669609307256036	0.8472901221939901	-0.008591893530286703	0.1715286303711626	-0.00878280361494962	0.2634828171319039	0.014416358861432353
2.5746225736454322	0.8472307402753436	-0.006572340152549018	0.17162609781684282	-0.006718062555450287	0.26369329579217266	0.01102636478773766
2.5822791498851974	0.847187205984093	-0.004552725888016921	0.17169754865107684	-0.004653509975046145	0.26384759153895326	0.007637372816297684
2.589930823207864	0.8471594951395431	-0.00253343888672495	0.17174302704950484	-0.002589465421721912	0.26394580037512533	0.004249693179021253
2.5975777675998297	0.8471475821373134	-0.0005148629732219766	0.17176257788269406	-0.000526244143865547	0.2639880195737799	0.0008636303792826164
2.599528085683958	0.8471470689650923	-2.9085458000399633e-14	0.17176342006017956	-2.752854368071045e-13	0.263989838219599	8.415458000593512e-14
