# Supplementary material for: Multi-orbit lunar GNSS constellation design with distant retrograde orbit and Halo orbit combination
Source: Sci Rep. 2023 Jun 22;13:10158. doi: 10.1038/s41598-023-37348-x (PMC10287729; doi:10.1038/s41598-023-37348-x)
Supplement: Supplementary file 1 — Supplementary Information. [file 41598_2023_37348_MOESM1_ESM.zip › supplement materials of the manuscript/Figure 3/Halo Orbit/L1N/68.csv]

Time (TU)	X (LU)	Y (LU)	Z (LU)	VX (LU/TU)	VY (LU/TU)	VZ (LU/TU)
0	0.8740514627023375	0	0.19102610359274846	-4.400057441244382e-14	0.23390160472913707	1.2546493495280734e-13
0.0037680837133812523	0.8740535401413092	0.0008813526237615185	0.191022806620334	0.001102646644249874	0.23389507338531726	-0.001749944361508974
0.011430598051391015	0.8740705794443769	0.002673406221753936	0.1909957641343841	0.0033447398017961497	0.2338415015828178	-0.005308404743988027
0.019097301138037263	0.8741048204420002	0.004465821428538751	0.19094141883569915	0.005587535479558765	0.23373384065717914	-0.008868491352211537
0.02676834111717274	0.8741562871195824	0.006258216930664423	0.19085972741236817	0.007830724849706283	0.2335720015564839	-0.01243005859523907
0.0344438026791997	0.8742250014517168	0.008050195149647945	0.19075064708310452	0.010073979183961303	0.23335589460958575	-0.01599293117620062
0.042123769757069766	0.8743109834466468	0.009841356871192015	0.19061413550449752	0.012316968118361457	0.23308542930197357	-0.019556933393325513
0.049808317713163644	0.8744142510068976	0.011631299391743783	0.19045015096737872	0.0145593572925434	0.2327605146135154	-0.02312188570220162
0.057497520832962855	0.8745348199410543	0.013419618239959269	0.190258652350567	0.01680081046319705	0.23238105886442958	-0.026687608385647224
0.06519144704523488	0.8746727038322457	0.015205905922283545	0.1900395992994853	0.019040987889136534	0.23194696999548808	-0.030253919299222436
0.07289015277486034	0.8748279138376447	0.016989750714886145	0.18979295251193687	0.02127954476764342	0.23145815604914705	-0.03382063168790047
0.08059368502783251	0.8750004585882336	0.01877073714679815	0.18951867386229546	0.023516131786275995	0.23091452531884757	-0.037387555362865234
0.08830207871523829	0.8751903439934282	0.020548445387563726	0.1892167266746532	0.02575039429628338	0.23031598678163998	-0.04095449567808382
0.0960153540495933	0.8753975730114452	0.02232245066873801	0.18888707604852298	0.02798197152101191	0.22966245062297544	-0.044521252550568484
0.10373351778420997	0.8756221455007291	0.024092323605184277	0.18852968905386644	0.03021049688915671	0.22895382849019955	-0.048087621267137975
0.11145655571054543	0.8758640578044196	0.025857628526765052	0.18814453534945402	0.032435595856139476	0.22819003457296433	-0.05165338926046716
0.11918443132120432	0.8761233024486549	0.027617923258594496	0.18773158761943778	0.034656885534767944	0.22737098631095343	-0.05521833575246704
0.12691708410819513	0.8763998678104234	0.02937275884162111	0.1872908220579194	0.03687397424056145	0.22649660518425493	-0.05878223124165405
0.13465442855931395	0.8766937377912518	0.031121679437136382	0.18682221884414005	0.03908646125859817	0.22556681747249357	-0.06234483732513014
0.142396349589324	0.8770048913319396	0.032864221454823414	0.1863257628716318	0.04129393561568109	0.22458155550523604	-0.06590590489325275
0.15014270110499459	0.8773333020052053	0.03459991342891064	0.1858014443545687	0.04349597578234906	0.22354075865640097	-0.06946517378597758
0.157893297217007	0.877678937256157	0.036328274290838174	0.18524925999865988	0.04569214732224	0.22244437544723458	-0.07302236909060775
0.16564791286515707	0.8780417579812958	0.03804881380958528	0.1846692136353057	0.047882003267445294	0.2212923645725266	-0.07657720179072995
0.17340628067696642	0.8784217179317576	0.039761032229541984	0.1840613171402848	0.05006508345899728	0.22008469648020204	-0.08012936770108837
0.18116808283233612	0.8788187628198235	0.04146441886979771	0.18342559183292104	0.05224091253711041	0.21882135589518453	-0.083678544141951
0.1889329553798947	0.8792328300032387	0.043158453528942216	0.18276206895740468	0.05440900148526149	0.2175023425101098	-0.0872243923360592
0.19670046928818222	0.8796638469172324	0.04484260286548108	0.1820707921783751	0.05656884272342074	0.21612767567116856	-0.09076654919836578
0.20447013836058786	0.8801117308475506	0.046516322744075106	0.18135181793941083	0.05871991279389566	0.21469739481021102	-0.09430463143338035
0.21224141153107628	0.8805763878661675	0.04817905723218174	0.18060521717413738	0.06086167073791587	0.2132115625598333	-0.09783823251579117
0.22001365985830137	0.8810577113460731	0.04983023658996574	0.17983107770994167	0.0629935551234131	0.2116702692458998	-0.10136691730615488
0.22778618318202756	0.8815555816046784	0.05146927956554466	0.17902950487503083	0.0651149865796364	0.2100736338047797	-0.10489022563623829
0.2355581946745406	0.8820698641627404	0.05309559107756574	0.17820062435018727	0.06722536434426389	0.2084218091720343	-0.10840766587762184
0.24332882269165737	0.8826004090256664	0.0547085636863802	0.17734458339820872	0.06932406765810045	0.20671498444829156	-0.11191871639392426
0.25109710139977526	0.8831470492084064	0.056307576811516685	0.17646155333572772	0.07141045419949156	0.20495338955092526	-0.11542282193057901
0.25886196638036313	0.8837095995328847	0.05789199712613351	0.1755517315944364	0.07348385999374638	0.2031372990644393	-0.11891939228850801
0.26662225494906755	0.8842878557543858	0.05946118001991223	0.17461534327940592	0.07554360068087344	0.20126703510680116	-0.1224078031349725
0.2743766948114762	0.88488159281704	0.06101446880560538	0.17365264416904078	0.07758896978431978	0.19934297309996984	-0.12588739157947637
0.2821239088075671	0.8854905642843586	0.06255119730592193	0.17266392184835389	0.07961924136963547	0.1973655438449385	-0.1293574589959108
0.28986240773789473	0.8861145008913768	0.06407069013202117	0.17164949830146928	0.08163366963844669	0.19533523854885046	-0.13281726848568598
0.29759058832023966	0.8867531094784324	0.06557226411446834	0.1706097319268392	0.083631489995842	0.1932526127450779	-0.13626604464651731
0.30530674127419716	0.8874060728105974	0.06705523177029579	0.16954501814967557	0.08561192280795359	0.19111828745269654	-0.13970297783659624
0.3130090480064655	0.8880730485400512	0.06851890258314126	0.16845579146701914	0.0875741742504057	0.18893295325764628	-0.1431272233074907
0.3206955846306103	0.8887536688327816	0.06996258576037345	0.16734252645214978	0.08951743911252567	0.18669737237140033	-0.14653790357211835
0.3283643304973367	0.8894475405039247	0.07138559382891166	0.16620573796399937	0.09144090474945382	0.18441237915649855	-0.14993411270936388
0.3360131754574005	0.8901542451832122	0.07278724593583011	0.1650459813394093	0.09334375467907301	0.18207888068134565	-0.1533149200212499
0.34363992774240587	0.8908733396717868	0.07416687120076675	0.16386385230314884	0.09522517229449068	0.17969785677649353	-0.1566793738758771
0.35124232897109264	0.8916043571287587	0.07552381325171846	0.1626599855402205	0.09708434625721508	0.1772703574653349	-0.16002650859018852
0.35881806705795166	0.8923468082645339	0.07685743419668804	0.16143505327205257	0.09892047522534196	0.1747975004631605	-0.16335535025692277
0.36636479152503865	0.89310018296146	0.07816711882514252	0.16018976313931269	0.10073277300836414	0.17228046733767932	-0.1666649234976705
0.37388012826253947	0.8938639520430368	0.07945227847903437	0.15892485584231436	0.10252047339580676	0.1697204992344999	-0.16995425783432555
0.3813617005186573	0.8946375698840984	0.0807123557194637	0.1576411013830312	0.1042828362413727	0.16711888981954395	-0.173222396641324
0.38880714300937946	0.8954204765394856	0.0819468275019344	0.15633929608708383	0.1060191516419068	0.1644769798337062	-0.17646840293325178
0.396214126299077	0.8962121011440028	0.08315520974461175	0.1550202574893247	0.10772874624519047	0.16179614734007078	-0.17969136948769843
0.4035803673477902	0.8970118640579173	0.08433705924712334	0.1536848212693024	0.10941098602163352	0.15907780214071493	-0.18289042278952625
0.410903648774638	0.8978191800862825	0.08549197673246137	0.1523338363621704	0.11106528078624421	0.1563233764949482	-0.18606473064886145
0.4181818348968444	0.8986334615171977	0.08661960900152511	0.1509681603196937	0.11269108765580273	0.1535343163297326	-0.1892135082882484
0.4254128874004346	0.8994541212553211	0.08771965068236913	0.1495886544551273	0.1142879141118797	0.15071207198219308	-0.19233602415837425
0.43259487280157	0.9002805751256953	0.08879184441396169	0.14819618032375137	0.11585531896474187	0.14785809163977615	-0.1954316021173068
0.4397259732579485	0.9011122446040576	0.08983598129951625	0.14679159543243006	0.11739291383765907	0.14497381317114386	-0.19849962499706025
0.44680449470554634	0.9019485592852681	0.09085190070508364	0.1453757493281637	0.1189003638314895	0.14206065668344964	-0.20153953696292526
0.4538288715534292	0.9027889589604454	0.09183948935036193	0.14394948028795898	0.12037738725572682	0.13912001826222165	-0.20455084436069607
0.4607976677810037	0.9036328952414564	0.09279867974302984	0.14251361272152238	0.12182375445818548	0.1361532651296826	-0.20753311501205232
0.46770958325092754	0.9044798337781479	0.09372944920896245	0.14106895351116808	0.12323928761674062	0.13316172855139713	-0.21048597974608685
0.4745634499624732	0.9053292552127425	0.09463181742575924	0.13961629044468238	0.12462385833016673	0.1301467010021852	-0.21340912963799002
0.4813582213546123	0.9061806551622367	0.09550584307176374	0.1381563922778903	0.12597738382252183	0.12710943668494507	-0.2163023103341783
0.4880929889471379	0.9070335475306834	0.09635162400070817	0.13669000305033915	0.12729982859031966	0.1240511400503387	-0.21916532806529873
0.4947669528752191	0.9078874619603461	0.0971692914784305	0.13521784641071816	0.12859119684649012	0.12097297508652531	-0.22199803607271404
0.501379439860492	0.908741947150319	0.0979590105063575	0.13374061983916785	0.12985153438690208	0.11787605352512384	-0.2248003412783915
0.5079298793285001	0.9095965687655561	0.0987209749670695	0.1322589981475851	0.13108092229886784	0.11476144236636988	-0.22757219322732847
0.5144178064499682	0.9104509106713428	0.09945540618502431	0.1307736312322934	0.13227947597544265	0.11163015936708434	-0.23031358453024173
0.5208428477089175	0.9113045738043102	0.1001625495056359	0.12928514589837828	0.13344734088565297	0.1084831770439951	-0.23302454396888905
0.5272047284398379	0.9121571778475904	0.10084267343629526	0.12779414278850093	0.13458469246115415	0.10532141631922198	-0.235705138944864
0.5335032476939643	0.9130083584758827	0.10149606528752335	0.12630120102275486	0.13569173012275285	0.10214575644292159	-0.23835546420550688
0.5397382875037402	0.9138577690928896	0.10212303068131978	0.12480687499105673	0.13676867762446257	0.09895702829399411	-0.24097564514095454
0.5459097962044444	0.914705079013814	0.10272389038734613	0.12331169735493919	0.13781577884453888	0.09575602083157007	-0.2435658302080083
0.5520177916897674	0.9155499742722429	0.10329897931574893	0.12181617743745363	0.13883329715347506	0.09254347771322274	-0.24612619179577364
0.5580623428905378	0.9163921553683141	0.10384864349714892	0.12032080500866123	0.13982151117949926	0.0893201054571364	-0.2486569180051044
0.5640435772252449	0.917231338532763	0.1043732396540897	0.11882604785692573	0.14078071503088815	0.08608656827216166	-0.2511582153723129
0.5699616672267804	0.9180672540565208	0.1048731329028382	0.11733235455331076	0.14171121512747686	0.08284349403552119	-0.2536303029095892
0.5758168295293451	0.91889964628304	0.10534869570029469	0.11584015427165505	0.1426133291608561	0.07959147393668403	-0.256073411368362
0.5816093235861929	0.9197282735354555	0.1058003067932748	0.11434985671125894	0.14348738502799874	0.07633106230226498	-0.25848778242156345
0.5873394387579733	0.920552906338539	0.10622834934712905	0.11286185508913846	0.14433371808556725	0.07306278313486644	-0.26087366303667614
0.5930074985683506	0.9213733280500609	0.10663321053074626	0.11137652481231496	0.14515267110228489	0.06978712722750315	-0.2632313070441808
0.5986138557116577	0.9221893341495224	0.10701528040906733	0.10989422455696013	0.1459445928367402	0.06650455451431125	-0.26556097287718394
0.6041588902913311	0.9230007319635671	0.10737495114448653	0.10841529656293078	0.1467098371518312	0.06321549469646565	-0.2678629226857251
0.609643002417953	0.9238073395400327	0.10771261590189678	0.1069400684854156	0.14744876141298147	0.0599203513353706	-0.27013741913726885
0.6150666132141047	0.9246089857251836	0.10802866838334786	0.10546885306483708	0.1481617261241641	0.05661950111539349	-0.2723847257348728
0.620430160646426	0.925405509467692	0.10832350207463919	0.10400194920887866	0.14884909389184947	0.05331329624514334	-0.27460510500956326
0.6257341013043147	0.9261967599876901	0.10859750987953844	0.10253964148855979	0.14951122920643678	0.0500020632941276	-0.276798819196376
0.6309789036779196	0.926982595670714	0.10885108332941235	0.10108220198592804	0.15014849717217588	0.04668610732827138	-0.2789661274097932
0.6361650505525107	0.9277628843054352	0.10908461232949265	0.09962988966929127	0.1507612634365301	0.04336571046806342	-0.28110728660961104
0.6412930366741166	0.928537502611018	0.10929848467567051	0.09818295107842254	0.15134989353993422	0.040041133392042016	-0.28322255062402596
0.6463633646809259	0.9293063354893438	0.10949308556149613	0.09674162153572576	0.1519147521256854	0.036712618073404896	-0.2853121684746752
0.6513765467172674	0.9300692761276718	0.10966879736336879	0.09530612477564573	0.15245620284030562	0.033380386891549	-0.28737638505966967
0.656333101635147	0.9308262254302583	0.10982599926797644	0.09387667383063661	0.1529746077508388	0.030044644628279674	-0.2894154400279674
0.6612335556255386	0.9315770919665616	0.10996506705415612	0.09245347095125853	0.1534703271643209	0.026705578228493405	-0.2914295680774816
0.6660784399000806	0.932321791466819	0.11008637279980661	0.09103670838296854	0.15394371915488525	0.023363358552929706	-0.29341899804878707
0.6708682895765206	0.9330602464967761	0.11019028466573967	0.089626568813659	0.15439513925394108	0.020018141379900035	-0.295383952524648
0.6756036454978854	0.9337923865842166	0.11027716675695712	0.08822322496003747	0.15482494042856518	0.016670066355619392	-0.29732464864019015
0.6802850510322533	0.9345181475716927	0.11034737888638882	0.0868268406328439	0.15523347259618342	0.013319259442036529	-0.2992412968401265
0.6849130521299666	0.9352374714691675	0.11040127644101692	0.08543757085591418	0.15562108247700987	0.009965833135569768	-0.3011341009803478
0.6894881950951072	0.9359503059517505	0.11043921023712006	0.08405556267450438	0.15598811326956277	0.00660988834905187	-0.30300325750043616
0.6940110309021589	0.9366566048775904	0.11046152644680522	0.08268095399038938	0.15633490486725848	0.003251511504035109	-0.3048489572756024
0.6984821104333816	0.9373563273941246	0.1104685664433976	0.08131387513078307	0.15666179333860997	-0.00010922176618695986	-0.30667138376108655
0.7029019843865107	0.9380494377696674	0.1104606667312078	0.07995444902625079	0.15696911082866333	-0.003472246248727156	-0.30847071305301504
0.7072729496007265	0.9387361798642228	0.11043814693923674	0.07860224956440258	0.15725729745266306	-0.006838860154687175	-0.31024782351915065
0.7115970866676845	0.9394167702035028	0.11040130037142477	0.07725689868203608	0.15752675082906076	-0.010210268462823451	-0.31200349473414707
0.7158749212095809	0.9400911860179472	0.11035041571347147	0.07591848876448319	0.1577777534940634	-0.013586511295885648	-0.3137378653432726
0.7201069744254451	0.9407594080186767	0.11028577688170003	0.07458710730138675	0.15801058348099023	-0.016967636174875705	-0.3154510647289306
0.7242937567023046	0.9414214192544292	0.110207663175501	0.07326283907334127	0.15822551400154666	-0.02035369245670982	-0.31714321047510025
0.728435780952889	0.9420772070893283	0.11011634909445613	0.07194576210960653	0.15842281417533904	-0.023744741645324433	-0.318814413811195
0.7325335556559326	0.942726761980707	0.11001210443797202	0.0706359500125641	0.15860274861223425	-0.02714085158420912	-0.3204647768329045
0.7365875838703734	0.943370077199933	0.10989519436670625	0.06933347242454148	0.1587655773807356	-0.030542095283632314	-0.3220943921507908
0.7405983666825469	0.9440071492599488	0.10976587933623098	0.0680383940655658	0.15891155615426372	-0.0339485534814839	-0.3237033443200595
0.7445664015162203	0.9446379775317915	0.10962441515456404	0.06675077540551355	0.15904093612391035	-0.03736031298280688	-0.32529170919824263
0.7484921801215048	0.9452625638112774	0.10947105308952981	0.0654706734544448	0.1591539639428728	-0.04077746462112388	-0.3268595531820228
0.7523761924723065	0.9458809128282546	0.10930603975834041	0.06419814062809066	0.1592508818553546	-0.04420010633544143	-0.32840693480583777
0.756218922932704	0.9464930315291773	0.1091296173073405	0.06293322612473204	0.15933192758942802	-0.04762833956749031	-0.32993390324811056
0.76002085251109	0.9470989293308072	0.10894202336154422	0.061675975316632596	0.15939733443349233	-0.051062270946447864	-0.33144049926907637
0.7637824593015798	0.9476986180886711	0.10874349102831514	0.06042642972141854	0.15944733124151952	-0.05450201246096312	-0.332926755417567
0.7675042162989468	0.9482921116492767	0.10853424904567885	0.05918462784515862	0.15948214240993067	-0.05794767922197961	-0.33439269519955084
0.7711865909114991	0.9488794256752945	0.1083145218730476	0.05795060547168434	0.15950198791356673	-0.061399388682660185	-0.3358383329269422
0.7748300494349126	0.949460578264876	0.10808452947180512	0.05672439427985823	0.15950708335230623	-0.06485726456390607	-0.3372636755073833
0.7784350510631023	0.950035588904798	0.10784448770921075	0.05550602396346373	0.15949763994012908	-0.06832143098450462	-0.33866872012410565
0.7820020546789144	0.9506044794643831	0.10759460797047934	0.05429552005332733	0.15947386452905887	-0.07179201867948615	-0.34005345691841415
0.7855315117580649	0.9511672729769458	0.1073350976758736	0.05309290642157675	0.1594359596467638	-0.07526915794890336	-0.3414178662497049
0.7890238708297839	0.9517239942670334	0.10706616003669522	0.05189820388060694	0.15938412351373946	-0.07875298268990436	-0.34276192046128034
0.7924795741847016	0.952274669343824	0.1067879943567975	0.05071143141081559	0.15931855011541896	-0.08224362688132829	-0.34408558263694283
0.795899060875257	0.9528193258002033	0.10650079586446674	0.04953260523872647	0.1592394291987076	-0.08574122729763785	-0.34538880778510345
0.7992827647096469	0.9533579924161301	0.10620475592910726	0.04836173962468341	0.15914694634228588	-0.08924592123543149	-0.34667154209460327
0.8026311166221634	0.9538906994613652	0.10590006191496766	0.04719884614109219	0.1590412829312622	-0.09275784870476708	-0.3479337238588796
0.8059445418514222	0.9544174781737862	0.10558689748557326	0.04604393474345086	0.15892261626976112	-0.09627714925962896	-0.3491752824283493
0.8092234620874116	0.9549383610308407	0.10526544247252437	0.04489701311927563	0.158791119556873	-0.09980396398184192	-0.3503961390443414
0.8124682935655261	0.955453381378552	0.10493587311842655	0.043758087444052365	0.15864696199739822	-0.10333843319583615	-0.3515962061479759
0.815679449610046	0.9559625737694615	0.10459836188531352	0.0426271615792001	0.15849030873651723	-0.10688069896548977	-0.35277538834540934
0.8188573386134035	0.956465973577646	0.10425307771364765	0.0415042378654241	0.15832132098166002	-0.11043090267175223	-0.3539335816746257
0.8220023642258334	0.9569636169672306	0.10390018607288941	0.0403893171434985	0.15814015604636217	-0.11398918493651233	-0.35507067370066975
0.8251149253945643	0.9574555408389984	0.10353984902629101	0.03928239882526674	0.15794696740010494	-0.11755568538657274	-0.35618654355456275
0.8281954187402241	0.9579417831476268	0.103172225012285	0.038183480127341234	0.15774190455752352	-0.12113054514791004	-0.3572810627987962
0.831244234981474	0.9584223822802299	0.10279746931756073	0.0370925574203975	0.1575251133407487	-0.12471390251006156	-0.3583540941603864
0.8342617611880211	0.9588973773580781	0.10241573387956304	0.03600962550513531	0.1572967357857348	-0.1283058952516437	-0.35940549235673996
0.8372483786904507	0.9593668078550265	0.102027167613829	0.034934678437499936	0.15705691034678423	-0.1319066578962626	-0.3604351033858539
0.8402044663236908	0.9598307140570851	0.101631916064105	0.03386770843725245	0.15680577169478588	-0.13551632532686536	-0.36144276567249417
0.8431303987515628	0.9602891367488228	0.10123012166700196	0.03280870655797448	0.15654345087826896	-0.13913503057684143	-0.3624283094920808
0.8460265447666522	0.9607421169000439	0.10082192405675619	0.0317576633746932	0.15627007553470218	-0.14276290243133938	-0.3633915564260723
0.8488932697835739	0.9611896960111008	0.10040745979350313	0.030714568151761042	0.15598576972586378	-0.14640006821422366	-0.36433232023107665
0.8517309351656979	0.9616319159626575	0.09998686251268034	0.02967940915147984	0.1556906540399152	-0.15004665271598353	-0.3652504066267022
0.8545398989621168	0.9620688190872424	0.09956026287263361	0.028652173428757748	0.15538484555684673	-0.15370277890006429	-0.36614561354858627
0.857320512798483	0.9625004476444895	0.09912778909155123	0.027632848032077995	0.15506845824031243	-0.15736856357647813	-0.36701773018392275
0.8600731259482889	0.9629268444149404	0.09868956639675888	0.026621418577709187	0.1547416025524419	-0.16104412240438473	-0.36786653830167476
0.8627980828693612	0.9633480522784151	0.09824571746107395	0.0256178702108624	0.15440438577373988	-0.16472956640951467	-0.36869181149530533
0.8654957245452618	0.9637641143848288	0.09779636225294855	0.02462218717204548	0.1540569118982481	-0.1684250034888653	-0.36949331562819065
0.8681663879570392	0.9641750740362545	0.0973416181789837	0.023634353047820456	0.15369928174438444	-0.1721305374393	-0.3702708086971646
0.8708104044604105	0.9645809744035737	0.09688160043086325	0.02265435142894351	0.1533315932380972	-0.17584626537725737	-0.3710240404092832
0.8734281028045925	0.9649818589580669	0.09641642153530146	0.021682164848764684	0.1529539410663971	-0.1795722816248203	-0.37175275310351175
0.8760198080229888	0.9653777712676853	0.0959461915935357	0.02071777524455361	0.15256641686600717	-0.18330867592775563	-0.372456681451208
0.878585839591509	0.9657687546855646	0.0954710186827814	0.01976116469586991	0.15216910956318097	-0.1870555304715678	-0.373135552012356
0.8811265145192434	0.9661548527927593	0.09499100835825228	0.018812314325350448	0.15176210497080814	-0.19081292402469224	-0.37378908412848677
0.8836421459922211	0.9665361091616508	0.0945062639510898	0.0178712048510141	0.15134548603595388	-0.19458092971955454	-0.37441698959144126
0.886133041518744	0.9669125670485476	0.09401688699591883	0.016937817329737086	0.1509193332191104	-0.19835961191369428	-0.3750189722588562
0.8885995059035726	0.9672842698189159	0.09352297672465296	0.016012132092284945	0.15048372407047	-0.20214903029327888	-0.3755947288757798
0.8910418405676804	0.9676512608177189	0.09302463024564547	0.015094129041245328	0.15003873338528162	-0.20594923859278036	-0.3761439489503744
0.8934603429987352	0.9680135832620766	0.09252194271103087	0.014183787901142145	0.14958443335809915	-0.20976028343701383	-0.37666631469596734
0.8958553060963487	0.9683712801207505	0.09201500751931474	0.013281088508899783	0.1491208937779119	-0.213582202941744	-0.37716150098831613
0.8982270195913763	0.9687243943048287	0.09150391608235715	0.012386010321729054	0.14864818182849557	-0.21741502859933134	-0.3776291757688361
0.9005757692968871	0.9690729685341463	0.09098875803976435	0.011498532739576937	0.14816636229262217	-0.2212587837584177	-0.37806899997983473
0.902901838000015	0.9694170454491223	0.09046962112137143	0.010618634807503325	0.14767549743305625	-0.22511348474081103	-0.37848062783470815
0.9052055037526223	0.9697566673380692	0.08994659158493735	0.009746295900305233	0.14717564741584688	-0.22897913767008718	-0.37886370662259267
0.9074870426078058	0.9700918765226145	0.0894197536584977	0.008881494724011741	0.14666686979208365	-0.23285574267868064	-0.3792178772998212
0.909746725370195	0.9704227148607927	0.08888919033650736	0.008024210582499336	0.14614922027200247	-0.23674328809232126	-0.37954277408166265
0.9119848204118874	0.9707492241443623	0.08835498279233278	0.0071744223455339155	0.1456227521744622	-0.24064175482239342	-0.3798380250340828
0.9142015921414334	0.971071445857471	0.08781721078826399	0.006332109062799951	0.14508751683778892	-0.24455111340035432	-0.38010325198390293
0.91639730172743	0.9713894212668976	0.08727595256139604	0.005497249722004712	0.14454356352401082	-0.24847132485670154	-0.3803380707793267
0.9185722070926119	0.9717031914057292	0.08673128487689051	0.004669823282433068	0.143990939485724	-0.2524023403611161	-0.3805420914446929
0.9207265628820123	0.972012797054104	0.08618328308822877	0.0038498087174308306	0.14342969004203762	-0.2563441008079	-0.3807149183455967
0.9228606206773252	0.9723182787559883	0.08563202113434552	0.003037184962186895	0.1428598585913172	-0.2602965368497735	-0.3808561503837711
0.9249746281416779	0.9726196766837681	0.08507757181453442	0.002231931267865702	0.14228148691381773	-0.2642595669374976	-0.38096538113912615
0.9270688301365785	0.9729170307860001	0.08452000655493001	0.0014340268037578933	0.14169461495138352	-0.26823309900158043	-0.3810421991598025
0.9291434685965322	0.9732103807566761	0.0839593954868015	0.000643450731247057	0.14109928090566567	-0.2722170298808243	-0.3810861881499871
0.9311987819621654	0.9734997659435557	0.08339580764995048	-0.0001398175547558001	0.14049552147461972	-0.2762112438660808	-0.38109692718345656
0.9332350066273313	0.9737852255409494	0.08282931064555692	-0.0009157989527949153	0.13988337150221827	-0.28021561514458687	-0.38107399094821937
0.9352523790669228	0.9740667988726147	0.08225997006095674	-0.0016845154418830782	0.13926286335858717	-0.2842300118048593	-0.3810169498349516
0.9372511318537303	0.9743445248199506	0.0816878506046014	-0.0024459885399634603	0.1386340281753982	-0.28825428776426687	-0.38092537014097205
0.939231491994353	0.9746184415856776	0.08111301665933823	-0.0032002386478093407	0.13799689649650407	-0.29228827888437764	-0.380798814534457
0.9411936833616661	0.9748885870273534	0.08053553166245925	-0.003947285955244656	0.13735149764208085	-0.2963318073342465	-0.3806368423544534
0.9431379275922734	0.9751549987724342	0.07995545788825735	-0.004687150762827369	0.1366978594934426	-0.30038468307683397	-0.38043900983700774
0.9450644438922563	0.9754177141818663	0.0793728565412867	-0.005419853388263212	0.13603600861999476	-0.3044467031670915	-0.38020487039678064
0.9469734480718868	0.9756767702105734	0.07878778809233353	-0.006145413780780706	0.13536597069024922	-0.30851764936773085	-0.3799339750628818
0.9488651539080767	0.9759322035858898	0.07820031191048682	-0.0068638520216632625	0.13468777008542857	-0.31259729067271724	-0.3796258726487871
0.9507397724431634	0.9761840507044602	0.07761048651556077	-0.007575188040508728	0.1340014302174094	-0.31668538150208625	-0.37928011017107494
0.9525975123996027	0.9764323476812553	0.07701836948985097	-0.008279441756426094	0.13330697345948583	-0.3207816622696708	-0.3788962331321243
0.95443857972453	0.9766771302819688	0.07642401766252016	-0.00897663288978016	0.13260442139581916	-0.3248858580617045	-0.37847378597458137
0.9562631784690151	0.9769184340338495	0.07582748686620483	-0.009666781280424147	0.1318937945696063	-0.32899768027468124	-0.3780123122634704
0.9580715103146124	0.9771562941558034	0.0752288321226439	-0.010349906693606682	0.13117511273493387	-0.3331168252859153	-0.3775113551518861
0.9598637748001824	0.9773907455822991	0.07462810760391086	-0.011026028891869166	0.13044839484658252	-0.3372429746786563	-0.37697045771082616
0.9616401687335608	0.9776218228809758	0.07402536686638836	-0.011695167400102499	0.12971365938162163	-0.34137579359742265	-0.37638916351936974
0.9634008876349911	0.977849560435318	0.07342066239741592	-0.01235734203691124	0.12897092382685632	-0.34551493382278614	-0.37576701661955264
0.9651461246512083	0.9780739922969846	0.0728140460105678	-0.0130125724924814	0.12822020519546692	-0.3496600310231968	-0.3751035622549078
0.9668760708040737	0.9782951522134752	0.07220556879578113	-0.013660878410831235	0.12746152000884606	-0.3538107050723334	-0.3743983472358461
0.9685909147120493	0.9785130735882798	0.0715952812520665	-0.01430227927479426	0.12669488450618968	-0.35796655912495157	-0.3736509205194954
0.970290843517309	0.9787277895945157	0.07098323299062828	-0.014936794742535993	0.12592031431620662	-0.36212718162492197	-0.37286083327780695
0.9719760429939576	0.978939333182144	0.07036947271483347	-0.015564444675656859	0.1251378244667604	-0.3662921464208803	-0.37202763923673215
0.973646696290646	0.979147736915155	0.0697540487033745	-0.016185248660164485	0.12434743004229698	-0.37046100948097177	-0.37115089574408133
0.9753029849458449	0.9793530330958338	0.06913700847349098	-0.01679922637601433	0.12354914580425436	-0.3746333111888811	-0.3702301637852875
0.9769450885852375	0.9795552537227715	0.06851839891803693	-0.017406397475179983	0.1227429864125616	-0.3788085754278571	-0.3692650086226431
0.978573185296351	0.9797544305332222	0.06789826619076114	-0.018006781711347446	0.12192896632356277	-0.38298631037796693	-0.36825500007572265
0.9801874512964971	0.9799505949583489	0.06727665585580696	-0.018600398808347768	0.12110710003235578	-0.3871660075387368	-0.3671997132160472
0.9817880611030613	0.9801437781408189	0.06665361284894379	-0.01918726851505256	0.12027740207238471	-0.3913471420352435	-0.3660987287881271
0.9833751872372899	0.9803340108961326	0.06602918161903745	-0.019767410489443756	0.11943988725576184	-0.3955291717257414	-0.36495163395554825
0.9849490006457599	0.980521323760853	0.06540340599007702	-0.020340844446355505	0.11859457054322618	-0.3997115381979158	-0.3637580225674856
0.9865096709115284	0.9807057470142287	0.06477632909755518	-0.02090759022654014	0.11774146700798654	-0.403893667270291	-0.36251749552014345
0.9880573658521622	0.9808873106273261	0.0641479935697268	-0.02146766764304428	0.11688059213281946	-0.4080749678724695	-0.3612296616042641
0.9895922509260944	0.9810660441922525	0.06351844179794305	-0.022021096262099558	0.11601196224122695	-0.41225483036368477	-0.35989413862502645
0.9911144903710131	0.9812419770541954	0.06288771550055682	-0.022567895810462174	0.11513559395959477	-0.416432629564843	-0.3585105530669694
0.9926242469312676	0.9814151382765567	0.062255855851711804	-0.023108086070150368	0.11425150444729029	-0.4206077240365959	-0.3570785408730212
0.9941216815148478	0.9815855565997668	0.061622903646836466	-0.023641686750753985	0.11335971168627178	-0.42477945514297527	-0.35559774836807767
0.9956069527519591	0.9817532603911158	0.06098889951887574	-0.02416871733044916	0.11246023485272652	-0.4289471458149783	-0.35406783338116815
0.9970802178440893	0.9819182777412147	0.06035388360654488	-0.02468919735673762	0.11155309391603534	-0.43311010294274654	-0.35248846508219217
0.9985416326566793	0.9820806364724252	0.05971789553202156	-0.025203146474495775	0.11063830966484467	-0.4372676177305615	-0.3508593244764669
0.9999913503930249	0.9822403639913296	0.05908097500252449	-0.025710583958058468	0.1097159046383274	-0.44141896200666153	-0.3491801065569411
1.0014295226814254	0.9823974874113287	0.058443161369540156	-0.02621152909585742	0.10878590256796186	-0.44556339138671125	-0.34745051986150965
1.002856299783013	0.9825520335746382	0.05780449355626674	-0.02670600126081322	0.10784832833541062	-0.44970014602541336	-0.34567028687146034
1.0042718292777366	0.9827040289106372	0.057165010670435876	-0.02719401945567962	0.10690320894214016	-0.45382844696230695	-0.3438391463633824
1.0056762573835545	0.9828534995809122	0.05652475144362296	-0.02767560277402409	0.10595057276335576	-0.45794750010755564	-0.3419568525444804
1.0070697284684915	0.9830004714273054	0.055883754472714146	-0.028150770232802203	0.10499044997357458	-0.4620564950443446	-0.3400231763788032
1.0084523842501876	0.9831449698904767	0.0552420586188999	-0.028619540505463475	0.10402287322440369	-0.4661546028844037	-0.33803790751395724
1.0098243649286984	0.9832870201326012	0.05459970251695689	-0.029081932315155386	0.10304787699074926	-0.4702409798580561	-0.33600085353284176
1.011185808632262	0.983426646981524	0.053956724856610544	-0.029537964251775847	0.10206549807034779	-0.4743147659768736	-0.33391184151053316
1.0125368512965833	0.983563874922218	0.05331316446977937	-0.029987654740465237	0.10107577579982364	-0.4783750849893194	-0.3317707190421849
1.0138776267008816	0.9836987281049007	0.05266906034475421	-0.030431022064277665	0.10007875216154859	-0.48242104483844467	-0.3295773550527316
1.0152082668680382	0.9838312303892665	0.05202445146195826	-0.030868084506569984	0.09907447161136113	-0.4864517392662127	-0.32733163997604453
1.0165289012237546	0.9839614052648447	0.05137937722827394	-0.03129886008550371	0.09806298183666672	-0.49046624570386754	-0.32503348800236304
1.0178396575707094	0.9840892759528344	0.050733877033691914	-0.03172336688675301	0.09704433314983188	-0.4944636286944329	-0.3226828362888471
1.0191406609579514	0.9842148653001348	0.05008799083316002	-0.032141622709389445	0.09601857948652004	-0.4984429369663857	-0.32027964780205753
1.0204320353745902	0.9843381959488289	0.049441758335939605	-0.03255364562661856	0.09498577720486398	-0.5024032091635019	-0.3178239090754901
1.0217139018452237	0.9844592901573503	0.04879521997609453	-0.032959453387886216	0.09394598670719187	-0.5063434686224891	-0.3153156345454681
1.0229863794375984	0.9845781699042669	0.04814841644145401	-0.033359063761166624	0.09289927177805012	-0.5102627270924233	-0.3127548655671604
1.0242495858565754	0.9846948569480002	0.04750138839077607	-0.033752494732740314	0.0918456991988316	-0.5141599872624723	-0.3101416699537413
1.0255036358187044	0.9848093726814702	0.04685417730616359	-0.03413976401584741	0.09078534020843873	-0.5180342384852719	-0.30747614607919255
1.0267486428247543	0.9849217383021326	0.046206824609205166	-0.03452088962170718	0.08971826914168604	-0.5218844630212324	-0.30475842000672076
1.0279847182750976	0.9850319747353393	0.04555937213221614	-0.03489588960021145	0.08864456426561093	-0.5257096341343842	-0.3019886480199072
1.0292119718510506	0.9851401026743857	0.04491186193882435	-0.03526478217448164	0.08756430755208243	-0.5295087181364543	-0.2991670164904969
1.030430511380243	0.9852461425736335	0.044264336410231586	-0.03562758571679558	0.08647758488343668	-0.5332806748780743	-0.2962937428204524
1.0316404429775046	0.9853501146661815	0.043616838185810046	-0.03598431880820945	0.08538448601298607	-0.5370244591326478	-0.2933690757301535
1.0328418710751002	0.9854520389714244	0.04296941015958061	-0.0363350002641147	0.0842851046133106	-0.5407390216764257	-0.2903932957440857
1.0340348987140229	0.9855519353242528	0.04232209533311876	-0.03667964923471466	0.08317953807437857	-0.5444233112109493	-0.28736671496282234
1.0352196277618075	0.985649823396395	0.04167493670156345	-0.03701828527963209	0.0820678873458026	-0.5480762760856884	-0.28428967688710677
1.036396159027223	0.9857457227080356	0.04102797719112117	-0.03735092840958756	0.0809502568572905	-0.5516968657245229	-0.28116255640084725
1.0375645916501852	0.9858396525808624	0.040381259995995386	-0.03767759892437632	0.0798267551268529	-0.5552840298485734	-0.2779857616631342
1.0387250238490593	0.9859316322021145	0.03973482816925764	-0.03799831763546467	0.07869749407708027	-0.5588367219019601	-0.2747597323655762
1.0398775532165019	0.9860216806486183	0.03908872445100487	-0.038313105951617125	0.07756258874084719	-0.5623539010852159	-0.2714849389671652
1.0410222766836272	0.9861098168834731	0.03844299127758242	-0.03862198586938772	0.07642215727305829	-0.5658345333748739	-0.2681618827454883
1.0421592900584111	0.9861960597209305	0.037797671033675026	-0.03892497985107158	0.07527632139058858	-0.5692775912648994	-0.26479109708762916
1.0432886889328665	0.9862804278959175	0.03715280552971021	-0.03922211106936837	0.07412520543515445	-0.5726820576677771	-0.26137314471796036
1.0444105687288776	0.9863629400644445	0.03650843595662434	-0.03951340341083549	0.07296893626058953	-0.5760469271637524	-0.25790861722629843
1.0455250244135714	0.9864436147799207	0.035864603031240935	-0.03979888139345442	0.07180764345765746	-0.5793712062521891	-0.2543981355795799
1.0466321506360308	0.9865224705011796	0.035221346901896065	-0.040078570195074555	0.07064145914652213	-0.5826539148658233	-0.2508423493225516
1.047732042654763	0.9865995256544514	0.03457870658810431	-0.040352495873719973	0.06947051690816979	-0.5858940901793298	-0.2472419330650922
1.0488247956266186	0.9866747985768544	0.03393672036781257	-0.040620685167684425	0.06829495242032037	-0.5890907855075308	-0.2435975880930216
1.0499105050791189	0.9867483075442466	0.033295425478015915	-0.0408831655938879	0.06711490284368059	-0.592243072684136	-0.23991004013896486
1.050989266088409	0.9868200707103361	0.03265485857753811	-0.04113996522905633	0.0659305076006505	-0.5953500406338404	-0.2361800414491507
1.052061175710158	0.9868901062621818	0.03201505427904588	-0.04139111326433407	0.06474190557920373	-0.5984108032777449	-0.2324083615627124
1.0531263301042042	0.98695843222107	0.031376046828634	-0.04163663929065206	0.06354923814474309	-0.6014244920825679	-0.22859579631749338
1.0541848270979215	0.987025066602992	0.03073786855146168	-0.04187657387077629	0.062352646158466016	-0.6043902641800062	-0.2247431579051028
1.055236764868627	0.9870900273233437	0.03010055060945448	-0.04211094819405701	0.061152271277315866	-0.6073072993080504	-0.2208512784388125
1.0562822423225666	0.9871533322127244	0.02946412274838533	-0.0423397941284704	0.05994825537387001	-0.61017480154903	-0.21692100753815233
1.0573213593045419	0.9872149990199955	0.02882861314337759	-0.042563144226592374	0.05874074012850217	-0.6129920004887052	-0.21295321040238233
1.0583542165436999	0.9872750453985792	0.028194048404738832	-0.042781031670263175	0.05752986691859279	-0.615758151572428	-0.20894876681821586
1.0593809154192666	0.9873334888829504	0.027560453697608636	-0.04299349017847173	0.056315776925013696	-0.6184725359358253	-0.20490857088256745
1.0604015593883354	0.9873903469583665	0.02692785183457257	-0.04320055425366156	0.05509860926284364	-0.6211344645270774	-0.20083352410823796
1.061416251140078	0.9874456368898613	0.0262962650129939	-0.043402258551202895	0.05387850418823609	-0.6237432709397857	-0.19672454545947948
1.0624250957653754	0.9874993758887818	0.02566571283117227	-0.04359863847649344	0.05265559915382077	-0.62629831994045	-0.19258255748212277
1.0634281987602754	0.9875515809903664	0.025036213505825203	-0.043789729729248286	0.05143003101800553	-0.6287990024218718	-0.188408493005746
1.0644256666842449	0.9876022690792388	0.024407783446060004	-0.043975568385647854	0.0502019350915435	-0.6312447372144517	-0.18420329125153445
1.0654176068025176	0.9876514568603045	0.023780437463038366	-0.044156190780419456	0.048971445414718304	-0.6336349702465484	-0.1799678980944811
1.06640412792392	0.9876991608893648	0.023154188226361384	-0.0443316336073837	0.04773869355876736	-0.6359691765342578	-0.17570326125179836
1.0673853399092645	0.9877453975357178	0.02252904655923746	-0.04450193377004196	0.04650380906551705	-0.6382468588273962	-0.17141033107371179
1.0683613524487192	0.9877901829153212	0.02190502221086141	-0.04466712812198954	0.045266920848532004	-0.6404675446727992	-0.16709006476569155
1.0693322767227982	0.9878335329600312	0.021282122793630398	-0.044827253708030146	0.04402815497075348	-0.6426307901205456	-0.16274341801990205
1.070298225016714	0.9878754633869782	0.02066035401994741	-0.044982347637666	0.04278763497888424	-0.6447361784911222	-0.1583713454827458
1.0712593098698602	0.9879159896515367	0.020039720246906693	-0.045132446896693414	0.04154548286680397	-0.6467833182123048	-0.15397480350853984
1.0722156450148135	0.9879551269788156	0.019420223872291757	-0.04527758844873058	0.040301817752006426	-0.6487718445337443	-0.14955474487480733
1.073167344486698	0.9879928903167541	0.018801865911654437	-0.045417809046332476	0.039056756914019795	-0.6507014172426073	-0.14511212184765865
1.074114523291311	0.9880292943548811	0.01818464557042152	-0.04555314528506841	0.037810414823831955	-0.6525717216451686	-0.14064788214685753
1.0750572969885408	0.9880643534985056	0.01756856051999217	-0.0456836334921575	0.036562903588778534	-0.6543824672374056	-0.13616296995110902
1.07599578117593	0.9880980818425857	0.016953607245756404	-0.0458093096133076	0.03531433355605127	-0.6561333862837548	-0.13165832753460258
1.076930092726977	0.9881304932093432	0.016339780247681478	-0.045930209336944604	0.034064811591363375	-0.6578242356587287	-0.12713488853837313
1.0778603484719997	0.9881616010927771	0.015727072916453772	-0.04604636787165993	0.0328144427593977	-0.6594547938250307	-0.12259358351354498
1.0787866652220643	0.9881914186555705	0.015115477536505897	-0.046157819918477436	0.03156333024608208	-0.6610248604673831	-0.11803533919020733
1.0797091607766842	0.9882199587557574	0.014504984638082386	-0.046264599754694644	0.030311573947152986	-0.6625342576763902	-0.11346107287728996
1.0806279537292451	0.9882472339310019	0.01389558313987076	-0.046366741159724265	0.02905927066823069	-0.663982828890021	-0.10887169270678769
1.0815431612970787	0.9882732563295294	0.013287261809518437	-0.0464642771408077	0.0278065170498623	-0.6653704349411991	-0.1042681079430764
1.0824549022255845	0.9882980377922302	0.012680007360287963	-0.04655724022504208	0.026553405584437514	-0.6666969581087293	-0.09965121399710888
1.0833632949521625	0.9883215897931322	0.012073805691632817	-0.046645662221351095	0.025300027095032908	-0.667962298629795	-0.09502190112818448
1.0842684581586062	0.9883439234512446	0.011468641547091303	-0.04672957424996884	0.024046469966486315	-0.6691663749814492	-0.0903810512654357
1.0851705105170646	0.9883650495199992	0.010864498709562747	-0.04680900668825775	0.022792820487600618	-0.6703091229501358	-0.08572953893387006
1.0860695707620365	0.9883849783857617	0.01026135998042115	-0.04688398915088468	0.02153916275104993	-0.6713904951726082	-0.08106823056899605
1.0869657570584803	0.9884037200516579	0.009659207632301353	-0.04695455041509343	0.020285579542694453	-0.6724104598669861	-0.07639798753339011
1.0878591885823654	0.9884212841683978	0.0090580223765736	-0.04702071852329354	0.01903215014314889	-0.6733690021111491	-0.07171965765101357
1.088749983597516	0.9884376799910589	0.00845778468496477	-0.04708252060734243	0.017778953032147493	-0.6742661210871526	-0.06703408501617429
1.089638260720842	0.9884529164031602	0.007858473969978613	-0.0471399829665858	0.016526064139475643	-0.6751018309814122	-0.06234210323134179
1.0905241379171668	0.988467001896685	0.0072600692937811375	-0.047193130980416345	0.015273558286119048	-0.6758761594790157	-0.05764454056903901
1.0914077334189125	0.9884799445867848	0.006662548780007126	-0.047241989152053826	0.014021507919110693	-0.676589148156359	-0.05294221502411856
1.0922891650099342	0.9884917521988213	0.006065890129830099	-0.0472865810484885	0.01276998415803972	-0.6772408513575761	-0.0482359380383379
1.093168550401969	0.9885024320735093	0.005470070400764293	-0.047326929309209585	0.011519056301976955	-0.6778313360677044	-0.043526512467947094
1.0940460073764422	0.9885119911669593	0.004875065943548963	-0.04736305563621925	0.010268791668273991	-0.6783606815108987	-0.03881473180129119
1.094921652435705	0.9885204360363494	0.004280853350889705	-0.04739498073023009	0.00901925756174211	-0.6788289779567451	-0.0341013874251093
1.0957956031683573	0.9885277728647	0.0036874078872604103	-0.04742272437518814	0.007770517951789982	-0.679236327699981	-0.029387255952088517
1.0966679758760323	0.9885340074371498	0.0030947051332522683	-0.047446305340017314	0.00652263690882278	-0.6795828433609434	-0.02467311204365405
1.0975388865254407	0.9885391451526802	0.0025027203746105916	-0.04746574141488735	0.005275677302380485	-0.679868648159385	-0.019959723380198996
1.0984084511818988	0.988543191026746	0.0019114283417848502	-0.04748104941367666	0.004029700235111108	-0.6800938756956985	-0.01524784840187397
1.0992767856045582	0.988546149688462	0.001320803519299059	-0.04749224515636901	0.002784765678620688	-0.6802586694395241	-0.010538238600398993
1.1001440044400246	0.9885480253803213	0.0007308207289674316	-0.04749934346157016	0.0015409336895206211	-0.6803631823700884	-0.005831643020136721
1.1010102229819778	0.9885488219648174	0.00014145396734409062	-0.047502358165687236	0.00029826194626825036	-0.680407577013108	-0.0011287988438668925
1.1018755551841681	0.9885485429216002	-0.00044732220830200065	-0.04750130210682827	-0.0009431913404468275	-0.6803920249626579	0.003569557684806517
1.1027405126961087	0.9885471904838616	-0.0010358041166032461	-0.04749618385175339	-0.002183939695569708	-0.6803166584528755	0.008264856781566424
1.103606341709662	0.9885447620183841	-0.0016247877664634777	-0.047486993994805146	-0.0034255501137808453	-0.6801813685248094	0.012962514950489747
1.1044731551326064	0.9885412541836396	-0.0022142977729029036	-0.04747372089808585	-0.004667962578789298	-0.6799860369829682	0.01766178891806575
1.105341066715871	0.9885366632625574	-0.002804358992586277	-0.047456351955439686	-0.005911117101159355	-0.6797305551996901	0.0223619333859897
1.1062101902122978	0.9885309851640784	-0.0033949959184489055	-0.047434873603436886	-0.007154952456514571	-0.6794148244700717	0.027062196360428517
1.107080639347023	0.9885242154242866	-0.003986232626794551	-0.04740927133126714	-0.008399406090362133	-0.6790387563532732	0.03176181890482797
1.1079525283627476	0.9885163492023408	-0.004578093114838764	-0.047379529671476184	-0.009644414845912249	-0.6786022727345227	0.03646003800663914
1.1088259722553977	0.9885073812758272	-0.005170601426983234	-0.04734563218904555	-0.010889915246450126	-0.6781053058656309	0.04115608775882719
1.1097010860732484	0.9884973060458362	-0.005763781145601571	-0.04730756150775876	-0.01213584244284391	-0.6775477989541673	0.04584919551347268
1.1105779847495172	0.9884861175402628	-0.0063576552452090426	-0.047265299330331266	-0.013382129929545912	-0.6769297066600956	0.050538580954856034
1.1114567842739216	0.9884738093988981	-0.006952246853127057	-0.04721882639027448	-0.014628711163738272	-0.6762509945941072	0.055223462337721685
1.1123375999968719	0.9884603748954038	-0.007547578068535434	-0.04716812254357992	-0.01587551711199698	-0.6755116408595213	0.05990304741250024
1.1132205479983792	0.9884458069196251	-0.008143670856955878	-0.04711316671109189	-0.01712247815367033	-0.6747116354090014	0.06457654074991644
1.1141057446959721	0.9884300979821371	-0.008740546752091191	-0.047053936905376494	-0.018369523482938303	-0.6738509806348318	0.06924314166156775
1.1149933062109367	0.988413240226594	-0.009338226397061009	-0.04699041028742778	-0.01961658018192814	-0.6729296923853717	0.07390204092079057
1.1158833489208877	0.9883952254221982	-0.009936729886775596	-0.04692256314884222	-0.02086357397179959	-0.6719477998908109	0.0785524237825734
1.1167759902940944	0.9883760449459331	-0.010536077296748842	-0.04685037085604594	-0.022110430347514726	-0.6709053451404533	0.0831934744126966
1.1176713463655188	0.9883556898371251	-0.011136286957396952	-0.046773808067219126	-0.023357071024781243	-0.6698023861907413	0.08782436287940625
1.1185695340704742	0.9883341507514976	-0.011737376993624985	-0.046692848571190895	-0.024603417189373585	-0.6686389949964269	0.09244425750927072
1.1194706696884662	0.9883114179984501	-0.012339364253153944	-0.0466074654399597	-0.025849387316638203	-0.6674152597579379	0.09705231704443003
1.1203748707493322	0.9882874814962888	-0.012942265553099089	-0.04651763087319858	-0.027094899801911168	-0.6661312828294561	0.10164770065218715
1.1212822538260558	0.9882623308299096	-0.01354609617804954	-0.04642331642801623	-0.028339869902300505	-0.664787184137982	0.10622955689680477
1.1221929356332616	0.9882359552273023	-0.014150870589347383	-0.04632449294401507	-0.02958421126255947	-0.6633831002120985	0.11079702970009314
1.1231070332918174	0.9882083435536798	-0.014756602574442841	-0.046221130535110684	-0.030827836277512406	-0.6619191841617936	0.11534925997825005
1.1240246626914818	0.9881794843647547	-0.015363304138522695	-0.04611319880295231	-0.032070653878926283	-0.6603956087715228	0.11988537788270633
1.1249459401990392	0.9881493658608976	-0.015970986616271818	-0.04600066667937483	-0.033312571888265176	-0.6588125643083413	0.12440451179075772
1.1258709822029167	0.9881179759034368	-0.016579660347022754	-0.04588350250198048	-0.03455349641497188	-0.6571702596222246	0.12890578645822667
1.126799904980788	0.9880853020229073	-0.01718933456678535	-0.04576167405966884	-0.03579333170680681	-0.6554689227892616	0.1333883228588097
1.1277328234476547	0.9880513314698595	-0.017800016570792693	-0.04563514879666952	-0.03703197852817209	-0.6537088039240871	0.13785123275575048
1.1286698531030073	0.9880160511526438	-0.01841171297625379	-0.04550389359529121	-0.038269336811123496	-0.65189017208017	0.14229362872900095
1.1296111092282435	0.9879794476694694	-0.019024429178027078	-0.04536787491056141	-0.03950530462723148	-0.6500133170480031	0.14671462088022824
1.130556705659836	0.9879415073638077	-0.019638168539194624	-0.0452270589908431	-0.04073977664713767	-0.648078552266116	0.15111331181206278
1.1315067562346222	0.9879022162768133	-0.02025293332397576	-0.04508141171555929	-0.04197264612043046	-0.6460862124039468	0.1554888042258741
1.1324613748326608	0.9878615601497223	-0.0208687247119709	-0.04493089861924302	-0.043203804990840464	-0.6440366535109716	0.15984020179410116
1.1334206739631718	0.9878195244907634	-0.021485541877710623	-0.04477548515400205	-0.04443314215244918	-0.641930256357983	0.1641666035083332
1.134384766274164	0.987776094519077	-0.022103382960101142	-0.044615136496248965	-0.045660545491394325	-0.6397674235198023	0.16846711143951268
1.135353762821134	0.9877312552495342	-0.02272224394778681	-0.044449817874275786	-0.0468858997724456	-0.6375485834809286	0.17274082386675776
1.1363277742452969	0.9876849914503718	-0.02334211943748362	-0.04427949442524068	-0.04810908826136259	-0.6352741883144519	0.1769868415661121
1.137306911384094	0.9876372876202244	-0.02396300301894414	-0.04410413112468457	-0.049329993585727525	-0.6329447123520902	0.18120427133446848
1.1382912828726437	0.9875881281128505	-0.02458488575524264	-0.04392369325846063	-0.05054849485527925	-0.6305606580054772	0.1853922166146337
1.139280997252467	0.9875374970461135	-0.02520775753021404	-0.043738146100261124	-0.05176447043517333	-0.6281225509464978	0.18954978771832526
1.140276161600733	0.9874853783799193	-0.025831606190372974	-0.043547455209781864	-0.05297779638127039	-0.6256309434850635	0.19367609705721217
1.1412768829574322	0.9874317558525426	-0.0264564184522603	-0.04335158621106984	-0.054188348327838615	-0.6230864110524711	0.1977702662050271
1.1422832668526	0.9873766130672402	-0.027082178990384325	-0.04315050512052576	-0.055395999830824695	-0.6204895558344862	0.2018314208746565
1.1432954182201092	0.9873199334544658	-0.02770887102415521	-0.04294417821896531	-0.05660062362853557	-0.617841004390493	0.2058586958241408
1.1443134403947994	0.9872617003382468	-0.028336475713182145	-0.04273257230295928	-0.057802090598923286	-0.6151414101278901	0.20985123199582154
1.1453374362071913	0.9872018968860106	-0.028964972855103924	-0.042515654510857114	-0.05900027122341089	-0.6123914502542289	0.21380818204622054
1.1463675076541835	0.9871405061362205	-0.029594340699116338	-0.04229339243185693	-0.06019503534194492	-0.6095918263401665	0.21772871011586228
1.1474037556878414	0.9870775110211021	-0.03022455583807009	-0.04206575419585058	-0.06138625206432385	-0.6067432645646406	0.22161199214408497
1.1484462792353154	0.987012894438946	-0.03085559264145053	-0.04183270874052143	-0.06257378882380565	-0.6038465180868177	0.22545721343447886
1.149495177934751	0.986946639096392	-0.03148742494021097	-0.04159422524773288	-0.06375751466764111	-0.6009023590383382	0.2292635799315607
1.1505505493544235	0.9868787276894643	-0.032120024366185135	-0.04135027380186344	-0.06493729723584235	-0.5979115857099114	0.23303030897577356
1.1516124906683751	0.9868091428096207	-0.032753361393478606	-0.041100825054983324	-0.06611300482705515	-0.5948750173326997	0.23675663653792553
1.1526810980107907	0.986737866994063	-0.03338740497728166	-0.040845850411156376	-0.06728450582339256	-0.5917934952657121	0.24044181589003732
1.1537564668921731	0.9866648827078346	-0.03402212283074458	-0.040585321964703	-0.06845166930217947	-0.5886678811292119	0.24408512004602492
1.154838691622154	0.9865901723920709	-0.03465748111359792	-0.04031921267408602	-0.06961436455657624	-0.5854990577515976	0.2476858407441413
1.1559278663966224	0.9865137183983944	-0.03529344510194489	-0.04004749612876063	-0.07077246241237777	-0.5822879252181699	0.2512432929906297
1.1570240848254787	0.9864355030278231	-0.035929978935138954	-0.039770146688747204	-0.07192583483745012	-0.5790354013900538	0.25475681421733004
1.1581274397195003	0.9863555085539469	-0.036567045521667244	-0.03948713956618628	-0.07307435484734177	-0.5757424216674255	0.25822576437830785
1.159238024022485	0.9862737171624769	-0.037204607105592015	-0.03919845061033582	-0.07421789759436058	-0.5724099352923503	0.2616495295780605
1.1603559295543082	0.9861901110492793	-0.03784262456924736	-0.03890405665240113	-0.0753563391724502	-0.5690389081523726	0.26502751876550174
1.1614812484669554	0.9861046723193994	-0.03848105829637563	-0.038603935146618196	-0.07648955821960193	-0.565630317431003	0.2683591687923153
1.1626140732062131	0.9860173829920755	-0.039119868165906894	-0.0382980641868636	-0.07761743593704518	-0.5621851506730072	0.2716439446032488
1.163754495690738	0.985928225067607	-0.0397590131092637	-0.0379864227384416	-0.07873985533999597	-0.5587044072385199	0.27488133719545554
1.1649026082077543	0.9858371804626048	-0.040398451637999634	-0.0376689904075206	-0.0798567022195866	-0.5551890945336926	0.27807086654622015
1.16605850343314	0.9857442310100681	-0.04103814186968823	-0.03734574743861637	-0.08096786520129977	-0.5516402268738508	0.28121208181329005
1.1672222746395093	0.9856493584438718	-0.04167804165625934	-0.03701667465760085	-0.08207323597403897	-0.5480588237688899	0.28430456197480236
1.1683940153954215	0.9855525444241844	-0.04231810843057822	-0.03668175355650828	-0.08317270902482916	-0.5444459097772504	0.2873479150414895
1.1695738203112283	0.9854537704766619	-0.042958299625307846	-0.03634096607940354	-0.08426618235288583	-0.5408025111441221	0.290341779956317
1.1707617842671143	0.9853530180563	-0.04359857225987433	-0.03599429483956033	-0.08535355674631108	-0.5371296571287295	0.29328582446716517
1.171958003668927	0.9852502684410669	-0.0442388836257059	-0.03564172274936307	-0.08643473692793459	-0.5334283750870699	0.296179748077682
1.1731625756492086	0.9851455027972288	-0.044879190854717955	-0.03528323324256421	-0.08750963078767794	-0.529699691921576	0.29902327972389164
1.1743755986440247	0.9850387021280309	-0.045519451228633774	-0.034918810095012076	-0.08857814986910746	-0.5259446313046527	0.3018161788223074
1.1755971723796081	0.984929847271634	-0.04615962216661253	-0.03454843741537134	-0.08964020930187837	-0.522164212755439	0.3045582347736157
1.1768273978921286	0.9848189188962183	-0.04679966122969869	-0.03417209962607985	-0.09069572775894666	-0.5183594506468108	0.30724926651067486
1.178066377878649	0.9847058974646703	-0.047439526294585074	-0.03378978134157377	-0.09174462768679112	-0.514531352223666	0.3098891227063531
1.1793142162387613	0.9845907632722665	-0.04807917530533127	-0.0334014674942068	-0.09278683483648753	-0.5106809181607425	0.31247768017969946
1.1805710187952934	0.9844734963767205	-0.048718566632565484	-0.03300714309626386	-0.09382227878723992	-0.5068091395166344	0.3150148447797029
1.1818368933292944	0.9843540765889218	-0.0493576590704311	-0.03260679320915327	-0.09485089286440501	-0.5029169968558207	0.3175005506800993
1.183111949299036	0.9842324834939291	-0.04999641167427478	-0.03220040301396704	-0.09587261380105276	-0.49900546038482674	0.31993475905246216
1.1843962977395275	0.984108696456372	-0.050634783693594546	-0.0317879578287066	-0.0968873815576792	-0.4950754895673863	0.3223174571468659
1.1856900515131048	0.9839826945922536	-0.05127273467916893	-0.0313694430135675	-0.09789513941793024	-0.49112803170492414	0.32464865801464354
1.1869933257170022	0.9838544567238806	-0.05191022466013277	-0.030944843822041233	-0.09889583418530694	-0.48716402009421056	0.3269284004109508
1.188306237446385	0.983723961396933	-0.05254721399928913	-0.030514145459493568	-0.0998894158671369	-0.4831843742031887	0.3291567474861411
1.1896289056878573	0.9835911868860121	-0.053183663315962436	-0.0300773331027045	-0.10087583746982248	-0.4791899994827338	0.33133378575974404
1.1909614510666247	0.9834561112159363	-0.0538195333413088	-0.029634391970487443	-0.10185505469349092	-0.47518178765161695	0.33345962389514383
1.1923039969203146	0.9833187120483041	-0.05445478540428786	-0.029185306953163133	-0.10282702659572367	-0.4711606130364254	0.33553439356607395
1.1936566682852556	0.9831789667786979	-0.05508938091607369	-0.028730062934317766	-0.10379171470766693	-0.4671273352464764	0.33755824693403597
1.1950195922513795	0.9830368524966566	-0.05572328151226897	-0.028268644661350123	-0.10474908316996555	-0.4630827977552337	0.33953135637849724
1.1963928971237667	0.9828923460699643	-0.05635644863832947	-0.027801037020108485	-0.10569909802671952	-0.4590278300629385	0.3414539124858666
1.1977767146437799	0.9827454239076442	-0.056988844547042915	-0.02732722426948326	-0.10664172864101672	-0.45496324085414785	0.3433261263489899
1.1991711776860512	0.9825960621973395	-0.05762043120157951	-0.026847190813560393	-0.10757694595997891	-0.4508898245800199	0.3451482254463696
1.2005764211189967	0.9824442368126627	-0.05825117064792386	-0.02636092090277623	-0.10850472299818617	-0.44680835869127555	0.34692045408945305
1.2019925817568693	0.9822899233153539	-0.05888102496381574	-0.02586839864318095	-0.1094250346820608	-0.4427196036014205	0.34864307255676963
1.2034197989116047	0.9821330968917763	-0.05950995647168849	-0.025369607796977455	-0.11033785807885901	-0.4386243009602427	0.35031635694253543
1.2048582128633971	0.9819737325181904	-0.06013792703343628	-0.024864532311034176	-0.11124317129385307	-0.43452317793273926	0.3519405965698237
1.2063079665391054	0.9818118047748556	-0.06076489876331857	-0.024353155727099497	-0.11214095443237788	-0.4304169422804452	0.3535160952280745
1.2077692040323436	0.9816472880083016	-0.06139083335295009	-0.023835461698113403	-0.11303118855308317	-0.4263062865126255	0.3550431687615711
1.209242072165764	0.9814801561552294	-0.06201569271701053	-0.0233114334343918	-0.11391385651971456	-0.4221918834231735	0.3565221460338132
1.210726718778367	0.981310382934317	-0.06263943823108005	-0.02278105430895277	-0.11478894184721322	-0.4180743908865114	0.3579533664330739
1.212223293760181	0.9811379417295445	-0.06326203114894885	-0.022244307491209637	-0.1156564292297757	-0.41395444893400185	0.3593371802902929
1.2137319490509348	0.9809628055890577	-0.06388343256968412	-0.021701175946174437	-0.11651630442416763	-0.40983267979698984	0.3606739481668933
1.215252837719615	0.9807849473322	-0.06450360303175025	-0.02115164276723132	-0.11736855362450112	-0.4057096904527901	0.3619640393981274
1.216786115006607	0.9806043394294944	-0.06512250291798535	-0.020595690803809234	-0.11821316396323295	-0.40158606981417405	0.363207832413214
1.2183319377838433	0.9804209540659162	-0.06574009220596454	-0.02003330285826147	-0.11905012310531977	-0.3974623902735639	0.3644057136410856
1.2198904644045083	0.980234763160461	-0.06635633038491008	-0.019464461744989368	-0.11987941908030472	-0.3933392081674123	0.3655580768311319
1.2214618555028363	0.9800457382720286	-0.0669711767460847	-0.01888915000273463	-0.12070104061679195	-0.3892170617537579	0.3666653230720984
1.2230462730625884	0.9798538507120191	-0.0675845899866639	-0.018307350238853104	-0.121514976553196	-0.3850964737952256	0.3677278595298747
1.2246438801114934	0.9796590715852002	-0.06819652807511328	-0.017719045249408167	-0.1223212156145713	-0.38097795242307236	0.3687460987792971
1.2262548423432127	0.9794613715949505	-0.0688069488505123	-0.017124217428723453	-0.12311974715404521	-0.37686198706793367	0.3697204593409609
1.2278793267530514	0.9792607212110337	-0.06941580946870603	-0.01652284927684875	-0.12391056036867958	-0.3727490521526901	0.3706513642554503
1.2295175020147904	0.979057090627064	-0.07002306652399881	-0.015914923268559898	-0.1246936444147766	-0.3686396062600672	0.3715392408514876
1.2311695386509773	0.9788504497423687	-0.07062867608627277	-0.01530042179762394	-0.1254689884089109	-0.364534091873463	0.37238452035428216
1.2328356084698284	0.9786407682359283	-0.0712325934695994	-0.014679327394434387	-0.12623658108729727	-0.3604329369479129	0.37318763713572933
1.2345158860784227	0.9784280153795092	-0.07183477375458808	-0.014051622170386975	-0.12699641142598686	-0.3563365513726242	0.37394902898873644
1.2362105465359952	0.9782121603373097	-0.07243517091395667	-0.013417288702139228	-0.12774846748944713	-0.3522453329294859	0.37466913557211157
1.2379197676378269	0.9779931718815125	-0.07303373860793988	-0.012776309188506573	-0.12849273739643324	-0.34815966191060765	0.37534839904152995
1.239643728424118	0.9777710185857437	-0.07363042962481536	-0.012128666017674053	-0.12922920857637082	-0.34407990495726926	0.3759872629695864
1.241382610104249	0.9775456687115809	-0.07422519617925387	-0.011474341431256306	-0.12995786810389276	-0.3400064130620896	0.3765861723222806
1.2431365956049765	0.9773170902711431	-0.0748179897258398	-0.010813317704416112	-0.1306787024300308	-0.3359395228832856	0.3771455728834578
1.2449058702842026	0.9770852509388388	-0.07540876117051844	-0.010145576887919412	-0.13139169760240382	-0.33187955533816765	0.3776659110923748
1.2466906210183915	0.9768501181752528	-0.0759974605315698	-0.009471101163578199	-0.13209683881733447	-0.32782681797698965	0.3781476333727014
1.248491036477773	0.9766116591975332	-0.07658403700744379	-0.008789872753284314	-0.13279411047254597	-0.3237816045747044	0.37859118588747365
1.2503073076803473	0.9763698409117348	-0.0771684391270993	-0.008101873722024207	-0.1334834963133585	-0.3197441941488876	0.378997014326637
1.2521396280800952	0.976124629905739	-0.07775061473994893	-0.007407085956839717	-0.13416497938391153	-0.3157148510782957	0.379365563545941
1.2539881924005989	0.9758759926114041	-0.0783305106127523	-0.00670549162274288	-0.1348385415243815	-0.31169382794983697	0.3796972770004693
1.2558531980005665	0.9756238951287277	-0.07890807283374959	-0.005997072659389662	-0.13550416381691943	-0.30768136282318787	0.3799925967164927
1.2577348448213683	0.975368303238	-0.07948324675337062	-0.0052818108149742735	-0.1361618264819588	-0.3036776796913396	0.380251962923697
1.2596333351239466	0.9751091824414512	-0.08005597686324778	-0.004559687761214781	-0.13681150870811143	-0.29968298937425075	0.3804758136896201
1.2615488725208155	0.9748464981032788	-0.08062620647324453	-0.0038306854778077087	-0.13745318826227962	-0.295697491833121	0.38066458453914076
1.2634816641890865	0.974580215154547	-0.08119387833967916	-0.0030947854270685447	-0.13808684217475087	-0.29172137184120006	0.3808187084208713
1.2654319187051928	0.9743102983974432	-0.08175893398099364	-0.002351969395018909	-0.1387124459427831	-0.2877548038179452	0.38093861521112166
1.2673998477246224	0.9740367122824499	-0.08232131413634049	-0.00160221886985057	-0.13932997402113553	-0.2837979486721803	0.3810247316035377
1.269385665277407	0.9737594210133829	-0.08288095851714922	-0.0008455153286278745	-0.13993939952070214	-0.27985095558849893	0.38107748079081183
1.271389587858865	0.9734783885437798	-0.08343780579499421	-0.0000818402220272306	-0.1405406941745443	-0.2759139621599436	0.38109728223591993
1.2734118351660886	0.9731935784823255	-0.08399179376309045	0.0006888252863400899	-0.14113382848938155	-0.271987093283801	0.3810845514381508
1.275452631558981	0.9729049538935253	-0.08454285967485649	0.0014665008557958013	-0.14171877207492511	-0.26807045877173485	0.38103969962220363
1.2775122054810713	0.9726124773842536	-0.08509094000953532	0.0022512067255056447	-0.1422954933536688	-0.26416415499832274	0.3809631334046534
1.2795907840202454	0.9723161118874151	-0.0856359689869119	0.003042961619074262	-0.1428639579839853	-0.2602682755185392	0.3808552548249477
1.2816885979990695	0.9720158199544374	-0.08617787990883499	0.003841784661062603	-0.1434241302742815	-0.25638290156973753	0.3807164610860155
1.2838058799861405	0.9717115640501921	-0.0867166045944286	0.004647694595572845	-0.14397597257798875	-0.25250810612682223	0.38054714447781035
1.285942866622407	0.9714033062315264	-0.0872520739346327	0.005460710647176878	-0.14451944585032125	-0.24864394993471903	0.3803476920451205
1.2880997958992038	0.9710910085510902	-0.08778421715719473	0.006280851459381184	-0.14505450888236182	-0.24479048680452883	0.3801184856507695
1.2902769108012553	0.9707746325439349	-0.08831296268842485	0.007108136453764595	-0.1455811191587498	-0.24094775738484875	0.3798599014637979
1.2924744557385417	0.9704541397567864	-0.08883823722125424	0.00794258444554109	-0.1460992319043802	-0.2371157958936815	0.37957231017524057
1.2946926788346989	0.9701294914305428	-0.08935996623191943	0.008784214485301355	-0.14660880059154757	-0.23329462636141254	0.3792560766146131
1.2969318315139202	0.9698006485738017	-0.08987807382431752	0.00963304567222365	-0.14710977676919107	-0.22948426372741015	0.3789115596453245
1.299192168212833	0.9694675720199584	-0.09039248261228976	0.010489097014371911	-0.1476021099359914	-0.22568471466860002	0.3785391120792339
1.301473946263268	0.9691302224605947	-0.09090311364660965	0.011352387353347704	-0.14808574746118616	-0.22189597810377315	0.3781390805889828
1.303777426230728	0.9687885604122377	-0.09140988644420724	0.012222935460531022	-0.14856063460365593	-0.21811804493481532	0.37771180554907047
1.306102872629458	0.9684425461267852	-0.09191271909062762	0.013100760273691916	-0.14902671459524278	-0.2143508972166335	0.3772576207893272
1.308450552914014	0.9680921397583998	-0.09241152796362137	0.013985880481243915	-0.1494839283706929	-0.21059451014616512	0.37677685367797376
1.3108207379020074	0.9677373013194454	-0.09290622777575465	0.01487831464687571	-0.14993221460031272	-0.2068488516761994	0.37626982495803096
1.3132137014715048	0.9673779907451674	-0.09339673146037057	0.015778081059497757	-0.1503715095786918	-0.20311388329797034	0.3757368487323916
1.3156297216522863	0.967014167749824	-0.09388295034244741	0.016685198106185264	-0.15080174736932858	-0.1993895586468233	0.37517823214347534
1.3180690791134495	0.9666457920746296	-0.0943647937758313	0.01759968366513827	-0.15122285947257902	-0.19567582616573065	0.37459427563956105
1.3205320582595663	0.9662728233448985	-0.09484216931517436	0.01852155547846727	-0.1516347749736348	-0.1919726276917854	0.3739852726662435
1.32301894784634	0.965895220998411	-0.09531498277320485	0.019450831340721862	-0.152037420579836	-0.18827989786976188	0.37335150943592277
1.3255300389145668	0.9655129446220903	-0.09578313776961632	0.020387528284430145	-0.1524307202271801	-0.18459756753408738	0.37269326539042996
1.3280656265127038	0.9651259537155801	-0.09624653601127907	0.021331663182168694	-0.15281459531711414	-0.180925561404502	0.3720108127253474
1.3306260095212583	0.9647342077425598	-0.09670507719815095	0.02228325263594047	-0.15318896462775394	-0.17726379866234215	0.37130441637600564
1.3332114909405317	0.9643376661123853	-0.0971586590137672	0.02324231303781122	-0.1535537442963117	-0.17361219285019336	0.37057433388453526
1.335822375834921	0.9639362885228825	-0.0976071767113839	0.024208859761430966	-0.15390884748141154	-0.1699706550429823	0.36982081594524246
1.338458974304711	0.9635300345330452	-0.0980505235814794	0.025182908217233065	-0.15425418473469257	-0.16633908991698157	0.36904410553262423
1.3411216005038484	0.9631188637418765	-0.09848859071128123	0.026164473436763997	-0.15458966379563835	-0.16271739746699285	0.3682444381258046
1.3438105713186808	0.9627027360230098	-0.09892126671206763	0.027153569535686543	-0.15491518937728377	-0.15910547506679434	0.36742204207775087
1.3465262076342701	0.9622816113613799	-0.09934843787768668	0.02815021013075247	-0.15523066328621074	-0.15550321598014905	0.3665771382182063
1.3492688337613796	0.9618554499747015	-0.0997699880364597	0.029154408076681942	-0.1555359843060049	-0.15191051038891654	0.3657099400047189
1.3520387786325674	0.9614242121615434	-0.1001857986780908	0.030166175850219846	-0.15583104828264746	-0.1483272440852739	0.3648206531213881
1.3548363747148031	0.9609878585050483	-0.10059574872458885	0.031185525095560006	-0.15611574794978106	-0.14475330017403099	0.3639094757952095
1.3576619584570297	0.9605463498398075	-0.1009997145415361	0.03221246673148015	-0.156389972931562	-0.1411885587402044	0.3629765986353928
1.3605158691053736	0.9600996474750165	-0.10139756971536973	0.033247010463778384	-0.15665360958686625	-0.13763289857600292	0.36202220501180127
1.363398451023247	0.9596477128708626	-0.10178918532612816	0.034289165568720144	-0.15690654118686723	-0.1340861945082295	0.36104647027047426
1.3663100528417975	0.9591905078108611	-0.1021744297572998	0.03533894052037429	-0.1571486477729889	-0.13054831876394216	0.3600495619859526
1.3692510257578678	0.9587279947111544	-0.10255316841584071	0.03639634231530514	-0.15737980597461868	-0.12701914326885425	0.35903164053323544
1.3722217259257012	0.9582601362883991	-0.10292526399407478	0.037461377271887655	-0.1575998891680282	-0.12349853696875315	0.3579928582585826
1.375222512439915	0.957786895921655	-0.10329057615235938	0.038534050239782174	-0.15780876727443732	-0.11998636848922363	0.3569333601640548
1.378253749985064	0.9573082372810091	-0.10364896178820339	0.03961436548131512	-0.15800630690695514	-0.11648250325442566	0.35585328296330526
1.3813158052406804	0.9568241249424644	-0.10400027454449977	0.04070232531890648	-0.15819237108241974	-0.11298680791669224	0.35475275634120207
1.384409051783022	0.9563345236628715	-0.10434436532394706	0.0417979318093426	-0.15836681948966283	-0.10949914495598138	0.35363190118836385
1.3875338641305333	0.9558393993724034	-0.10468108155031682	0.04290118455677045	-0.1585295080889024	-0.1060193797042146	0.3524908317300745
1.3906906222114699	0.9553387185208111	-0.10501026762329888	0.044012082226294304	-0.1586802893421364	-0.10254737548027752	0.3513296539070613
1.3938797101244964	0.9548324483275067	-0.10533176471510847	0.0451306220268637	-0.1588190120928997	-0.09908299525408965	0.3501484658043296
1.3971015161067057	0.9543205568426714	-0.10564541070890139	0.04625679962229767	-0.15894552152392222	-0.09562610191938721	0.34894735764834234
1.4003564316884576	0.9538030131395442	-0.10595104006342093	0.04739060875798783	-0.15905965908982625	-0.09217655941921656	0.3477264121103447
1.4036448539407045	0.9532797870168693	-0.10624848397006434	0.048532041963572616	-0.15916126256107763	-0.08873423058778283	0.34648570345003243
1.4069671829547168	0.9527508494611105	-0.10653757005745554	0.04968108959110138	-0.15925016589523594	-0.08529898006504615	0.3452252984434808
1.4103238229465818	0.9522161725344882	-0.10681812244539651	0.050837740116952065	-0.1593261992465173	-0.08187067333811199	0.34394525595596026
1.4137151818114848	0.9516757295114361	-0.10708996165508142	0.05200197990232797	-0.15938918892336634	-0.0784491774221604	0.3426456270956587
1.4171416735246272	0.9511294945633292	-0.10735290474274872	0.053173793926908276	-0.1594389573935503	-0.07503435868958318	0.3413264542728176
1.4206037143007668	0.9505774434399873	-0.10760676493790347	0.054353164379294196	-0.15947532317939472	-0.07162608698153891	0.3399877726521935
1.4241017262035274	0.950019552965962	-0.10785135186917941	0.05554007179877989	-0.15949810088041697	-0.06822423224122709	0.33862960874461995
1.4276361327036826	0.9494558018225675	-0.10808647119541068	0.05673449347045117	-0.1595071011061624	-0.06482866909477304	0.3372519821072267
1.4312073641816134	0.9488861697461931	-0.10831192493907545	0.057936405194589806	-0.1595021304822754	-0.061439271741236305	0.3358549031846279
1.4348158548961087	0.94831063808986	-0.10852751121334268	0.05914578015384171	-0.15948299158990153	-0.058055917180291274	0.3344383744579319
1.438462043628738	0.9477291898009533	-0.10873302421281952	0.060362589027322014	-0.15944948293706976	-0.054678484847326306	0.33300239016847777
1.4421463726566128	0.9471418096678476	-0.10892825410659308	0.06158679954254496	-0.1594013989414916	-0.05130685781535516	0.3315469366968568
1.4458692879918826	0.9465484843667429	-0.10911298701397296	0.06281837645197484	-0.15933852991469125	-0.04794092279343015	0.3300719924453803
1.4496312402397942	0.9459492024123531	-0.10928700500420016	0.06405728170832739	-0.15926066202795094	-0.04458056959627837	0.3285775274711755
1.4534326828081687	0.9453439545329894	-0.10945008597102068	0.06530347376333709	-0.159167577330068	-0.04122569299682653	0.32706350416883784
1.4572740744796757	0.9447327333531222	-0.1096020037099767	0.06655690830041615	-0.15905905367579576	-0.0378761906876689	0.32552987621858714
1.4611558768439143	0.9441155338970328	-0.10974252776802274	0.06781753727569009	-0.15893486477196164	-0.03453196581157688	0.32397658957774317
1.4650785576271528	0.9434923531566498	-0.10987142353029819	0.06908530988151748	-0.15879478006139358	-0.03119292434641444	0.3224035811175826
1.4690425857089604	0.9428631909835828	-0.10998845201034987	0.07036017080876109	-0.15863856487751016	-0.02785897964946972	0.3208107805861312
1.473048436590549	0.9422280493229028	-0.11009336999828974	0.07164206188988796	-0.1584659802416833	-0.024530048071500676	0.31919810838219465
1.4770965876749294	0.9415869330676486	-0.11018592988560422	0.07293092045094104	-0.15827678303682535	-0.021206053220828965	0.31756547741610247
1.4811875204155245	0.9409398498251645	-0.110265879709109	0.07422667987628663	-0.1580707259281155	-0.01788692441417153	0.3159127922130859
1.485321721387	0.9402868098586621	-0.11033296313855225	0.07552926981059357	-0.15784755729895888	-0.014572596120483618	0.3142399484431555
1.4894996787827184	0.9396278267539282	-0.1103869193938219	0.07683861491729457	-0.15760702143773747	-0.011263011073605311	0.312546834301397
1.4937218867450537	0.938962916851246	-0.11042748329654113	0.07815463610411728	-0.1573488583093317	-0.007958117098840615	0.31083332871933145
1.4979888429575539	0.9382920997451102	-0.11045438520703914	0.07947724961814102	-0.15707280368429355	-0.0046578693717294365	0.30909930230108
1.5023010466524256	0.9376153987180161	-0.11046735101247164	0.0808063662897743	-0.15677858929309807	-0.001362232233766096	0.30734461809859664
1.5066590008159748	0.9369328405165049	-0.11046610214916228	0.08214189207730503	-0.1564659427164585	0.0019288222423159253	0.30556913068134894
1.5110634928245659	0.9362444116612668	-0.1104503541323381	0.08348381316437507	-0.15613456579985874	0.005215522089744323	0.30377257156486354
1.515518005580688	0.9355496834523283	-0.11041979145447668	0.08483292130591029	-0.15578393584994282	0.008500050001432058	0.3019535634139341
1.5200230640224244	0.9348486957677296	-0.11037409004182162	0.08618909214725398	-0.15541373354736912	0.011782331428021627	0.3001119265502406
1.5245792097785915	0.9341414908722876	-0.11031292109644185	0.08755219917750336	-0.15502363455961277	0.015062293442257239	0.298247467648533
1.5291869851842408	0.9334281160668436	-0.11023595118747322	0.08892210869446193	-0.15461331079655216	0.018339852440556272	0.2963599861682925
1.5338469296661812	0.9327086243962625	-0.11014284239421515	0.09029867858623328	-0.15418243083527913	0.021614911303075596	0.2944492757547243
1.538559585087744	0.9319830739728108	-0.11003325230204263	0.09168175977195231	-0.15373065954820433	0.024887362903438605	0.2925151219725475
1.5433254896812798	0.9312515290650445	-0.10990683421973713	0.09307119426150402	-0.15325765877790157	0.02815708554998381	0.2905573047212171
1.548145183560959	0.9305140594026433	-0.10976323715727732	0.09446681662491432	-0.152763086931179	0.03142394651440088	0.2885755959043963
1.553019201220996	0.9297707414807574	-0.10960210615256832	0.09586845166366048	-0.15224659986677833	0.034687796608399435	0.28656976245001065
1.557948077809871	0.9290216577529465	-0.10942308222814225	0.0972759160889884	-0.15170785040922838	0.03794847416733404	0.2845395636750377
1.5629323426228425	0.928266897777374	-0.10922580275783562	0.09868901651074832	-0.15114648920206722	0.04120580040880775	0.28248475391388767
1.567972523738565	0.9275065576645709	-0.10900990147157498	0.10010755062846667	-0.15056216438469736	0.04445958223588488	0.28040508056681174
1.5730691418827158	0.9267407411575156	-0.1087750088902063	0.101531305364311	-0.1499545224838106	0.04770960797295799	0.2783002865960546
1.5782227141112146	0.9259695592236528	-0.10852075238651743	0.10296005778318745	-0.1493232082114139	0.05095564951910135	0.2761701089821628
1.5834337488462455	0.9251931309461515	-0.10824675665025404	0.10439357359490548	-0.14866786529647663	0.054197458962982274	0.2740142807594441
1.5887027484302487	0.9244115832827391	-0.10795264382526795	0.10583160776272944	-0.14798813643608213	0.05743476999911546	0.2718325299569035
1.5940302061269436	0.9236250516516276	-0.10763803394147836	0.10727390358062452	-0.1472836639445867	0.060667295858120605	0.2696245808457336
1.5994166021390417	0.9228336806476405	-0.10730254547566315	0.10872019152658559	-0.14655409060019114	0.0638947267695083	0.26739015561221896
1.6048624086812089	0.9220376234179708	-0.10694579538945656	0.11017019057087059	-0.14579905930233059	0.06711673290797686	0.26512897228980825
1.6103680809953185	0.921237043096511	-0.10656740006606813	0.11162360572142721	-0.14501821465218287	0.07033295893158252	0.2628407485371255
1.6159340597669296	0.9204321125484122	-0.10616697559014093	0.11308012866430363	-0.14421120303745041	0.0735430254364511	0.2605252007055637
1.6215607665620018	0.9196230151216188	-0.10574413852478917	0.11453943657171725	-0.14337767371958537	0.07674652633522869	0.25818204582387316
1.6272486041422227	0.9188099446743713	-0.10529850639448317	0.11600119222592617	-0.14251727926472296	0.07994302914221847	0.25581100157535946
1.6329979541554926	0.9179931059688027	-0.10482969838809149	0.11746504347840486	-0.14162967638075555	0.08313207377946705	0.25341178738731934
1.6388091684934516	0.9171727159354401	-0.10433733666070291	0.11893062115832173	-0.14071452780710758	0.08631316802299163	0.25098412819184607
1.6446825723941663	0.9163490032382999	-0.10382104675677271	0.12039754003378589	-0.139771502462189	0.08948578960986431	0.24852775331548213
1.6506184590995223	0.915522209017377	-0.10328045876346832	0.12186539765938274	-0.1388002769285625	0.09264938372330454	0.24604239891970245
1.6566170826359543	0.9146925878456519	-0.10271520875177212	0.123333772856789	-0.13780053735149547	0.09580335971435507	0.24352781126657808
1.6626786595856968	0.9138604073971106	-0.10212493947000983	0.12480222648438755	-0.13677197992785017	0.0989470927511871	0.24098374625498623
1.6688033583177075	0.9130259498094873	-0.10150930228849184	0.12627029920567578	-0.1357143135439011	0.10207991901124083	0.23840997425048954
1.6749912979106225	0.912189511653769	-0.10086795833022319	0.12773751172694173	-0.13462726088485463	0.10520113617889901	0.23580628089625624
1.6812425385178706	0.9113514050155568	-0.10020058054999802	0.12920336307745203	-0.1335105610975248	0.10830999975656971	0.2331724715651202
1.687557083586095	0.910511956916627	-0.09950685467213845	0.13066733179793305	-0.13236397044451986	0.11140572555089992	0.23050837087095075
1.6939348659682423	0.9096715108354845	-0.09878648192816997	0.1321288734511251	-0.13118726590216628	0.11448748433992824	0.22781382901383826
1.7003757421595747	0.9088304270424437	-0.09803918109126758	0.13358742021430567	-0.12998024745243114	0.11755440097133868	0.22508872476928826
1.7068794873974866	0.9079890827447323	-0.09726469050335851	0.13504238079264644	-0.12874274028966304	0.1206055541145017	0.22233296816824555
1.7134457883225098	0.9071478724660138	-0.09646277048075927	0.13649313991575832	-0.12747459756303403	0.12363997511411605	0.2195465042680836
1.720074233607477	0.9063072085831334	-0.09563320609405006	0.1379390575573995	-0.12617570361809885	0.12665664625430875	0.2167293178536396
1.726764310289715	0.9054675210303311	-0.09477580935631355	0.1393794695783691	-0.12484597622305245	0.12965450197728617	0.2138814357839921
1.7335153917169943	0.9046292579586521	-0.09389042256244533	0.14081368671115904	-0.12348537052074868	0.1326324266173175	0.211002932970922
1.7403267325526344	0.9037928853805102	-0.09297692085353747	0.14224099527376252	-0.1220938816859344	0.1355892557183582	0.20809393542800309
1.747197465072764	0.9029588865577687	-0.09203521465050495	0.1436606582919591	-0.12067154734538547	0.1385237781529349	0.20515462282483315
1.754126588976828	0.9021277620708446	-0.09106525302362746	0.14507191543334338	-0.11921845137189659	0.14143473574487608	0.20218523387442805
1.761112970413666	0.9013000286508244	-0.09006702585581663	0.14647398501875825	-0.11773472581091372	0.14432082715202388	0.19918606783866094
1.7681553362922493	0.9004762184855493	-0.08904056665440734	0.14786606518858092	-0.1162205537737159	0.1471807099547687	0.1961574880969208
1.7752522728903715	0.8996568779155648	-0.0879859547461878	0.14924733606458887	-0.11467617140450127	0.1500130047527163	0.19309992391225594
1.782402224319045	0.8988425660675922	-0.08690331744044069	0.15061696197226274	-0.11310186981988596	0.15281629933727287	0.19001387228596417
1.789603497243846	0.8980338527111648	-0.0857928311592934	0.15197409492179592	-0.1114979955839529	0.1555891553933305	0.18689989712484362
1.79685426589367	0.8972313160671113	-0.08465472235267962	0.15331787811163644	-0.1098649509560249	0.15833011518919166	0.18375862826744735
1.8041525770524596	0.896435540609685	-0.08348926823793233	0.15464744938759345	-0.10820319397479944	0.16103770812942422	0.18059076049170758
1.8114963617925748	0.8956471141482087	-0.08229679625494392	0.15596194585084053	-0.10651323681518485	0.16371045960692837	0.1773970495535561
1.8188834432148355	0.8948666254004484	-0.08107768389578414	0.15726050758690674	-0.10479564481446751	0.16634689802612593	0.17417830989040062
1.8263115537211903	0.8940946606252919	-0.0798323566997542	0.15854228290855962	-0.1030510330464947	0.16894556487485896	0.1709354080932223
1.8337783568655919	0.8933317999425998	-0.07856128509414614	0.15980643405627418	-0.10128006147506925	0.17150502568816342	0.16766925425146464
1.8412814510117879	0.89257861567621	-0.07726498397307008	0.16105213949568306	-0.09948343410499277	0.17402387410637085	0.1643808011247521
1.8488184026433003	0.8918356678304317	-0.07594400690104113	0.16227860092654262	-0.0976618908138072	0.17650074547529795	0.1610710302123041
1.856386759420217	0.8911035018698634	-0.07459894336733941	0.16348504643518336	-0.09581620364141677	0.17893432264122616	0.15774094651575632
1.8639840698774712	0.8903826460303501	-0.07323041458284099	0.16467073440093588	-0.09394717122392508	0.18132334329789085	0.1543915702443588
1.8716079054187318	0.8896736086575172	-0.0718390685212899	0.16583495733653855	-0.09205561237090255	0.1836666072275392	0.15102392734140746
1.8792558755580366	0.8889768764300663	-0.07042557587096675	0.16697704426350676	-0.09014236104609945	0.18596298062912328	0.1476390428253908
1.8869256493395101	0.8882929122467234	-0.06899062459333007	0.1680963636397843	-0.08820825959506223	0.18821140160623623	0.14423793124776627
1.8946149667664756	0.8876221542628733	-0.06753491609052001	0.16919232440995916	-0.08625415427768582	0.1904108819329355	0.14082159142323314
1.9023216524794144	0.8869650149158914	-0.0660591608007843	0.17026437709349485	-0.08428089011627746	0.19256050895877266	0.13739100004237395
1.91004362837596	0.8863218802462325	-0.06456407384835228	0.1713120144117412	-0.0822893059002238	0.19465944664860677	0.1339471056341767
1.9177789221657424	0.885693109744587	-0.06305037137306735	0.17233477108484951	-0.08028023016081987	0.19670693501981476	0.13049082423542885
1.9255256726825931	0.8850790366057664	-0.061518767450884554	0.1733322230006333	-0.07825447796559577	0.19870228838437262	0.12702303642858656
1.9332821335364847	0.8844799682230389	-0.059969971345245586	0.17430398603020453	-0.07621284816402162	0.20064489294481722	0.12354458506303771
1.9410466765228738	0.8838961867930862	-0.05840468483387761	0.17524971470252493	-0.0741561207347302	0.20253420416404844	0.12005627303816165
1.94881779216474	0.8833279502156994	-0.056823600158169285	0.17616910043976228	-0.07208505494426577	0.20436974330819238	0.11655886233826997
1.9565940902818217	0.8827754930419619	-0.05522739804124498	0.177061869753044	-0.07000038757539145	0.2061510939564281	0.11305307303540676
1.9643742901752574	0.8822390281756083	-0.05361674794228241	0.17792778125993325	-0.06790283404134764	0.2078778962011509	0.10953958697141922
1.9721572252260524	0.8817187475399493	-0.05199230547528505	0.17876662441105418	-0.06579308575286591	0.2095498442941954	0.10601904495222868
1.9799418379115323	0.8812148234470787	-0.05035471188712922	0.17957821711434094	-0.06367181014289769	0.21116668212081677	0.10249204826367438
1.9877271671482244	0.8807274104074434	-0.04870459530078962	0.18036240268424053	-0.061539652920871726	0.21272819735464218	0.09895916369603407
1.995512352323209	0.8802566458140285	-0.047042568581215014	0.1811190486331984	-0.05939723590141984	0.2142342193017065	0.09542092103643109
2.0032966210746044	0.8798026516332349	-0.04536923074542773	0.18184804386828365	-0.05724515937571409	0.2156846135808572	0.09187781795399158
2.011079287334528	0.8793655353948677	-0.04368516632573584	0.18254929703961462	-0.055084001787836324	0.21707927910743244	0.08833032026308789
2.0188597433551054	0.8789453914942659	-0.04199094613213001	0.18322273440785414	-0.0529143211698837	0.21841814412498745	0.08477886495390768
2.026637455856182	0.8785423021983675	-0.040287127238795524	0.18386829820542008	-0.050736655535791854	0.21970116322137195	0.08122386138097702
2.0344119595167167	0.8781563387449286	-0.038574253647957905	0.18448594486403394	-0.04855152410373797	0.2209283140780657	0.0776656936960709
2.042182847822086	0.8777875624915482	-0.03685285764601503	0.1850756431769583	-0.04635942935815754	0.2220995940870839	0.07410472453107253
2.049949774323785	0.8774360254949958	-0.03512345895087719	0.18563737338414002	-0.04416085626008635	0.22321501879592512	0.07054129394612943
2.0577124429049958	0.87710177157733	-0.033386566363737095	0.18617112548785306	-0.041956274619317314	0.22427461881647553	0.06697572344096094
2.065470609475074	0.8767848368166441	-0.03164267695275994	0.18667689849578897	-0.03974613829802734	0.22527843856718247	0.06340831475326467
2.073224067236833	0.8764852506831076	-0.02989227898338546	0.187154698640122	-0.03753088914108439	0.22622653297277956	0.05983935623217353
2.0809726519995935	0.8762030362765133	-0.028135850416257692	0.1876045390358514	-0.035310955258949055	0.2271189670104337	0.05626912002646811
2.088716235452554	0.8759382110369228	-0.026373860152298798	0.18802643858727922	-0.033086752775471566	0.22795581375203824	0.05269786482649181
2.096454720266836	0.8756907873125548	-0.024606768924854097	0.18842042112521964	-0.0308586871043017	0.22873715285297394	0.04912583779223512
2.1041880382698	0.875460772776784	-0.02283502953647963	0.18878651478631286	-0.028627153379935814	0.22946306950909004	0.045553275085352
2.111916145689483	0.8752481708999069	-0.02105908780161384	0.1891247513059741	-0.026392537763428925	0.23013365323014945	0.041980403771731505
2.1196390205582296	0.8750529813063408	-0.01927938303139392	0.18943516549397843	-0.024155218156007397	0.2307489969631493	0.0384074427453235
2.1273566627586136	0.8748752000399092	-0.017496347934951126	0.18971779485573612	-0.02191556416835213	0.2313091964920305	0.03483460244298984
2.13506909164086	0.8747148198780181	-0.01571040910038041	0.18997267913483742	-0.019673937809956802	0.2318143496689492	0.03126208569402491
2.1427763410935095	0.8745718306583871	-0.01392198809061922	0.19019985983448962	-0.01743069493954512	0.23226455559159165	0.027690089763413347
2.1504784540704196	0.8744462195475727	-0.012131502692554039	0.1903993798299593	-0.015186186896139356	0.2326599139488585	0.024118808662337718
2.1581754878953796	0.8743379710959149	-0.010339365677176431	0.1905712833182992	-0.012940759002785029	0.23300052502293875	0.0205484304714445
2.1658675123389357	0.8742470674406803	-0.008545985243422451	0.19071561553035418	-0.010694751178924022	0.2332864892084659	0.01697913801897481
2.1735546009435693	0.8741734885396656	-0.00675176705237805	0.19083242239217404	-0.008448500537380181	0.2335179064199254	0.013411112701963733
2.1812368292996904	0.8741172122439614	-0.004957114655883774	0.19092175043934156	-0.006202341963879865	0.2336948759887826	0.009844535091642166
2.188914286908018	0.8740782142928324	-0.003162426752227521	0.19098364685222968	-0.003956604724445929	0.23381749678890765	0.006279579233574304
2.196587058623025	0.8740564685195388	-0.0013681015527765535	0.19101815915375447	-0.0017116179702792154	0.23388586668232125	0.0027164210745025063
2.2024362371232127	0.8740514627020425	-1.342055806763387e-13	0.1910261035927997	-6.178551593960524e-13	0.2339016047293839	3.9088437348011595e-13
