# Supplementary material for: Multi-orbit lunar GNSS constellation design with distant retrograde orbit and Halo orbit combination
Source: Sci Rep. 2023 Jun 22;13:10158. doi: 10.1038/s41598-023-37348-x (PMC10287729; doi:10.1038/s41598-023-37348-x)
Supplement: Supplementary file 1 — Supplementary Information. [file 41598_2023_37348_MOESM1_ESM.zip › supplement materials of the manuscript/Figure 3/Halo Orbit/L1N/748.csv]

Time (TU)	X (LU)	Y (LU)	Z (LU)	VX (LU/TU)	VY (LU/TU)	VZ (LU/TU)
0	0.8363789915689052	0	0.1458620100540109	4.461929440710701e-15	0.2549995394446455	-2.9422876569955818e-15
0.0037811200286583927	0.836380642432391	0.0009641754437391202	0.14585903367855377	0.0008732103069300145	0.2549928571833446	-0.0015743309567663806
0.011503752934281236	0.8363942719480871	0.002933214522223027	0.14583446041716958	0.002656486089050002	0.2549376877910737	-0.004789554470913696
0.01923069897024741	0.8364216902645115	0.004902711409692423	0.14578502493114778	0.004440193769984682	0.25482670048756995	-0.00800590445298017
0.02696214794894772	0.8364629158182324	0.006872281879777771	0.14571069038295653	0.006223996913276155	0.25465981303129614	-0.011223008991968979
0.034698260604708896	0.8365179652240419	0.008841532847482248	0.1456114213929334	0.008007550939217933	0.254436946672862	-0.014440482735095433
0.0424391891608958	0.8365868531992382	0.010810067591647193	0.1454871841604872	0.009790507790502744	0.25415802641005786	-0.01765793549700565
0.0501850853538741	0.8366695925615788	0.012777487776864466	0.14533794645054626	0.011572517698977136	0.2538229809340701	-0.02087497564412731
0.05793608932631435	0.8367661940563738	0.014743390615469126	0.14516367788629989	0.013353226550197475	0.2534317432569632	-0.024091205532413982
0.06569233521665184	0.8368766663164394	0.016707370283662967	0.1449643500005666	0.01513227710061182	0.25298425079078846	-0.027306223892725537
0.07345394973721263	0.8370010157621895	0.018669017560309045	0.14473993639339663	0.016909308584639602	0.2524804456586236	-0.030519625307084908
0.08122104388292449	0.837139246357276	0.020627917745010525	0.1444904131488156	0.01868395476247361	0.2519202755807023	-0.03373099685591784
0.08899371976723021	0.8372913595846857	0.022583652414608902	0.14421575885231183	0.020455845444651583	0.2513036938574372	-0.036939921042634924
0.0967720646983207	0.837457354211448	0.024535797967325086	0.1439159549885287	0.0222246051063568	0.2506306601991217	-0.040145973446929675
0.10455614750906841	0.8376372260441475	0.026483924763430932	0.1435909863546692	0.02398985204163219	0.2499011415839134	-0.043348721337234886
0.11234601916712106	0.8378309677558106	0.028427597361865217	0.1432408413442378	0.025751198510374232	0.2491151128176677	-0.04654772406772815
0.12014171621623937	0.8380385687974765	0.03036637547214287	0.14286551207694267	0.0275082515337541	0.2482725567412965	-0.049742534644671536
0.12794324766087228	0.8382600148620675	0.03229981080689142	0.14246499533758647	0.02926060997467565	0.24737346624698348	-0.05293269452356791
0.13575060479669876	0.8384952879228279	0.034227449675805766	0.14203929247639163	0.031007866821489347	0.2464178439557197	-0.05611773784277305
0.14356375443179434	0.8387443658323939	0.0361488314668456	0.14158841010384815	0.032749607745015515	0.24540570367115677	-0.05929718886525108
0.1513826319988874	0.8390072218488758	0.0380634871588499	0.14111236091907484	0.03448540968399468	0.24433707212588326	-0.062470559432192055
0.1592071511828424	0.8392838246908434	0.0399709419175618	0.1406111635817467	0.03621484313313369	0.24321198857348064	-0.0656373531555463
0.16703719603243383	0.8395741380306658	0.04187071340999542	0.14008484360212803	0.03793747055095786	0.24203050665887108	-0.06879706250443444
0.17487261865762385	0.8398781201309291	0.04376231153997767	0.13953343397460588	0.039652846057002915	0.24079269570583878	-0.07194916820824185
0.18271324150225424	0.84019572365054	0.04564523932152329	0.13895697550596328	0.04136051616247173	0.23949864131243678	-0.07509314052873467
0.19055885182113297	0.8405268951431194	0.047518991903181304	0.13835551770483412	0.04306001882609799	0.2381484471994935	-0.07822843742363979
0.19840920330126952	0.8408715748240917	0.049383057354055244	0.1377291191874134	0.04475088410984528	0.23674223596683872	-0.08135450561537605
0.20626401465958147	0.8412296962200101	0.05123691675235625	0.1370778483008197	0.04643263420485022	0.2352801503320826	-0.08447078046941288
0.21412297019970183	0.8416011859046825	0.05308004477115499	0.13640178359322472	0.048104783911478356	0.23376235401975093	-0.08757668667772935
0.2219857141730206	0.8419859629399201	0.054911908847580355	0.13570101482681585	0.049766839837707445	0.2321890338639491	-0.09067163652271741
0.22985185561827645	0.8423839388071334	0.056731970849501115	0.13497564310353805	0.05141830186719163	0.2305603999145927	-0.09375503231434122
0.23772096769450607	0.8427950171038588	0.058539687463649875	0.1342257814240805	0.05305866347194935	0.22887668651217707	-0.0968262666548382
0.2455925838721886	0.8432190930712935	0.060334509903259774	0.13345155556235896	0.05468741141226596	0.22713815406766055	-0.09988472150959309
0.2534662043606447	0.8436560536713176	0.0621158859895705	0.13265310394464816	0.05630402759598982	0.2253450886047713	-0.10292977128572613
0.2613412884954835	0.844105776923807	0.06388325905292302	0.13183057888674427	0.057907988057437514	0.22349780434997138	-0.1059607804662203
0.269217263369319	0.8445681321486413	0.06563607054301104	0.1309841461866824	0.05949876530843161	0.22159664262869486	-0.10897710754988751
0.27709352211476385	0.845042979670447	0.06737376029345545	0.13011398570637084	0.06107582856717159	0.21964197298206367	-0.11197810497359018
0.28496942336607933	0.8455301705930197	0.06909576708425544	0.12922029183540532	0.06263864426419899	0.21763419402008316	-0.11496311951064377
0.29284429709132404	0.8460295469905496	0.07080153060552426	0.12830327319915258	0.06418667782724356	0.2155737325788526	-0.1179314950806575
0.30071744053258337	0.8465409415160033	0.07249049125671027	0.12736315344458413	0.0657193935090431	0.2134610453017885	-0.12088257179687681
0.30858813154387205	0.847064178155135	0.0741620936901991	0.12640016992970837	0.06723625762073525	0.2112966155136665	-0.12381569153542608
0.3164556178099506	0.8475990714569983	0.07581578515269036	0.1254145752210789	0.06873673705183873	0.20908095640934743	-0.1267301944239912
0.3243191284812284	0.8481454272539957	0.07745101861605204	0.12440663586094391	0.0702203021442857	0.20681460811204008	-0.12962542370185395
0.33217787358367884	0.8487030426224409	0.07906725326081872	0.12337663253813792	0.07168642717162325	0.2044981378922981	-0.1325007259614581
0.3400310514283777	0.8492717064348909	0.0806639565898459	0.12232485917410874	0.07313459230454865	0.20213213795444282	-0.13535545429089216
0.34787784508299885	0.8498511991726829	0.08224060425463973	0.12125162338198707	0.07456428350879869	0.19971722631848607	-0.1381889673659541
0.35571743149973656	0.8504412936805142	0.08379668242885037	0.12015724519040479	0.07597499476041777	0.19725404380714792	-0.14100063310677544
0.36354898574501565	0.8510417556296928	0.08533168909082706	0.11904205630750492	0.07736622927740043	0.1947432522548739	-0.14378983044885002
0.3713716739571294	0.851652343137462	0.08684513306835548	0.1179064009585099	0.07873749872963301	0.19218553626932922	-0.1465559470621641
0.37918467170467596	0.8522728083710025	0.08833653799904292	0.11675063304031742	0.0800883269095893	0.18958159670971275	-0.14929838604534149
0.38698715901694125	0.8529028974081061	0.08980544163273468	0.11557511651408775	0.08141824918582019	0.18693215146315328	-0.152016564218087
0.3947783189224914	0.8535423503526355	0.0912513958424832	0.11438022533350026	0.08272681260507403	0.18423793518865506	-0.154709911677349
0.4025573500095947	0.8541909026215855	0.09267396918970285	0.1131663411863899	0.08401357831032492	0.18149969414093794	-0.15737787614633436
0.4103234628138419	0.8548482849533303	0.09407274637545987	0.11193385362177007	0.08527812114271235	0.1787181863792572	-0.16001992161460785
0.4180758865682947	0.8555142242860707	0.0954473295537551	0.11068315855008873	0.08652003093120042	0.17589417831679535	-0.1626355304944334
0.4258138665170367	0.8561884438590494	0.09679733787659973	0.10941465819875561	0.08773891218556215	0.17302844456243308	-0.16522420249403127
0.4335366673842935	0.8568706638405437	0.09812240810990633	0.1081287600803549	0.08893438475973997	0.17012176554397443	-0.1677854555436342
0.4412435784185811	0.8575606021212613	0.09942219543020268	0.10682587564353335	0.09010608467802	0.16717492441984683	-0.1703188271515243
0.4489339106105318	0.858257974425702	0.10069637282320754	0.10550642020628906	0.0912536637001523	0.16418870689682052	-0.17282387310686897
0.4566069976583574	0.8589624947460763	0.10194463111174551	0.10417081228198177	0.09237678945586364	0.1611638996850576	-0.17530016741009738
0.46426220182789996	0.8596738762357541	0.10316667971691496	0.10281947202887128	0.09347514623789802	0.15810128697372555	-0.17774730371854916
0.4718989052176196	0.8603918307553408	0.1043622450252891	0.101452822252804	0.09454843364145202	0.1550016526974394	-0.18016489206152797
0.4795165176514177	0.861116069945554	0.10553107142046304	0.10007128651133101	0.09559636759975568	0.15186577624439185	-0.1825525608804516
0.4871144801186155	0.8618463059133227	0.10667292148262529	0.0986752879378684	0.09661868066581625	0.1486944297934384	-0.1849099575238889
0.49469225061437083	0.8625822502120655	0.10778757353829549	0.09726525132543305	0.0976151199214795	0.14548838306384393	-0.18723674327738002
0.5022493182621977	0.8633236155175584	0.10887482348440511	0.0958416000594059	0.09858544871473034	0.14224839637449066	-0.18953259719305363
0.5097851965797991	0.8640701153029223	0.10993448342048298	0.0944047568668294	0.09952944553521677	0.13897522237466417	-0.19179721339105807
0.5172994165705587	0.8648214634480917	0.11096638036850408	0.09295514470487998	0.10044690297501548	0.1356696081130367	-0.19403029842290212
0.5247915350023754	0.8655773753427948	0.11197035712277933	0.09149318477263857	0.10133762858585492	0.13233229056096849	-0.1962315731946408
0.5322611366478358	0.8663375684091417	0.11294627213969809	0.09001929562243961	0.10220144487172475	0.12896399463249766	-0.1984007729643764
0.539707820252008	0.867101760949032	0.11389399732134062	0.08853389551918942	0.1030381874174456	0.12556543863573114	-0.20053764263578314
0.5471312063790998	0.8678696731845305	0.11481341874256835	0.08703740055808915	0.10384770562832221	0.12213733005073249	-0.2026419384936248
0.5545309404941418	0.8686410278310523	0.11570443663942195	0.08553022366843728	0.10462986280464794	0.11868036332086786	-0.20471342843906817
0.5619066772710689	0.8694155486971837	0.11656696315722365	0.08401277747336587	0.1053845342497643	0.11519522649760615	-0.20675188699209363
0.569258093613811	0.8701929622524783	0.11740092362234612	0.08248547135816506	0.1061116084759266	0.11168259462010359	-0.20875709840212264
0.5765848787715392	0.870972996799272	0.11820625505362646	0.08094871321760569	0.10681098598519123	0.10814313383410455	-0.21072885334677405
0.5838867384401141	0.8717553830983575	0.11898290633645027	0.07940290835653113	0.10748257950592281	0.10457749898465607	-0.2126669495265632
0.5911633888559376	0.8725398539228126	0.11973083729085028	0.07784846049874579	0.10812631326637755	0.10098633607139956	-0.21457118956332383
0.5984145633317761	0.8733261449355341	0.12045001907115593	0.07628577017915947	0.10874212341867603	0.09737027867684185	-0.21644138221255327
0.6056400035626063	0.8741139939196597	0.12114043298998979	0.07471523639524666	0.10932995710341327	0.09372995193002072	-0.21827733958287146
0.6128394616320694	0.8749031411477654	0.12180207048983176	0.07313725600783014	0.10988977250575391	0.09006597128945229	-0.22007887720942165
0.6200126979759356	0.8756933293066876	0.12243493271716686	0.0715522240233584	0.11042153856973219	0.08637894337606883	-0.2218458130926464
0.6271594777234047	0.8764843032309938	0.12303903000370583	0.06996053426688968	0.1109252346397604	0.08266946773697473	-0.223577966395462
0.6342795820857074	0.8772758112978244	0.12361438261419863	0.06836257670831851	0.1114008511553125	0.07893813081797375	-0.22527515978677212
0.641372792397264	0.878067603790564	0.12416101918004765	0.06675874088498081	0.1118483884134138	0.07518551415279795	-0.2269372151591478
0.6484388922269673	0.8788594332432051	0.12467897677970026	0.06514941535960436	0.11226785672061151	0.07141219335685493	-0.22856395386085054
0.6554776774883513	0.8796510556896547	0.12516830151217584	0.06353498531837454	0.11265927692534498	0.06761873274651913	-0.2301551986755449
0.6624889437702163	0.880442229358381	0.12562904738564515	0.06191583535518154	0.11302267958062615	0.06380569212501781	-0.23171077054796163
0.6694724830791084	0.8812327144020832	0.12606127605886777	0.06029235018387561	0.11335810482483881	0.059973628774063724	-0.23323048766357027
0.6764281029834843	0.8820222751665447	0.126465057916099	0.05866491012225636	0.11366560328346303	0.05612308710277823	-0.2347141693540036
0.683355606634324	0.8828106780338738	0.1268404706551937	0.057033895648115514	0.1139452350240464	0.05225460970130786	-0.236161631424442
0.6902547931846251	0.8835976915572208	0.12718759932517784	0.055399687287354525	0.1141970696743015	0.0483687374551932	-0.23757268614010751
0.6971254659000597	0.8843830874765706	0.12750653669841003	0.053762663659006206	0.11442118676614675	0.044466005277090916	-0.23894714373960604
0.7039674330170251	0.8851666409130694	0.12779738316027917	0.05212320119606519	0.1146176756949191	0.040546941795136245	-0.24028481234229768
0.7107804942585751	0.8859481289147838	0.1280602460539637	0.050481677327019	0.11478663532814398	0.03661207735333945	-0.2415854951382533
0.7175644521062362	0.8867273318326191	0.12829524015372457	0.04883846775057522	0.1149281743980635	0.03266193793986492	-0.2428489925214658
0.7243191050237228	0.8875040326296311	0.12850248735564612	0.047193948027801955	0.11504241135720297	0.028697049448934617	-0.24407510069301155
0.7310442506221042	0.8882780173286408	0.1286821167769233	0.045548492785705844	0.11512947450184649	0.024717936245903523	-0.2452636122082955
0.7377396859907962	0.8890490751345267	0.12883426472312048	0.04390247559475656	0.11518950199881713	0.02072512135664217	-0.24641431597394828
0.7444052008057457	0.8898169977230167	0.1289590745286112	0.042256270631079715	0.11522264188078109	0.01671913102212619	-0.247526996067804
0.751040582739836	0.8905815799452667	0.12905669672130224	0.04061025132379351	0.11522905219229618	0.012700491981694921	-0.2486014327496786
0.7576456203313322	0.8913426202401046	0.12912728903762324	0.03896478959820662	0.11520890101677762	0.008669730178104792	-0.24963740294408424
0.7642201054139012	0.8920999209939241	0.12917101636802386	0.03732025520957801	0.11516236643545855	0.004627369669477783	-0.25063468059371974
0.7707638198247184	0.8928532870878366	0.12918805063596833	0.03567701901776095	0.11508963663074263	0.0005739412648728525	-0.25159303469848593
0.777276533010911	0.893602525702662	0.1291785709642705	0.0340354535837899	0.11499091012144168	-0.0034900152865393044	-0.252512229312035
0.7837592156703147	0.8943475858090377	0.12914275470478032	0.03239562563820978	0.11486637022424664	-0.007564716130072459	-0.25339218540005737
0.7902136920717674	0.8950885174580652	0.129080756914767	0.030757379358881693	0.11471616943956317	-0.0116509390872829	-0.25423290344379335
0.7966396216197908	0.8958251250680004	0.12899274024603694	0.029121103164383655	0.1145405006596924	-0.015748110838811873	-0.2550340707100739
0.8030366331808065	0.896557213193497	0.12887887678530405	0.027487192755922978	0.1143395697678406	-0.019855632697616275	-0.25579536924498397
0.8094043615698805	0.8972845908289987	0.12873934780164822	0.025856041760697224	0.11411359490411385	-0.023972903081562014	-0.25651648104041114
0.8157424176436493	0.8980070681064184	0.12857434446090926	0.024228049280977607	0.11386280759501537	-0.028099297583130504	-0.2571970850564029
0.822050407333492	0.8987244585963872	0.1283840677038105	0.02260361493962354	0.1135874523712839	-0.03223418041850522	-0.2578368601695806
0.8283279265909256	0.8994365788524306	0.12816872853011557	0.020983140064007148	0.11328778711025711	-0.03637690042905689	-0.2584354852788283
0.8345745562804443	0.9001432479578153	0.1279285484109763	0.01936702889345751	0.1129640834955318	-0.0405267869081897	-0.2589926396471011
0.8407898763727811	0.9008442892570022	0.1276637589667124	0.017755684783478734	0.1126166264730899	-0.04468315824062136	-0.25950800503825344
0.8469734585015423	0.9015395296288633	0.12737460234753606	0.016149511980855784	0.11224571469067358	-0.048845316303858126	-0.2599812657921715
0.8531248626643614	0.9022287992378087	0.1270613315796118	0.014548916333477945	0.11185166083351183	-0.0530125434926754	-0.26041210952035826
0.8592436430191975	0.9029119323058098	0.12672421047280716	0.01295430362563919	0.11143479138951974	-0.05718410588397485	-0.2608002285452443
0.8653293588759235	0.9035887684457934	0.12636351306344346	0.011366076532045773	0.11099544587352325	-0.0613592601357834	-0.2611453214532748
0.8713815588432365	0.9042591509951337	0.12597952453903685	0.009784638561321264	0.1105339778711058	-0.06553724208914209	-0.26144709301140406
0.8773997887086752	0.9049229280009162	0.125572540903481	0.008210391810928658	0.11005075449955891	-0.06971727151225299	-0.26170525573155506
0.8833835963713909	0.9055799528574433	0.12514286865994878	0.006643735471347298	0.10954615591614872	-0.07389855499748003	-0.2619195310769792
0.889332531786716	0.9062300843805448	0.1246908247564695	0.005085065625042206	0.10902057514208449	-0.07808028548520493	-0.2620896503899545
0.8952461484245692	0.9068731870407419	0.1242167364049465	0.003534774644188594	0.10847441772922037	-0.08226164288173708	-0.2622153559004026
0.901124001015128	0.9075091307851746	0.12372094118082387	0.0019932515571263	0.10790810174085153	-0.08644179209066137	-0.2622964016831094
0.9069656560268708	0.9081377922277186	0.12320378602148849	0.0004608790717729066	0.10732205646742486	-0.09061989015046545	-0.262332554796648
0.9127706812895473	0.9087590535698216	0.12266562793479022	-0.0010619639345276842	0.10671672309299107	-0.09479507861572313	-0.2623235960975833
0.9185386672891358	0.9093728049116402	0.12210683182869099	-0.0025749082328622025	0.1060925521024308	-0.09896649869119122	-0.26226932115393703
0.924269250996113	0.9099789467424072	0.12152776754234444	-0.004077600716685777	0.10544999988369341	-0.10313330875165672	-0.26216954012176485
0.9299620416845905	0.9105773820544063	0.12092881679454746	-0.0055696851641880785	0.10478953632637827	-0.1072946306083804	-0.2620240793591386
0.9356166577811037	0.9111680203005419	0.1203103696062846	-0.007050812130346782	0.10411164061077884	-0.11144957589668153	-0.26183278248448694
0.9412327352442236	0.911750778256028	0.11967282308912791	-0.008520641363233418	0.10341679969996873	-0.11559725228372512	-0.2615955109844628
0.9468099319069694	0.9123255804219476	0.11901658050403255	-0.009978843149703192	0.10270550714978752	-0.11973676690479376	-0.2613121446331242
0.9523479230649251	0.9128923585074595	0.11834205129298248	-0.011425097360328	0.1019782629771353	-0.12386722339124905	-0.2609825822436043
0.9578464003349123	0.9134510512523338	0.11764965079797018	-0.012859093345846426	0.10123557317256862	-0.12798772130264577	-0.26060674240617254
0.9633050837697776	0.9140016055775085	0.11693979825340058	-0.014280533277530283	0.10047794736603703	-0.132097365584693	-0.26018456319696637
0.9687237087669491	0.9145439751577161	0.11621291790988926	-0.015689128899496016	0.0997058998559569	-0.13619525721597814	-0.259716003506454
0.9741020386240468	0.9150781215819799	0.11546943687985577	-0.017084604952915236	0.09891994712916687	-0.14028050315589227	-0.25920104248849746
0.979439862223705	0.915604013987012	0.11470978481952179	-0.018466698704239712	0.098120607357591	-0.14435221521754893	-0.25863967991550063
0.984736992204765	0.9161216287393161	0.11393439359440281	-0.019835159590771447	0.0973083998711609	-0.14840950930675562	-0.258031936564199
0.9899932650815721	0.916630949305331	0.11314369669143601	-0.02118974935949194	0.09648384436276965	-0.15245150616691472	-0.2573778544124465
0.9952085471491329	0.9171319666662099	0.11233812772213811	-0.022530243676116234	0.09564745915555242	-0.1564773366399217	-0.25667749597847694
1.0003827299712296	0.9176246787073026	0.11151812045521045	-0.023856431026876637	0.09479976107709769	-0.1604861389783419	-0.25593094481008677
1.0055157297191042	0.9181090899843791	0.1106841083255448	-0.02516811260502195	0.09394126478450651	-0.16447705911033997	-0.255138305570087
1.0106074927077149	0.9185852120631756	0.10983652291604455	-0.026465103760353225	0.09307248104303505	-0.16844925576820538	-0.25429970304994015
1.015657989150752	0.9190530627372444	0.10897579434058195	-0.027747232417684467	0.09219391697287924	-0.17240189649293358	-0.25341528289779713
1.0206672180360719	0.9195126662878038	0.10810234981689028	-0.029014340317692816	0.09130607444346218	-0.17633416231057666	-0.25248521054330486
1.0256352035429888	0.9199640529474464	0.10721661365176285	-0.030266282085782515	0.09040944992537592	-0.18024524582884224	-0.2515096714465917
1.0305619967816635	0.92040725885431	0.10631900633415223	-0.03150292563634375	0.08950453344093895	-0.18413435350694757	-0.25048887036918027
1.0354476749842887	0.920842325766613	0.10540994407068356	-0.032724151912895696	0.08859180797755344	-0.18800070594016166	-0.2494230310239594
1.0402923366831092	0.9212693004257613	0.10448983911458926	-0.03392985361836241	0.08767174970222862	-0.19184353495453896	-0.2483123966401538
1.0450961127224674	0.9216882353163429	0.10355909711219652	-0.03511993787395204	0.0867448252030218	-0.1956620932563949	-0.2471572268755651
1.0498591506502088	0.9220991870776128	0.10261811951239144	-0.03629432223603211	0.0858114938064145	-0.19945564296604107	-0.24595780075632617
1.0545816247599114	0.922502217176931	0.10166730112482317	-0.037452937084005496	0.08487220505464801	-0.2032234644884729	-0.2447144136983446
1.0592637327791452	0.9228973914043228	0.1007070302197892	-0.03859572466760458	0.08392739873914014	-0.20696485478446297	-0.24342737750689522
1.0639056931915793	0.9232847794368836	0.09973768857617506	-0.03972263831513525	0.08297750488302674	-0.21067912610975162	-0.24209702033719008
1.0685077460727368	0.9236644547057923	0.09875965084246936	-0.04083364249284882	0.08202294305662142	-0.21436560753994235	-0.24072368569462305
1.073070150827629	0.9240364940070191	0.09777328456137001	-0.0419287121008039	0.08106412235550313	-0.21802364399798477	-0.23930773227784605
1.0775931882819187	0.9244009774737759	0.09677894928602016	-0.0430078328085084	0.08010144050465988	-0.22165259874621204	-0.23784953247781188
1.0820771562779326	0.9247579880232704	0.09577699712098667	-0.04407099982261507	0.07913528435918368	-0.22525185064516526	-0.23634947286236
1.0865223737607905	0.925107611493341	0.09476777142311298	-0.04511821867367289	0.07816602863385805	-0.22882079819362136	-0.23480795191283987
1.0909291710373814	0.9254499356890197	0.0937516086352532	-0.04614950272685878	0.07719403765915196	-0.23235885243969245	-0.23322538244003954
1.0952979002752208	0.9257850510299547	0.09272883556017869	-0.047164875460412814	0.07621966276535116	-0.235865446109185	-0.231602187009789
1.0996289251453877	0.9261130495688771	0.09169977141220494	-0.04816436783499965	0.07524324425990009	-0.2393400259572439	-0.22993880066076497
1.1039226278635907	0.9264340253646299	0.09066472586913546	-0.04914801972487938	0.07426510959164791	-0.24278205904980252	-0.22823566732671316
1.108179398586262	0.9267480735228786	0.08962400132996236	-0.05011587727045594	0.07328557551666826	-0.2461910248561053	-0.22649324300202237
1.1123996455454868	0.9270552908009361	0.08857789022119493	-0.05106799499188715	0.07230494558696522	-0.24956642393403344	-0.22471199077382253
1.1165837863331833	0.9273557748109345	0.08752667687210117	-0.052004433584172456	0.07132351196408378	-0.25290777146849236	-0.22289238334552583
1.1207322512893736	0.927649624128291	0.08647063647171734	-0.05292526047295455	0.07034155448861686	-0.2562146004693351	-0.22103490068296439
1.124845478156222	0.9279369377771266	0.08541003623166205	-0.05383054841110012	0.06935934181845654	-0.25948645795712855	-0.21914003143420874
1.1289239163614895	0.9282178154084109	0.08434513413084634	-0.05472037622042968	0.06837713032148926	-0.2627229087941511	-0.2172082700992761
1.1329680255520784	0.9284923570682116	0.08327617911233208	-0.05559482823999591	0.0673951643340588	-0.2659235348779224	-0.2152401166638791
1.1369782699892097	0.9287606627026597	0.08220341242952113	-0.05645399290212985	0.06641367747050549	-0.26908793104279355	-0.21323607840684622
1.1409551238190103	0.9290228324104711	0.081127066144424	-0.057297963667521094	0.06543289131900189	-0.2722157095397443	-0.21119666646735394
1.1448990656273041	0.929278965976746	0.08004736448278499	-0.05812683765054308	0.0644530167639629	-0.2753064960076631	-0.20912239767629456
1.1488105820433412	0.9295291630161219	0.078964522777671	-0.0589407161808974	0.06347425310885499	-0.2783599325429092	-0.2070137918534992
1.1526901628111674	0.9297735225644642	0.07787874875333993	-0.05973970356807205	0.06249678933014222	-0.28137567404009606	-0.204871373567032
1.156538304860008	0.9300121432560164	0.07679024134513639	-0.0605239077497232	0.06152080310358734	-0.2843533915358192	-0.20269566911530976
1.160355505496916	0.9302451228209886	0.0756991925768912	-0.06129343870344219	0.060546462586004844	-0.2872927670668772	-0.2004872095370123
1.1641422688762673	0.9304725584167316	0.07460578571059562	-0.06204840957846743	0.05957392485227071	-0.2901934987883331	-0.1982465262018836
1.1678990999833745	0.9306945461922079	0.07351019694684897	-0.06278893529207284	0.05860333751574907	-0.2930552964099916	-0.19597415351492972
1.1716265059984865	0.9309111813156151	0.07241259505016914	-0.0635151326353404	0.057634838489227146	-0.2958778823190131	-0.19367062747780386
1.1753249968196837	0.9311225579490248	0.07131314120594262	-0.06422712019874795	0.05666855596095662	-0.29866099200070056	-0.19133648467344072
1.178995083008192	0.931328769078983	0.0702119896497308	-0.06492501780259725	0.05570460905207921	-0.3014043724865344	-0.1889722628838705
1.182637274435475	0.9315299063999071	0.06910928812092046	-0.06560894608714753	0.0547431083114617	-0.3041077813485277	-0.18657850140239626
1.1862520857044336	0.9317260605719887	0.06800517626313521	-0.06627902737021002	0.053784154424625606	-0.30677099067936137	-0.18415573686765654
1.1898400276917387	0.9319173207170581	0.06689978823581483	-0.06693538390415553	0.052827840594280466	-0.30939378075064883	-0.18170450825059134
1.1934016095019782	0.9321037745053457	0.06579325221435182	-0.0675781381236059	0.051874252194264496	-0.31197594145167085	-0.1792253551881546
1.1969373417477969	0.932285508300603	0.06468568944400331	-0.06820741310054756	0.05092346605398103	-0.31451727458735895	-0.1767188152213834
1.2004477338187916	0.9324626069881358	0.06357721515206402	-0.06882333190424386	0.04997555134986287	-0.31701759176257943	-0.17418542516548421
1.2039332936187253	0.9326351539413906	0.06246793871557801	-0.06942601742722329	0.04903056984765001	-0.3194767140781559	-0.1716257208702667
1.2073945267659696	0.9328032309660661	0.06135796400776687	-0.0700155921262984	0.04808857629453642	-0.3218944714420547	-0.16904023741467278
1.210831936868004	0.9329669183011321	0.06024738940950954	-0.07059217795673149	0.047149618523565875	-0.324270702632912	-0.16642950854972166
1.2142460230549694	0.9331262944932854	0.05913630871359717	-0.07115589585534435	0.04621373830981502	-0.32660525346938646	-0.1637940682650142
1.2176372864048324	0.9332814366894137	0.05802480914003748	-0.07170686669792228	0.04528096979095804	-0.32889798105373885	-0.16113444552167996
1.2210062207680261	0.9334324202027078	0.05691297443065012	-0.07224520968437775	0.04435134216477746	-0.3311487473357824	-0.15845117104637474
1.2243533199425565	0.933579318841417	0.05580088261867983	-0.07277104342031263	0.04342487790243816	-0.3333574238255571	-0.15574477149072674
1.2276790728717832	0.9337222046899123	0.05468860772196309	-0.0732844850525188	0.042501594254187106	-0.3355238881892283	-0.15301577298331
1.2309839670863287	0.9338611482604482	0.053576218716318465	-0.07378565072427125	0.041581502479531636	-0.33764802633922797	-0.15026469813017448
1.234268483507151	0.9339962182757783	0.05246378140035656	-0.07427465470256364	0.040664609474953095	-0.3397297288977375	-0.14749207012882917
1.2375331024155134	0.9341274819253377	0.05135135650905491	-0.07475161021055801	0.039750916293857616	-0.3417688948575831	-0.14469840764001093
1.2407782997849093	0.9342550047153335	0.05023900106735371	-0.07521662879566955	0.038840419346602664	-0.3437654290228239	-0.1418842276730473
1.2440045472625	0.934378850478332	0.049126768527113146	-0.07566982026958664	0.03793311058671651	-0.3457192418402423	-0.13905004551316286
1.2472123141488958	0.9344990814577961	0.04801470820926696	-0.07611129292400531	0.03702897713101741	-0.34763025041025936	-0.13619637287484784
1.2504020636128885	0.9346157581744362	0.04690286673825361	-0.07654115294685483	0.03612800250040163	-0.34949837602868505	-0.133323721162687
1.2535742562353007	0.9347289395719887	0.045791286943819884	-0.0769595048628167	0.035230165795231326	-0.3513235461365921	-0.13043259827531264
1.256729350630492	0.9348386830442306	0.04468000775513636	-0.07736645154304288	0.03433544168551198	-0.3531056944156358	-0.12752350790382622
1.259867796788518	0.9349450442159327	0.04356906667200204	-0.07776209329972686	0.03344380246708087	-0.3548447568447575	-0.12459695563504739
1.2629900443965802	0.9350480772476552	0.04245849696394939	-0.07814652892315156	0.03255521586855755	-0.35654067624635627	-0.12165344128322178
1.2660965386029701	0.9351478346989742	0.041348329281355053	-0.07851985508473466	0.0316696464135673	-0.35819339967720587	-0.11869346275173918
1.2691877193848726	0.9352443675257676	0.04023859201261529	-0.07888216623493455	0.03078705576288533	-0.3598028779577972	-0.11571751668073002
1.2722640243312826	0.9353377251834095	0.03912931041217716	-0.07923355490070148	0.029907402077922737	-0.3613690669700695	-0.11272609580551289
1.2753258852569915	0.9354279555366095	0.03802050794035433	-0.07957411125921827	0.02903064114209837	-0.36289192573384066	-0.10971969225375497
1.278373732249131	0.9355151049967328	0.036912204925294664	-0.07990392356875668	0.02815672535491529	-0.3643714182915354	-0.10669879364548668
1.281407991225579	0.9355992184612087	0.035804419561532526	-0.080223077856679	0.027285604577905204	-0.3658075122762877	-0.10366388550057853
1.2844290830125589	0.9356803393061977	0.03469716837171025	-0.08053165780749483	0.026417226546331184	-0.36720017835317237	-0.10061545225335611
1.2874374250425862	0.9357585094512731	0.033590465709007755	-0.0808297449265198	0.02555153652525407	-0.3685493908967793	-0.0975539756469115
1.2904334325918383	0.9358337694041424	0.032484323414920385	-0.08111741863188009	0.024688477092146884	-0.36985512835215895	-0.09447993352420082
1.293417515671522	0.935906158195663	0.03137875207989689	-0.08139475592923051	0.02382798916855485	-0.3711173716969113	-0.09139380308323594
1.296390082517735	0.9359757134826887	0.030273759869954106	-0.08166183172946015	0.022970011148920326	-0.3723361058141681	-0.08829605739126144
1.29935153550804	0.9360424714656375	0.02916935415540942	-0.08191871845925959	0.02211448020985785	-0.37351131764635903	-0.08518716972339238
1.3023022758889677	0.936106467014513	0.028065539866624887	-0.08216548647370442	0.021261331074381613	-0.374642998002402	-0.0820676087489767
1.305242701405529	0.9361677336259694	0.02696232048333755	-0.08240220382288242	0.020410496821390827	-0.37573114041760425	-0.07893784109781057
1.3081732054099162	0.9362263034215732	0.02585969848207168	-0.0826289361776562	0.019561909267536755	-0.3767757407303896	-0.07579833245036728
1.311094179088417	0.9362822072090423	0.02475767460986011	-0.08284574700150223	0.01871549844372014	-0.37777679779086853	-0.0726495452988364
1.3140060100085527	0.9363354744664839	0.023656248537136545	-0.08305269742723244	0.017871193133827127	-0.37873431281183656	-0.06949194062918454
1.3169090840868272	0.9363861333923211	0.022555418219675015	-0.08324984639065029	0.017028920420044558	-0.37964828990426547	-0.06632597592611854
1.319803783444607	0.9364342108787672	0.021455180813602367	-0.08343725046968224	0.01618860641789973	-0.38051873525029856	-0.06315210763485171
1.3226904878658647	0.9364797325514518	0.020355532227434275	-0.0836149639828062	0.015350175964775092	-0.3813456574753165	-0.05997078972580593
1.3255695745648615	0.9365227227772012	0.019256467311568305	-0.08378303896620924	0.014513552796159927	-0.38212906745947933	-0.05678247409194177
1.328441417357338	0.9365632046648509	0.018157980276576922	-0.08394152512583004	0.013678659893524509	-0.3828689780312001	-0.053587611625393744
1.3313063895454174	0.9366012001179139	0.01706006368969943	-0.08409046999483737	0.012845418750495878	-0.3835654046205914	-0.05038664916511729
1.3341648587457946	0.9366367297760393	0.015962710554167068	-0.08422991865792953	0.012013750979677135	-0.3842183638905444	-0.047180035425560235
1.337017194873019	0.9366698131293859	0.014865911345425746	-0.08435991415588205	0.011183576091504886	-0.38482787554981224	-0.04396821222547204
1.339863763116043	0.9367004684378165	0.013769656800759065	-0.08448049712702374	0.010354813636438743	-0.3853939605978111	-0.040751622509777506
1.342704928438355	0.9367287127948187	0.012673936285960174	-0.0845917060188886	0.00952738199301462	-0.38591664223962596	-0.03753070545945027
1.345541050882429	0.9367545620890212	0.011578739699779792	-0.08469357689974012	0.008701199831121048	-0.3863959449261483	-0.0343059019768836
1.3483724908006074	0.9367780310671316	0.010484055551222834	-0.08478614367165029	0.007876184683197647	-0.3868318952827666	-0.031077648933434517
1.351199608378889	0.9367991333306748	0.009389871231775659	-0.08486943802557306	0.007052253175287884	-0.387224521829264	-0.027846379853580853
1.3540227599419379	0.9368178813150196	0.008296174536829778	-0.08494348932849528	0.006229322195488927	-0.38757385437989195	-0.024612529308349878
1.3568423015969304	0.9368342863262856	0.0072029523476283015	-0.0850083247412939	0.005407307922575753	-0.38787992453293474	-0.02137652893355109
1.3596585865358517	0.9368483585311271	0.006110191766778365	-0.08506396915296105	0.004586126701620583	-0.3881427652974923	-0.01813881069684787
1.3624719680303221	0.9368601069811938	0.005017879046757573	-0.08511044525413172	0.003765694259055556	-0.38836241138026684	-0.014899803638329658
1.3652827994988501	0.9368695396141619	0.003925999651139061	-0.08514777352035063	0.002945925770010455	-0.38853889904923194	-0.011659933960039129
1.3680914316999615	0.936876663248275	0.0028345394331633347	-0.08517597217186297	0.0021267367631970647	-0.3886722658886939	-0.008419628439095269
1.3708982156749911	0.9368814835981424	0.0017434835808857493	-0.08519505721978748	0.0013080423482048063	-0.3887625509656083	-0.005179311218216617
1.3737034990697876	0.9368840052727703	0.0006528181342852935	-0.08520504244425937	0.0004897583731589284	-0.3888097946772801	-0.0019394082315732082
1.3765076326948902	0.9368842317882283	-0.0004374724780846406	-0.08520593943276543	-0.0003282004046657194	-0.3888140388867941	0.0012996601896949405
1.3793109638351266	0.9368821655632397	-0.0015274027515263162	-0.08519775755310594	-0.001145918283712756	-0.38877532675219745	0.004537471410917575
1.3821149441847675	0.9368778057588152	-0.002617416666734871	-0.0851804953929594	-0.0019638016978962003	-0.38869366219210827	0.007774879174759332
1.3849200400234123	0.9368711495756875	-0.0037075748750681017	-0.08515414589994257	-0.0027819695126870183	-0.3885690342109087	0.011011598275272674
1.387726599601754	0.9368621931611819	-0.0047978918581968845	-0.08511869997907802	-0.0036005059550613615	-0.3884014339379407	0.014247206250757214
1.3905349691587976	0.936850931578957	-0.00588838095265122	-0.08507414638144646	-0.0044194943720429515	-0.388190854120688	0.01748127722787992
1.3933454979500592	0.9368373587904386	-0.006979056217314237	-0.08502047164140553	-0.0052390186132565235	-0.3879372888509075	0.020713387544913302
1.3961585328267518	0.9368214676747889	-0.008069930242992652	-0.08495766016844698	-0.006059161365766664	-0.3876407340242918	0.023943109340810665
1.3989744244812232	0.9368032499952342	-0.009161016489670762	-0.08488569412911022	-0.006880005890216886	-0.38730118681093983	0.027170017566273533
1.4017935224708877	0.9367826964210124	-0.010252327269444438	-0.08480455355101055	-0.007701634484334899	-0.38691864617749	0.030393684096284613
1.4046161776634651	0.9367597965105323	-0.011343874608283322	-0.08471421627570162	-0.008524129109578915	-0.3864931126977205	0.03361368037343454
1.4074427415482877	0.936734538711731	-0.012435669892235707	-0.08461465798167728	-0.00934757110329712	-0.3860245886964892	0.03682957645594853
1.4102735674882472	0.9367069103460525	-0.013527724263445607	-0.08450585214498024	-0.010172041455443826	-0.3855130781020994	0.040040942280087984
1.4131090100146713	0.9366768976077218	-0.01462004825865852	-0.08438777006236627	-0.010997620514014405	-0.38495858659556814	0.043247346690717905
1.4159494244268003	0.9366444855628724	-0.015712651566611197	-0.08426038087596742	-0.011824387778429252	-0.3843611217682302	0.04644835683260691
1.4187951671555357	0.9366096581409709	-0.016805543080006688	-0.08412365156975439	-0.01265242191442988	-0.38372069314824203	0.049643538413319754
1.4216465978624746	0.9365723981010291	-0.017898731610758244	-0.08397754686939053	-0.013481801272273709	-0.3830373117772241	0.052832457899971964
1.42450407634684	0.936532687061661	-0.01899222461097786	-0.08382202939490976	-0.014312602892929665	-0.38231099097248983	0.05601467889181164
1.4273679652281337	0.9364905054590709	-0.020086029110504455	-0.08365705953275168	-0.015144903193324373	-0.38154174577659117	0.05918976497471317
1.4302386283767374	0.9364458325595981	-0.021180151023097758	-0.08348259552393943	-0.015978777413295293	-0.38072959341904306	0.06235727782055127
1.4331164323577146	0.9363986464294499	-0.022274595604262155	-0.08329859338688304	-0.016814299936964247	-0.37987455300711676	0.0655167786410549
1.4360017437505137	0.9363489239700117	-0.023369366338349983	-0.08310500709819656	-0.01765154341488931	-0.37897664641689427	0.06866782510741345
1.4388949343284088	0.936296640821328	-0.02446446681116992	-0.08290178826195096	-0.018490580165981645	-0.3780358968093407	0.07180997688451982
1.4417963756247516	0.9362417714447147	-0.025559898551184394	-0.08268888647891147	-0.019331480497347536	-0.37705233039544306	0.07494278955479951
1.4447064433375256	0.936184289034332	-0.02665566260122867	-0.08246624905225784	-0.020174313876832016	-0.3760259751249375	0.07806581928076012
1.4476255146357853	0.9361241655557621	-0.027751758401628416	-0.08223382118918247	-0.021019148045020117	-0.3749568616706229	0.0811786197566
1.450553970123272	0.9360613716964566	-0.028848184430709925	-0.08199154586271705	-0.021866049475014568	-0.37384502284252585	0.08428074419341607
1.4534921920525492	0.9359958768914717	-0.029944937434449283	-0.0817393639669367	-0.022715082744642484	-0.37269049435175683	0.08737174329804813
1.456440565136207	0.9359276492971904	-0.031042012632671773	-0.08147721427278751	-0.02356631065872039	-0.3714933146537113	0.09045116604164345
1.4593994781210007	0.9358566557424132	-0.032139404201817254	-0.08120503329987515	-0.02441979458814451	-0.3702535244104737	0.09351856118972893
1.4623693233192152	0.9357828617231397	-0.03323710499151988	-0.08092275535906741	-0.025275594215878962	-0.36897116673596664	0.0965734766722583
1.465350494581103	0.9357062314406153	-0.03433510567047721	-0.08063031276164664	-0.02613376683286279	-0.36764628819012074	0.09961545739791355
1.46834338944455	0.9356267277372302	-0.03543339541803263	-0.08032763563918041	-0.026994367835988135	-0.36627893799888717	0.10264404738910798
1.4713484078727295	0.9355443121165822	-0.0365319613530278	-0.0800146520872617	-0.027857450240436992	-0.3648691687422373	0.10565878841002202
1.4743659544903982	0.9354589446697918	-0.037630789244193906	-0.07969128795451037	-0.028723065195329203	-0.36341703543727744	0.10865922213382986
1.4773964361026588	0.9353705841300316	-0.03872986249303763	-0.07935746712064069	-0.029591261141565135	-0.3619225968217573	0.11164488757274732
1.4804402631711149	0.9352791878196716	-0.03982916256435436	-0.07901311136812368	-0.0304620841043167	-0.36038591480019055	0.11461532249768867
1.4834978507345649	0.9351847116074257	-0.0409286692036427	-0.07865814029538643	-0.03133557782121175	-0.35880705408147673	0.11757006425272726
1.4865696156272505	0.9350871099802224	-0.04202835932240794	-0.07829247166270775	-0.03221178281034708	-0.35718608373529376	0.12050864700170881
1.48965597930182	0.9349863359445773	-0.043128207902606776	-0.07791602109808766	-0.033090737038222455	-0.35552307589019383	0.12343060442785485
1.492757366742617	0.9348823410462972	-0.044228187489486384	-0.07752870225015941	-0.033972475466982635	-0.3538181064181652	0.12633546863499134
1.4958742062248709	0.9347750753668287	-0.0453282679924933	-0.07713042685365726	-0.03485702984215511	-0.35207125521704613	0.1292227699042519
1.4990069290050347	0.934664487523795	-0.04642841646424868	-0.0767211048108968	-0.03574442845937624	-0.3502826065508037	0.1320920364153025
1.502155972536989	0.9345505245445127	-0.047528598111324094	-0.07630064380547363	-0.03663469692578936	-0.34845224734312596	0.1349427971733006
1.5053217754841464	0.9344331320307028	-0.048628774425564666	-0.07586894999425715	-0.037527856595795946	-0.34658027017051907	0.13777457744607216
1.5085047801717715	0.9343122540645892	-0.049728903935171084	-0.07542592774111005	-0.03842392511444923	-0.3446667720477158	0.14058690107020821
1.5117054353168766	0.9341878330915667	-0.05082894302340368	-0.07497147927183355	-0.03932291702798256	-0.3427118528946403	0.1433792928515583
1.5149241894526917	0.9340598101630587	-0.0519288435438688	-0.0745055056465313	-0.04022484177681852	-0.34071561966508235	0.14615127283173704
1.5181614983766147	0.9339281246388733	-0.05302855526378226	-0.07402790575606073	-0.04112970562818396	-0.3386781819520504	0.14890236285035327
1.5214178191501686	0.9337927144152328	-0.05412802369002041	-0.07353857723725968	-0.04203750983129188	-0.33659965582653695	0.15163208141455778
1.524693612896271	0.9336535158084063	-0.05522719091172028	-0.07303741613186518	-0.04294825123938778	-0.33448016226599897	0.15433994621639877
1.5279893453836078	0.9335104635210328	-0.05632599567269272	-0.07252431684987024	-0.04386192230509376	-0.3323198268904874	0.1570254746783783
1.5313054840011318	0.9333634907677726	-0.05742437224422172	-0.07199917270293717	-0.044778510074785775	-0.3301187820780914	0.159688181591583
1.534642500450573	0.9332125291572776	-0.05852225121284577	-0.07146187556067259	-0.04569799676998195	-0.32787716535865896	0.1623275814712721
1.538000869294743	0.9330575087535882	-0.05961955888330967	-0.07091231615027056	-0.04662035921745261	-0.32559512050274597	0.1649431875284626
1.5413810685166376	0.9328983580510505	-0.06071621735155982	-0.07035038404484528	-0.047545568835530516	-0.3232727972820676	0.16753451228776267
1.5447835786208222	0.9327350040179753	-0.06181214410271596	-0.06977596789356723	-0.048473591219690866	-0.3209103522131685	0.1701010670851743
1.5482088848176	0.932567371994248	-0.0629072526042893	-0.0691889551359168	-0.0494043865690975	-0.31850794715691666	0.1726423639115982
1.5516574712058882	0.9323953859808133	-0.0640014503394372	-0.06858923308672675	-0.05033790793757178	-0.31606575351060023	0.17515791131705938
1.5551298282309578	0.9322189682824993	-0.06509464108933481	-0.06797668775295093	-0.05127410309370482	-0.3135839470890124	0.17764722019532594
1.5586264466362378	0.9320380398156409	-0.06618672290473045	-0.0673512049735431	-0.05221291271394366	-0.3110627124811372	0.18010979958929774
1.5621478190824503	0.9318525200437133	-0.06727758853461509	-0.0667126702517691	-0.053154270662089935	-0.30850224202462206	0.18254515821660963
1.5656944390876362	0.9316623270504387	-0.06836712501249037	-0.0660609690608372	-0.05409810354779687	-0.30590273667300183	0.1849528040793107
1.569266803906164	0.9314673774038094	-0.0694552144554307	-0.06539598642856558	-0.055044331335442356	-0.303264403960367	0.18733224676053442
1.572865409703126	0.931267586436956	-0.07054173250308414	-0.06471760794416778	-0.055992865907018505	-0.300587461605325	0.18968299452229717
1.5764907551443696	0.9310628680791299	-0.07162654934250923	-0.06402571921889427	-0.05694361186634439	-0.29787213492365405	0.1920045571149922
1.5801433395098106	0.9308531349852787	-0.07270952906063888	-0.06332020636171906	-0.057896465892470036	-0.29511865825102845	0.19429644491248216
1.5838236603963887	0.930638298702575	-0.07379052890954049	-0.06260095656311288	-0.058851316005393346	-0.29232727671243763	0.19655816794590555
1.5875322158586995	0.9304182695868465	-0.07486939989759421	-0.06186785782831526	-0.0598080419974925	-0.2894982446324916	0.19878923775812177
1.591269504952257	0.9301929568060183	-0.07594598688950084	-0.06112079900316837	-0.06076651544228984	-0.2866318250910739	0.20098916816165693
1.5950360237674448	0.9299622686210344	-0.07702012741967683	-0.06035967070964824	-0.061726598556545616	-0.28372829292779456	0.20315747338541193
1.5988322680667029	0.9297261122780367	-0.07809165243167399	-0.059584364977478335	-0.06268814477256311	-0.280787932683582	0.20529367019902242
1.6026587295164878	0.9294843942954791	-0.07916038519515037	-0.05879477616973209	-0.06365099768486421	-0.2778110414486743	0.2073972763465928
1.6065158992929232	0.9292370202990577	-0.08022614231983372	-0.05799080041072379	-0.06461499187818166	-0.27479792598410563	0.20946781317612484
1.6104042640779455	0.9289838953373875	-0.08128873264022937	-0.05717233657732968	-0.06557995184405709	-0.2717489057219186	0.21150480404179325
1.6143243088755919	0.928724923769611	-0.0823479580093244	-0.05633928588202511	-0.06654569262174204	-0.26866431042919586	0.21350777644563787
1.6182765132777204	0.9284600095815979	-0.08340361230473363	-0.055491552831755935	-0.06751201882146825	-0.26554448297378785	0.2154762607264118
1.6222613499941714	0.9281890565714237	-0.08445548110274109	-0.05462904573676683	-0.06847872424590659	-0.2623897803180124	0.21740979010454387
1.6262792912598152	0.9279119679991001	-0.08550334342706264	-0.05375167550558434	-0.06944559342757409	-0.2592005682330553	0.21930790449102344
1.6303307971322532	0.9276286474770109	-0.08654696874364018	-0.05285935836960844	-0.07041239879725722	-0.25597723032965297	0.22117014557460293
1.6344163257239328	0.927338998365327	-0.08758611972952245	-0.05195201384390946	-0.0713789031724022	-0.2527201596756219	0.22299606244361292
1.638536326850083	0.9270429243106179	-0.08862055071105744	-0.05102956629885318	-0.07234485826041454	-0.24942976353515184	0.22478520930287546
1.6426912394236934	0.9267403295493288	-0.08965000715352771	-0.05009194574793718	-0.07331000412060243	-0.24610646513289883	0.22653714520067697
1.646881497432502	0.9264311185916024	-0.09067422729213423	-0.049139086698215796	-0.07427407063995203	-0.24275069851953954	0.22825143737547213
1.6511075218214297	0.9261151969336034	-0.09169294027443829	-0.048170930174367695	-0.07523677574806878	-0.23936291467457185	0.22992765861534414
1.6553697249025856	0.9257924708647474	-0.09270586742873468	-0.04718742291789642	-0.07619782656789807	-0.2359435775598572	0.23156538992201237
1.6596685091790941	0.9254628476829698	-0.09371272214960563	-0.04618851783804338	-0.07715691928113942	-0.23249316460779573	0.23316422076157506
1.6640042619032698	0.9251262362523923	-0.0947132088360683	-0.045174175468915896	-0.07811373808916822	-0.22901217060952864	0.2347237478512446
1.6683773592106323	0.924782546837314	-0.09570702410895557	-0.04414436320718068	-0.07906795634835515	-0.22550110388705508	0.23624357756678632
1.672788165181832	0.9244316913204434	-0.0966938568220756	-0.04309905570862379	-0.08001923657383381	-0.22196048650469485	0.23772332632707793
1.6772370276432056	0.924073583692531	-0.09767338738647632	-0.04203823606499108	-0.08096722978312282	-0.21839085707157344	0.23916261996034954
1.6817242819692253	0.9237081399121586	-0.09864528890952036	-0.04096189508266128	-0.0819115765965034	-0.21479276709342562	0.24056109576264534
1.6862502444761014	0.9233352786078727	-0.09960922606010973	-0.03987003303732668	-0.08285190614638316	-0.21116678564832994	0.24191840116868685
1.6908152162264212	0.9229549209465291	-0.10056485624410708	-0.0387626589396656	-0.08378783723235875	-0.207513495683161	0.24323419576853117
1.6954194815047572	0.9225669909326283	-0.10151182961683154	-0.03763979106190482	-0.08471897836247957	-0.20383349456418812	0.24450815155178485
1.7000633039250677	0.9221714159197332	-0.1024497886609122	-0.036501458046914174	-0.08564492736917578	-0.20012739649075592	0.24573995258057596
1.704746931498571	0.9217681263681379	-0.10337836961674053	-0.03534769782078748	-0.08656527285883547	-0.19639582772988287	0.2469292970872411
1.7094705882068555	0.9213570567550476	-0.10429720120580371	-0.034178559804087114	-0.08747959299932756	-0.1926394326014081	0.24807589596213095
1.7142344831381942	0.9209381449782414	-0.10520590686657137	-0.03299410279154019	-0.08838745779618395	-0.18885886545150776	0.24917947570955834
1.7190387973163657	0.9205113337009487	-0.10610410266081703	-0.031794398339448415	-0.08928842707281563	-0.18505480035388217	0.2502397759282337
1.723883693869633	0.9200765696618775	-0.10699139971567896	-0.030579528358652037	-0.09018205297887849	-0.18122792224849785	0.25125655235726435
1.7287693110796418	0.9196338044878598	-0.10786740340163282	-0.02934958694733153	-0.0910678792511568	-0.17737893166377067	0.2522295758715287
1.7336957684597563	0.9191829943434385	-0.10873171493622154	-0.028104678951773092	-0.09194544292214415	-0.17350853913262318	0.2531586342423971
1.7386631560534664	0.91872410110327	-0.10958393000512948	-0.02684492274093	-0.09281427302034134	-0.16961747281907347	0.2540435305435675
1.7436715430860075	0.9182570917642965	-0.1104236408444161	-0.02557044808949292	-0.09367389278444775	-0.165706470911458	0.2548840853037898
1.7487209724902644	0.9177819391445585	-0.1112504358393402	-0.024281397611664764	-0.09452381936891212	-0.16177628512689282	0.2556801358993593
1.7538114617432286	0.9172986220041028	-0.11206390025165067	-0.022977926587653952	-0.09536356470253743	-0.15782767925884147	0.25643153711436384
1.758943002832445	0.9168071252404463	-0.11286361679697351	-0.02166020299309266	-0.09619263620487219	-0.1538614284229561	0.2571381614674069
1.7641155623272822	0.9163074400686999	-0.11364916624184329	-0.020328407485054552	-0.09701053753187756	-0.14987831823941503	0.25779989948896226
1.769329081554212	0.9157995641853416	-0.11442012801685143	-0.018982733344588717	-0.09781676934688004	-0.14587914395756607	0.2584166599450733
1.7745834747541676	0.9152835021238336	-0.11517608054146361	-0.017623386925186144	-0.09861082979591541	-0.14186471114589327	0.25898836978295087
1.7798786296078217	0.9147592653767629	-0.11591660192142811	-0.016250587476817006	-0.09939221537583867	-0.1378358345748939	0.2595149743493484
1.7852144102725576	0.914226872256381	-0.11664127097108794	-0.014864566298672187	-0.10016042215581734	-0.13379333523737488	0.2599964377404948
1.7905906553496722	0.9136863482450034	-0.11734966750506708	-0.013465567188148491	-0.1009149462361085	-0.1297380412740714	0.260432742549049
1.7960071759129768	0.9131377263403473	-0.11804137268728652	-0.012053846864774263	-0.10165528426304979	-0.12567078884489102	0.26082388968329334
1.8014637602209511	0.9125810467164555	-0.11871597024087822	-0.010629673637764098	-0.1023809348671429	-0.12159241800714936	0.2611698986437852
1.8069601719408852	0.9120163570237608	-0.11937304678001841	-0.009193327745520364	-0.10309139917119585	-0.11750377354066635	0.26147080718870785
1.812496153114072	0.9114437121954977	-0.12001219272185037	-0.007745100444503338	-0.10378618192358946	-0.11340570226942626	0.26172667126120347
1.8180714226120118	0.9108631747032567	-0.12063300263119997	-0.006285294262012322	-0.10446479202213903	-0.10929905379668324	0.26193756458958184
1.823685677577147	0.910274814495445	-0.12123507591531611	-0.004814222457124016	-0.10512674341561568	-0.10518467906061793	0.26210357842206744
1.8293385957159507	0.9096787088298134	-0.12181801756701854	-0.003332208245191176	-0.10577155606314048	-0.10106342833819833	0.2622248211898812
1.8350298355231005	0.9090749423073169	-0.1223814386479724	-0.0018395845533291113	-0.10639875661024908	-0.09693615083393184	0.2623014180311738
1.8407590388534627	0.908463606644071	-0.12292495698132837	-0.00033669315111086525	-0.10700787929698462	-0.0928036926207023	0.2623335103059758
1.8465258342758548	0.9078448003400378	-0.12344819784668846	0.0011761164320656613	-0.10759846687539656	-0.08866689411679878	0.2623212549893165
1.8523298465686797	0.9072186276623064	-0.12395079510745184	0.002698489605769897	-0.10817007203041692	-0.08452658330876259	0.2622648238389759
1.8581707149672126	0.9065851966366814	-0.12443239280192125	0.004230071710056854	-0.1087222593737838	-0.08038356304932646	0.26216440197651686
1.8640480309179899	0.9059446257691938	-0.12489264013998651	0.005770491898096763	-0.10925459985781981	-0.07623865544232475	0.26202018797619675
1.869961367519905	0.9052970408942931	-0.1253311946541799	0.007319371081142264	-0.10976667441663614	-0.07209268063304637	0.261832393462234
1.8759102909650889	0.9046425739014917	-0.1257477233922995	0.008876325149999066	-0.11025807544520552	-0.0679464488492581	0.26160124218550995
1.881894370364414	0.9039813615979257	-0.12614190371866843	0.010440967762306382	-0.11072840786723583	-0.06380075386677576	0.2613269687216962
1.8879131584595505	0.9033135477741014	-0.12651342213061054	0.012012905511494837	-0.11117728783872655	-0.059656386732842306	0.26100981843984433
1.8939662133713133	0.9026392807353918	-0.12686197582918599	0.013591743826441717	-0.11160434471497706	-0.055514121026079506	0.26065004572550843
1.9000530850307134	0.9019587147264805	-0.1271872719317116	0.01517708363267797	-0.11200922019973719	-0.0513747226305435	0.2602479138187384
1.9061733303811497	0.9012720081505093	-0.12748902837749848	0.01676852551606885	-0.11239156954778394	-0.047238939797179275	0.25980369305823947
1.9123265045651037	0.9005793244559787	-0.12776697341841914	0.018365667614623077	-0.11275106103001468	-0.043107509683612516	0.25931766055715894
1.9185121662777358	0.8998808314374476	-0.12802084587803797	0.019968107195107138	-0.11308737634031829	-0.0389811552564538	0.25879009901938577
1.9247298788368095	0.8991767010071938	-0.12825039512681655	0.021575441101544343	-0.1134002106521884	-0.03486058517026115	0.25822129581111886
1.930979210256261	0.8984671090755746	-0.12845538099872697	0.02318726593624174	-0.11368927259246503	-0.03074649433389621	0.2576115421489703
1.9372597387911255	0.8977522348056415	-0.12863557385065197	0.024803179639097346	-0.11395428442096779	-0.02663956091608699	0.2569611317581077
1.9435710436161735	0.8970322615554814	-0.12879075414944974	0.026422779226934673	-0.11419498152691178	-0.022540453121507244	0.2562703610605657
1.9499127210087552	0.896307374914992	-0.12892071275844444	0.028045665080722273	-0.11441111295916558	-0.018449819322720506	0.2555395267332432
1.9562843702555937	0.8955777641908657	-0.12902525039177912	0.029671437440089626	-0.11460244070516643	-0.014368297947569395	0.2547689265093871
1.9626856046817311	0.8948436210257001	-0.12910417767342086	0.0312996993324573	-0.11476873990543154	-0.010296511060122346	0.2539588572676702
1.9691160458997568	0.8941051399341624	-0.12915731482272894	0.032930055193624144	-0.11490979845791092	-0.006235068791409846	0.2531096150655199
1.97557532298421	0.8933625182792182	-0.12918449149243436	0.034562110749781945	-0.11502541683286813	-0.002184570529219716	0.25222149472517924
1.9820630862614064	0.892615954566955	-0.12918554660076417	0.03619547656910774	-0.11511540807440629	0.001854402990753022	0.2512947873672473
1.9885789897111845	0.8918656503518233	-0.1291603280162831	0.03782976366909544	-0.11517959721745495	0.00588127790236443	0.25032978228694286
1.9951260879507953	0.8911114187311715	-0.1291086588781991	0.0394654305609763	-0.11521783423759693	0.009897562778186764	0.24932623729542938
2.0017042940019336	0.8903534378877253	-0.12903036047816663	0.04110214130553489	-0.115229927105534	0.01390280185470573	0.2482843451608561
2.008313377879218	0.8895919061613731	-0.12892526174144014	0.042739522546942195	-0.11521569230841734	0.0178964514136271	0.24720431696349443
2.0149531241071696	0.8888270238350046	-0.1287931986925065	0.04437720308269062	-0.11517495643881791	0.02187797672615667	0.24608635874795362
2.02162331866373	0.8880589945595865	-0.12863401455436885	0.04601481064291364	-0.1151075560719838	0.025846843563746433	0.2449306734254175
2.0283237435791195	0.8872880258952391	-0.1284475599338945	0.04765197061985061	-0.11501333782928634	0.029802514586409114	0.2437374617076775
2.0350541845660266	0.8865143283498848	-0.12823369269705764	0.04928830799572517	-0.11489215830635213	0.03374445349937532	0.2425069208045009
2.0418144351507515	0.8857381148227361	-0.12799227779690533	0.05092344837000406	-0.11474388390163912	0.03767212698658125	0.24123924358944804
2.0486042789191212	0.884959602559198	-0.1277231879169296	0.05255701370071744	-0.11456839115474696	0.04158499398165627	0.2399346219307658
2.0554235104497804	0.8841790106611255	-0.12742630277328795	0.054188627414536436	-0.11436556627263522	0.0454825174781615	0.23859324283392883
2.0622719262365243	0.8833965610455498	-0.1271015094100822	0.055817912229982884	-0.11413530523188883	0.04936415882256021	0.2372152901369087
2.06914931981532	0.8826124789134396	-0.12674870248537756	0.05744448904305817	-0.11387751392588083	0.053229374634317095	0.23580094559885326
2.076055486528245	0.8818269921146571	-0.12636778412154195	0.05906797811275776	-0.11359210800587347	0.05707761922972382	0.23435038808891082
2.0829902209371647	0.8810403313517361	-0.125958664094319	0.060687998494327225	-0.11327901295623553	0.06090834288329729	0.23286379425627543
2.0899533223990057	0.8802527294558804	-0.12552125955452856	0.06230416938365758	-0.11293816381227305	0.06472099463034962	0.2313413374803123
2.0969445820098773	0.8794644227708278	-0.1250554959002791	0.06391610712935808	-0.1125695057674823	0.06851501485870963	0.22978319088457738
2.10396379463012	0.8786756496928565	-0.12456130613419637	0.06552342809095449	-0.11217299361055028	0.07228984172725302	0.2281895249458846
2.1110107485132623	0.8778866517393396	-0.12403863165137029	0.06712574631063888	-0.11174859227967954	0.07604490537043286	0.22656051003646957
2.1180852300841284	0.8770976729033748	-0.12348742205304386	0.0687226746944469	-0.11129627665029199	0.07977963038764913	0.2248963156379642
2.125187024131327	0.8763089595263114	-0.12290763523535457	0.07031382512569165	-0.11081603153189361	0.08349343582348302	0.22319711055281025
2.1323159086754884	0.8755207607561826	-0.12229923793795662	0.07189880739931535	-0.11030785204765546	0.08718573241649788	0.22146306442536934
2.13947165733985	0.8747333281642266	-0.12166220572387348	0.0734772298609682	-0.10977174354764048	0.09085592385107738	0.2196943475225441
2.1466540345399965	0.8739469161496729	-0.12099652358403774	0.07504869846059004	-0.10920772204332686	0.09450340432950638	0.21789113228016732
2.153862800571996	0.8731617812494076	-0.12030218567363672	0.07661281800124486	-0.10861581391119284	0.09812756126258335	0.21605359242279365
2.161097705823274	0.872378182636391	-0.11957919604162853	0.07816919100726925	-0.10799605643358087	0.10172777244090482	0.21418190480409008
2.1683584917408956	0.8715963818675042	-0.11882756877097975	0.07971741809665948	-0.10734849784329742	0.10530340671623854	0.21227624959507255
2.175644892411724	0.8708166425650204	-0.11804732802735346	0.08125709847749468	-0.10667319728388168	0.10885382497224011	0.2103368102869162
2.1829566269518677	0.8700392310741373	-0.11723850910291148	0.08278782851677514	-0.10597022563048568	0.11237837666201422	0.20836377615609766
2.190293403869104	0.8692644158233102	-0.11640115822843478	0.0843092028769499	-0.10523966524854872	0.11587640228561552	0.206357341599141
2.197654922433263	0.8684924670101806	-0.115535332644237	0.08582081499689788	-0.10448160996762061	0.11934723435194439	0.20431770620366266
2.2050408633820937	0.8677236573948839	-0.11464110194613494	0.08732225540598726	-0.10369616617193676	0.12279019337802262	0.20224507779939935
2.2124508867714394	0.8669582623087307	-0.11371854871422463	0.08881311159167231	-0.10288345327343999	0.12620458748490448	0.20013967365940938
2.2198846445066565	0.8661965581459846	-0.11276776727237092	0.09029297081236785	-0.10204360253230917	0.1295897187379726	0.19800171748992698
2.22734176586836	0.8654388236445185	-0.11178886577369983	0.09176141747030946	-0.1011767588025749	0.13294487702985763	0.19583144405905134
2.2348218655653067	0.8646853388263626	-0.11078196549814524	0.09321803504314398	-0.1002830798217961	0.1362693444145101	0.19362909744459686
2.2423245331752493	0.8639363858230064	-0.10974720257433314	0.09466240435774094	-0.09936273764440413	0.13956239108758134	0.19139493468159477
2.2498493422421166	0.8631922477005981	-0.10868472708973032	0.0960941057335498	-0.09841591775839967	0.1428232802108216	0.18912922365935483
2.25739584403579	0.8624532088231944	-0.10759470424795141	0.09751271814829168	-0.09744282001647749	0.14605126594546491	0.1868322455185682
2.2649635620582544	0.8617195551008799	-0.10647731552135165	0.09891781863726895	-0.09644365956916623	0.14924559203857993	0.18450429692726386
2.272551996538709	0.8609915732430503	-0.10533275836868533	0.10030898360129588	-0.09541866651642607	0.15240549476017934	0.18214568932567446
2.2801606328075135	0.8602695496642713	-0.1041612452448442	0.10168579076109463	-0.09436808491679187	0.15553020730190745	0.1797567468429312
2.287788918887237	0.8595537723083612	-0.10296300731931958	0.1030478155424402	-0.09329217601705232	0.15861895154151873	0.1773378138489289
2.295436287411807	0.8588445282336459	-0.10173829142345847	0.10439463555022035	-0.0921912154127324	0.16167094817980227	0.17488924864335778
2.303102141985433	0.8581421045724029	-0.1004873624293803	0.10572582860239112	-0.09106549507708678	0.16468541226549127	0.1724114282665169
2.3107858601493727	0.8574467878992788	-0.09921050307129821	0.1070409737975169	-0.08991532309689532	0.1676615556139349	0.16990474809537132
2.3184867945598056	0.8567588637711573	-0.09790801399452441	0.10833965224994256	-0.0887410236105572	0.17059858847626436	0.16736962195317331
2.3262042729146306	0.8560786163783782	-0.09658021397672764	0.10962144761102662	-0.08754293690076513	0.17349572073112376	0.16480648259092615
2.333937602181381	0.8554063278184004	-0.09522743936752937	0.11088594729854981	-0.086321418781621	0.17635216468399506	0.1622157806976278
2.3416860695300383	0.8547422776761026	-0.09385004402187905	0.11213274314261684	-0.08507684043033768	0.1791671365531409	0.1595979849301259
2.349448928155735	0.8540867438742299	-0.09244840194381959	0.11336142965167492	-0.08380959067130012	0.18193985259503184	0.15695358707032786
2.3572254218098885	0.8534400002173924	-0.09102290299098835	0.11457160848332759	-0.08252007199058228	0.18466953924571705	0.15428309404392504
2.3650147744625896	0.8528023169540166	-0.08957395468361273	0.11576288724311373	-0.08120870206639504	0.18735543046172948	0.15158703162218562
2.372816194918939	0.8521739600630432	-0.08810198131863865	0.11693488067855581	-0.07987591286725108	0.18999677047881278	0.1488659430311606
2.3806288715202166	0.8515551913556442	-0.08660742489684593	0.11808721035206918	-0.0785221513941712	0.1925928131507046	0.1461203909569049
2.388451991245694	0.8509462666516817	-0.08509074134750098	0.11921950790117734	-0.07714787616714354	0.19514282937941477	0.14335095093597694
2.3962847256980644	0.8503474366243952	-0.08355240298553333	0.12033141332653327	-0.07575355935961188	0.19764610335063643	0.14055821627506263
2.404126242667777	0.8497589456305508	-0.081992896044176	0.1214225770354319	-0.07433968447729733	0.20010193724005604	0.13774279394371683
2.4119757119112695	0.8491810310639467	-0.08041271918966963	0.12249266090761435	-0.07290674492996572	0.20250965372335208	0.134905302367932
2.419832302902711	0.8486139233385309	-0.07881238358425938	0.12354133819747243	-0.0714552440125705	0.20486859587672718	0.1320463720494573
2.4276951868337813	0.8480578455619561	-0.07719241209038671	0.12456829401699057	-0.06998569411432524	0.20717812839451027	0.12916664463745833
2.4355635436454888	0.8475130128893935	-0.0755533373826362	0.12557322641287033	-0.06849861494311123	0.2094376401509426	0.12626677009236595
2.4434365652553716	0.8469796322034692	-0.07389570076228853	0.12655584684389004	-0.0669945323935175	0.2116465454199966	0.12334740515166971
2.4513134627063824	0.8464579015764996	-0.07222005008793425	0.12751588106402076	-0.06547397661979897	0.21380428601443563	0.12040921027263779
2.4591934589969977	0.8459480107245075	-0.07052694070664409	0.1284530681864183	-0.06393748283897287	0.21591032934299906	0.11745285185966671
2.4670757998979145	0.8454501402842852	-0.06881693255854628	0.12936716192201425	-0.06238558866918087	0.21796417136199106	0.11447899777122619
2.4749597535492596	0.8449644618845557	-0.06709058961993485	0.13025793036272612	-0.060818833597518704	0.2199653362606952	0.11148831695193948
2.482844617980452	0.8444911377562412	-0.06534847760263283	0.1311251566183454	-0.05923775687299159	0.22191337806949823	0.10848147603886883
2.490729715238625	0.8440303211984231	-0.06359116457507592	0.13196863789213548	-0.057642898058643276	0.2238078787643001	0.10545914102543753
2.4986144017962046	0.843582156088395	-0.06181921799173708	0.13278818631670986	-0.056034794331460726	0.22564845032811873	0.10242197271104235
2.5064980648896094	0.8431467772697862	-0.060033204823610256	0.1335836281889948	-0.054413980603898196	0.22743473321847232	0.099370627496722
2.5143801286472045	0.8427243104009272	-0.05823368950540659	0.13435480420118345	-0.05278098767097063	0.2291663970728757	0.09630575441553105
2.5222600483254034	0.8423148724833392	-0.05642123458602323	0.13510156843708232	-0.05113634281720701	0.23084313864197978	0.09322799676376901
2.530137318562445	0.8419185716513764	-0.05459639820198414	0.135823788725454	-0.04948056754681607	0.23246468276919238	0.09013798829428712
2.538011469942002	0.841535507613781	-0.05275973423057499	0.13652134581057077	-0.0478141777515251	0.2340307807127366	0.08703635395569599
2.5458820691641773	0.8411657719053558	-0.050911791653297886	0.1371941328771582	-0.04613768316720504	0.23554120926119915	0.0839237092531684
2.553748724962518	0.8408094478948586	-0.049053112582638586	0.1378420555251486	-0.04445158562300334	0.2369957708557175	0.08080065733955394
2.5616110791109357	0.8404666114998733	-0.047184233820921004	0.1384650304645399	-0.04275638049945096	0.23839429083497238	0.07766779202566089
2.5694688109003514	0.8401373312661874	-0.045305685295128045	0.13906298537284087	-0.041052555356430404	0.2397366172858044	0.07452569549402176
2.5773216375650096	0.8398216686600694	-0.043417989458990155	0.13963585836994166	-0.039340589442580225	0.24102262002987587	0.07137493762261146
2.5851693089399	0.8395196785894864	-0.04152166211920713	0.14018359708256606	-0.03762095449949579	0.2422521886835257	0.06821607765352779
2.5930116117543913	0.8392314095309966	-0.03961721098403832	0.14070615842887627	-0.03589411350311916	0.24342523232831514	0.0650496620276899
2.6008483651525394	0.8389569040067352	-0.037705136354812534	0.1412035077715193	-0.03416052135102417	0.24454167775752855	0.061876225767540094
2.608679419189112	0.8386961989237551	-0.035785931145225366	0.14167561832401204	-0.03242062494199258	0.24560146828477583	0.058696292703718
2.616504658553354	0.8384493257418552	-0.033860079647067026	0.1421224708703134	-0.03067486212098881	0.2466045632487855	0.05551037360139857
2.624323991673349	0.8382163111073399	-0.03192805991932649	0.142544052643136	-0.028923663910252688	0.24755093562270514	0.05231897025940456
2.632137359109872	0.8379971768516772	-0.029990341471963864	0.1429403573539195	-0.027167452475985374	0.24844057220147656	0.049122571794249774
2.6399447256704214	0.8377919404949256	-0.028047386985524628	0.14331138431045787	-0.025406642754356286	0.24927347173391112	0.04592165757793825
2.6477460814086027	0.8376006154582265	-0.026099651872613948	0.14365713806205171	-0.023641642121804123	0.25004964423163994	0.04271669658373529
2.6555414388638843	0.83742321137086	-0.024147584798143933	0.14397762787414634	-0.02187285093472676	0.2507691098879577	0.03950814829362143
2.663330829825795	0.8372597343589349	-0.022191628351338928	0.14427286723648694	-0.020100663206747468	0.25143189806458077	0.03629646383208063
2.67111431490749	0.8371101870658223	-0.020232216519977406	0.14454287385552533	-0.018325464388848817	0.2520380473582387	0.03308208183492037
2.678891960486005	0.8369745693152232	-0.01826978039205007	0.1447876684859796	-0.01654763660359695	0.25258760305402395	0.029865437805060215
2.6866638532332905	0.8368528779733959	-0.01630474443649929	0.14500727520792592	-0.01476755534342551	0.25308061781670527	0.02664695798591682
2.6944300976221944	0.8367451071873714	-0.014337527066876783	0.14520172102377032	-0.012985590049420197	0.2535171508481862	0.023427060260752246
2.7021908107106816	0.8366512486267706	-0.012368541918914011	0.1453710354477378	-0.011202105336237334	0.25389726702119264	0.020206156204359796
2.7099461178897064	0.8365712916601984	-0.010398198908315667	0.1455152502121697	-0.009417462017271432	0.25422103626833015	0.01698465275925022
2.7176961571521208	0.836505223420272	-0.008426903137545325	0.14563439917317758	-0.007632016181040794	0.2544885334119599	0.013762950385700932
2.7254410759142123	0.8364530289569699	-0.006455055701141416	0.1457285180553235	-0.005846119986785084	0.2546998376260466	0.010541444311327941
2.7331810241707224	0.8364146913707562	-0.004483055439132895	0.1457976442310816	-0.0040601233180806995	0.25485503196955156	0.0073205273204556415
2.7409161622647606	0.8363901918379378	-0.0025112969764390916	0.14584181669279184	-0.0022743720721490734	0.25495420334555596	0.004100586471334099
2.748646651199612	0.836379509726556	-0.0005401732143302824	0.14586107585947358	-0.0004892104807846993	0.2549974420832985	0.0008820070825577703
2.7507649871631057	0.8363789915697909	-2.2422981440367584e-13	0.1458620100539522	1.5271133966751615e-12	0.25499953944368087	-6.226240226517299e-13
