# Supplementary material for: Multi-orbit lunar GNSS constellation design with distant retrograde orbit and Halo orbit combination
Source: Sci Rep. 2023 Jun 22;13:10158. doi: 10.1038/s41598-023-37348-x (PMC10287729; doi:10.1038/s41598-023-37348-x)
Supplement: Supplementary file 1 — Supplementary Information. [file 41598_2023_37348_MOESM1_ESM.zip › supplement materials of the manuscript/Figure 3/Halo Orbit/L1S/1020.csv]

Time (TU)	X (LU)	Y (LU)	Z (LU)	VX (LU/TU)	VY (LU/TU)	VZ (LU/TU)
0	0.8259470137778102	0	-0.08199470050795231	-7.843028089348966e-16	0.19594150318116785	2.674853613617569e-15
0.003837659027493293	0.8259481958545329	0.0007519486945841695	-0.0819924742828587	0.0006160363411077559	0.19593526191980934	0.0011601947618508036
0.012196943925789579	0.8259589533334989	0.002389631219787866	-0.08197221399442342	0.001957660627729678	0.1958784622381422	0.003687084376880314
0.020559302692188298	0.8259809331758445	0.0040271932071852465	-0.08193081480785357	0.003299022502788564	0.19576240190409278	0.006214040527840992
0.028925460278647	0.8260141426266948	0.00566428002370341	-0.08186825677253932	0.004639719014135127	0.19558702952835746	0.008740689602294497
0.03729566635720726	0.8260585856217462	0.007300442748463178	-0.08178452293266357	0.005979269760449015	0.19535230442576992	0.011266512984345858
0.0456701578631437	0.8261142629683444	0.00893522879972379	-0.08167959897138463	0.007317191161581776	0.19505819559856247	0.01379098691285988
0.05404915710057109	0.8261811722243654	0.01056818157618922	-0.08155347342359703	0.00865299619270218	0.19470468230383528	0.01631358194966015
0.062432872917727006	0.8262593075919711	0.01219884071113544	-0.08140613786030274	0.009986194623612115	0.19429175453145373	0.018833763387810547
0.0708214872946565	0.8263486596553538	0.013826739509234498	-0.08123758736716422	0.011316290959884803	0.19381941429615882	0.021350987296832966
0.07921516668460811	0.8264492153245673	0.015451407223071166	-0.08104782063488356	0.012642786347272403	0.1932876758311826	0.023864704036581058
0.08761405006565572	0.8265609575450441	0.017072366825798546	-0.08083684049228215	0.013965176800578672	0.19269656701172017	0.026374354798539838
0.09601824082896236	0.8266838649719169	0.01868913358129947	-0.08060465450768149	0.015282952097108128	0.19204613095825832	0.028879369358503208
0.10442781627406193	0.8268179118744946	0.02030121704237216	-0.08035127515776348	0.016595597474537642	0.19133642641655646	0.03137916912253767
0.11284281969163679	0.8269630678065021	0.02190811971856244	-0.08007672044124291	0.017902592619810063	0.19056752937209825	0.033873165002039664
0.12126325380554816	0.8271192972434375	0.023509336064359777	-0.0797810145585877	0.019203410933753908	0.18973953483703868	0.03636075575976954
0.12968908655921732	0.8272865594261275	0.025104353863521653	-0.07946418820584308	0.02049752075475783	0.18885255754402594	0.03884133005599176
0.13812024163686354	0.8274648079218627	0.026692652747659865	-0.07912627940781286	0.021784384264120486	0.18790673413769224	0.04131426402386143
0.14655659524640643	0.8276539902627388	0.028273703972394888	-0.0787673342117214	0.023063457429747303	0.18690222496210457	0.04377892076865183
0.15499798764393238	0.827854047925578	0.02984697299170329	-0.0783874067391716	0.024334192223170178	0.1858392140396358	0.04623465420986764
0.16344420941707405	0.8280649157616946	0.031411917332736856	-0.07798656028879199	0.025596035043158112	0.18471791197764775	0.04868080557953838
0.17189500265165084	0.8282865217311267	0.03296798732927574	-0.07756486787041071	0.026848427469483536	0.1835385572709002	0.05111670434435692
0.1803500674078242	0.8285187868054125	0.03451462785576804	-0.07712241242681467	0.028090807828724047	0.18230141671811195	0.053541670678309596
0.18880905302047143	0.8287616244847116	0.036051277303761786	-0.07665928779885865	0.02932261055060448	0.18100678790542024	0.05595501359715079
0.19727156387628858	0.8290149407047074	0.037577369263017774	-0.07617559895920173	0.03054326771165961	0.17965499963274337	0.05835603330433229
0.20573716199733602	0.8292786336976709	0.03909233362451089	-0.07567146234276184	0.031752210117136775	0.17824641260043783	0.06074402262011546
0.21420536469601725	0.829552593723247	0.040595596823557345	-0.07514700643702692	0.03294886770323267	0.17678142081213424	0.06311826703845938
0.22267564704571535	0.8298367029608602	0.04208658297932456	-0.07460237207541712	0.03413267066410066	0.17526045213846045	0.06547804617505881
0.23114744839972695	0.8301308355775375	0.04356471574604209	-0.07403771240506156	0.0353030511446963	0.17368396796404104	0.06782263633364013
0.2396201684192194	0.8304348574739012	0.045029418324198905	-0.07345319348282593	0.03645944347525092	0.17205246458241197	0.07015131014894511
0.2480931834455248	0.8307486267826654	0.046480117000242974	-0.07284899343635466	0.037601287195236976	0.17036647058009075	0.07246334182648498
0.2565658339651491	0.8310719933745165	0.04791623966528192	-0.07222530354315579	0.03872802610807503	0.1686265495711042	0.07475800440076343
0.26503743914279027	0.8314047993718034	0.04933721899463312	-0.07158232738180706	0.03983911101170038	0.1668332975485057	0.07703457440285578
0.2735072985411006	0.8317468792495424	0.0507424933715007	-0.07092028078447675	0.040934000638586265	0.1649873424727287	0.07929233294990116
0.2819747001019564	0.8320980602237993	0.05213150881878236	-0.0702393912416581	0.04201216337386798	0.16308934233377456	0.08153056845951838
0.29043891538611266	0.8324581621549988	0.053503718788607914	-0.06953989825386309	0.043073077297575146	0.16113998585631656	0.08374857592693523
0.29889921320303264	0.8328269982436993	0.0548585869329054	-0.06882205215390946	0.04411623253190368	0.15913998894571177	0.08594566101393833
0.30735486025805275	0.8332043752363599	0.056195587667022706	-0.06808611388221873	0.04514113185586362	0.15709009379740196	0.08812114060772755
0.3158051337655039	0.8335900941956397	0.05751420856907979	-0.06733235366488233	0.04614729271249907	0.15499106495747791	0.09027434638539669
0.32424930717033607	0.8339839500858973	0.058813948494957906	-0.0665610520072343	0.04713424592359907	0.15284369184082594	0.09240462141584606
0.33268666261406826	0.8343857325663214	0.06009431988926997	-0.06577249833682294	0.04810153761244384	0.15064878471096096	0.09451132359854493
0.3411164980580859	0.8347952266007618	0.06135485012471351	-0.0649669899986189	0.049048730348455735	0.14840717165383444	0.09659382757216727
0.3495381322913777	0.8352122130052695	0.06259508241450117	-0.06414483136779286	0.049975403940656374	0.14611969589181678	0.09865152596478265
0.3579508959338652	0.8356364683114519	0.06381457461622875	-0.06330633431147825	0.050881154643047564	0.1437872168630319	0.10068382716377648
0.366354136267309	0.8360677652969098	0.06501290009153317	-0.062451817341500994	0.05176559590172456	0.14141060766988825	0.10269015648477534
0.37474721727030896	0.8365058732896555	0.0661896478074704	-0.06158160521147062	0.05262835852103413	0.13899075377766718	0.10466995610444436
0.38312952723983534	0.836950558877675	0.0673444234487753	-0.060696027706807515	0.05346909155566172	0.13652854948303456	0.10662268671799062
0.3915004818782396	0.8374015864085517	0.06847684978392635	-0.05979541884179867	0.05428746262387653	0.1340248955299524	0.10854782799345018
0.3998595027345171	0.8378587171419841	0.0695865637155209	-0.058880118750148105	0.05508315583039065	0.13148070422692007	0.11044487337925328
0.40820603815431417	0.8383217106708153	0.07067321911491402	-0.057950471051556374	0.05585587387936818	0.12889689200168514	0.11231333472823267
0.41653954459276626	0.8387903241936536	0.07173648430625175	-0.05700682451171734	0.05660533632387667	0.12627438390632725	0.11415273782043181
0.4248594959998747	0.8392643133088681	0.07277604329150525	-0.056049531659410436	0.05733128050169396	0.1236141096793468	0.11596262427510141
0.4331653848600027	0.8397434323632684	0.07379159579828577	-0.05507894828778805	0.05803346160584836	0.12091700228179669	0.11774255148692851
0.4414566950977702	0.8402274331490189	0.0747828539647878	-0.05409543631284693	0.058711650454056616	0.11818400577824138	0.11949208662884074
0.4497329390125884	0.8407160672903392	0.07574954684388398	-0.05309935915760789	0.059365636660338526	0.11541606246456432	0.12121081436777888
0.45799361506818526	0.8412090840259364	0.07669141536724229	-0.05209108648412602	0.05999522525254024	0.11261412598935716	0.12289832779033893
0.4662382353634878	0.8417062320516392	0.07760821565233737	-0.051070990678316275	0.06060023899994081	0.10977915157572768	0.12455423405167682
0.47446629624436243	0.842207257985974	0.07849971575471569	-0.05003945023430524	0.06118051633216976	0.10691210543554976	0.12617814832862917
0.4826773084140837	0.8427119084065633	0.07936569910360593	-0.048996845823366206	0.061735913688887714	0.10401395387288845	0.12776969981194677
0.49087075470681246	0.8432199274844503	0.08020596009379306	-0.047943565428409135	0.06226630275784715	0.10108567760474765	0.1293285234235086
0.49904612018219974	0.843731059024854	0.08102030750752638	-0.046880000408289796	0.06277157280300047	0.09812826089349191	0.13085426581001472
0.5072028758544936	0.8442450456723187	0.0818085629884997	-0.04580654741485315	0.06325162979320985	0.09514269696960827	0.13234658229024057
0.5153404674262915	0.8447616283891143	0.0825705602604946	-0.044723609783600494	0.06370639607914995	0.09212999201960034	0.13380513505282393
0.5234583378406633	0.8452805480783162	0.08330614756047737	-0.04363159444006993	0.0641358120001833	0.08909115672476384	0.13522959748990163
0.5315559042091128	0.8458015443257692	0.0840151857322476	-0.04253091483805309	0.06453983486720066	0.08602721460324357	0.13661965028627018
0.5396325615369665	0.8463243558292296	0.0846975489613353	-0.04142199038637195	0.06491843956452491	0.08293920061398592	0.13797498249399567
0.5476876926990745	0.8468487212518273	0.0853531259385974	-0.0403052449617409	0.0652716193371501	0.07982815723880869	0.1392952935520359
0.5557206616010965	0.847374378998867	0.08598181954402884	-0.03918110769650354	0.0655993857215827	0.07669513692318329	0.14058029243097026
0.5637308005145307	0.8479010666008752	0.08658354622510192	-0.03805001463715977	0.06590176837474003	0.0735412069790646	0.14182969605825463
0.5717174356164282	0.8484285226088072	0.08715823830002503	-0.0369124050196503	0.06617881638594549	0.07036743950891018	0.14304323379742828
0.579679869132619	0.8489564856542864	0.08770584285506991	-0.03576872360537964	0.06643059779617311	0.06717491824841391	0.14422064499912424
0.5876173963853862	0.8494846958114226	0.08822632320917619	-0.03461941806194233	0.06665720036917905	0.06396473161474403	0.14536168195262256
0.5955292898100185	0.8500128937763902	0.0887196580373569	-0.03346494105526047	0.06685873123714732	0.06073797892856227	0.14646610789216932
0.6034148190033015	0.8505408224442067	0.08918584286714679	-0.032305747123921605	0.06703531757092089	0.057495762088362455	0.14753370022454818
0.611273248863552	0.8510682270360692	0.0896248899888264	-0.031142292671253024	0.06718710646773604	0.05423918596481072	0.14856425044214258
0.6191038379998857	0.8515948552397498	0.09003682840499953	-0.029975035926222797	0.06731426485359455	0.05096935873204638	0.14955756413078525
0.6269058520944907	0.8521204583537353	0.09042170451413221	-0.028804434659865874	0.06741697956473862	0.047687385927288155	0.1505134628336535
0.6346785576427663	0.8526447911100608	0.09077958164881053	-0.0276309467956906	0.06749545699064433	0.04439437262408654	0.15143178330462512
0.6424212373453198	0.8531676129492486	0.09111054061556123	-0.0264550277591179	0.06754992292739197	0.04109141647077962	0.15231237935175682
0.6501331835871111	0.8536886878106917	0.09141467909005245	-0.02527713110552799	0.06758062207140039	0.037779609926431534	0.1531551209356518
0.6578137146145516	0.8542077854445771	0.09169211191185894	-0.024097705694444905	0.06758781759704598	0.034460032795693575	0.15395989577627567
0.6654621695583893	0.8547246812826234	0.0919429703867197	-0.022917196068066775	0.06757179049481235	0.031133753758600665	0.154726608454484
0.673077923336645	0.8552391576365472	0.0921674022291244	-0.021736039776106192	0.06753283884962356	0.027801823296383556	0.15545518150687526
0.6806603801316616	0.8557510034310626	0.09236557067195425	-0.020554667996751656	0.06747127703946554	0.024465275884390906	0.15614555420835688
0.6882089746718156	0.8562600144467409	0.09253765386142733	-0.019373504980350675	0.06738743493952866	0.021125128868031633	0.15679768218858078
0.6957231844805607	0.856765994282918	0.0926838444127416	-0.018192965779298235	0.06728165692040662	0.017782376471460838	0.1574115378811874
0.7032025289905033	0.857268754411851	0.09280434852278799	-0.01701345602889627	0.06715430086266803	0.014437989571116623	0.15798710964241228
0.7106465686923354	0.8577681142149753	0.0928993850945807	-0.015835371750739447	0.067005737181445	0.01109291552060284	0.1585244008889919
0.7180549167256053	0.8582639018312391	0.0929691849702473	-0.014659097204808904	0.06683634756062987	0.007748072408846179	0.15902343006069247
0.7254272276207622	0.8587559534497843	0.09301398982736196	-0.013485006377729897	0.06664652410776524	0.004404353614607934	0.15948422886392644
0.7327632087519582	0.8592441141029419	0.09303405132336824	-0.012313460898763562	0.0664366680251323	0.0010626221874488876	0.15990684208538822
0.7400626116410431	0.8597282370907536	0.09302963005583523	-0.011144811183316302	0.06620718875306858	-0.0022762856156122004	0.16029132604605667
0.7473262126077631	0.8602082486527782	0.09300098914602913	-0.009979238698852814	0.06595846801401842	-0.005612011859339721	0.16063779201613337
0.7545582505427816	0.8606843067668336	0.09294835518494046	-0.008816361922280181	0.06569075167353908	-0.008945811328064868	0.1609464785154394
0.7617585907992954	0.8611562835125692	0.09287195664337262	-0.007656495244485965	0.0654044246476566	-0.01227694708363447	0.16121738828941162
0.7689271116596287	0.8616240564973365	0.09277202818454695	-0.006499947453976341	0.06509987869884967	-0.01560469274307447	0.16145053004996895
0.7760637114933971	0.8620875093163274	0.09264881018625437	-0.0053470204968351365	0.06477751161791834	-0.01892833571127014	0.1616459185156349
0.7831683184698178	0.8625465321553896	0.09250254806571305	-0.004198007823423132	0.06443772616589931	-0.022247181657427804	0.161803574285944
0.7902408743725462	0.8630010207045578	0.0923334920762082	-0.0030531969322517925	0.06408093020738759	-0.0255605469000805	0.16192352304178922
0.797281343742085	0.8634508767103161	0.09214189669796316	-0.001912867834794485	0.06370753572661304	-0.028867762557194754	0.16200579548526334
0.8042897079046905	0.8638960075428188	0.09192802033731598	-0.0007772939739262581	0.06331795856511221	-0.0321681716241817	0.16205042693741717
0.8112659643894863	0.8643363261079554	0.09169212495721472	0.0003532577185765785	0.06291261793602626	-0.03546112854097114	0.16205745712005765
0.8182101197914342	0.8647717503443719	0.09143447597724919	0.0014785256941418402	0.06249193635648424	-0.03874599564089445	0.16202693000696516
0.825122619643633	0.8652022298518072	0.09115532395414848	0.002598323431820561	0.06205631162036753	-0.04202234687506308	0.16195888841408923
0.8320035928346595	0.865627698322375	0.0908549315277563	0.0037124169366301975	0.06160616159407292	-0.045289610266694244	0.16185337583207735
0.83885307631438	0.8660480879177618	0.0905335676109455	0.004820561163484074	0.06114191229322627	-0.04854717310300066	0.16171043998828796
0.8456711161064292	0.8664633355644239	0.09019150356649407	0.005922516396919375	0.06066399147992483	-0.05179442944920441	0.16153013269757688
0.8524577549146236	0.8668733821438975	0.0898290136517078	0.007018046257911846	0.06017282916760132	-0.055030774017441234	0.16131251032317012
0.8592130410103804	0.8672781729863968	0.0894463744668605	0.008106919153318052	0.059668856681201886	-0.058255606167039516	0.16105763380330834
0.8659370167344264	0.8676776571294793	0.0890438654869411	0.009188906435593152	0.05915250718347294	-0.06146832420000642	0.16076556933046107
0.8726297259191428	0.8680717877192283	0.08862176859362958	0.010263783619015747	0.05862421483416266	-0.06466832869404998	0.16043638845105904
0.8792911980130442	0.8684605210331163	0.0881803690469336	0.011331327854969594	0.0580844157612729	-0.06785501472165041	0.1600701692694769
0.8859214575534664	0.8688438170113929	0.08771995496058776	0.012391319493441699	0.05753354709141607	-0.07102777620545672	0.15966699660286884
0.8925205168303197	0.8692216387991915	0.08724081784333304	0.013443540952403011	0.05697204730095701	-0.07418600226825622	0.1592269629895453
0.89908837332191	0.8695939525815894	0.0867432529096133	0.014487776369795832	0.056400356225408094	-0.07732907589642285	0.15875016960917276
0.9056250104008765	0.8699607276098301	0.08622755917337598	0.015523811788928771	0.05581891479178662	-0.08045637420826927	0.15823672704281808
0.9121303923633061	0.8703219359114179	0.08569404000013466	0.016551434455771456	0.055228165249957106	-0.08356726605048348	0.15768675651935526
0.9186044686935148	0.8706775525222485	0.08514300294767674	0.017570433593569544	0.05462855058019521	-0.08666111406090025	0.15710039049075228
0.925047161999646	0.8710275548211501	0.08457476098835082	0.018580598617867507	0.05402051539456388	-0.08973726897900473	0.15647777469350546
0.9314583828324663	0.8713719233440292	0.08398963145361955	0.019581721597151353	0.05340450434086253	-0.09279507685910449	0.15581906781855565
0.9378380116908641	0.8717106408111814	0.08338793784467294	0.020573594576948972	0.052780963572746795	-0.09583387067269528	0.15512444432193248
0.9441859084577992	0.8720436926517913	0.08277000925265131	0.02155601122504185	0.05215033963276424	-0.09885297507586498	0.1543940946667115
0.9505019117595822	0.8723710669735452	0.0821361806247243	0.022528766901806767	0.05151307924885502	-0.10185170642297564	0.15362822647656565
0.9567858382098666	0.8726927545278609	0.08148679304513377	0.023491658727215866	0.0508696291317904	-0.10482937279211851	0.15282706573136895
0.9630374812339906	0.8730087486558158	0.08082219406546966	0.024444485599056785	0.050220435806468136	-0.10778527388223363	0.1519908580489595
0.9692566184535165	0.8733190456616422	0.08014273709755933	0.025387049522150037	0.04956594452988997	-0.11071870501846784	0.15111986878277103
0.9754430050408881	0.873623644469361	0.07944878226024174	0.02631915480138855	0.048906599639024786	-0.11362895457930018	0.15021438493120304
0.9815963812584738	0.8739225469879515	0.0787406956791237	0.027240609396790474	0.048242843400634866	-0.11651530818241773	0.14927471507697443
0.987716473935327	0.8742157581559593	0.07801884936824113	0.02815122534559384	0.04757511545793487	-0.11937705004209677	0.14830119000837697
0.993802999316241	0.8745032860419747	0.07728362090875597	0.029050819383347696	0.0469038521086077	-0.12221346500873616	0.1472941630327745
0.9998556655489178	0.8747851419141601	0.0765353931148792	0.02993921349885689	0.04622948560076015	-0.1250238404664168	0.1462540102202317
1.0058741791694066	0.87506134047896	0.07577455313803262	0.030816236056246817	0.04555244296132411	-0.12780747009847035	0.14518112979782527
1.0118582452984668	0.8753318998082525	0.07500149227641065	0.0316817219688741	0.044873145506101685	-0.13056365473088832	0.14407594244371733
1.0178075745141173	0.8755968415577077	0.07421660488550838	0.03253551382355828	0.0441920075912599	-0.13329170626046152	0.14293889024032488
1.02372188790093	0.8758561910748108	0.07342028741941678	0.033377462695031536	0.04350943555086358	-0.13599095069256872	0.14177043568939846
1.0296009170142655	0.8761099772656242	0.07261293809350254	0.034207428202533405	0.042825827220722125	-0.1386607288222503	0.14057106154433383
1.0354444151203164	0.8763582329343313	0.07179495495401696	0.0350252801285552	0.04214157016124951	-0.1413004020015667	0.13934126819142933
1.0412521558375267	0.8766009945521305	0.07096673558475806	0.03583089820351781	0.04145704134459784	-0.14390935209429187	0.13808157332580856
1.0470239368033578	0.8768383022347931	0.07012867610415174	0.036624172573783816	0.04077260628402417	-0.14648698367117896	0.1367925104973043
1.0527595896422224	0.8770701999564562	0.06928116917272463	0.03740500508036321	0.04008861742959887	-0.14903272891218744	0.13547462600318386
1.0584589743767143	0.8772967351087245	0.0684246042156283	0.0381733083550557	0.03940541443483805	-0.15154604546801	0.13412847907910097
1.0641219897460203	0.8775179586984787	0.06755936529155691	0.03892900705497897	0.038723322566101934	-0.15402642131742755	0.13275463835572437
1.0697485703758698	0.8777339250036678	0.06668583087887266	0.03967203726650034	0.03804265271530357	-0.1564733736896746	0.13135368119819707
1.0753386926410673	0.8779446915665161	0.06580437233878382	0.04040234704225513	0.03736370041017439	-0.1588864517174436	0.12992619087378401
1.0808923748545012	0.8781503189563725	0.06491535322633067	0.041119896139273464	0.03668674554760227	-0.1612652364893212	0.12847275496955643
1.0864096747930627	0.8783508704382074	0.06401912905471017	0.041824655396683515	0.0360120525006666	-0.16360933989821588	0.12699396450108089
1.0918906967617903	0.8785464119910287	0.06311604553243569	0.042516607312777524	0.0353398691061976	-0.16591840746895298	0.12549041044816467
1.097335581522269	0.8787370117070763	0.062206439606717547	0.04319574441486225	0.034670427793313766	-0.1681921138302397	0.12396268487102981
1.102744520845015	0.8789227400726071	0.06129063647029152	0.0438620707170627	0.034003943736698905	-0.17043016847426712	0.12241137525468074
1.108117738404425	0.8791036690725724	0.0603689522063897	0.044515598957918394	0.033340617188874724	-0.17263230737060337	0.12083706827105431
1.113455502470972	0.8792798724151304	0.0594416911523082	0.04515635179265614	0.03268063194381077	-0.1747982977909919	0.11924034463875424
1.1187581212940114	0.8794514251562432	0.05850914618182624	0.0457843608136436	0.03202415596679923	-0.17692793583288083	0.11762177885346309
1.1240259332809917	0.8796184031844294	0.0575716000029579	0.04639966499673906	0.03137134271003664	-0.17902104191978996	0.11598194073157556
1.1292593165727747	0.8797808833449501	0.05662932308828603	0.04700231144920113	0.030722330059451266	-0.181077464062911	0.11432139110615659
1.1344586797363598	0.8799389429638985	0.0556825749650667	0.04759235392418943	0.030077241648386543	-0.1830970735065342	0.11264068335137453
1.1396244624801455	0.8800926597086987	0.05473160378502219	0.04816985253002049	0.02943618695668446	-0.18507976437927356	0.1109403619274568
1.1447571287096359	0.8802421112303966	0.053776647337259745	0.04873487258681918	0.028799262382444686	-0.1870254503770487	0.10922096350631613
1.1498571709458825	0.8803873751575666	0.05281793201335218	0.04928748476865719	0.028166550923027767	-0.1889340658113081	0.10748301445387244
1.1549251066062431	0.8805285288542344	0.05185567329116892	0.049827764333037414	0.02753812288252909	-0.1908055634886933	0.10572703102333991
1.1599614672186596	0.880665649006578	0.05089007763906995	0.050355789648964526	0.026914037468120537	-0.19263991009157924	0.10395352220854774
1.1649668075338513	0.8807988117776895	0.04992134068358772	0.05087164286881927	0.0262943419288455	-0.19443708893800932	0.10216298580919536
1.1699417003695936	0.8809280925662879	0.04894964809025354	0.05137540906781803	0.025679072472980034	-0.19619709740818597	0.10035590943565682
1.1748867263444045	0.881053565660706	0.04797517752429534	0.051867174932653484	0.025068255820033365	-0.19791994272613075	0.09853277360834951
1.1798024871967396	0.8811753045112245	0.0469980960195345	0.05234702984195339	0.0244619078401892	-0.1996056460674491	0.0966940463266673
1.18468959021023	0.881293381268147	0.04601856303694911	0.05281506405892178	0.02386003576694842	-0.20125423653121954	0.09484018827091201
1.1895486521350647	0.8814078668332559	0.04503672973245886	0.05327136890904999	0.023262637998711727	-0.202865752017824	0.09297165097346125
1.1943802974394047	0.8815188307716298	0.04405273935182304	0.05371603639861543	0.022669704600101665	-0.20444023812322493	0.09108887711064056
1.1991851542807743	0.881626341182274	0.04306672811839536	0.05414915865057546	0.022081218078905604	-0.20597774635239197	0.08919230177523471
1.203963861135947	0.8817304648147258	0.042078823951787775	0.054570828318300874	0.021497152853500356	-0.2074783357762645	0.08728234960309768
1.2087170591780123	0.8818312668668026	0.04108914811005669	0.05498113770849684	0.02091747646406873	-0.20894207008990287	0.08535943752510282
1.2134453843680384	0.8819288108054916	0.04009781696451537	0.055380177969951906	0.02034215080275984	-0.21036901485076487	0.08342397787991457
1.2181494841387028	0.8820231587031503	0.03910493863596881	0.05576804038102853	0.019771130343818864	-0.21175924219881642	0.08147637152564648
1.2228299993839549	0.8821143708520675	0.038110616887794796	0.0561448146863624	0.01920436459379876	-0.213112825019534	0.07951701510482381
1.2274875735230555	0.8822025059468441	0.03711494936350348	0.05651058974723705	0.01864179723823141	-0.21442983935691434	0.07754629730508004
1.2321228500073693	0.8822876210284648	0.0361180282454358	0.056865453215190584	0.01808336668942824	-0.21571036332234006	0.07556459985393803
1.2367364683990607	0.8823697714131374	0.035119941244571	0.05720949113315594	0.017529006795103753	-0.2169544757184841	0.07357229921508869
1.241329068102428	0.8824490107652558	0.03412077095047306	0.057542788134629465	0.01697864661740734	-0.21816225680795437	0.07156976504431668
1.2459012833578462	0.8825253910154587	0.03312059607046097	0.05786542699383161	0.016432211255574973	-0.2193337867260578	0.06955736242660064
1.2504537473453776	0.8825989624407623	0.03211949069550376	0.058177488855036166	0.01588962156816134	-0.2204691463418638	0.06753545018213057
1.2549870888986876	0.8826697736186352	0.031117525174629544	0.05847905293172836	0.015350794773981396	-0.22156841618971015	0.06550438240894128
1.2595019349053869	0.8827378714766633	0.030114765744751974	0.058770196610153105	0.014815644367129897	-0.22263167686173446	0.06346450753188036
1.2639989073852225	0.8828033012590648	0.029111275334658824	0.05905099520018057	0.014284080658604259	-0.2236590081089064	0.06141616974020966
1.2684786259313867	0.8828661065768159	0.02810711318141565	0.05932152204390986	0.013756010674630994	-0.22465048924070122	0.05935970802606745
1.272941703656274	0.8829263293644977	0.027102335896455314	0.05958184822551538	0.01323133881616089	-0.22560619806034765	0.057295458193926736
1.2773887499509833	0.8829840099368378	0.026096997010074174	0.05983204271107711	0.012709966706833473	-0.22652621136881793	0.055223751773872155
1.281820370424252	0.8830391870024304	0.025091147140024396	0.060072172307799016	0.012191793369787818	-0.22741060480556063	0.053144916211882054
1.2862371647379944	0.8830918976533084	0.02408483463929137	0.06030230151993649	0.011676715643667544	-0.22825945230405872	0.05105927606393064
1.290639727595443	0.8831421773965297	0.023078105530944987	0.060522492589566816	0.011164628223022392	-0.22907282622388062	0.0489671527312922
1.2950286575040004	0.8831900602656074	0.02207100164885836	0.060732805892759895	0.010655422794466294	-0.22985079879794468	0.046868860452727354
1.299404537923142	0.8832355786250716	0.021063565105206333	0.060933298992232314	0.010148990374852262	-0.2305934386100457	0.04476471547301985
1.3037679527064656	0.8832787633631195	0.020055834908319695	0.061124027393949	0.009645219657798182	-0.23130081336699634	0.04265502889679144
1.308119480966852	0.8833196438492114	0.019047848284147566	0.061305044277594	0.009143997749019934	-0.2319729888788059	0.04054010932366324
1.3124596980977876	0.8833582479603659	0.018039640586100244	0.06147640053157242	0.008645210182055635	-0.23261002916320062	0.03842026255263632
1.3167891739528255	0.8833946020811363	0.017031245861959476	0.06163814467489805	0.008148741256935502	-0.23321199612917626	0.036295792671749164
1.3211084747242878	0.8834287311371886	0.01602269656068655	0.061790322931654096	0.007654473949394523	-0.23377894982695668	0.03416700134621538
1.3254181639672378	0.8834606586170123	0.01501402343103525	0.06193297925702254	0.007162289916639512	-0.23431094851870943	0.032034187506936575
1.3297188011563152	0.8834904065739972	0.014005255994902788	0.06206615527924625	0.006672069781824382	-0.23480804843562736	0.02989764825733529
1.334010941407915	0.8835179956397906	0.012996422749511015	0.06218989029519096	0.0061836932808216356	-0.2352703037341031	0.02775767921625931
1.3382951378996204	0.8835434450536143	0.011987550732780863	0.062304221341325315	0.005697039099536392	-0.2356977667340871	0.02561457351214319
1.3425719384483117	0.8835667726538564	0.010978666460135345	0.062409183099180816	0.005211985372998439	-0.23609048753937195	0.02346862369002865
1.3468418914113247	0.8835879949234776	0.00996979466351721	0.0625048080462679	0.0047284091231464985	-0.23644851457602675	0.02132011895194239
1.3511055348654435	0.8836071269470502	0.008960960975774493	0.0625911262129529	0.004246187589778653	-0.23677189365681	0.019169350795765962
1.3553634120973619	0.8836241824979141	0.007952188396902427	0.06266816552926693	0.0037651965795075363	-0.23706066925487948	0.01701660541449413
1.3596160602673093	0.8836391739922098	0.006943500097947813	0.062735951575475	0.0032853118506001077	-0.23731488354569388	0.01486216959559836
1.3638640123832118	0.8836521125127076	0.005934919081033935	0.0627945076506791	0.002806408987514433	-0.2375345766402305	0.012706329931056439
1.3681078009563925	0.8836630078305661	0.004926467434448163	0.0628438548361176	0.0023283630862015667	-0.2377197867998408	0.01054937115649554
1.3723479577506223	0.8836718684091017	0.003918166511692241	0.06288401198076732	0.0018510488794735015	-0.2378705503606256	0.008391576462948866
1.3765850119594167	0.8836787014058619	0.0029100374846224115	0.0629149956827367	0.001374341037398204	-0.23798690164266204	0.006233228612792602
1.3808194883335534	0.8836835126795962	0.001902101909039551	0.06293682029639287	0.0008981144714674356	-0.23806887295666956	0.004074611086047399
1.3850519135613477	0.8836863068057765	0.0008943803244350363	0.06294949798186975	0.00042224370993451275	-0.23811649477085484	0.0019160050166075501
1.3892828114451057	0.8836870870742211	-0.00011310648105704378	0.06295303867694585	-0.00005339646720175557	-0.23812979558714104	-0.00024230816435988345
1.3935127026323044	0.8836858554978079	-0.0011203372898233037	0.06294745012272392	-0.0005289309064054497	-0.2381088020203764	-0.0024000464050759045
1.397742749868628	0.8836826121732413	-0.0021274439442760234	0.06293273495332564	-0.0010045565501388635	-0.23805352785065984	-0.004557255838943254
1.401973879377553	0.8836773550553262	-0.0031345018643600658	0.06290888967029136	-0.0014804436367403004	-0.23796397016511814	-0.006713861844270223
1.4062066114097485	0.8836700808503544	-0.004141489556859571	0.06287590870186668	-0.0019567165706288765	-0.23784012460778878	-0.008869582326673058
1.4104414694661425	0.8836607849858498	-0.005148385947476267	0.0628337842745316	-0.0024334998352913335	-0.23768198489899076	-0.011024136297990964
1.414678977174102	0.8836494616109912	-0.006155169521233234	0.0627825064271742	-0.002910917549891921	-0.2374895428913853	-0.013177242100877458
1.4189196620172266	0.8836361035824868	-0.007161819091665815	0.06272206296284386	-0.003389093797025085	-0.23726278839264867	-0.015328619118870212
1.423164047275634	0.8836207024850837	-0.008168311770097803	0.0626524395607122	-0.0038681516206793384	-0.2370017095900549	-0.017477983502192904
1.4274126573179176	0.8836032486169445	-0.00917462410779403	0.06257361973221684	-0.0043482135269598265	-0.23670629289078343	-0.019625050682262335
1.43166602830034	0.8835837309334685	-0.0101807345081275	0.062485584593509204	-0.00482940259917361	-0.23637652207538218	-0.02176954058098267
1.4359246865464486	0.8835621371315939	-0.011186617987191793	0.06238831327551412	-0.0053118399578253725	-0.23601237984130194	-0.02391116650330405
1.440189165312129	0.8835384535739544	-0.01219225002440036	0.062281782614282535	-0.005795646556898556	-0.23561384664967314	-0.026049643424342208
1.444459998187105	0.8835126653109828	-0.013197604880199613	0.06216596728689105	-0.0062809423377981986	-0.23518090124219185	-0.02818468447657474
1.4487377248323228	0.8834847560384775	-0.014202656824384968	0.062040839660403295	-0.006767846779843266	-0.23471352008492177	-0.03031600363298521
1.4530228846321314	0.8834547081258833	-0.01520737851677664	0.06190636996201401	-0.0072564780762752225	-0.23421167801349124	-0.03244331234258143
1.457316021577609	0.8834225025759485	-0.01621174202995628	0.06176252614453693	-0.007746953584560042	-0.23367534773993168	-0.03456632177863472
1.4616176771906433	0.8833881190683835	-0.0172157170680221	0.06160927413087559	-0.008239388910180266	-0.23310450077351805	-0.036684739154993776
1.4659284030010575	0.8833515358535112	-0.01821927375510995	0.06144657739228792	-0.008733899223161892	-0.2324991058584594	-0.03879827369995347
1.470248750819299	0.8833127298137086	-0.01922238022939275	0.06127439727930893	-0.009230598034492854	-0.23185913021764792	-0.04090663165597076
1.4745792746157607	0.8832716764406744	-0.020225002954971667	0.0610926929793972	-0.009729597294067754	-0.23118453940330597	-0.0430095170344987
1.478920527199745	0.8832283498602266	-0.021227105827533694	0.0609014216879563	-0.010231006886776004	-0.2304752979390054	-0.045106629843559086
1.4832730758426753	0.8831827226637206	-0.022228653646292385	0.06070053792952545	-0.010734936315459187	-0.22973136681109196	-0.04719767344889384
1.487637481465819	0.8831347661016825	-0.023229607172062995	0.060489994481515486	-0.01124149217286521	-0.22895270690224875	-0.04928234432919138
1.4920143168610485	0.8830844498818875	-0.02422992718489738	0.06026974155657024	-0.011750780121586256	-0.22813927597006098	-0.05136034065606113
1.496404147257429	0.8830317423735957	-0.0252295698944241	0.060039727772294126	-0.01226290250379969	-0.22729103223678074	-0.053431352853958766
1.5008075543610861	0.8829766103160098	-0.02622849229026415	0.05979989895284988	-0.01277796100325556	-0.2264079299688404	-0.05549507482385913
1.5052251159752015	0.882919019043173	-0.027226647348402078	0.0595501991921069	-0.013296054130896278	-0.22548992340350899	-0.057551194115066914
1.5096574153398548	0.882858932361467	-0.028223986019334596	0.05929057040043967	-0.013817278167633019	-0.22453696507619772	-0.05959939617735442
1.5141050385090962	0.8827963125697867	-0.02922045648934319	0.059020952476733744	-0.014341726707515429	-0.22354900645098139	-0.06163936296829191
1.5185685768225137	0.8827311204123797	-0.030216004589411274	0.058741283191295644	-0.014869490794290518	-0.22252599748625518	-0.06367077392868507
1.5230486273083919	0.8826633150559506	-0.031210573729661815	0.058451498177668794	-0.015400658812237882	-0.2214678866000642	-0.06569330597967488
1.5275457848013279	0.8825928541977269	-0.03220410300325489	0.058151531483959115	-0.015935315386332066	-0.22037462267093272	-0.06770662982019693
1.53206065236081	0.8825196938977471	-0.03319652935391769	0.05784131494667387	-0.016473542446489322	-0.21924615273398973	-0.0697104144990087
1.536593837184124	0.8824437886248372	-0.034187786509342254	0.05752077848245115	-0.017015418570457436	-0.21808242302938605	-0.07170432539956534
1.5411459475245772	0.8823650912985529	-0.03517780415859835	0.05718985035833916	-0.017561018433971527	-0.21688337995775825	-0.07368802276160097
1.5457175944186878	0.8822835532547193	-0.036166508188190546	0.05684845713814401	-0.01811041282817136	-0.21564896985004764	-0.0756611623523024
1.5503093946688598	0.8821991241825892	-0.037153821174552536	0.05649652351396903	-0.01866366882627149	-0.21437913832181713	-0.07762339663744623
1.5549219626696427	0.8821117522672317	-0.03813966047561262	0.05613397299388974	-0.019220848600799676	-0.21307383271038338	-0.07957437118794347
1.5595559165922843	0.8820213840760776	-0.03912393942626569	0.05576072751818028	-0.019782009961234914	-0.21173300063008046	-0.08151372728849028
1.564211877576286	0.8819279645680276	-0.04010656701417198	0.05537670758996396	-0.020347206047532363	-0.21035659038246668	-0.08344110151292747
1.5688904704117628	0.8818314370751107	-0.04108744787307448	0.05498183229145594	-0.020916485198296014	-0.20894455094648767	-0.0853561259364753
1.5735923148567426	0.881731743484162	-0.042066480326619714	0.05457602011304106	-0.021489889671246546	-0.20749683485885478	-0.08725842457047078
1.5783180331863553	0.8816288240915632	-0.04304355785277892	0.054159188437348675	-0.02206745633060277	-0.20601339626504073	-0.08914761650753404
1.5830682480928984	0.8815226176519959	-0.044018568510305625	0.053731253818560046	-0.022649216158907175	-0.20449419181000844	-0.09102331507532546
1.5878435772195045	0.8814130615142499	-0.04499139370165719	0.053292132601256155	-0.023235193347518564	-0.20293918270866515	-0.09288512575849309
1.5926446398402254	0.8813000914886943	-0.04596190943497938	0.052841740452168655	-0.023825405870189213	-0.20134833294097204	-0.09473264894243902
1.597472052762516	0.8811836419562682	-0.04692998537259475	0.05237999286097537	-0.024419864733726006	-0.19972161087457968	-0.09656547840277291
1.6023264201044882	0.8810636461472877	-0.047895482707897015	0.051906806291595435	-0.025018572464209243	-0.19805899313506248	-0.09838319765567792
1.6072083471330705	0.880940035842988	-0.048858256873988544	0.05142209703572072	-0.025621524554256356	-0.19636046036187474	-0.10018538546662328
1.6121184302527538	0.8808127416551906	-0.04981815547511135	0.05092578234975073	-0.026228707972309754	-0.19462600098965216	-0.10197161232250947
1.617057254264352	0.8806816931498063	-0.05077501772760526	0.05041778094677956	-0.026840100562503213	-0.19285561271139998	-0.10374143982566474
1.6220254005680523	0.8805468186829662	-0.051728676028048905	0.04989801236326746	-0.02745567180071032	-0.19104929999853312	-0.10549442402770272
1.6270234350564934	0.8804080457801333	-0.05267895359604341	0.04936639841767093	-0.028075381038366484	-0.18920707888837643	-0.1072301115103083
1.6320519120399641	0.8802653011032838	-0.05362566526044298	0.04882286304872108	-0.028699177732772647	-0.1873289760852189	-0.10894804131899345
1.6371113657494074	0.8801185107713226	-0.05456861590754623	0.04826733348629686	-0.029327000142693047	-0.18541503264613443	-0.11064774264407605
1.6422023177834593	0.8799676002386032	-0.05550760196208809	0.04769973971598456	-0.029958776008604384	-0.18346530173381861	-0.11232873802921779
1.6473252703609862	0.8798124945834556	-0.05644241021630466	0.04712001548371886	-0.030594421481025372	-0.18147985165979688	-0.11399054177581579
1.6524807016349106	0.8796531187619797	-0.057372817119557475	0.04652809912668027	-0.031233840315604958	-0.1794587682649509	-0.11563265924764861
1.657669069770938	0.8794893976047147	-0.05829858969312009	0.045923933417914065	-0.03187692416968016	-0.1774021538877414	-0.11725458907101909
1.6628908068978738	0.8793212561313563	-0.059219484633038874	0.04530746656960914	-0.03252355165857143	-0.17531013026041914	-0.11885582212836043
1.6681463148375604	0.8791486198342694	-0.06013524781106855	0.04467865307427211	-0.03317358765371302	-0.17318284078767554	-0.12043584131019301
1.6734359683901283	0.8789714147276805	-0.061045615138898696	0.04403745365664476	-0.03382688353870415	-0.1710204497715116	-0.12199412363650936
1.6787601109700114	0.878789567652345	-0.06195031211558951	0.04338383613086446	-0.034483276542945	-0.16882314467255674	-0.1235301400847942
1.6841190530469052	0.8786030065032864	-0.06284905391672764	0.04271777593767194	-0.035142589451347954	-0.1665911372424622	-0.12504335636760341
1.6895130681857609	0.8784116605541257	-0.06374154512831337	0.042039256988491265	-0.0358046300509137	-0.1643246656429334	-0.12653323311643183
1.6949423942887867	0.8782154606117943	-0.06462748039677575	0.04134827186648341	-0.03646919125228356	-0.16202399437215056	-0.12799922760299828
1.7004072300272965	0.8780143393491245	-0.06550654431378317	0.0406448226254277	-0.03713605065712301	-0.15968941616021703	-0.12944079415955995
1.7059077379017071	0.8778082314050679	-0.06637841241381341	0.03992892073732582	-0.03780497097506183	-0.15732125100471375	-0.13085738641449823
1.7114440352273732	0.8775970739408256	-0.06724275027778093	0.03920058859499461	-0.038475699011311926	-0.15491985033369868	-0.13224845640895555
1.717016206299893	0.8773808064064094	-0.06809921601654588	0.03845985824287569	-0.039147967271090454	-0.15248559198494782	-0.13361345916343936
1.722624291624083	0.8771593711743795	-0.0689474591560301	0.03770677308550399	-0.03982149282041982	-0.15001888501500102	-0.13495185136760718
1.7282682929891942	0.8769327135777435	-0.06978712203746484	0.03694138750571233	-0.040495978114514594	-0.14752016759727107	-0.13626309408995774
1.733948172453726	0.8767007821799935	-0.0706178402780993	0.03616376726075038	-0.04117111113133986	-0.144989907487245	-0.13754665391515478
1.7396638586435442	0.8764635287445589	-0.07143924430656026	0.03537398885171699	-0.04184656641566286	-0.14242859915576403	-0.13880200567650405
1.7454152419763518	0.8762209086503795	-0.0722509592689315	0.03457214037706079	-0.042522004843946935	-0.13983676577233473	-0.1400286325918757
1.7512021817738839	0.8759728808134998	-0.0730526066546757	0.03375832072356925	-0.043197074835890976	-0.13721495580898796	-0.14122602897093747
1.7570245078005227	0.875719407823988	-0.07384380507437081	0.03293263948070706	-0.04387141293132485	-0.13456374203976146	-0.14239370151564498
1.7628820232912419	0.8754604560093454	-0.07462417122017585	0.032095216613029484	-0.044544644568932264	-0.131883719799409	-0.14353117080923292
1.7687745082166872	0.8751959954734919	-0.07539332081742255	0.03124618206097981	-0.04521638491263456	-0.12917550506333703	-0.1446379726949145
1.7747017191164338	0.8749260002781175	-0.07615086909644818	0.0303856758046828	-0.04588623930737424	-0.12643973405221068	-0.1457136588789278
1.7806634054482446	0.8746504478533965	-0.07689643331564562	0.029513845490363136	-0.04655380560855596	-0.12367705515274366	-0.1467578003408289
1.786659297027918	0.8743693197056077	-0.07762963152143038	0.02863084821472879	-0.047218673243918166	-0.12088813412940866	-0.14776998529495472
1.792689119875387	0.8740826008118288	-0.07835008487280089	0.027736848151000974	-0.047880425481608556	-0.11807364618725254	-0.14874982211792395
1.7987525964801019	0.8737902797046766	-0.0790574179034797	0.026832016404569843	-0.04853863992664759	-0.11523427519824968	-0.14969693925589037
1.804849449972722	0.8734923483606821	-0.07975125921520117	0.02591653027408418	-0.04919288944449098	-0.1123707111107442	-0.15061098566315473
1.8109794063385298	0.8731888021666383	-0.08043124188092032	0.024990572782791303	-0.04984274285610011	-0.1094836482754378	-0.1514916307792427
1.817142200842209	0.8728796396614836	-0.08109700425330224	0.024054331555091527	-0.05048776605896942	-0.10657378179725499	-0.152338564962671
1.8233375790792055	0.8725648625250129	-0.08174819009771242	0.02310799848415746	-0.051127522545470656	-0.10364180642904099	-0.15315149897429153
1.8295652991791729	0.8722444755001683	-0.08238444881508374	0.022151769220381177	-0.05176157402541375	-0.10068841495883579	-0.1539301635443637
1.8358251354831145	0.8719184862271482	-0.0830054357619484	0.021185842426026582	-0.0523894811702156	-0.09771429593331614	-0.1546743090146155
1.8421168787253692	0.8715869052466713	-0.08361081216551174	0.020210419562803405	-0.053010803972195604	-0.09472013308068594	-0.15538370445145497
1.848440341958337	0.8712497456926696	-0.08420024555358395	0.01922570379025202	-0.05362510264388635	-0.09170660205023491	-0.1560581373416406
1.8547953559585162	0.870907023532086	-0.08477340913593379	0.01823190049783504	-0.054231937449674	-0.08867437221000599	-0.15669741204370582
1.8611817722634294	0.8705587574018647	-0.08532998191396582	0.017229216664953542	-0.05483086927668308	-0.08562410487300579	-0.1573013491066409
1.8675994672919178	0.8702049683739185	-0.08586964881664512	0.016217860049065145	-0.0554214602573236	-0.08255645105421891	-0.15786978457564532
1.874048333842329	0.8698456804119724	-0.08639209974955338	0.015198040371370887	-0.05600327320210232	-0.0794720553180324	-0.1584025681530252
1.880528290413322	0.8694809198494877	-0.08689703015534986	0.014169967709663127	-0.05657587266573147	-0.076371551166408	-0.15889956298657382
1.8870392735046129	0.8691107158078998	-0.08738414014793483	0.01313385358717667	-0.05713882443568855	-0.0732555646185007	-0.1593606439840385
1.893581235327224	0.8687351003292101	-0.08785313416379213	0.012089911231373707	-0.05769169554230268	-0.07012471525974072	-0.1597856967490942
1.9001541523615042	0.8683541078843415	-0.0883037213786791	0.01103835411119417	-0.05823405516470752	-0.06697961214707737	-0.16017461722140297
1.90675801228321	0.8679677761252909	-0.08873561457811333	0.00997939793824859	-0.058765473697960834	-0.06382086011309597	-0.16052730994272824
1.9133928204468542	0.8675761455201398	-0.08914853045816384	0.008913259561457092	-0.05928552347786056	-0.06064905675270832	-0.16084368766811982
1.920058591836422	0.8671792598367939	-0.08954218896572487	0.007840158199602192	-0.059793778318390875	-0.05746479639869359	-0.1611236702016396
1.926755356271795	0.8667771658523489	-0.08991631351020775	0.006760314557452746	-0.060289814107328976	-0.05426866779206286	-0.16136718396749775
1.9334831490352364	0.8663699139329831	-0.09027063033012753	0.005673952297649611	-0.060773208290783774	-0.051061258746245716	-0.16157416101409294
1.9402420145559416	0.8659575578412637	-0.09060486866448213	0.004581297419464217	-0.061243540366923255	-0.047843154596537915	-0.16174453864165508
1.9470319965452674	0.8655401553683247	-0.09091876024919102	0.0034825798321674356	-0.06170039142555988	-0.0446149431244074	-0.16187825869273503
1.9538531465332944	0.8651177678485323	-0.09121203976721788	0.002378031959824411	-0.06214334499183593	-0.04137721073201915	-0.16197526739390036
1.9607055107577822	0.8646904610044999	-0.09148444430926175	0.0012678908514787283	-0.06257198641572512	-0.038130548921771944	-0.162035514799705
1.9675891368711018	0.8642583045760264	-0.09173571378301444	0.00015239708697161575	-0.06298590361314542	-0.034875551359038796	-0.16205895469030265
1.9745040650996215	0.8638213729151833	-0.09196559070277734	-0.0009682037990916507	-0.06338468682963067	-0.03161281831002375	-0.16204554433547363
1.9814505146063746	0.8633797331521962	-0.09217382568760993	-0.0020936915161917486	-0.06376793905719261	-0.028342869254488076	-0.16199524262474888
1.9884288356626134	0.8629334479665597	-0.09236017342888236	-0.0032238632048779002	-0.06413527157109296	-0.02506616668642782	-0.16190800588830626
1.9954390371659074	0.862482605884754	-0.09252438033588094	-0.004358456857152277	-0.06448627939991498	-0.021783338345976955	-0.16178379396116618
2.002481121491488	0.8620273002258321	-0.09266619642924798	-0.005497205603357538	-0.0648205614184658	-0.01849501927647806	-0.1616225703964591
2.0095550740815624	0.8615676298118279	-0.09278537540126032	-0.00663983605569195	-0.06513772026194854	-0.015201856892064715	-0.1614243027633258
2.0166608617255277	0.8611036991238298	-0.09288167498869233	-0.0077860680701981305	-0.06543736276166756	-0.011904511922324678	-0.16118896296200097
2.0237984348744393	0.860635618188579	-0.09295485741810737	-0.008935615169506033	-0.06571910056615878	-0.008603657464161685	-0.16091652743071289
2.030967721384649	0.8601635030189576	-0.09300468976327424	-0.010088183594550736	-0.06598255042487357	-0.005299981982897484	-0.16060697767797308
2.0381686256117013	0.8596874757017338	-0.09303094444033881	-0.011243472235344134	-0.0662273347523418	-0.0019941897810304807	-0.16026030073471859
2.045401031699108	0.859207664198159	-0.09303339971826953	-0.012401173246673279	-0.06645308233657098	0.0013130004799228037	-0.15987648940158633
2.0526647990943023	0.8587242026484468	-0.09301184020225907	-0.013560971428841325	-0.0666594287854021	0.004620853711943976	-0.15945554287058283
2.0599645031731924	0.8582369144798874	-0.09296601978064978	-0.01472329809126631	-0.06684613166899622	0.007930763219242918	-0.15899715809662746
2.067300494536699	0.8577459075877861	-0.09289568421058035	-0.01588790231971876	-0.06701281288395472	0.011242175114146472	-0.1585012425867553
2.0746725514381175	0.857251333058238	-0.09280058803097885	-0.01705443751127378	-0.06715908610178628	0.014554266970877958	-0.15796774342259753
2.0820804026784674	0.8567533504240841	-0.09268049486937079	-0.018222545194657568	-0.06728457342201695	0.017866186831373754	-0.15739661928624046
2.0895237296051064	0.856252127513799	-0.09253517839353152	-0.019391855593784552	-0.06738890646857236	0.02117705453442774	-0.1567878413342285
2.097002171927324	0.855747840020825	-0.0923644231290543	-0.020561988808154037	-0.06747172749358314	0.024485964759513056	-0.15614139366494828
2.1045153167823987	0.8552406721809741	-0.09216802562464739	-0.021732553393124517	-0.06753269026972249	0.02779198269303385	-0.15545727517811408
2.112062714288954	0.8547308156430594	-0.09194579500682268	-0.022903149110428764	-0.06757146127423576	0.03109415146927569	-0.15473549913216328
2.1196438675911695	0.8542184700384938	-0.09169755409831015	-0.0240733657105867	-0.0675877205761165	0.034391488372118875	-0.153976094878532
2.127258236821625	0.8537038425910826	-0.0914231402022232	-0.025242783916750906	-0.06758116286394875	0.03768298724616256	-0.15317910837013643
2.134905257349262	0.853187146740054	-0.09112240521412375	-0.026410978592322238	-0.06755149831819107	0.04096762702098221	-0.1523446009622063
2.1425843248425025	0.8526686029874189	-0.090795216833477	-0.02757751681153728	-0.0674984534210747	0.04424436586955818	-0.1514726515626436
2.150294801004023	0.8521484383295865	-0.09044145907648282	-0.028741959138634088	-0.06742177178760408	0.04751214440038691	-0.15056335669118273
2.158036022538134	0.8516268854543173	-0.09006103250006221	-0.029903861381039867	-0.06732121483037568	0.0507698901600325	-0.1496168299789881
2.165807302050641	0.8511041824679784	-0.0896538546736208	-0.031062775110096346	-0.06719656238481396	0.05401651866444496	-0.14863320247038406
2.173607929591726	0.8505805725652651	-0.08921986058339981	-0.032218248285586476	-0.06704761328525687	0.05725093472253787	-0.14761262281502835
2.1814371924305385	0.8500563024665264	-0.08875900189040657	-0.03336982855613598	-0.06687418546022955	0.060472041244516384	-0.1465552549193935
2.189294355505795	0.8495316234865334	-0.08827124829710269	-0.034517060722357225	-0.06667611669424392	0.06367873171419729	-0.14546128066035074
2.1971786838239886	0.8490067897830942	-0.08775658647202826	-0.035659490388553386	-0.0664532644754989	0.06686989998852882	-0.14433089699164162
2.205089438139052	0.8484820583944592	-0.08721502040275711	-0.036796663644649605	-0.0662055062871051	0.07004443899672054	-0.14316431649422148
2.2130258834471697	0.8479576884199813	-0.08664657088095422	-0.03792812859835511	-0.06593273949404602	0.07320124462473378	-0.14196176607384597
2.22098728904437	0.8474339407637528	-0.08605127545851605	-0.03905343565890744	-0.06563488138007643	0.07633921612759152	-0.14072348679095587
2.2289729294474134	0.8469110778195729	-0.08542918832313616	-0.04017213793811229	-0.06531186912476777	0.0794572568902589	-0.13944973356093643
2.2369821027519334	0.8463893620230758	-0.08478037870631118	-0.041283794050191405	-0.06496365895728907	0.08255428189155045	-0.13814077195928134
2.2450140997745263	0.8458690576226385	-0.08410493315631393	-0.04238796402769216	-0.0645902273192377	0.08562920600784177	-0.136796882940752
2.2530682435325025	0.8453504278675054	-0.0834029521342914	-0.043484215004726365	-0.06419156897824296	0.088680959555205	-0.13541835611378605
2.2611438678767057	0.8448337361712092	-0.08267455145856399	-0.04457211841481893	-0.06376769769664123	0.09170848021384581	-0.13400549288062716
2.2692403216495363	0.8443192456113211	-0.08191986171599658	-0.04565125074060187	-0.06331864581374691	0.09471071487601573	-0.132558605471694
2.2773569766636466	0.8438072182033134	-0.08113902721813601	-0.04672119472118054	-0.06284446350875288	0.09768662278928122	-0.13107801519404597
2.2854932268568655	0.8432979147527303	-0.08033220569832669	-0.047781539335508334	-0.062345218462744934	0.10063517531843158	-0.12956405217540237
2.293648469421366	0.8427915958266603	-0.07949956988819769	-0.04883187747383355	-0.061820996708873845	0.10355534930734242	-0.12801705859453402
2.301822128923286	0.8422885200364624	-0.07864130484345734	-0.04987180921201017	-0.061271900849080324	0.10644613604624674	-0.12643738394391688
2.310013640196792	0.8417889449066116	-0.07775760935212508	-0.05090093970423745	-0.06069805078766014	0.10930653529844044	-0.12482538797159254
2.3182224498901802	0.8412931265711084	-0.07684869554302493	-0.051918879528179196	-0.060099583363635425	0.11213555617102315	-0.1231814402272418
2.326448021634406	0.840801319264069	-0.07591478804593524	-0.052925245449088665	-0.059476651666117805	0.11493221917212497	-0.12150591883700348
2.3346898242571004	0.8403137758324599	-0.07495612505641147	-0.053919659093557136	-0.05882942560813038	0.11769555248106359	-0.11979921271808132
2.3429473297406185	0.839830747641391	-0.07397295841797273	-0.054901746887860196	-0.058158091882522155	0.1204245917547582	-0.11806172196861858
2.351220021022664	0.8393524839079637	-0.07296555251747762	-0.05587114115940042	-0.057462853099123225	0.12311838318611935	-0.11629385617635132
2.359507375768459	0.8388792324343949	-0.07193418606922758	-0.05682747840049936	-0.05674392890041857	0.12577597869654375	-0.11449603782381403
2.3678088761071248	0.8384112388199576	-0.07087915081573128	-0.05777040062956749	-0.05600155497190959	0.12839643975407122	-0.11266870024586932
2.3761239986286635	0.8379487468076224	-0.06980075264925321	-0.058699554457647726	-0.05523598372661958	0.13097883483283196	-0.1108122898307563
2.3844522068247436	0.837491998453614	-0.06869931255132203	-0.05961459053105758	-0.05444748489994887	0.13352223793380188	-0.10892726784199586
2.3927929768694978	0.8370412324720495	-0.0675751630963597	-0.06051516662954292	-0.05363634295980594	0.1360257372829534	-0.1070141046648793
2.401145745785243	0.8365966868046815	-0.06642865530394956	-0.06140094231269647	-0.052802861949617745	0.13848842055192565	-0.10507329172311883
2.4095099647756504	0.8361585954681883	-0.06526015142140387	-0.06227158501458128	-0.05194736020965553	0.1409093919172099	-0.10310532939961058
2.417885054750182	0.8357271906673008	-0.06407003092372589	-0.06312676562414016	-0.05107017464574526	0.14328775990491258	-0.1011107374343724
2.426270428806883	0.8353027013165585	-0.06285868738322191	-0.06396616123149691	-0.05017165837800005	0.14562264517164925	-0.09909004983668068
2.4346654848386713	0.8348853531514859	-0.0616265294173391	-0.0647894547077436	-0.049252181347598664	0.14791317949561847	-0.09704381671121341
2.44306959785044	0.8344753688135343	-0.060373981761980354	-0.065596334348746	-0.048312131040452476	0.15015850495683203	-0.09497260625260726
2.4514821465012493	0.8340729662697588	-0.059101481208911864	-0.06638649679617595	-0.04735190934688059	0.1523577822500354	-0.09287699826131371
2.459902480632276	0.8336783601229885	-0.05780948129011	-0.06715964426910744	-0.046371935972739	0.1545101831782971	-0.09075759214313608
2.468329938003075	0.8332917605007113	-0.056498449655293714	-0.06791548656774489	-0.04537264637460636	0.15661489643632526	-0.08861500281062305
2.4767638479126775	0.8329133726250485	-0.05516886729049369	-0.06865374173081278	-0.044354491045411545	0.15867112966029473	-0.08644985967746698
2.485203534152088	0.8325433964366855	-0.05382122777873652	-0.06937413658754917	-0.04331793481585508	0.16067811119517333	-0.08426280574500003
2.4936483061731916	0.8321820267394072	-0.052456038423405515	-0.07007640630042	-0.042263457583954604	0.16263508905909152	-0.0820544997151209
2.5020974795130693	0.8318294520878418	-0.05107381664209973	-0.07076029635659838	-0.04119155139196258	0.16454133673882046	-0.0798256104477434
2.51055036398685	0.8314858551043939	-0.049675091472955284	-0.07142556178098923	-0.04010272142701221	0.16639615125180973	-0.07757681972433578
2.5190062663529993	0.8311514121622086	-0.0482604027669578	-0.07207196759083848	-0.038997485241623935	0.16819885467235984	-0.0753088212513743
2.527464514480947	0.830826292277665	-0.04683029668167377	-0.07269929077806613	-0.03787636905952507	0.1699487999253707	-0.0730223137696132
2.535924438833875	0.830510657742879	-0.04538532824173432	-0.0733073189318681	-0.03673990958396057	0.1716453672152571	-0.0707180055165452
2.5443853920726665	0.8302046632862335	-0.04392605748192337	-0.0738958517130269	-0.03558865078277413	0.17328796841008612	-0.06839660840981253
2.5528467355629325	0.8299084565177571	-0.04245305118310671	-0.07446469985813733	-0.03442314505780879	0.1748760445353228	-0.06605884116641567
2.5613078682827823	0.8296221768820851	-0.040966877260882543	-0.07501368706195372	-0.033243948609924884	0.17640907130001787	-0.06370542073992477
2.5697681955583955	0.8293459567565337	-0.03946810959991764	-0.07554264774793874	-0.03205162506256557	0.17788655314217328	-0.06133707033947043
2.578227171167111	0.8290799200751227	-0.03795732002259865	-0.07605142959469181	-0.030846738883069033	0.17930803055001665	-0.05895450705891362
2.586684279623402	0.8288241830412544	-0.03643508071785576	-0.07653989206458392	-0.029629857092922186	0.18067307621566245	-0.05655844608022683
2.5951390363749103	0.8285788542172485	-0.03490196358387429	-0.07700790614078978	-0.028401548544974883	0.18198129455500706	-0.054149599958102514
2.6035910015901638	0.8283440342584754	-0.0333585370989764	-0.07745535475134557	-0.027162381219514843	0.18323232314095575	-0.051728674015319415
2.6120397649914855	0.8281198165129726	-0.031805368454869275	-0.07788213155198853	-0.02591292374035398	0.18442582954039627	-0.04929636999368801
2.6204849687302834	0.8279062865818592	-0.03024301876788072	-0.0782881416995051	-0.024653741340463827	0.1855615137065517	-0.04685337883009326
2.628926288735849	0.8277035230352922	-0.028672045914261226	-0.07867330043362417	-0.023385397959595232	0.18663910423321364	-0.044400385367942365
2.6373634575007285	0.8275115970821711	-0.02709299974581902	-0.07903753365865217	-0.02210845221278139	0.187658360190744	-0.041938061129264306
2.6457962380006164	0.8273305734425525	-0.02550642641778514	-0.07938077624870951	-0.020823460721124145	0.18861906658176092	-0.03946707130110088
2.654224447265543	0.8271605100594743	-0.023912863495127838	-0.07970297256535623	-0.019530974003041615	0.18952103597467293	-0.03698806730899642
2.6626479426604552	0.8270014586820128	-0.02231284206332628	-0.08000407532906745	-0.01823153803701889	0.1903641055184042	-0.03450169029712229
2.671066619327752	0.8268534651611869	-0.020706886816320054	-0.08028404504354468	-0.016925694205242477	0.19114813549087004	-0.03200857142350788
2.6794804171266735	0.8267165695844734	-0.019095514367945526	-0.08054284973136526	-0.015613977801958702	0.19187300870670665	-0.02950932937890403
2.687889314734449	0.826590806654753	-0.017479234040176917	-0.08078046421244418	-0.01429691856331605	0.19253862863217241	-0.027004571735285657
2.69629332975722	0.8264762059503223	-0.015858547551223245	-0.08099686961258723	-0.012975040314432303	0.19314491813160337	-0.024494894564822345
2.7046925125684846	0.8263727922634636	-0.01423394995237473	-0.08119205272784694	-0.011648861644971607	0.19369181779741493	-0.021980883974102663
2.7130869453399673	0.8262805858401592	-0.012605929609114701	-0.08136600557914046	-0.010318895816634754	0.1941792848008293	-0.019463116138042736
2.7214767434306055	0.8261996025937344	-0.010974967755001709	-0.08151872501866098	-0.008985650329428189	0.19460729187591602	-0.01694215665875551
2.7298620470987522	0.8261298544058902	-0.009341539957676963	-0.08165021217358859	-0.007649628058930259	0.1949758258360516	-0.014418562865800101
2.7382430228887817	0.8260713493018307	-0.007706115740772442	-0.08176047212887266	-0.006311326895204883	0.19528488674902647	-0.011892883250304548
2.7466198603479306	0.8260240916606443	-0.006069159139318257	-0.08184951354449203	-0.004971240151386256	0.195534486917583	-0.009365658330520214
2.754992765855242	0.8259880824102167	-0.004431129847888125	-0.08191734830245308	-0.0036298574645820363	0.19572464993261335	-0.006837422420520737
2.763361960460283	0.8259633191632495	-0.002792483609111234	-0.08196399126488103	-0.0022876650808882626	0.195855410027412	-0.004308704216143991
2.7717276864123592	0.8259497963272001	-0.001153670915784466	-0.08198946008097331	-0.0009451447629960485	0.19592681155884825	-0.0017800247720072245
2.7776156669042944	0.8259470137859075	-2.319268908868022e-12	-0.08199470050718707	1.8503937314687247e-11	0.1959415031724816	4.8584107657095865e-12
