# Supplementary material for: Multi-orbit lunar GNSS constellation design with distant retrograde orbit and Halo orbit combination
Source: Sci Rep. 2023 Jun 22;13:10158. doi: 10.1038/s41598-023-37348-x (PMC10287729; doi:10.1038/s41598-023-37348-x)
Supplement: Supplementary file 1 — Supplementary Information. [file 41598_2023_37348_MOESM1_ESM.zip › supplement materials of the manuscript/Figure 3/Halo Orbit/L1S/1088.csv]

Time (TU)	X (LU)	Y (LU)	Z (LU)	VX (LU/TU)	VY (LU/TU)	VZ (LU/TU)
0	0.8246581326294697	0	-0.06607554507879479	-2.6250725472530185e-15	0.17780751562174313	1.0308365438040873e-14
0.0038685028185430547	0.8246592249935234	0.0006878410885733418	-0.06607361852130673	0.0005647433736036448	0.17780147704513438	0.0009960177576351522
0.012330002700876329	0.8246692289084633	0.0021921150293516363	-0.06605597446515575	0.0017997422596776579	0.17774617431868656	0.003174324049954197
0.02079399083545191	0.8246896873434811	0.0036961186405778815	-0.06601988844953277	0.0030343106074098318	0.1776330711671219	0.005352444119001313
0.029261185791493765	0.8247206035566429	0.00519948958009088	-0.06596534820543883	0.004268007603582886	0.17746213574834332	0.007529994440009021
0.037731620400264274	0.8247619759497355	0.006701742833149705	-0.06589234668285396	0.005500291672496771	0.17723335594456896	0.009706414133281552
0.046205311354996406	0.8248137983351195	0.008202389919501667	-0.06580088157281609	0.006730618464437059	0.1769467378394228	0.011881137562682512
0.05468225427783318	0.8248760597872863	0.009700938187761328	-0.06569095556408623	0.007958440398377379	0.17660230648437752	0.014053593288530434
0.06316241470723333	0.8249487444231707	0.011196889417088705	-0.06556257672816816	0.009183205645788822	0.1762001070538798	0.016223202006380097
0.0716457415041256	0.8250318313527311	0.012689742401922341	-0.065415758606588	0.010404360384016592	0.175740205053851	0.018389380252238168
0.08013214568866679	0.8251252943297069	0.014178989463636793	-0.06525052083114671	0.011621346085091511	0.17522268818584247	0.020551535290074946
0.08862150702032033	0.8252291016081561	0.015664117894585626	-0.06506688938487867	0.012833600854129993	0.17464766707089557	0.022709067138839387
0.09711366823132131	0.8253432156789607	0.017144609260706004	-0.06486489707978546	0.014040559025215307	0.17401527663753558	0.02486136747973868
0.10560843388051604	0.8254675930410316	0.018619939554807622	-0.06464458397865942	0.015241651464049375	0.1733256773193265	0.027007819783173768
0.11410557099008935	0.8256021840005986	0.020089579693210968	-0.06440599777308584	0.01643630615986588	0.1725790560998498	0.029147799921091486
0.12260479541210077	0.8257469322313816	0.02155299358905514	-0.0641491945922383	0.017623946860329285	0.17177562888990353	0.03128067323279595
0.1311057854255196	0.8259017747587806	0.02300964097997961	-0.06387423906771664	0.018803995583833503	0.17091564056051714	0.03340579849549785
0.13960817858057778	0.8260666417159178	0.024458977373909008	-0.06358120481018421	0.019975872792916564	0.16999936624950351	0.03552252768850878
0.14811155426056768	0.8262414557858401	0.025900451627662635	-0.06327017545353786	0.02113899567282776	0.1690271144260114	0.03763020227418881
0.15661545838300353	0.8264261324736479	0.027333510742920376	-0.06294124423342651	0.02229278225465424	0.16799922535669293	0.039728160003403595
0.16511938741799145	0.8266205796092749	0.028757597755064316	-0.06259451494298587	0.023436649960291597	0.1669160738633339	0.04181573161861002
0.17362280021865398	0.8268246974367193	0.030172154364278284	-0.06223010185526325	0.02457001798036077	0.16577806883624796	0.043892244476029865
0.1821251050146249	0.8270383781598315	0.03157661942883487	-0.061848130625377445	0.025692306332812134	0.1645856557946955	0.04595702008891417
0.19062568301480828	0.8272615063964751	0.032970433559195676	-0.061448737581333304	0.026802939810476413	0.1633393144031672	0.04800938061640321
0.199123876199907	0.8274939588058843	0.03435303775848631	-0.06103207050112431	0.027901347156846303	0.16203956061833655	0.05004864660474696
0.20761899481809523	0.827735604220741	0.03572387534104359	-0.06059828849888641	0.02898696286551489	0.16068694604426562	0.052074139533578825
0.2161103220534468	0.8279863037583699	0.03708239335893593	-0.060147561957187144	0.030059228575721002	0.15928205742462384	0.05408518363981152
0.22459711724865053	0.828245910931447	0.03842804377384456	-0.05968007246918191	0.031117594256311717	0.15782551615983934	0.056081107365392305
0.23307862321497466	0.8285142719245482	0.039760285248225086	-0.05919601249050339	0.03216151986427841	0.1563179769158812	0.058061245726426
0.24155406987227607	0.828791225807737	0.0410785843061	-0.058695585111103385	0.03319047648881866	0.15476012660549038	0.060024941756791225
0.2500226733448649	0.829076604629017	0.04238241576216636	-0.05817900405361569	0.03420394691272865	0.1531526840737522	0.06197154686408711
0.2584836607378694	0.8293702344166308	0.04367126704615617	-0.05764649202953359	0.035201429179268655	0.15149639467624862	0.06390042701510591
0.26693624301515434	0.829671934460758	0.04494463449543496	-0.05709828221500607	0.036182433899078374	0.14979203456800555	0.06581095693857185
0.27537964433907103	0.8299815185406437	0.04620202826844046	-0.05653461620708971	0.037146488231696	0.14804040404750538	0.06770252721798908
0.2838131022463149	0.8302987952189184	0.04744297267252962	-0.0559557436673932	0.03809313626924601	0.14624232616127217	0.06957454456585473
0.2922358585007604	0.8306235677766031	0.048667005118644704	-0.0553619226264429	0.039021938368757475	0.1443986473671525	0.07142643002282531
0.3006471823229375	0.8309556353938868	0.04987367976853802	-0.05475341751416289	0.039932474037688286	0.14251023114587755	0.07325762425738577
0.30904636254974344	0.8312947931916468	0.05106256652598842	-0.05413049926557714	0.04082434123743929	0.14057795807211554	0.07506758586822723
0.3174327084583736	0.8316408325909244	0.052233251287749353	-0.05349344484791416	0.04169715664016713	0.13860272409918523	0.07685579158972859
0.32580554467924344	0.8319935414243722	0.05338533534869313	-0.05284253724512335	0.042550555245194	0.1365854402740847	0.07862173521108666
0.33416422795991446	0.8323527049686331	0.054518437780816276	-0.05217806374191353	0.04338419218446185	0.13452702719602386	0.08036493106460693
0.34250814952227554	0.8327181064211009	0.05563219566839065	-0.05150031521863429	0.04419774288343833	0.13242841262909874	0.0820849142869928
0.35083672148293216	0.8330895266645101	0.056726262202114415	-0.050809586765151966	0.04499090165164013	0.13029053321340925	0.08378123777881981
0.3591493826617372	0.8334667448480441	0.05780030739979328	-0.050106176783619075	0.04576338220309496	0.12811433150897739	0.08545347320520552
0.3674455943394771	0.8338495385228955	0.05885401745855036	-0.04939038691448127	0.04651491716617182	0.12590075560440428	0.0871012098937632
0.37572485567233077	0.8342376846813339	0.059887096566531864	-0.04866252026770691	0.04724525933292086	0.12365075350093221	0.088724057594164
0.3839866710458627	0.834630958550868	0.060899262645238914	-0.047922883854096474	0.04795417859034361	0.1213652804983309	0.09032163973398527
0.3922305818915572	0.8350291353780885	0.06189025118799968	-0.047171785414175584	0.04864146459267666	0.11904528927486703	0.09189359937290192
0.4004561431550514	0.8354319896093791	0.06285981217603892	-0.0464095351249993	0.04930692453268668	0.11669173506190005	0.09343959429118709
0.4086629280420478	0.8358392953813417	0.06380771053408842	-0.04563644485040316	0.04995038341772732	0.11430557323934751	0.09495929763648087
0.4168505313374681	0.836250826952194	0.06473372634043101	-0.044852827491646284	0.05057168414715898	0.111887757259888	0.09645239821493246
0.4250185547961207	0.8366663582212208	0.06563765300746847	-0.04405899807188451	0.051170686226007005	0.10943924193818388	0.09791859751418405
0.43316661756433666	0.8370856634850786	0.06651929833754734	-0.04325527246892972	0.05174726642282125	0.1069609794974851	0.09935761134684817
0.4412943366202939	0.8375085166574299	0.06737848227827074	-0.04244196908440631	0.05230131724480354	0.10445392468822229	0.10076916613734174
0.4494013593283062	0.8379346931725171	0.06821504027071074	-0.0416194053596793	0.05283274905085125	0.1019190240338017	0.1021530043631602
0.45748731774853674	0.8383639678138247	0.06902881831575988	-0.04078790212595345	0.05334148681736776	0.09935722924155002	0.10350887640035308
0.4655518497620429	0.8387961159941202	0.06981967519573987	-0.039947781327480614	0.053827471551445204	0.09676949019840306	0.10483654408804076
0.4735946067437578	0.8392309143673852	0.07058748309676735	-0.03909936500248441	0.05429066060055721	0.09415675186496623	0.106135781753921
0.4816152356646598	0.8396681400576231	0.07133212576010639	-0.03824297695571871	0.05473102645617398	0.09151995947461902	0.10740637308037865
0.48961338468450205	0.8401075711316197	0.07205349899490701	-0.03737894201923859	0.055148557028800636	0.08886005631783139	0.10864811191420609
0.49758869863139327	0.8405489865225179	0.07275151022440741	-0.03650758638291997	0.05554325533523597	0.08617798483667233	0.10986080144999058
0.5055408180755926	0.8409921661414933	0.07342607839877455	-0.03562923755981537	0.05591513941221721	0.08347468661012154	0.11104425403141846
0.5134693874609121	0.8414368914957189	0.07407713464942137	-0.03474422334156518	0.05626424262159948	0.08075109924720003	0.11219829227804144
0.5213740475704736	0.8418829454344929	0.07470462158276202	-0.03385287247369902	0.05659061318617905	0.07800815858915343	0.11332274785250517
0.5292544344751428	0.842330112246313	0.07530849317973945	-0.03295551464178516	0.056894314079851085	0.07524679880530041	0.11441746127028911
0.5371101863464108	0.8427781782020916	0.07588871527826928	-0.03205247955583684	0.05717542319550962	0.07246794972935387	0.11548228278918563
0.5449409403970773	0.8432269315404052	0.07644526524941264	-0.03114409714195221	0.057434033077398264	0.06967253761767365	0.11651707187816086
0.5527463319787873	0.8436761625688103	0.07697813186363811	-0.030230697501230676	0.05767025075575692	0.06686148520560548	0.11752169702742005
0.5605259987667576	0.8441256640553736	0.07748731549337584	-0.02931261027208112	0.057884197718753784	0.06403570994156849	0.1184960362116098
0.5682795829253373	0.8445752315048183	0.07797282811629776	-0.02839016421050221	0.058076009757337545	0.06119612290445482	0.11943997702946733
0.5760067254982347	0.845024662979537	0.0784346928228104	-0.02746368769668184	0.058245836603594545	0.05834363058480225	0.12035341589754331
0.583707080015873	0.8454737600325011	0.07887294448090647	-0.026533506944885682	0.058393841994506104	0.05547912960664227	0.12123625953809665
0.5913803020285854	0.8459223272380987	0.0792876288959103	-0.02559994708374845	0.0585202031374209	0.05260351029613499	0.12208842355035507
0.5990260608189332	0.8463701730085708	0.07967880324826576	-0.024663330569171183	0.058625110612615126	0.049717652045801336	0.12290983355485768
0.60664403295159	0.8468171093452695	0.08004653547359758	-0.023723977790581555	0.05870876789929627	0.04682242544118067	0.12370042423592537
0.6142339104331377	0.8472629524375913	0.0803909043916726	-0.02278220589586406	0.05877139109978317	0.04391868890627101	0.12446013996516264
0.6217953970554515	0.8477075225624652	0.08071199920444898	-0.02183832906451433	0.05881320847313611	0.041007289816412655	0.1251889341314678
0.6293282177734576	0.8481506447411684	0.08100991955033214	-0.020892657163634296	0.05883446004078424	0.03808906062802303	0.12588676973904675
0.6368321114483323	0.848592148409578	0.08128477480557574	-0.019945496478234775	0.058835397054651836	0.03516482140767967	0.12655361835020473
0.6443068383850957	0.8490318679487021	0.08153668398650445	-0.018997148598526505	0.05881628152031128	0.03223537667703581	0.1271894604252733
0.6517521808788815	0.8494696427941036	0.08176577531175647	-0.018047910180892718	0.05877738564112264	0.029301514950708617	0.1277942849384012
0.6591679432692321	0.8499053175057016	0.08197218573956826	-0.017098072781179974	0.058718991256247965	0.026364008496378374	0.1283680889447422
0.6665539510945817	0.8503387417742532	0.08215606048131581	-0.016147922815054304	0.05864138928756213	0.023423613486421642	0.12891087708319993
0.6739100544018731	0.8507697706612346	0.08231755261403734	-0.015197740994394792	0.05854487913994374	0.020481068525184012	0.1294226613813706
0.6812361309093365	0.8511982648179519	0.08245682263152869	-0.014247801783960222	0.05842976805355237	0.017537093229852873	0.12990346097439207
0.6885320840418228	0.8516240903926092	0.0825740378648995	-0.01329837353010398	0.05829637051057569	0.014592388885429746	0.13035330144280532
0.6957978423776412	0.8520471190100498	0.08266937195508933	-0.012349718423426302	0.05814500764552592	0.011647638581357943	0.1307722142755891
0.7030333602734065	0.8524672278100057	0.08274300434688615	-0.011402092320782405	0.057976006640088056	0.008703506905382756	0.13116023640757876
0.7102386203760298	0.8528842995838096	0.08279511978486354	-0.010455744329975994	0.05778970006347386	0.005760638890331528	0.13151740983174526
0.7174136322919339	0.8532982226770087	0.082825907756825	-0.009510916908578176	0.05758642529642287	0.0028196605478057707	0.1318437809829375
0.7245584283626769	0.8537088907177008	0.08283556196437343	-0.008567846360908142	0.05736652407629539	-0.0001188193629327902	0.13213940003986493
0.731673070900195	0.854116202996205	0.08282427983671617	-0.007626761837135839	0.05713034171841741	-0.0030542122389877247	0.13240432073474553
0.7387611409371144	0.8545202628479962	0.0827922410786262	-0.006687422549388299	0.05687809821753869	-0.005987395349072094	0.13263870781757087
0.7458256481445331	0.8549211413798543	0.08273959247467243	-0.005749657526091725	0.056610006727977065	-0.008919031759341875	0.13284265353517075
0.7528666110345157	0.8553187414159831	0.08266648490731	-0.00481368905507505	0.05632638126900301	-0.01184855640996186	0.13301613425606665
0.7598840553565848	0.855712969500256	0.08257307281179875	-0.0038797364586246087	0.056027540515866045	-0.014775411087667948	0.1331591282476795
0.7668780171030599	0.8561037360548811	0.08245951393854821	-0.0029480156774995196	0.05571380738115301	-0.017699045478626774	0.13327161564216664
0.7738485444819131	0.8564909554724686	0.08232596908670288	-0.0020187389940885493	0.055385508605679847	-0.020618917795848214	0.13335357832182826
0.7807956928140047	0.8568745458105328	0.08217260197263047	-0.0010921157031303168	0.05504297468152015	-0.023534492433090824	0.13340499972219913
0.7877195327371741	0.8572544292202802	0.08199957883880786	-0.00016835101268741532	0.05468653914438578	-0.026445243184512638	0.13342586478610538
0.794620135516715	0.8576305311105349	0.08180706859458191	0.0007523519973276413	0.05431653901356418	-0.02935064684236198	0.13341615979022978
0.8014976816647078	0.8580027859912144	0.08159523923949852	0.001669806860203845	0.05393330842111577	-0.03225022875242041	0.1333758715710651
0.808352469327717	0.8583711376908743	0.08136425592610226	0.0025838448003068374	0.0535371767976695	-0.03514356633682956	0.13330498509202401
0.815184595209037	0.8587355221338493	0.08111429134456886	0.0034942721368916444	0.053128486932226944	-0.03803015409944669	0.13320348634975965
0.8219941620906084	0.8590958786566818	0.08084552009303254	0.004400897962937978	0.05270758380672711	-0.04090949067125647	0.13307136254965485
0.8287812764472802	0.8594521498487407	0.08055811864354238	0.0053035338161807445	0.052274814491436866	-0.0437810775332353	0.13290860218472325
0.8355460434039691	0.8598042812591203	0.08025226547618108	0.006201992998397009	0.05183052824447379	-0.04664441661034484	0.13271519527110587
0.8422885696765379	0.8601522215256018	0.07992814090732318	0.0070960909585208835	0.05137507611929298	-0.049499011245268155	0.13249113344988345
0.8490089549720112	0.8604959219068541	0.07958592747401592	0.007985644146816878	0.05090881134674795	-0.05234436229363578	0.1322364104823462
0.8557072997028644	0.8608353366605003	0.07922580956703058	0.008870471036785808	0.05043208863007119	-0.055179971134761925	0.13195102226528213
0.8623836925168229	0.8611704223903724	0.07884797410513758	0.009750390479811836	0.04994526484065881	-0.05800533415017726	0.13163496764401858
0.869038214398798	0.861501138249021	0.07845261041428259	0.0106252222623322	0.04944869858549603	-0.060819944236575565	0.1312882486902271
0.8756709374678826	0.8618274458685306	0.07803991037532855	0.011494786965879373	0.04894275013126005	-0.06362329009266873	0.13091087119173175
0.8822819195129903	0.8621493090883822	0.07761006887543118	0.0123589052787377	0.048427781665693496	-0.06641485373030948	0.13050284546414176
0.8888711982110407	0.8624666936850337	0.07716328437251431	0.01321739728606973	0.04790415762464473	-0.06919410789095091	0.13006418735767453
0.8954387986692962	0.8627795677514767	0.07669975859560445	0.014070083510980592	0.047372243967651266	-0.07196051912164744	0.12959491846468368
0.9019847191781453	0.8630879010327417	0.07621969774573165	0.014916783130625779	0.04683240918172242	-0.07471354170239466	0.129095067839367
0.9085089403107258	0.8633916653885325	0.0757233121209727	0.015757315246372167	0.04628502341670158	-0.07745262146337811	0.1285646721981263
0.9150114154926452	0.8636908343793059	0.07521081707324012	0.016591497765090953	0.04573045911540754	-0.08017719184965864	0.1280037775110521
0.9214920670037475	0.8639853831293118	0.07468243366438149	0.017419147015481258	0.04516909122653697	-0.08288667234914321	0.12741244038056043
0.9279507909523075	0.8642752886039601	0.07413838861260282	0.018240078530649875	0.044601296629280716	-0.08558047073810701	0.12679072867002583
0.9343874466714117	0.8645605291847556	0.0735789155257659	0.019054105861725477	0.04402745489275364	-0.08825797888375202	0.12613872361451248
0.9408018630380477	0.864841085016089	0.0730042547577782	0.019861041571026708	0.043447947547694675	-0.0909185756915816	0.1254565204230415
0.9471938325929281	0.8651169378072044	0.07241465429509648	0.02066069669417642	0.04286315840777635	-0.0935616250401062	0.12474423009135467
0.9535631104648112	0.8653880708573969	0.07181037026344686	0.02145288083886059	0.04227347345548679	-0.09618647580966525	0.12400198083117822
0.9599094134157828	0.865654469089439	0.07119166742668574	0.022237402320572072	0.041679280693629084	-0.09879246204812019	0.12322991952481727
0.9662324196262746	0.8659161191158002	0.07055881961148776	0.023014068410786116	0.041080969902368925	-0.10137890352874596	0.12242821311775988
0.9725317708013198	0.8661730093981878	0.06991210987878664	0.023782685885800153	0.04047893214510372	-0.10394510733802928	0.12159704970647738
0.9788070717509761	0.8664251302968666	0.06925183091565812	0.02454306127674503	0.03987355947954394	-0.10649036850427436	0.12073663991056784
0.9850578907885202	0.8666724741512329	0.06857828532768322	0.025295001235440373	0.03926524456531369	-0.10901397104467188	0.11984721813165722
0.9912837661170327	0.866915035587636	0.0678917852396851	0.02603831362548706	0.03865437965541894	-0.11151519149317626	0.11892904288895964
0.9974842025082307	0.8671528114312466	0.0671926528894112	0.026772807446194594	0.03804135650076799	-0.11399329856345639	0.1179823984459278
1.0036586790795787	0.8673858010418483	0.06648121996034567	0.027498294085590805	0.03742656514362381	-0.1164475573319834	0.11700759473705655
1.0098066529651664	0.8676140064658434	0.06575782726985134	0.028214588062082897	0.036810393078363174	-0.11887723177594495	0.11600496770494564
1.0159275653966926	0.8678374326576203	0.06502282409471023	0.02892150802832213	0.036193224147437614	-0.121281588270452	0.11497487907847474
1.022020849237685	0.8680560877256235	0.06427656721363738	0.029618877907593145	0.03557543726674802	-0.12365989962086682	0.11391771566827277
1.028085926970745	0.8682699828121966	0.06351942103190833	0.03030652690634625	0.03495740610737033	-0.12601144533824785	0.11283389011709659
1.0341222248577788	0.8684791325317472	0.06275175564666008	0.030984291345728564	0.03433949713440095	-0.12833551819054712	0.1117238386527771
1.0401291797076195	0.8686835551027814	0.061973945670067185	0.031652015577918656	0.03372206838504354	-0.1306314277349406	0.1105880197703285
1.046106241172203	0.8688832723028073	0.06118636954796615	0.032309552358805504	0.03310546871784401	-0.13289850205460585	0.10942691353623454
1.0520528865265804	0.8690783098167469	0.0603894071571557	0.032956764545415046	0.03249003579351049	-0.13513609413202848	0.1082410182516453
1.057968617876521	0.8692686969676201	0.05958343961840364	0.03359352479389485	0.031876095890769375	-0.13734358140572708	0.10703085025131481
1.0638529751879386	0.8694544669498433	0.058768846943796894	0.034219716935215694	0.031263962121716844	-0.13952037117665636	0.10579694038548478
1.0697055372269808	0.8696356566424794	0.05794600723387547	0.034835235972942524	0.03065393393621112	-0.1416659013080283	0.1045398326869053
1.07552593462995	0.8698123067827762	0.057115294130678965	0.03543998930608809	0.030046295408875504	-0.14377964523529238	0.10326008027350748
1.0813138455767803	0.8699844615800612	0.056277076658344936	0.03603389605596459	0.029441315387896926	-0.14586111041168212	0.1019582447779698
1.0870689999889647	0.870152168592307	0.0554317178767561	0.03661688726123155	0.028839246811407062	-0.1479098397875929	0.10063489390007639
1.0927911890705795	0.870315478740234	0.05457957270305484	0.037188906547667856	0.02824032551787253	-0.14992541499009285	0.0992905975420631
1.0984802621925767	0.8704744459400217	0.05372098756516549	0.03774990945786433	0.0276447704364108	-0.15190745481036538	0.09792592671224004
1.1041361294427328	0.8706291269041035	0.05285629924870429	0.038299863329215526	0.027052783241558572	-0.153855615605898	0.09654145111316106
1.1097587624063399	0.8707795808903521	0.05198583401828671	0.03883874695950593	0.026464548248052347	-0.15576959094514517	0.09513773709932083
1.1153481880123486	0.8709258692739872	0.05110990785354585	0.03936654959366171	0.02588023308320987	-0.1576491088147654	0.09371534739875076
1.1209044945948945	0.8710680554554475	0.0502288248364993	0.039883271069452705	0.02529998812986895	-0.15949393291287245	0.09227483782572068
1.1264278294629653	0.8712062045429152	0.04934287687186913	0.0403889211203095	0.024723946904118693	-0.16130386092621246	0.09081675609689344
1.131918387971945	0.8713403828442396	0.0484523448519252	0.040883517921243714	0.024152227358265627	-0.16307872004383042	0.08934164304121023
1.137376423077153	0.8714706578856015	0.04755749659160996	0.04136708851450121	0.023584931083194607	-0.1648183691552697	0.08785002849355399
1.1428022368947175	0.8715970979896778	0.046658587688804695	0.041839667581574536	0.023022144420047262	-0.16652269509168027	0.08634243199145958
1.1481961743987696	0.8717197719368771	0.045755862141808636	0.04230129645852802	0.022463939370972148	-0.16819160967141616	0.08481936312687821
1.1535586252835814	0.8718387488327741	0.04484955166975765	0.04275202287742217	0.021910373684382162	-0.16982504931697348	0.0832813197388674
1.1588900152130193	0.8719540977487052	0.043939876859029996	0.04319189981324671	0.021361492056038368	-0.17142297139314064	0.08172878920329975
1.1641908093343474	0.8720658876523961	0.04302704629579959	0.043620985386841955	0.020817326076345104	-0.17298535432255846	0.08016224633496867
1.1694615037921547	0.872174187089399	0.04211125778157462	0.044039341784702	0.02027789542497884	-0.17451219409125307	0.07858215485626581
1.1747026190845677	0.8722790639338377	0.04119269932334504	0.044447034394844584	0.019743208873645137	-0.17600350147783664	0.07698896855331278
1.1799147097617655	0.8723805854792943	0.04027154730003914	0.04484413223401872	0.01921326362482304	-0.17745930396670812	0.07538312756053077
1.1850983439492349	0.8724788179396672	0.03934796995884614	0.04523070605200312	0.018688047728804235	-0.17887963912507718	0.07376506392060347
1.1902541211612472	0.8725738267146342	0.03842212419917963	0.045606829394038186	0.018167538601938853	-0.18026455878010222	0.07213519549082183
1.195382648738585	0.8726656758730658	0.03749415973570985	0.04597257657094362	0.017651705739538705	-0.18161412181189585	0.07049393277901539
1.2004845510454685	0.8727544282747554	0.03656421747285252	0.04632802311514866	0.017140510099328685	-0.1829283960415369	0.06884167568712286
1.205560471240452	0.8728401455434182	0.03563242918226863	0.04667324564742599	0.016633904243549526	-0.18420745794387075	0.06717881251429168
1.2106110571269793	0.872922887780762	0.03469892013002492	0.047008320683023366	0.01613183406194992	-0.18545138840196176	0.06550572425355956
1.2156369680424854	0.8730027136549164	0.03376380789057281	0.04733332492343519	0.015634238378033356	-0.1866602739304977	0.06382278214036842
1.2206388682761236	0.8730796802665912	0.03282720364629847	0.04764833464352669	0.015141049892196466	-0.18783420452822952	0.062130349655694285
1.225617422667838	0.8731538430688996	0.03188921312707768	0.047953425279083674	0.014652195889236969	-0.18897327224486055	0.06042878393889102
1.2305733129637029	0.8732252560958659	0.03094993363739147	0.04824867228071922	0.014167596903217596	-0.19007757446413945	0.058718430107841155
1.2355072149953659	0.8732939716089897	0.030009458468174433	0.04853414956913269	0.01368716922231769	-0.19114720821799236	0.05699962898682957
1.2404198065055803	0.8733600402161849	0.029067875570506385	0.04880992992176049	0.013210824365156155	-0.19218227168805269	0.05527271447481535
1.2453117675622083	0.8734235108748829	0.028125267611939883	0.049076084885075366	0.012738469283053711	-0.19318286393147385	0.053538013414925215
1.2501837800533344	0.873484430883817	0.027181712210664382	0.049332684637905744	0.012270006643958357	-0.1941490844129514	0.05179584580103427
1.2550365165577557	0.8735428457518136	0.02623728424714134	0.049579797331236186	0.01180533612276745	-0.195081030550391	0.05004652885303223
1.2598706601694194	0.8735987994494057	0.025292052171038325	0.04981749004302751	0.011344352712084189	-0.19597880133766904	0.04829037000295195
1.2646868838808434	0.8736523341659409	0.024346082161859395	0.050045827645810635	0.010886948905087552	-0.19684249309445678	0.04652767441770709
1.2694858658405481	0.8737034904982677	0.02339943530692225	0.05026487350087042	0.01043301343658448	-0.197672202098406	0.044758739596496344
1.2742682703250987	0.8737523072559022	0.022452171506480285	0.050474688520259964	0.009982433275571953	-0.19846802104098693	0.04298386250513702
1.279034767741483	0.8737988216900998	0.021504345692995357	0.05067533204288888	0.009535091912677691	-0.19923004234591876	0.041203332374176706
1.2837860170453999	0.8738430693276208	0.020556011471742842	0.05086686101899179	0.009090871191902907	-0.19995835507412035	0.03941743738368875
1.2885226837452708	0.8738850841594027	0.019607217697892764	0.05104933072499349	0.008649649789856089	-0.20065304763307773	0.03762645810365047
1.2932454196732408	0.8739248984676361	0.018658012673693464	0.05122279391828341	0.008211305267993694	-0.20131420455366084	0.035830675279823095
1.2979548807028285	0.8739625430011916	0.01770844076252858	0.05138730150429992	0.007775712574915452	-0.20194190901685277	0.03403036333640259
1.302651713983804	0.8739980468807196	0.016758545107183716	0.05154290203324522	0.007342745382539729	-0.2025362409228855	0.03222579540757667
1.3073365592161528	0.8740314376339511	0.015808367542160272	0.05168964176494172	0.006912276105198855	-0.20309727712039574	0.030417243088580587
1.3120100619677288	0.8740627413054762	0.014857946045529605	0.0518275650676723	0.006484174815193972	-0.20362509291508252	0.028604971488997464
1.3166728563977501	0.8740919823468293	0.013907318392729705	0.05195671385550345	0.006058310965587533	-0.20411975990116815	0.026789246094085926
1.3213255797502006	0.8741191837295965	0.012956519361872804	0.052077128009904314	0.005634552191120626	-0.20458134755564786	0.024970327352816978
1.3259688560304568	0.8741443668607046	0.012005584214123954	0.052188844932818286	0.00521276592261176	-0.20500992150672603	0.02314847724843868
1.3306033106206596	0.8741675516870309	0.011054545859594691	0.052291899940709596	0.0047928181745159676	-0.20540554502392322	0.021323953805723703
1.3352295681643849	0.8741887566895815	0.01010343542774641	0.05238632617535356	0.00437457385958592	-0.20576827865747896	0.019497012098433724
1.3398482442250383	0.8742079988581181	0.009152284126075287	0.052472154430382494	0.00395789765782183	-0.20609817955219714	0.01766790774749941
1.3444599576229197	0.8742252937595394	0.008201120845491332	0.05254941339956609	0.0035426530131214473	-0.20639530238148265	0.015836892251833688
1.349065316488444	0.874240655492912	0.007249975173622753	0.05261812942414517	0.003128703500189258	-0.2066596983566539	0.014004218717318336
1.3536649280868154	0.8742540967433575	0.006298875511127173	0.05267832668539022	0.0027159120444517717	-0.2068914159479639	0.012170138171000312
1.3582594018160807	0.8742656287954352	0.005347848584866718	0.05273002722113055	0.0023041407598359716	-0.2070905009299862	0.010334898553766366
1.3628493371936021	0.8742752615103678	0.004396922069012672	0.052773250784144694	0.0018932521288519636	-0.20725699581814672	0.008498749714976757
1.3674353365444003	0.8742830033691396	0.0034461220939730197	0.052808014999937	0.0014831079658093346	-0.20739094045844175	0.0066619385464311825
1.372018001529215	0.8742888614666016	0.002495474095963854	0.05283433530918671	0.001073569828698314	-0.20749237178872904	0.00482471056000509
1.3765979267232962	0.8742928415117962	0.0015450042815749565	0.052852224942047096	0.000664499690920682	-0.207561323723	0.0029873126605467325
1.3811757077914932	0.8742949478473745	0.00059473806327292	0.05286169498241487	0.0002557593076129554	-0.20759782738304355	0.0011499900654623027
1.3857519362344544	0.8742951834506142	-0.00035529872088368184	0.05286275435367409	-0.0001527892184151361	-0.20760191102816486	-0.0006870113951269296
1.3903272033020466	0.8742935499417896	-0.0013050804907850948	0.05285540984155406	-0.0005612836901770033	-0.20757360012855536	-0.002523446657089717
1.3949030772439877	0.8742900466385205	-0.002254784588484453	0.052839661833145576	-0.0009699490163476664	-0.2075129009284641	-0.004359463237721058
1.3994802926186498	0.8742846710562061	-0.0032044151224493306	0.05281550656799363	-0.0013789355350167707	-0.2074198091206344	-0.006194873790713103
1.40405943918912	0.8742774193792959	-0.004153945850721955	0.05278293826406922	-0.0017883804231850916	-0.20729431804176443	-0.00802943243664726
1.4086411095084577	0.8742682864320482	-0.005103350691436254	0.05274194899726305	-0.0021984207766800002	-0.207136418208879	-0.009862893815725566
1.4132258948344671	0.874257265682116	-0.006052602747641159	0.05269252873240579	-0.0026091931477972737	-0.2069460974402321	-0.01169501126250973
1.4178143920456876	0.8742443492206028	-0.007001675610520825	0.05263466525273796	-0.0030208340671038073	-0.20672334058560435	-0.013525539380460088
1.422407198760715	0.8742295277651719	-0.007950542217122814	0.05256834419691716	-0.0034334795086744543	-0.2064681296714381	-0.015354231894328482
1.427004916701142	0.8742127906431334	-0.008899175413570336	0.05249354901038294	-0.003847265092988944	-0.2061804437168018	-0.017180842794736466
1.4316081364832889	0.8741941258449714	-0.009847544688520525	0.05241026121524052	-0.004262324615441489	-0.20586025977452724	-0.019005120113615444
1.4362174647527506	0.8741735199173644	-0.010795621638735514	0.05231845996702824	-0.004678792385892443	-0.20550755123005643	-0.020826816510666982
1.440833510408612	0.8741509579966212	-0.011743376985911387	0.05221812224371757	-0.005096801888251455	-0.2051222885333687	-0.022645683584678885
1.4454568790967535	0.8741264238305428	-0.012690779313135808	0.05210922298559839	-0.005516485174049787	-0.2047044397403146	-0.02446146951720578
1.4500881826716516	0.8740998997250063	-0.013637796872720466	0.051991734904300264	-0.00593797360958399	-0.20425396978359633	-0.026273922612057042
1.4547280257170208	0.8740713666123099	-0.014584394693698398	0.05186562883563749	-0.006361396537064426	-0.2037708418296647	-0.028082785831213302
1.4593770314506378	0.874040803886246	-0.015530539733291207	0.051730873064115605	-0.0067868835215702675	-0.20325501469408422	-0.029887806718303486
1.4640358180495767	0.8740081895284628	-0.01647619589686288	0.05158743394065529	-0.007214562078467286	-0.20270644521383613	-0.03168872794544022
1.4687050056137605	0.873973500060924	-0.017421325324375243	0.051435275733235704	-0.007644558184376192	-0.20212508767725726	-0.03348528986046496
1.4733852163224717	0.8739367105353443	-0.018365888282291604	0.051274360644991406	-0.008076996165814145	-0.2015108938953179	-0.035277230367448474
1.478077082800118	0.8738977944522008	-0.019309844703216908	0.05110464852902253	-0.00851199934644606	-0.2008638121160021	-0.03706428792761001
1.4827812320006721	0.8738567238767702	-0.020253150789987514	0.05092609746746898	-0.008949688424842603	-0.20018378923498595	-0.038846195210020196
1.487498298891597	0.8738134693175205	-0.021195761628062137	0.05073866331523184	-0.009390182603561658	-0.19947076905408823	-0.040622684139969674
1.492228923217249	0.8737679997347898	-0.02213763037736082	0.05054229981776581	-0.009833599152286144	-0.19872469273050233	-0.042393484458175326
1.4969737458721182	0.8737202825619061	-0.023078707398477307	0.050336958783692494	-0.0102800529229145	-0.19794549942961034	-0.04415832217918122
1.5017334088014067	0.8736702836981853	-0.02401894009002173	0.050122590136820536	-0.01072965618544576	-0.19713312651449225	-0.0459169194051791
1.5065085615643101	0.8736179674278596	-0.02495827403420027	0.049899141654412046	-0.011182519091152048	-0.19628750854529545	-0.04766899658455811
1.511299855865643	0.8735632964613078	-0.025896651756701673	0.049666559234073135	-0.011638748997193691	-0.19540857828120703	-0.04941427030542252
1.516107938372256	0.8735062320120818	-0.02683401117966922	0.04942478730894758	-0.012098449608689013	-0.19449626823087723	-0.051152450562061226
1.520933466562251	0.87344673360487	-0.027770288572960728	0.04917376812247945	-0.012561722313442361	-0.19355050789228842	-0.05288324638038675
1.5257770959854737	0.8733847592123014	-0.028705415910078327	0.048913442402664736	-0.013028664786384522	-0.19257122627533635	-0.05460636104974813
1.530639487227701	0.8733202651617155	-0.029639322071151008	0.048643749061739586	-0.01349937146876607	-0.1915583507402422	-0.05632149450417456
1.5355212998594128	0.8732532062047431	-0.030571931524269274	0.04836462558242984	-0.013973932789866748	-0.19051180841549684	-0.0580283410549767
1.5404231900249765	0.8731835355520974	-0.03150316373384498	0.04807600825193686	-0.014452434723656081	-0.18943152702798816	-0.059726588499843726
1.5453458255442074	0.8731112046546907	-0.032432935884267454	0.04777783134758289	-0.014934960053183408	-0.1883174318058956	-0.06141592327244067
1.550289858794726	0.8730361635928915	-0.033361157599965274	0.04747002883651382	-0.015421585501162812	-0.18716945177779276	-0.06309602102408078
1.5552559492641154	0.8729583607555806	-0.034287735090671415	0.04715253313482728	-0.01591238370722665	-0.185987515060661	-0.06476655438898354
1.5602447537019302	0.8728777429859386	-0.035212569154321555	0.04682527579492443	-0.016407422031884885	-0.18477155135149578	-0.06642718957039687
1.5652569225498827	0.8727942556513961	-0.03613555440334416	0.04648818786694354	-0.01690676195739189	-0.18352149317694133	-0.06807758519927351
1.570293098672419	0.8727078426858657	-0.037056578940104765	0.04614120013743182	-0.017410458705031898	-0.18223727666686637	-0.06971739203081961
1.5753539279143327	0.8726184464258195	-0.03797552618644922	0.045784242538486356	-0.01791856203404208	-0.18091883924950672	-0.07134625647150332
1.5804400383306072	0.8725260079934216	-0.03889227100719615	0.045417245741809165	-0.018431113896719826	-0.17956612541164302	-0.07296381397724909
1.5855520522463966	0.8724304671235561	-0.03980668185580736	0.04504014050809327	-0.018948149369388555	-0.1781790841304053	-0.07456969319650845
1.5906905843045642	0.8723317622289978	-0.04071862035083975	0.04465285798793747	-0.0194696961821513	-0.1767576698156848	-0.07616351553388032
1.595856228782729	0.8722298306886903	-0.04162793899267892	0.044255330877158446	-0.019995773147031052	-0.17530184635589918	-0.07774489151293804
1.6010495710341877	0.87212460868387	-0.04253448319206423	0.043847492779288726	-0.02052639102805806	-0.17381158455526405	-0.07931342470602755
1.6062711765072537	0.8720160314733202	-0.04343808934300423	0.043429279273053276	-0.021061551132679424	-0.17228686580216113	-0.08086870877188679
1.6115215888946341	0.8719040335099423	-0.04433858456332286	0.043000628329586586	-0.0216012448237105	-0.17072768331285385	-0.08241032745079617
1.6168013307150795	0.8717885485133468	-0.04523578687617352	0.04256148054057205	-0.02214545328304737	-0.1691340426590639	-0.08393785533056676
1.6221108943152998	0.8716695097620035	-0.046129503794109517	0.04211178015710603	-0.022694146290776356	-0.1675059652058803	-0.085450855912724
1.627450751592437	0.8715468499841753	-0.047019534110230264	0.04165147457890036	-0.023247282939934662	-0.16584348589603345	-0.08694888515088074
1.6328213381481063	0.8714205018297703	-0.047905665410670754	0.04118051601281935	-0.023804809718209693	-0.16414665885781826	-0.08843148775306196
1.6382230520167695	0.8712903980446868	-0.048787674131064315	0.040698861957248735	-0.024366660098803762	-0.16241555870155183	-0.08989819785861489
1.6436562586613324	0.8711564714984749	-0.049665326653712184	0.04020647511738473	-0.024932754800850446	-0.16065027974311624	-0.09134854143623483
1.6491212787858045	0.8710186556384346	-0.0505383776422679	0.03970332486324639	-0.025503000279968744	-0.15885094073370742	-0.09278203410036769
1.6546183929645732	0.8708768845521319	-0.05140657116928631	0.03918938719922818	-0.026077288988631202	-0.1570176842003057	-0.09419818358286337
1.6601478303973605	0.8707310934425924	-0.05226963935333945	0.03866464620060076	-0.026655498005826457	-0.15515068099358154	-0.09559648811948064
1.6657097765815057	0.8705812186326849	-0.0531273040451961	0.03812909369733966	-0.027237489671048533	-0.15325012853953024	-0.096976439824767
1.671304359535764	0.8704271981449296	-0.05397927520657108	0.037582730989370226	-0.0278231100095715	-0.1513162562851928	-0.09833752269764659
1.6769316550357134	0.8702689717947799	-0.05482525231369646	0.03702556876387047	-0.028412189183135452	-0.14934932470775447	-0.09967921552737134
1.6825916866721982	0.8701064814207897	-0.05566492496447892	0.03645762747529016	-0.029004541441371354	-0.1473496259543941	-0.1010009934629057
1.6882844185383359	0.8699396713374443	-0.05649797243979569	0.03587893846100462	-0.02959996434627029	-0.14531748704217456	-0.1023023279199747
1.694009757558459	0.8697684885273068	-0.05732406476197537	0.03528954409553031	-0.030198239054762006	-0.14325326963630902	-0.10358268884035873
1.6997675533529333	0.8695928829046914	-0.05814286340428715	0.03468949816340195	-0.030799130394539243	-0.1411573705885564	-0.10484154634860234
1.7055576044911227	0.8694128073825648	-0.05895402291642625	0.034078865533130026	-0.03140238765822579	-0.13903022003195548	-0.10607837375514792
1.711379653294145	0.8692282182859321	-0.059757190927048336	0.033457722990919966	-0.03200774425490381	-0.13687228352912736	-0.1072926479994576
1.717233388655777	0.8690390755244776	-0.06055200931579435	0.03282615921981409	-0.032614918253797746	-0.1346840612309556	-0.10848385184501955
1.7231184511865223	0.8688453426789814	-0.06133811567815641	0.03218427447992698	-0.033223613220082195	-0.132466086021938	-0.10965147642258902
1.7290344394035462	0.8686469870339513	-0.06211514487739908	0.031532180113394245	-0.03383351920410858	-0.13021892109984243	-0.1107950237895513
1.734980914266264	0.8684439796441069	-0.06288273031711038	0.03086999817006421	-0.034444313600308495	-0.1279431580194685	-0.1119140089613424
1.7409574002095023	0.8682362955057311	-0.06364050472407688	0.030197861378222758	-0.03505566168680154	-0.1256394159624155	-0.11300796113632255
1.7469633933476048	0.868023913466434	-0.06438810181108061	0.029515912271069707	-0.03566721793741798	-0.12330833815260483	-0.11407642610846365
1.7529983712904433	0.8678068160436166	-0.06512515802732328	0.02882430205692557	-0.03627862751601351	-0.12095058747535933	-0.11511896866134422
1.759061791414498	0.8675849896294718	-0.06585131280414601	0.028123190754072862	-0.036889526616042646	-0.11856684648116984	-0.11613517271220003
1.7651531046454547	0.8673584241167906	-0.06656621062752371	0.027412745506752698	-0.03749954438641554	-0.1161578112522491	-0.1171246439474726
1.7712717607812942	0.8671271127924416	-0.0672695019473303	0.026693139807693972	-0.03810830399365287	-0.1137241884519611	-0.11808701068214542
1.7774172122302563	0.8668910522683048	-0.06796084382628073	0.0259645528724703	-0.03871542352448121	-0.11126669295669955	-0.11902192427774674
1.783588920918997	0.866650242269315	-0.06863990087056214	0.025227168608925894	-0.03932051719461271	-0.10878604418939318	-0.11992905986537597
1.7897863640604232	0.8664046854372977	-0.06930634592663402	0.024481174685540293	-0.03992319642239878	-0.1062829628668224	-0.12080811666240579
1.796009039391335	0.8661543871309172	-0.06995986062454808	0.023726761635864357	-0.04052307082389152	-0.10375816794256669	-0.12165881800977706
1.802256469281059	0.8658993552489233	-0.07060013571432683	0.022964122079388704	-0.041119749068003184	-0.10121237400908009	-0.12248091107621653
1.8085282027020466	0.8656396001239234	-0.07122687111432144	0.022193450193193718	-0.04171283949727179	-0.09864628959629915	-0.12327416614964334
1.8148238214235717	0.8653751342269037	-0.07183977632017008	0.021414940659822048	-0.04230195111547636	-0.09606061378032343	-0.12403837635292708
1.8211429396794687	0.8651059721266057	-0.07243857009268909	0.02062878841255754	-0.042886693918138326	-0.09345603550181843	-0.12477335641564745
1.8274852072359857	0.8648321302996848	-0.07302298044448989	0.01983518796912118	-0.043466679511135316	-0.0908332315547217	-0.1254789418179332
1.8338503097104215	0.864553627049124	-0.07359274432115648	0.019034333113706267	-0.04404152143714868	-0.08819286576877353	-0.12615498755265772
1.8402379679689658	0.8642704824610182	-0.07414760718429857	0.018226416710250732	-0.044610835390900924	-0.08553558865068606	-0.12680136678774467
1.8466479399455433	0.8639827182528618	-0.07468732279144707	0.017411630225667683	-0.045174239621731394	-0.08286203609410352	-0.12741796977743672
1.8530800185805845	0.863690357792409	-0.07521165262316994	0.016590163759583065	-0.045731354959721374	-0.08017282977663451	-0.1280047023821149
1.8595340319252696	0.8633934260229501	-0.07572036549952413	0.015762205819874114	-0.04628180501127366	-0.07746857673333156	-0.12856148484123162
1.8660098406305765	0.8630919495107785	-0.07621323698882665	0.014927943452064819	-0.04682521610688211	-0.07474987009785661	-0.1290882503492913
1.8725073363366644	0.862785956458617	-0.07669004891277756	0.014087562276342471	-0.04736121731471236	-0.07201728954248339	-0.1295849437868818
1.8790264407423638	0.8624754766922538	-0.077150588916918	0.0132412464564377	-0.047889440495329345	-0.06927140149937368	-0.1300515205615582
1.8855671022883471	0.8621605417664915	-0.07759464989053845	0.012389178997495375	-0.04840952015041807	-0.06651276044990916	-0.13048794533921285
1.8921292946054777	0.8618411849960842	-0.07802202954790793	0.011531541835790467	-0.048921093413283726	-0.0637419095319827	-0.13089419099420468
1.898713016351975	0.8615174414238124	-0.07843253011500152	0.01066851576298327	-0.04942380013599151	-0.06095938061239068	-0.13127023769796317
1.9053182831746374	0.8611893481834055	-0.07882595755664863	0.00980028139997665	-0.04991728237424535	-0.05816569773702406	-0.1316160716369336
1.9119451314278133	0.8608569442947124	-0.07920212158626098	0.008927018647366955	-0.050401184781642724	-0.05536137565709847	-0.1319316845095319
1.9185936115220446	0.8605202709765116	-0.07956083506599808	0.00804890750959393	-0.05087515421859271	-0.052546922775821014	-0.13221707251403741
1.9252637886572523	0.8601793716001233	-0.0799019138848457	0.007166127961620683	-0.05133883992149836	-0.04972284100507333	-0.13247223580625347
1.9319557400710978	0.8598342918221156	-0.08022517666022345	0.006278860284595914	-0.05179189341766175	-0.04688962712392975	-0.13269717784381255
1.9386695517548824	0.8594850797530174	-0.08053044446268884	0.005387285483328383	-0.05223396842303118	-0.04404777438646368	-0.13289190480888616
1.945405312944092	0.8591317862523209	-0.08081754050542646	0.00449158600964669	-0.0526647206260007	-0.04119777508862034	-0.13305642508731735
1.952163123246348	0.8587744645666707	-0.08108629041369265	0.003591944812022492	-0.053083808297921614	-0.03834011780068791	-0.1331907491346481
1.9589430828831336	0.8584131708531846	-0.0813365217744845	0.0026885466340500585	-0.05349089181565162	-0.03547529175722026	-0.13329488894024008
1.9657452930336228	0.8580479641821649	-0.08156806418490686	0.0017815779755872686	-0.053885633869359434	-0.03260378697645033	-0.13336885785590158
1.9725698550562658	0.8576789065988235	-0.0817807492636037	0.0008712272046928771	-0.05426769960062663	-0.029726094859264033	-0.13341267042161106
1.9794168654259978	0.8573060634197808	-0.08197441056306282	-0.0000423147574585914	-0.05463675652014244	-0.026842710593748216	-0.133426342223869
1.9862864215605505	0.8569295029403668	-0.08214888383305988	-0.0009588552040184812	-0.05499247503926179	-0.023954130968472286	-0.13340988984794816
1.9931787766783389	0.8565492878811453	-0.08230401032466521	-0.0018782202851125784	-0.05533453615952683	-0.021060789703179178	-0.13336332935677672
2.0000941416405333	0.8561654861783161	-0.08243963099265889	-0.0028002285258776766	-0.05566262075374905	-0.01816314131062741	-0.13328667544617187
2.0070325902737904	0.8557781763868612	-0.08255558572072942	-0.0037246781820549596	-0.055976405990357504	-0.01526170085494073	-0.13317994396223726
2.013994185898005	0.8553874407956137	-0.0826517169365803	-0.004651364121716227	-0.056275572319954434	-0.012356990930409258	-0.1330431520086412
2.0209789854963227	0.8549933652157938	-0.08272786987323372	-0.005580078383208515	-0.05655980394229033	-0.009449540141458362	-0.13287631797698715
2.0279870332924914	0.8545960393609098	-0.08278389269125273	-0.006510609327059629	-0.05682878882283712	-0.006539885991763906	-0.13267946179783657
2.0350183629728313	0.8541955567399456	-0.08281963674725866	-0.007442741944123943	-0.05708221910148787	-0.0036285741475215742	-0.1324526050628295
2.042072998433253	0.8537920146272961	-0.08283495682532996	-0.008376257970766703	-0.05731979142421513	-0.000716158311492133	-0.13219577115322595
2.0491509518596422	0.8533855141809132	-0.0828297113637403	-0.009310935655513533	-0.057541207185179126	0.0021967988132481297	-0.13190898546931434
2.0562538450946133	0.8529760668200314	-0.0828037544225233	-0.01024676314546061	-0.057746217674725306	0.005110389316779594	-0.13159220002123656
2.0633864874562815	0.8525635012889818	-0.08275689965506798	-0.011184142788506771	-0.05793464422867147	0.008025991872949565	-0.13124518095970744
2.0705489358908125	0.8521479225389038	-0.08268896079678355	-0.012122845578389671	-0.05810615818142114	0.010943018344191383	-0.13086787923759047
2.0777412321472384	0.8517294402206504	-0.08259975540090637	-0.013062637413088754	-0.05826043516493363	0.013860866335954127	-0.13046024868342332
2.08496339235599	0.851308169314453	-0.08248910536482607	-0.014003277771336843	-0.05839715534897079	0.01677891486807208	-0.1300222469597861
2.092215406205756	0.8508842301990833	-0.08235683745311725	-0.014944519669198868	-0.05851600399081928	0.01969652402701941	-0.1295538361327854
2.099497238188189	0.850457748590976	-0.08220278379107783	-0.0158861098981178	-0.05861667203124914	0.022613035483611255	-0.1290549831150744
2.1068088262323994	0.8500288556260832	-0.0820267824054199	-0.016827788936152027	-0.05869885665209628	0.025527771990256087	-0.12852566027358522
2.1141500849478345	0.8495976876616185	-0.08182867765948959	-0.017769291465676906	-0.058762261894669605	0.028440038749381925	-0.1279658457086617
2.121520900176751	0.8491643865774825	-0.08160832090538456	-0.01871034578554149	-0.05880659919119509	0.0313491213547235	-0.12737552417099218
2.128921133886928	0.8487290994603178	-0.08136557087741712	-0.019650674565687542	-0.058831588007223455	0.034254287881811944	-0.12675468721623293
2.1363506222332336	0.8482919786776286	-0.0811002942538318	-0.02058999473529385	-0.05883695641359985	0.03715478829253359	-0.12610333385931274
2.143809179343313	0.8478531816045066	-0.08081236602214839	-0.02152801810869224	-0.058822441672089366	0.040049856115319034	-0.12542147073854054
2.1512965978048117	0.847412870533735	-0.08050166991885521	-0.022464451596624614	-0.05878779078034275	0.042938708839897484	-0.12470911251476834
2.1588126467006	0.8469712127196891	-0.08016809897099472	-0.023398997122560255	-0.05873276102917258	0.045820547401428484	-0.12396628250734837
2.1663570728532586	0.8465283802227105	-0.07981155591268686	-0.02433135195451086	-0.058657120553139194	0.048694556946905526	-0.1231930130389805
2.173929606674209	0.8460845494734065	-0.07943195333921452	-0.025261209606363553	-0.058560648793101716	0.051559909355869384	-0.1223893452560216
2.181529959638857	0.8456399013195867	-0.07902921421232428	-0.026188259703459414	-0.05844313699996789	0.054415762568877805	-0.12155532975639363
2.189157830215444	0.845194620569076	-0.07860327192046287	-0.027112188890325777	-0.058304388608897306	0.05726126313055727	-0.12069102630039966
2.196812898458723	0.8447488961873095	-0.07815407091423597	-0.02803268035860657	-0.05814421976263198	0.06009554448609301	-0.11979650474082502
2.2044948340058075	0.8443029207040899	-0.07768156658539183	-0.028949415005377104	-0.057962459580796336	0.06291773030491418	-0.11887184443251905
2.212203293696557	0.8438568902195094	-0.07718572568658995	-0.02986207133190006	-0.057758950577914914	0.06572693393136296	-0.11791713477816386
2.2199379257611906	0.8434110040215642	-0.07666652633561806	-0.030770326130433266	-0.05753354891129914	0.06852226026967094	-0.11693247497859853
2.2276983754230595	0.8429654641209263	-0.07612395784235462	-0.03167385531671529	-0.05728612450356294	0.07130280812541186	-0.11591797351130848
2.235484274070076	0.842520475725094	-0.07555802165373095	-0.032572332845048194	-0.057016561654488526	0.07406766665652606	-0.11487374972944465
2.243295255257606	0.8420762461669874	-0.07496873041101498	-0.03346543274928843	-0.05672475878139618	0.07681592145538349	-0.11379993194928706
2.251130945560642	0.8416329852743741	-0.07435610873726393	-0.03435282825100607	-0.05641062892891704	0.0795466516171878	-0.11269665880162141
2.2589909713856553	0.8411909048232727	-0.07372019285631305	-0.035234192710738896	-0.05607409971287989	0.08225893249311621	-0.11156407844328414
2.2668749598662714	0.8407502183300817	-0.07306103059699282	-0.03610919988302051	-0.05571511341934776	0.08495183631464127	-0.11040234851853373
2.274782530987149	0.840311141328	-0.07237868214594753	-0.036977523208434664	-0.05533362751339697	0.087624429868151	-0.10921163744188633
2.2827133131158917	0.8398738903358762	-0.07167321880697794	-0.037838837692191415	-0.054929614040577494	0.09027578014455165	-0.10799212219812593
2.290666938027301	0.8394386829793447	-0.07094472341222867	-0.038692819481695444	-0.05450305989363263	0.09290495292316785	-0.1067439890990569
2.298643027688807	0.8390057385441065	-0.07019329159460971	-0.0395391446109824	-0.05405396762436553	0.09551100880411476	-0.10546743597074978
2.3066412156783223	0.8385752766348188	-0.06941902986253472	-0.04037749145583445	-0.05358235436771257	0.09809301068045476	-0.1041626688846125
2.314661137923332	0.8381475175205453	-0.06862205642361967	-0.04120753986829572	-0.053088252344222576	0.10065002100403621	-0.1028299036390679
2.322702419921594	0.8377226826382477	-0.06780250250957949	-0.04202897002610548	-0.052571709730499426	0.10318109818480795	-0.10146936801462554
2.3307647005864305	0.8373009931480818	-0.06696051001641339	-0.04284146505420047	-0.052032789222910866	0.10568530462690243	-0.10008129789680664
2.338847602099122	0.8368826713427813	-0.0660962346187387	-0.043644708121862656	-0.05147157003656743	0.10816169775869279	-0.09866594250746033
2.346950759024286	0.8364679389385615	-0.06520984277004187	-0.044438385558117126	-0.05088814601712442	0.11060933962488206	-0.09722355952849882
2.3550737921707614	0.8360570182431144	-0.06430151451081269	-0.04522218442736738	-0.05028262748188914	0.11302728941835494	-0.09575441978880302
2.363216329529691	0.8356501308903745	-0.06337144121532987	-0.0459957947729863	-0.04965513976024522	0.11541461041978986	-0.09425880368114349
2.3713779749993744	0.8352474992099833	-0.06241982917712521	-0.04675890683388925	-0.049005825624070326	0.11777036144436637	-0.09273700702744757
2.3795583385267847	0.8348493445037098	-0.06144689624967297	-0.04751121414997844	-0.048334843056695186	0.12009360647333978	-0.0911893357503104
2.387757016407809	0.8344558878131553	-0.06045287415208365	-0.04825241192636603	-0.04764236683108574	0.12238340967057287	-0.08961610967041982
2.395973593915787	0.8340673495567263	-0.05943800825234879	-0.04898219754990844	-0.04692858839470072	0.12463883705460657	-0.08801766223897976
2.4042076395471312	0.8336839495608344	-0.058402558362543086	-0.04970027036130038	-0.04619371645603023	0.12685895588569623	-0.08639434187641352
2.4124587064267504	0.8333059067362014	-0.05734679866984768	-0.050406332094967636	-0.04543797696887262	0.12904283613019307	-0.08474651194410694
2.4207263325118697	0.832933438809429	-0.056271017787730686	-0.051100087210979084	-0.044661613189335446	0.13118955160689078	-0.08307455091890578
2.429010033765493	0.8325667623597763	-0.05517551972242756	-0.05178124265782594	-0.04386488639191167	0.13329817938632735	-0.08137885399143453
2.437309319816803	0.8322060918507482	-0.05406062186043156	-0.052449509501529844	-0.04304807441554469	0.13536780498168988	-0.07965983005632024
2.4456236631884494	0.8318516406949577	-0.05292665912063767	-0.053104600779663357	-0.04221147469967268	0.13739751586562102	-0.07791790823581562
2.453952529271453	0.8315036196483966	-0.05177397999070166	-0.05374623430804292	-0.04135540138783297	0.13938641033628507	-0.0761535318729909
2.462295347679283	0.8311622377263067	-0.05060295046317139	-0.0543741308172868	-0.04048018822580308	0.14133359193158673	-0.07436716469539953
2.470651539744524	0.830827700743293	-0.049413950240056896	-0.054988016473876224	-0.03958618572841949	0.1432381774443747	-0.07255928512923543
2.4790205000973438	0.8305002117726265	-0.04820737525700937	-0.05558762186045517	-0.03867376302599388	0.14509929397582663	-0.07073039029856
2.4874016012750504	0.8301799706344646	-0.04698363700586631	-0.056172682746393025	-0.03774330732598557	0.14691608155003474	-0.06888099512741383
2.4957941952467593	0.8298671735203778	-0.045743162235425176	-0.05674294060447382	-0.03679522363681595	0.14868769495455547	-0.06701163203679157
2.504197633947192	0.829562011944066	-0.04448638974825849	-0.05729814435066797	-0.03582993223943287	0.15041330939514702	-0.06512284629571856
2.5126112327349905	0.8292646738015169	-0.043213775643073674	-0.05783804824212384	-0.034847872614082565	0.15209211422309027	-0.0632152040931517
2.5210343086831597	0.8289753416843977	-0.0419257873972038	-0.05836241477877121	-0.033849498802800936	0.15372332221962387	-0.06128928382340789
2.5294661653750476	0.8286941931797569	-0.04062290585313062	-0.05887101398806702	-0.03283528080894626	0.15530616765002558	-0.05934567927977395
2.537906105710325	0.8284214001914788	-0.03930562293901719	-0.0593636244894055	-0.03180570269215009	0.15683990985748975	-0.05738499645906589
2.546353422484993	0.8281571290291457	-0.03797444277031517	-0.05984003317204336	-0.03076126327539651	0.15832383254818805	-0.05540785542304149
2.554807413976534	0.8279015397011151	-0.03662987882356664	-0.060300036314587704	-0.029702473771111734	0.1597572475678171	-0.05341488631671835
2.5632673889253983	0.8276547856166222	-0.03527245266871157	-0.060743439966690925	-0.02862985659179853	0.16113949638607633	-0.05140672773293127
2.5717326551686375	0.8274170137793648	-0.03390269530908212	-0.06117005945412219	-0.027543946213197085	0.16246994884795146	-0.04938402893384239
2.5802025474022847	0.8271883638812729	-0.03252114219723683	-0.0615797208653177	-0.026445285022815915	0.1637480081014904	-0.04734744272531546
2.5886764119795567	0.8269689686776697	-0.031128335122279423	-0.061972260242456965	-0.025334424588137512	0.16497310836654402	-0.04529762849779208
2.5971536230002217	0.8267589535154323	-0.029724819015591063	-0.06234752430014939	-0.024211922887464925	0.16614471746248502	-0.04323524776273105
2.6056335746799397	0.8265584365281946	-0.02831114261527414	-0.062705369957233	-0.023078344603262073	0.16726233562652876	-0.04116096537404568
2.614115690228737	0.8263675284297688	-0.026887856413394664	-0.06304566459617067	-0.02193425924443472	0.16832549659467894	-0.039075446745185684
2.6225994269320845	0.826186332459177	-0.025455511200288106	-0.06336828605900555	-0.020780239733916118	0.1693337678519443	-0.03697935594687904
2.631084276811302	0.8260149444601136	-0.024014657348560387	-0.06367312241253772	-0.019616861587790045	0.17028675015096376	-0.03487335488287228
2.6395697727031706	0.8258534528775795	-0.0225658431870045	-0.06396007187001593	-0.018444701360414217	0.17118407750792308	-0.03275810112597183
2.6480554756825	0.8257019391316869	-0.0211096165759855	-0.06422904205172185	-0.01726433768246653	0.17202541511815356	-0.030634250417146045
2.6565409934799993	0.82556047741564	-0.019646521214474806	-0.0644799502777098	-0.0160763480420124	0.1728104604855598	-0.028502451459691876
2.6650259757736974	0.825429134979987	-0.018177096898883773	-0.0647127230044864	-0.014881308762206221	0.17353894186123847	-0.026363346476256395
2.6735101016889056	0.8253079725008695	-0.016701881193618862	-0.06492729512232599	-0.013679796144259621	0.17421061622986822	-0.024217573796936398
2.681993101072979	0.8251970439465258	-0.01522140527524097	-0.0651236101493177	-0.012472382877637555	0.17482527008756035	-0.02206576195373918
2.6904747434655074	0.8250963969706088	-0.013736195393314348	-0.06530161949884969	-0.011259639023857172	0.17538271730476945	-0.019908531940098638
2.6989548247889625	0.8250060732570603	-0.012246774806348077	-0.06546128184070843	-0.010042133409875559	0.17588279726575556	-0.017746500133733432
2.7074331876832765	0.8249261084782358	-0.010753659852983575	-0.06560256315206621	-0.008820430239966155	0.1763253751533811	-0.015580272689247915
2.7159096989462963	0.8248565327343846	-0.00925736357723095	-0.06572543592274302	-0.007595091888146322	0.1767103395701788	-0.013410450886568837
2.724384267173814	0.824797370577421	-0.00775839232034912	-0.0658298791001685	-0.006366675949073983	0.17703760246135455	-0.01123762625862214
2.7328568229805166	0.8247486413618929	-0.006257248938912675	-0.06591587746061467	-0.005135737721243417	0.17730709722583896	-0.009062385318936036
2.7413273250372634	0.824710359353674	-0.004754431500759551	-0.06598342141214097	-0.0039028289972389283	0.17751877816551026	-0.0068853077189961285
2.7497957561578747	0.8246825339134843	-0.003250433762059937	-0.06603250666859889	-0.0026684983198863427	0.17767261951650917	-0.004706966979302461
2.758262111076879	0.8246651696665321	-0.0017457471479525616	-0.06606313395096798	-0.0014332924806647362	0.17776861455251475	-0.002527933388515831
2.7667264130194202	0.8246582665785084	-0.00024085763755797942	-0.06607530885627488	-0.0001977538415492805	0.17780677519994545	-0.00034876951593866426
2.7680810125031208	0.8246581326397734	-3.0338572366145344e-12	-0.06607554507790558	2.4958396894342316e-11	0.17780751561056718	5.545922662081315e-12
