# Supplementary material for: Multi-orbit lunar GNSS constellation design with distant retrograde orbit and Halo orbit combination
Source: Sci Rep. 2023 Jun 22;13:10158. doi: 10.1038/s41598-023-37348-x (PMC10287729; doi:10.1038/s41598-023-37348-x)
Supplement: Supplementary file 1 — Supplementary Information. [file 41598_2023_37348_MOESM1_ESM.zip › supplement materials of the manuscript/Figure 3/Halo Orbit/L1S/408.csv]

Time (TU)	X (LU)	Y (LU)	Z (LU)	VX (LU/TU)	VY (LU/TU)	VZ (LU/TU)
0	0.8553318143598372	0	-0.18068029916483544	1.854956221076417e-15	0.2589119025620965	2.3297354797197406e-14
0.0037612913370431676	0.8553338274203047	0.0009738346041591482	-0.18067710406382842	0.0010704056682149692	0.2589051293570235	0.0016989350145047034
0.01138240029120175	0.8553502491763006	0.0029468035743159884	-0.18065103935865962	0.0032390805836348523	0.2588498754024307	0.005141144732598565
0.019007779042122874	0.8553832199365906	0.004920244306191587	-0.1805987062188952	0.005408440106155965	0.2587389349829771	0.008584788659824334
0.02663762590503285	0.8554327635902443	0.006893782176999218	-0.1805200631812932	0.007578183963516192	0.25857221892767557	0.012029624263888889
0.034272087483933344	0.8554989025222999	0.008867027689723644	-0.18041506937105764	0.009747995741178777	0.2583496386500572	0.015475384821614849
0.041911304342377914	0.8555816575802622	0.010839588254871484	-0.18028368453819343	0.01191755576947107	0.2580711061989145	0.01892180014656898
0.04955541493731298	0.8556810480457676	0.012811069166591004	-0.18012586908320882	0.014086542132798564	0.2577365342785873	0.022368598465619116
0.057204554248586725	0.855797091569896	0.014781073209348619	-0.17994158413808212	0.01625463017196147	0.25734583637840414	0.025815505903200617
0.06485884849316831	0.8559298040172155	0.01674919926390699	-0.17973079178977688	0.018421490882503996	0.25689892719621144	0.02926224420767325
0.07251841091203211	0.8560791992619561	0.018715041206843964	-0.17949345537757339	0.020586789630962818	0.2563957232101858	0.032708528974795835
0.08018335266489934	0.8562452892720956	0.020678190696317763	-0.1792295393307984	0.02275018914874405	0.2558361422678119	0.03615407467568069
0.0878537688471166	0.8564280837140985	0.02263823357871697	-0.17893900976587765	0.024911345497523336	0.2552201047762347	0.03959858849588992
0.09552974515925605	0.8566275899344605	0.024594751610044985	-0.17862183448278007	0.027069909884338796	0.2545475336105287	0.04304177347761569
0.10321134750131862	0.8568438125279451	0.02654731982708421	-0.17827798361654373	0.02922552567614903	0.25381835540221037	0.04648332400355784
0.11089862756382168	0.8570767532727045	0.02849550802265666	-0.17790742970405346	0.03137782993485211	0.25303250057894555	0.04992292847634176
0.11859161665646992	0.8573264107431228	0.03043887924235262	-0.17751014826181902	0.03352645166068445	0.252189904478837	0.05336026673575326
0.12629032345061725	0.8575927799827505	0.032376989309352594	-0.17708611826732373	0.0356710111616412	0.2512905082512362	0.0567950092536655
0.13399474017167662	0.8578758524682288	0.034309388494008324	-0.17663532217619782	0.03781112179133123	0.25033425876379145	0.060226820110552956
0.1417048305594099	0.8581756154251401	0.03623561861849445	-0.1761577469704992	0.03994638662905838	0.24932111068731344	0.06365535185474065
0.149420527813149	0.858492051410829	0.03815521273054594	-0.175653384782617	0.04207639798829465	0.24825102767164517	0.0670802448561133
0.15714174004868015	0.8588251382050044	0.04006769667062568	-0.17512223302887586	0.04420073902000543	0.24712398247212256	0.07050113000962449
0.16486834161397382	0.8591748481172288	0.04197258714735011	-0.1745642954731986	0.046318981435096704	0.24593995904018193	0.07391762517801774
0.17260017465264932	0.8595411476831256	0.04386939240532706	-0.17397958267274968	0.04843068609303467	0.2446989532939752	0.0773293362114571
0.1803370393470223	0.8599239968119748	0.04575761015286276	-0.17336811330127636	0.05053540053124121	0.2434009757432259	0.08073585299474376
0.18807869867230703	0.8603233485793618	0.047636729107329086	-0.17272991444602026	0.052632660508328794	0.2420460519276487	0.08413675193517019
0.19582487465998172	0.8607391486205263	0.049506228491212646	-0.1720650225451113	0.054721989258885155	0.24063422420679204	0.08753159472213375
0.20357524540810898	0.861171334525312	0.051365577769618344	-0.1713734843270182	0.056802897004162925	0.2391655535472403	0.09091992745221865
0.21132943610789393	0.8616198348506019	0.053214235025985615	-0.17065535836804435	0.058874878921957606	0.2376401226164122	0.09430127718454823
0.21908702552971202	0.8620845689718404	0.055051649107411026	-0.16991071531368182	0.06093741732257667	0.23605803603331238	0.09767515529003698
0.22684754081697653	0.8625654462881397	0.05687725900770223	-0.16913963914087854	0.06298998072604847	0.23441942282501158	0.1010410557095687
0.23461045243801962	0.8630623653840116	0.05869049337660711	-0.168342228499225	0.06503202306200298	0.23272443904812026	0.10439845333431941
0.24237517800629482	0.8635752137361838	0.060490772170817546	-0.16751859718716913	0.067062985268022	0.23097326856983855	0.1077468062597996
0.25014106782140005	0.8641038662176628	0.06227750411865882	-0.16666887656987345	0.0690822921573032	0.22916612797637756	0.11108555018046397
0.25790742106354037	0.8646481856209387	0.06405009135423545	-0.16579321476594225	0.07108935736452433	0.227303264612583	0.11441410603221425
0.26567346919931	0.8652080209966071	0.06580792652663751	-0.164891779356152	0.07308357978959994	0.22538496211345083	0.11773187353420775
0.273438382299311	0.8657832075306906	0.06755039526159043	-0.1639647576338897	0.07506434607739641	0.22341154071320124	0.12103823462090903
0.2812012639335771	0.866373565637236	0.06927687606749418	-0.1630123581327661	0.07703103019929725	0.2213833602784739	0.12433255199533635
0.28896115853758214	0.866978900996692	0.07098674308367732	-0.16203481064521683	0.07898299626376627	0.21930082013809327	0.1276141730022564
0.29671704429616547	0.8675990035310409	0.07267936563577553	-0.1610323679719252	0.0809195976929018	0.21716436260948727	0.1308824273527976
0.30446783693053264	0.8682336472228119	0.07435411026771695	-0.1600053063278633	0.08284017921782631	0.21497447367894928	0.13413662948897806
0.3122123929585394	0.868882589958388	0.07601034265415706	-0.15895392572467038	0.0847440787505942	0.21273168364607675	0.1373760806979421
0.31994950945491996	0.8695455731310651	0.0776474287702959	-0.15787855075934581	0.08663062841352152	0.21043656865280463	0.14060006974064337
0.3276779261946081	0.8702223214787761	0.0792647365955323	-0.1567795310418193	0.08849915618905976	0.2080897514639615	0.1438078744680678
0.3353963348867888	0.8709125436139347	0.08086163927775301	-0.15565724051506083	0.09034898927733968	0.20569189990480288	0.1469987663375479
0.3431033768892877	0.8716159316210376	0.08243751585012159	-0.154512078304779	0.09217945465012341	0.20324372858804762	0.15017201009520975
0.35079765110808586	0.8723321616132447	0.08399175404733988	-0.15334446802781296	0.09398988205333299	0.2007459973756269	0.1533268676371674
0.3584777198770104	0.873060894208351	0.08552375262131857	-0.15215485724367572	0.09577960646643441	0.19819951017068402	0.15646260095229814
0.3661421135485879	0.873801774967721	0.08703292332598467	-0.1509437169792312	0.09754797021010021	0.19560511389323107	0.15957847446272397
0.37378933823480526	0.874554435221033	0.08851869344392842	-0.14971154063441228	0.09929432572476886	0.19296369615824	0.1626737585669081
0.3814178813722303	0.8753184927750695	0.08998050777614712	-0.1484588430856313	0.10101803776375079	0.19027618340372918	0.16574773220141548
0.38902622031180606	0.8760935530112789	0.09141783110284159	-0.14718615915894528	0.1027184861854445	0.18754353769398932	0.16879968652665422
0.3966128279280755	0.876879209777911	0.09283014994037295	-0.14589404244339071	0.10439506796494173	0.18476675427725583	0.17182892730271251
0.40417617870564293	0.8776750464043813	0.0942169742733914	-0.14458306390704723	0.1060471992200849	0.18194685874602273	0.1748347773622
0.4117147616164266	0.8784806375197892	0.09557784037742295	-0.14325380918642652	0.10767431859123405	0.17908490136468463	0.17781658166362824
0.4192270775591014	0.8792955493188872	0.09691231067178026	-0.14190687843062375	0.10927588713199064	0.17618195691342237	0.18077370610461338
0.42671165282043994	0.8801193415848877	0.09821997635972614	-0.1405428832452041	0.1108513915707793	0.1732391183110272	0.18370554259302974
0.4341670432688798	0.8809515688007855	0.0995004582180172	-0.13916244512874082	0.11240034541662601	0.17025749346278043	0.18661151032807086
0.4415918397421961	0.8817917814338038	0.1007534074708412	-0.13776619361464004	0.1139222902080038	0.1672382014879451	0.18949105746312273
0.44898467343388204	0.8826395272640009	0.10197850652387828	-0.13635476432771468	0.1154167966372083	0.16418236877335415	0.1923436626750029
0.4563442193188714	0.883494352523752	0.1031754692398599	-0.13492879734206592	0.11688346515801477	0.16109112568713943	0.19516883589038123
0.46366919868424716	0.8843558029501191	0.10434404096424685	-0.1334889356719019	0.1183219263201916	0.15796560358969333	0.19796611860398247
0.4709583860710639	0.8852234253733711	0.1054839991413973	-0.13203582285060309	0.1197318418655413	0.15480692986929248	0.2007350858134511
0.4782106094433649	0.886096768527107	0.10659515272706567	-0.13057010179161296	0.12111290437813173	0.15161622575763575	0.2034753452960158
0.4854247509849964	0.8869753839168517	0.10767734164554206	-0.1290924135389798	0.12246483700405301	0.1483946039120391	0.2061865370985644
0.492599752121589	0.8878588271970529	0.10873043680134488	-0.12760339514543584	0.12378739388558405	0.14514316409355432	0.2088683345759085
0.49973460481469173	0.8887466578476484	0.10975433800330174	-0.12610368039834277	0.12508035799247763	0.14186299505950248	0.21152044026406483
0.5068283646484091	0.8896384415125241	0.11074897503973356	-0.12459389604296567	0.1263435429206411	0.13855516662162004	0.21414258988238846
0.513880140945968	0.8905337494819343	0.11171430535054024	-0.12307466280444565	0.127576790421212	0.13522073218088274	0.21673454774472867
0.5208891025215696	0.8914321600880318	0.11265031392203653	-0.12154659316321834	0.1287799707366139	0.13186072415824898	0.21929610798471522
0.5278544747460757	0.8923332589868136	0.11355701191701667	-0.12001029099620221	0.12995298133808078	0.12847615350108935	0.22182709255704136
0.5347755368226341	0.8932366394190202	0.11443443535919658	-0.11846635124421857	0.13109574571709903	0.12506800925091685	0.22432734934859994
0.5416516152179637	0.8941419019169887	0.1152826433775444	-0.11691536051992263	0.132208211580245	0.12163726019617847	0.22679674894715227
0.5484820951878974	0.8950486563538744	0.11610171869961475	-0.11535789369121194	0.13329035198009828	0.11818484762223962	0.2292351879357938
0.5552664119831884	0.8959565213117122	0.11689176555232172	-0.11379451502936137	0.13434216306637328	0.1147116881233237	0.23164258485390377
0.5620040426839512	0.8968651234510856	0.11765290779379059	-0.11222577936515338	0.13536366207995665	0.11121867646983731	0.23401887649635272
0.5686945137109036	0.897774098944081	0.11838528888718154	-0.11065222968010738	0.1363548877849913	0.10770668055111005	0.23636401980279328
0.5753373976969868	0.8986830934673955	0.11908907059237278	-0.10907439715463516	0.13731589920015105	0.10417654174891854	0.2386779899616849
0.5819323092816603	0.899591762003406	0.1197644316006418	-0.10749280154382072	0.13824677422122264	0.10062907604789524	0.24096077819104955
0.5884788994695481	0.9004997683945257	0.12041156610710366	-0.10590795198277299	0.13914760811623236	0.09706507612527683	0.24321238909109777
0.5949768641205475	0.9014067868244756	0.12103068381499327	-0.10432034442026539	0.1400185139911682	0.09348530585616603	0.2454328428947532
0.6014259324703167	0.9023125005098178	0.12162200795385852	-0.10273046390439765	0.14085962048688774	0.08989050570787718	0.24762217085781293
0.6078258686257272	0.9032166021504264	0.12218577465717241	-0.10113878379839619	0.1416710713296088	0.08628139124467897	0.24978041517439942
0.6141764721031252	0.9041187942325275	0.12272223222320205	-0.09954576523524529	0.14245302471897464	0.08265865214247856	0.25190762856389554
0.6204775724491263	0.9050187884681546	0.12323163989197886	-0.09795185808586257	0.1432056519950443	0.07902295463274257	0.2540038718995923
0.6267290316954665	0.9059163063201573	0.12371426732671231	-0.09635750000512992	0.14392913730471993	0.07537493957477776	0.2560692145015169
0.6329307390894714	0.9068110784042194	0.12417039348531242	-0.09476311745616346	0.14462367635225903	0.07171522502745724	0.2581037318814987
0.6390826131100271	0.9077028449113931	0.12460030610192038	-0.09316912491832176	0.14528947603339643	0.0680444046677136	0.26010750593738535
0.645184596290941	0.9085913549743079	0.12500430066067036	-0.09157592596911053	0.14592675327800397	0.064363050500859	0.26208062281282235
0.651236658727324	0.9094763672717681	0.12538268001082248	-0.08998391214730622	0.14653573486035837	0.06067171045797407	0.2640231736182447
0.657238792165838	0.9103576492476722	0.12573575336873927	-0.08839346429072564	0.14711665622923825	0.05697091169575325	0.2659352521240966
0.6631910122414131	0.9112349774994432	0.126063835886348	-0.08680495177111884	0.14766976120967243	0.05326115903089878	0.2678169551155194
0.6690933585313851	0.9121081378389191	0.12636724806378002	-0.085218732302034	0.14819530145786103	0.04954293466896251	0.2696683820428353
0.6749458873499851	0.9129769242621123	0.1266463148303978	-0.08363515372706266	0.14869353530610752	0.04581670257715913	0.27148963243041563
0.6807486771123915	0.9138411397619443	0.1269013653186936	-0.08205455246037113	0.14916472776929732	0.04208290501714916	0.27328080726719356
0.6865018238885111	0.9147005956791525	0.12713273214515092	-0.08047725457521371	0.1496091496834207	0.03834196527037606	0.2750420073348267
0.6922054423151213	0.9155551118356007	0.12734075097953745	-0.07890357546424563	0.15002707732869847	0.03459428700175268	0.2767733332319973
0.6978596652194189	0.9164045164675699	0.12752576005759528	-0.07733381985586502	0.15041879194208213	0.030840254441287646	0.27847488500684336
0.7034646390773407	0.9172486455217119	0.1276880995931217	-0.07576828300795897	0.15078457897326294	0.02708023538360119	0.28014676056580096
0.7090205301854648	0.9180873435527435	0.12782811154625723	-0.07420724893387035	0.1511247280832597	0.023314577070686775	0.28178905731501247
0.714527514493607	0.9189204621522709	0.1279461389370347	-0.07265099320352139	0.1514395320912017	0.01954361305493723	0.2834018689454141
0.7199857875296595	0.9197478614002838	0.12804252570985222	-0.07109978012203916	0.15172928719375997	0.015767656510147054	0.2849852881920846
0.725395555997876	0.9205694085426958	0.12811761615766207	-0.06955386506942227	0.15199429208077622	0.011987005986896565	0.28653940419482976
0.7307570391930235	0.9213849781433868	0.1281717546212775	-0.06801349409605163	0.15223484767708992	0.008201944549104844	0.2880643027831328
0.7360704700401197	0.9221944521766144	0.12820528515921822	-0.06647890361672479	0.15245125683518082	0.004412739108756964	0.2895600666374935
0.7413360910324319	0.9229977193371527	0.12821855119491699	-0.06495032158362914	0.15264382382595745	0.0006196433978615527	0.2910267740229374
0.7465541588313046	0.9237946756650415	0.1282118952330011	-0.06342796616481138	0.15281285419375634	-0.0031771052289873763	0.2924644999724082
0.7517263620802662	0.9245854413344403	0.12818564861375212	-0.06191162907943937	0.15295869136498702	-0.006978333028062689	0.293873700227774
0.756855765414074	0.9253703528710953	0.1281401047909308	-0.06040068233844907	0.15308168507796724	-0.01078594060179728	0.2952551736913873
0.761942609012214	0.9261493199951061	0.12807555427668185	-0.05889531531744221	0.15318208780306863	-0.014599789636123957	0.29660892834771
0.766987127523362	0.9269222558336806	0.12799228642860835	-0.05739571449583374	0.15326015199250825	-0.018419743110963248	0.2979349623108266
0.7719895652624545	0.927689079174424	0.1278905891591589	-0.055902059028005394	0.1533161302734274	-0.022245676335544706	0.2992332678432887
0.7769501694158496	0.9284497133513837	0.1277707488731912	-0.05441452280312985	0.1533502751482496	-0.026077471605709005	0.3005038294810912
0.7818691947990092	0.9292040868994778	0.12763305021900717	-0.05293327307191394	0.15336283887604427	-0.029915021613868248	0.3017466251982319
0.7867468988386038	0.9299521327090053	0.12747777606278157	-0.05145847199963857	0.15335407327016728	-0.0337582253451338	0.30296162505621405
0.7915835508534822	0.9306937893714221	0.12730520704371134	-0.049990273907300105	0.15332422950847321	-0.03760699518042912	0.30414879344645257
0.7963794201084569	0.9314289992683922	0.12711562179753563	-0.04852882892828117	0.15327355797110934	-0.041461247302303904	0.30530808603637105
0.8011347813679333	0.9321577093438094	0.12690929666562029	-0.04707428138662242	0.15320230809334578	-0.04532090581460037	0.30643945111335597
0.8058499104550259	0.9328798703431143	0.12668650576973053	-0.04562677121043472	0.1531107282890448	-0.049185898900622055	0.30754282848520964
0.8105250875092496	0.9335954372324236	0.12644752078379837	-0.04418643299855693	0.15299906579278663	-0.053056161176515335	0.3086181502426666
0.8151605954777361	0.9343043688867996	0.12619261090387016	-0.04275339654142389	0.15286756656209363	-0.05693163220455173	0.3096653403791088
0.8197567211793867	0.9350066281722365	0.12592204269891988	-0.04132778655185166	0.15271647513098055	-0.06081225712147463	0.3106843150136839
0.8243137542464282	0.9357021817026754	0.12563608007639082	-0.03990972305051162	0.15254603452000226	-0.06469798550734586	0.31167498213164985
0.8288319884146149	0.9363909999556986	0.12533498411337907	-0.03849932102317876	0.15235648607219807	-0.06858877224012234	0.31263724184779207
0.8333117172452058	0.9370730565394063	0.12501901326326897	-0.037096691816306114	0.15214806952650065	-0.07248457355619334	0.3135709854875837
0.8377532383217828	0.9377483287522926	0.12468842301694132	-0.035701941890807096	0.15192102275717212	-0.0763853503765624	0.3144760964946558
0.8421568502447718	0.9384167970454198	0.12434346604593156	-0.034315173823342114	0.15167558181677054	-0.08029106543581958	0.3153524498064139
0.8465228544248765	0.939078445215714	0.12398439201363992	-0.03293648580562686	0.15141198076251813	-0.08420168457970433	0.3161999122364433
0.8508515535383597	0.9397332600923416	0.12361144764029167	-0.03156597219208535	0.1511304516586976	-0.08811717512811441	0.3170183421825514
0.8551432517563278	0.940381231493578	0.1232248766424671	-0.030203723490744138	0.1508312244954204	-0.09203750578994066	0.3178075897041876
0.8593982522746985	0.9410223517775341	0.12282491992779636	-0.028849827212081527	0.15051452730935516	-0.09596264409266927	0.31856749611979857
0.8636168622227917	0.9416566165064921	0.12241181511225255	-0.02750436637195234	0.15018058577411553	-0.0998925605890715	0.3192978949445037
0.8677993879566223	0.94228402366143	0.1219857969214086	-0.02616742104893143	0.14982962348191856	-0.10382722424727615	0.31999861108383243
0.8719461370333249	0.9429045738654467	0.12154709698402319	-0.024839067818570797	0.14946186175190695	-0.10776660396452908	0.3206694612489059
0.8760574153727093	0.9435182698862871	0.1210959441178885	-0.02351938072483475	0.14907751984460915	-0.1117106655545443	0.3213102535710484
0.8801335293449942	0.9441251168787547	0.12063256411428719	-0.022208430675367975	0.14867681476334274	-0.1156593733740694	0.32192078804522617
0.884174788946729	0.9447251227845899	0.12015717934400835	-0.020906284476581206	0.1482599608816647	-0.11961269313992187	0.32250085705521914
0.8881815015032037	0.9453182973244995	0.11967000945961322	-0.019613006917702118	0.14782717052529917	-0.12357058552936342	0.32305024450989883
0.892153971851711	0.9459046519623674	0.11917127142163704	-0.018328660777946294	0.14737865399144942	-0.1275330059177662	0.32356872605069703
0.8960925064186173	0.9464842004425993	0.11866117900949129	-0.017053305568997975	0.14691461909627132	-0.13149990806818876	0.32405606973111317
0.8999974112839314	0.94705695843682	0.11813994305075523	-0.01578699821523173	0.14643527135612566	-0.13547124191794707	0.3245120358538534
0.9038689921544846	0.9476229434754364	0.11760777143116714	-0.014529793118403182	0.1459408139784153	-0.1394469532247168	0.3249363770941179
0.9077075521431174	0.9481821745612251	0.11706486942068413	-0.01328174293502178	0.14543144815084783	-0.14342698092833578	0.32532883841312904
0.9115133934162883	0.9487346723514865	0.11651143948307707	-0.012042898097497774	0.14490737285609281	-0.14741125845098055	0.32568915743041993
0.9152868189638881	0.9492804593540122	0.11594768102837302	-0.010813306290041649	0.14436878462054403	-0.15139971522828066	0.3260170647406643
0.919028126943958	0.9498195590504565	0.1153737912773209	-0.009593014342989556	0.14381587832653012	-0.1553922703899277	0.3263122835962451
0.9227376164977747	0.9503519966827977	0.11478996443367726	-0.008382066389667221	0.1432488464149544	-0.15938883851369573	0.3265745306367726
0.9264155847416514	0.9508777987626483	0.114196392159289	-0.007180504895543217	0.1426678793282776	-0.16338932609662862	0.3268035158296423
0.930062328306537	0.9513969932380991	0.11359326336052897	-0.0059883702035029625	0.14207316529307576	-0.16739363286123712	0.3269989427940723
0.9336781401700929	0.9519096089902889	0.1129807647450624	-0.004805701615989248	0.14146489086033673	-0.17140164791799073	0.32716050886462783
0.9372633117348229	0.9524156760816276	0.1123590805349831	-0.003632536761647237	0.14084324062167342	-0.17541325162998284	0.32728790549945685
0.9408181339564297	0.9529152258645202	0.11172839230077267	-0.00246891126920031	0.14020839703452492	-0.17942831653328215	0.3273808185679891
0.9443428939212789	0.9534082904517286	0.1110888796032125	-0.0013148599296090135	0.13956054106136626	-0.183446703120553	0.3274389285309115
0.9478378788713813	0.9538949032356755	0.11044071932192118	-0.0001704154190799497	0.1388998514898408	-0.18746826402042832	0.3274619108446529
0.9513033716510175	0.954375098207286	0.1097840865297262	0.0009643901712739155	0.13822650581673704	-0.191492838429802	0.3274494362129274
0.9547396589639611	0.954848911056317	0.10911915297244215	0.0020895280017667345	0.13754067868616363	-0.19552026134248057	0.3274011708841519
0.9581470285754754	0.9553163787258799	0.1084460875553195	0.0032049715306265323	0.13684254236066246	-0.19955036017913616	0.3273167767686805
0.9615257589609885	0.9557775379507077	0.10776505843481594	0.004310693089484087	0.13613226888903013	-0.2035829421887494	0.32719591204498744
0.9648761240296649	0.9562324258821597	0.10707623223113934	0.0054066653985700855	0.13541002931691531	-0.20761779942271474	0.3270382316805922
0.9681983979276203	0.9566810807055688	0.10637977310981837	0.006492863107983965	0.13467599273034664	-0.2116547141168365	0.3268433876614589
0.9714928501067123	0.9571235409338993	0.10567584384660256	0.007569261155874784	0.13393032737481134	-0.2156934524057511	0.32661102964650035
0.9747597492922457	0.9575598459095784	0.10496460505640877	0.008635836038961852	0.1331731998484385	-0.2197337687794456	0.32634080520094283
0.9779993605630803	0.9579900353775886	0.10424621586730118	0.009692564833182747	0.1324047758196121	-0.22377540217614122	0.32603236045595857
0.9812119477944722	0.958414149778898	0.10352083344341641	0.010739425967757205	0.13162521952475037	-0.22781807867274087	0.3256853403909045
0.9843977719430579	0.958832229989591	0.10278861341252513	0.011776398643492284	0.13083469422995786	-0.23186150904466726	0.3252993894759128
0.9875570926362489	0.9592443174987831	0.10204970955545922	0.01280346332999286	0.13003336190252934	-0.23590539047329243	0.3248741519992551
0.9906901662520113	0.9596504541263934	0.10130427429885787	0.013820601121894578	0.1292213837498503	-0.23994940381941152	0.3244092728275535
0.9937972472247973	0.9600506821654679	0.10055245846705421	0.014827794146927987	0.1283989199596468	-0.24399321500201582	0.3239043977958059
0.9968785881567518	0.9604450443667002	0.09979441129827878	0.015825025585573114	0.12756612972365627	-0.2480364749012303	0.32335917422532945
0.9999344387980725	0.9608335837799877	0.09903028074285403	0.016812279326706266	0.12672317157308396	-0.2520788177812827	0.3227732516727318
1.002965047347958	0.9612163438941688	0.09826021319135197	0.01778954037595595	0.12587020308904368	-0.25611986277111104	0.32214628228960374
1.0059706590428432	0.9615933684319197	0.09748435387648548	0.01875679438868348	0.12500738135599318	-0.26015921178455587	0.3214779217046588
1.008951517846107	0.9619647015378369	0.09670284648931482	0.01971402820492869	0.12413486254651497	-0.26419645158647864	0.32076782929090225
1.0119078653754472	0.9623303876180912	0.09591583349492262	0.020661229494704635	0.12325280228111996	-0.2682311521994722	0.32001566901259393
1.01483994147236	0.9626904713874708	0.09512345602640111	0.021598386933483767	0.1223613555205952	-0.2722628675300799	0.31922110993211233
1.0177479846984954	0.9630449979053199	0.09432585378464545	0.022525490353083148	0.12146067646186903	-0.276291135949438	0.31838382669634735
1.0206322291791592	0.9633940121691755	0.09352316594946705	0.023442529731292492	0.12055091957942124	-0.2803154758103708	0.3175035011307632
1.0234929105383528	0.9637375598141203	0.09271552958114535	0.024349497078004004	0.11963223782911733	-0.28433539361963306	0.31657982116391725
1.026330260133379	0.9640756863912946	0.09190308125191977	0.02524638459694035	0.11870478450619242	-0.2883503759725999	0.3156124832254439
1.0291445079427886	0.964408437698165	0.09108595628578361	0.02613318560365331	0.117768712398039	-0.29235989354382286	0.3146011920896683
1.0319358823212408	0.9647358597274266	0.09026428885643688	0.027009894445569855	0.11682417390641298	-0.29636340076408446	0.31354566162904585
1.0347046102816657	0.9650579986790367	0.08943821193193885	0.027876506589178972	0.11587132099458643	-0.30036033627332875	0.31244561538845916
1.0374509173954403	0.9653749009273754	0.08860785732801092	0.02873301858726961	0.11491030525889195	-0.30435012285963425	0.31130078729658817
1.040175025930134	0.9656866127887738	0.08777335630628806	0.029579427501010804	0.11394127863508456	-0.30833216483612996	0.31011092318181954
1.0428771577189087	0.9659931808350665	0.08693483873835935	0.030415731798037266	0.11296439244444602	-0.31230585232794716	0.3088757803100244
1.0455575324064739	0.9662946516732628	0.08609243366264739	0.0312419308082831	0.1119797980509842	-0.31627055888193906	0.307595128834225
1.0482163679264758	0.9665910719837768	0.08524626916753386	0.032058024877149004	0.11098764673966252	-0.320225642344904	0.30626875232729395
1.0508538816585333	0.9668824886311901	0.08439647204177832	0.032864015723077906	0.10998808931743416	-0.32417044681735024	0.30489644789666664
1.0534702887512974	0.9671689484597494	0.08354316832641948	0.03365990592598683	0.10898127677150302	-0.3281043004216483	0.30347802771486215
1.0560658017890998	0.9674504982445675	0.0826864834591598	0.03444569883612815	0.10796736045626658	-0.332026515058763	0.3020133199949234
1.0586406323294273	0.9677271848455492	0.08182654179690982	0.035221399049191825	0.10694649154349269	-0.3359363890337592	0.3005021688929857
1.0611949909455693	0.9679990551941305	0.0809634666090917	0.03598701242139322	0.10591882102304824	-0.3398332074973544	0.2989444351276836
1.06372908627506	0.9682661561759281	0.08009738041066161	0.03674254578864202	0.10488450010936172	-0.3437162413941226	0.29733999722582377
1.0662431251096804	0.9685285346279291	0.07922840495417949	0.03748800700314862	0.1038436802454359	-0.347584748012307	0.29568875219691115
1.0687373125509134	0.968786237342363	0.07835666119556889	0.038223404989007996	0.10279651307440553	-0.3514379716743966	0.29399061614197997
1.071211853435533	0.9690393111993167	0.0774822688038187	0.03894875016789158	0.10174314985953847	-0.3552751464421081	0.29224552391859326
1.0736669496380786	0.9692878028756263	0.07660534711738727	0.03966405367222326	0.1006837426437585	-0.3590954924750448	0.2904534316418232
1.0761028022697117	0.9695317590591123	0.07572601438441538	0.04036932800061919	0.09961844334599483	-0.3628982199937419	0.28861431581356484
1.078519611472566	0.9697712264122852	0.07484438783313363	0.04106458696018772	0.0985474038512693	-0.3666825295738926	0.28672817401242245
1.0809175750506483	0.9700062514243336	0.0739605841769316	0.04174984527945229	0.09747077663173348	-0.3704476106360158	0.2847950265462187
1.0832968899785904	0.9702368805497575	0.07307471907229553	0.04242511905111527	0.09638871409616785	-0.3741926444699841	0.2828149158639064
1.085657752521694	0.9704631602052789	0.07218690706640944	0.043090425767129174	0.0953013685284024	-0.37791680513422443	0.28078790691968675
1.0880003570536507	0.9706851366436089	0.07129726203811135	0.04374578398877281	0.09420889263055299	-0.38161925832478716	0.27871408866080294
1.0903248971968889	0.9709028560515818	0.07040589676914234	0.04439121367353318	0.09311143900172879	-0.38529916393330865	0.2765935735276935
1.0926315655724725	0.9711163645132111	0.06951292302990877	0.04502673610570256	0.09200916024345597	-0.38895567644562834	0.2744264980658792
1.094920553533536	0.9713257079732156	0.06861845167628153	0.04565237382508444	0.09090220907948868	-0.39258794533628283	0.2722130235626809
1.0971920522563627	0.9715309323245437	0.06772259221333471	0.04626815092521003	0.08979073781426129	-0.396195117642605	0.26995333532562105
1.0994462513333347	0.9717320832673987	0.06682545333332146	0.04687409266737415	0.08867489899543358	-0.399776336597545	0.2676476443329695
1.10168334102515	0.9719292064983561	0.06592714200721357	0.047470226084047114	0.08755484427969856	-0.4033307460922857	0.2652961851862239
1.1039035103506942	0.9721223475248696	0.0650277642209924	0.04805657945527524	0.08643072533914739	-0.40685748854450676	0.26289921819362544
1.106106947579171	0.9723115516978144	0.06412742476616257	0.04863318243683708	0.0853026935936787	-0.4103557065970191	0.260457029042425
1.1082938416922459	0.9724968643226386	0.06322622661776775	0.049200066430633946	0.0841708994198481	-0.41382454636711496	0.2579699272289569
1.1104643813718218	0.9726783305553606	0.06232427131412176	0.04975726429979617	0.08303549261010526	-0.41726315677113135	0.2554382471130715
1.1126187550142745	0.9728559953897337	0.06142165892558561	0.05030481035695803	0.08189662231868097	-0.4206706904856915	0.2528623478622392
1.114757152219923	0.9730299037636863	0.06051848739725459	0.05084274072010148	0.08075443621321308	-0.42404630723844083	0.25024261152007404
1.1168797613696437	0.9732001003442656	0.059614853533925906	0.05137109267445358	0.07960908169802593	-0.4273891709100093	0.2475794457330863
1.1189867729142915	0.9733666297776795	0.05871085157335164	0.051889905470266576	0.07846070408622507	-0.4306984556471735	0.24487327944048443
1.1210783770568467	0.9735295364834006	0.05780657412779499	0.05239921970786708	0.07730944776518862	-0.4339733431136536	0.24212456538484642
1.123154764967605	0.9736888647335197	0.05690211162726224	0.05289907760417432	0.076155455463285	-0.4372130252956638	0.2393337781903321
1.1252161287756717	0.9738446586321305	0.05599755227851715	0.053389522947723686	0.07499886816670491	-0.44041670535361427	0.2365014138787412
1.127262661819755	0.973996962114115	0.05509298191018448	0.053870601112235204	0.07383982488879963	-0.4435835988514229	0.23362798897554554
1.1292945582862044	0.9741458188978466	0.054188484087925655	0.05434235892227839	0.07267846278339028	-0.44671293400735257	0.23071404041647164
1.1313120136992225	0.9742912725015617	0.05328413985432124	0.05480484471718295	0.0715149167759395	-0.4498039532343566	0.22776012421819056
1.1333152246765086	0.9744333662048406	0.0523800277936374	0.05525810823903808	0.07034931960932583	-0.45285591350876886	0.2247668151304601
1.1353043889640462	0.974572143031318	0.05147622397535576	0.05570220058479332	0.0691818017333706	-0.4558680871377367	0.22173470586585928
1.1372797068528269	0.9747076458253568	0.0505728012645593	0.056137174457859866	0.06801249037276044	-0.4588397645598332	0.21866440411992202
1.1392413790377507	0.9748399170811813	0.049669830251992245	0.05656308362438566	0.06684151068671865	-0.46177025171899333	0.21555653499452543
1.1411896085772035	0.974968999056558	0.048767378318490526	0.056979983278249116	0.06566898451607978	-0.4646588735877157	0.21241173709620356
1.1431245989407555	0.9750949336206294	0.047865510496212745	0.05738792954872433	0.06449503145744569	-0.46750497178181055	0.20923066474624685
1.1450465563346737	0.9752177623866036	0.046964288353600295	0.05778697992468827	0.06331976737014154	-0.47030790847974474	0.206013983292833
1.1469556877631095	0.9753375265632913	0.04606377086076897	0.05817719276752181	0.06214330545685211	-0.4730670639813456	0.20276237131531585
1.1488522011572324	0.9754542669466413	0.0451640143058245	0.05855862727232612	0.060965756113350894	-0.47578183731335855	0.1994765195418572
1.1507363080713455	0.9755680240641015	0.044265070982971756	0.05893134392879023	0.05978722516544952	-0.47845165039706894	0.19615712516902936
1.1526082194040868	0.9756788378913837	0.04336699119582907	0.059295403581748014	0.058607816445903786	-0.4810759421955057	0.1928048982927901
1.1544681488190842	0.9757867480419264	0.04246982160717939	0.05965086803456638	0.05742762958831347	-0.483654173809813	0.1894205549551496
1.1563163102672656	0.9758917936006538	0.04157360640569441	0.05999779948499814	0.05624676151428468	-0.48618582517018627	0.18600482058080267
1.1581529197558065	0.9759940132094012	0.040678386438066656	0.0603362607857057	0.0550653052488398	-0.4886703976264971	0.1825584258082501
1.1599781941858207	0.976093444982138	0.03978419975682962	0.06066631514238911	0.05388335059800396	-0.4911074124189871	0.17908210764619026
1.1617923517460813	0.9761901265107173	0.03889108142023843	0.0609880261083132	0.05270098384287263	-0.4934964112545156	0.17557660780258344
1.163595611595914	0.9762840948314974	0.03799906364158121	0.06130145744757251	0.051518287895440176	-0.4958369558744159	0.17204267235843795
1.1653881939546697	0.9763753864149651	0.037108175743145344	0.06160667307295367	0.05033534219727964	-0.4981286281254883	0.16848105069086577
1.1671703198715633	0.9764640371393032	0.03621844427153377	0.06190373692872962	0.04915222283306711	-0.5003710295745065	0.16489249504237133
1.1689422116353976	0.9765500822965736	0.0353298927971322	0.062192712981280186	0.047969002225262104	-0.5025637818903993	0.16127775882848766
1.170704090676077	0.9766335564789328	0.03444254297676636	0.0624736648052083	0.046785750512917064	-0.5047065241067832	0.15763760011368327
1.1724561808573064	0.9767144937258849	0.03355641291332299	0.06274665604547887	0.04560253333109107	-0.5067989164967852	0.15397277408453083
1.1741987054452405	0.9767929273675349	0.03267151869424374	0.0630117498569276	0.04441941382649015	-0.5088406366337375	0.15028403850691838
1.1759318889450319	0.9768688901001154	0.031787873483326436	0.06326900912434127	0.04323645141262513	-0.5108313813580766	0.14657214917943878
1.177655955446012	0.9769424139019355	0.03090548838287699	0.0635184961434111	0.0420537028909313	-0.5127708645692536	0.1428378627424844
1.1793711284386477	0.977013530021504	0.030024372559992695	0.0637602725438603	0.040871222593197976	-0.5146588168232367	0.13908193651280013
1.181077633643448	0.9770822690867657	0.029144531820752433	0.06399439962506244	0.0396890604392182	-0.5164949881363361	0.1353051216639471
1.1827756963693294	0.9771486609838868	0.02826596999076884	0.06422093790871733	0.0385072637591649	-0.5182791446564982	0.13150816833808454
1.1844655400931805	0.9772127348006281	0.027388689691711113	0.0644399469081104	0.037325878315924356	-0.5200110669416926	0.12769182838048004
1.1861473904590563	0.9772745189759321	0.026512690306236642	0.06465148560233643	0.03614494554254167	-0.521690553785385	0.1238568458666078
1.1878214709016133	0.977334041128575	0.025637970287369687	0.06485561181440637	0.03496450562887217	-0.5233174173602914	0.12000396650383928
1.18948800588585	0.977391328174384	0.024764525514902082	0.06505238257593435	0.033784595285899305	-0.5248914861388391	0.11613392985346868
1.1911472186176564	0.9774464062404778	0.023892350532777894	0.0652418537972783	0.03260524939493259	-0.5264126022771553	0.11224747418450759
1.1927993334767046	0.9774993007443563	0.02302143731625455	0.06542408050380318	0.03142649932252156	-0.5278806234961488	0.10834533043312398
1.1944445732457956	0.9775500362986183	0.0221517767731988	0.06559911647303951	0.030248374932519046	-0.5292954201371615	0.1044282283472731
1.196083160417827	0.9775986367540358	0.021283358106667427	0.06576701434795698	0.02907090370893068	-0.5306568760135159	0.10049689315413021
1.197715316758082	0.9776451251849447	0.020416169095544705	0.06592782555246417	0.02789411112123218	-0.5319648876576087	0.09655204634012023
1.1993412644432342	0.9776895239200671	0.019550195538938612	0.06608160036466668	0.026718019856208038	-0.5332193648336214	0.09259440265330718
1.2009612238589402	0.9777318544801603	0.018685422478885595	0.06622838766835039	0.02554265146499897	-0.5344202284144162	0.08862467523541322
1.2025754153697712	0.9777721376282003	0.01782183331242017	0.06636823509462116	0.024368025146620863	-0.53556741142054	0.08464357116656734
1.2041840585507426	0.9778103933484072	0.01695941025412777	0.06650118891814409	0.023194158365615183	-0.5366608580497051	0.08065179318413275
1.2057873718691425	0.9778466408407956	0.016098134562571212	0.0666272940077951	0.02202106715139351	-0.537700523135203	0.07665004037043097
1.2073855739601265	0.9778808985513743	0.01523798591059073	0.06674659390232544	0.020848765232199043	-0.53868637262703	0.07263900487813958
1.208978882274044	0.9779131841418393	0.014378943166953768	0.06685913067655148	0.019677265091820138	-0.5396183823395573	0.06861937522386942
1.2105675133703586	0.9779435144994274	0.013520984296348881	0.06696494494808031	0.018506577827448998	-0.5404965378477916	0.06459183552632952
1.2121516835625863	0.9779719057509568	0.012664086067962694	0.06706407589984587	0.017336712746168315	-0.5413208345128255	0.06055706384463004
1.2137316083991123	0.9779983732536859	0.011808224392366075	0.06715656122285314	0.01616767781923857	-0.5420912768412983	0.05651573347756223
1.215307502024129	0.97802293158818	0.010953374726404223	0.0672424370668219	0.014999480231328965	-0.5428078779035423	0.052468514626509664
1.2168795783233477	0.9780455945804977	0.010099511510879943	0.06732173809441894	0.013832125609078608	-0.5434706596131141	0.048416071502511364
1.2184480503150041	0.9780663752942768	0.009246608558407596	0.06739449743144657	0.012665618547944983	-0.544079652138559	0.04435906393084767
1.2200131298965342	0.9780852860313234	0.008394639250113514	0.06746074664780213	0.011499962879248947	-0.5446348935695305	0.040298148080765976
1.2215750294211913	0.9781023383530265	0.007543575735514778	0.0675205158125591	0.010335160573634677	-0.5451364302047779	0.03623397245121285
1.223133959705703	0.9781175430581646	0.006693390075059461	0.06757383339741564	0.009171213302937813	-0.5455843155698727	0.032167183127968485
1.2246901305337918	0.9781309101947548	0.005844054025636687	0.06762072630049193	0.008008122146663656	-0.5459786104437948	0.02809842259999202
1.2262437508907558	0.9781424490666721	0.004995538971278681	0.06766121985300917	0.006845887497052096	-0.546319382745018	0.02402832926881288
1.2277950302788836	0.9781521682449027	0.004147815262314017	0.0676953378434183	0.005684508153774703	-0.5466067075674762	0.019957534120480173
1.229344176857568	0.978160075555399	0.0033008532888476006	0.06772310246054607	0.004523982794695967	-0.5468406665374717	0.01588666572869754
1.230891397792869	0.9781661780874479	0.0024546233484311446	0.06774453430986035	0.003364309795847454	-0.547021347788766	0.011816349492652624
1.2324368995711172	0.9781704821996422	0.0016090955323974972	0.06775965242249389	0.0022054870769082657	-0.5471488458807937	0.007747206965189625
1.2339808890082682	0.978172993524516	0.0007642392308123833	0.06776847426072831	0.0010475114240120593	-0.5472232616910737	0.0036798533479008803
1.235523570586897	0.9781737169666916	-0.00007997535333146134	0.06777101570181852	-0.00010961943330686438	-0.5472447021289871	-0.0003850953343666622
1.2370651505215144	0.9781726567111108	-0.0009235793718010773	0.06776729105837158	-0.0012659097914000492	-0.547213280162215	-0.004447032778444929
1.2386069567657922	0.9781698135005992	-0.0017672180627286895	0.0677573035080278	-0.002422205759321558	-0.5471290339567183	-0.008508311713431275
1.2401499587177127	0.9781651834495382	-0.0026113402156299915	0.06774104092688697	-0.003579084099155869	-0.5469918917352063	-0.012570337480520182
1.2416943588465346	0.9781587620501421	-0.003455974563442284	0.067718489969865	-0.004736545698930426	-0.5468017906626628	-0.016632490766536796
1.2432403617346472	0.9781505440759967	-0.004301150580611701	0.06768963573940273	-0.0058945923444621365	-0.5465586741565621	-0.020694153936104867
1.244788171165807	0.9781405235907609	-0.005146896835044266	0.06765446182467956	-0.007053224459959382	-0.5462624923259392	-0.02475470323210665
1.2463379918697977	0.9781286939389824	-0.0059932418867359154	0.0676129502791042	-0.008212442338837063	-0.5459132018933561	-0.028813513231717564
1.2478900283715297	0.978115047752041	-0.006840213603567704	0.06756508165199443	-0.009372245206123758	-0.5455107665760983	-0.03286995370445738
1.2494444873334813	0.9780995769254283	-0.00768784038390375	0.0675108349207922	-0.010532632892489695	-0.5450551566336994	-0.03692339561460972
1.2510015742778797	0.9780822726455612	-0.008536149312105142	0.06745018759812285	-0.011693603308704515	-0.5445463498876756	-0.040973202442732316
1.252561496864203	0.9780631253552816	-0.009385167889822707	0.06738311562492587	-0.012855154816245965	-0.5439843309459146	-0.045018738627527186
1.25412446218535	0.9780421247804872	-0.010234922506519827	0.06730959347898463	-0.014017284134730057	-0.5433690922369242	-0.04905936243102335
1.2556906788003743	0.9780192599038422	-0.011085439490205311	0.06722959409908641	-0.015179987780829712	-0.5427006334988148	-0.053094431129017614
1.2572603550695187	0.9779945189848752	-0.011936744146326093	0.06714308897270847	-0.01634326075554587	-0.5419789626381412	-0.057123296632071996
1.258833700822242	0.9779678895334826	-0.012788861607691942	0.0670500480617077	-0.017507097708233353	-0.5412040952343423	-0.06114530971937567
1.2604109254546578	0.9779393583385934	-0.01364181574749276	0.06695043992194297	-0.018671491454207455	-0.5403760556615249	-0.06515981511339773
1.261992240153306	0.9779089114284163	-0.014495630328068353	0.06684423158486323	-0.019836434546924464	-0.5394948762257631	-0.06916615712761329
1.2635778560321218	0.9778765341011231	-0.015350327937345677	0.06673138868616107	-0.021001917829528854	-0.5385605983567127	-0.0731636748934841
1.2651679855837543	0.9778422108952342	-0.016205930717420602	0.06661187538498069	-0.02216793143333888	-0.5375732720561807	-0.07715170603247051
1.266762840808704	0.9778059256275279	-0.017062459302556364	0.06648565451943243	-0.023334463335277483	-0.5365329572990275	-0.08112958196711885
1.2683626357613202	0.977767661335983	-0.01791993413424688	0.06635268743240648	-0.02450150115554289	-0.5354397227057262	-0.08509663432877076
1.269967583475078	0.9777274003493356	-0.01877837375702207	0.06621293423881038	-0.02566902984353899	-0.5342936478483903	-0.08905218735028411
1.2715778986659036	0.9776851242232744	-0.019637796216015913	0.0660663536299588	-0.026837033588125885	-0.5330948217381702	-0.09299556466423801
1.2731937971905205	0.9776408137487446	-0.020498218710293774	0.0659129029298956	-0.028005495352239288	-0.5318433433855381	-0.09692608800020769
1.2748154940973617	0.9775944490052798	-0.02135965650351132	0.0657525383080298	-0.02917439540263997	-0.5305393236174971	-0.10084307256219066
1.2764432064765039	0.9775460092825664	-0.022222124390268192	0.06558521453627926	-0.030343713311055363	-0.5291828831705008	-0.10474583409623667
1.2780771501528116	0.9774954731762218	-0.023085634890829123	0.06541088534966764	-0.0315134255160105	-0.5277741556817076	-0.10863368108332835
1.2797175435329524	0.9774428184731565	-0.023950200239670667	0.0652295030806061	-0.0326835080303067	-0.5263132847759808	-0.11250592414025404
1.2813646044948057	0.9773880222456692	-0.024815830690050132	0.06504101901467972	-0.033853934155573265	-0.52480042698484	-0.11636186878434644
1.2830185508814815	0.9773310608413308	-0.02568253473317891	0.06484538338662017	-0.03502467479522348	-0.5232357517249097	-0.12020081691277798
1.2846796021234663	0.9772719098287752	-0.0265503199028675	0.06464254522604586	-0.03619569955621445	-0.521619440071072	-0.12402207083594852
1.2863479777415272	0.9772105440488597	-0.027419191943547888	0.0644324525659889	-0.03736697563966491	-0.519951686421048	-0.12782493005411788
1.2880238966315325	0.9771469376464257	-0.028289154399209204	0.06421505258399983	-0.03853846730550023	-0.5182326995788592	-0.13160869000239117
1.2897075784692467	0.9770810640231259	-0.029160209306267997	0.06399029147345643	-0.03971013682562983	-0.5164627016780997	-0.13537264563384183
1.291399243772079	0.977012895835508	-0.030032357181937565	0.06375811447092672	-0.04088194448563358	-0.5146419283377174	-0.1391160918840664
1.2930991127102431	0.9769424050454867	-0.03090559637163537	0.06351846606192796	-0.042053847727364806	-0.5127706301892855	-0.14283832142332284
1.2948074059193455	0.9768695628928965	-0.03177992343351514	0.06327128992091767	-0.0432258016877115	-0.5108490722864183	-0.14653862690938335
1.29652434337862	0.9767943399484528	-0.03265533253095573	0.06301652912460691	-0.044397758407042895	-0.5088775356214797	-0.1502162990287355
1.2982501455996514	0.9767167060695565	-0.033531816011076084	0.06275412603524828	-0.04556966762920602	-0.5068563160444419	-0.15387062958824935
1.2999850325878237	0.9766366304520958	-0.034409363846383094	0.062484022509267344	-0.04674147607920582	-0.5047857256782793	-0.15750090982118153
1.3017292240136236	0.9765540816318338	-0.03528796369911671	0.06220615993424366	-0.047913127577198955	-0.5026660929646711	-0.16110643135547387
1.3034829397848797	0.9764690274651674	-0.03616760118615579	0.06192047919653023	-0.04908456341943762	-0.5004977621578215	-0.16468648799115937
1.3052463993450856	0.9763814351701456	-0.03704825950354991	0.061626920851328454	-0.050255721905880076	-0.4982810943324067	-0.16824037485674437
1.307019820893473	0.9762912713767046	-0.03792991902337618	0.061325425321538105	-0.05142653783585003	-0.4960164685485865	-0.17176738753831491
1.308803422910645	0.9761985020613779	-0.03881255804179627	0.06101593270902541	-0.05259694353445215	-0.49370428006171785	-0.17526682584437778
1.3105974237056377	0.9761030925779401	-0.03969615253602145	0.06069838292747919	-0.05376686855956508	-0.4913449409411937	-0.17873799353843814
1.3124020394239124	0.9760050077760507	-0.04058067517688881	0.060372716125285164	-0.054936238428766986	-0.4889388827743734	-0.18218019524161144
1.3142174859291904	0.9759042119167977	-0.04146609625721574	0.06003887243023958	-0.056104975885748844	-0.48648655427644416	-0.18559274090563388
1.3160439780589597	0.9758006687257232	-0.0423523833240961	0.0596967921514085	-0.05727300044918648	-0.4839884222733148	-0.18897494515754917
1.3178817303894208	0.9756943413631236	-0.04323950155120267	0.059346415705427764	-0.058440228939544266	-0.4814449706185263	-0.19232612950745917
1.319730955683543	0.9755851925273609	-0.04412741299216768	0.058987683980198886	-0.059606574532891345	-0.47885670225654725	-0.19564562030494342
1.3215918652589396	0.9754731844526282	-0.04501607677461198	0.05862053834689577	-0.06077194705738723	-0.47622413865634255	-0.19893275032752622
1.3234646694245522	0.9753582789001336	-0.04590544932371447	0.05824492064964737	-0.061936253326334303	-0.47354781906352006	-0.20218686042650869
1.3253495774008694	0.975240437179076	-0.04679548433805195	0.0578607732917139	-0.06309939714508049	-0.47082830041785606	-0.20540730022021889
1.327246796802938	0.9751196201965302	-0.04768613256434558	0.057468039413355126	-0.06426127905637628	-0.4680661578726032	-0.20859342806805856
1.3291565336671742	0.974995788475607	-0.048577341836134914	0.05706666296316503	-0.06542179643247546	-0.4652619845057418	-0.21174461201706032
1.3310789921746073	0.974868902193878	-0.04946905697409954	0.05665658883260389	-0.06658084338725177	-0.4624163914321167	-0.21486023024640413
1.3330143754421433	0.9747389211516099	-0.0503612201843481	0.056237762761271785	-0.06773831133537644	-0.459530006287778	-0.2179396732317606
1.3349628844640724	0.9746058048621704	-0.05125377060068002	0.05581013163464731	-0.06889408843832125	-0.45660347440432913	-0.22098234289241753
1.336924719380932	0.9744695124869729	-0.05214664490337018	0.0553736432781106	-0.07004806044712594	-0.45363745647435216	-0.22398765543848484
1.338900077909139	0.974330002964005	-0.05303977663807686	0.0549282468705726	-0.07120010986076543	-0.4506326304309806	-0.2269550397479244
1.3408891568222971	0.9741872349266362	-0.05393309693093397	0.054473892682632724	-0.07235011689033737	-0.44758968868960824	-0.2298839404474769
1.3428921505602507	0.9740411668235065	-0.054826533901938514	0.05401053245511899	-0.07349795874143022	-0.4445093397003841	-0.23277381660153018
1.3449092521642985	0.9738917568745604	-0.05572001313257947	0.05353811925159149	-0.07464351025570005	-0.44139230592445805	-0.23562414387223093
1.346940653886955	0.9737389630454955	-0.05661345797528728	0.053056607370062146	-0.07578664434266806	-0.43823932223607615	-0.2384344160359793
1.3489865455222565	0.9735827431935783	-0.057506788861057305	0.05256595279227831	-0.07692723112837882	-0.4350511378287626	-0.2412041433057381
1.35104711546313	0.9734230550121795	-0.05839992381807928	0.052066112993330534	-0.07806513865612132	-0.4318285138772628	-0.24393285448519972
1.3531225509599296	0.9732598560315074	-0.05929277862919911	0.05155704692835511	-0.07920023311965407	-0.4285722223866849	-0.2466200978750909
1.3552130387670454	0.9730931035865782	-0.060185267150509404	0.05103871491614379	-0.08033237929746467	-0.4252830443977193	-0.2492654425802698
1.35731876332288	0.9729227549819143	-0.06107730057718378	0.05051107913179759	-0.08146143965004786	-0.42196177205140634	-0.25186847665023804
1.359439907775777	0.9727487674336968	-0.061968787937809806	0.049974103401514536	-0.08258727497872037	-0.4186092061709913	-0.2544288088909454
1.361576656081349	0.9725710979154253	-0.06285963701406315	0.04942775270367232	-0.08370974561078562	-0.4152261521048233	-0.2569460717007983
1.3637291897813069	0.9723897034408063	-0.06374975302790466	0.04887199401622848	-0.08482870976479678	-0.4118134239673762	-0.25941991746553034
1.3658976901495825	0.9722045409071655	-0.06463903958682594	0.048306795804753985	-0.08594402476664023	-0.4083718403895038	-0.261850021404655
1.3680823380878977	0.9720155671205473	-0.06552739867415323	0.047732128071404055	-0.08705554705490429	-0.4049022238140607	-0.2642360815793117
1.3702833135953891	0.9718227388592531	-0.0664147304705392	0.0471479625173073	-0.08816313197512715	-0.40140540046920276	-0.2665778184290075
1.3725007971531649	0.971626012770136	-0.06730093394852452	0.046554272195738884	-0.08926663453793476	-0.397882197301007	-0.2688749763126854
1.3747349693745847	0.9714253454126333	-0.06818590675380198	0.04595103161480864	-0.09036590928061611	-0.3943334416662353	-0.27112732305235787
1.3769860089494514	0.9712206934613722	-0.06906954442677109	0.04533821731008631	-0.09146080931354457	-0.39075996374286515	-0.27333464784703304
1.379254097330066	0.9710120132984764	-0.0699517422782041	0.04471580658530443	-0.09255118865658159	-0.38716258824529	-0.27549676581934557
1.3815394144982966	0.970799261410566	-0.07083239374250871	0.044083778666982806	-0.09363690020254607	-0.3835421403181437	-0.27761351361892617
1.3838421409903883	0.9705823942208951	-0.07171139119933923	0.043442114162095556	-0.09471779674215787	-0.3798994415086143	-0.27968475122218794
1.3861624583558052	0.9703613680585331	-0.07258862616142912	0.042790794930065296	-0.09579373119636109	-0.37623530825223844	-0.28171036202396893
1.3885005493963738	0.9701361391461338	-0.07346398936961725	0.04212980401084676	-0.09686455673079593	-0.37255055073586363	-0.28369025264236614
1.3908565961535633	0.9699066638069964	-0.07433737005098781	0.04145912619299581	-0.09793012584786118	-0.3688459753285502	-0.28562435083857945
1.3932307827520933	0.9696728982045216	-0.07520865699406558	0.0407787472080733	-0.09899029170048848	-0.365122379384091	-0.28751260751900143
1.3956232937205937	0.9694347985163365	-0.07607773792514039	0.04008865420080347	-0.10004490732529557	-0.3613805532026832	-0.2893549948490421
1.3980343155845774	0.9691923207885814	-0.07694450009139177	0.03938883526505078	-0.10109382634570215	-0.3576212768837392	-0.29115150699611
1.4004640345195	0.9689454211829092	-0.07780882941291553	0.038679280116424006	-0.10213690193798868	-0.353845323368041	-0.292902157823365
1.40291263959621	0.9686940556615173	-0.07867061164449068	0.037959979141825265	-0.10317398822894028	-0.3500534527912163	-0.29460698273425684
1.4053803196174146	0.9684381803201687	-0.07952973124339058	0.037230924314388056	-0.1042049389203389	-0.34624641684565344	-0.29626603579606864
1.4078672659891303	0.9681777511061245	-0.08038607237478328	0.03649210834255055	-0.10522960849009279	-0.34242495380857607	-0.297879391145585
1.410373671028229	0.9679127240036753	-0.08123951830499017	0.035743525157853284	-0.10624785145133911	-0.3385897906773461	-0.29944714117354676
1.4128997286890201	0.9676430549710017	-0.08208995164220706	0.03498516969123935	-0.10725952263020212	-0.3347416415962952	-0.30096939636517545
1.415445634721517	0.967368699934547	-0.08293725437134189	0.03421703781478855	-0.10826447719411869	-0.3308812072052211	-0.3024462847077968
1.4180115854116755	0.9670896149378312	-0.08378130742033428	0.0334391267135281	-0.10926257012566636	-0.32700917616304626	-0.30387795029530057
1.4205977797208356	0.9668057559234576	-0.08462199135306134	0.03265143423074438	-0.1102536570313297	-0.32312622155652126	-0.30526455387770823
1.4232044181327037	0.9665170788690912	-0.08545918596029232	0.031853959205428876	-0.11123759364170728	-0.3192330023441812	-0.3066062714686247
1.4258317021860376	0.9662235398538433	-0.08629277009264466	0.031046701608916292	-0.1122142356031876	-0.3153301637639294	-0.3079032934322051
1.428479835405568	0.9659250949696019	-0.08712262193892892	0.030229662253372133	-0.11318343879227225	-0.31141833568872673	-0.30915582427349275
1.4311490228651764	0.9656217003835555	-0.08794861886108593	0.029402842918368147	-0.11414505910793998	-0.3074981330625246	-0.31036408170844454
1.4338394725714845	0.9653133121942509	-0.08877063779101765	0.028566245914391008	-0.11509895291827446	-0.30357015369490675	-0.3115282965596075
1.4365513929210785	0.9649998867359547	-0.08958855441733223	0.02771987486535987	-0.11604497610033607	-0.2996349818395771	-0.31264871090938906
1.4392849939067192	0.9646813804594618	-0.09040224353972831	0.02686373433309303	-0.11698298444206387	-0.29569318627648095	-0.31372557799658807
1.4420404882457614	0.9643577498157555	-0.09121157937134994	0.02599782945882164	-0.11791283397609757	-0.2917453185973633	-0.31475916194812337
1.4448180901215983	0.9640289514176499	-0.09201643512656868	0.02512216635254338	-0.11883438048937099	-0.28779191496880446	-0.31574973656378047
1.4476180154018823	0.9636949420322097	-0.0928166830569066	0.024236752023455838	-0.1197474795524883	-0.28383349577059375	-0.31669758473655885
1.450440482286487	0.9633556785207145	-0.09361219460127193	0.023341594173544217	-0.12065198667770914	-0.2798705646705532	-0.3176029979915966
1.4532857100223986	0.9630111180107197	-0.09440283998667533	0.02243670160442441	-0.12154775685149798	-0.2759036104479187	-0.3184662753977348
1.456153920930179	0.9626612176702245	-0.09518848875933134	0.02152208357459979	-0.12243464512487752	-0.2719331041966704	-0.31928772354328233
1.4590453376102444	0.9623059350661157	-0.09596900897517947	0.020597750690659725	-0.12331250568536015	-0.26795950327304935	-0.3200676550581763
1.46196018562075	0.9619452278585529	-0.09674426790076039	0.01966371405745541	-0.12418119263798735	-0.2639832476598807	-0.320806388768125
1.4648986937794701	0.9615790537791233	-0.09751413203183476	0.018719985181172814	-0.12504056000827127	-0.2600047597193301	-0.32150424905422653
1.46786109091239	0.9612073710556504	-0.09827846619444452	0.01776657701782552	-0.12589046072578622	-0.2560244487415411	-0.3221615644426399
1.4708476079610935	0.9608301381752006	-0.09903713407372229	0.016803503306146435	-0.12673074720900845	-0.25204270819387786	-0.322778667576599
1.4738584793580898	0.96044731373045	-0.09978999851027766	0.015830778130017018	-0.1275612716802182	-0.24805991408310699	-0.3233558948715727
1.4768939404306467	0.9600588567699414	-0.10053692079388594	0.0148484167642078	-0.12838188537257983	-0.24407642861257572	-0.323893585392195
1.4799542292148569	0.959664726592219	-0.10127776107765131	0.013856435099467278	-0.12919243897922603	-0.24009259797420274	-0.32439208065877073
1.4830395857139353	0.9592648828641278	-0.10201237814497885	0.012854849893563006	-0.1299927823870284	-0.2361087535566799	-0.32485172395078277
1.486150253013792	0.9588592855006675	-0.10274062962503686	0.011843678421859054	-0.13078276490179574	-0.23212521075240092	-0.3252728599282215
1.4892864742615106	0.9584478950847536	-0.10346237123739462	0.010822939473959715	-0.1315622344206533	-0.2281422730809009	-0.32565583370236045
1.4924484964972877	0.9580306723950259	-0.10417745764485603	0.00979265212438215	-0.13233103835089052	-0.22416022753750559	-0.3260009908637605
1.4956365691148326	0.9576075786316892	-0.10488574203179006	0.008752836249240763	-0.13308902314258195	-0.22017934687702034	-0.32630867674454334
1.4988509434081132	0.9571785755050646	-0.10558707595391605	0.007703512693126814	-0.1338360341213825	-0.21619989047075447	-0.32657923590234694
1.5020918724971952	0.9567436252760997	-0.10628130927919917	0.006644703314344163	-0.13457191542164745	-0.21222210468118005	-0.3268130116786474
1.5053596122869508	0.9563026906583725	-0.10696829034547267	0.005576430693845356	-0.13529651014887492	-0.20824622198979062	-0.3270103458334047
1.5086544202633005	0.9558557350110265	-0.10764786565336852	0.004498718552081718	-0.13600966005007453	-0.20427246279121034	-0.32717157803527896
1.511976557477564	0.955402722102024	-0.10831988022648055	0.0034115911251719694	-0.13671120588804858	-0.2003010333239013	-0.32729704555262434
1.5153262864191166	0.9549436164290461	-0.10898417711697868	0.002315073887347592	-0.13740098691801977	-0.1963321285841622	-0.3273870827407976
1.518703871442776	0.9544783831975702	-0.10964059745336789	0.0012091934398675223	-0.13807884093829845	-0.19236593212471922	-0.3274420207122527
1.5221095802442473	0.9540069881527472	-0.11028898067557133	0.0000939770578604511	-0.13874460453048687	-0.18840261467226804	-0.3274621869930852
1.525543682098531	0.9535293978577419	-0.11092916413799123	-0.0010305467013282839	-0.139398112647106	-0.18444233655935974	-0.3274479051342341
1.52900645359669	0.9530455789300883	-0.11156098410792678	-0.002164349843072247	-0.14003919962402459	-0.18048524152021123	-0.3273994943028603
1.5324981754702314	0.9525554985110921	-0.11218427505473061	-0.0033074038591010147	-0.14066769843580043	-0.17653146089461288	-0.32731726881190093
1.5360191230157028	0.9520591256532577	-0.11279886791022854	-0.004459676555128577	-0.1412834389482489	-0.1725811247818145	-0.32720153809689956
1.5395695748408909	0.9515564301443071	-0.11340459164591048	-0.005621134876596882	-0.14188624952911055	-0.16863435233147803	-0.3270526063770647
1.5431498103545516	0.9510473829037194	-0.11400127278924237	-0.006791744047630392	-0.14247595656603845	-0.16469125492090803	-0.32687077246428575
1.54676011234012	0.9505319556620819	-0.11458873581696204	-0.00797146837172617	-0.14305238486096605	-0.16075193365904258	-0.32665632939305805
1.5504007641239868	0.9500101214089764	-0.11516680264023281	-0.00916027026325497	-0.1436153571254129	-0.1568164828661875	-0.3264095643186883
1.5540720509215442	0.9494818542493725	-0.11573529279579398	-0.010358110643939003	-0.14416469417697955	-0.152884988930732	-0.32613075823406795
1.5577742606305904	0.9489471293365638	-0.11629402352342794	-0.011564949155845296	-0.14470021501784106	-0.14895752983344066	-0.3258201856777386
1.561507682537816	0.9484059231068797	-0.11684280952255492	-0.012780743691922714	-0.1452217366045175	-0.14503417690360101	-0.32547811461498694
1.5652726064546878	0.9478582134571356	-0.11738146280041228	-0.014005450067061952	-0.14572907371417862	-0.14111499605450858	-0.3251048063447747
1.5690693256733184	0.9473039793671939	-0.11790979306517192	-0.015239022930216511	-0.14622203932410566	-0.13720004504980512	-0.32470051503171665
1.5728981335054677	0.9467432014563425	-0.11842760719493067	-0.01648141458702736	-0.14670044411929103	-0.1332893774679449	-0.3242654878700894
1.576759324573866	0.9461758618515377	-0.11893470940345696	-0.017732575368516773	-0.14716409666192384	-0.12938304168063047	-0.32379996481457424
1.5806531962422856	0.9456019440325474	-0.11943090139371006	-0.01899245403996292	-0.14761280353981257	-0.12548107977014145	-0.3233041782447419
1.5845800430759736	0.9450214337063588	-0.11991598163125236	-0.02026099595415701	-0.14804636872194626	-0.12158353341438123	-0.322778353536606
1.588540166955688	0.944434317372977	-0.12038974659021606	-0.02153814626495118	-0.14846459469076065	-0.11769043414341895	-0.3222227076092102
1.5925338636777462	0.9438405843674771	-0.12085198908792066	-0.02282384554262958	-0.14886728097000756	-0.11380181695518789	-0.321637450611823
1.5965614337660186	0.9432402253220288	-0.12130249959439414	-0.024118033207083237	-0.14925422530632287	-0.10991770994269894	-0.321022784346828
1.6006231780818694	0.9426332328779102	-0.12174106567867621	-0.025420646050481367	-0.14962522319058352	-0.10603813897810961	-0.3203789027567277
1.604719397442614	0.9420196018076945	-0.12216747196796356	-0.02673161805611075	-0.14998006784351367	-0.10216312838026564	-0.3197059919052019
1.6088503917283135	0.9413993292161044	-0.12258150006633867	-0.028050880054388418	-0.15031855017243376	-0.09829270204112839	-0.31900423006294826
1.6130164636102364	0.9407724140472707	-0.1229829289316821	-0.029378360852662534	-0.15064045910042936	-0.09442688023919976	-0.3182737870026409
1.617217913858328	0.9401388578569408	-0.12337153440461646	-0.030713985673507055	-0.15094558120059012	-0.09056568435725243	-0.317514824720889
1.621455042718161	0.9394986646764936	-0.12374708937370474	-0.03205767653518993	-0.1512337008610136	-0.08670913585428253	-0.31672749716965515
1.625728151960424	0.9388518407732382	-0.12410936396569051	-0.03340935283746472	-0.15150460045361608	-0.08285725471131866	-0.31591194981582493
1.6300375406536316	0.9381983953609041	-0.12445812519381344	-0.03476892995834836	-0.15175806009304288	-0.07901006356351503	-0.31506832038730304
1.6343835092604813	0.9375383400522601	-0.12479313733078887	-0.0361363204863448	-0.15199385794554862	-0.07516758429244452	-0.3141967380561877
1.6387663549957168	0.9368716896366455	-0.12511416156546667	-0.03751143269263016	-0.152211770012459	-0.07132984244765515	-0.313297324320434
1.643186375749245	0.9361984615588744	-0.12542095634607128	-0.038894171702657424	-0.15241157040900652	-0.06749686404366892	-0.3123701922006812
1.6476438673130918	0.9355186764156368	-0.12571327720844483	-0.04028443855996164	-0.15259303128054497	-0.0636686782826619	-0.3114154467808631
1.6521391259679972	0.9348323576369324	-0.12599087699047395	-0.041682130968418045	-0.15275592297715593	-0.05984531560549219	-0.3104331846421227
1.6566724436284639	0.9341395323033378	-0.1262535055720406	-0.04308714171565316	-0.15290001394033867	-0.0560268121127147	-0.3094234949053599
1.6612441122050157	0.933440230557419	-0.12650091020931722	-0.044499359967443544	-0.15302507095219417	-0.052213206100353404	-0.30838645828732064
1.665854420892271	0.9327344860952097	-0.1267328354286878	-0.04591867036048042	-0.15313085912315533	-0.04840454062928057	-0.30732214769747446
1.6705036551894126	0.9320223363944484	-0.1269490230619821	-0.04734495264186601	-0.15321714198123548	-0.044600864557531046	-0.30623062849209265
1.67519210048147	0.9313038222440797	-0.12714921249218125	-0.04877808270628215	-0.15328368164283349	-0.04080222985470851	-0.30511195765436966
1.679920038139708	0.9305789884194441	-0.1273331405428315	-0.050217931334509074	-0.1533302388338165	-0.0370086950641649	-0.3039661847214905
1.6846877474012538	0.9298478834724807	-0.12750054165054506	-0.051664364707729574	-0.15335657303312675	-0.03322032401698559	-0.302793351368809
1.6894955020224238	0.9291105603228494	-0.12765114784325265	-0.0531172433320735	-0.15336244257374837	-0.029437188731736202	-0.30159349226766197
1.6943435748680944	0.9283670756317807	-0.12778468900046777	-0.054576423370728884	-0.15334760478986267	-0.02565936601212386	-0.3003666339932432
1.6992322407758618	0.9276174894403147	-0.12790089297427126	-0.05604175742604092	-0.15331181606391117	-0.02188693558494543	-0.2991127942839117
1.7041617641099611	0.9268618671551907	-0.1279994853709778	-0.057513090738395306	-0.15325483201244672	-0.018119990012055085	-0.29783198525145643
1.7091324064532278	0.9261002784453973	-0.12808018990603834	-0.058990263451685974	-0.15317640762932622	-0.01435862888474185	-0.2965242115103369
1.7141444241485346	0.9253327976942864	-0.12814272848025077	-0.06047310982338757	-0.15307629745893025	-0.010602960938234814	-0.2951894708748513
1.7191980672584282	0.9245595042325174	-0.12818682132402498	-0.06196145787084057	-0.1529542557954132	-0.006853105015892043	-0.2938277547214759
1.72429358148529	0.9237804821163874	-0.128212187177139	-0.0634551298923919	-0.1528100368189806	-0.003109188830063368	-0.29243904756055666
1.7294312098021472	0.9229958199505076	-0.12821854342853956	-0.06495394288885946	-0.1526433946954669	0.000628651977932966	-0.291023326654889
1.7346111852274135	0.9222056120613046	-0.12820560626144817	-0.06645770640640773	-0.15245408397905436	0.004360268354787401	-0.28958056409252814
1.7398365923021752	0.9214095229242046	-0.12817306776563608	-0.06796704694538652	-0.15224173778052952	0.008087528776247323	-0.28810991749369075
1.7451090988513707	0.9206074393931454	-0.12812059334965856	-0.0694821631883151	-0.15200600941806508	0.011811219227993705	-0.2866109090606943
1.750428966340938	0.919799468037093	-0.1280478481255631	-0.071002838881475	-0.15174660115608357	0.015531100754557232	-0.28508344373428307
1.7557964500448726	0.918985721497136	-0.12795449623122612	-0.0725288502633163	-0.1514632161252794	0.019246922876616827	-0.28352742131802217
1.7612117969778944	0.9181663188802374	-0.12784020108555372	-0.0740599654295216	-0.15115555866134942	0.022958421922611674	-0.28194273713399287
1.7666752415438913	0.91734138649122	-0.12770462575517497	-0.07559594307832067	-0.1508233348386029	0.02666531789590728	-0.28032928339613983
1.7721870075987143	0.9165110575872383	-0.1275474332275832	-0.07713653308779875	-0.1504662526803372	0.030367315798275785	-0.278686948738908
1.7777473056786615	0.9156754728577078	-0.12736828680754056	-0.0786814757368122	-0.15008402266237797	0.034064103661876774	-0.27701561917763884
1.7833563337172424	0.914834780371121	-0.12716685044772566	-0.08023050191721881	-0.14967635802235077	0.0377553529695331	-0.27531517805606
1.7890142789365648	0.9139891353429694	-0.1269427890192373	-0.08178333366399469	-0.14924297495982544	0.04144071979903986	-0.27358550562813444
1.7947213108789526	0.9131387012217033	-0.1266957689445699	-0.08333968226082769	-0.14878359352281134	0.04511984020273744	-0.2718264813603169
1.8004775814659209	0.9122836497074396	-0.12642545864593666	-0.08489924832117846	-0.1482979380500928	0.04879233032032287	-0.27003798415350994
1.8062832312143382	0.9114241598531666	-0.1261315286732861	-0.08646172352642235	-0.1477857370556015	0.05245779034940136	-0.268219890634724
1.8121383813474223	0.910560419255042	-0.12581365249132323	-0.08802678854422234	-0.14724672429392366	0.056115799498644	-0.26637207783423555
1.8180431356239084	0.9096926237847792	-0.1254715068630481	-0.08959411360993072	-0.1466806390558321	0.05976591722576649	-0.26449442288438335
1.823997580203835	0.908820977606319	-0.12510477232137726	-0.09116335857893502	-0.14608722661923393	0.06340768320572142	-0.26258680333178275
1.8300017801312576	0.9079456936755955	-0.1247131338741399	-0.09273417210556634	-0.14546623905732628	0.0670406152668159	-0.260649098556679
1.8360557830963131	0.9070669931636334	-0.12429628127463564	-0.0943061927536121	-0.14481743532956687	0.07066421179763589	-0.25868118887680575
1.842159610126917	0.9061851067684039	-0.12385391018425347	-0.09587904671561787	-0.14414058275876687	0.07427794631214552	-0.2566829589028142
1.8483132619743516	0.9053002737271147	-0.1233857223171964	-0.0974523496493373	-0.1434354568841993	0.07788127151872065	-0.25465429584109545
1.8545167128485922	0.9044127426485233	-0.12289142647961147	-0.09902570525169294	-0.1427018426873133	0.081473615859516	-0.2525950919326078
1.860769912645127	0.9035227711005133	-0.12237073902313733	-0.10059870604756388	-0.14193953489926428	0.08505438513350592	-0.2505052441406058
1.8670727866841552	0.902630625545647	-0.12182338447182546	-0.1021709335445783	-0.1411483385700075	0.08862296263975938	-0.24838465465885778
1.8734252268190796	0.9017365824735903	-0.121249096950723	-0.10374195627755121	-0.14032807076636097	0.0921787045366331	-0.2462332343675481
1.8798270970489677	0.9008409274519348	-0.12064762041509788	-0.10531133152086478	-0.1394785605024574	0.09572094353360866	-0.244050901458605
1.8862782308374857	0.8999439553387033	-0.12001870958157321	-0.10687860493681794	-0.138599649684762	0.09924898787014859	-0.24183758285205426
1.8927784259540774	0.8990459708062852	-0.11936213116846757	-0.10844330968026683	-0.13769119445468306	0.10276211908171119	-0.23959321651747154
1.8993274432656124	0.8981472882796175	-0.11867766482138335	-0.1100049665265523	-0.13675306605496096	0.1062595920786702	-0.2373177524971119
1.905925009441626	0.8972482313170074	-0.1179651036292604	-0.11156308495388181	-0.13578515112628664	0.1097406373435609	-0.2350111525827827
1.9125708112528117	0.8963491331206547	-0.11722425552930898	-0.11311716225053947	-0.13478735320981944	0.11320445869136932	-0.23267339293444358
1.9192644904276956	0.8954503369188366	-0.11645494475780069	-0.11466668284944827	-0.13375959426420403	0.11665023155952951	-0.23030446658435133
1.9260056474624743	0.8945521951061913	-0.11565701232198822	-0.11621111979789862	-0.13270181484822532	0.12007710604608074	-0.22790438281906922
1.9327938421344784	0.8936550688191957	-0.11483031678886135	-0.11774993545167964	-0.13161397473977793	0.12348420818690523	-0.22547316770547016
1.9396285785310319	0.8927593295139568	-0.11397473701539598	-0.11928257872998325	-0.13049605608223547	0.12687063362317774	-0.22301087021330143
1.9465093158615063	0.8918653570843454	-0.11309017180931598	-0.12080848830139872	-0.12934806245879188	0.13023545440893605	-0.22051755916366392
1.9534354565336387	0.8909735409424056	-0.11217654238966976	-0.12232709067842325	-0.12817002163126978	0.1335777145407378	-0.21799332835644258
1.9604063566732377	0.8900842781397296	-0.11123379199388705	-0.12383780335343307	-0.12696198455671603	0.1368964366035796	-0.21543829360172512
1.9674213096880964	0.889197974927679	-0.1102618890312656	-0.12534003206280322	-0.12572402897114454	0.14019061548103995	-0.21285259958648062
1.974479552568782	0.888315045339575	-0.10926082727426982	-0.12683317311315592	-0.12445625913334023	0.1434592232078655	-0.21023641849491748
1.9815802692383666	0.8874359101551649	-0.10823062632909672	-0.12831661502627967	-0.12315880595694773	0.14670121228903316	-0.20758994965229693
1.988722576683142	0.8865609979626642	-0.10717133459209212	-0.12978973662999668	-0.1218318302697491	0.14991551124600302	-0.2049134255949176
1.9959055364904674	0.8856907430221176	-0.10608302854961832	-0.13125191053801263	-0.12047552145177573	0.15310103194581295	-0.2022071087053539
2.003128147089945	0.8848255854924112	-0.10496581483452894	-0.13270250262321232	-0.11909009955194591	0.15625666816484646	-0.1994712950278533
2.0103893425681933	0.8839659707944244	-0.10381983134284961	-0.13414087293897958	-0.11767581621097215	0.1593812973227688	-0.19670631565711277
2.017688004402584	0.8831123474353552	-0.10264524622986515	-0.1355663791944602	-0.11623295298592089	0.1624737877536251	-0.19391253316923776
2.0250229463468954	0.8822651679913045	-0.10144226108827128	-0.13697837492928577	-0.11476182484818165	0.1655329944607285	-0.191090348253116
2.0323929293206433	0.8814248865352223	-0.10021110929987576	-0.13837621361728228	-0.11326277774912469	0.16855776774655648	-0.18824019486901933
2.0397966585856397	0.8805919581548399	-0.09895205710518733	-0.13975924925771238	-0.1117361895614949	0.17154695421413266	-0.18536254211105338
2.0472327901129685	0.8797668374135619	-0.0976654030711159	-0.14112683871312165	-0.1101824690890972	0.17449940155581614	-0.1824578924792786
2.0546999282213627	0.8789499778017313	-0.09635147894401687	-0.14247834238864762	-0.108602056784999	0.1774139597627333	-0.17952678348521742
2.0621966355311567	0.8781418298333897	-0.09501064827279267	-0.14381312714439848	-0.10699542280686497	0.18028948716403712	-0.17656978438498072
2.069721434793304	0.8773428400830438	-0.09364330629695841	-0.1451305676354787	-0.1053630666432929	0.1831248530779386	-0.17358749599426995
2.0772728209994322	0.8765534491661374	-0.09224987784334811	-0.14643004938370752	-0.10370551440149092	0.1859189442021531	-0.17058054634538194
2.0848492595193995	0.8757740912610527	-0.09083081760962018	-0.14771096929690591	-0.10202331899277926	0.18867066552294678	-0.16754959177639528
2.0924491973240626	0.8750051922989229	-0.0893866079310226	-0.14897273837797187	-0.10031705736004687	0.19137894595351762	-0.16449531273445678
2.1000710703500145	0.8742471686503589	-0.08791775707174491	-0.1502147836066121	-0.09858732839019557	0.19404274220658208	-0.16141841098016577
2.107713312631629	0.8735004257236619	-0.08642479701538144	-0.15143654996152064	-0.09683475029011641	0.19666104298662035	-0.15831960595803246
2.115374356695839	0.8727653574994985	-0.08490828282260066	-0.1526375009097265	-0.09505995985112764	0.1992328699192689	-0.15519963460025782
2.1230526495949067	0.872042344623826	-0.08336878880182347	-0.1538171212568073	-0.09326360802015082	0.2017572835640074	-0.15205924468254936
2.1307466564651807	0.8713317538295294	-0.0818069069642358	-0.15497491782531772	-0.0914463582072229	0.20423338479533645	-0.14889919311431696
2.1384548672773693	0.8706339371299445	-0.08022324475479933	-0.15611042051472215	-0.08960888378462871	0.20666031702928672	-0.14572024284427157
2.1461758050780597	0.8699492309765863	-0.07861842236646173	-0.15722318342744948	-0.08775186514589557	0.2090372686167138	-0.1425231590518439
2.1539080320991886	0.8692779557145305	-0.07699307038757114	-0.15831278552013064	-0.08587598719402136	0.21136347424699084	-0.1393087061207979
2.1616501555545202	0.8686204151573894	-0.0753478274381667	-0.15937883107293435	-0.08398193685193432	0.2136382159892224	-0.1360776446638397
2.1694008292243296	0.8679768965994996	-0.0736833386499138	-0.1604209494644808	-0.08207040157241757	0.21586082287741418	-0.1328307302427731
2.1771587662150163	0.8673476699767826	-0.07200025170700422	-0.16143879634077102	-0.08014206507182978	0.21803067349311792	-0.12956870735305998
2.1849227348757303	0.8667329885190633	-0.07029921645405446	-0.1624320523835539	-0.07819760718784123	0.22014719344972658	-0.12629231040200306
2.19269156697027	0.8661330884476625	-0.06858088186440854	-0.16340042364223	-0.0762377007217817	0.22220985623314415	-0.1230022595206527
2.2004641561034233	0.8655481895190456	-0.06684589512671703	-0.1643436405146104	-0.07426301072014428	0.22421818118147327	-0.11969926045004721
2.2082394596240085	0.8649784953245252	-0.065094900003607	-0.16526145714040566	-0.07227419292764467	0.22617173236233476	-0.11638400295884398
2.2160165040664683	0.864424193388622	-0.06332853440195955	-0.166153651135017	-0.07027189135452126	0.22807011818850395	-0.11305715773350952
2.223794380985316	0.8638854560124918	-0.06154743013523056	-0.16702002213930306	-0.0682567383373147	0.22991298852580574	-0.10971937736158058
2.2315722485219456	0.8633624407101991	-0.05975221145159823	-0.1678603910421559	-0.06622935319319267	0.23170003324409072	-0.10637129488919349
2.239349328793925	0.8628552909532953	-0.057943494568165096	-0.16867459872242452	-0.06419034200905788	0.23343097975387408	-0.10301352418599503
2.2471249108690223	0.8623641365561262	-0.05612188596802467	-0.16946250538229368	-0.06214029602863234	0.23510559180662116	-0.0996466579238921
2.2548983438990535	0.8618890947071957	-0.05428798304631743	-0.17022398885684636	-0.06007979267963638	0.23672366612250206	-0.096271269830023
2.2626690398922347	0.8614302703733401	-0.05244237257579005	-0.17095894394281796	-0.05800939413377998	0.23828503118695854	-0.09288791280603939
2.270436467628778	0.860987757248783	-0.05058563131793201	-0.17166728086472233	-0.0559296482690182	0.23978954421436718	-0.08949712091883545
2.278200152854993	0.860561638304019	-0.04871832522223701	-0.17234892439273836	-0.05384108803273963	0.24123708949553643	-0.08609940870199692
2.285959675461765	0.8601519865053386	-0.04684100940079164	-0.1730038126960197	-0.0517442316639811	0.2426275761803465	-0.08269527180113513
2.2937146667200854	0.8597588655070088	-0.044954228157446804	-0.17363189624790865	-0.0496395829630121	0.24396093616689155	-0.07928518763342698
2.301464807347986	0.8593823302786792	-0.043058514878190526	-0.174233136841649	-0.04752763139315967	0.2452371222203204	-0.07586961571853194
2.3092098214211876	0.859022427905476	-0.04115439300189496	-0.1748075063364463	-0.04540885337266887	0.24645610551353447	-0.07244899987972038
2.316949477550156	0.8586791980033924	-0.03924237527473398	-0.17535498602290495	-0.043283711640974144	0.24761787447596043	-0.06902376728034934
2.324683582610702	0.8583526734622633	-0.037322964884418344	-0.17587556546956423	-0.04115265670588397	0.2487224325336207	-0.06559433077894694
2.3324119809101433	0.8580428809017796	-0.03539665531290223	-0.1763692418307535	-0.03901612685197308	0.24976979682044473	-0.0621610889188769
2.340134558219994	0.8577498409416443	-0.03346392900519356	-0.17683601945263724	-0.036874546829568575	0.2507599975136764	-0.058724423772714286
2.3478512225356125	0.857473569335554	-0.03152526190413722	-0.17727590810513558	-0.034728333033743584	0.2516930742456887	-0.05528470917033342
2.355561922170618	0.8572140766440038	-0.02958111869114759	-0.17768892354282195	-0.03257788837256397	0.25256907744768303	-0.05184230234644094
2.3632666200784542	0.8569713694743667	-0.027631959047579074	-0.17807508557058138	-0.03042360932999767	0.25338806439136685	-0.048397555114675236
2.370965317344429	0.8567454500009684	-0.02567823157039397	-0.1784344188475299	-0.028265879359660767	0.25415010102960994	-0.044950803126852554
2.3786580284005234	0.8565363170505754	-0.023720379903825844	-0.1787669511993324	-0.02610507577937988	0.25485525854339963	-0.04150237671667712
2.386344792975732	0.8563439659879593	-0.021758839613170468	-0.17907271383919604	-0.023941566424123463	0.25550361392775245	-0.03805259534476704
2.3940256673463858	0.8561683892074775	-0.019794040328010666	-0.17935174062375944	-0.0217757121139877	0.2560952485217677	-0.03460177132248139
2.4017007298536615	0.856009576231258	-0.01782640427302501	-0.17960406793320674	-0.019607865130000946	0.25663024785339206	-0.031150207153627166
2.409370065245947	0.8558675142481017	-0.015856350240751105	-0.17982973384951692	-0.017438373681636286	0.2571086999871074	-0.027698202408553484
2.41703377650362	0.8557421880284152	-0.013884290544615428	-0.18002877832445863	-0.015267578632984355	0.2575306959613872	-0.024246048258782373
2.4246919806277734	0.855633580202308	-0.011910632086620411	-0.18020124276850036	-0.013095814760720007	0.2578963289896215	-0.020794029225871483
2.432344795953206	0.8555416715745094	-0.00993577963632701	-0.18034716957937322	-0.010923414437632846	0.25820569352464073	-0.01734242877184383
2.439992353411025	0.855466441063227	-0.007960132950583718	-0.18046660226558897	-0.008750704534591989	0.25845888557616764	-0.013891524104481523
2.4476347914434897	0.8554078658921257	-0.0059840881091955365	-0.18055958516565482	-0.006578007960197396	0.25865600216283446	-0.010441588354212184
2.4552722547228587	0.8553659216979742	-0.004008037880771271	-0.1806261632988654	-0.004405644129807108	0.2587971410350225	-0.006992891045114889
2.4629048896285988	0.8553405826274663	-0.00203237293452813	-0.18066638223086282	-0.002233930361976687	0.25888240042099964	-0.0035457000360748564
2.4705328410910106	0.8553318213736247	-0.000057482704182301204	-0.1806802880326374	-0.00006318289026258864	0.2589118789632505	-0.00010028285017353415
2.470754857558056	0.8553318143598037	-4.588794893112952e-14	-0.1806802991648595	-1.0275069369566209e-13	0.25891190256213087	1.7129066177609675e-14
