# Supplementary material for: Multi-orbit lunar GNSS constellation design with distant retrograde orbit and Halo orbit combination
Source: Sci Rep. 2023 Jun 22;13:10158. doi: 10.1038/s41598-023-37348-x (PMC10287729; doi:10.1038/s41598-023-37348-x)
Supplement: Supplementary file 1 — Supplementary Information. [file 41598_2023_37348_MOESM1_ESM.zip › supplement materials of the manuscript/Figure 3/Halo Orbit/L1S/680.csv]

Time (TU)	X (LU)	Y (LU)	Z (LU)	VX (LU/TU)	VY (LU/TU)	VZ (LU/TU)
0	0.8409855738781721	0	-0.1600628459433919	-1.8505130341776595e-15	0.26231118082796656	-1.953212106650823e-15
0.0037735470679285603	0.8409873615881029	0.0009898351063643413	-0.16005977382895786	0.000947492132085029	0.2623044384247906	0.0016282328512393159
0.01144547155329033	0.8410020195356479	0.00300203851728388	-0.1600345843785585	0.002873639144049405	0.26224915487278366	0.004938355929011571
0.019121671964763078	0.8410314733993118	0.005014724895180782	-0.15998396675709764	0.0048003127666118835	0.2621380639014028	0.008249702788009912
0.026802392854615113	0.8410757439304939	0.0070275286582977756	-0.15990788202846096	0.006727206207193699	0.2619710801626306	0.011561961088086915
0.03448780319243595	0.8411348502817281	0.009040062925707304	-0.15980629234192567	0.008653992254832805	0.26174812072845705	0.014874784660455243
0.04217806395283853	0.8412088099762558	0.01105193721088055	-0.1596791609692914	0.010580340147789382	0.2614691051538691	0.018187822724304654
0.04987333370496457	0.8412976388820751	0.013062758853027935	-0.15952645233217158	0.01250591687404599	0.26113395551179175	0.021500722352607447
0.057573765489709626	0.8414013511235063	0.015072132170349983	-0.1593481321345676	0.014430386289979247	0.26074259665254335	0.024813127185637825
0.06527950369449517	0.8415199589553453	0.017079657622995563	-0.15914416755772692	0.016353408246857607	0.2602949565933299	0.028124676153219265
0.07299068529003636	0.8416534726794623	0.019084932123239248	-0.1589145273800393	0.01827463881479389	0.2597909667364588	0.03143500408157136
0.08070743335029966	0.8418019004187264	0.021087547348242395	-0.15865918234043727	0.02019372859172475	0.2592305626150955	0.034743738995761185
0.08842986132453075	0.8419652480531027	0.02308709086353227	-0.1583781052211214	0.022110323703569374	0.25861368401603757	0.038050504051194416
0.096158069821817	0.8421435190242436	0.0250831453094652	-0.1580712711547929	0.0240240649473499	0.25794027558811466	0.04135491625939807
0.10389214169434396	0.8423367140583717	0.027075287172094217	-0.1577386580711233	0.025934586533370576	0.2572102877489633	0.04465658450797289
0.11163214630033781	0.8425448310880449	0.029063087941740656	-0.1573802467996162	0.027841517114964614	0.2564236768303739	0.04795511152003321
0.119378127659501	0.8427678647434919	0.03104611114798654	-0.1569960219125768	0.029744476861226745	0.2555804068405569	0.05125008895982167
0.12713011259811458	0.8430058063415091	0.03302391456069355	-0.15658597171060268	0.03164307948269743	0.254680449337011	0.05454110108594885
0.13488810723348832	0.843258643576819	0.03499604940680318	-0.15615008871970895	0.03353693139361894	0.2537237844147266	0.05782772344255148
0.14265209496823175	0.8435263602277571	0.036962060004199306	-0.15568837016359685	0.03542563127202498	0.2527104016322434	0.061109522218941684
0.15042202904495974	0.8438089356375632	0.03892148205670003	-0.15520081882326123	0.03730876833066133	0.2516403017802516	0.06438605134344981
0.15819783581935756	0.8441063445335053	0.04087384370317511	-0.15468744331475745	0.039185923230927226	0.25051349736561107	0.06765685414220392
0.16597941378508943	0.8444185567110476	0.04281866550916373	-0.15414825860034728	0.041056667980446715	0.24933001360004106	0.07092146321509864
0.17376662930151757	0.8447455365684317	0.04475545966978697	-0.15358328675937405	0.042920565070152	0.24808988995147552	0.07417939895727367
0.1815593167998843	0.8450872427975469	0.04668373037388751	-0.15299255749128005	0.04477716772627462	0.24679318110023213	0.07743016999393729
0.18935727370747243	0.8454436278350885	0.04860297289627542	-0.15237610903540016	0.04662601893662062	0.24543995880298147	0.08067327143906892
0.19716025990761307	0.8458146374822622	0.050512673865621645	-0.15173398880287545	0.0484666516064599	0.24403031311809853	0.08390818509026032
0.20496800363184797	0.8462002108480303	0.052412313127212166	-0.15106625345158692	0.05029859025263587	0.24256435240174043	0.08713438230231768
0.21278018672850782	0.8466002792885101	0.05430136061081642	-0.1503729707030807	0.052121347882033646	0.24104220712217153	0.09035131835273383
0.22059645444320933	0.8470147665145765	0.05617927923258418	-0.14965421914226726	0.05393442868652684	0.23946402924012086	0.09355843699358105
0.228416408641686	0.8474435878916086	0.05804552379997742	-0.14891008942136022	0.055737326884915665	0.2378299946670566	0.09675516818209753
0.23623961183754158	0.8478866502964344	0.0598995425651001	-0.14814068450409743	0.05752952812191203	0.2361403036119913	0.09994093028426115
0.24406558079838936	0.8483438514094764	0.061740776326485745	-0.1473461208966801	0.05931050850093825	0.2343951830914684	0.10311512804094262
0.2518937871769794	0.8488150793784579	0.06356865926345624	-0.14652652924219706	0.06107973529167036	0.2325948880394019	0.1062771534472819
0.25972366230096966	0.8493002127623308	0.06538262075725151	-0.1456820544349292	0.06283666859763407	0.2307397013603395	0.10942638831454807
0.2675545944451637	0.8497991200528205	0.06718208547006894	-0.14481285647690395	0.06458076134322188	0.2288299356120494	0.11256220379530617
0.27538592494400055	0.8503116591036055	0.0689664732215294	-0.14391911150608905	0.06631145906627581	0.2268659350660756	0.11568395949110885
0.2832169561335261	0.8508376773383819	0.07073520160189202	-0.14300101147690578	0.06802820236946827	0.22484807480858834	0.11879100730081879
0.2910469519767676	0.8513770115456976	0.07248768688871737	-0.14205876456861638	0.0697304277367107	0.2227767614423124	0.1218826923107525
0.2988751331198317	0.8519294872973013	0.07422334375151883	-0.14109259626260018	0.07141756717807686	0.220652435262974	0.12495835150377012
0.30670068345185286	0.8524949191732154	0.07594158755772604	-0.14010274902168696	0.0730890504083734	0.21847556936816295	0.12801731702088678
0.3145227532676791	0.853073110815432	0.07764183588260223	-0.13908948227711537	0.07474430626456288	0.21624666944765975	0.13105891803352768
0.32234046319558596	0.8536638550876647	0.07932351015973495	-0.1380530722386867	0.07638276427147987	0.213966273191493	0.13408248287477398
0.33015290000797787	0.8542669336564858	0.08098603557544123	-0.1369938127303222	0.07800385450703948	0.2116349519626104	0.13708733800750028
0.3379591273045828	0.8548821177319585	0.08262884414786437	-0.1359120140015819	0.07960701058124539	0.20925330802573597	0.14007281271680008
0.34575818774572015	0.8555091682412386	0.08425137591744372	-0.1348080025402969	0.08119167079004648	0.2068219739876626	0.14303824045477948
0.35354910317170307	0.8561478358631321	0.08585307967808094	-0.13368212113974418	0.08275727883177796	0.20434161280975696	0.1459829593501829
0.3613308806027577	0.8567978615740521	0.08743341489663063	-0.1325347280740354	0.0843032856963759	0.20181291586868674	0.14890631490875486
0.3691025198492265	0.857458977401835	0.08899185386290771	-0.13136619591049262	0.08582915179622796	0.19923660022741443	0.15180766321757277
0.376863009077651	0.8581309062094693	0.09052788134923873	-0.1301769120414771	0.08733434667283038	0.1966134097088515	0.15468636957253895
0.3846113384890847	0.858813363058722	0.09204099784517608	-0.12896727642930086	0.08881835221639119	0.19394410983815144	0.15754181380498317
0.3923464967904292	0.8595060551523331	0.0935307192728565	-0.1277377018674886	0.09028066245237175	0.1912294883457132	0.1603733891118345
0.40006747923407493	0.8602086828141826	0.09499657892524191	-0.1264886124081101	0.09172078551821305	0.18847035163800463	0.16318050510734894
0.4077732909284622	0.8609209401056795	0.09643812837742918	-0.12522044243322578	0.09313824464638043	0.18566752270038078	0.1659625890300939
0.41546294779384296	0.8616425152524978	0.09785493789180556	-0.12393363606578248	0.09453257866028578	0.1828218397629896	0.168719086033469
0.4231354818338623	0.8623730914967627	0.09924659756200874	-0.12262864582361101	0.09590334320667288	0.1799341533062292	0.17144946096653774
0.4307899432861114	0.8631123476912039	0.1006127177901655	-0.12130593173107707	0.09725011134238352	0.1770053240884443	0.17415319894832157
0.4384254065486817	0.8638599592830718	0.10195293035836005	-0.11996595973081224	0.09857247471593066	0.17403621963399363	0.17682980720018143
0.44604096610336014	0.8646155983443087	0.10326688765678844	-0.11860920180046967	0.09987004293886019	0.1710277145078933	0.17947881328985082
0.4536357428032557	0.8653789346152311	0.10455426369907664	-0.1172361342531744	0.10114244472539693	0.16798068657874485	0.18209976697829117
0.4612088864602039	0.8661496362136777	0.10581475438571546	-0.1158472366294525	0.10238932829778083	0.16489601459741024	0.18469224067620013
0.46875957290872855	0.8669273697851221	0.10704807679729741	-0.11444299159284153	0.1036103608361697	0.16177457801376924	0.18725582796407225
0.4762870116424233	0.8677118017324508	0.10825397019162622	-0.11302388287455302	0.10480522961776635	0.15861725246785038	0.1897901456821313
0.4837904364026386	0.868502597685893	0.10943219417871813	-0.11159039639181965	0.10597364036434889	0.1554249123443732	0.1922948302001997
0.4912691121425822	0.8692994236521454	0.11058252954109507	-0.110143018330785	0.10711531821017746	0.1521984265888286	0.1947695392232171
0.49872233971469976	0.8701019469564808	0.11170477855541429	-0.10868223358679306	0.10823000818072263	0.148938655312961	0.19721395271223555
0.5061494456836189	0.8709098355788931	0.11279876302922781	-0.1072085271203073	0.10931747340254375	0.14564645291020836	0.19962776888985334
0.5135497869311271	0.8717227590452024	0.11386432461914858	-0.10572238248713196	0.11037749557586965	0.14232266488300224	0.2020107051500854
0.5209227511262325	0.8725403888767658	0.11490132446065528	-0.1042242811611796	0.11140987476411737	0.13896812643851592	0.2043624975571495
0.5282677546629748	0.873362398746781	0.1159096424228408	-0.1027147023890647	0.11241442880849367	0.1355836622804871	0.20668289952429464
0.5355842413466544	0.8741884646971805	0.11688917648300498	-0.10119412293216634	0.1133909928590239	0.13217008615926884	0.20897168074980868
0.5428716855658979	0.8750182658492566	0.11783984268647663	-0.09966301589380012	0.11433941948678861	0.128728198372572	0.21122862754786706
0.5501295795135503	0.8758514832817897	0.11876157302457932	-0.09812185292334395	0.11525957671634686	0.12525879086423414	0.21345353824412291
0.5573574468971539	0.8766878019044605	0.1196543167879981	-0.09657110089230443	0.11615134952184414	0.12176263990664014	0.2156462267992679
0.5645548343752562	0.8775269097879032	0.1205180389846058	-0.09501122325430576	0.11701463839194567	0.11824050931292708	0.21780651951320376
0.5717213104940583	0.8783684983207142	0.12135271978320256	-0.09344267988177872	0.11784935891377356	0.11469315024040207	0.21993425410183423
0.5788564656505057	0.8792122624724844	0.12215835408168255	-0.09186592670100645	0.11865544147776454	0.11112130054504935	0.22202927908973735
0.585959912545477	0.8800579011048362	0.12293495111744157	-0.09028141523023424	0.11943283102141551	0.1075256839189181	0.22409145334141617
0.5930312827758824	0.8809051168099553	0.12368253365625508	-0.0886895929977921	0.12018148634728082	0.10390701102941048	0.22612064447897565
0.600070222696149	0.8817536156352207	0.12440113717242969	-0.08709090418040562	0.12090137942758405	0.10026598118128885	0.22811672716072057
0.6070764028673005	0.8826031084333156	0.1250908104244174	-0.08548578717503863	0.12159249610301727	0.0966032770025485	0.2300795852279779
0.6140494984914371	0.8834533086948881	0.12575161311939126	-0.08387467880192671	0.1222548338611649	0.0929195742527298	0.2320091056793984
0.6209892159473412	0.8843039359601332	0.12638361811704296	-0.08225800796053255	0.12288840415962678	0.08921552756843579	0.23390518556933595
0.6278952653419141	0.8851547126563606	0.12698690842325044	-0.08063620172044614	0.12349322952365402	0.08549178461911618	0.23576772388744666
0.6347673733227898	0.8860053658207251	0.12756157808206978	-0.07900968216462152	0.12406934454692009	0.08174897914817511	0.237596624665121
0.6416052808957687	0.8868556269930324	0.12810773160815858	-0.07737886668747852	0.12461679542562644	0.07798773190736877	0.23939179590438314
0.6484087425002946	0.8877052322502597	0.1286254835578446	-0.07574416802222185	0.12513563962756635	0.07420865098282667	0.24115314888142803
0.6551775238513746	0.8885539220753832	0.12911495803122602	-0.07410599458569357	0.12562594548821257	0.07041233286802231	0.24288059716304086
0.6619114008905105	0.8894014413524294	0.12957628829496995	-0.0724647505817014	0.12608779192413253	0.0665993629964044	0.24457405595403037
0.6686101575192573	0.8902475391980526	0.13000961635115568	-0.07082083642113282	0.12652126808894953	0.06277031702688006	0.24623344117661583
0.6752735894125547	0.8910919695530022	0.1304150929155693	-0.06917464766318607	0.1269264734353967	0.058925758697200445	0.2478586700814938
0.6819015090715375	0.8919344919346778	0.13079287737564965	-0.06752657361567649	0.12730351775152365	0.055066236848279486	0.249449662075427
0.6884937307325577	0.8927748696219182	0.13114313659888466	-0.06587700095087677	0.12765252004541677	0.05119229419627923	0.2510063347205342
0.6950500775414854	0.893612870651048	0.1314660451448155	-0.06422631184557932	0.1279736088298036	0.04730446334297238	0.25252860522339415
0.7015703818745406	0.8944482679427733	0.13176178501337035	-0.06257488379911427	0.1282669219386409	0.04340326669158331	0.2540163902163866
0.7080544923131689	0.8952808402791582	0.13203054564884034	-0.06092308775334941	0.12853260659174828	0.03948921233409135	0.2554696070195279
0.7145022528711115	0.8961103697116591	0.13227252279329768	-0.0592712932861416	0.1287708183179984	0.035562806702520836	0.25688816869261855
0.7209135273964999	0.8969366447609952	0.13248791925900597	-0.05761986231807234	0.1289817217733915	0.03162454002780671	0.25827198927081546
0.727288181846187	0.8977594582023738	0.13267694396000868	-0.05596915355623024	0.12916548983461126	0.02767489724829124	0.2596209795751967
0.7336260884723533	0.8985786076577754	0.13283981188385363	-0.05431952136999848	0.12932230361948285	0.02371435574577194	0.2609350479797082
0.7399271362738188	0.8993938969997081	0.13297674408963922	-0.05267131299255965	0.1294523525196731	0.019743378996215505	0.2622141023439191
0.7461912085826568	0.9002051334991931	0.13308796694018296	-0.051024874305476337	0.1295558334976563	0.015762430873241383	0.26345804522856786
0.7524182043216923	0.9010121306160223	0.1331737123853027	-0.049380544235603216	0.12963295138678782	0.011771962575755482	0.2646667780995956
0.7586080301737301	0.9018147070235962	0.13323421751256315	-0.04773865673122924	0.12968391848313907	0.007772417761642297	0.26584019952800375
0.7647605998301914	0.9026126865428942	0.13326972431379625	-0.04609954090883942	0.1297089543436551	0.00376423331061085	0.2669782049062996
0.7708758299499915	0.903405897644915	0.1332804794725251	-0.04446352208971771	0.12970828560858055	-0.0002521577098933544	0.2680806856144165
0.7769536527911778	0.9041941751114373	0.13326673417978976	-0.04283091837743224	0.12968214581728707	-0.004276334024264209	0.2691475312027736
0.7829964118697735	0.9049776706026283	0.1332287238472067	-0.04120139331384654	0.12963074961222437	-0.008309491400055245	0.2701790321867777
0.7890058559070264	0.9057564623034973	0.13316665644781098	-0.03957475903585841	0.12955428637930824	-0.012352476064630948	0.27117532954981965
0.7949818571201495	0.9065303887188395	0.1330807453191399	-0.037951328784067304	0.12945295695571551	-0.016404895886338543	0.2721362249566362
0.800924280140718	0.9072992911265758	0.1329712088061295	-0.0363314158983124	0.12932696966173035	-0.020466352107327758	0.2730615135414724
0.8068329947089002	0.9080630152579834	0.13283827006841964	-0.03471533035105078	0.12917654010551632	-0.02453644738474315	0.27395098609650725
0.8127078751557576	0.9088214112614784	0.13268215695840518	-0.03310337884043618	0.12900189108376653	-0.028614785021991343	0.27480442900815727
0.8185487924787948	0.909574332709573	0.13250310215585487	-0.0314958669281082	0.1288032527615134	-0.032700962972081284	0.27562162321398626
0.8243556225894407	0.910321637692584	0.1323013429038665	-0.02989309674447139	0.12858086240011848	-0.03679457901994583	0.27640234557241317
0.8301282440382425	0.9110631885493864	0.13207712097478452	-0.02829536756923558	0.1283349643422879	-0.040895228719760215	0.2771463686621749
0.8358665422145088	0.9117988524276607	0.13183068240243903	-0.0267029746229302	0.12806580973608891	-0.04500250790294565	0.2778534614614006
0.8415703966219075	0.9125284996718034	0.1315622779438011	-0.025116212554190637	0.12777365705157764	-0.04911600306494613	0.2785233879682003
0.8472396991783812	0.9132520061852433	0.13127216220494864	-0.023535370315869778	0.12745877113474965	-0.053235303959310386	0.2791559096637642
0.8528743376517776	0.913969251324094	0.1309605943163907	-0.021960735723045015	0.12712142394737824	-0.05735999116634361	0.279750783778491
0.8584742051762579	0.9146801191267969	0.1306278374159965	-0.020392592759863427	0.12676189400343896	-0.061489642423579925	0.2803077646963808
0.8640392026426783	0.9153844986211443	0.13027415836557082	-0.018831220852576845	0.12638046605953673	-0.06562383395092829	0.2808266043996999
0.8695692315367076	0.9160822829187573	0.1298998280757512	-0.017276896822768575	0.12597743145706808	-0.06976213467900079	0.28130705204754647
0.875064197069714	0.9167733696159608	0.1295051212493146	-0.015729893960873792	0.12555308783072106	-0.07390410803075452	0.28174885465005567
0.8805240088241053	0.9174576608735251	0.1290903162420324	-0.0141904817904995	0.12510773894050084	-0.07804931191348198	0.28215175747690646
0.885948579746676	0.9181350632859002	0.12865569504440127	-0.01265892629686049	0.12464169462919356	-0.08219729746765858	0.28251550436353295
0.8913378318210331	0.9188054885796627	0.12820154271274034	-0.01113548826719416	0.12415527018529798	-0.08634761294975964	0.28283983846611255
0.8966916873094254	0.9194688525077599	0.127728147965886	-0.009620425705624484	0.12364878695111818	-0.09049979657589312	0.28312450209002865
0.9020100769696946	0.9201250758571281	0.1272358023941069	-0.008113991452486707	0.12312257143896148	-0.0946533823912898	0.28336923763605604
0.907292929549854	0.9207740831328158	0.1267248013139036	-0.00661643609929732	0.12257695620387955	-0.09880789164311966	0.28357378756474405
0.9125401898608858	0.9214158047605646	0.1261954419427586	-0.005128002806821381	0.12201227784838287	-0.10296284652969363	0.28373789563985546
0.9177517982393211	0.9220501745367364	0.12564802525966617	-0.0036489330647863742	0.12142887895925748	-0.10711775366385128	0.2838613066170009
0.9229277050764975	0.9226771313833825	0.1250828544760281	-0.002179462510908995	0.12082710642066564	-0.1112721151256469	0.28394376731850696
0.9280678662274663	0.9232966187505882	0.12450023535159299	-0.0007198221697449123	0.12020731169301832	-0.11542542450125376	0.28398502698355355
0.9331722439728181	0.923908584696134	0.12390047596093798	0.0007297618829213907	0.11956985050121137	-0.11957716732331297	0.283984837833266
0.9382408020508997	0.924512981253353	0.12328388716964739	0.0021690671720885745	0.11891508327253217	-0.12372681669193454	0.2839429556852518
0.943273519129375	0.9251097659962485	0.12265078087609393	0.003597878711897928	0.11824337319739249	-0.12787384400272636	0.2838591404556333
0.9482703726547703	0.9256989000649714	0.12200147182846025	0.005015984481822444	0.11755508808340545	-0.1320177054828114	0.28373315686995904
0.9532313485209039	0.9262803492714623	0.12133627632760594	0.006423178234668205	0.1168505988977807	-0.13615784985566945	0.28356477503443506
0.9581564406198455	0.9268540839873282	0.12065551210854161	0.00781925942986603	0.11613027955908291	-0.14029371781579544	0.28335377100179016
0.9630456478586606	0.9274200787379648	0.11995949859858855	0.009204032448127394	0.1153945071232721	-0.14442473936940178	0.2830999275157519
0.9678989737253229	0.9279783120992712	0.11924855687014774	0.01057730653062528	0.11464366164151991	-0.1485503332865514	0.28280303476511204
0.9727164355767797	0.9285287677011599	0.11852300811901333	0.01193889846532737	0.11387812445910814	-0.15266991491144039	0.2824628904462702
0.9774980519674569	0.929071432701838	0.1177831753552747	0.01328862905791378	0.11309827990437869	-0.1567828853427912	0.28207930116971663
0.9822438479646639	0.9296062983383849	0.11702938251226185	0.014626324695334217	0.1123045142458593	-0.16088863587274735	0.2816520828987828
0.9869538590358454	0.9301333602910429	0.11626195365876908	0.015951818495031408	0.11149721475986571	-0.1649865513763055	0.28118106123880376
0.9916281297303625	0.9306526184499111	0.11548121299482805	0.017264949979798497	0.11067676962281922	-0.16907600928394623	0.2806660720922313
0.9962667082591384	0.9311640762346466	0.11468748558931544	0.018565563603943215	0.10984356857884651	-0.17315637493331204	0.280106962904215
1.0008696518632194	0.9316677411150331	0.11388109633692202	0.019853510311234886	0.10899800173325541	-0.1772270063724218	0.2795035927755334
1.0054370251116334	0.9321636243378005	0.1130623700643667	0.021128647100332014	0.10814045955350488	-0.1812872530523762	0.27885583327391295
1.0099689008533046	0.9326517409446482	0.11223163118503167	0.022390837331850894	0.10727133239483432	-0.18533645688977377	0.27816356892615396
1.0144653616362105	0.9331321098329926	0.1113892032407168	0.0236399511581111	0.10639100990833275	-0.1893739538155613	0.2774266975575495
1.0189264959196511	0.9336047532577971	0.11053540941493845	0.024875864502201896	0.105499881464004	-0.19339907069101764	0.2766451314613404
1.0233524033579577	0.9340696973006462	0.10967057134569855	0.02609846055319083	0.10459833479673002	-0.19741113040840935	0.2758187970637299
1.0277431872947176	0.9345269709824308	0.10879501038578389	0.02730762771491295	0.10368675720675065	-0.20140944549176404	0.2749476368146455
1.0320989627910975	0.9349766070118332	0.10790904585135641	0.028503261846733352	0.10276553361960371	-0.2053933257925037	0.2740316082266459
1.0364198527550488	0.9354186412763901	0.10701299556847957	0.029685265207459732	0.10183504704413657	-0.2093620754641908	0.2730706850332887
1.0407059890442332	0.9358531128553451	0.10610717545021617	0.0308535467689221	0.10089567802112163	-0.21331499447934246	0.27206485739823905
1.0449575097019441	0.9362800636385414	0.10519189988671496	0.03200802147012632	0.09994780491674583	-0.2172513766203871	0.271014132991092
1.0491745641327486	0.936699538745935	0.10426748044354345	0.033148611627255076	0.09899180246464101	-0.22117051484079406	0.2699185361250613
1.0533573106813465	0.9371115861717388	0.10333422614734351	0.034275246262669645	0.09802804195793348	-0.2250716996687056	0.2687781085824017
1.0575059145336274	0.9375162564727294	0.102392443754273	0.03538786052994082	0.09705689142206965	-0.2289542178934077	0.26759291048826156
1.0616205509191383	0.9379136029774295	0.10144243683248753	0.036486396560507	0.09607871456616837	-0.23281735622920258	0.26636301968838233
1.0657014026283258	0.9383036814352869	0.10048450611541676	0.03757080277402041	0.09509387104986017	-0.2366603997031248	0.2650885326411623
1.0697486628700184	0.9386865501825006	0.09951894862802718	0.038641034609885765	0.09410271549010314	-0.2404826350763806	0.2637695636850058
1.0737625307858407	0.939062269606793	0.09854605854140158	0.03969705330300371	0.09310559824845095	-0.24428334737123633	0.26240624656652234
1.077743217355344	0.9394309025957764	0.09756612555227226	0.04073882740175275	0.09210286368181596	-0.24806182622812642	0.26099873254265343
1.0816909397418244	0.9397925138967068	0.09657943603982884	0.04176633122957798	0.09109485124685547	-0.2518173613515856	0.2595471922660999
1.0856059253187686	0.9401471703823989	0.09558627187699312	0.04277954588660553	0.09008189420550029	-0.2555492471362407	0.258051814327308
1.0894884084717316	0.9404949406494053	0.09458691102511786	0.043778458355677646	0.08906432016006532	-0.25925678044570927	0.2565128063118424
1.0933386325120795	0.9408358950859925	0.09358162685689851	0.044763061933971636	0.0880424502940161	-0.2629392632605465	0.2549303939394182
1.0971568497688036	0.9411701057702525	0.09257068792372274	0.04573335617849052	0.08701659907395254	-0.26659600360350616	0.2533048207672159
1.1009433196225156	0.9414976461911416	0.09155435827877574	0.046689346325530394	0.08598707452037513	-0.27022631449148077	0.2516363487472673
1.1046983109151232	0.9418185913539853	0.09053289664644301	0.047631043816523715	0.08495417731339593	-0.27382951707536685	0.24992525687457165
1.1084220988507123	0.942133017409465	0.08950655706962779	0.048558465425208565	0.08391820140196732	-0.27740493849526343	0.24817184219422156
1.1121149665355492	0.9424410016871421	0.08847558832236181	0.049471633553391174	0.08287943336741632	-0.28095191417465853	0.24637641874184388
1.1157772064126432	0.942742622711688	0.08744023332155872	0.0503705764781207	0.08183815179687517	-0.2844697900073183	0.24453931633935086
1.1194091166796059	0.9430379598057856	0.08640072995591756	0.051255327358528696	0.08079462808904891	-0.2879579197092553	0.2426608818324506
1.1230110044234372	0.943327093252188	0.08535731003522362	0.05212592489328461	0.0797491253736655	-0.2914156686042673	0.24074147697476828
1.126583181142398	0.9436101038381295	0.08431020042194483	0.05298241211790831	0.07870189962777814	-0.2948424100799906	0.23878148019919126
1.1301259679912752	0.943887073184154	0.0832596213580235	0.053824837550811216	0.07765319798668759	-0.2982375313556421	0.23678128319421504
1.1336396905761694	0.9441580832407063	0.08220578783968518	0.05465325381739175	0.07660326011237069	-0.3016004291961163	0.2347412930787143
1.1371246820384664	0.9444232164451183	0.08114890857339475	0.05546771825998862	0.07555231714779342	-0.3049305135506765	0.2326619300137151
1.1405812818651604	0.9446825555421862	0.08008918619053537	0.056268292518872415	0.07450059193578705	-0.30822720706132434	0.23054362712286414
1.144009832801034	0.9449361832742865	0.07902681808087247	0.05705504168888926	0.07344829985226548	-0.31148994274408165	0.2283868316916327
1.1474106870414198	0.9451841827643689	0.077961994368945	0.05782803561052277	0.0723956468124812	-0.3147181704778628	0.2261920005604176
1.1507841997624157	0.9454266369579896	0.07689489979987192	0.05858734723851858	0.07134283115854281	-0.31791135139415766	0.22395960335343956
1.154130731732284	0.9456636287460857	0.07582571283801659	0.05933305310485197	0.07029004278742143	-0.3210689608860846	0.22169012007150288
1.1574506491428647	0.9458952408803607	0.07475460562073469	0.060065233132452246	0.06923746313307703	-0.3241904889240987	0.21938404034693687
1.1607443216806779	0.9461215557713081	0.07368174449568622	0.060783970064683265	0.06818526572486595	-0.32727543868555287	0.2170418639487947
1.1640121229920806	0.9463426554607401	0.07260728980705075	0.06148934943194192	0.06713361600903514	-0.3303233274133695	0.2146640996877664
1.1672544316107083	0.946558621623537	0.07153139552278705	0.06218145960649094	0.06608267102130319	-0.3333336876514817	0.21225126390070287
1.1704716284391092	0.9467695353410669	0.07045421000815466	0.06286039111746007	0.06503258018366569	-0.3363060652354792	0.20980388146909057
1.1736640992986418	0.9469754772163593	0.06937587512884968	0.06352623705050657	0.06398348447199491	-0.33924002195501	0.20732248308524948
1.176832231224266	0.947176527081145	0.06829652745326688	0.06417909212573705	0.06293551763341844	-0.34213513239633303	0.20480760726455627
1.1799764152642689	0.9473727641303481	0.06721629727904879	0.06481905314465346	0.061888805286510265	-0.3449909867486804	0.20225979738506686
1.1830970434883474	0.94756426668815	0.0661353096295792	0.06544621823595975	0.06084346593878887	-0.34780718826511975	0.19967960327367817
1.1861945109078826	0.9477511122880878	0.06505368358282014	0.06606068711374578	0.05979961038742278	-0.3505833551741665	0.19706757889556686
1.1892692151833577	0.9479333776125853	0.06397153235341033	0.06666256087401277	0.05875734185500374	-0.35331912051703035	0.1944242817673038
1.19232155257302	0.9481111382188456	0.06288896472184151	0.06725194107341335	0.057716757420166916	-0.35601412864565274	0.191750275718197
1.1953519223936593	0.948284468773891	0.0618060834792002	0.0678289304814604	0.05667794657375332	-0.35866803927706004	0.18904612638057672
1.1983607256700237	0.9484534429398032	0.06072298590315011	0.06839363267734579	0.05564099173757072	-0.36128052629416496	0.18631240157084003
1.2013483626098163	0.9486181332046134	0.05963976468650226	0.06894615145222438	0.054605969211435346	-0.3638512755581853	0.18354967290061838
1.2043152341398167	0.9487786109477327	0.05855650741983038	0.06948659098725112	0.053572948733759666	-0.36637998625082974	0.18075851378258193
1.2072617409593325	0.948934946366644	0.05747329696903021	0.07001505556444997	0.052541993900379655	-0.36886637002483774	0.1779394996885131
1.210188283774594	0.9490872084714901	0.056390211431335754	0.07053164950056393	0.05151316218040788	-0.37131015115118354	0.17509320734731898
1.213095264857906	0.9492354651462487	0.055307323595366706	0.07103647730555382	0.05048650446395058	-0.3737110677112011	0.17222021260992573
1.2159830833990317	0.9493797828943922	0.054224702716303384	0.07152964276341929	0.04946206680525518	-0.3760688676298827	0.16932109445990062
1.218852138561334	0.9495202269874055	0.05314241344391543	0.07201124937669316	0.048439889460959444	-0.3783833111257127	0.16639643155607708
1.2217028291192302	0.9496568614334202	0.052060516010905236	0.07248140020000711	0.04742000712763625	-0.38065417025262355	0.16344680206672177
1.224535551648359	0.9497897488819007	0.050979066982827004	0.07294019744872879	0.04640244970575695	-0.3828812273067159	0.16047278508265583
1.2273507028801336	0.9499189507293081	0.049898118430491974	0.07338774279702036	0.04538724157604662	-0.38506427653229514	0.15747495774324088
1.2301486768222767	0.9500445269790384	0.048817719099901694	0.07382413682660453	0.044374402755685945	-0.38720312168228144	0.15445389785698618
1.232929865949851	0.950166536296215	0.04773791403637684	0.0742494791454839	0.043363948597521844	-0.389297576793292	0.15141018230993397
1.2356946616338442	0.9502850360237246	0.04665874449311308	0.07466386837374955	0.04235588975876266	-0.39134746630405864	0.14834438623579507
1.2384434523258812	0.95040008210363	0.04558024871865979	0.07506740179726716	0.04135023298944627	-0.3933526235035644	0.14525708470335794
1.241176626364323	0.950511729196691	0.0445024609405491	0.07546017571381881	0.04034698023552454	-0.3953128923832392	0.14214884928804775
1.2438945684170075	0.950620030535284	0.04342541284480747	0.0758422848442296	0.039346130068953	-0.39722812482439224	0.1390202517950832
1.2465976611229295	0.950725037997686	0.04234913302276557	0.07621382251856766	0.03834767721938089	-0.39909818160690014	0.13587186220532557
1.2492862860246254	0.9508268021465783	0.04127364668407832	0.07657488073960635	0.03735161235724106	-0.4009229328083915	0.13270424734341815
1.2519608209023352	0.9509253721317158	0.04019897680967335	0.07692554976456091	0.036357923209423715	-0.40270225575015367	0.1295179738017076
1.2546216418571534	0.9510207957769587	0.039125143413221486	0.07726591833985623	0.03536659391948327	-0.40443603621481256	0.1263136053421155
1.2572691227264354	0.951113119563656	0.03805216386451796	0.0775960735699128	0.034377605392059404	-0.4061241678069827	0.12309170341694918
1.2599036343325885	0.9512023886123913	0.03698005328750519	0.07791610077945371	0.033390935702634496	-0.4077665512555056	0.11985282795922036
1.2625255453925959	0.9512886467234027	0.035908824286131284	0.07822608358642792	0.032406559886285574	-0.4093630947780316	0.11659753617359367
1.265135222091591	0.9513719363700235	0.034838487210613014	0.07852610380818713	0.031424450223710286	-0.4109137135819703	0.11332638296064304
1.2677330285140709	0.9514522987211059	0.0337690500743126	0.078816241472742	0.030444576204638384	-0.4124183298932497	0.11003992029915266
1.2703193262905412	0.951529773638125	0.03270051879167287	0.07909657474013979	0.029466904784851342	-0.41387687251047084	0.10673869762182764
1.2728944740032948	0.9516043996678017	0.03163289751952973	0.07936717980828017	0.02849140073514156	-0.41528927626290246	0.10342326254362053
1.2754588274983174	0.9516762140634132	0.03056618862580137	0.07962813092370236	0.027518026647381885	-0.4166554820037178	0.10009416046289675
1.2780127399458097	0.9517452527978493	0.029500392760354214	0.0798795003643186	0.0265467430333498	-0.417975436451501	0.09675193448661645
1.2805565630485385	0.9518115506059047	0.028435508443909865	0.08012135853058604	0.025577507984081316	-0.41924909259715176	0.09339712384627358
1.2830906455865108	0.9518751409542143	0.02737153276777708	0.08035377377489085	0.02461027784052095	-0.42047640872989156	0.09003026580914567
1.285615334718051	0.9519360560850184	0.02630846094212766	0.08057681250149616	0.023645006813947694	-0.42165734887879847	0.08665189398860358
1.2881309742620521	0.9519943269841006	0.025246287111169028	0.0807905389911435	0.02268164775699956	-0.4227918817957335	0.0832625406760049
1.2906379052113042	0.9520499834072794	0.024185004234084977	0.08099501544112034	0.021720152083143162	-0.4238799810692324	0.0798627362435732
1.293136467976254	0.952103053939989	0.023124603226478434	0.08119030212962851	0.020760469017475535	-0.424921625903304	0.076453006160482
1.2956270000805505	0.952153565954017	0.02206507402488333	0.081376457204353	0.019802546589419642	-0.42591679989484055	0.07303387417257282
1.2981098362487944	0.952201545622714	0.021006405644056255	0.08155353668702436	0.018846331709558555	-0.4268654909524599	0.06960586229606036
1.3005853101437832	0.9522470179653005	0.019948585527339854	0.08172159458770852	0.017891769608082378	-0.42776769180458407	0.06616948851905376
1.3030537516426355	0.9522900068057584	0.018891600799399357	0.08188068270572459	0.0169388049902278	-0.42862339882692624	0.06272527067754347
1.3055154909489264	0.9523305348566693	0.017835436596885083	0.08203085089430451	0.015987380554067475	-0.4294326133587078	0.059273720847597716
1.3079708547055546	0.9523686236593655	0.01678007781987569	0.08217214679586113	0.01503743859304075	-0.4301953401741503	0.05581535087520134
1.310420167679599	0.9524042936248222	0.015725508500155968	0.08230461595174159	0.014088920447670584	-0.4309115879659159	0.05235067016626784
1.3128637542234283	0.9524375640620588	0.014671711257687686	0.08242830186830523	0.01314176603871536	-0.4315813695987044	0.048880183738587914
1.3153019360659148	0.9524684531535411	0.013618668337283481	0.08254324588806596	0.012195914820550229	-0.4322047013089363	0.04540439547723005
1.3177350330303004	0.9524969779761003	0.012566361386809596	0.0826494872317006	0.01125130560100062	-0.4327816028282134	0.04192380727432248
1.3201633643746884	0.9525231545242274	0.011514770962207318	0.08274706305117162	0.010307876116541456	-0.4333120975708857	0.038438917256578525
1.3225872476285232	0.9525469977023634	0.010463877114194609	0.08283600836939169	0.009365563578084428	-0.43379621220756187	0.03495022159408936
1.3250069975667058	0.952568521324963	0.009413659918481584	0.08291635605062463	0.008424305163979804	-0.4342339764060199	0.03145821614687697
1.3274229293120487	0.9525877381532595	0.008364098213479075	0.0829881369099177	0.007484036905948646	-0.4346254233322894	0.02796339215669461
1.329835355885042	0.9526046598782022	0.007315170745441023	0.08305137962367358	0.006544694732923976	-0.43497058907166947	0.024466239939422717
1.332244590301262	0.9526192971427211	0.006266855339258466	0.08310611078897956	0.005606213744890008	-0.43526951286280213	0.020967246017655126
1.3346509422020778	0.9526316595266703	0.00521913044590227	0.08315235484542743	0.004668529614502635	-0.43552223658432315	0.01746689818309302
1.3370547226695495	0.9526417555812721	0.004171973128316971	0.08319013418397915	0.0037315767998442138	-0.43572880526617697	0.013965678676242637
1.3394562402648253	0.9526495928119605	0.003125360866246015	0.08321946906482594	0.0027952901753777125	-0.4358892665609008	0.010464070119322839
1.341855803718714	0.952655177695863	0.00207927046467103	0.08324037766673596	0.0018596040701919303	-0.4360036709367115	0.00696255177823674
1.3442537207971181	0.9526585156806364	0.0010336786276654026	0.08325287606857715	0.0009244527962748689	-0.43607207150337585	0.00346160139351667
1.3466502976996488	0.9526596111896668	-0.000011437699822630177	0.08325697825657828	-0.000010229031382755606	-0.4360945239823933	-0.00003830375897809733
1.34904584138218	0.9526584676278776	-0.001056102265851449	0.08325269613578144	-0.000944507315714466	-0.4360710867038314	-0.003536690078054564
1.351441429026965	0.9526550859333527	-0.002100674923118056	0.08324003409879552	-0.001878748459812952	-0.436001790822729	-0.007034210620318266
1.3538381039850726	0.9526494632422082	-0.0031455006288229823	0.08321898402598618	-0.0028133055566378915	-0.4358866129448739	-0.010531468324760724
1.3562361691706777	0.952641595694218	-0.0041906011539368055	0.08318953579731447	-0.0037482426890559657	-0.4357255326925047	-0.014027983329274926
1.358635930599993	0.9526314784103094	-0.005235999258100328	0.08315167721615355	-0.00468362483349668	-0.4355185323235462	-0.017523278685370867
1.3610376922665122	0.9526191055065613	-0.006281716378656977	0.0831053940715992	-0.005619515777637024	-0.435265597111768	-0.021016872717399396
1.3634417613321697	0.9526044700693516	-0.007327774814020027	0.08305067005726433	-0.006555980058939382	-0.43496671494545247	-0.02450828641437245
1.365848443599234	0.9525875641741748	-0.008374195673733818	0.08298748685531811	-0.007493081114757589	-0.434621876832427	-0.027997036674975637
1.368258044924849	0.9525683788798218	-0.009420999417743407	0.08291582413013855	-0.008430881748582695	-0.434231076913414	-0.03148263821626474
1.3706708747833058	0.9525469041945056	-0.010468207324907827	0.08283565941912432	-0.009369445429849226	-0.4337943119181096	-0.034964608562487676
1.373087241424261	0.9525231291085701	-0.011515839309968894	0.08274696827410889	-0.01030883432215811	-0.4333115819908081	-0.038442460877820196
1.3755074547481378	0.9524970415676868	-0.012563915093683124	0.08264972418230687	-0.011249110314721346	-0.43278289031595607	-0.04191570797322326
1.3779318249631576	0.9524686284812885	-0.013612453541148609	0.08254389862065858	-0.012190334411850445	-0.43220824347280734	-0.045383860224170035
1.3803606643812658	0.9524378756973911	-0.014661473359230313	0.08242946098674737	-0.013132567341206627	-0.4315876511211715	-0.048846427998274794
1.3827942859344433	0.9524047680134577	-0.015710992373910163	0.08230637866589531	-0.01407586888730389	-0.43092112642914177	-0.05230291938513604
1.3852330045662091	0.9523692891525055	-0.016761028050084927	0.08217461697073038	-0.015020298340013168	-0.430208685810531	-0.05575284203834265
1.3876771354201605	0.9523314217825081	-0.01781159662976394	0.08203413924353584	-0.015965913700667307	-0.4294503495449853	-0.0591957004741466
1.3901269958157836	0.9522911474820706	-0.018862713901740717	0.08188490676081472	-0.01691277235445975	-0.42864614132897416	-0.06263099874307389
1.392582904074133	0.9522484467512056	-0.01991439461420529	0.08172687880719422	-0.01786093052173357	-0.42779608874322994	-0.06605823864855125
1.3950451809603335	0.952203298979623	-0.020966653010111472	0.08156001259372529	-0.01881044371979884	-0.4269002228820396	-0.06947692164467843
1.3975141474151627	0.952155682480202	-0.022019501773876425	0.08138426341912283	-0.01976136579141133	-0.42595857928860725	-0.07288654556892793
1.3999901272908664	0.9521055744318279	-0.02307295311741229	0.08119958449770438	-0.02071374986247855	-0.42497119709978554	-0.07628660833946141
1.4024734466253568	0.9520529508816945	-0.024127018382535767	0.08100592700934793	-0.02166764796171071	-0.42393811938558434	-0.07967660682241556
1.4049644324348702	0.9519977867627298	-0.025181707443473346	0.08080324020642929	-0.02262311045664183	-0.42285939378801296	-0.08305603508931635
1.4074634131422994	0.9519400558794807	-0.026237028806905323	0.08059147140597057	-0.02358018611866844	-0.42173507254235537	-0.08642438494489432
1.4099707198058187	0.951879730872032	-0.027292990046029728	0.08037056590328444	-0.024538922491511884	-0.42056521208237224	-0.08978114751371088
1.4124866857837877	0.9518167832128603	-0.02834959757012906	0.08014046700862464	-0.025499365657557074	-0.419349873299943	-0.09312581269834747
1.4150116456129616	0.9517511832265617	-0.029406856067189	0.07990111616868412	-0.026461559704636095	-0.4180891222463967	-0.09645786763144193
1.4175459364725052	0.9516829000452967	-0.030464769032733312	0.07965245285464247	-0.02742554717899655	-0.4167830295964114	-0.09977679857997576
1.4200898981257706	0.9516119015991604	-0.03152333865492695	0.07939441458008474	-0.02839136895368277	-0.41543167079841564	-0.10308209080385383
1.4226438712493459	0.9515381546544066	-0.03258256503202228	0.07912693709390664	-0.029359063485391707	-0.41403512713285917	-0.10637322635890407
1.4252082005523194	0.9514616247162969	-0.033642447380347766	0.07884995408310401	-0.030328667887355505	-0.41259348420133074	-0.10964968811578019
1.4277832312716325	0.9513822761213483	-0.034702982492198484	0.07856339756434429	-0.03130021648974384	-0.4111068340089088	-0.11291095523366818
1.4303693114444553	0.9513000719637849	-0.03576416559086775	0.07826719767536097	-0.03227374158854024	-0.40957527390435483	-0.116156506100971
1.4329667918951725	0.951214974084979	-0.03682599023297488	0.07796128269695182	-0.033249273324685975	-0.40799890672310357	-0.11938581830708593
1.4355760255915897	0.9511269430848136	-0.03788844795433507	0.07764557915488346	-0.034226839326001214	-0.40637784133262994	-0.12259836785433738
1.4381973679023348	0.9510359383053776	-0.03895152828680215	0.07732001182309574	-0.03520646468795516	-0.40471219265706393	-0.12579362952323142
1.4408311761396504	0.9509419178393246	-0.04001521848478174	0.07698450381631156	-0.03618817168605437	-0.40300208215014954	-0.128971076375871
1.4434778098874095	0.9508448385120771	-0.04107950357180752	0.07663897658976666	-0.03717197978161986	-0.40124763778016026	-0.13213018024148304
1.4461376321271142	0.9507446558320145	-0.04214436670286942	0.07628334982687952	-0.038157905920224354	-0.3994489934419831	-0.13527041312930632
1.4488110062058017	0.9506413240971471	-0.043209787861380355	0.07591754188341741	-0.03914596328749471	-0.39760629117316043	-0.1383912437402657
1.451498299689759	0.950534796243814	-0.04427574531499724	0.0755414693162425	-0.04013616261765438	-0.39571967872443525	-0.14149214213596997
1.4541998805551781	0.9504250239881104	-0.04534221401090495	0.07515504745022342	-0.04112851066516178	-0.3937893123558604	-0.14457257542570115
1.456916121277014	0.9503119576577574	-0.04640916711010122	0.07475818985172494	-0.042123011589427974	-0.39181535412507146	-0.14763201262301967
1.4596473939718873	0.9501955463858298	-0.047476573986862204	0.07435080907691416	-0.04311966505081659	-0.3897979755336394	-0.15066991928839302
1.4623940740110504	0.9500757379603635	-0.04854440157159224	0.07393281620897794	-0.04411846741711911	-0.387737355108002	-0.1536857618381395
1.4651565388561667	0.9499524788684582	-0.04961261380819482	0.07350412108005439	-0.04511941121492499	-0.3856336793839742	-0.15667900641845778
1.4679351673670744	0.9498257143261812	-0.05068117130751097	0.07306463244084739	-0.04612248475994008	-0.38348714359600494	-0.15964911839481657
1.4707303414027142	0.9496953882052093	-0.05175003188509656	0.07261425777147969	-0.047127672616329296	-0.3812979505921457	-0.16259556431758307
1.47354244313801	0.9495614431566989	-0.05281914945497305	0.07215290377493006	-0.048134954511492745	-0.3790663130581886	-0.16551780933901117
1.4763718562106742	0.9494238205638625	-0.053888474403436734	0.0716804762742062	-0.04914430563795955	-0.37679245279701884	-0.16841531877858884
1.4792189671325604	0.9492824604751117	-0.054957954048098424	0.07119688004550426	-0.050155697040205435	-0.37447659970450065	-0.17128755986410726
1.4820841626788936	0.9491373017352217	-0.056027531581649075	0.07070201932908136	-0.05116909456986202	-0.372118993978432	-0.17413399939004864
1.4849678305228229	0.9489882819638374	-0.05709714625361115	0.07019579781195896	-0.05218445900647578	-0.3697198857429492	-0.17695410477748083
1.4878703604034709	0.9488353375026264	-0.05816673374093611	0.06967811850493782	-0.05320174636063755	-0.36727953416552417	-0.1797473455965944
1.49079214194706	0.9486784035376862	-0.059236225282072515	0.06914888421210517	-0.05422090700250783	-0.36479820935049717	-0.18251319184748974
1.4937335651938393	0.9485174140867542	-0.06030554782536205	0.06860799753631655	-0.05524188575109242	-0.36227619199016964	-0.18525111495321087
1.49669502227611	0.9483523019194433	-0.06137462458584888	0.06805536066020139	-0.05626462235722564	-0.35971377196388693	-0.1879605897558943
1.4996769033495974	0.9481829987974323	-0.06244337352581582	0.06749087619631561	-0.05728905000184348	-0.3571112518742563	-0.19064109123906983
1.5026795998781854	0.9480094353119356	-0.06351170850747904	0.0669144466819071	-0.058315096347288216	-0.35446894424119385	-0.19329209807968986
1.5057035028888013	0.9478315410005858	-0.06457953862692556	0.06632597500679743	-0.05934268285109294	-0.35178717300360596	-0.19591309156938785
1.5087490018639893	0.9476492444377301	-0.06564676780069993	0.06572536474253793	-0.06037172431758361	-0.349066274494505	-0.1985035552442912
1.5118164871859336	0.9474624731147208	-0.06671329560318699	0.06511251977436133	-0.06140212965601823	-0.34630659522046614	-0.20106297755857702
1.51490634850691	0.9472711535606715	-0.0677790166668311	0.06448734472463669	-0.06243380125753313	-0.34350849322160554	-0.20359085101999308
1.5180189720344204	0.9470752115434489	-0.06884381974207297	0.06384974562468537	-0.06346663403676624	-0.3406723404529273	-0.20608667062022634
1.5211547435665693	0.9468745719179279	-0.06990758874914202	0.06319962942693025	-0.06450051640250933	-0.3377985199335483	-0.2085499369969518
1.5243140471859848	0.9466691587413054	-0.07097020232701744	0.06253690438672269	-0.06553532977781398	-0.33488742677536215	-0.21098015598873088
1.5274972651624639	0.9464588953174297	-0.07203153380902445	0.06186148020439832	-0.06657094853399502	-0.3319394680962612	-0.21337683920943837
1.5307047771345321	0.9462437042918951	-0.07309145096593568	0.06117326832288612	-0.06760723969936955	-0.32895506357415333	-0.2157395040963969
1.5339369596010988	0.9460235077323751	-0.07414981586791035	0.06047218216757981	-0.06864406278425084	-0.32593464569604513	-0.21806767424660625
1.537194186140594	0.9457982271628842	-0.07520648499392707	0.05975813723081284	-0.06968126985036849	-0.32287865929785237	-0.22036088029367146
1.5404768272321498	0.9455677836262928	-0.07626130921333439	0.05903105123949372	-0.0707187054586655	-0.31978756143781495	-0.22261866047519363
1.5437852503874012	0.9453320977271493	-0.07731413387232579	0.05829084425282534	-0.0717562067235246	-0.31666182094411865	-0.22484056140369682
1.5471198184548192	0.9450910898082018	-0.07836479830817966	0.05753743917051689	-0.07279360280571191	-0.31350191966019925	-0.2270261376194767
1.5504808896757811	0.944844680009636	-0.07941313594255064	0.056770761858714325	-0.07383071497653304	-0.3103083520158612	-0.2291749523886012
1.5538688180433282	0.9445927883067924	-0.08045897447031869	0.05599074120148592	-0.07486735678142692	-0.3070816242714542	-0.2312865786538476
1.5572839541458643	0.9443353345103244	-0.08150213619225699	0.05519730903087407	-0.0759033343523513	-0.30382225325957857	-0.2333606002118161
1.5607266415948222	0.94407223860235	-0.08254243700704032	0.05439040108246244	-0.07693844539246164	-0.30053076931279094	-0.2353966102011697
1.5641972191089526	0.943803420655179	-0.08357968715826158	0.053569956647615505	-0.07797247990441418	-0.2972077137732372	-0.23739421310765643
1.5676960210975972	0.9435288008571047	-0.08461369150252242	0.0527359185550584	-0.07900522045230672	-0.293853637891351	-0.23935302570521325
1.5712233753552063	0.9432482997671928	-0.08564424892950581	0.05188823383840509	-0.08003644158125249	-0.29046910446796526	-0.24127267635458266
1.574779602529435	0.9429618384419225	-0.08667115234086613	0.05102685399441699	-0.08106590979525481	-0.2870546877780137	-0.24315280540112333
1.578365019458723	0.9426693382487389	-0.08769418974084721	0.050151734293689756	-0.082093384656577	-0.28361096975000577	-0.24499306753410252
1.5819799345539005	0.9423707213215925	-0.08871314303190259	0.04926283501294541	-0.08311861758999062	-0.28013854376109887	-0.24679312989297314
1.5856246494135853	0.942065910521593	-0.08972778863349261	0.0483601211628053	-0.08414135251733994	-0.27663801242712754	-0.24855267351360003
1.5892994598407548	0.941754829439847	-0.0907378979065533	0.04744356234209247	-0.0851613263066096	-0.2731099859468861	-0.250271394302428
1.5930046545780903	0.9414374025917546	-0.09174323694386534	0.04651313315093049	-0.08617826858763916	-0.26955508262253075	-0.25194900285496463
1.59674051391017	0.9411135556316632	-0.09274356635405592	0.045568813644922254	-0.08719190156317115	-0.2659739294907781	-0.2535852242810578
1.6005073105184082	0.9407832153782244	-0.0937386416690575	0.044610589221970066	-0.0882019404550393	-0.26236716077786637	-0.25517979903914184
1.6043053099367546	0.9404463098709781	-0.09472821363209996	0.043638450596889956	-0.0892080938369938	-0.2587354167312569	-0.2567324834821442
1.608134772351721	0.9401027683036608	-0.09571202882051531	0.04265239341855096	-0.09021006431556584	-0.25507934116764497	-0.2582430508328114
1.6119959478636499	0.9397525215438037	-0.09668982858646911	0.04165241956349372	-0.09120754750350629	-0.2513995852649655	-0.25971128951504957
1.6158890779640702	0.9393955021081553	-0.09766134964335513	0.040638536842184846	-0.09220023266902838	-0.24769680539888303	-0.2611370040691086
1.6198143976746204	0.9390316440679922	-0.09862632478268146	0.03961075851173033	-0.09318780352803789	-0.24397166036809856	-0.26252001611583525
1.6237721356034254	0.9386608831382305	-0.09958448304395648	0.038569103314295486	-0.0941699384854306	-0.2402248106233634	-0.2638601644019458
1.6277625083445237	0.9382831573048099	-0.10053554854614458	0.037513597009934854	-0.09514630950584116	-0.23645692284451575	-0.2651573029931232
1.6317857279027843	0.9378984062330022	-0.10147924247733398	0.03644427047643272	-0.09611658422588915	-0.23266866219452031	-0.26641130384210265
1.6358419967532625	0.9375065718328894	-0.10241528208656671	0.03536116105599204	-0.09708042499845788	-0.22886069629717606	-0.2676220551037541
1.6399315095817697	0.9371075981984575	-0.10334338129201805	0.03426431213711231	-0.09803748959803933	-0.22503369290749625	-0.2687894616601709
1.644054451108742	0.9367014319241281	-0.10426325038336762	0.03315377377524198	-0.0989874309976833	-0.2211883212779429	-0.26991344442055903
1.6482110006058528	0.9362880217645114	-0.10517459722913752	0.032029601508456344	-0.0999298987027277	-0.21732524729405084	-0.27099394144046657
1.6524013272238152	0.9358673191950063	-0.10607712641801668	0.030891857638008773	-0.10086453795566058	-0.2134451372167628	-0.27203090644119904
1.6566255955826823	0.9354392779535106	-0.10697054065906401	0.029740609731253777	-0.10179099127898211	-0.20954865190658134	-0.2730243099900876
1.660883955875672	0.9350038551410254	-0.10785453886630075	0.028575933329146107	-0.10270889658579899	-0.2056364553954004	-0.27397413687281735
1.665176556024127	0.9345610100910281	-0.10872881892318448	0.027397908643482356	-0.10361789014445386	-0.2017092031320414	-0.27488038866865555
1.66950353271543	0.9341107053785691	-0.10959307598424982	0.026206623005162355	-0.10451760491714795	-0.19776754973246455	-0.2757430813375504
1.6738650162112414	0.9336529064255276	-0.11044700365645581	0.025002169547316894	-0.105407671888745	-0.19381214409082748	-0.2765622459169643
1.6782611303293875	0.9331875815918638	-0.11129029414977124	0.023784647198075902	-0.10628772032842612	-0.18984362898620416	-0.2773379280317564
1.6826919881777789	0.9327147027211613	-0.11212263763759979	0.022554161851451638	-0.10715737722600488	-0.18586264453236728	-0.27807018670546835
1.68715769545582	0.9322342448896345	-0.11294372309464208	0.021310825443309343	-0.10801626826934049	-0.18186982480169894	-0.278759094558192
1.6916583518464097	0.9317461863442928	-0.11375323871547502	0.020054755542410124	-0.10886401838773517	-0.17786579626349489	-0.27940473750006684
1.6961940499736745	0.9312505086996613	-0.11455087187544111	0.018786075614717013	-0.10970025181699725	-0.1738511784454151	-0.28000721400956075
1.700764874741444	0.930747197096215	-0.11533630918019411	0.017504915182129658	-0.11052459225586717	-0.1698265842690102	-0.28056663451069097
1.7053708996900456	0.930236240692367	-0.11610923603592709	0.016211410818612042	-0.1113366625172736	-0.1657926230068264	-0.2810831204603813
1.7100121946879099	0.9297176319010204	-0.11686933814049714	0.014905703962262363	-0.11213608619626951	-0.16174989332388465	-0.28155680474406375
1.714688824570226	0.9291913666094204	-0.11761630135954745	0.013587941255123475	-0.11292248764439856	-0.15769898439454244	-0.2819878308106421
1.7194008452775866	0.9286574446882587	-0.11834981125033865	0.01225827559200071	-0.11369549156928951	-0.15364047916448498	-0.28237635169692954
1.7241482982429406	0.9281158707172218	-0.11906955241668392	0.010916867671697236	-0.1144547224504305	-0.14957495902897003	-0.2827225291547784
1.7289312298413455	0.9275666518458744	-0.1197752116471231	0.009563880461892889	-0.11519980794489458	-0.14550298709926585	-0.28302653456284105
1.7337496737435267	0.9270097998659945	-0.12046647533079327	0.008199484135824296	-0.1159303762583222	-0.14142512338906307	-0.2832885469100657
1.7386036571211971	0.9264453305777525	-0.1211430305797443	0.006823854275923233	-0.11664605741989191	-0.13734191949558333	-0.2835087527352753
1.743493202168866	0.9258732636757122	-0.12180456557479966	0.005437171394310209	-0.11734648373805727	-0.13325391740308626	-0.2836873455811259
1.7484183217676885	0.9252936233175998	-0.12245076911684388	0.004039622113527371	-0.11803128941226174	-0.12916165321554968	-0.283824525240229
1.753379025024639	0.924706437536149	-0.12308133151915986	0.002631397545862441	-0.11870011156143859	-0.1250656526543496	-0.28392049738410063
1.7583753157476953	0.9241117384691225	-0.12369594450877132	0.0012126936741631974	-0.11935259020114987	-0.12096643253325824	-0.28397547287360003
1.7634071894104082	0.9235095627744329	-0.12429430098834306	-0.0002162878374069707	-0.11998836806791723	-0.11686450343932017	-0.28398966716494306
1.7684746317267	0.9228999518599207	-0.12487609505415785	-0.0016553392903981504	-0.12060709071053966	-0.1127603710418423	-0.2839632998626947
1.7735776311213423	0.9222829504307418	-0.12544102355898545	-0.0031042505464455514	-0.12120840822236913	-0.10865452623447078	-0.2838965941148573
1.7787161625440802	0.9216586084794671	-0.12598878437174285	-0.004562804483887604	-0.12179197345738804	-0.10454745852448423	-0.28378977614994366
1.7838902011443625	0.921026979676968	-0.1265190780352182	-0.006030780933465469	-0.12235744385697415	-0.10043964529715789	-0.2836430746216411
1.7890997118550267	0.9203881226744155	-0.12703160676626052	-0.007507953774701766	-0.12290448044400092	-0.09633156046961844	-0.2834567203031953
1.7943446567725279	0.9197421002404172	-0.12752607535423893	-0.008994093083482436	-0.12343274883531838	-0.09222366893616253	-0.28323094543540955
1.7996249906601332	0.9190889798434952	-0.1280021908314326	-0.010488963909819592	-0.12394191894106563	-0.08811643047270598	-0.28296598341104406
1.8049406640795038	0.9184288332964307	-0.12845966289558666	-0.011992327218418832	-0.12443166546272312	-0.08401029763788817	-0.28266206821119055
1.8102916211640485	0.917761737057542	-0.1288982038277432	-0.01350393931105596	-0.12490166784791025	-0.07990571788312859	-0.2823194340938529
1.8156778039215768	0.9170877717168993	-0.12931752896053406	-0.015023553094066364	-0.1253516108306477	-0.07580313064572386	-0.28193831491312027
1.821099148065842	0.9164070225336217	-0.12971735643395907	-0.016550916950690657	-0.12578118420432544	-0.07170297097412422	-0.28151894397358995
1.8265555838321155	0.9157195793524112	-0.1300974073915835	-0.018085775023698784	-0.12619008306180432	-0.06760566929705902	-0.28106155364076163
1.8320470369445057	0.9150255364956013	-0.13045740616725754	-0.01962786753860025	-0.1265780080217927	-0.06351165111262838	-0.28056637492800385
1.8375734294232648	0.9143249926702183	-0.13079708043961305	-0.02117693107895482	-0.12694466541702004	-0.059421336831619605	-0.2800336370866977
1.8431346821000447	0.9136180506530646	-0.13111616146243066	-0.022732699335730397	-0.12728976756107604	-0.05533514040014361	-0.27946356701154823
1.8487307055120756	0.9129048184512533	-0.13141438363907196	-0.024294900605988	-0.12761303230140708	-0.05125347645069647	-0.2788563898774255
1.8543614086573754	0.9121854081926583	-0.1316914851638206	-0.025863260293688715	-0.12791418372086868	-0.04717675427696675	-0.2782123280294654
1.8600266992989658	0.9114599360801625	-0.13194720808599741	-0.02743750103219582	-0.12819295221390264	-0.043105378141342604	-0.277531600626631
1.8657264804968088	0.9107285228279624	-0.13218129822104627	-0.029017341759355282	-0.1284490743912512	-0.03903975027132148	-0.2768144237886277
1.8714606519039958	0.9099912934877294	-0.13239350531452584	-0.03060249812151804	-0.12868229325495337	-0.03498027038184746	-0.276061010246713
1.8772291096885885	0.9092483774471626	-0.13258358313360283	-0.03219268249311867	-0.12889235829088894	-0.03092733619774026	-0.2752715691665383
1.8830317452323846	0.9084999085838061	-0.13275128952925785	-0.033787603660370875	-0.1290790255245512	-0.026881344818665588	-0.27444630617449783
1.8888684502609017	0.9077460245862231	-0.1328963866786566	-0.03538696827070467	-0.12924205777399525	-0.022842689604179983	-0.2735854224827369
1.894739112956646	0.9069868674342613	-0.13301864103543953	-0.0369904797961747	-0.12938122457608198	-0.018811763383348678	-0.27268911527661693
1.900643617721376	0.9062225834080858	-0.13311782343003412	-0.038597838507932	-0.12949630227325234	-0.01478895905656601	-0.2717575776621855
1.9065818495371523	0.9054533224986113	-0.13319370922706353	-0.040208742697251686	-0.12958707416532053	-0.010774667085254899	-0.27079099788204225
1.912553686808413	0.9046792393067866	-0.1332460783017736	-0.041822886762751116	-0.12965333044642993	-0.0067692808068956795	-0.269789560383533
1.9185590097720984	0.9039004919242837	-0.13327471523366355	-0.04343996352400188	-0.1296948683957539	-0.0027731911950546924	-0.26875344439489196
1.924597693308835	0.9031172428327692	-0.13327940931930637	-0.04505966230731329	-0.12971149234583396	0.0012132078674677539	-0.2676828250811328
1.9306696171065774	0.9023296575513392	-0.13325995466927004	-0.04668167170247916	-0.12970301376928198	0.00518952587181985	-0.26657787172734027
1.9367782120727528	0.9015374447398603	-0.133216117685013	-0.04830662090759179	-0.12966922426747798	0.009157669504102869	-0.26543807777754824
1.9429242745900093	0.9007406589483777	-0.13314764795651182	-0.049934424227527786	-0.129609894957083	0.013117779292321427	-0.264263376962332
1.9491077408941753	0.8999394705453909	-0.13305430039015764	-0.05156476254569347	-0.1295248029618889	0.017069427845160152	-0.26305385314972457
1.9553285332134114	0.8991340559426212	-0.13293583453614843	-0.053197309901956195	-0.1294137323223563	0.021012176096148562	-0.2618095886134191
1.9615865709278437	0.8983245961239512	-0.13279201466554946	-0.05483173648737732	-0.12927647406159826	0.0249455801980616	-0.26053066200835784
1.967881765676842	0.8975112772506585	-0.13262261004916057	-0.056467707396260676	-0.1291128264264689	0.02886918811103615	-0.2592171494513569
1.9742140145738876	0.8966942915021574	-0.1324273954159421	-0.05810488093040032	-0.12892259530721964	0.032782535190402126	-0.257869126148585
1.9805832163454038	0.8958738349525978	-0.1322061507311911	-0.059742912842566574	-0.12870559399188392	0.036685153985298015	-0.2564866631808692
1.9869892598000394	0.8950501090178992	-0.13195866172123538	-0.061381453392002815	-0.12846164363825618	0.04057656680256001	-0.25506983007563766
1.9934320205010647	0.8942233208312855	-0.13168472030506875	-0.06302014657944484	-0.12819057366041445	0.044456283565032076	-0.25361869581362373
1.999911365592747	0.8933936825641402	-0.13138412471031055	-0.06465863147240793	-0.12789222179992835	0.0483238046332642	-0.25213332803974386
2.006427161747152	0.892561410350919	-0.13105667931505374	-0.06629654427503034	-0.12756643391668618	0.052178625325091425	-0.2506137914336792
2.0129792552934895	0.8917267267642751	-0.13070219586593748	-0.06793351339979045	-0.12721306514464187	0.05602022395990308	-0.2490601525561759
2.0195674939089394	0.8908898579713149	-0.13032049266774628	-0.06956916501406887	-0.12683197902726046	0.059848074586383415	-0.24747247507456407
2.026191711178782	0.8900510356268464	-0.12991139563874057	-0.07120311925754315	-0.12642304850531874	0.06366163775703298	-0.24585082365663216
2.032851732898618	0.889210495985573	-0.12947473825382988	-0.07283499192182237	-0.1259861557938025	0.06746036415346654	-0.24419526278388243
2.039547372667091	0.888368480368279	-0.12901036210675887	-0.07446439347661597	-0.12552119287274285	0.07124369200385028	-0.24250585815292136
2.046278436023483	0.8875252345413934	-0.1285181169312341	-0.07609093020337512	-0.12502806143311998	0.07501104941796567	-0.24078267598110306
2.0530447172490263	0.886681009015811	-0.12799786110573208	-0.0777142035385508	-0.12450667330285849	0.07876185255979389	-0.23902578414763867
2.0598459914565304	0.8858360599138515	-0.1274494626183895	-0.07933380833825343	-0.12395695133073564	0.08249550136714602	-0.23723525466211887
2.066682035972001	0.8849906461880545	-0.12687279768160006	-0.08094933813169201	-0.12337882791031805	0.08621139138973563	-0.23541115844108007
2.073552608772268	0.8841450321800388	-0.1262677527294545	-0.08256038011720444	-0.12277224689080095	0.08990890195935436	-0.23355357132239002
2.0804574536609417	0.8832994868305141	-0.12563422439045538	-0.08416651659719229	-0.12213716345475793	0.09358739925170051	-0.2316625731749635
2.0873963001396714	0.8824542835441525	-0.12497211985780872	-0.08576732514550796	-0.12147354439020155	0.0972462364192029	-0.22973824838392168
2.0943688684762303	0.8816096994183577	-0.12428135673462672	-0.08736237996848774	-0.12078136783256455	0.10088475644808569	-0.22778068487520878
2.101374859893642	0.8807660162724231	-0.12356186431991445	-0.08895124985447249	-0.12006062444688352	0.10450228722954093	-0.22578997729466388
2.1084139584086605	0.8799235202370024	-0.12281358384404863	-0.09053349885529255	-0.1193113175527171	0.10809814289661716	-0.2237662270215616
2.115485831855999	0.8790825014388538	-0.12203646874922137	-0.09210868677557449	-0.11853346329037347	0.11167162471675468	-0.2217095423848467
2.1225901328150374	0.8782432536930649	-0.12123048495279311	-0.09367636963796049	-0.11772709076655419	0.11522202192771779	-0.21962003888961526
2.129726492215427	0.8774060750472708	-0.1203956119536919	-0.09523609855390883	-0.11689224303961256	0.11874860897138229	-0.21749784161607802
2.13689452143376	0.8765712672996144	-0.11953184302819919	-0.09678742051493905	-0.11602897718917414	0.12225064709436198	-0.215343085177119
2.1440938113588	0.8757391358664255	-0.11863918575322	-0.09832987852260541	-0.1151373647098814	0.12572738445198217	-0.21315591455940566
2.1513239280061898	0.8749099900293573	-0.1177176629848103	-0.09986301101445128	-0.11421749235567698	0.12917805463671508	-0.21093648704495713
2.1585844163407804	0.874084142218182	-0.11676731282754811	-0.10138635307380306	-0.11326946197230323	0.13260187923447445	-0.20868497165383545
2.165874797079443	0.873261908092831	-0.11578818946720873	-0.10289943615219285	-0.11229339118879239	0.13599806703260794	-0.20640155071964192
2.1731945670197224	0.8724436062042266	-0.11478036356397574	-0.10440178856768137	-0.11128941366681679	0.13936581498261788	-0.20408642039834277
2.180543192141082	0.8716295584433612	-0.1137439236555874	-0.1058929345538181	-0.11025768035251536	0.14270430592295802	-0.2017397934828042
2.1879201171451403	0.870820088641158	-0.11267897528153296	-0.10737239669735298	-0.10919835845551756	0.1460127139022582	-0.1993618970099066
2.195324751398922	0.8700155237688386	-0.11158564342277205	-0.10883969360661201	-0.10811163372589477	0.14929019882917707	-0.19695297739726056
2.2027564785515095	0.8692161925027908	-0.11046407158794501	-0.11029434240180973	-0.1069977093907001	0.15253591192300528	-0.1945132980126236
2.2102146504063103	0.8684224255079962	-0.1093144231424607	-0.11173585805682698	-0.10585680732011117	0.15574899412632667	-0.19204314179644993
2.2176985925392256	0.8676345544392554	-0.10813688086742014	-0.11316375507212226	-0.1046891674335773	0.15892857972866992	-0.18954281003573625
2.2252075955027903	0.8668529124628197	-0.10693164872424124	-0.11457754638201646	-0.10349504929384813	0.16207379383265158	-0.1870126259017265
2.2327409218575593	0.866077833085968	-0.10569895114643278	-0.11597674532879172	-0.10227473124707175	0.16518375666150487	-0.18445293271973373
2.240297797655869	0.8653096505980444	-0.1044390347893979	-0.11736086471579152	-0.10102851199878357	0.1682575813736082	-0.18186409744753174
2.2478774280664617	0.8645486980297192	-0.10315216627460767	-0.11872942033360807	-0.099756708226671	0.17129438182435777	-0.17924650590403848
2.255478977128754	0.8637953087543766	-0.10183863587316253	-0.12008192791875771	-0.09845965807008637	0.17429326575014079	-0.17660057025175904
2.263101587583593	0.8630498140312455	-0.10049875442166356	-0.12141790741555594	-0.09713771793025318	0.17725334417479008	-0.1739267226737815
2.2707443725092786	0.8623125433978841	-0.09913285493420775	-0.1227368821047743	-0.09579126391731231	0.1801737294296421	-0.17122541870652946
2.2784064185365693	0.8615838238969112	-0.09774129221372996	-0.12403837982718231	-0.0944206913239829	0.1830535378330964	-0.16849713654245127
2.2860867875114943	0.8608639794679485	-0.09632444266566001	-0.12532193390634586	-0.09302641430504774	0.18589189171201825	-0.16574237681260323
2.2937845208494787	0.8601533301029095	-0.094882703545536	-0.12658708448988099	-0.09160886500674693	0.18868792235784682	-0.1629616613392132
2.301498640231996	0.8594521913657175	-0.093416492804881	-0.12783337923783594	-0.0901684932931185	0.1914407715487939	-0.16015553312805797
2.3092281480642263	0.8587608739384864	-0.09192624894436338	-0.12906037396542736	-0.08870576648627977	0.1941495929844804	-0.15732455640955176
2.31697203642062	0.8580796824314569	-0.0904124291612949	-0.1302676345918481	-0.0872211674417717	0.19681355661531957	-0.15446931350351809
2.32472928795229	0.8574089149635273	-0.08887550893174717	-0.13145473771791144	-0.08571519404494392	0.19943184995391455	-0.15159040451730713
2.332498880232232	0.8567488624658667	-0.08731598086217666	-0.1326212716970537	-0.08418835800134195	0.20200368048845815	-0.14868844571619663
2.340279783939037	0.8560998085399948	-0.08573435471398362	-0.13376683672904335	-0.08264118478664564	0.20452827595426118	-0.14576407012902282
2.348070976851223	0.8554620280236223	-0.08413115416387248	-0.134891047238888	-0.08107421041446727	0.2070048896547412	-0.1428179221566898
2.3558714394084954	0.8548357871613892	-0.08250691720136888	-0.1359935314238222	-0.0794879817775889	0.20943279955172076	-0.13985065899812318
2.363680164627002	0.8542213426257367	-0.08086219354040147	-0.13707393283464492	-0.07788305408180599	0.2118113118513535	-0.13686294660800782
2.3714961576297213	0.8536189414359806	-0.07919754410443004	-0.1381319103793934	-0.07625999031997746	0.21413976112632765	-0.13385545951160796
2.3793184445542486	0.8530288201855013	-0.07751353848480662	-0.1391671395505282	-0.07461935878147312	0.21641751314343596	-0.1308288769717224
2.3871460691056776	0.8524512052712636	-0.07581075497803806	-0.14017931189880356	-0.07296173308945049	0.21864396384313795	-0.12778388384825967
2.394978103124384	0.8518863121040555	-0.07408977757746345	-0.14116813630416675	-0.07128768928284182	0.22081854228378434	-0.12472116599539185
2.4028136485030376	0.8513343450413003	-0.07235119476131734	-0.14213333898583794	-0.06959780466320252	0.2229407108202866	-0.12164140893069433
2.410651839506939	0.8507954973276511	-0.07059559817774647	-0.14307466350882303	-0.06789265655230294	0.22500996528406136	-0.11854529631879666
2.4184918419370645	0.8502699512839813	-0.06882358203254181	-0.14399187036677358	-0.06617282174225116	0.22702583423965278	-0.11543350968353899
2.4263328618329867	0.8497578778884377	-0.06703574031901975	-0.1448847376359555	-0.0644388738608623	0.22898788060215597	-0.1123067243175853
2.434174144366004	0.8492594370785029	-0.0652326662303957	-0.14575306037898006	-0.06269138286720535	0.23089570051154057	-0.10916560903861455
2.442014975531002	0.8487747778867331	-0.06341495095815507	-0.14659665034955058	-0.06093091395868447	0.23274892287323357	-0.10601082483756405
2.4498546824302747	0.8483040386927283	-0.06158318282755075	-0.14741533550452252	-0.059158026812273584	0.23454720847850036	-0.10284302408924992
2.4576926368273035	0.8478473473050411	-0.059737945684883186	-0.14820895982108104	-0.05737327410838233	0.23629024979697322	-0.09966284844268526
2.4655282567932075	0.8474048212011652	-0.05787981773118182	-0.1489773828471698	-0.05557720049439092	0.23797777018382432	-0.096470927469287
2.4733610003631314	0.8469765682285798	-0.05600937228649442	-0.14972047846051714	-0.05377034341852162	0.23960952134890837	-0.0932678805866967
2.4811903713723322	0.846562686616842	-0.054127175710947224	-0.15043813483282112	-0.05195323121823976	0.2411852834714583	-0.09005431405119327
2.4890159200331357	0.8461632653284624	-0.05223378657871446	-0.15113025381220643	-0.05012638242536837	0.24270486403475577	-0.08683082008605675
2.496837237122654	0.8457783847359303	-0.05032975644218989	-0.15179674974806112	-0.04829030660736685	0.2441680954335758	-0.08359797867251076
2.504653956768493	0.8454081168455545	-0.04841562857003585	-0.1524375491082741	-0.04644550325405003	0.24557483431765273	-0.08035635583982627
2.5124657544981006	0.8450525257724201	-0.04649193786402235	-0.15305258966694898	-0.04459246180334249	0.24692495998744898	-0.07710650392774468
2.5202723436134424	0.8447116682736625	-0.044559211241310376	-0.1536418195969589	-0.04273166211478328	0.24821837257589882	-0.07384896258689547
2.528073481473168	0.8443855938438214	-0.042617965605497986	-0.1542051973241788	-0.04086357262144607	0.24945499289633744	-0.07058425567616172
2.5358689562401158	0.8440743456489828	-0.04066871069982942	-0.15474268993589618	-0.03898865318136241	0.25063475911050775	-0.06731289634740972
2.543658596086373	0.8437779604844448	-0.03871194643202821	-0.15525427328038321	-0.03710735260619081	0.2517576271021548	-0.06403538278209801
2.551442263318768	0.8434964693722777	-0.036748163977849344	-0.1557399309633488	-0.03522010982615888	0.2528235684222652	-0.060752200257164206
2.5592198493002813	0.8432298980704651	-0.03477784675133715	-0.15619965350013598	-0.033327354922677126	0.2538325685690619	-0.05746382293397392
2.5669912791760745	0.842978267219811	-0.032801468934342326	-0.1566334380945446	-0.03142950781394287	0.25478462663594803	-0.05417071153788807
2.5747565038888607	0.8427415929229787	-0.03081949725461954	-0.15704128767352904	-0.02952698005993193	0.2556797533187158	-0.050873316434564296
2.582515499829012	0.8425198870240518	-0.028832390873880696	-0.15742321043942753	-0.027620174848641595	0.2565179700510566	-0.04757207751643865
2.590268271510022	0.8423131573080981	-0.026840600520578364	-0.1577792195601414	-0.025709486256579775	0.2572993084351796	-0.0442674228170436
2.598014847563241	0.8421214078918426	-0.024844569356126327	-0.15810933253005274	-0.023795300171130716	0.25802380894215304	-0.040959769986134924
2.6057552689500616	0.8419446397397192	-0.022844735894056813	-0.1584135703152179	-0.021877997177509382	0.25869151913120086	-0.03764953113095272
2.6134896065261413	0.8417828504589625	-0.020841529371568777	-0.15869195773896091	-0.019957948206350374	0.25930249458374904	-0.03433710513709387
2.6212179415158454	0.8416360349661423	-0.01883537471093077	-0.1589445223664697	-0.018035519374795854	0.25985679653574656	-0.031022885855953523
2.6289403749298406	0.8415041854622255	-0.016826690028906542	-0.15917129457846194	-0.01611106968058056	0.2603544921122464	-0.027707257937693252
2.636657022426288	0.8413872917223861	-0.014815887926126032	-0.15937230710179684	-0.014184952318041504	0.2607956533628561	-0.024390598906413197
2.644368006606638	0.8412853413573242	-0.012803377474984728	-0.15954759458774262	-0.01225751666003588	0.2611803563945955	-0.0210732823659144
2.6520734696436565	0.841198319774615	-0.010789560917954941	-0.15969719370432395	-0.010329105171876359	0.2615086816259379	-0.01775567247398543
2.6597735553564763	0.8411262105418075	-0.008774838349260034	-0.15982114253606378	-0.008400057969844542	0.26178071251383994	-0.01443813156913083
2.6674684193985385	0.8410689953590393	-0.006759605070748135	-0.1599194806531769	-0.006470710362003443	0.2619965357431822	-0.011121015713665257
2.6751582249514514	0.8410266542141257	-0.004744252739084184	-0.15999224886500737	-0.004541394018723811	0.26215624071649857	-0.007804676480291956
2.6828431373711683	0.8409991654891984	-0.0027291708003505263	-0.16003948905469473	-0.002612438416540709	0.262259919215367	-0.004489463202985355
2.690523325085782	0.8409865059996979	-0.0007147462926903425	-0.1600612441279648	-0.0006841707185165282	0.262307665305763	-0.0011757225382619174
2.69324814025914	0.8409855738784582	-8.059124114584426e-14	-0.16006284594338638	4.431925746534171e-13	0.26231118082763677	2.460030876921815e-13
