# Supplementary material for: Multi-orbit lunar GNSS constellation design with distant retrograde orbit and Halo orbit combination
Source: Sci Rep. 2023 Jun 22;13:10158. doi: 10.1038/s41598-023-37348-x (PMC10287729; doi:10.1038/s41598-023-37348-x)
Supplement: Supplementary file 1 — Supplementary Information. [file 41598_2023_37348_MOESM1_ESM.zip › supplement materials of the manuscript/Figure 3/Halo Orbit/L1S/816.csv]

Time (TU)	X (LU)	Y (LU)	Z (LU)	VX (LU/TU)	VY (LU/TU)	VZ (LU/TU)
0	0.8328467325078691	0	-0.13027525555530012	1.4733487676853752e-15	0.24364030349427446	-6.688038346439141e-15
0.003789268520597635	0.8328482502558893	0.0009232101816368418	-0.13027240825517397	0.000801073256001725	0.24363369214006994	0.0015028184948698159
0.011597506910240613	0.8328609492795722	0.0028253806914114265	-0.13024858447321902	0.002451585742728763	0.24357837404001342	0.0045993190193831385
0.01940995154167451	0.8328865511023924	0.004727924178727311	-0.13020055259320887	0.004102395455430413	0.24346684590276468	0.007696769370337328
0.027226850063390838	0.8329250717960741	0.006630460531011159	-0.13012827835955687	0.005753154638205131	0.24329902905875214	0.01079478243956113
0.03504836633671187	0.8329765253144769	0.008532587806664741	-0.13003172940275923	0.007403496406031346	0.24307484964432807	0.013892936459655513
0.042874659566506525	0.833040923500319	0.010433901496553656	-0.12991087521096364	0.00905305140426098	0.2427942385192583	0.01699080641993219
0.05070588134074219	0.8331182759956728	0.012333993792917084	-0.129765687280417	0.010701447120608488	0.24245713159310986	0.020087962933489745
0.05854217784002653	0.8332085901859457	0.014232454120827825	-0.1295961392014706	0.01234830829266631	0.242063469995469	0.023183973157309537
0.06638368612828605	0.8333118710818822	0.016128868240191947	-0.12940220685939186	0.013993256075549538	0.2416132005060906	0.026278399377935194
0.0742305306733693	0.8334281211676593	0.018022817419154714	-0.12918386869749915	0.015635907272182177	0.2411062761230017	0.029370797704139293
0.08208282656806751	0.8335573403297752	0.01991387923882617	-0.12894110582734464	0.017275874979181753	0.24054265626864563	0.03246071941426628
0.08994067308558881	0.8336995256343234	0.0218016260777917	-0.1286739024225864	0.01891276722116223	0.23992230764773784	0.03554770850671518
0.09780415294435348	0.8338546711579649	0.023685624996719123	-0.1283822460112757	0.020546186800655737	0.23924520486220513	0.0386313015227136
0.10567333424235086	0.8340227678709675	0.025565438276365537	-0.1280661276696142	0.022175731715603816	0.23851133079025114	0.041711028428801845
0.11354826517081022	0.8342038033675704	0.027440622243933146	-0.1277255425023542	0.023800994094265625	0.2377206776236695	0.04478641068531582
0.12142897332316188	0.8343977616621873	0.029310727227144184	-0.12736048999951055	0.025421560109795644	0.23687324761068912	0.04785696114327795
0.12931546605835872	0.8346046230084564	0.03117529777764703	-0.12697097435028384	0.027037010129999782	0.23596905369215215	0.0509221843697724
0.1372077232592651	0.8348243635053287	0.03303387112241273	-0.1265570051586599	0.028646917334128195	0.2350081210627225	0.053981574042360425
0.14510570262943598	0.8350569550144272	0.03488597861012633	-0.12611859757406507	0.030250848927227302	0.23399048736683187	0.05703461524624003
0.15300933705678754	0.8353023648781887	0.03673114529865954	-0.12565577279829312	0.031848365746218826	0.23291620376073258	0.06008078370186398
0.160918528026918	0.8355605554833005	0.038568888663147116	-0.12516855888642356	0.03343902110839965	0.23178533664957834	0.0631195435121166
0.16883315128842846	0.8358314841938499	0.0403987201967218	-0.12465699085294227	0.03502236216790757	0.2305979678045345	0.06615034966168545
0.17675304877020648	0.836115102839238	0.042220143841658064	-0.12412111162075544	0.03659792853221625	0.22935419642923746	0.06917264525580329
0.1846780344996032	0.8364113576646046	0.044032657697387796	-0.12356097210052415	0.03816525371859523	0.2280541392007581	0.07218586415797792
0.19260788837915988	0.8367201888599474	0.04583575295537043	-0.12297663206949659	0.03972386421550006	0.2266979321595493	0.07518942900879678
0.20054235696945305	0.8370415303259581	0.04762891448727161	-0.12236816060789216	0.04127327997937322	0.2252857315660746	0.07818275195724751
0.20848115770553602	0.8373753096008812	0.049411622221870656	-0.12173563623462197	0.0428130156169875	0.2238177140536311	0.08116523669387413
0.21642396974109598	0.8377214472403604	0.051183349536956586	-0.1210791480844816	0.04434257899422246	0.22229407919270752	0.08413627547180562
0.22437043977704854	0.838079856808211	0.05294356506747877	-0.1203987959345122	0.04586147280234808	0.22071504937925673	0.08709525180505921
0.2323201808703478	0.8384504445966028	0.054691732948046634	-0.11969469074882122	0.04736919477691232	0.21908087092168513	0.0900415405326773
0.24027277595412766	0.8388331095746256	0.05642731411579316	-0.11896695479619494	0.04886523883711415	0.2173918141323264	0.09297450964656778
0.24822777191040457	0.8392277429021731	0.058149765563646594	-0.11821572260102442	0.050349094463996664	0.2156481753496597	0.09589351863919522
0.2561846857876849	0.8396342280304285	0.05985854227586853	-0.11744114078679847	0.051820248397781064	0.21385027638762877	0.0987979213554873
0.2641430050967662	0.8400524405525143	0.06155309786446509	-0.11664336840125869	0.053278185220270224	0.2119984651009558	0.10168706664374944
0.27210218572337075	0.8404822479369184	0.06323288472123281	-0.11582257747372754	0.05472238752760658	0.21009311648837337	0.1045602981566794
0.2800616609938527	0.8409235098803656	0.06489735653450715	-0.1149789523978259	0.05615233814260009	0.208134631068969	0.10741695818045567
0.28802083563007586	0.8413760778798185	0.06654596760163453	-0.11411269081240401	0.05756751957704502	0.20612343673689335	0.11025638598250695
0.2959790947245023	0.8418397956499086	0.06817817529328667	-0.11322400287484242	0.05896741620860134	0.2040599868854494	0.11307792155188282
0.3039358047946258	0.842314499149169	0.06979344082038175	-0.11231311128774216	0.06035151500260371	0.2019447602820549	0.11588090644257189
0.3118903094738288	0.8428000162944351	0.07139122892416715	-0.11138025193308164	0.06171930531825381	0.19977826235715332	0.11866468273063925
0.31984194542485767	0.84329616792633	0.07297101162580484	-0.11042567211092173	0.0630702821960282	0.1975610209339517	0.12142859903624434
0.3277900293462173	0.8438027670522934	0.07453226612370147	-0.10944963209278485	0.0644039446378585	0.19529358966050112	0.12417200637041415
0.3357338785753285	0.8443196202029917	0.07607447935192216	-0.1084524026159607	0.06571979958860566	0.19297654201891665	0.12689426563596345
0.3436728001829125	0.8448465268490766	0.07759714624642743	-0.1074342661151223	0.06701736054003138	0.19061047402113762	0.12959474413281113
0.3516060990976914	0.8453832800399717	0.07909977174131821	-0.10639551560648398	0.0682961493261781	0.1881960014581187	0.1322728186148876
0.3595330865863068	0.8459296671377902	0.08058187270921585	-0.105336453385598	0.06955569786588083	0.18573375672060272	0.1349278783260496
0.3674530709679357	0.8464854693632916	0.08204297651093097	-0.10425739202895572	0.07079554702274535	0.1832243909822508	0.13755932200361942
0.3753653710969224	0.8470504629175227	0.08348262378683183	-0.10315865234672594	0.07201524907366752	0.18066856930248376	0.14016656248448395
0.38326931635189326	0.8476244192191582	0.08490036862719576	-0.10204056304689545	0.07321436794555941	0.1780669697139468	0.14274902667920675
0.3911642426750407	0.8482071048501845	0.08629577803269863	-0.10090346097295401	0.07439247885612778	0.17542028365351384	0.1453061542481525
0.3990495123941265	0.8487982832728078	0.08766843552980141	-0.09974768788564728	0.07554917146183336	0.1727292083568239	0.14783740392263922
0.4069244942494681	0.8493977136326238	0.08901793768167567	-0.09857359292845586	0.07668404700429808	0.1699944524884391	0.15034224685509207
0.4147885767937725	0.8500051520208167	0.09034389648552918	-0.09738153029709885	0.07779672042881235	0.16721673061784056	0.15282017076068277
0.422641171428453	0.8506203520087743	0.09164593982576544	-0.09617185832076579	0.07888682085279743	0.16439676098522868	0.15527068057642135
0.43048171065061897	0.8512430648166794	0.09292371107943449	-0.09494493925998532	0.07995399132125496	0.16153526494393533	0.15769329756373537
0.4383096482994988	0.8518730396290595	0.09417686904608623	-0.09370113881694389	0.0809978888355931	0.15863296574086572	0.16008755902368074
0.4461244596180383	0.8525100238928591	0.09540508782284407	-0.09244082567948177	0.0820181843361392	0.1556905873828666	0.16245301792506367
0.4539256481694714	0.8531537641806312	0.09660805770396161	-0.09116436994235952	0.08301456353114006	0.15270885088702088	0.16478924454710556
0.461712736446949	0.8538040057197814	0.09778548349340295	-0.08987214416589183	0.08398672557545701	0.1496884766947124	0.1670958231572011
0.4694852726882713	0.8544604932371516	0.09893708534189839	-0.08856452182999006	0.08493438384504709	0.14663018101118303	0.1693723535668121
0.4772428330632729	0.8551229714394735	0.1000625987752916	-0.08724187649858148	0.08585726603041981	0.14353467380457818	0.17161845119555144
0.48498500895647134	0.8557911842050965	0.10116177256800686	-0.0859045835574984	0.08675511246526713	0.1404026628354995	0.17383374282564185
0.4927114171333633	0.8564648757057362	0.102234369977135	-0.08455301810414965	0.08762767721739602	0.13723484869119584	0.17601786902412614
0.5004217045481679	0.8571437911016626	0.1032801690489051	-0.08318755366810279	0.08847472839831833	0.13403192175713058	0.17817048484717138
0.5081155357694056	0.8578276757001282	0.10429896053950688	-0.08180856401693595	0.08929604653665524	0.13079456642817358	0.18029125565829213
0.5157925857074729	0.8585162745209813	0.10529054673838215	-0.08041642416796173	0.09009142371144345	0.12752346348302016	0.18237985462621387
0.5234525595760245	0.8592093342973438	0.10625474380530377	-0.07901150647630685	0.09086066550387484	0.12421928089702754	0.18443596762625006
0.5310951785768727	0.8599066024222216	0.10719137955514955	-0.07759418287801345	0.09160358927716565	0.12088267910939642	0.1864592886765608
0.5387201738991784	0.860607826589876	0.10810029249066648	-0.07616482575348561	0.0923200234864604	0.11751431307632994	0.18844951782701835
0.5463273006366082	0.861312756259106	0.10898133321972861	-0.0747238050782732	0.09300980887035856	0.1141148255841266	0.19040636425699298
0.5539163178450872	0.8620211409966178	0.10983436183088037	-0.0732714919319533	0.09367279645575607	0.11068485555248542	0.19232954052785986
0.5614870138714022	0.8627327330044167	0.11065925052359761	-0.07180825345432337	0.09430884967880757	0.10722502616913808	0.19421876849188177
0.5690391765312216	0.8634472845035779	0.11145587998320676	-0.07033445833696066	0.09491784163322806	0.10373595790548473	0.1960737711608007
0.5765725965290041	0.8641645481767013	0.11222413970203951	-0.06885047607896487	0.09549965542641174	0.1002182668470294	0.1978942732337821
0.584087091396385	0.864884279592865	0.11296393021008308	-0.06735667211044333	0.09605418594233357	0.09667255320942149	0.1996800063773988
0.5915824704579844	0.8656062340114241	0.1136751592995212	-0.06585341454670383	0.09658133705744867	0.09309941743478498	0.2014307002630202
0.5990585546757	0.8663301683972902	0.11435774390559514	-0.06434107017061862	0.09708102315285984	0.08949945077492223	0.2031460869341687
0.6065151663996544	0.8670558405599343	0.11501160897398482	-0.06282000637632472	0.0975531683560255	0.08587324002764822	0.20482589796606968
0.6139521336920679	0.8677830096881357	0.11563668774579888	-0.06129059021313689	0.09799770684084899	0.08222136539885401	0.20646986507007853
0.6213692822740531	0.8685114356766122	0.1162329209740971	-0.05975318996562968	0.09841458235999903	0.07854440442784914	0.20807771793178162
0.6287664412196464	0.8692408797894376	0.11680025734580905	-0.05820817393235233	0.09880374864697074	0.07484292924850826	0.2096491851489685
0.6361434267928183	0.8699711031689666	0.11733865222277257	-0.0566559137683167	0.09916516866304716	0.07111751479963785	0.21118399052565132
0.6435000672427037	0.8707018693859018	0.11784806950453956	-0.05509677926508868	0.09949881597902412	0.06736872653416837	0.21268185804938863
0.65083617415927	0.8714329417062462	0.11832847953612805	-0.0535311443516021	0.09980467348412034	0.06359713506370024	0.2141425056922677
0.658151555206982	0.872164084446214	0.11877986013861712	-0.05195938442796773	0.10008273422091893	0.05980331004824633	0.21556564795136252
0.6654460048028613	0.8728950621397785	0.11920219611934808	-0.05038187837029472	0.1003330012248599	0.05598782534337005	0.21695099391850908
0.6727193249176019	0.8736256417238828	0.11959548056940861	-0.0487990040339339	0.10055548843720198	0.052151248456473176	0.21829825113426507
0.6799712883819737	0.8743555889602437	0.1199597129077401	-0.047211146212978415	0.10075021971630305	0.04829416017721586	0.21960711862797935
0.6872016628445909	0.8750846709373362	0.1202949004711003	-0.045618691488085006	0.1009172299601177	0.04441714253294938	0.2208772915350962
0.6944102014733239	0.875812655243002	0.12060105820562843	-0.044022030267518726	0.10105656511054034	0.04052078418006981	0.22210845945067503
0.7015966351153006	0.8765393092797191	0.12087820863229472	-0.04242155856635671	0.10116828238759919	0.03660568525391254	0.22330030531746836
0.7087606877855274	0.8772644019430881	0.1211263827641903	-0.04081767459537069	0.10125245093210429	0.0326724495738744	0.22445250827402927
0.7159020544463282	0.8779877014935168	0.1213456195800971	-0.03921078373904939	0.10130915186687037	0.028721697410233244	0.22556474029060408
0.723020420583953	0.8787089776613625	0.12153596706390693	-0.03760129419935782	0.10133847895704481	0.02475405543806967	0.22663666970835386
0.730115443225347	0.8794279998553227	0.1216974819828092	-0.03598962127901223	0.10134053888236225	0.020770167945548104	0.22766795870877365
0.7371867582969774	0.8801445380450382	0.12183023056528113	-0.03437618574755314	0.10131545179854753	0.01677069356968109	0.22865826504333472
0.7442340007355154	0.8808583649427301	0.12193428917112631	-0.032761409218873945	0.10126335160678214	0.012756294569994206	0.22960724526316212
0.7512567512565008	0.8815692507610577	0.12200974383978228	-0.031145726311017256	0.1011843867188846	0.008727667848507651	0.23051454806303767
0.7582545733868179	0.8822769671269903	0.12205669155255455	-0.029529576194677325	0.1010787205094543	0.004685524935488348	0.23137982034765353
0.7652269989744692	0.8829812857848184	0.12207524057163087	-0.02791340588609217	0.10094653198030494	0.0006306011576784889	0.23220270620186834
0.7721735334727472	0.8836819793103862	0.12206551106696394	-0.026297668987052415	0.10078801626112183	-0.003436346463690082	0.23298284858091287
0.7790941600435273	0.8843788720121591	0.1220276318696515	-0.02468270779417409	0.10060337070409048	-0.0075148363611810326	0.23371994255846482
0.7859891865050764	0.8850718242290786	0.1219617324852206	-0.023068787335682406	0.10039279063107842	-0.011604580028885715	0.2344137065365303
0.7928578991406418	0.8857605971573528	0.12186795753350138	-0.021456410778333327	0.1001565119736394	-0.015704681420539664	0.23506374906182428
0.7996995589792121	0.8864449536669342	0.12174646792625042	-0.019846087893024313	0.09989479092747237	-0.019814217478940584	0.23566968491113127
0.8065133968036153	0.8871246580548552	0.12159744153436171	-0.01823833601624707	0.09960790461610963	-0.023932234295376956	0.23623113612160385
0.8132986232224957	0.8877994773082601	0.12142107355309717	-0.01663367743762525	0.0992961511230399	-0.028057752359177682	0.2367477344001364
0.8200544220926994	0.8884691807052543	0.12121757715012194	-0.015032640681657319	0.09895985012463969	-0.03218976183097759	0.23721912213824117
0.8267799504692287	0.889133540074992	0.12098718403415662	-0.013435760234493005	0.09859934328197598	-0.036327221721347655	0.2376449541646597
0.8334743555052773	0.889792331725743	0.12073014433282644	-0.011843572210885688	0.09821499359556876	-0.04046906961235691	0.2380249005066351
0.8401367685280285	0.8904453361016023	0.12044672706109262	-0.010256615401855157	0.09780718578101656	-0.04461421752125578	0.23835864750693822
0.8467663170223679	0.8910923391940565	0.12013721985457736	-0.008675428044581652	0.09737632554763875	-0.04876155890261777	0.2386458999761623
0.8533621119759328	0.8917331315300662	0.11980192969825915	-0.007100550442280052	0.09692284031102565	-0.05290996038863318	0.23888638212258279
0.8599232696887124	0.8923675105127815	0.11944118199264472	-0.005532519348780528	0.09644717759168132	-0.05705827515880617	0.23907983997952514
0.8664489100442725	0.892995280434809	0.1190553205060743	-0.0039718679458710625	0.0959498047263161	-0.06120534178262487	0.23922604254482152
0.8729381573347013	0.8936162527290522	0.11864470719089115	-0.002419125206959048	0.09543120837539104	-0.06534998469936573	0.23932478307777486
0.879390152419066	0.89423024728104	0.11820972117889872	-0.0008748125429915564	0.09489189301050241	-0.06949102204633556	0.23937588046138988
0.8858040485016881	0.8948370921433665	0.11775075866812813	0.000660555634428983	0.09433238056179132	-0.07362726316607787	0.23937918012327944
0.8921790241562667	0.8954366248658747	0.11726823156096942	0.002186475473141327	0.0937532085305406	-0.077757517276087	0.23933455498926529
0.8985145339349064	0.8960287158966724	0.11676254631389293	0.003702514070702753	0.0931549049330276	-0.08188075737821983	0.23924190147755767
0.9048098297424634	0.8966132235553216	0.1162341392997265	0.0052081952794738404	0.09253803065126161	-0.08599581074134786	0.2391011429398831
0.9110641790326749	0.89719001478356	0.11568346120037866	0.006703052339231923	0.09190315999766502	-0.09010149964205588	0.23891223156747798
0.9172768849267496	0.8977589670119259	0.11511097465627712	0.008186633074134484	0.09125087774774343	-0.09419665506570897	0.23867514853832322
0.9234472819775076	0.8983199677247464	0.11451715380565047	0.009658499242317393	0.09058177842025365	-0.09828011462675643	0.23838990441745017
0.9295747527203945	0.8988729158916475	0.11390248179288118	0.011118230820274714	0.0898964632753215	-0.10235073429425998	0.23805653851979824
0.9356587237107186	0.899417721481748	0.11326745005001065	0.01256542535413431	0.08919553936996634	-0.10640738669403675	0.23767511878853465
0.9416986615262757	0.8999543049706651	0.11261255767583643	0.01399969728088812	0.08847961870130343	-0.1104489593506569	0.2372457418165688
0.9476940834890685	0.9004825981372793	0.1119383092247015	0.015420680716442396	0.08774931561668019	-0.1144743627973262	0.2367685317797867
0.9536445483778013	0.9010025430541069	0.11124521460648774	0.01682802745564189	0.0870052465574451	-0.11848252535020622	0.23624364060745012
0.9595496725112448	0.9015140932891705	0.11053378610404965	0.01822141094811773	0.0862480267021575	-0.12247240494663873	0.2356712459913732
0.9654091080250393	0.9020172117859225	0.10980453978898339	0.01960052129887512	0.08547827134785126	-0.12644297553400166	0.23505155263605162
0.9712225661589166	0.902511872639314	0.10905799159037627	0.020965070864898603	0.08469659159788717	-0.13039324383937892	0.23438478921617015
0.9769898030467619	0.9029980596019409	0.10829465785320226	0.022314790964520097	0.08390359485593447	-0.13432224082321823	0.23367120880637268
0.9827106191553155	0.9034757657770489	0.10751505435378829	0.023649431788452083	0.08309988367054882	-0.1382290223095246	0.23291108811025682
0.9883848658750781	0.9039449938904504	0.10671969431932789	0.02496876394139393	0.08228605358107734	-0.14211267451106088	0.23210472558182652
0.9940124330216469	0.9044057549635799	0.10590908908971815	0.026272575503525727	0.08146269370074023	-0.14597230649856122	0.2312524420655356
0.9995932649121981	0.9048580693419404	0.10508374479827237	0.02756067570530986	0.08063038324612028	-0.14980706220875148	0.23035457731128361
1.005127342610592	0.9053019649347571	0.1042441638906722	0.028832890722155672	0.0797896930175848	-0.15361610925040423	0.22941149140646644
1.010614691392336	0.9057374775266364	0.10339084309329677	0.03008906529646358	0.07894118327843308	-0.1573986449638078	0.22842356246427648
1.0160553727762311	0.9061646498396557	0.10252427371064796	0.031329060777462746	0.07808540399688542	-0.1611538918471807	0.2273911867915918
1.0214494918131807	0.9065835318088763	0.10164493959956686	0.03255275663401984	0.07722289279324142	-0.1648811034650462	0.22631477630948435
1.0267971911022762	0.9069941798021366	0.10075331723108674	0.03376004890355842	0.07635417498571073	-0.1685795611757787	0.2251947582974277
1.0320986451749832	0.9073966558949136	0.09984987583657941	0.03495084873470054	0.0754797637073512	-0.1722485710559123	0.2240315753172748
1.0373540646929356	0.9077910279041872	0.09893507596472124	0.03612508313092788	0.07460015848980737	-0.17588746757500084	0.2228256830868359
1.0425636970545507	0.9081773691337522	0.09800936860475933	0.03728269484459351	0.07371584443809993	-0.17949561475547487	0.22157754889466774
1.0477278138121442	0.9085557571545795	0.09707319672667	0.03842363933587885	0.07282729372254858	-0.1830723981518605	0.22028765325466126
1.0528467223219722	0.9089262743952473	0.09612699258302683	0.03954788711330947	0.07193496303011093	-0.18661723357069304	0.21895648582770508
1.0579207518021903	0.9092890068525373	0.09517117964218137	0.04065542039313576	0.07103929544122607	-0.1901295580257124	0.21758454760222093
1.0629502603785261	0.909644044350055	0.09420617076639465	0.04174623439020438	0.07014071875427542	-0.19360883518753882	0.2161723478659312
1.0679356346933617	0.9099914802457383	0.09323236772072736	0.042820336935834875	0.06923964510586211	-0.19705455563316637	0.21472040287609936
1.0728772762834717	0.9103314102393393	0.09225016335742606	0.04387774525916006	0.06833647306450343	-0.2004662279124654	0.21322923855005968
1.0777756203423354	0.9106639334400997	0.09125993749036374	0.04491848973120961	0.06743158390595211	-0.20384339194893672	0.21169938367166347
1.0826311111257438	0.910989150451263	0.09026206138490908	0.045942608312007145	0.0665253458349823	-0.2071856024581831	0.2101313760822784
1.0874442180744088	0.9113071642633405	0.08925689418419554	0.04695014970489305	0.06561811080563137	-0.21049244043251306	0.20852575658649977
1.092215424172134	0.9116180792666679	0.08824478496038532	0.04794117060194813	0.0647102164983281	-0.21376350544004152	0.2068830714878768
1.096945232814521	0.9119220015121925	0.08722607099047441	0.04891573683044229	0.06380198487975498	-0.21699842061982946	0.20520386915629646
1.101634157101182	0.9122190378334197	0.0862010797799268	0.04987392084401594	0.06289372413704833	-0.22019682558490133	0.20348870263692004
1.106282728002109	0.9125092962008113	0.08517012708710876	0.05081580312260669	0.06198572704166441	-0.22335838221348475	0.2017381257052696
1.110891487914098	0.9127928851436318	0.08413351811124305	0.05174147055823258	0.06107827214491448	-0.2264827704043834	0.19995269410019437
1.115460991797873	0.9130699136673948	0.08309154707187079	0.05265101640375654	0.060171623546889506	-0.22956968897763658	0.1981329640857938
1.1199918013389878	0.9133404907560816	0.08204449839935908	0.053544538833994695	0.05926603207469612	-0.2326188518252392	0.19627949380608437
1.1244844899266373	0.913604725541848	0.08099264549173328	0.054422141669821185	0.05836173434429284	-0.23562999134484908	0.19439284039656848
1.1289396346799454	0.9138627267078694	0.07993625247986764	0.05528393254904462	0.057458954430715935	-0.23860285312260843	0.1924735624035191
1.1333578243912903	0.9141146028389705	0.078875572298132	0.056130024218106665	0.056557902361354155	-0.24153720126302836	0.19052221559098403
1.1377396518721006	0.9143604618654675	0.07781084843469956	0.05696053278750456	0.055658775772160676	-0.2444328132440987	0.18853935536081456
1.1420857148306622	0.9146004110198188	0.07674231471298228	0.0577755776665636	0.05476175986877929	-0.24728948047556326	0.18652553566190014
1.1463966126764038	0.9148345565732298	0.07567019608246087	0.058575280735171605	0.053867028239876304	-0.2501070061482294	0.1844813097889739
1.1506729530890811	0.9150630041107023	0.0745947069993608	0.05935976733544926	0.05297474165890144	-0.2528852094466783	0.18240722659522798
1.1549153407062018	0.9152858578434818	0.07351605427450585	0.06012916395692288	0.05208505061190142	-0.25562391806143214	0.18030383523938376
1.1591243841951193	0.9155032209269691	0.07243443536322582	0.060883599339885	0.05119809402084267	-0.2583229726997278	0.1781716812523093
1.1633006954126062	0.915715195346447	0.07135003860877713	0.061623204097261075	0.050313999608780885	-0.26098222636541213	0.1760113062838844
1.167444883548083	0.9159218815629031	0.07026304482682406	0.062348109475514085	0.049432885345792994	-0.26360154046790407	0.1738232505837616
1.171557558037917	0.9161233786190714	0.06917362665090386	0.06305844769904478	0.048554859054985126	-0.26618078655117416	0.17160805109112387
1.1756393274378412	0.9163197840405563	0.06808194892112926	0.06375435159378483	0.04768001887413485	-0.26871984541138855	0.1693662415853632
1.1796908001546977	0.9165111938329972	0.06698816858874418	0.06443595453866982	0.046808453325219435	-0.2712186073674867	0.16709835186551902
1.1837125807269013	0.9166977022738677	0.06589243583062046	0.0651033896758199	0.04594024234544372	-0.2736769697772397	0.16480490945432788
1.18770527193107	0.9168794019890438	0.06479489361207347	0.06575679012129877	0.04507545707202214	-0.27609483817028474	0.1624864381318166
1.1916694760826367	0.9170563839853905	0.06369567744471814	0.06639628902079116	0.04421415979359999	-0.2784721268126647	0.16014345682769887
1.1956057892695422	0.9172287373727861	0.06259491711241603	0.06702201847468077	0.04335640543934488	-0.2808087550325279	0.1577764827314233
1.19951480619416	0.9173965495690549	0.061492735476037445	0.06763411019666073	0.04250224076790491	-0.28310464994206064	0.15538602822749398
1.203397116370054	0.9175599061221549	0.0603892496787429	0.06823269478426973	0.041651705433992346	-0.2853597439722134	0.15297260296441276
1.2072533065969384	0.9177188908100715	0.05928457059830316	0.06881790199296216	0.04080483168591397	-0.28757397612852836	0.15053671216990303
1.211083959817498	0.9178735855854816	0.058178803315067674	0.06938986044206072	0.03996164485048643	-0.28974729109864206	0.14807885716971378
1.2148896518354093	0.9180240704444041	0.057072048219868596	0.06994869702964286	0.03912216429160338	-0.291879637206665	0.14559953739266598
1.2186709564784055	0.9181704236363738	0.055964399680788375	0.0704945376088608	0.0382864025062848	-0.29397096914412746	0.1430992469557578
1.2224284400026433	0.918312721447326	0.054855947829417016	0.07102750607845894	0.037454366588740816	-0.2960212446409674	0.14057847823070177
1.2261626672463475	0.9184510384422561	0.053746776914242206	0.07154772518356127	0.03662605709634599	-0.2980304276601602	0.1380377176966208
1.229874195725351	0.9185854472469612	0.05263696719659957	0.07205531559311829	0.035801469579377784	-0.299998484960539	0.13547744983010182
1.2335635778849021	0.9187160186456511	0.05152659445384909	0.07255039615565043	0.034980594303594875	-0.30192538716129547	0.13289815560225576
1.2372313608616987	0.9188428215835163	0.05041573021133612	0.07303308380011987	0.03416341651923211	-0.30381110843146925	0.13030031263648717
1.240878087988968	0.9189659232296863	0.0493044414433847	0.07350349366706652	0.03334991633735153	-0.30565562706646726	0.12768439413395302
1.244504295349281	0.919085388872731	0.048192791779587095	0.0739617386006798	0.032540069706453914	-0.30745892354775994	0.12505087135003637
1.2481105164617297	0.9192012820919778	0.047080840232054555	0.07440792969492321	0.03173384757052879	-0.3092209827216576	0.1224002102520318
1.2516972765011312	0.919313664583215	0.04596864312684409	0.0748421755157155	0.030931217360079328	-0.31094179076023676	0.11973287577336576
1.2552650968099932	0.9194225963231788	0.04485625287638229	0.07526458262417232	0.03013214217981871	-0.31262133723368446	0.1170493285926346
1.258814494603608	0.9195281355720373	0.04374371821498599	0.07567525548169907	0.029336581064543017	-0.31425961474814107	0.11435002536906477
1.2623459780827075	0.9196303387469115	0.04263108588733577	0.07607429585067474	0.028544490261730174	-0.3158566165472967	0.11163542255553781
1.2658600547573033	0.9197292606858583	0.0415183981885111	0.0764618037174647	0.02775582154804497	-0.31741234018392256	0.10890597014463324
1.2693572239880626	0.9198249544473116	0.04040569545808939	0.07683787640744055	0.02697052407983749	-0.3189267839632761	0.10616211747104806
1.272837979133526	0.9199174713967889	0.03929301556380664	0.07720260881940016	0.02618854408633497	-0.3203999478440571	0.10340431172916048
1.2763028109649348	0.9200068613160561	0.03818039295548475	0.07755609375608152	0.025409824271912792	-0.3218318347422272	0.10063299537816911
1.279752206770379	0.9200931723905554	0.0370678590817186	0.07789842177955542	0.02463430418187827	-0.32322244992057625	0.09784860690018547
1.2831866441540913	0.9201764510748592	0.03595544453562504	0.07822968058043232	0.023861921758124304	-0.3245717983805285	0.09505158595085997
1.286606599548328	0.9202567423268679	0.034843176454114944	0.07854995581187821	0.02309261158288645	-0.32587988819971747	0.09224236664422808
1.2900125443449395	0.9203340895265102	0.03373107989814573	0.07885933067673506	0.022326305901496004	-0.3271467288083172	0.08942138078390549
1.2934049445188196	0.9204085344878508	0.03261917811549973	0.07915788588541446	0.021562934856684972	-0.32837233075975164	0.08658905833735137
1.296784262571867	0.9204801175213722	0.03150749203976691	0.07944569981786434	0.02080242619684797	-0.32955670633736284	0.08374582597121344
1.3001509549451569	0.9205488773967148	0.030396041272641214	0.0797228482889893	0.020044706000340844	-0.33069986853093547	0.08089210937455145
1.3035054754116986	0.9206148514326877	0.029284843098091984	0.0799894048281664	0.01928969805030771	-0.33180183212565917	0.0780283305610172
1.3068482716722316	0.9206780754460172	0.028173913734882587	0.08024544039276167	0.01853732473569452	-0.332862612457552	0.07515491091683953
1.3101797893132843	0.9207385838465234	0.02706326715131716	0.0804910236753943	0.017787506291901324	-0.33388222661990286	0.07227226798272333
1.3135004704987394	0.920796409624808	0.02595291561767335	0.0807262209803512	0.017040161223545115	-0.3348606928903871	0.06938081670771021
1.3168107508161784	0.9208515843158466	0.024842870885391007	0.08095109600273782	0.016295207139310222	-0.3357980297450067	0.0664809723759204
1.3201110668374503	0.9209041381433177	0.02373314177472142	0.08116571034657355	0.015552559172537535	-0.33669425794997043	0.06357314416720485
1.3234018464972985	0.9209540998757676	0.022623737520267827	0.08137012287152716	0.014812132265568453	-0.33754939777227233	0.0606577437607548
1.3266835178637661	0.9210014969843923	0.021514664941957633	0.08156439027243789	0.014073839312479129	-0.33836347133179084	0.05773517779902714
1.3299565049033604	0.9210463555884473	0.020405929981457457	0.0817485667951464	0.01333759222574051	-0.3391365013501927	0.05480585177957013
1.3332212269468544	0.9210887004660393	0.01929753800038293	0.08192270422114659	0.01260330216733499	-0.3398685110192763	0.05187017073109049
1.336478101845349	0.9211285551110128	0.018189492822244344	0.08208685204489188	0.01187087894744046	-0.34055952468122824	0.0489285365625876
1.3397275465148155	0.9211659417468218	0.017081796651061073	0.08224105747787559	0.01114023100851256	-0.34120956778526207	0.045981347714698674
1.3429699712353298	0.921200881272985	0.0159744521225473	0.082385365176701	0.010411266811209597	-0.3418186656791489	0.04302900450498969
1.3462057867650197	0.9212333933604996	0.014867459987233534	0.082519817588122	0.009683893336677364	-0.3423868450021874	0.040071902861201006
1.3494353993148462	0.9212634964073658	0.013760820930320685	0.08264445471987007	0.008958017316343466	-0.342914132659241	0.03711043906527802
1.352659214182952	0.9212912075872454	0.012654534433372512	0.08275931429874768	0.008233544512955368	-0.34340055643052436	0.034145006616090504
1.3558776346261916	0.9213165428464521	0.011548599261717139	0.08286443171795	0.007510380070605626	-0.3438461446931779	0.031175997431349346
1.3590910611102636	0.9213395169083393	0.010443013824189716	0.08295984001741427	0.006788428777801127	-0.3442509262832645	0.02820380272112885
1.3622998904008399	0.9213601432798714	0.009337776588511596	0.08304556987580791	0.006067595364553249	-0.34461493040859964	0.025228814020378982
1.3655045218428163	0.9213784343004521	0.008232884017678974	0.08312164978096694	0.005347783183412311	-0.34493818732193327	0.02225141754536001
1.3687053507912847	0.9213944011040663	0.007128332929309703	0.08318810584273223	0.004628895775516631	-0.3452207274780269	0.019272000453660617
1.371902770437817	0.9214080536425098	0.0060241199661621335	0.08324496186210834	0.0039108365492156235	-0.3454625817804111	0.01629094934206682
1.3750971742012303	0.9214194007024223	0.004920240867185221	0.08329223937747439	0.003193508331061398	-0.3456637817337003	0.013308648197006308
1.3782889538122913	0.9214284499012587	0.003816691224339112	0.08332995762568311	0.002476813882853575	-0.34582435923614074	0.010325480356491614
1.3814784978233783	0.92143520769214	0.0027134670941338897	0.08335813354266368	0.001760656322167836	-0.345944346542265	0.007341830088215642
1.3846661981260144	0.9214396793833546	0.0016105628381113755	0.08337678182770644	0.001044937744088527	-0.34602377649920457	0.004358076673068664
1.3878524402088963	0.9214418691243996	0.0005079745868164995	0.08338591487080035	0.00032956149302086656	-0.346062682202187	0.0013746036988426455
1.3910376135862514	0.9214417799259522	-0.0005943032743637945	0.08338554282397627	-0.0003855700949267468	-0.34606109726569095	-0.0016082105201975614
1.3942221468196738	0.9214394136079038	-0.001696290130370653	0.08337567337517895	-0.0011005634717914836	-0.3460190548299298	-0.004590025552979684
1.3974074128646994	0.9214347690168598	-0.002798332219004855	0.08335630430875839	-0.0018157370727950998	-0.3459365558490975	-0.007571385733083366
1.400593797085014	0.9214278435391188	-0.0039004338338504358	0.08332742981867977	-0.0025311874749303375	-0.3458135959882951	-0.010551910097722364
1.4037816876920621	0.9214186334164332	-0.00500259998533736	0.08328904183173161	-0.0032470116864477976	-0.3456501712695678	-0.013531219709301077
1.4069714714004273	0.9214071337525694	-0.006104834805148778	0.08324113004352213	-0.003963306087881429	-0.34544627823655594	-0.016508933415054675
1.4101635335083533	0.9213933385177184	-0.007207141482970617	0.08318368194792655	-0.004680166366100717	-0.3452019140931987	-0.019484667757903806
1.4133582622291845	0.9213772405295265	-0.008309523670397674	0.08311668277161538	-0.005397688402549122	-0.34491707644071246	-0.02245804084767108
1.416556048788478	0.9213588314412778	-0.009411985418340135	0.08304011544101873	-0.006115968210237028	-0.344591763155361	-0.025428672263016636
1.4197572813521186	0.9213381017717008	-0.010514528989164478	0.0829539607248839	-0.006835100484206489	-0.3442259730142973	-0.02839617723446546
1.4229623497124975	0.9213150408796029	-0.011617156380926457	0.08285819714962678	-0.007555179567381693	-0.3438197053572028	-0.03136017084281838
1.4261716466553613	0.9212896369456683	-0.0127198697014553	0.08275280094724205	-0.008276299670305737	-0.34337295988930394	-0.034320269104757
1.4293855679318057	0.9212618769607911	-0.013822671059540591	0.082637746033089	-0.00899855477663669	-0.34288573661397753	-0.03727608875552777
1.4326045053950935	0.9212317467808692	-0.014925560114713706	0.08251300426136707	-0.00972203701117505	-0.34235803694204486	-0.040227240772671785
1.4358288566126514	0.921199231039221	-0.01602853728011377	0.0823785450928857	-0.010446838709069444	-0.3417898623135914	-0.043173339056413074
1.439059018598814	0.9211643131945783	-0.01713160147539395	0.08223433582723423	-0.011173050915256907	-0.3411812152113838	-0.04611399450426503
1.4422953927738837	0.9211269754726904	-0.01823475172400679	0.08208034139719105	-0.011900764405745818	-0.3405320983246572	-0.04904881937247891
1.4455383796877879	0.9210871989154972	-0.019337985252438697	0.08191652461000515	-0.012630068406356451	-0.3398425156007775	-0.05197742231004543
1.4487883841496874	0.921044963314297	-0.020441299139268416	0.08174284591237711	-0.013361051649476633	-0.3391124712890024	-0.054899412851937085
1.4520458128927418	0.9210002472256028	-0.021544689416006162	0.08155926349927019	-0.01409380175073007	-0.33834197043578285	-0.05781439912909282
1.455311074659788	0.9209530279613029	-0.022648150994522352	0.081365733318975	-0.014828405128067067	-0.3375310189425662	-0.060721987789208724
1.458584579970146	0.920903281583392	-0.023751677486232907	0.08116220909926099	-0.015564946847197387	-0.3366796237121753	-0.06362178363878751
1.4618667427444956	0.9208509828694418	-0.024855261645990046	0.08094864225630156	-0.01630351088311094	-0.33578779230538164	-0.06651339093016774
1.4651579806721962	0.9207961052923064	-0.025958895385509353	0.08072498186505982	-0.017044180096671295	-0.3348555328578631	-0.06939641350713158
1.4684587119841066	0.9207386210621145	-0.027062568583291723	0.08049117488564304	-0.01778703539998324	-0.3338828550628461	-0.07227045182118463
1.4717693612669325	0.9206785010151213	-0.0281662709224147	0.08024716576839976	-0.01853215695420763	-0.33286976856582884	-0.07513510785564591
1.475090351949633	0.920615714733563	-0.02926998926974435	0.07999289700103954	-0.01927962236545453	-0.3318162852780727	-0.07798997844309678
1.4784221144724177	0.9205502303851385	-0.03037371028816516	0.07972830851934938	-0.020029508407730198	-0.33072241696790267	-0.08083466218932268
1.4817650819710355	0.9204820147853001	-0.03147741888012108	0.0794533380255074	-0.020781889933370008	-0.3295881766228046	-0.08366875556953123
1.4851196880810844	0.9204110334333835	-0.03258109735462821	0.07916792119937294	-0.021536839257955652	-0.3284135793534694	-0.08649185096083095
1.4884863736749585	0.9203372503597049	-0.03368472753251304	0.07887199115168111	-0.02229442755281877	-0.3271986401753181	-0.08930354219963961
1.4918655824146885	0.9202606282000245	-0.03478828915636987	0.07856547879636269	-0.02305472371745061	-0.32594337558086534	-0.09210342065466288
1.4952577610797149	0.920181128176647	-0.03589175988207565	0.07824831284757369	-0.02381779432370711	-0.3246478035571394	-0.09489107538745183
1.4986633618628025	0.920098710029848	-0.0369951159035538	0.07792041962170917	-0.02458370399955925	-0.32331194280774805	-0.09766609490555031
1.5020828394206949	0.920013332071924	-0.03809833086934467	0.07758172333088192	-0.0253525146297564	-0.3219358139800075	-0.10042806460785512
1.5055166529073416	0.9199249511248998	-0.03920137641931336	0.0772321459141772	-0.026124285674136924	-0.320519439000005	-0.10317656833411823
1.5089652661934327	0.9198335224979017	-0.0403042221247961	0.07687160703029688	-0.0268990740744051	-0.3190628410674348	-0.10591118840295934
1.5124291475403073	0.9197389999788845	-0.04140683525221382	0.07650002410899512	-0.027676934034857617	-0.3175660448846935	-0.1086315052205609
1.515908769551336	0.919641335820295	-0.04250918061601143	0.07611731238010036	-0.02845791686210744	-0.316029076789345	-0.11133709712663228
1.5194046102109384	0.9195404806935182	-0.0436112207729394	0.07572338478245183	-0.029242071045257372	-0.31445196440096423	-0.1140275410839006
1.5229171511704918	0.9194363837214967	-0.0447129153439396	0.07531815218062451	-0.03002944171466882	-0.3128347374975842	-0.11670241124046767
1.5264468789707266	0.9193289924293756	-0.04581422126522248	0.0749015232619457	-0.030820070756239066	-0.311177427601783	-0.11936127978461895
1.5299942844722105	0.9192182527465067	-0.04691509247179489	0.07447340463582124	-0.03161399652002388	-0.30948006837102365	-0.12200371642178744
1.5335598655287017	0.9191041089065927	-0.04801548058367026	0.07403370054127435	-0.03241125425064586	-0.3077426944299407	-0.12462929026393864
1.5371441211275234	0.9189865036189877	-0.04911533295194396	0.07358231360164659	-0.033211874605373316	-0.30596534433772715	-0.1272375654173589
1.5407475601738696	0.9188653777706618	-0.050214595220303374	0.07311914377320197	-0.03401588544241052	-0.3041480564138156	-0.12982810735024192
1.5443706907962644	0.9187406707648068	-0.051313207901556857	0.07264408973964771	-0.03482330925376307	-0.3022908741911463	-0.13240047506193744
1.5480140307168324	0.9186123201613366	-0.05241110939960733	0.07215704763264916	-0.035634165297215	-0.3003938413483054	-0.1349542285066627
1.5516781012064813	0.9184802618661301	-0.053508234014137644	0.07165791185348744	-0.03644846806081048	-0.29845700488388793	-0.13748892418432643
1.5553634260741112	0.9183444301629717	-0.054604511505757146	0.07114657528609293	-0.03726622685106157	-0.2964804158644301	-0.14000411448468958
1.559070538907969	0.9182047574371903	-0.05569986910328074	0.07062292835251477	-0.03808744720694185	-0.29446412569709024	-0.14249935261749916
1.5627999743238743	0.9180611744869395	-0.05679422874575379	0.07008686028237865	-0.038912128760331614	-0.29240819095532566	-0.14497418660578051
1.5665522744838463	0.917913610271963	-0.05788750886404804	0.06953825826509438	-0.03974026648098104	-0.29031267000963823	-0.14742816370242232
1.5703279825299394	0.9177619921620916	-0.05897962230980184	0.06897700847029599	-0.04057184902273283	-0.2881776268213229	-0.14986082607567738
1.5741276508059598	0.9176062456074443	-0.06007047859718917	0.06840299491605761	-0.04140686033119732	-0.2860031264956229	-0.15227171619959995
1.5779518336284966	0.9174462944215417	-0.06115998165245629	0.06781610061132887	-0.042245277840662045	-0.28378923949502316	-0.15466037219685885
1.58180109126193	0.9172820606194064	-0.06224803081242255	0.06721620704687144	-0.043087073137640534	-0.28153603954442996	-0.15702633045120057
1.585675986319	0.9171134645699522	-0.06333451965442115	0.06660319484022847	-0.04393221095908423	-0.2792436058829649	-0.15936912345206505
1.589577087203301	0.9169404248529329	-0.06441933682552513	0.06597694329633914	-0.04478064973052544	-0.2769120214148109	-0.16168828201806792
1.5935049642319103	0.9167628584341788	-0.0655023648143006	0.0653373311239739	-0.045632340504631504	-0.2745413751685735	-0.1639833330822278
1.5974601952413243	0.9165806804216593	-0.06658348135845651	0.06468423563248582	-0.046487227959987526	-0.27213175908101667	-0.16625380312000598
1.6014433584807894	0.9163938043966474	-0.06766255734320234	0.06401753399780451	-0.04734524864082214	-0.2696832724345835	-0.1684992141402784
1.6054550343625396	0.9162021423565683	-0.06873945717041195	0.0633371031158581	-0.04820633112466943	-0.267196021004571	-0.17071908498080923
1.6094958107072987	0.9160056044796238	-0.06981404002875197	0.06264281883067989	-0.04907039692850827	-0.26467011394133844	-0.17291293438471608
1.6135662730122418	0.9158040996124617	-0.07088615715881498	0.06193455771930708	-0.04993735820458571	-0.2621056699586578	-0.1750802758591737
1.6176670129746245	0.9155975348833951	-0.07195565400606331	0.06121219577120113	-0.05080711935061044	-0.25950281216317894	-0.177220622586173
1.621798621417008	0.9153858160799272	-0.07302236823613754	0.060475609757795215	-0.05167957528879645	-0.25686167263517923	-0.17933348390786927
1.6259616920686784	0.9151688474954488	-0.07408613062255381	0.05972467672536077	-0.052554612062570574	-0.2541823901759418	-0.18141836764506353
1.630156816971525	0.9149465322065157	-0.07514676376987701	0.05895927497926354	-0.05343210566598274	-0.2514651133811326	-0.18347477811956117
1.6343845909500716	0.9147187718850219	-0.07620408316833199	0.05817928344558709	-0.05431192278619648	-0.24870999788296014	-0.18550221877181117
1.638645607274165	0.9144854670760394	-0.0772578960114078	0.05738458263139968	-0.05519391970281473	-0.2459172092562221	-0.1875001904130344
1.6429404588881447	0.9142465171896766	-0.07830800144151363	0.05657505458432612	-0.05607794236305188	-0.24308692232331494	-0.18946819227691053
1.6472697376207013	0.9140018206048474	-0.07935419029311958	0.05575058322509564	-0.05696382604197766	-0.24021932175013444	-0.1914057220995786
1.6516340326856744	0.913751274821748	-0.08039624468441699	0.05491105482743314	-0.05785139487075875	-0.23731460310778577	-0.19331227594253234
1.6560339320091577	0.9134947764599161	-0.08143393830130605	0.05405635796394744	-0.05874046195277446	-0.23437297204316399	-0.1951873492976086
1.6604700153436558	0.9132322217426713	-0.08246703476150705	0.05318638505553282	-0.05963082783429933	-0.23139464892567088	-0.19703043473314313
1.6649428618893278	0.912963506144175	-0.08349528941987513	0.05230103111149989	-0.060522281922965666	-0.22837986377983407	-0.19884102576921567
1.669453046789852	0.9126885246829151	-0.08451844853457624	0.051400194617421305	-0.06141460165908412	-0.22532885860804552	-0.2006186159296241
1.674001134381318	0.9124071724402035	-0.08553624777960477	0.050483779117387384	-0.06230755109236743	-0.22224189194747668	-0.20236269677894136
1.6785876827707378	0.912119344402854	-0.08654841337123824	0.04955169255229434	-0.06320088173195783	-0.21911923575594716	-0.2040727605404414
1.6832132456558213	0.9118249354622355	-0.08755466252040038	0.048603847114930245	-0.06409433283784341	-0.215961174089644	-0.20574830142017841
1.6878783654515732	0.9115238409726176	-0.08855470200643621	0.0476401608874165	-0.06498763005046412	-0.21276800769000281	-0.2073888137857124
1.6925835721179012	0.9112159569748771	-0.08954822808347122	0.04666055835159621	-0.06588048518223649	-0.2095400546924802	-0.20899379267382548
1.697329387702825	0.9109011800489116	-0.0905349275970771	0.04566496970138595	-0.06677259710988506	-0.20627764737211554	-0.21056273620603153
1.7021163199067768	0.9105794078886424	-0.09151447679137008	0.04465333243549627	-0.06766365060283941	-0.20298113638446227	-0.2120951442329297
1.7069448633721174	0.9102505393858019	-0.09248654179338071	0.04362559135373473	-0.06855331665848395	-0.199650889685753	-0.21359051970434415
1.7118154990942818	0.9099144748411007	-0.093450778712127	0.0425816989380918	-0.06944125250402457	-0.196287292704698	-0.21504836937192112
1.7167286902899574	0.9095711164314157	-0.09440683307485946	0.041521616498413065	-0.07032710099199604	-0.19289075093293356	-0.2164682034861626
1.7216848856063043	0.909220368179693	-0.09535434074782367	0.040445313745173114	-0.07121049137065803	-0.18946168741421904	-0.21784953771709983
1.726684510305908	0.9088621367779821	-0.0962929265642901	0.039352770961521844	-0.07209103793424788	-0.18600054851414088	-0.2191918916669829
1.7317279733809159	0.9084963312977243	-0.09722220605313923	0.03824397772309968	-0.07296834156628793	-0.18250779863815855	-0.22049479190942292
1.7368156578147282	0.9081228641096631	-0.09814178401321075	0.0371189352868174	-0.07384198834248858	-0.17898392657620346	-0.22175777044625808
1.7419479331769943	0.9077416501885979	-0.09905125722208834	0.03597765406091701	-0.07471155205162122	-0.1754294363491804	-0.22298036890818945
1.7471251336724651	0.907352608965316	-0.09995021095036258	0.03482015871327749	-0.07557659083873758	-0.17184486194719725	-0.224162134230552
1.752347576226648	0.9069556632337064	-0.10083822269420911	0.033646484400660696	-0.07643665073479007	-0.16823075430403442	-0.22530262412397084
1.7576155462451772	0.9065507404638173	-0.10171486020832998	0.03245668017476565	-0.07729126375254174	-0.1645876906237251	-0.22640140482590107
1.7629293027894588	0.9061377726713685	-0.10257968298480859	0.031250808050560595	-0.07813994930010401	-0.16091627022851782	-0.22745805339232808
1.7682890693961617	0.9057166973943945	-0.10343224137348866	0.030028945302320587	-0.07898221331199891	-0.15721712029827187	-0.2284721569713441
1.7736950408145984	0.9052874574447101	-0.10427207836155514	0.028791183143201022	-0.07981754999519812	-0.1534908905720298	-0.22944331531832984
1.7791473811083918	0.9048500013201082	-0.10509872992213452	0.02753762733289982	-0.08064544220326203	-0.14973825399792642	-0.2303711414220142
1.784646214322065	0.9044042842294452	-0.10591172433117382	0.026268400495141883	-0.08146536077404375	-0.14595991245713597	-0.2312552610057336
1.7901916305071137	0.9039502678964171	-0.10671058389134157	0.024983640896320675	-0.08227676628161056	-0.1421565918740275	-0.2320953147300956
1.795783682712604	0.9034879210800206	-0.10749482528099638	0.023683503272302744	-0.08307910943805534	-0.13832904352886297	-0.23289095873520912
1.8014223803828104	0.9030172204057094	-0.10826395949981822	0.022368160484766485	-0.08387183107881126	-0.13447804778142902	-0.233641864808373
1.8071076940783646	0.9025381502627657	-0.1090174934573605	0.021037802526265414	-0.08465436383876092	-0.13060441001025633	-0.23434772218318117
1.8128395478891555	0.9020507037231495	-0.10975492990357408	0.019692638368961558	-0.08542613213873432	-0.12670896493728717	-0.23500823763612047
1.8186178297342184	0.9015548819450551	-0.11047576974335137	0.018332893599738897	-0.0861865546671839	-0.1227925687538301	-0.23562313772891638
1.8244423752435823	0.9010506958163175	-0.11117951097855888	0.01695881422763638	-0.08693504334793586	-0.11885610918344384	-0.23619216796021883
1.8303129755742324	0.9005381655609949	-0.11186565078922532	0.01557066485113181	-0.08767100559929082	-0.11490049924718405	-0.2367150947055023
1.83622937335717	0.9000173213475008	-0.11253368612191468	0.01416872958202524	-0.08839384504315799	-0.11092667907611048	-0.23719170576182055
1.8421912690942392	0.8994882029696177	-0.11318311549930195	0.012753310465910142	-0.08910296354274495	-0.10693561068634957	-0.2376218117290396
1.84819830741516	0.8989508612942182	-0.11381343860951966	0.011324730647814253	-0.08979776084087734	-0.10292828625566564	-0.23800524579116306
1.854250088009373	0.8984053575177465	-0.11442415867143443	0.009883331655705607	-0.09047763722112907	-0.09890571983765387	-0.2383418653756123
1.8603461675849462	0.8978517631780315	-0.11501478368948528	0.008429472767920975	-0.09114199500657681	-0.09486894516870492	-0.2386315528095616
1.8664860494722109	0.8972901612751198	-0.11558482654065308	0.0069635332987184485	-0.09179023874732513	-0.09081902165150654	-0.23887421538012735
1.8726691883237305	0.8967206460183796	-0.1161338066247694	0.005485911258254457	-0.09242177714784276	-0.08675703028930733	-0.2390697862460717
1.878895002765311	0.8961433217950974	-0.11666125205819321	0.003997020070628106	-0.09303602567730455	-0.0826840645135098	-0.2392182252221714
1.8851628587901363	0.8955583048119724	-0.11716669925648361	0.0024972922539523504	-0.09363240618502892	-0.07860124025589499	-0.2393195185666108
1.8914720884726253	0.8949657214480915	-0.11764969555186938	0.0009871746285372992	-0.09421035003899535	-0.07450968290303192	-0.2393736796570227
1.8978219833936676	0.8943657089177797	-0.11810979956631817	-0.0005328704560828832	-0.09476929868126785	-0.07041053088239006	-0.2393807488453607
1.9042117964005159	0.8937584151410309	-0.11854658229225143	-0.0020623659108114398	-0.09530870500411878	-0.06630493381308636	-0.2393407934992709
1.9106409981291672	0.8931439741732924	-0.1189596439672785	-0.003600881673106608	-0.09582805479195182	-0.06219388820417571	-0.23925390358341878
1.9171088277242427	0.8925225488335353	-0.11934858361447538	-0.005147927518393743	-0.09632682936001656	-0.05807852603440729	-0.23912019337471546
1.9236144471079406	0.8918943162526676	-0.1197130122306818	-0.00670299041224857	-0.09680452126020161	-0.05396001373210591	-0.2389398035969189
1.9301570070596352	0.8912594614946617	-0.12005255776661221	-0.00826555075765257	-0.09726064061235341	-0.04983950944436927	-0.23871290021901145
1.9367356344972302	0.8906181786686598	-0.12036686486078325	-0.009835079793536466	-0.09769471489320579	-0.04571817084853735	-0.23843967403008545
1.9433494454843505	0.8899706695349057	-0.12065559594608119	-0.011411043145297797	-0.09810629053534718	-0.04159714675107183	-0.23812033943459968
1.9499975585525602	0.8893171420314334	-0.1209184320344227	-0.012992904431916964	-0.09849493422235903	-0.0374775687806754	-0.23775513273442736
1.9566790753381362	0.88865781198956	-0.1211550720697349	-0.014580121083439678	-0.09886023212492386	-0.03336056346969355	-0.23734431204849799
1.9633931100796223	0.8879929000337103	-0.12136523417642368	-0.01617215177758894	-0.09920179193832769	-0.029247234105650992	-0.23688815456377166
1.970138782154081	0.8873226320886101	-0.12154865523921472	-0.017768455055088415	-0.09951924254579672	-0.025138665677871288	-0.23638695556718953
1.9769152220676989	0.8866472385529383	-0.12170509093976924	-0.019368491117057317	-0.09981223437504239	-0.021035921568045853	-0.2358410267086944
1.9837215766878045	0.8859669535333397	-0.12183431562330756	-0.02097172341233049	-0.10008043955666991	-0.016940040847269217	-0.2352506941795221
1.9905570045869716	0.8852820150596421	-0.12193612190112615	-0.022577617870690486	-0.10032355159797268	-0.012852041603563964	-0.23461629772344944
1.9974206887681913	0.8845926635580503	-0.12201032051224325	-0.024185646203559924	-0.10054128565191078	-0.008772913884245327	-0.23393818812611236
2.0043118444834533	0.8838991408021517	-0.12205673984410738	-0.025795287991017796	-0.10073337833663815	-0.004703615827748854	-0.23321672485822278
2.0112297049721835	0.8832016910877071	-0.12207522524419266	-0.02740602757810878	-0.10089958685943182	-0.0006450829015147326	-0.23245227603931956
2.0181735354155634	0.8825005595758982	-0.12206563857978636	-0.02901735754944714	-0.10103968896030176	0.0034017795678494772	-0.2316452156232686
2.02514316846198	0.8817959378707194	-0.12202785357785016	-0.030628902491934975	-0.10115349002465485	0.007436404436034995	-0.23079585517204346
2.032139054397815	0.8810879584619775	-0.12196174380400515	-0.03224042828274064	-0.10124081269796519	0.011458579934105342	-0.22990442117462812
2.039160674279975	0.8803768552075588	-0.12186719486401028	-0.03385147590179798	-0.10130147435901186	0.015467533972708399	-0.22897125345054992
2.0462075391482153	0.8796628623235326	-0.1217441044416838	-0.03546159375626198	-0.10133530861601478	0.01946251749827476	-0.22799669076822893
2.053279183280584	0.8789462148870713	-0.12159238185432003	-0.03707033618319201	-0.10134216471365082	0.023442799782181344	-0.22698107080991503
2.0603751658947207	0.8782271484923623	-0.12141194754149548	-0.03867726388189566	-0.10132190704555617	0.027407668579217066	-0.2259247291361469
2.0674950865858315	0.8775058975229846	-0.12120273208634229	-0.040281947406878724	-0.10127441450217625	0.031356437839301934	-0.22482799600390152
2.0746385611419544	0.8767826974491504	-0.12096467627528584	-0.04188396167509599	-0.10119957995068533	0.03528843331002194	-0.2236911991772723
2.0818052274330068	0.8760577840844821	-0.12069773055585396	-0.04348288730990272	-0.10109730977657055	0.039202995114446845	-0.2225146625203334
2.088994739172568	0.8753313940768871	-0.12040185488279391	-0.04507830924734816	-0.10096752352895816	0.043099473643383596	-0.22129870653771827
2.0962067723092828	0.8746037641280232	-0.12007701812126315	-0.04666981815446478	-0.10081015340500533	0.04697723238132393	-0.22004364691320363
2.1034410238028705	0.873875130991428	-0.11972319769300456	-0.048257010122064875	-0.10062514379699133	0.05083564653339976	-0.21874979428051336
2.110697211349568	0.8731457313818244	-0.11934037920476788	-0.049839486560374215	-0.10041245083699997	0.05467410219391417	-0.2174174538921739
2.117975060313682	0.8724158031733257	-0.11892855683731055	-0.05141685132056023	-0.10017204239461287	0.05849198884878141	-0.21604692777149584
2.125274315822882	0.8716855840703716	-0.11848773247087044	-0.052988713316037016	-0.0999038973948746	0.06228870527019552	-0.21463851234655476
2.132594738316572	0.8709553119507193	-0.11801791563205875	-0.054554685507101734	-0.09960800556737257	0.0660636566065803	-0.21319249908027169
2.1399360952627275	0.8702252255876973	-0.117519123814795	-0.0561143831034031	-0.09928436747152797	0.06981624965380602	-0.21170917603248718
2.1472981683212216	0.8694955638325457	-0.11699138185562374	-0.057667425080819255	-0.09893299393928433	0.07354589615583144	-0.2101888264419498
2.1546807442195095	0.8687665664205945	-0.11643472241029489	-0.059213432230288465	-0.09855390622829248	0.07725200778485601	-0.2086317306061634
2.16208362230959	0.8680384731233227	-0.11584918528672891	-0.06075202874078683	-0.09814713542777828	0.08093399964640392	-0.20703816439081296
2.169506600682457	0.8673115250169466	-0.1152348184276629	-0.06228283930236795	-0.09771272299588238	0.0845912830744881	-0.20540840231026786
2.176949485596315	0.8665859634500388	-0.11459167714355802	-0.06380549109247832	-0.0972507201064912	0.08822327015512381	-0.20374271570869065
2.184412081626037	0.8658620309033719	-0.11391982491107705	-0.06531961177303779	-0.0967611880939648	0.09182936873018763	-0.20204137514504358
2.191894199481369	0.865139970121724	-0.11321933270014992	-0.06682483112647429	-0.09624419785417214	0.09540898611103316	-0.20030464889415653
2.1993956402422037	0.864420025527116	-0.11249028046699613	-0.06832077792916223	-0.09569983083351324	0.09896152147314977	-0.19853280687766844
2.2069162145238184	0.8637024412574195	-0.11173275540257406	-0.06980708386585491	-0.09512817762885913	0.10248637501558883	-0.19672611652036864
2.2144557180919873	0.8629874633864512	-0.11094685438968005	-0.07128337875188119	-0.0945293397241626	0.10598293648679159	-0.19488484886795535
2.222013952503011	0.8622753378282255	-0.11013268204250186	-0.07274929471683442	-0.09390342791891428	0.10945059499781797	-0.19300927402467602
2.229590705265164	0.8615663120905825	-0.10929035288233427	-0.07420446242576552	-0.09325056389051783	0.1128887299733106	-0.1910996663829185
2.237185757243842	0.8608606344282304	-0.10841999075182551	-0.07564851268389397	-0.09257087966886733	0.11629671487689931	-0.18915630328860575
2.244798876662667	0.8601585542529	-0.10752172967533066	-0.07708107545345454	-0.0918645182229903	0.11967391482407735	-0.18717946703480204
2.252429821871318	0.859460321715634	-0.10659571375628457	-0.07850178057135293	-0.09113163330359855	0.12301968822436515	-0.18516944465840718
2.2600783454737488	0.8587661871738976	-0.10564209683957036	-0.07991025869006424	-0.09037238908728285	0.126333388948414	-0.18312652729999984
2.267744179457457	0.8580764023765748	-0.10466104454796889	-0.08130613873391933	-0.08958696171204628	0.12961436030690693	-0.18105101464362863
2.275427040971788	0.857391219741537	-0.10365273385940327	-0.08268904924294532	-0.08877553887495086	0.1328619381981144	-0.1789432139678501
2.2831266284784646	0.8567108925013346	-0.10261735386950167	-0.08405861795184956	-0.08793832037105431	0.1360754501079852	-0.17680344174985715
2.290842629098717	0.8560356738488829	-0.10155510505741354	-0.0854144733830156	-0.08707551742381468	0.1392542188443106	-0.17463202216624615
2.298574706728076	0.8553658177734754	-0.10046620113816322	-0.08675624303637586	-0.0861873541074966	0.14239755829331638	-0.17242929093730663
2.306322508272582	0.8547015782829632	-0.0993508684896898	-0.08808355482929708	-0.08527406681079142	0.14550477681040033	-0.17019559414609198
2.314085654262237	0.8540432099709178	-0.09820934776904164	-0.08939603584001651	-0.0843359054849188	0.1485751742992732	-0.16793129149392125
2.3218637498298413	0.8533909668265547	-0.09704189259752208	-0.09069331456222252	-0.08337313249248599	0.15160804751777446	-0.16563675368315461
2.329656373340237	0.8527451029427064	-0.09584877148365095	-0.0919750193691429	-0.08238602411141113	0.15460268651894163	-0.1633123662635016
2.337463082995486	0.8521058716880636	-0.09463026710093421	-0.09324078003891746	-0.08137486986568174	0.15755837826077573	-0.16095852823081896
2.3452834166412737	0.8514735254588945	-0.09338667651926029	-0.09449022811938697	-0.0803399726347631	0.16047440750495806	-0.15857565255634476
2.353116883570686	0.8508483160589629	-0.09211831272826149	-0.09572299605461887	-0.07928164984205771	0.16335005483486298	-0.15616416917284015
2.3609629698968706	0.8502304939604098	-0.09082550402581821	-0.09693871852560995	-0.07820023287116967	0.16618459985008358	-0.15372452384819882
2.3688211475063303	0.8496203073169695	-0.08950859268645404	-0.09813703426435198	-0.07709606586614157	0.16897732546415167	-0.15125717580156517
2.376690853544502	0.8490180032714194	-0.08816793852002774	-0.09931758335871022	-0.07596950862859655	0.1717275116990226	-0.1487626045166263
2.384571518233382	0.8484238255038543	-0.08680391431564778	-0.10048001194017078	-0.0748209327117523	0.1744344466933814	-0.14624130135959523
2.3924625429371473	0.8478380156316523	-0.08541690962098039	-0.10162396930939227	-0.0736507245056761	0.17709742009526316	-0.1436937768122774
2.400363310545468	0.8472608121125017	-0.08400732904483196	-0.10274910996163311	-0.07245928372662551	0.17971572787946294	-0.1411205574879782
2.4082731916811477	0.8466924495154174	-0.08257559113222913	-0.1038550948803745	-0.07124702237552184	0.18228867546261635	-0.13852218431640875
2.4161915355203063	0.8461331589137113	-0.08112212996735506	-0.10494159064602263	-0.07001436600396163	0.18481557574188814	-0.1358992157164763
2.424117680959831	0.8455831668108333	-0.07964739308424512	-0.10600827140282876	-0.06876175185696487	0.18729575379133698	-0.1332522240697845
2.432050960604057	0.8450426946347019	-0.07815184055226254	-0.10705481971306552	-0.06748962800230092	0.18972854897398544	-0.13058179441226908
2.4399906937634315	0.8445119589926038	-0.0766359460985376	-0.108080925940904	-0.06619845419387009	0.1921133136436785	-0.12788852678116736
2.4479361920648053	0.843991171056436	-0.07510019586210528	-0.10908628932657895	-0.06488870072621536	0.19444941578453495	-0.12517303432014265
2.4558867726216502	0.8434805355141834	-0.0735450855644956	-0.11007061989349341	-0.06356084593269985	0.19673624359033903	-0.12243593866150543
2.4638417461932187	0.8429802511876827	-0.07197112246493577	-0.11103363714127087	-0.0622153777652421	0.19897320258204088	-0.11967787379520498
2.471800432158298	0.8424905099293716	-0.07037882207175304	-0.11197507206353391	-0.06085279090226428	0.20115972045653838	-0.11689948069979168
2.4797621506891345	0.8420114970035458	-0.06876870928317737	-0.11289466630889546	-0.059473587641913635	0.2032952453042531	-0.11410140978164353
2.4877262348146805	0.8415433902554105	-0.06714131553902088	-0.11379217367902415	-0.0580782753867745	0.2053792492603468	-0.11128431635149846
2.4956920307867207	0.8410863600516671	-0.06549717824359626	-0.11466736014647334	-0.05666736607267672	0.20741122872213064	-0.10844886010082794
2.503658898924041	0.8406405692072062	-0.06383684008619374	-0.1155200039068299	-0.055241375515442594	0.2093907046505848	-0.10559570439470062
2.511626215951404	0.8402061728479858	-0.062160848038734236	-0.11634989555996222	-0.05380082248563229	0.21131722317502352	-0.10272551500760778
2.5195933826989116	0.8397833180230505	-0.0604697511883583	-0.11715683877589596	-0.052346226785282175	0.21319035732515942	-0.09983895687797573
2.527559822856949	0.8393721438490508	-0.058764100415524996	-0.11794064994910171	-0.05087810891443307	0.2150097064165484	-0.09693669403599316
2.5355249803655275	0.8389727817220132	-0.05704444839454997	-0.11870115773415765	-0.049396990023222315	0.21677489516202403	-0.09401939005170325
2.5434883302591804	0.8385853548713754	-0.05531134669393468	-0.11943820384158611	-0.04790338937216291	0.2184855757083145	-0.09108770355027043
2.55144937830414	0.8382099785413762	-0.05356534524751737	-0.12015164264366981	-0.04639782383686614	0.22014142690977884	-0.08814228776922307
2.559407659221998	0.8378467602434753	-0.05180699216333714	-0.12084134065398856	-0.04488080771127231	0.2217421533078601	-0.08518379065903947
2.567362736808128	0.8374957999206306	-0.05003683314700497	-0.1215071761827122	-0.04335285218560222	0.22328748451639882	-0.08221285430587465
2.5753142111310803	0.8371571898260466	-0.04825540935258556	-0.12214903953999273	-0.04181446347216583	0.22477717587615764	-0.07923011170391339
2.58326171193356	0.8368310150333796	-0.0464632583137338	-0.12276683204778857	-0.040266143595307405	0.22621100634032473	-0.07623618868256764
2.5912049037610188	0.8365173534407763	-0.04466091228769214	-0.12336046601857154	-0.03870838895399687	0.22758877859989304	-0.07323170146954175
2.5991434857317057	0.8362162760300855	-0.042848897807564804	-0.12392986425577696	-0.03714168993248154	0.22891031809432102	-0.070217256263997
2.607077187044386	0.8359278472835593	-0.04102773624449559	-0.12447495926261819	-0.03556653139005987	0.230175471340043	-0.06719345046050366
2.615005774096493	0.835652125170746	-0.03919794174323903	-0.12499569326885476	-0.03398339088471573	0.23138410615166627	-0.06416086948224844
2.6229290426965237	0.8353891616924803	-0.037360022598492366	-0.12549201720912878	-0.03239273987704332	0.23253610942365088	-0.06112008930899602
2.630846820150328	0.8351390030527067	-0.03551448040575434	-0.12596389040934933	-0.030795043014463216	0.23363138654882895	-0.05807167527978246
2.6387589660161286	0.834901689894405	-0.03366180953545579	-0.1264112801553174	-0.029190757698654507	0.23466986055685163	-0.05501618141589862
2.6466653687708344	0.8346772576604369	-0.03180249759203252	-0.1268341610291099	-0.027580334509688362	0.23565147070655276	-0.05195415134697306
2.6545659477495294	0.8344657367895544	-0.029937024670724597	-0.12723251455916706	-0.025964216592838842	0.23657617179926937	-0.04888611723064455
2.6624606438791107	0.8342671532076796	-0.028065865289111	-0.12760632831664112	-0.024342841365889288	0.2374439321994356	-0.045812603050242866
2.6703494307551194	0.8340815282699395	-0.026189485542743238	-0.1279555960480053	-0.022716638091894756	0.23825473425324284	-0.04273412003801434
2.678232301416341	0.833908879325717	-0.024308346037208214	-0.12828031663605952	-0.021086030459471466	0.239008571980151	-0.03965117157325679
2.6861092747913378	0.8337492197738793	-0.022422900187677508	-0.128580494021785	-0.019451435151588977	0.23970545098739707	-0.03656425045093209
2.6939803899023897	0.8336025594007858	-0.02053359545259411	-0.12885613659469994	-0.017813262959326445	0.2403453871432172	-0.03347384094860709
2.701845706499372	0.8334689045585842	-0.01864087306049214	-0.12910725688400165	-0.016171918591533056	0.24092840594091397	-0.030380418405788895
2.7097052997412283	0.8333482584369724	-0.016745169189163578	-0.129333871074029	-0.014527801745504304	0.24145454144770567	-0.027284451163466374
2.7175592654921292	0.8332406211461597	-0.01484691360954974	-0.1295359988741171	-0.01288130598046468	0.2419238360690873	-0.024186398347405883
2.7254077113381427	0.8331459900126374	-0.012946531790151776	-0.12971366298809803	-0.01123282059341021	0.24233633937650342	-0.021086713292139136
2.7332507596922673	0.8330643596701098	-0.01104444410458978	-0.12986688896775	-0.009582729983628874	0.24269210781935632	-0.017985842222122444
2.741088544022491	0.8329957222352302	-0.00914106671472496	-0.1299957049059119	-0.00793141447128674	0.24299120405778327	-0.01488422565884743
2.748921207567804	0.8329400674297062	-0.007236811866860553	-0.13010014122907945	-0.006279250607597476	0.24323369651954055	-0.011782298861188378
2.75674890624669	0.8328973826694377	-0.005332087178393593	-0.13018023055046957	-0.004626610609460508	0.24341965909053162	-0.008680490615166308
2.7645717971460178	0.832867653224399	-0.00342729844255981	-0.13023600738884392	-0.0029738648468525903	0.24354917048698346	-0.005579227747238132
2.7723900469164247	0.8328508622369718	-0.0015228475995007439	-0.13026750815132068	-0.001321380136489796	0.24362231423403555	-0.002478931760217459
2.778640593555095	0.8328467325097064	-4.92827133269369e-13	-0.13027525555515834	3.3882796741935284e-12	0.24364030349227997	1.2431596550788182e-12
