# Supplementary material for: Multi-orbit lunar GNSS constellation design with distant retrograde orbit and Halo orbit combination
Source: Sci Rep. 2023 Jun 22;13:10158. doi: 10.1038/s41598-023-37348-x (PMC10287729; doi:10.1038/s41598-023-37348-x)
Supplement: Supplementary file 1 — Supplementary Information. [file 41598_2023_37348_MOESM1_ESM.zip › supplement materials of the manuscript/Figure 3/Halo Orbit/L1S/844.csv]

Time (TU)	X (LU)	Y (LU)	Z (LU)	VX (LU/TU)	VY (LU/TU)	VZ (LU/TU)
0	0.8300169897909353	0	-0.11417089954962703	1.779472233110657e-15	0.22949139587498452	-8.737037189693904e-15
0.003799889767770039	0.8300183843266009	0.0008720337459756633	-0.11416821816233785	0.0007339835285656525	0.22948487385241473	0.0014112926519727557
0.011749429394086894	0.8300303219783614	0.0026961487432532617	-0.11414526423963496	0.0022693033235953613	0.22942904244631476	0.004363528347429074
0.019703005817477543	0.8300544778379988	0.004520518731949079	-0.11409881459337046	0.003804768395216277	0.22931606257185855	0.007316490325968919
0.02766094047483717	0.830090865461452	0.006344761653710237	-0.11402883839115012	0.005340010028130142	0.22914586080172783	0.010269773242734143
0.03562343111998873	0.8301394960927174	0.008168465674726705	-0.11393530681532218	0.0068746342111613325	0.22891836939023957	0.013222924313901164
0.04359066973867293	0.8302003786871721	0.00999121622317302	-0.1138181930016128	0.008408244355417292	0.2286335261076216	0.016175487124247052
0.05156284129814127	0.8302735198346852	0.011812595686673083	-0.11367747216892017	0.009940441001367987	0.22829127453224604	0.01912700118392585
0.059540122013577855	0.8303589236645479	0.013632183007828756	-0.11351312178265065	0.011470821441143104	0.22789156441733402	0.022077001315193967
0.06752267584968037	0.8304565917105293	0.01544955288935913	-0.11332512179350657	0.012998979013938754	0.22743435223393482	0.025025016399313937
0.07551065524577906	0.8305665228043819	0.017264275976169897	-0.11311345482042479	0.01452450322477473	0.2269196015707224	0.027970569699445936
0.08350420076253515	0.8306887129580741	0.019075918801561075	-0.11287810635422288	0.016046979666318652	0.22634728357670167	0.030913178794602685
0.0915034347938254	0.8308231551380991	0.020884042405260327	-0.1126190651684045	0.017565988826806538	0.22571737790009141	0.033852353346182994
0.09950846226891044	0.8309698391157382	0.022688202560778283	-0.11233632358337617	0.019081106253677406	0.2250298732629755	0.03678759546417931
0.10751936878042163	0.8311287512709993	0.024487949438036817	-0.1120298778197824	0.02059190224534668	0.22428476824482887	0.03971839914447978
0.11553622041862002	0.8312998744178876	0.02628282767144912	-0.111699728310923	0.022097941886591328	0.22348207195860645	0.042644250352718294
0.12355905707827108	0.8314831874750999	0.028072374992396638	-0.11134588031403583	0.02359878388317448	0.2226218054454096	0.04556462475204081
0.1315878966323302	0.831678665350636	0.02985612332453615	-0.11096834411001318	0.02509398146740585	0.22170400206034696	0.048478989427319506
0.13962273147018667	0.8318862786629184	0.03163359819177137	-0.11056713551988584	0.02658308189167429	0.2207287086204085	0.05138680184391374
0.14766352659965576	0.8321059934772075	0.03340431850996921	-0.11014227639387719	0.02806562624918737	0.21969598647740246	0.05428750941113237
0.15571021375862362	0.8323377709102601	0.03516779554038066	-0.10969379535800754	0.029541148599095696	0.21860591320865533	0.057180547647565166
0.16376269815513675	0.8325815670782819	0.036923534652846146	-0.10922172789983445	0.031009177449295464	0.21745858269318527	0.060065342929693545
0.17182085617616027	0.8328373328154106	0.0386710351151826	-0.10872611690080479	0.03246923559048613	0.21625410626556085	0.06294131199386672
0.17988452813435057	0.8331050132083643	0.040409788855079634	-0.1082070135293572	0.03392083907967603	0.21499261473848114	0.06580785971678402
0.18795352215888758	0.833384547467602	0.04213928168424765	-0.10766447748711307	0.03536349828877867	0.21367425884538027	0.06866438091884994
0.1960276144137268	0.833675868703535	0.043858993740353715	-0.10709857744353717	0.03679671830415131	0.21229921013378403	0.07151026086604685
0.20410654761168606	0.8339789036462542	0.045568399593652796	-0.1065093915858214	0.0382199990530214	0.21086766213158578	0.0743448751954307
0.21219002943662096	0.83429357235634	0.047266968373010816	-0.10589700819268714	0.039632835454003944	0.20937983156469733	0.07716758984508441
0.22027773520833227	0.8346197881046389	0.048954164814551906	-0.10526152588623229	0.041034718342343256	0.2078359587862611	0.07997776249312082
0.22836930648140885	0.8349574571107745	0.05062944947323693	-0.10460305416542635	0.04242513470476929	0.20623630888454345	0.08277474258827236
0.23646435434027047	0.8353064784849402	0.05229227993345548	-0.10392171355087551	0.043803568750779835	0.20458117184139835	0.08555787302569223
0.24456245579144018	0.8356667438949028	0.053942110610405124	-0.10321763627328757	0.04516950182100807	0.2028708640071895	0.08832648945062245
0.25266316318989784	0.8360381378200594	0.055578395232577536	-0.10249096582322934	0.046522414522978915	0.2011057268059325	0.09107992403848483
0.2607659966507992	0.836420537078131	0.05720058585457333	-0.10174185792972298	0.047861785998372174	0.19928612890850086	0.09381750344500772
0.2688704546547226	0.8368138111962473	0.0588081355625478	-0.10097047989543832	0.04918709625038905	0.19741246441177943	0.09653855295125058
0.27697600857351856	0.8372178220653885	0.06040049793494568	-0.10017701134229462	0.050497825793566514	0.19548515444261855	0.09924239513758683
0.28508211122573107	0.8376324242889853	0.06197712929508323	-0.09936164360422221	0.051793457611373536	0.1935046454753922	0.10192835326909294
0.29318819618335673	0.8380574651180702	0.06353748910424176	-0.09852457993746287	0.053073477582431784	0.19147140963589224	0.10459575153799888
0.3012936829103707	0.8384927847081208	0.06508104147620508	-0.09766603510557097	0.05433737583154977	0.1893859434877403	0.10724391721475943
0.30939797852058953	0.838938216236951	0.06660725600114	-0.09678623524348297	0.05558464751364827	0.18724876749881403	0.10987218163223073
0.3175004788609284	0.8393935860067019	0.06811560842524894	-0.0958854177599622	0.056814793482364394	0.1850604256039158	0.11247988092274204
0.32560057521304714	0.8398587138888832	0.06960558234486301	-0.09496383056718889	0.05802732178638071	0.18282148313665023	0.11506635851901313
0.333697660569964	0.8403334138012459	0.07107667073228174	-0.09402173124795851	0.05922174902036381	0.18053252461369831	0.11763096740844102
0.34179112172622966	0.8408174933793049	0.0725283748406846	-0.0930593878249387	0.06039759954607279	0.1781941554163615	0.12017306783655507
0.3498803543585096	0.8413107550134868	0.07396020725436296	-0.09207707682400258	0.061554408079055815	0.17580699690327029	0.1226920322486605
0.35796476049660175	0.8418129958927448	0.07537169166128987	-0.09107508330899614	0.06269171960670146	0.17337168631842043	0.12518724455736563
0.3660437505405161	0.8423240083242908	0.07676236342484938	-0.09005370037198021	0.06380908995537452	0.17088887538263978	0.12765810081253656
0.3741167426193102	0.8428435798975632	0.07813176966383276	-0.0890132289375126	0.06490608596111704	0.16835922965531036	0.13010400901273816
0.3821831806496732	0.8433714948805412	0.07947947242747588	-0.08795397509699071	0.06598228811101034	0.16578342189722442	0.13252439448810516
0.39024251955684586	0.8439075335315953	0.08080504621414643	-0.08687625161304482	0.06703728864288332	0.16316213557760953	0.13491869522984365
0.3982942322897151	0.8444514727997159	0.08210807919780753	-0.08578037664848596	0.06807069262056734	0.16049606164143268	0.13728636382955875
0.40633780825887644	0.8450030864756392	0.0833881729708829	-0.08466667359564689	0.06908211781933228	0.1577858979595529	0.13962686678182915
0.4143727679648676	0.8455621464663733	0.08464494480238764	-0.0835354686340087	0.07007119659097523	0.15503234325692775	0.14193968842242013
0.4223986531330567	0.8461284224129602	0.08587802590273927	-0.08238709162433551	0.0710375745596931	0.1522360991645259	0.1442243276251689
0.43041501835929774	0.8467016813541111	0.08708706005433582	-0.08122187692629705	0.07198090963218765	0.14939787209760583	0.1464802950774515
0.4384214551706755	0.8472816897027379	0.08827170711483667	-0.08004015951499233	0.07290087480933045	0.14651836369067553	0.14870711965485683
0.44641756804932803	0.8478682118054066	0.08943163918547263	-0.07884227803367937	0.07379715526031702	0.14359827813148235	0.15090434116931445
0.4544029917021639	0.8484610114457093	0.09056654297650805	-0.07762857186031798	0.07466945023000676	0.14063831492001502	0.15307151469295832
0.46237737723339684	0.8490598510849485	0.09167611756740326	-0.07639938278460946	0.07551747137145998	0.13763917286961921	0.15520820622400822
0.4703404119252679	0.8496644935914057	0.09276007691879966	-0.07515505158638108	0.07634094472796113	0.13460154167886168	0.15731399744055757
0.47829178702527164	0.8502747000496159	0.0938181451657642	-0.07389592266265475	0.07713960720333297	0.1315261131501078	0.15938847653705673
0.4862312241780534	0.8508902319776093	0.09485006001765084	-0.07262233959991597	0.07791320921897553	0.12841357031896175	0.16143124470831835
0.4941584599056084	0.8515108503629574	0.09585557039635417	-0.07133464728670613	0.0786615129850889	0.12526459255416697	0.1634419114764517
0.5020732522098911	0.8521363163775635	0.09683443705072468	-0.07003319056646334	0.07938429302732809	0.12207985221636905	0.16542009582282813
0.5099753678766648	0.8527663905701487	0.09778643073750116	-0.06871831605158839	0.08008133490760397	0.11886001905681261	0.1673654224382449
0.5178645946989369	0.8534008340127349	0.09871133351599393	-0.06739036987671998	0.0807524362532532	0.11560575468976468	0.16927752423484113
0.5257407168534824	0.8540394064927509	0.09960893565513913	-0.06604970162660276	0.08139740458764216	0.11231772219947074	0.1711560358446376
0.5336035488253736	0.8546818694082325	0.10047903939911325	-0.06469665841978949	0.08201606013762476	0.10899657163134333	0.17300060129862474
0.5414528970507754	0.8553279828147063	0.10132145441325446	-0.06333159125927142	0.08260823264373847	0.10564295557021725	0.17481086436664534
0.5492885843534315	0.8559775075533301	0.10213600041310968	-0.0619548507206091	0.08317376334005323	0.10225751858142	0.17658647390319523
0.5571104250538498	0.8566302033325338	0.1029225044186279	-0.060566791178861504	0.08371250313538067	0.09884090763359644	0.17832707772012496
0.5649182378587603	0.8572858299091877	0.10368080211759627	-0.05916776849898371	0.08422431369871523	0.0953937664829214	0.18003232523705784
0.5727118356153207	0.857944146351419	0.10441073683577143	-0.05775814179815704	0.08470906688703651	0.09191674008750662	0.1817018649042996
0.5804910339460659	0.8586049118799712	0.10511216038824436	-0.05633827185121191	0.08516664545746044	0.08841047077224562	0.18333534580763755
0.5882556285474154	0.8592678840523446	0.105784931089054	-0.05490852520705082	0.08559694192069751	0.08487560851207589	0.18493241267622906
0.5960054125894078	0.8599328203399745	0.10642891550433214	-0.053469271042293466	0.08599985987669241	0.08131280331917812	0.1864927094708833
0.6037401674914611	0.8605994774534651	0.10704398776838815	-0.052020882852275366	0.08637531374834934	0.0777227095920905	0.1880158773437428
0.6114596546024494	0.8612676107283198	0.10763002916676787	-0.05056374005303582	0.08672322874640889	0.07410599029878054	0.18950155302328112
0.6191636110690926	0.8619369738643429	0.1081869281997729	-0.049098228850639344	0.08704354117779443	0.0704633193967235	0.19094936821787264
0.6268517553941064	0.8626073195125586	0.10871458139069118	-0.04762474127136598	0.08733619919665794	0.06679537972064964	0.1923589509103018
0.6345237854084933	0.8632783992166205	0.10921289349997304	-0.046143675602910245	0.08760116319266627	0.06310286440104376	0.19372992518620713
0.6421793636258203	0.863949962250807	0.1096817770406606	-0.04465543930305957	0.08783840585522083	0.05938648449231478	0.19506190897914552
0.649818124950411	0.8646217564164057	0.11012115337215543	-0.04316044762112218	0.08804791312528544	0.055646965976867344	0.19635451599461584
0.6574396699805017	0.8652935275901303	0.11053095288298082	-0.04165912498730398	0.08822968466638922	0.051885053717722555	0.1976073551202282
0.6650435612894026	0.8659650195407991	0.1109111154759655	-0.04015190584213851	0.08838373453444279	0.0481015140843659	0.1988200305406967
0.6726293230335992	0.8666359740515299	0.11126159129437663	-0.0386392348055594	0.08851009197631403	0.04429713598709276	0.1999921425181863
0.6801964413213136	0.8673061311242984	0.11158234149686455	-0.037121566671658834	0.0886088022428391	0.04047273152773221	0.20112328835088802
0.6877443487997116	0.8679752278002878	0.11187333845409964	-0.03559936956730286	0.08867992726887672	0.03662914470060965	0.20221306114029422
0.6952724476747312	0.8686430004007593	0.11213456756906558	-0.03407312037043547	0.08872354683477562	0.03276724064438103	0.20326105435040528
0.7027800789749922	0.8693091820205436	0.11236602701887212	-0.03254331093421444	0.08873975919856499	0.02888792223837257	0.20426685865887548
0.7102665516153008	0.8699735053403005	0.1125677297125273	-0.031010442194112607	0.08872868218881381	0.02499211613892703	0.20523006738690902
0.7177311206185516	0.8706357009458289	0.11273970350416379	-0.029475028553175665	0.08869045400052933	0.021080784892304312	0.20615027495028235
0.725173005363573	0.8712954992136871	0.11288199260689817	-0.027937594070930064	0.08862523402425537	0.01715491831451084	0.2070270807014174
0.7325913620643701	0.8719526281533873	0.11299465797491448	-0.026398678035198866	0.0885332039054983	0.013215548847028307	0.20786008724528346
0.7399853035267735	0.8726068154598509	0.11307777877515827	-0.024858830771667995	0.08841456833492368	0.009263742111397622	0.20864890467520703
0.7473538956342811	0.8732577885154311	0.11313145326839204	-0.02331861419086289	0.08826955587779045	0.005300599579783266	0.20939315195957015
0.7546961725801173	0.873905276059185	0.113155799795946	-0.021778598376714427	0.08809841937570435	0.0013272511112320338	0.21009246027509415
0.7620111210186891	0.874549007118702	0.11315095748077846	-0.02023936462775954	0.08790143687375865	-0.0026551358711923373	0.21074647321621134
0.7692977052697069	0.8751887135682881	0.11311708702711201	-0.018701499851612402	0.08767891152398401	-0.006645369473261401	0.21135485096067888
0.7765548676338596	0.875824130484481	0.11305437117258878	-0.017165596109480312	0.08743117179517462	-0.010642233190027143	0.21191727177505687
0.7837815310125904	0.8764549967021327	0.11296301508693138	-0.015632249648047783	0.08715857154172647	-0.014644487076669115	0.21243343374364373
0.790976624346145	0.8770810573470926	0.11284324626866958	-0.014102055043790834	0.0868614889883759	-0.01865088173490642	0.2129030578966691
0.798139067072417	0.8777020627708866	0.11269531474381918	-0.012575608004333445	0.08654032703774006	-0.022660149776421123	0.21332588816591927
0.805267797592586	0.878317771298159	0.11251949244837951	-0.011053498798128959	0.08619551165923954	-0.026671021854107087	0.21370169415740145
0.8123617654526506	0.8789279487893844	0.11231607302257308	-0.009536313380784558	0.08582749158038674	-0.030682222630325877	0.21403027132366587
0.8194199336986235	0.8795323690729359	0.112085371423457	-0.008024632361550642	0.08543673752343774	-0.034692472417929485	0.2143114418411378
0.8264413030967314	0.8801308162145209	0.11182772261814009	-0.006519025277624336	0.08502374003090023	-0.038700501385554704	0.21454505608434155
0.8334248945866645	0.8807230831734405	0.11154348146240116	-0.00502005381431225	0.0845890094288745	-0.04270504014925479	0.21473099218661076
0.840369769535758	0.8813089736621946	0.11123302122056088	-0.0035282669394924924	0.08413307357613903	-0.04670483191612181	0.2148691569354723
0.8472750240263104	0.8818883017565694	0.11089673290183638	-0.0020442016188524266	0.08365647701055644	-0.05069862988783462	0.21495948560193132
0.8541397980479681	0.8824608927367883	0.11053502390629943	-0.0005683803529072916	0.08315977908706502	-0.054685203255110185	0.21500194203718878
0.8609632803385335	0.8830265835171797	0.11014831669539157	0.0008986903287761065	0.08264355225188316	-0.05866334078007775	0.21499651839425568
0.8677447751920828	0.8835852281227007	0.10973704345717238	0.0023565346628609844	0.08210837522054709	-0.06263189076821409	0.21494323391425685
0.8744841004574305	0.8841367299273913	0.10930161712453718	0.0038047935283206085	0.08155479713190947	-0.06658999671587401	0.21484212463881627
0.8811805913982286	0.8846809595829156	0.1088424913137414	0.005243010574358213	0.08098341534571475	-0.07053651460228633	0.21469325172135137
0.8878336208699046	0.8852177982251344	0.10836013094051133	0.006670744402689778	0.08039483568527579	-0.07447031622747549	0.21449670268406082
0.8944426137952103	0.885747138557043	0.10785501014344175	0.008087571987029233	0.07978966982996122	-0.07839029847536634	0.214252590652845
0.9010070461787926	0.8862688846335974	0.10732761113767415	0.009493088733713009	0.07916853393165371	-0.08229538352387449	0.2139610536543919
0.9075264396261061	0.8867829512745249	0.10677842348067579	0.010886907547897954	0.07853204770848018	-0.08618451634882057	0.2136222541578161
0.9140003596518321	0.8872892637722792	0.10620794312710177	0.012268658684964774	0.07788083326526296	-0.09005666443662601	0.21323637857512925
0.9204284152999638	0.8877877576889104	0.10561667140267085	0.01363798985360658	0.07721551382191896	-0.09391081826617298	0.21280363669722818
0.9268102686988609	0.8882783793971288	0.10500511301959403	0.014994568398654467	0.07653671139569583	-0.09774599776210598	0.21232426031147691
0.9331456164802123	0.8887610844310906	0.10437377673584922	0.016338077463937815	0.0758450474554996	-0.10156124185353727	0.2117985037587306
0.9394341947696097	0.8892358376694975	0.10372317396330784	0.01766821716052192	0.07514114124158353	-0.10535561212452728	0.21122664307548758
0.9456757846263967	0.8897026135178545	0.10305381721851725	0.0189847057865673	0.07442560797247352	-0.10912819677335504	0.21060897479953605
0.9518701984008282	0.8901613946478303	0.1023662206123239	0.020287276991207893	0.07369905925551017	-0.11287810303751027	0.20994581657368597
0.9580172870347299	0.890612172312361	0.101660898212572	0.02157568134687756	0.07296210120302295	-0.11660446224472634	0.20923750585630274
0.9641169352063474	0.8910549457406578	0.10093836371338415	0.022849685331916125	0.07221533396600584	-0.12030642751737616	0.2084843997676294
0.9701690651490517	0.8914897221653315	0.10019912914596005	0.024109072110516987	0.07145935027763774	-0.1239831767236084	0.207686873937048
0.97617362526469	0.8919165157489283	0.09944370545531897	0.025353639124196106	0.07069473592662844	-0.12763390618655754	0.20684532329319644
0.9821306026894213	0.8923353482303371	0.09867260019187826	0.026583200650513224	0.06992206729125469	-0.13125783893425866	0.20596015970709117
0.9880400129025682	0.8927462479195802	0.09788631803510933	0.027797585565935465	0.06914191178570926	-0.13485421899331976	0.2050318126410045
0.9939018944121507	0.8931492490825793	0.09708536085021734	0.02899663617819997	0.06835482779787823	-0.1384223087469303	0.2040607294019898
0.9997163250782675	0.8935443928089222	0.0962702247955939	0.030180211464332477	0.06756136175247329	-0.14196139945773004	0.2030473717466618
1.0054834103819612	0.8939317259253695	0.09544140117558657	0.03134818452180862	0.06676204891492621	-0.1454708047008935	0.20199221683255797
1.0112032802675217	0.8943113005277844	0.09459937627697525	0.03250044179247462	0.06595741316931392	-0.14894985899883806	0.20089575703503645
1.0168760954992566	0.8946831741462841	0.09374462983203807	0.03363688418937288	0.06514796550242626	-0.152397922228946	0.19975849792140657
1.0225020443584665	0.8950474092567938	0.0928776348667772	0.034757426243271945	0.06433420385456473	-0.15581437813031873	0.19858095789425317
1.0280813435971736	0.895404073078286	0.09199885695245301	0.03586199609269793	0.06351661241976035	-0.15919863537472514	0.19736366700155447
1.033614237337717	0.8957532372364722	0.09110875378475257	0.03695053504545765	0.0626956612801913	-0.1625501273605307	0.1961071661127371
1.0391009953371644	0.8960949773941138	0.0902077749041602	0.03802299700622368	0.06187180618735142	-0.16586831159513338	0.19481200624883213
1.0445419166703929	0.8964293732218116	0.0892963605478779	0.03907934894862355	0.06104548757200111	-0.1691526723211169	0.1934787465984522
1.049937321618269	0.8967565076419037	0.08837494247694927	0.0401195690746949	0.06021713137595459	-0.1724027159793621	0.1921079553310831
1.0552875588534587	0.897076467023296	0.08744394228927627	0.04114364794197604	0.059387147616003326	-0.17561797587768224	0.19070020670450705
1.0605930018164236	0.897389340710173	0.08650377154046726	0.04215158746924477	0.05855593061796629	-0.17879801028407913	0.18925608072507086
1.0658540464770645	0.8976952206517499	0.08555483169732139	0.04314340021781591	0.05772385910197526	-0.18194240133170403	0.18777616256297616
1.0710711133510908	0.8979942012886742	0.08459751336058403	0.04411910947126194	0.05689129564089838	-0.1850507564311526	0.18626104079226902
1.0762446432204977	0.8982863790801766	0.08363219664895917	0.04507874812064194	0.05605858715407902	-0.1881227058778493	0.18471130739575628
1.0813751002282916	0.8985718524639073	0.08265925026687378	0.046022358927382684	0.05522606426798024	-0.1911579048158868	0.18312755565820438
1.08646296604252	0.8988507213188576	0.08167903226393551	0.04694999312428877	0.05439404215088086	-0.1941560298566798	0.1815103807365503
1.0915087440858895	0.8991230870010875	0.08069188892938003	0.047861710872772856	0.053562819757658704	-0.19711678162205168	0.17986037718369988
1.0965129512795002	0.8993890517046522	0.07969815612240234	0.04875757944402332	0.052732681151639337	-0.20003987989440536	0.1781781404687547
1.1014761247595592	0.8996487186456411	0.07869815772201372	0.049637674116968664	0.05190389440126226	-0.2029250675323109	0.1764642636893283
1.1063988168935954	0.8999021916201074	0.07769220638028233	0.050502076955627875	0.05107671243019104	-0.20577210747197958	0.17471933809699783
1.111281596464836	0.9001495749017273	0.07668060308747943	0.05135087669754118	0.050251372877765196	-0.20858078330252586	0.1729439516096496
1.1161250396001066	0.9003909726316777	0.07566363889701355	0.052184166868021103	0.049428099723061274	-0.21135089391880899	0.17113869111621088
1.120929739091495	0.9006264891523678	0.07464159287381769	0.0530020471021644	0.04860710182748123	-0.21408225873602896	0.16930413816065454
1.1256962928785401	0.9008562283042855	0.07361473441697872	0.053804620871322685	0.047788575032784976	-0.21677471093161105	0.16744087235122926
1.1304253153119959	0.9010802938544377	0.07258332077967437	0.05459199710607729	0.04697270039393806	-0.21942810363476117	0.16554946617756724
1.1351174240871353	0.9012987887513607	0.07154759982098398	0.05536428770779257	0.04615964659842004	-0.22204230230811786	0.16363048927553
1.139773245049091	0.9015118152591483	0.07050780895800982	0.05612160809743848	0.045349569341776134	-0.22461718724582583	0.16168450584954558
1.144393409605537	0.901719474743294	0.06946417572927735	0.05686407652749029	0.044542611986351004	-0.22715265187902986	0.15971207502683196
1.1489785564683537	0.9019218676628457	0.06841691741068909	0.05759181410649568	0.04373890547986174	-0.2296486034594946	0.15771374944902647
1.1535293252648702	0.9021190932093497	0.06736624249932585	0.058304943536781215	0.0429385697082994	-0.23210495929262648	0.15569007742902324
1.1580463592259669	0.9023112493630948	0.06631235016858443	0.05900358932490172	0.04214171327357566	-0.23452164795326302	0.15364160129805823
1.1625303022576008	0.9024984327081093	0.06525543101912261	0.05968787710952605	0.04134843426207252	-0.23689860743664037	0.15156885823962016
1.1669818039604511	0.9026807385871928	0.06419566597453949	0.06035793421547418	0.040558819614057114	-0.23923578752495958	0.14947237750874182
1.171401510327867	0.9028582606671637	0.06313322857038041	0.06101388803601231	0.03977294703247122	-0.24153314456780264	0.14735268433217477
1.17579006991664	0.9030310911547004	0.06206828360330821	0.061655866782338635	0.038990884156873525	-0.24379064445304838	0.14521029668201493
1.1801481277161636	0.903199320516272	0.061000988725152305	0.06228399839729684	0.038212689922253476	-0.24600825913545393	0.14304572790622475
1.1844763268008927	0.9033630375211389	0.05993149418967725	0.06289841064791339	0.0374384145371937	-0.24818596724848682	0.14085948571996348
1.1887753108188501	0.9035223293100657	0.058859942369461585	0.06349923131606872	0.03666809930732759	-0.25032375506237475	0.13865207069209068
1.1930457188032122	0.9036772811796298	0.05778646918079011	0.06408658731216399	0.03590177783201912	-0.2524216135918605	0.1364239786588263
1.1972881856810593	0.9038279765931194	0.056711204125741495	0.06466060462604464	0.03513947618265287	-0.2544795386277614	0.13417570036586723
1.201503346820752	0.9039744973301882	0.05563426929199005	0.06522140880816578	0.03438121234987546	-0.25649753266557174	0.13190771890787686
1.2056918311026985	0.9041169232321226	0.05455578126507347	0.06576912390501095	0.03362699775020002	-0.25847560126851643	0.12962051327555613
1.2098542590253025	0.9042553321461029	0.05347585181268053	0.06630387213439477	0.03287683782852042	-0.2604137520230585	0.1273145594400555
1.2139912561207868	0.9043898003715779	0.05239458457300542	0.06682577550567678	0.03213072989488802	-0.26231200054681	0.1249903228747062
1.2181034326251112	0.9045204019891522	0.05131208050544412	0.06733495311792832	0.031388667039075537	-0.2641703608080998	0.12264826981497538
1.2221914019506905	0.9046472094710083	0.05022843324722389	0.06783152341521133	0.030650635045751756	-0.26598885341761297	0.12028885692715796
1.2262557699819083	0.9047702933379292	0.04914373207860695	0.0683156027451542	0.029916614565783026	-0.2677675004734023	0.11791253731405031
1.2302971322206864	0.9048897220941695	0.04805806288811999	0.06878730498031707	0.029186581868842053	-0.26950632421568205	0.1155197623414594
1.234316087747423	0.9050055626544348	0.04697150460399337	0.06924674308774056	0.02846050655230725	-0.27120535286386604	0.11311097345743992
1.238313220042035	0.9051178797919585	0.04588413452508592	0.06969402683278221	0.02773835523102078	-0.27286461219332947	0.11068661363637727
1.2422891138632086	0.9052267366450912	0.04479602394480538	0.07012926466908218	0.02702008870792052	-0.2744841325467606	0.10824711740434512
1.2462443490074973	0.9053321945437005	0.043707239990221414	0.07055256294055362	0.02630566331610896	-0.27606394592096606	0.10579291458683888
1.2501794924612202	0.9054343128222914	0.042617847967563	0.07096402501244438	0.02559503254537915	-0.2776040827271243	0.10332443534537891
1.2540951135650822	0.9055331492399636	0.04152790735419017	0.0713637528439826	0.024888144506716465	-0.27910457766788643	0.10084210087138658
1.2579917700622965	0.9056287596324994	0.04043747582078359	0.07175184547601236	0.024184944650095516	-0.2805654640806157	0.09834633222965487
1.2618700158477973	0.9057211981337343	0.03934660725610747	0.07212839981087174	0.0234853745576509	-0.28198677684442763	0.09583754565021127
1.2657303995118199	0.9058105171550079	0.03825535233079124	0.07249351042114688	0.02278937239425596	-0.2833685516509829	0.09331615356978278
1.2695734648133377	0.905896767413899	0.03716375852261484	0.07284726955934244	0.022096873004603522	-0.2847108250225467	0.09078256445984309
1.2733997496518228	0.9059799979293043	0.036071870565905294	0.07318976703161852	0.021407808275855263	-0.28601363380885547	0.08823718364962883
1.2772097861220628	0.9060602560436076	0.034979730596132144	0.0735210901837611	0.020722107299744143	-0.2872770151017142	0.08568041346363522
1.2810040991426963	0.9061375874163534	0.03388737870346912	0.07384132377154753	0.02003969678617163	-0.2885010057033935	0.08311265433255766
1.2847832106174106	0.9062120361308887	0.03279485189124231	0.0741505503016045	0.019360500476902343	-0.2896856433900266	0.08053430216493525
1.2885476372260394	0.9062836446652597	0.03170218485542155	0.07444884981496636	0.01868443970138854	-0.29083096604812203	0.07794574998553702
1.2922978877158802	0.9063524538633332	0.030609410924099533	0.07473629967056797	0.018011434016021403	-0.29193701079722156	0.07534739000026136
1.2960344726214996	0.9064185031324976	0.029516559370791742	0.07501297527860146	0.017341399608906984	-0.2930038167666196	0.07273960704239552
1.2997578904370168	0.9064818302098261	0.028423659587958776	0.07527894903379247	0.016674251926037095	-0.29403142094323304	0.07012278834171734
1.3034686381101948	0.9065424713731374	0.027330738169230526	0.07553429111054921	0.016009903928923302	-0.29501986118316914	0.06749731643570943
1.3071672090724225	0.9066004614188674	0.026237819614793413	0.07577906928795279	0.01534826658598358	-0.29596917549216933	0.06486357068839967
1.310854090990443	0.9066558336438215	0.025144927130208744	0.07601334879140627	0.014689249408136104	-0.2968794013617721	0.06222192907194876
1.3145297662081241	0.9067086198735953	0.024052082634886722	0.07623719233323173	0.014032760498498227	-0.29775057587322956	0.05957276806615752
1.3181947132586054	0.906758850503536	0.022959306446266117	0.0764506602103103	0.013378706407979743	-0.2985827360254148	0.05691646176950076
1.3218494073541693	0.9068065545207291	0.021866617260569713	0.0766538103251477	0.01272699217099258	-0.2993759187670076	0.05425338172291223
1.3254943219035265	0.9068517595364651	0.02077403182155787	0.07684669825493361	0.012077521155305249	-0.30013016121699965	0.051583895972269644
1.3291299242167434	0.9068944917463523	0.01968156633021005	0.07702937701472584	0.011430195944486216	-0.3008454996887763	0.04890837239121994
1.3327566798826513	0.9069347760005899	0.018589235256560522	0.07720189729322359	0.010784917671498128	-0.3015219705610031	0.04622717567060652
1.3363750480161185	0.906972635764602	0.01749705289066711	0.07736430722336184	0.010141586975605096	-0.3021596093289339	0.04354067101518842
1.339985487776881	0.9070080932050072	0.016405031497732155	0.0775166526926062	0.009500102951091858	-0.3027584517723334	0.040849219511392136
1.3435884529353501	0.9070411691444783	0.01531318307372324	0.0776589770945765	0.00886036421981565	-0.30331853293303823	0.03815318234203265
1.3471843936657542	0.9070718830968075	0.014221518922625784	0.07779132142727659	0.008222268715507434	-0.3038398874528792	0.03545291965822928
1.350773761608454	0.9071002533197502	0.013130048231012268	0.07791372447194468	0.007585712887512412	-0.30432255023328214	0.03274878695415251
1.3543570022264488	0.9071262967601281	0.01203878049982965	0.07802622251045853	0.006950593156837921	-0.30476655527768776	0.030041140989571266
1.3579345588778031	0.9071500291019631	0.010947724420704028	0.07812884948947155	0.006316805290751579	-0.305171936294524	0.02733033692745631
1.3615068735818472	0.9071714647801535	0.00985688775029594	0.078221637039407	0.0056842443631852126	-0.3055387267309136	0.024616727932748522
1.3650743868087418	0.90719061698618	0.008766277481023717	0.07830461446190444	0.005052804886563937	-0.3058669596831529	0.02190066550957874
1.3686375352708622	0.9072074976656396	0.007675900623473314	0.07837780868464603	0.004422381295349686	-0.3061566676792245	0.019182501369142155
1.3721967540351712	0.90722211754037	0.0065857636675598075	0.07844124432562867	0.0037928676632017085	-0.3064078828958286	0.01646258601130433
1.3757524779936716	0.9072344861203973	0.0054958722359167754	0.07849494371641975	0.003164157533142208	-0.30662063721532756	0.013741267779616982
1.379305139898661	0.90724461170148	0.0044062317889331975	0.07853892686575722	0.002536144354055862	-0.30679496204802187	0.011018894543021625
1.3828551695622282	0.9072525013721293	0.003316847974148464	0.07857321146708782	0.001908721709834504	-0.3069308883300239	0.008295814496171727
1.3864029965857931	0.9072581610280007	0.0022277258912231463	0.0785978129410427	0.001281782923808277	-0.30702844666156665	0.005572374249435866
1.389949049609888	0.9072615953735755	0.0011388704229697115	0.07861274442555548	0.0006552212776316242	-0.307087667239633	0.0028489195821855915
1.3934937582046196	0.9072628079265854	0.00005028575547663845	0.07861801678070447	0.00002892976277937289	-0.30710857985072204	0.00012579417010953305
1.3970375479554324	0.90726180101924	-0.0010380230123969575	0.07861363858246635	-0.0005971979662768875	-0.3070912138214634	-0.0025966564597265695
1.4005812758558334	0.9072585752791281	-0.0021261834505137715	0.07859961385718621	-0.0012233444408026608	-0.3070355890108244	-0.005318419088029823
1.4041258857800691	0.9072531289164959	-0.0032143497460319385	0.07857593898059095	-0.0018497074550170743	-0.3069417035013001	-0.008039547222711189
1.4076718041683667	0.9072454589481036	-0.0043025169723962895	0.07854260800355306	-0.002476393219786439	-0.3068095547266845	-0.010759696446533549
1.411219455814133	0.9072355612168517	-0.005390679393534267	0.07849961274458517	-0.0031035074079993445	-0.306639139844431	-0.013478520502984887
1.4147692687940197	0.9072234303779741	-0.0064788318771424915	0.07844694273977307	-0.0037311559408858327	-0.30643045554443105	-0.016195674901582024
1.418321671122398	0.9072090599025942	-0.007566968767896578	0.07838458527093572	-0.004359444311323639	-0.3061834981696991	-0.0189108141740605
1.4218770911640644	0.9071924420749854	-0.008655083914302185	0.07831252536916974	-0.00498847757061029	-0.3058982637410614	-0.021623592017165235
1.4254359560867302	0.9071735679991522	-0.00974317009598767	0.07823074586148113	-0.005618359967556429	-0.30557474815380137	-0.02433365994391743
1.4289987007481817	0.9071524275459244	-0.010831221639182606	0.0781392271625059	-0.006249196433946665	-0.30521294636767937	-0.027040673873248555
1.4325657537567869	0.9071290094233315	-0.011919230053960093	0.07803794760306564	-0.006881090028688461	-0.30481285372194594	-0.029744283344177152
1.436137548384149	0.9071033011129395	-0.013007187268385314	0.07792688318074363	-0.007514143779651531	-0.304374464965426	-0.03244413965158886
1.439714520455805	0.9070752888707739	-0.014095084878034502	0.07780600759329609	-0.008148460220146684	-0.3038977744075572	-0.03513989405355824
1.443297107904102	0.9070449577215081	-0.015182913903997248	0.07767529224564171	-0.008784141218059682	-0.303382775966189	-0.03783119725023492
1.4468857494488927	0.9070122914624426	-0.016270664287177276	0.07753470630169784	-0.009421287648400696	-0.30282946339296646	-0.040517698217822355
1.45048088456491	0.906977272659481	-0.017358324775386694	0.0773842167041508	-0.010059999292024679	-0.30223783037253643	-0.04319904402448323
1.4540829560041681	0.9069398826158177	-0.01844588358120073	0.0772237880797422	-0.0107003751869124	-0.301607870172795	-0.045874881546428374
1.4576924115834236	0.906900101339186	-0.019533328808600106	0.07705338264202917	-0.011342513848653861	-0.3009395752888027	-0.04854485859872123
1.4613096985784868	0.9068579075907098	-0.020620646651028564	0.07687296044661189	-0.011986512173743392	-0.30023293847030336	-0.05120861959784904
1.4649352649079084	0.9068132788695645	-0.021707821645509977	0.07668247937267095	-0.01263246554651523	-0.2994879526721831	-0.05386580630430112
1.468569565745365	0.9067661913209675	-0.0227948385437078	0.07648189478099904	-0.013280468913014223	-0.2987046097431719	-0.05651606249806524
1.4722130577077608	0.9067166197914707	-0.023881680449685475	0.07627115980442364	-0.013930615640150468	-0.2978829015910888	-0.059159029518825415
1.475866200164572	0.9066645378029735	-0.02496832909934584	0.07605022529307251	-0.0145829976398454	-0.29702281999547564	-0.0617943470634517
1.4795294555920342	0.9066099175361746	-0.026054764849863462	0.07581903980291388	-0.015237705320898914	-0.2961243565903225	-0.06442165327445441
1.4832032897156184	0.9065527298159977	-0.027140966603811722	0.07557754959547962	-0.01589482750057191	-0.29518750289052215	-0.06704058467321984
1.4868881726345087	0.9064929440802133	-0.02822691202038803	0.075325698569586	-0.01655445148932507	-0.2942122500550302	-0.0696507767869485
1.4905845772299857	0.9064305283903894	-0.02931257692241481	0.07506342837442263	-0.017216662686788366	-0.29319858935300036	-0.0722518628432294
1.4942929838741925	0.9063654493365444	-0.0303979365523833	0.07479067807871222	-0.017881545303346538	-0.29214651091367516	-0.07484347690129269
1.4980138698235894	0.9062976722071301	-0.031482962339391844	0.07450738495539354	-0.01854918033337176	-0.29105600678087645	-0.07742524625906091
1.5017477224412739	0.9062271607436363	-0.032567625643203625	0.07421348352714136	-0.019219647796853756	-0.28992706725526374	-0.07999680053751032
1.5054950292141984	0.9061538773038121	-0.03365189470779055	0.07390890632629345	-0.019893024816894343	-0.2887596838461135	-0.08255776456379053
1.5092562874229514	0.9060777826610373	-0.03473573733348581	0.07359358313886513	-0.020569387220997708	-0.2875538463929466	-0.08510776484594285
1.5130319930775773	0.9059988362052015	-0.035819117541624264	0.07326744192088781	-0.021248807413698816	-0.286309546598155	-0.08764642185128688
1.5168226475232764	0.9059169958013185	-0.036901997356201886	0.07293040829318813	-0.02193135542007254	-0.2850267761045049	-0.09017335439218468
1.5206287606058424	0.9058322176992751	-0.03798433755904762	0.07258240525751244	-0.02261709931006251	-0.28370552543710725	-0.09268818153108964
1.5244508445385265	0.9057444566474441	-0.039066095791887405	0.0722233537536116	-0.023306103943873155	-0.28234578614055755	-0.09519051831479403
1.528289415070707	0.9056536658566616	-0.04014722675763124	0.07185317259870941	-0.023998431026813496	-0.2809475505516297	-0.09767997644923827
1.5321449954663062	0.9055597968904133	-0.04122768319687097	0.07147177813108517	-0.024694139667890292	-0.27951081045907367	-0.10015616673681689
1.5360181140258458	0.9054627997027421	-0.04230741503336395	0.07107908446056022	-0.025393285770208354	-0.2780355580590701	-0.102618697284121
1.5399093013116032	0.9053626226946613	-0.04338636845697042	0.07067500379059026	-0.026095921362132832	-0.27652178716004183	-0.10506717162456058
1.5438190959385438	0.9052592125532359	-0.04446448738628434	0.07025944586360452	-0.026802095470586613	-0.2749694910925893	-0.10750119226450633
1.547748038622874	0.9051525143897575	-0.04554171166604623	0.06983231861599858	-0.027511852869877482	-0.27337866515012865	-0.10992035681382757
1.5516966778151644	0.9050424715768658	-0.046617978467709535	0.06939352762205474	-0.028225234917936652	-0.2717493044916873	-0.11232426138091842
1.5556655694687482	0.9049290257320116	-0.04769322205003928	0.0689429761329068	-0.02894227932887829	-0.27008140427692834	-0.11471250023293236
1.5596552704593034	0.9048121168908451	-0.04876737181536999	0.06848056586651813	-0.029663018793478563	-0.2683749625615615	-0.11708466171834726
1.5636663436073877	0.904691683357302	-0.04984035352578719	0.06800619650920238	-0.03038748169145197	-0.2666299784001221	-0.11944033125588803
1.5676993591636927	0.9045676616429343	-0.0509120895299124	0.0675197655802387	-0.031115692159768997	-0.26484645130717965	-0.1217790920772343
1.5717548909186305	0.9044399865718428	-0.051982497557850935	0.06702116894701911	-0.03184766918535753	-0.26302438309632337	-0.12410052285377088
1.575833519193937	0.9043085911794644	-0.053051491354429235	0.06651030052860188	-0.0325834269360366	-0.2611637767245811	-0.12640419936860484
1.5799358284608456	0.9041734067783733	-0.05411897988502707	0.06598705265331276	-0.03332297411675541	-0.2592646375221928	-0.12868969308892195
1.584062406762916	0.9040343629743759	-0.05518486703163422	0.06545131621683199	-0.034066313647973245	-0.25732697366844787	-0.13095657084243073
1.5882138465768532	0.9038913876365122	-0.056249051662518514	0.06490298066032452	-0.03481344259925998	-0.25535079600064814	-0.1332043953054254
1.5923907502115937	0.9037444067032913	-0.05731142884115735	0.0643419333260952	-0.03556435293354218	-0.25333611558595737	-0.13543272786431254
1.5965937191555273	0.9035933445490324	-0.0583718869346149	0.0637680609550409	-0.036319029359598146	-0.2512829489855251	-0.13764112285632543
1.6008233594805097	0.9034381238047086	-0.059430308853278865	0.06318124908436644	-0.03707745007224275	-0.24919131592165095	-0.13982913057721072
1.6050802842325587	0.9032786652701789	-0.06048657247971429	0.06258138180531876	-0.03783958694271162	-0.24706123826033086	-0.14199629851643564
1.6093651069251345	0.9031148881608154	-0.06154054888709322	0.061968342776711614	-0.038605404112236716	-0.24489274343906575	-0.14414216806400776
1.6136784433231979	0.9029467100596001	-0.06259210265410713	0.06134201511360536	-0.039374858072582085	-0.24268586384729882	-0.14626627559993516
1.618020916726771	0.9027740467228043	-0.0636410929993417	0.060702280737062894	-0.04014789836371343	-0.240440634318976	-0.14836815518566612
1.622393148869254	0.9025968124521375	-0.06468737141841	0.06004902182557512	-0.04092446570461762	-0.2381570970027961	-0.15044733421689596
1.6267957637763837	0.9024149199712079	-0.06573078250257436	0.05938212040741191	-0.04170449243840127	-0.2358352996419602	-0.1525033355472283
1.631229388655351	0.9022282804128582	-0.06677116401273644	0.05870145836690071	-0.04248790244307559	-0.23347529531111774	-0.15453567807642238
1.6356946519619295	0.9020368034271874	-0.06780834628976892	0.058006917885117554	-0.04327461054256179	-0.23107714364065576	-0.1565438760441372
1.6401921778003972	0.901840397463179	-0.06884215085540318	0.0572983824886136	-0.0440645212806554	-0.22864091408028803	-0.1585274368307813
1.6447225931289995	0.9016389695056293	-0.06987239199436986	0.05657573611179323	-0.04485752995395143	-0.22616668227544867	-0.1604858645403343
1.6492865233916911	0.9014324253095066	-0.07089887564458158	0.05583886395629404	-0.04565352160659051	-0.2236545326297785	-0.1624186583619126
1.6538845931015071	0.9012206694284981	-0.07192139945008205	0.05508765259013363	-0.046452370902637895	-0.22110455820862396	-0.16432531319897162
1.6585174235745235	0.9010036053789794	-0.07293975218592136	0.05432199051558843	-0.04725394150806157	-0.2185168622061459	-0.16620531912941908
1.6631856302121388	0.9007811358403071	-0.07395371312454446	0.05354176884005862	-0.04805808541002461	-0.2158915596998039	-0.16805816081350494
1.667889827247044	0.9005531625074388	-0.07496305304171422	0.05274688070961722	-0.048864643532643755	-0.2132287752016471	-0.16988331991324818
1.6726306158013615	0.9003195867535504	-0.075967531638466	0.051937223555982105	-0.04967344349711447	-0.21052864961509787	-0.17168027100869473
1.6774086017403576	0.9000803088505699	-0.07696690135399846	0.05111269630369772	-0.050484302496799464	-0.20779133028968727	-0.17344848904940596
1.6822243744796794	0.8998352291100922	-0.07796090288638273	0.050273203227689835	-0.05129702351344198	-0.2050169832509495	-0.1751874419193016
1.6870785188170294	0.8995842474109538	-0.07894926774875093	0.049418652190135665	-0.052111397189623425	-0.20220578662938396	-0.17689659561977494
1.6919716107842662	0.8993272635193076	-0.07993171744966	0.04854895560601357	-0.05292720098924411	-0.1993579331606871	-0.17857541339891847
1.6969042143143738	0.8990641773896626	-0.08090796291078055	0.04766403130224222	-0.05374419853178287	-0.19647363225075432	-0.1802233553657416
1.7018768777306044	0.8987948894965335	-0.08187770391625854	0.04676380343884304	-0.05456213893604659	-0.1935531121630446	-0.1818398782180004
1.7068901400393823	0.8985193006449977	-0.08284063050235832	0.045848201660801495	-0.05538075780304176	-0.1905966164237051	-0.18342443820243218
1.7119445308396046	0.8982373121136861	-0.0837964230477716	0.044917161365749796	-0.05619977714241094	-0.18760440388477587	-0.18497649178880657
1.7170405549754377	0.8979488266726454	-0.08474474955734367	0.04397062681415935	-0.05701890287523613	-0.18457675783882105	-0.1864954918529712
1.7221787064352196	0.897653747989572	-0.08568526854414663	0.043008548874789276	-0.0578378271236284	-0.1815139778195402	-0.18798089299140755
1.7273594630525373	0.8973519810982026	-0.08661762824370263	0.042030886273942046	-0.05865622739308005	-0.1784163826917246	-0.18943215077209888
1.7325832787666138	0.8970434330421402	-0.08754146550819655	0.04103760735047827	-0.059473765442961395	-0.17528431523031401	-0.19084872059463692
1.7378505969312095	0.8967280122916722	-0.08845640848137377	0.040028687820755325	-0.06029008950035739	-0.172118134063161	-0.19223006236294846
1.7431618318216655	0.8964056300425249	-0.08936207366055511	0.03900411457969253	-0.06110483152545473	-0.16891822463893008	-0.19357563649941922
1.748517381640375	0.8960761996583447	-0.0902580685438187	0.03796388350289578	-0.06191760943735822	-0.1656849912709059	-0.19488490847321777
1.7539176222757331	0.895739637260298	-0.09114399091291744	0.036908000908833526	-0.06272802637169299	-0.16241886069484793	-0.19615734814925223
1.759362905778131	0.8953958620504039	-0.09201942900014867	0.035836484126973135	-0.06353567072718957	-0.1591202827750581	-0.19739243047911692
1.7648535680787447	0.8950447960501794	-0.09288396313823676	0.03474936022840699	-0.06434011760715327	-0.15578972557181633	-0.19858963820558082
1.7703899087116661	0.8946863656281188	-0.09373716300005541	0.03364667028098575	-0.06514092618399048	-0.15242768735463255	-0.1997484583810142
1.775972210586997	0.8943205004854937	-0.09457859122920087	0.03252846568581923	-0.06593764300524754	-0.14903468430460423	-0.20086838776143429
1.7816007305620007	0.8939471344973713	-0.09540780243034809	0.03139481026083307	-0.06672980102512074	-0.14561125588779716	-0.2019489316414344
1.7872757057688278	0.8935662055357099	-0.09622434460346148	0.030245779174075844	-0.06751692094905652	-0.14215796064029007	-0.20298960595260016
1.7929973364305751	0.8931776568688363	-0.09702775719774194	0.029081462618664174	-0.06829850934568457	-0.13867538623508702	-0.20398993497666065
1.7987658104899005	0.8927814357529971	-0.09781757518841853	0.02790196100429371	-0.06907406258845404	-0.1351641340846527	-0.20494945666331957
1.8045812801452836	0.8923774952673275	-0.09859332631654587	0.02670738989005553	-0.0698430642035591	-0.1316248331917788	-0.2058677192519455
1.8104438768075424	0.8919657935433978	-0.09935453375627465	0.025497877088861153	-0.07060498751139131	-0.1280581306020361	-0.20674428461287864
1.8163536959934974	0.8915462950692804	-0.10010071473244639	0.02427356591397319	-0.0713592942951939	-0.12446470013480092	-0.20757872666328747
1.8223108188816652	0.8911189694156939	-0.10083138390467725	0.023034610843853106	-0.07210543826244142	-0.12084522880174357	-0.20837063520490598
1.8283152884665574	0.8906837931694133	-0.10154605097235007	0.02178118256051497	-0.07284286270542543	-0.11720043082771608	-0.20911961316651587
1.8343671214147996	0.8902407493418764	-0.10224422286253086	0.0205134655875214	-0.07357100279202608	-0.11353103994832972	-0.2098252789848797
1.840466308296357	0.8897898275839852	-0.1029254043912994	0.019231658302057912	-0.07428928635641958	-0.1098378087810369	-0.21048726713759458
1.8466128045122903	0.889331025092292	-0.10358909794068252	0.017935974892064003	-0.07499713365304428	-0.1061215138194046	-0.2111052277179803
1.852806537122876	0.8888643463435453	-0.10423480497447443	0.016626643960841004	-0.07569395904856016	-0.102382950784335	-0.21167882780296732
1.8590473955796831	0.8883898040222978	-0.10486202582243456	0.015303910501631709	-0.07637917088646053	-0.09862293970328775	-0.21220775114461252
1.8653352472853113	0.8879074180650252	-0.10547026203639417	0.01396803259893062	-0.07705217415219744	-0.09484231501166172	-0.21269170006209437
1.8716699091978652	0.8874172180480774	-0.10605901439891084	0.012619287431217352	-0.07771236838287625	-0.09104194211499034	-0.21313039368778575
1.8780511702276244	0.8869192416976014	-0.10662778601668263	0.011257966480090888	-0.07835915115792275	-0.08722270335615208	-0.21352357041136114
1.884478776782085	0.8864135362106615	-0.10717608183650212	0.009884378539572497	-0.07899191765483057	-0.08338550614196315	-0.2138709873954657
1.8909524396636508	0.8859001579190651	-0.10770341019771973	0.008498848159104736	-0.0796100624851986	-0.07953127824251953	-0.21417242161653327
1.897471825998814	0.8853791731138827	-0.10820928309889898	0.007101717256433451	-0.08021298006640296	-0.07566097202873581	-0.21442767001966664
1.9040365500179262	0.8848506589769001	-0.1086932165743509	0.005693346962908949	-0.08080006505633638	-0.07177556930302245	-0.2146365499551996
1.910646197495277	0.8843147017874894	-0.10915473357616388	0.004274112217627292	-0.08137071583221887	-0.06787606619036135	-0.21479890067439714
1.9173002896993945	0.8837713999833694	-0.10959336241900508	0.0028444093084149134	-0.0819243325903222	-0.06396349381390735	-0.214914582888173
1.9239983154432037	0.8832208617065774	-0.11000864016212399	0.0014046487682608231	-0.08246032148072605	-0.06003889869983641	-0.21498348029144423
1.9307397015929417	0.8826632073308157	-0.1104001117867871	-0.00004473854504582868	-0.08297809351441987	-0.05610335943089311	-0.21500549969648775
1.9375238345283874	0.8820985678059313	-0.11076733272745122	-0.0015033063488155785	-0.08347706771333328	-0.05215797333444963	-0.21498057200411164
1.9443503842052416	0.8815270575081042	-0.11110988548143823	-0.0029706629000607644	-0.08395669460691399	-0.048203668518779295	-0.2149086480263351
1.9512189322794546	0.8809488049229864	-0.1114273577220622	-0.0044463912752870744	-0.08441642780986759	-0.044241421238532745	-0.21478969556600627
1.9581287193519223	0.880363974277888	-0.11171933402722727	-0.005929995384595031	-0.0848557103405892	-0.04027239977462506	-0.21462370847103893
1.9650789288978023	0.8797727420084328	-0.11198541312153952	-0.007420961439786498	-0.08527399751507479	-0.036297798122508045	-0.21441070739041085
1.9720687100712875	0.879175294802233	-0.11222520991986468	-0.00891876329759093	-0.08567075974549851	-0.03231882214826859	-0.21415073963303427
1.979097155725621	0.8785718314148185	-0.112438355748699	-0.010422858221381283	-0.08604548254779808	-0.028336701405470774	-0.2138438802130873
1.986163323367327	0.8779625607995895	-0.11262450012750069	-0.011932691876522374	-0.08639766905438731	-0.02435267643592492	-0.21349023144482743
1.9932662383648727	0.8773477017045583	-0.11278331167566599	-0.013447699529914363	-0.08672684127995348	-0.02036799633329938	-0.21308992277802524
2.0004048923121673	0.876727482660896	-0.11291447884954502	-0.014967306231401249	-0.08703254109545493	-0.016383919053511678	-0.21264311083283904
2.007578245162136	0.8761021416220992	-0.11301771075029718	-0.016490927817894414	-0.08731433135023296	-0.01240170960256768	-0.2121499792303321
2.014785235267512	0.8754719248838546	-0.11309273793120747	-0.01801797360255754	-0.08757179718708866	-0.008422633899739254	-0.211610737736407
2.0220247933787876	0.8748370856197013	-0.11313931296589444	-0.01954784988054556	-0.08780454722939121	-0.004447950651576363	-0.21102562072515496
2.0292958405302324	0.8741978837984979	-0.11315721065793363	-0.021079960001274503	-0.08801221399888869	-0.0004789122585484532	-0.2103948866157321
2.0365972835681383	0.8735545862990128	-0.11314622829219652	-0.022613703954233896	-0.08819445428515063	0.003483233038155273	-0.2097188176477377
2.043928047408275	0.8729074637702419	-0.11310618570201815	-0.02414848565106501	-0.08835095029053507	0.0074372588481603115	-0.20899771613008578
2.0512870656964384	0.8722567911324122	-0.11303692502843192	-0.025683711400941982	-0.08848140937300206	0.011381955451218853	-0.2082319040730179
2.058673294989509	0.8716028459988792	-0.11293831032641223	-0.027218793291561315	-0.08858556423963904	0.015316137277328005	-0.20742172055589683
2.066085723500743	0.8709459075691167	-0.11281022692803606	-0.028753151362410013	-0.08866317274485422	0.01923864721629353	-0.206567519323922
2.073523368731876	0.8702862565071059	-0.11265258084709096	-0.030286213423824464	-0.08871401740389027	0.02314835490319342	-0.20566966754190852
2.0809853000186678	0.8696241726158185	-0.11246529755749005	-0.03181741996302667	-0.08873790495663426	0.027044167996832798	-0.20472854149394473
2.088470619353715	0.8689599362207817	-0.11224832153001632	-0.03334622039130469	-0.08873466550073182	0.03092502139295755	-0.20374452723484254
2.09597847831206	0.8682938263640422	-0.11200161495738957	-0.03487207668906023	-0.08870415180094622	0.034789885351035395	-0.2027180169079939
2.1035080942033817	0.867626119081884	-0.1117251561151298	-0.03639446676029963	-0.08864623821109786	0.03863777283171738	-0.20164940472259005
2.11105870516825	0.8669570911149458	-0.11141893994658213	-0.03791287539926742	-0.0885608200242395	0.042467715586198634	-0.20053909165677816
2.118629602244616	0.8662870168043416	-0.11108297612133311	-0.039426800868866366	-0.08844781249105903	0.04627877985099688	-0.1993874797135653
2.126220125415662	0.8656161682018415	-0.11071728816513439	-0.04093575409410311	-0.08830714985912103	0.05007006336897001	-0.19819497102073028
2.133829649339719	0.8649448161055396	-0.1103219132428238	-0.042439255816625644	-0.08813878473246003	0.053840687390522696	-0.1969619688234898
2.1414576021794893	0.8642732281867672	-0.10989690036441804	-0.04393684030275209	-0.08794268681844851	0.05758980520417541	-0.1956888733592281
2.149103464006291	0.8636016689472656	-0.10944230942751056	-0.045428054909674005	-0.08771884189779866	0.061316600284783127	-0.19437608080438082
2.1567667295026536	0.8629304028181434	-0.10895821262885577	-0.046912452739441786	-0.08746725206170025	0.06502026728068462	-0.19302398871956744
2.164446955527131	0.8622596898184268	-0.10844469088260109	-0.04838960183452327	-0.08718793350337718	0.06870003440393901	-0.19163298703346568
2.1721437285306977	0.8615897882703626	-0.10790183499523871	-0.049859078711140856	-0.08688091663832492	0.07235514672576417	-0.19020346281580566
2.1798566676613063	0.8609209543863081	-0.1073297448574928	-0.051320468878516046	-0.08654624530451924	0.07598486700622108	-0.18873579913280644
2.1875854147793503	0.8602534430027282	-0.10672852961859791	-0.052773364862118	-0.08618397653521803	0.07958847036750598	-0.1872303764352881
2.195329647448017	0.8595875063333993	-0.10609830617376192	-0.054217368566946075	-0.08579417934604838	0.08316524978905439	-0.18568756962111677
2.2030890615123737	0.8589233953611775	-0.1054392000182446	-0.05565208790623387	-0.08537693494406516	0.08671450741557833	-0.18410775104333918
2.210863386216579	0.8582613584347702	-0.1047513435454267	-0.057077139517765337	-0.08493233538401934	0.09023556099496424	-0.1824912871685495
2.2186523557988767	0.8576016435921029	-0.10403487811255908	-0.05849214345051227	-0.0844604846307141	0.09372773049396202	-0.1808385441976726
2.226455724700745	0.8569444971508066	-0.10328995246993468	-0.05989672593540321	-0.08396149734016388	0.0971903447507364	-0.17914988490163888
2.2342732679863286	0.8562901635832083	-0.1025167223649245	-0.06129051937315051	-0.08343549835609007	0.1006227412568442	-0.17742566837882442
2.2421047624152073	0.8556388870049207	-0.10171535215687796	-0.06267315890963483	-0.08288262360158333	0.10402425757413647	-0.17566625420547655
2.2499499856530605	0.8549909111136529	-0.10088601487422706	-0.06404428235932574	-0.08230301997916417	0.10739423104822483	-0.173872002874808
2.2578087286341324	0.8543464780519511	-0.10002889082964775	-0.0654035324007082	-0.08169684424954159	0.11073200411693371	-0.1720432731689013
2.2656807847143527	0.8537058291993073	-0.09914416863486436	-0.06675055468485988	-0.08106426357341598	0.11403691958536885	-0.17018042477697082
2.273565945561392	0.8530692053856221	-0.09823204564220184	-0.06808499719603624	-0.08040545569123478	0.11730831901053168	-0.16828381953972146
2.2814639952522406	0.8524368472323279	-0.09729272868076905	-0.06940650936211973	-0.07972060933863843	0.12054554049590777	-0.16635382322792858
2.2893747196608993	0.8518089942603658	-0.09632643301041514	-0.07071474375065609	-0.07900992337265918	0.1237479228360092	-0.16439080362624817
2.2972978853554573	0.8511858864241365	-0.09533338496016565	-0.07200935270632271	-0.07827360859988232	0.12691479728616528	-0.1623951361344149
2.305233257005794	0.8505677625655472	-0.094313819952844	-0.07328999142171211	-0.07751188623422565	0.13004549509913982	-0.16036719991578666
2.313180588444525	0.8499548609653486	-0.09326798370049409	-0.0745563166328802	-0.0767249886773539	0.1331393443577605	-0.15830738052535265
2.3211396114836034	0.8493474200216751	-0.09219613386475317	-0.07580798507872767	-0.0759131606879532	0.13619566625397736	-0.1562160733144518
2.329110055359288	0.8487456765701175	-0.09109853764590506	-0.07704465682880425	-0.07507665748075466	0.13921378326810388	-0.15409367884610667
2.3370916176188317	0.8481498679012265	-0.0899754759121409	-0.07826599099325458	-0.07421574778137893	0.1421930087548738	-0.1519406110664835
2.3450839886191175	0.8475602296925272	-0.08882724005551278	-0.07947164984504029	-0.07333071136304391	0.1451326570752633	-0.14975729132349958
2.3530868363641098	0.8469769969366602	-0.0876541342691085	-0.08066129678010671	-0.07242184070865636	0.1480320386948956	-0.14754415289545134
2.361099800753576	0.8464004041111326	-0.08645647665466226	-0.08183459585271712	-0.07148944181019293	0.15089045914111412	-0.1453016431553198
2.369122507947399	0.84583068389038	-0.08523459731617343	-0.08299121427636723	-0.07053383262252483	0.1537072251913313	-0.14303022009225
2.377154567536163	0.8452680671305492	-0.08398883888135122	-0.08413082231886769	-0.06955534338263053	0.15648164471393003	-0.14073035347685797
2.3851955526750213	0.8447127840029744	-0.08271955976685562	-0.08525309088448653	-0.06855431910521334	0.1592130208905924	-0.1384025310168279
2.3932450248701778	0.8441650619873128	-0.08142713051732295	-0.08635769545798042	-0.06753111664059867	0.16190066193400113	-0.13604725172116824
2.4013025222441713	0.8436251264391124	-0.0801119357296657	-0.08744431482663534	-0.06648610610790705	0.1645438780968223	-0.13366502962605595
2.4093675607912655	0.843093200231897	-0.0787743739740112	-0.088512631680206	-0.06541967075971579	0.16714198326049903	-0.13125639380913295
2.4174396357545667	0.8425695033955847	-0.0774148576513161	-0.08956233321566379	-0.06433220679193768	0.16969429654167623	-0.12882188831271096
2.4255182292322273	0.8420542523670286	-0.07603381173451691	-0.09059311251512166	-0.06322412225263233	0.1722001457841839	-0.12636207010578007
2.4336027994384937	0.8415476604288543	-0.07463167557899662	-0.09160466754308175	-0.06209583840594852	0.17465886526940014	-0.12387751254980135
2.4416927932745693	0.8410499366539662	-0.07320890074334235	-0.09259670313632033	-0.060947787897710465	0.17706980070896874	-0.12136880175547468
2.4497876449632776	0.8405612857687431	-0.07176595110690516	-0.09356893115188586	-0.05978041475363222	0.1794323097652722	-0.11883653707889212
2.4578867784222305	0.840081907789041	-0.07030330231006646	-0.0945210710709558	-0.05859417383186445	0.18174576368648454	-0.11628133042929291
2.4659896031076145	0.8396119980495681	-0.06882144234581646	-0.09545284982378952	-0.0573895312091031	0.1840095470551804	-0.11370380759819239
2.4740955273267415	0.8391517462240676	-0.06732086893719419	-0.09636400361930743	-0.0561669619551404	0.18622306241304112	-0.11110460400239565
2.482203960831329	0.8387013360349873	-0.06580208874188445	-0.09725427840231583	-0.05492694937721161	0.18838573155582392	-0.1084843636775023
2.4903143090494235	0.8382609454368644	-0.06426561810749801	-0.09812342937983821	-0.0536699855327628	0.1904969945722801	-0.10584374094803742
2.4984259786727034	0.8378307461668292	-0.06271198170451495	-0.09897122180537737	-0.052396570014762577	0.19255631194349324	-0.10318339842535862
2.506538390039732	0.8374109029958762	-0.06114170975838083	-0.09979743235200916	-0.05110720757956461	0.19456316807596782	-0.10050400265531761
2.514650965660853	0.8370015742716143	-0.059555339818297165	-0.10060184794531167	-0.04980240949343928	0.1965170686678051	-0.097806227544553
2.522763146416629	0.8366029110376298	-0.0579534131694639	-0.10138426740505611	-0.04848269048573449	0.19841754489995148	-0.09509074863798038
2.5308743855063223	0.8362150573380832	-0.05633647551647254	-0.10214450075970644	-0.04714856920911217	0.2002641519764735	-0.09235824469548767
2.538984155539559	0.8358381498813111	-0.054705075084395025	-0.10288236982770958	-0.04580056657910108	0.20205647074285638	-0.08960939487493334
2.5470919502694205	0.8354723180079126	-0.05305976174187236	-0.10359770820669154	-0.04443920495564286	0.20379410786633353	-0.086844877658432
2.555197286459056	0.835117683676989	-0.05140108608949713	-0.1042903612343958	-0.04306500729976512	0.2054766959469583	-0.08406536971519085
2.5632997091048173	0.8347743613376367	-0.04972959784704856	-0.10496018618046321	-0.041678495752274086	0.20710389418803118	-0.08127154358778588
2.5713987876537194	0.8344424582166006	-0.04804584608508379	-0.1056070516329116	-0.040280191745279	0.20867538710803427	-0.07846406845913861
2.5794941189387295	0.8341220743228865	-0.0463503780981841	-0.10623083744547161	-0.03887061499487313	0.21019088461187624	-0.07564360862543083
2.5875853337097703	0.8338133023516902	-0.0446437375081379	-0.10683143488675013	-0.03745028185580459	0.21165012254882934	-0.07281082068789665
2.5956720936535045	0.8335162279959516	-0.04292646435821779	-0.10740874600230782	-0.03601970533552596	0.21305286135381363	-0.06996635404855954
2.603754089036539	0.8332309302200337	-0.04119909512359235	-0.1079626830589161	-0.034579395048139214	0.2143988848829795	-0.06711085123363904
2.6118310472109365	0.8329574811614467	-0.039462160420794486	-0.10849316871760317	-0.03312985525593171	0.21568800101442312	-0.0642449443945064
2.619902729024838	0.8326959464976005	-0.037716185300067845	-0.10900013530905384	-0.03167158506780712	0.21692004006157678	-0.061369256071508185
2.6279689244378965	0.8324463858130686	-0.035961689766270226	-0.10948352411537854	-0.030205078838463233	0.21809485319506147	-0.05848440029819489
2.636029457955702	0.8322088526529621	-0.034199187203875915	-0.109943285265788	-0.028730824823306085	0.21921231234928729	-0.05559098023218362
2.6440841867642573	0.8319833948294555	-0.032429184399101176	-0.11037937714614802	-0.027249305172194715	0.22027230894024813	-0.0526895884005767
2.6521329983421933	0.8317700547310767	-0.030652181717504775	-0.1107917658081644	-0.025760996060496498	0.22127475257454218	-0.04978080717364555
2.660175809719243	0.8315688695758265	-0.028868672956645306	-0.11118042449141446	-0.024266367554641788	0.22221957002464665	-0.04686520868162026
2.6682125707062214	0.8313798715716306	-0.027079144342131364	-0.11154533332766475	-0.022765882764614026	0.22310670463923232	-0.04394335331368203
2.6762432559899745	0.8312030883465551	-0.025284076026201936	-0.11188647852713232	-0.021259999099221497	0.2239361144858305	-0.04101579228644074
2.684267867875294	0.8310385431006901	-0.023483941258478865	-0.11220385210499943	-0.01974916757594107	0.22470777179852378	-0.03808306638594821
2.692286435169053	0.8308862548558321	-0.021679206435919224	-0.11249745142084834	-0.01823383287166604	0.22542166196258434	-0.03514570613095157
2.700299008496515	0.8307462387569159	-0.019870331987566808	-0.11276727861999085	-0.01671443407913794	0.2260777822522549	-0.03220423327553
2.7083056632433413	0.8306185062165917	-0.018057771570475868	-0.11301334037832733	-0.015191404049464412	0.2266761412983353	-0.029259159546158015
2.716306495906148	0.8305030651779681	-0.016241972772709997	-0.11323564742005675	-0.013665170003549337	0.22721675799532148	-0.026310987817072435
2.7243016189940246	0.8303999203623963	-0.014423378178388487	-0.11343421406472315	-0.012136154452181266	0.22769966047178197	-0.023360213854774596
2.7322911632211095	0.8303090733935231	-0.012602424800873962	-0.11360905801248906	-0.010604774747595715	0.22812488563214595	-0.020407325399577677
2.7402752743735426	0.8302305229897975	-0.010779544742007922	-0.11376019999717016	-0.009071443667956317	0.22849247836913147	-0.017452803227294544
2.7482541152573647	0.8301642650896176	-0.008955164710574509	-0.11388766356828672	-0.00753656904471662	0.2288024910822819	-0.014497120350960596
2.756227855802806	0.8301102930649694	-0.007129708263887697	-0.11399147470199897	-0.006000555682870953	0.229054982772793	-0.011540745625611049
2.7641966775404483	0.8300685977789473	-0.005303594781125437	-0.11407166171130984	-0.004463804533660181	0.22925001885880775	-0.008584142048439665
2.772160772226291	0.8300391677006718	-0.003477239781529866	-0.11412825504452442	-0.002926712999575593	0.22938767071168828	-0.005627767233481596
2.7801203376903816	0.8300219890102764	-0.0016510558906247094	-0.11416128710141196	-0.0013896757859436413	0.22946801522820168	-0.002672074929241486
2.787314995056894	0.830016989794434	-9.65833749783096e-13	-0.1141708995493086	6.961599482643854e-12	0.2294913958712392	2.302359258105069e-12
