# Supplementary material for: Multi-orbit lunar GNSS constellation design with distant retrograde orbit and Halo orbit combination
Source: Sci Rep. 2023 Jun 22;13:10158. doi: 10.1038/s41598-023-37348-x (PMC10287729; doi:10.1038/s41598-023-37348-x)
Supplement: Supplementary file 1 — Supplementary Information. [file 41598_2023_37348_MOESM1_ESM.zip › supplement materials of the manuscript/Figure 3/Halo Orbit/L1S/952.csv]

Time (TU)	X (LU)	Y (LU)	Z (LU)	VX (LU/TU)	VY (LU/TU)	VZ (LU/TU)
0	0.8277308877372883	0	-0.09801909750715602	8.662572756042324e-16	0.21338050626578037	-2.9841981112973104e-15
0.003815319546463158	0.8277321704394549	0.0008141066748631558	-0.09801662184256259	0.0006723916368343264	0.2133741045634499	0.00129774471546543
0.011965158411117675	0.8277435024654946	0.0025528804522692307	-0.09799475010601204	0.002108452565812099	0.21331754773296827	0.0040695676692187295
0.020118659930985848	0.8277665486376942	0.004291736179851812	-0.09795026639451207	0.0035444662852374244	0.21320252128447736	0.006841807316526836
0.028276337105596322	0.8278013197163558	0.0060303053431932365	-0.09788314437945086	0.004980049909852111	0.21302895989508916	0.009614071716117627
0.03643843913125444	0.8278478238449692	0.007768161797713635	-0.09779335993634107	0.006414772705507393	0.2127968053328765	0.012385877687286807
0.044605210682149364	0.8279060666724443	0.009504877058687026	-0.09768089089201284	0.00784820173666307	0.21250600578606527	0.015156738991854204
0.05277688755925494	0.827976051259191	0.011240019348532705	-0.09754571718759521	0.009279901063566087	0.21215651625935428	0.01792616485593029
0.06095369425593106	0.8280577779650418	0.012973153064879995	-0.09738782107531602	0.01070943128922807	0.2117482990494929	0.020693659156415734
0.06913583657285975	0.8281512442551212	0.014703837217556236	-0.09720718747283624	0.012136348259401596	0.2112813246197676	0.02345871795202231
0.07732351498924982	0.8282564447232058	0.016431628273595796	-0.09700380389649375	0.013560205400358046	0.21075557137734838	0.026220834047692577
0.0855169035977642	0.828373370712846	0.018156075734572966	-0.09677766117137623	0.014980550067951934	0.2101710274502026	0.028979489938748597
0.09371616072256962	0.828502010278166	0.019876724438658018	-0.0965287534848084	0.016396925445697375	0.20952769075767907	0.03173416148678488
0.10192141839335708	0.8286423478587379	0.021593112425999095	-0.0962570789929609	0.01780886879170438	0.20882557050177677	0.034484314489514
0.11013278563281775	0.8287943641313549	0.023304771740321275	-0.09596264008609724	0.0192159121098786	0.20806468776670392	0.03722940593241396
0.11835034688301672	0.8289580357906603	0.025011228230215052	-0.09564544379246329	0.020617582002165794	0.20724507646737542	0.039968883626931455
0.12657415743589695	0.8291333352522343	0.02671200076079513	-0.09530550233413403	0.022013399043264093	0.20636678468090677	0.04270218488427863
0.13480424019769752	0.8293202303509305	0.02840660074669104	-0.09494283369466561	0.02340287742821511	0.20542987599866583	0.04542873568182419
0.14304058488466964	0.8295186840756513	0.030094532226920538	-0.09455746211917565	0.024785525072943383	0.20443443069373962	0.048147950678806326
0.15128314948567548	0.8297286543606763	0.03177529243409011	-0.09414941850798662	0.026160844126561198	0.20338054660354196	0.05085923401026323
0.1595318575887128	0.829950093779685	0.03344837154595007	-0.093718741003136	0.027528330820949635	0.20226834050070958	0.05356197874510576
0.16778659843063795	0.8301829493016099	0.03511325303055725	-0.09326547545950373	0.028887475814738387	0.2010979491560417	0.05625556727903187
0.17604721660069497	0.8304271617399435	0.03676941195245291	-0.09278967651852993	0.030237762883290234	0.1998695319474064	0.05893936840116407
0.18431352578639798	0.8306826658849498	0.03841631816162752	-0.0922914073586914	0.03157867160307252	0.19858327004223458	0.061612742238737715
0.19258529757756954	0.8309493899335051	0.04005343448959458	-0.09177074082005832	0.03290967596912789	0.1972393691186455	0.06427503710005576
0.2008622722536208	0.8312272555900796	0.04168021936989698	-0.0912277592276672	0.0342302466255099	0.19583805871847187	0.06692559347199241
0.2091441430946514	0.8315161773213	0.04329612425210728	-0.09066255587522662	0.03553984887155732	0.19437959587718814	0.06956373952759612
0.21743057377870276	0.8318160627158467	0.0449005975641544	-0.0900752343580129	0.03683794599503493	0.19286426319482455	0.0721887972742547
0.22572118168910427	0.8321268116910724	0.046493082026771826	-0.08946591016978069	0.038123997221265124	0.19129237274195277	0.07480007783822161
0.23401555735364174	0.8324483170052925	0.048073019005850606	-0.08883470975269817	0.039397461367135685	0.18966426338735665	0.077396888235862
0.24231325749995267	0.8327804638579154	0.04963984774406776	-0.08818177134135358	0.04065779635328025	0.18798030274925165	0.07997852976348208
0.25061380617533074	0.8331231297859756	0.05119300618519184	-0.08750724523668338	0.04190446001393571	0.1862408876705031	0.08254429896957763
0.2589167045082873	0.8334761849540968	0.052731933403631095	-0.08681129331386497	0.043136912196515415	0.18444644271483035	0.08509349127528135
0.2672214165766	0.8338394914687065	0.054256067584436254	-0.08609409046166562	0.04435461329728178	0.18259742364055012	0.08762539722506768
0.27552739108218105	0.8342129042325904	0.05576485064765801	-0.0853558229954199	0.045557028123205556	0.1806943130691765	0.09013930973090079
0.2838340604697972	0.8345962709141667	0.057257728610165294	-0.0845966888187126	0.046743626328065994	0.17873762066327445	0.09263452428561257
0.29214083723227646	0.8349894317858213	0.058734151466190154	-0.08381689785506694	0.04791388247444906	0.17672788400014883	0.09511033835102693
0.3004471216712422	0.8353922201092381	0.06019357511988639	-0.08301667140528708	0.04906727772902546	0.1746656666777331	0.0975660541705291
0.3087523011832498	0.8358044621598019	0.061635461764790594	-0.0821962422264411	0.05020330032098926	0.1725515582832342	0.10000097899215035
0.3170557732949852	0.8362259784748385	0.06305928432002539	-0.08135585217873165	0.05132144918661119	0.17038616809858556	0.10241443216797101
0.3253569142979777	0.836656582412191	0.06446452141261917	-0.08049575523284702	0.0524212301669203	0.16817013262329375	0.10480573628558368
0.33365512070657155	0.8370960824052203	0.06585066485103311	-0.07961621311558821	0.053502162019160505	0.16590410413373055	0.10717422946326172
0.3419497834589761	0.8375442808245089	0.06721721552652793	-0.07871749772486063	0.05456377333562913	0.16358875669095685	0.10951925804286734
0.3502403094762265	0.8380009753119725	0.06856368729098457	-0.07779988860892613	0.05560560569992304	0.1612247794384042	0.11184018287057332
0.358526122468289	0.8384659590795971	0.06988960722098402	-0.07686367250992812	0.05662721399704525	0.15881287522570198	0.1141363794738931
0.3668066406445708	0.8389390198829515	0.07119451223737368	-0.07590914558588656	0.05762816392994747	0.15635376614059746	0.11640723189295289
0.37508131534864586	0.8394199424345256	0.07247795541113539	-0.07493660870598705	0.05860803698832982	0.15384818120464533	0.11865214331513353
0.3833496128822624	0.8399085076622069	0.0737395030762648	-0.07394636909194122	0.05956642831470364	0.1512968604263991	0.1208705308399487
0.39161101573991164	0.8404044930342298	0.07497873507953583	-0.07293873981901534	0.06050294699707964	0.1487005533497801	0.12306182565434322
0.39986503491870934	0.8409076735707595	0.0761952466085896	-0.07191403791685334	0.06141721753766653	0.14606001400359062	0.1252254760424372
0.40811119317696354	0.84141782111004	0.07738864563628052	-0.07087258601633145	0.06230887800527437	0.1433760049973747	0.12736094265421252
0.4163490431141512	0.8419347056814618	0.07855855550879617	-0.06981470970934449	0.06317758205897957	0.14064929057988668	0.12946770291157608
0.4245781472679099	0.8424580945381407	0.07970461197987964	-0.06874073968262835	0.06402299681083294	0.13788064201067576	0.13154524550657193
0.4327980928869938	0.8429877533328022	0.08082646523703993	-0.06765100947503093	0.06484480441445382	0.135070831662495	0.13359307384440133
0.4410084941864038	0.8435234465422253	0.08192378000565118	-0.06654585475652565	0.06564270219319816	0.13222063105355705	0.13561070610936582
0.44920897156286854	0.8440649363658678	0.0829962326114028	-0.06542561576068409	0.0664164005688336	0.12933081702378235	0.1375976697106433
0.4573991594187798	0.8446119834452633	0.08404351200076596	-0.06429063598038096	0.06716562390539971	0.12640216828911094	0.1395535029169793
0.4655787200462883	0.8451643480288752	0.08506532135954295	-0.0631412599182315	0.06789011173489484	0.12343545956315485	0.1414777577242341
0.47374730416144895	0.8457217875328684	0.08606137304136798	-0.06197783833458409	0.06858961523443294	0.12043147504199278	0.14336999013968588
0.4819045924508744	0.8462840595448553	0.08703139370442514	-0.06080072218394745	0.06926390096726777	0.11739099270810496	0.14522976962937376
0.4900502581256161	0.8468509194728948	0.0879751196514282	-0.05961026770693724	0.06991274769865054	0.11431479744521185	0.1470566700679864
0.49818396872166393	0.8474221208128642	0.0888922972111528	-0.05840683609850197	0.07053594682524081	0.1112036801757338	0.14885027009059765
0.5063054125294801	0.8479974171785057	0.08978268574569515	-0.057190789444486904	0.07113330454328214	0.10805842735995311	0.15061015869344638
0.5144142511501721	0.84857655912852	0.09064605240322311	-0.05596249763569654	0.0717046384311487	0.10487983889529674	0.15233592463921236
0.5225101366759752	0.849159295500607	0.09148217433955233	-0.05472233582074211	0.07224977916087519	0.101668721586771	0.15402716033923602
0.5305927284485618	0.8497453747798169	0.09229084057167725	-0.053470681740599824	0.07276857186270776	0.0984258823111108	0.15568346525621848
0.53866165539914	0.8503345425344188	0.09307184832334903	-0.052207921455886895	0.07326087393368666	0.09515214294080365	0.15730443808357308
0.5467165227114605	0.8509265420122797	0.09382500417973072	-0.05093444839423695	0.07372655605410007	0.09184833801411439	0.15888967847925184
0.5547569223803102	0.8515211150566017	0.0945501254620791	-0.04965066169481697	0.0741655032850428	0.08851531059761822	0.16043878940044506
0.5627824139969451	0.8521180008375475	0.09524703885909402	-0.048356969266105894	0.07457761447985051	0.08515392040813781	0.16195137364332993
0.5707925223298533	0.8527169358043243	0.09591558082225285	-0.04705378826180869	0.07496280284881351	0.0817650452857095	0.16342703394727381
0.5787867411873391	0.8533176541187029	0.09655559851036871	-0.0457415445238777	0.07532099684299624	0.07834958001780387	0.1648653743089454
0.5867645384399831	0.8539198881983076	0.09716695074885826	-0.0444206717802913	0.07565214100662099	0.07490843455246915	0.1662660014298004
0.5947253236723701	0.8545233664431564	0.09774950621992076	-0.04309161704796277	0.07595619536019128	0.07144254842549111	0.16762851974905985
0.6026684715709703	0.8551278151677774	0.09830314612005854	-0.04175483686012048	0.0762331372742552	0.06795288134893636	0.16895253654368003
0.6105933215924594	0.855732958777543	0.0988277648091965	-0.04041079731633802	0.07648296216263563	0.06444041377860966	0.17023766265568266
0.618499156361518	0.8563385183264957	0.09932326917485246	-0.03905997776059458	0.0767056836087894	0.0609061570235817	0.17148350996646397
0.6263852184443346	0.8569442130142529	0.09978958066055164	-0.03770286796592206	0.07690133480351428	0.057351146451641126	0.17268969529806316
0.6342507092259472	0.8575497603422826	0.10022663597995328	-0.036339968276938375	0.07706996927706267	0.05377644245534442	0.17385584129134915
0.6420947778853374	0.8581548755190284	0.10063438735949222	-0.034971791466001066	0.07721166147406817	0.05018313597455113	0.17498157596954142
0.6499165401966905	0.8587592731780852	0.10101280440910883	-0.03359885938188363	0.07732650791897035	0.04657234040657502	0.1760665367397422
0.6577150686599742	0.8593626669048992	0.10136187435394653	-0.032221704523426604	0.07741462770075251	0.042945196476544364	0.17711037014031145
0.6654893984458594	0.8599647699949543	0.101681603098447	-0.03084086883176297	0.07747616322911605	0.03930286985390389	0.17811273393133673
0.6732385298459038	0.8605652959554426	0.10197201603143681	-0.0294569030435256	0.07751128082971298	0.03564655027670952	0.17907329864276
0.6809614415610125	0.8611639598572073	0.10223315911699385	-0.028070364052525672	0.07752017125042072	0.03197744543728243	0.17999175036660467
0.6886570853505359	0.8617604782488734	0.10246509915562556	-0.026681815546873332	0.07750304993529744	0.028296783536997067	0.18086779112345902
0.6963244136482347	0.8623545716281149	0.10266792496283063	-0.02529182266504306	0.07746015712897837	0.024605800007985013	0.18170114293887618
0.7039623622375939	0.862945963426927	0.10284174698259362	-0.023900954701060472	0.07739175786239733	0.020905745555908704	0.18249154657163588
0.7115698636260214	0.8635343813716246	0.10298669779739833	-0.022509782258757768	0.07729814181899952	0.017197879508878532	0.18323876375467135
0.7191458526753108	0.8641195582335404	0.10310293222064183	-0.02111887575949078	0.07717962302572545	0.013483466732652351	0.18394257835249622
0.7266892870510333	0.8647012337085997	0.10319062739115101	-0.01972880118630796	0.0770365390859111	0.00976376712433081	0.18460279862602377
0.7341991393846748	0.8652791540913459	0.10324998222253193	-0.01834012099010645	0.0768692506446899	0.0060400388426546815	0.1852192566109111
0.7416744158896745	0.8658530739678869	0.10328121707077677	-0.016953390119810216	0.07667814025524884	0.0023135284647071864	0.18579180971941892
0.749114162399196	0.8664227569070754	0.10328457298621412	-0.01556915434430942	0.07646361122943035	-0.0014145328094944294	0.18632034087802574
0.7565174690857805	0.8669879760198188	0.10326031082066413	-0.01418794882294045	0.0762260863879955	-0.005142932343510238	0.1868047583792453
0.7638854815340484	0.8675486669007346	0.10320869241567976	-0.012809921008052942	0.07596593263463768	-0.008871496982785151	0.1872451097496972
0.771217801338933	0.8681046525161006	0.1031299874888672	-0.011435501551539624	0.07568357204174526	-0.012599283036987497	0.18764133916327974
0.7785138023835373	0.8686557445185912	0.10302448077989557	-0.010065160059293194	0.0753794493270274	-0.016325231320353593	0.1879933915122773
0.7857728964098374	0.8692017636324908	0.1028924708197904	-0.008699355239925757	0.07505402271191251	-0.020048301057427564	0.1883012300161685
0.7929945431009903	0.8697425404644913	0.10273426883045882	-0.007338532657100371	0.0747077623626768	-0.023767475544649405	0.1885648360389732
0.800178240826189	0.8702779148340051	0.10255019792641876	-0.005983126142870971	0.07434114965590777	-0.0274817578848316	0.18878420800477466
0.8073235356561927	0.8708077364528564	0.10234059195019299	-0.004633555798789202	0.07395467559757508	-0.031190176073661632	0.18895936102500205
0.8144300149730994	0.8713318644300245	0.10210579464319904	-0.0032902289273885246	0.0735488399814811	-0.03489178011801885	0.1890903259485718
0.8214972992999141	0.8718501666405876	0.10184615902738244	-0.001953541334165966	0.07312415077716629	-0.03858563811620606	0.1891771486133863
0.8285250567030965	0.8723625207376254	0.10156204601435656	-0.0006238743865748663	0.07268112221062116	-0.04227084408191641	0.18921988945563903
0.8355129924460472	0.872868813320396	0.1012538238350786	0.0006984032231192945	0.07222027426602609	-0.04594651284864934	0.18921862264936834
0.8424608598097332	0.8733689406310801	0.10092186665109443	0.00201293769179534	0.07174213089108208	-0.04961178602717243	0.1891734354125994
0.8493691089043764	0.8738628546582414	0.10056651894902167	0.0033195129244402944	0.07124717142482732	-0.05326617596647189	0.1890844166109916
0.8562375280811555	0.8743504652366465	0.10018816000027304	0.004617793504352142	0.0707359234693886	-0.05690884887066321	0.188951665453033
0.8630659317645287	0.8748316899492916	0.09978717415302107	0.005907454959857689	0.07020891767570725	-0.06053898616663012	0.188775293261495
0.8698541577786885	0.875306453839046	0.09936395037473977	0.007188183359504738	0.06966668712055403	-0.06415578318627621	0.18855542329791777
0.8766020605161866	0.8757746888306907	0.09891888213847728	0.008459674112758723	0.06910976708313701	-0.06775844560456051	0.18829219085981222
0.8833095142471847	0.8762363338613026	0.09845236673681944	0.009721632675485412	0.06853869405953929	-0.07134619126620172	0.18798574314631117
0.8899764060789125	0.8766913342875302	0.0979648053032678	0.010973773296863394	0.06795400565236895	-0.07491824648858268	0.1876362395625491
0.8966026338077472	0.8771396416392061	0.09745660260387605	0.012215818687205608	0.06735624012636038	-0.07847384496462413	0.18724385199673246
0.9031881043705573	0.8775812134141383	0.09692816682783745	0.013447499796068014	0.06674593594339426	-0.08201222699483723	0.1868087651395954
0.9097327298911203	0.8780160127136858	0.09637990961852348	0.014668555140740468	0.06612363155485596	-0.08553263743918606	0.18633117704763014
0.916236428308326	0.8784440081880105	0.09581224578132025	0.015878730993392612	0.06548986480092726	-0.08903432614824822	0.18581129948478106
0.9226991221087457	0.8788651738514738	0.09522559315425495	0.017077781212324165	0.06484517249369909	-0.09251654740282392	0.1852493584054074
0.929120733257826	0.8792794886546019	0.0946203728704509	0.018265466372770718	0.0641900904117444	-0.09597855733031176	0.18464559485588172
0.93550118453532	0.879686936479107	0.09399700908872372	0.019441554093253065	0.06352515268884676	-0.09941961480204968	0.18400026541553577
0.9418403975212154	0.8800875059138941	0.09335592903970183	0.020605818742943195	0.06285089154462484	-0.10283898056375446	0.18331364294913122
0.9481382935576014	0.8804811902211733	0.0926975627955493	0.021758041700687708	0.06216783671529317	-0.10623591800984189	0.1825860170831429
0.9543947949146897	0.8808679873083655	0.09202234299568054	0.0228980116472363	0.061476514850245266	-0.10960969410835018	0.1818176946039921
0.9606098213690194	0.88124789941351	0.09133070506525486	0.024025524021071012	0.060777449417343254	-0.11295957789194541	0.18100900040534906
0.9667832971178987	0.8816209334233209	0.09062308629823214	0.02514038235258704	0.06007115945868586	-0.1162848445610615	0.1801602771109318
0.9729151445841113	0.8819871003812335	0.08989992636806009	0.02624239721174821	0.059358159808233384	-0.11958477255749606	0.17927188632020447
0.9790052893611854	0.8823464156726581	0.08916166659065364	0.027331387173242728	0.05863896005907069	-0.12285864667904699	0.17834420836863782
0.9850536604589576	0.8826988989145116	0.08840874968049775	0.028407178918893307	0.05791406405123757	-0.12610575869214324	0.1773776426110409
0.9910601933100168	0.8830445739992587	0.08764161914365047	0.02946960782191873	0.05718396902906894	-0.12932540945431328	0.17637260719289669
0.9970248397668898	0.8833834695182317	0.08686071768556988	0.030518519734062232	0.05644916391374269	-0.13251691478624106	0.17532953740513993
1.002947550993198	0.883715617628487	0.08606648910706297	0.03155376797875837	0.055710130900525026	-0.13567959684090083	0.17424888859734924
1.008828296550675	0.8840410549831688	0.08525937550202993	0.03257521671396017	0.054967342635663406	-0.13881279486778653	0.17313113281488615
1.0146670612598736	0.8843598223702426	0.08443981725132184	0.03358274033801579	0.054221262094893655	-0.14191586405497641	0.1719767590040232
1.0204638438056215	0.8846719644569395	0.08360825282748906	0.03457622320295616	0.0534723422896296	-0.14498817531891053	0.17078627295248563
1.0262186660899304	0.8849775301059865	0.08276511703895008	0.03555556114910142	0.05272102460043668	-0.14802912077728184	0.16956019491963248
1.0319315724616611	0.8852765721228156	0.0819108406388794	0.03652066125461367	0.051967738406239694	-0.15103811379848042	0.16829905906422127
1.0376026260894962	0.8855691468594565	0.08104585039728275	0.03747144109856097	0.05121290113569109	-0.15401458754151048	0.16700341352563716
1.0432319204894205	0.8858553145995381	0.08017056686808151	0.03840783054880748	0.050456916334347714	-0.15695800142535896	0.1656738169903463
1.048819570879609	0.8861351388888913	0.07928540518811443	0.039329770128266564	0.049700174430059675	-0.15986783694570977	0.1643108396783828
1.0543657246575724	0.8864086868421867	0.07839077292780652	0.04023721255055577	0.0489430509740977	-0.1627436034593313	0.1629150598014969
1.0598705576885785	0.8866760287196797	0.07748707012330557	0.04113012186088752	0.04818590681237745	-0.16558483647795622	0.16148706322944634
1.0653342740855791	0.8869372376882583	0.07657468879974177	0.04200847314980612	0.047429087835269286	-0.16839109775340746	0.1600274423436608
1.0707571088378627	0.8871923897187635	0.07565401202572322	0.042872252704374655	0.046672924369501316	-0.17116197676751765	0.15853679407116286
1.0761393264896841	0.887441563292759	0.07472541362713385	0.04372145749958224	0.045917731151347264	-0.17389709012252916	0.15701571889537955
1.0814812220478092	0.8876848392191269	0.07378925754613999	0.04455609503230903	0.04516380703075207	-0.17659608201713783	0.15546481924317163
1.0867831187447365	0.8879223003104587	0.07284589776651314	0.0453761826477202	0.04441143515698965	-0.17925862307074442	0.1538846987533806
1.0920453712735596	0.8881540313123227	0.07189567729706808	0.04618174770552275	0.043660882429325934	-0.1818844118480115	0.15227595993282572
1.0972683617736922	0.8883801185110759	0.07093892845935466	0.04697282660906749	0.042912400011422415	-0.18447317267443555	0.15063920394474706
1.1024524957675879	0.8886006493621096	0.06997597326533844	0.04774946385309354	0.042166223903693435	-0.18702465344246044	0.14897503058348122
1.1075982086636111	0.8888157125785335	0.06900712187111409	0.0485117126570531	0.04142257403158647	-0.18953862858580578	0.14728403491117997
1.112705956926225	0.889025397571851	0.06803267389350161	0.049259633289812504	0.04068165556985262	-0.19201489444372866	0.14556680880370712
1.11777622475289	0.8892297945562045	0.06705291685978555	0.04999329370523448	0.03994365806230046	-0.19445327218978847	0.14382393750505126
1.1228095104075422	0.8894289938303596	0.06606812858043055	0.050712767209300305	0.039208757522733534	-0.19685360088246528	0.1420560031014096
1.12780633559619	0.8896230860114865	0.06507857514355282	0.05141813349646248	0.038477115216417036	-0.1992157416374296	0.14026358025983043
1.132767242224995	0.8898121617562762	0.06408451133229397	0.05210947783274754	0.03774887829294053	-0.20153957563003655	0.1384472362175319
1.1376927840436089	0.889996311311861	0.06308618214531524	0.052786889568760105	0.037024181199691156	-0.20382499976283486	0.1366075328533458
1.1425835336077856	0.8901756246639437	0.062083821287429015	0.05345046280471734	0.036303144866551194	-0.20607192951344924	0.13474502324636847
1.1474400721721545	0.8903501910519394	0.06107765313283588	0.05410029470652361	0.03558587841539358	-0.20828029382449742	0.1328602546263424
1.1522629985341506	0.8905200991930126	0.06006789084525223	0.05473648641487907	0.03487247809155983	-0.21045003871849097	0.1309537642163543
1.1570529157509621	0.8906854367166485	0.059054739096453014	0.05535914099645173	0.034163029473101354	-0.21258112082590205	0.1290260836916081
1.1618104374541054	0.8908462903156736	0.058038392757304005	0.05596836403753578	0.03345760679569419	-0.21467350984517086	0.12707773612609374
1.1665361865069515	0.8910027456235279	0.05701903717555302	0.05656426320633033	0.03275627341378275	-0.21672718747316835	0.1251092359010636
1.1712307897371363	0.8911548869752259	0.055996849337134065	0.057146947347402374	0.03205908285135242	-0.2187421446718553	0.12312109036337396
1.1758948793271677	0.8913027974027732	0.05497199762820625	0.05771652644604511	0.031366078869398975	-0.22071838188286041	0.12111379883066287
1.1805290951180956	0.8914465586560982	0.053944641382468725	0.05827311168620041	0.03067729539864896	-0.22265590955421685	0.1190878511526238
1.185134071192657	0.8915862507462317	0.0529149339378331	0.05881681364160201	0.02999275881016725	-0.22455474212882384	0.1170437332283445
1.18971044864197	0.8917219523139774	0.05188301992124811	0.05934774364451302	0.02931248629406958	-0.22641490305034756	0.11498192119392474
1.1942588707062327	0.8918537404442881	0.050849036415791575	0.05986601300979404	0.028636486856204887	-0.22823642230046282	0.11290288323144425
1.1987799766131644	0.8919816904667216	0.04981311448552437	0.060371732177116576	0.027964762506321298	-0.23001933358433618	0.11080708219643842
1.2032744039417442	0.8921058760157617	0.048775378792323805	0.06086501086058933	0.02729730817518615	-0.23176367501817174	0.10869497446424835
1.207742794538853	0.8922263691783062	0.04773594635874449	0.06134595855102683	0.02663411110128101	-0.23346949106968723	0.10656700699501236
1.2121857870844197	0.8923432402729223	0.04669492841213309	0.061814683551532995	0.025975152196752248	-0.235136829295338	0.10442362067630465
1.2166040099529847	0.8924565576680342	0.045652432235587535	0.06227129214196554	0.025320407360577484	-0.2367657374684336	0.10226525381268041
1.2209980966267575	0.8925663881859405	0.044608557711755426	0.0627158900976928	0.0246698454430971	-0.23835626908300508	0.10009233466343548
1.225368676278278	0.8926727968516046	0.0435633996759498	0.06314858158054604	0.02402342988883534	-0.2399084795010243	0.097905285939254
1.2297163712089785	0.8927758468399493	0.04251704870428186	0.06356946881243702	0.023381119353544234	-0.2414224248446096	0.0957045261583288
1.2340418016665087	0.8928755996019909	0.04146959013135393	0.06397865247698746	0.022742867224433697	-0.24289816349176876	0.09349046730212048
1.2383455833836707	0.8929721148126891	0.040421104802417764	0.06437623139712677	0.022108622211572542	-0.24433575496702992	0.09126351610435306
1.2426283264317475	0.8930654503574891	0.039371669523554975	0.06476230236637076	0.02147832873739163	-0.2457352593653952	0.08902407474323809
1.2468906385516643	0.8931556624174581	0.038321356413654514	0.06513696038817171	0.020851926661138286	-0.24709673824615286	0.08677253920291822
1.25113311703906	0.8932428053111926	0.037270235071560735	0.06550029790690835	0.02022935268002659	-0.24842025185639874	0.08450930367502034
1.2553563600594277	0.8933269317487548	0.036218369954044906	0.06585240575099127	0.019610538868901656	-0.24970586256839594	0.08223475470590905
1.2595609595750596	0.8934080926948895	0.03516582227901854	0.06619337245553022	0.018995413917178107	-0.250953632423585	0.0799492750482424
1.2637475020706954	0.8934863374024498	0.03411265001529498	0.06652328429095955	0.018383903212222844	-0.25216362323016356	0.07765324343933126
1.2679165652254474	0.8935617133715412	0.03305890889188816	0.06684222498020721	0.01777592950858972	-0.2533358955124554	0.07534703661634685
1.272068726557189	0.8936342665267237	0.0320046503813853	0.06715027634030926	0.017171411845140542	-0.2544705108524176	0.07303102472344054
1.2762045550306336	0.8937040410809084	0.030949923976486597	0.06744751760309092	0.016570266943241842	-0.2555675293772033	0.0707055761054278
1.280324614981791	0.893771079626632	0.029894776360147136	0.06773402569843345	0.015972408801765942	-0.25662701077648575	0.06837105532799459
1.2844294691310476	0.8938354231993945	0.028839250782672944	0.06800987542624183	0.01537774842443386	-0.25764901491710696	0.0660278216209154
1.2885196682112015	0.8938971111326112	0.027783389881212463	0.06827513873704576	0.014786195480657162	-0.25863359915073747	0.06367623497678564
1.2925957662407856	0.8939561813136069	0.026727231901194307	0.06852988573496295	0.014197656246736365	-0.25958082200073274	0.0613166476078578
1.2966583071211215	0.8940126699954041	0.025670814298458012	0.06877418377748917	0.013612035694462598	-0.26049073979182474	0.05894941181246068
1.3007078324639436	0.8940666119324298	0.024614171865354424	0.06900809796975081	0.013029236503137299	-0.26136340845069994	0.0565748756651227
1.304744875560171	0.8941180403162688	0.023557338446540496	0.06923169079968029	0.012449160067931203	-0.2621988821111733	0.05419338673566911
1.3087699690335755	0.8941669868948887	0.022500345084066835	0.06944502257149203	0.011871705534042298	-0.2629972146954258	0.05180528779494425
1.3127836402248092	0.8942134819266997	0.02144322135982806	0.06964815112642095	0.011296770593285429	-0.26375845883602705	0.049410919708254314
1.3167864136141367	0.8942575542260616	0.02038599489677871	0.06984113196352441	0.01072425126464952	-0.26448266629053846	0.047010620192146954
1.3207788061503323	0.8942992311283761	0.019328692728953958	0.0700240180121625	0.010154042686655464	-0.2651698870497376	0.044604726814488516
1.3247613320147746	0.8943385385615084	0.018271340180683958	0.07019685987297547	0.009586038555791144	-0.26582017020294835	0.042193574351109125
1.3287345017338443	0.8943755010498426	0.017213961230491077	0.07035970576811523	0.009020131371839994	-0.2664335637144136	0.03977749550648505
1.3326988228785446	0.8944101417346864	0.016156578453274586	0.07051260156637186	0.00845621245333161	-0.26701011448094114	0.03735682068037986
1.336654798797169	0.8944424823766639	0.015099213484985689	0.07065559073214499	0.007894172230003159	-0.2675498681027633	0.03493187893433891
1.3406029307915914	0.894472543387502	0.014041886566907382	0.07078871440746116	0.007333900042737002	-0.26805286915657667	0.03250299685487765
1.344543715691407	0.8945003438231675	0.012984617317733023	0.07091201132652156	0.006775284594964747	-0.2685191608372369	0.03007050023510382
1.3484776489915618	0.8945259014195746	0.011927424014895702	0.07102551792197297	0.006218213611928246	-0.2689487853243613	0.027634712336814023
1.3524052197976693	0.8945492325712407	0.010870325072956074	0.07112926818146217	0.005662574658745288	-0.2693417832053995	0.025195957212045234
1.356326915919763	0.8945703523784475	0.009813337795404572	0.07122329381158701	0.0051082545186108925	-0.2696981940628056	0.02275455674969607
1.3602432255620622	0.8945892746617372	0.008756478032641544	0.07130762426061313	0.004555139053489576	-0.2700180565289243	0.0203108297984298
1.364154631479524	0.894606011940493	0.007699761872903736	0.07138228658417559	0.0040031141265701765	-0.2703014077459279	0.017865095995267345
1.3680616161224228	0.8946205754686171	0.006643204369528798	0.07144730556850169	0.003452064970288708	-0.2705482838032087	0.015417672749173862
1.37196465910518	0.8946329752307063	0.005586820337247694	0.07150270368092493	0.0029018766373691577	-0.2707587195211427	0.012968877008306526
1.375864235410054	0.8946432199481211	0.004530624952053705	0.07154850106761548	0.0023524343457576873	-0.2709327484149966	0.010519026580655046
1.3797608220672906	0.8946513171060421	0.0034746320534571645	0.07158471564841705	0.001803622628339721	-0.27107040302930596	0.008068436125262575
1.383654893324645	0.8946572729438705	0.0024188555616478967	0.07161136305106452	0.0012553261040865564	-0.2711717146633494	0.0056174203660894545
1.3875469233736606	0.8946610924666764	0.0013633088480974054	0.07162845664258383	0.0007074291832455264	-0.2712367134671003	0.003166292561871694
1.391437381799029	0.8946627794463085	0.0003080060782303562	0.07163600751761393	0.0001598167964422957	-0.2712654283748031	0.0007153675547252858
1.3953267411067487	0.8946623364325662	-0.0007470397225596223	0.07163402453488384	-0.00038762657715630633	-0.2712578872230137	-0.0017350427897996762
1.3992156706436625	0.8946597645651525	-0.0018018691553746313	0.07162251346519975	-0.0009350441208039811	-0.2712141134914198	-0.004184751534672992
1.4031054077917868	0.8946550624855364	-0.0028566769048729655	0.07160147211645802	-0.0014826588846534182	-0.2711341077524232	-0.0066339298020742345
1.4069964225796885	0.894648227492839	-0.003911449316096488	0.07157089551063021	-0.0020305857623943747	-0.2710178673590671	-0.009082264946159276
1.4108891845834974	0.8946392556671454	-0.0049661723218212	0.07153077644252899	-0.0025789393479897743	-0.27086538857294495	-0.011529443548318535
1.4147841638734175	0.8946281418671395	-0.006020831592698056	0.07148110547907299	-0.003127833980999423	-0.2706766665655931	-0.013975151836156809
1.4186818316380165	0.8946148797256156	-0.007075412599325491	0.07142187095211504	-0.003677383746183321	-0.27045169539666464	-0.016419075897970016
1.4225826636716603	0.8945994616306346	-0.008129901446806	0.0713530588902985	-0.004227702876784317	-0.2701904677619623	-0.01886090368477991
1.4264871291736805	0.8945818787651475	-0.009184281738376833	0.07127465321493799	-0.004778904084823393	-0.2698929757450074	-0.02130031781852567
1.430395705743608	0.894562121043836	-0.010238538520552362	0.07118663548019885	-0.0053311005859601615	-0.2695592098397229	-0.023737004801190453
1.4343088673813482	0.8945401771589623	-0.011292654932010229	0.07108898510269229	-0.00588440431433788	-0.2691891598318003	-0.026170647333453714
1.4382270951711564	0.8945160345197876	-0.012346614974433241	0.07098167911984782	-0.006438927339567623	-0.26878281389387426	-0.028600930793043412
1.4421508661196816	0.8944896793090917	-0.013400400395079936	0.07086469247256338	-0.006994780194403584	-0.26834015966873626	-0.03102753611547948
1.446080665165546	0.8944610964017463	-0.014453993804645038	0.07073799767761636	-0.007552073479210204	-0.2678611830422185	-0.03345014706123456
1.4500169756489336	0.8944302694177024	-0.015507376001928079	0.07060156510038451	-0.008110916415848076	-0.2673458691897707	-0.0358684441305452
1.4539602820208803	0.8943971807006038	-0.016560526591581533	0.0704553628997723	-0.008671417131508593	-0.2667942023818564	-0.038282106077664066
1.4579110753102447	0.89436181126175	-0.017613425327690488	0.07029935682389567	-0.009233683335741016	-0.26620616522874935	-0.040690813072677606
1.4618698474948775	0.8943241408141758	-0.018666050489860666	0.07013351040741513	-0.009797821419213128	-0.26558173944241353	-0.043094243059764704
1.4658370926094069	0.8942841477557972	-0.01971837906317352	0.06995778494617762	-0.010363936505995916	-0.264920905757001	-0.04549207226461994
1.4698133058600753	0.8942418091705108	-0.020770386386905593	0.069772139553751	-0.010932132219604518	-0.2642236441576326	-0.047883974492415146
1.4737989902748085	0.8941971007455788	-0.021822047792011613	0.06957653085430796	-0.011502511524425678	-0.26348993274448873	-0.050269624944609466
1.4777946489495084	0.8941499968400787	-0.022873336423645967	0.06937091334132944	-0.012075175507015581	-0.26271974909870355	-0.05264869536098008
1.4818007895232717	0.8941004704251805	-0.0239242243004463	0.06915523917692497	-0.012650223901304315	-0.2619130695463587	-0.055020856530769616
1.4858179244281526	0.894048493064881	-0.02497468224863097	0.06892945817248178	-0.013227755008677317	-0.26106986910544955	-0.057385778239505476
1.4898465645015537	0.8939940349874503	-0.02602467810597445	0.06869351816517306	-0.013807864658787852	-0.26019012290828375	-0.05974312533930112
1.493887230044278	0.8939370649281064	-0.02707417948217523	0.06844736440419671	-0.014390647676342494	-0.2592738039263162	-0.06209256407491355
1.4979404418897	0.8938775502324339	-0.028123151294061743	0.06819094007183327	-0.014976196469852533	-0.2583208849307108	-0.06443375665842457
1.5020067248782403	0.8938154567980597	-0.02917155654166879	0.06792418610483412	-0.015564601400739331	-0.25733133783906686	-0.06676636314345659
1.5060866122050325	0.8937507489901152	-0.03021935728723512	0.06764704090954579	-0.01615595128025474	-0.25630513267479954	-0.06909004371868095
1.5101806363221888	0.8936833897665164	-0.031266512173276334	0.06735944097971229	-0.016750331915111685	-0.2552422398703353	-0.07140445332154705
1.5142893355436637	0.893613340563398	-0.03231297798765825	0.06706132048632103	-0.017347826921356675	-0.2541426287547096	-0.07370924526330974
1.5184132547895093	0.8935405612623398	-0.03335870970218881	0.066752611224332	-0.01794851768916621	-0.2530062673694712	-0.0760040714400889
1.5225529426548643	0.8934650102232219	-0.0344036595781375	0.0664332428403384	-0.018552482807692013	-0.25183312331640056	-0.07828858050546637
1.526708947542283	0.8933866443458528	-0.03544777605562819	0.06610314317926072	-0.01915979734428196	-0.2506231650285757	-0.08056241561838191
1.5308818288862363	0.8933054188477285	-0.036491006434594596	0.06576223743671475	-0.019770534324436317	-0.24937635865874982	-0.08282522045885647
1.535072149767231	0.8932212873803893	-0.03753329485336059	0.06541044874561544	-0.02038476349232043	-0.24809267023431641	-0.08507663496674948
1.5392804752245322	0.8931342020535317	-0.03857458172700482	0.06504769836897215	-0.02100255089355428	-0.24677206634869586	-0.0873162943215349
1.543507373737819	0.8930441133973944	-0.039614803976302175	0.06467390563478602	-0.021623958917237434	-0.24541451390375407	-0.0895438296451913
1.547753424305628	0.8929509701957299	-0.040653896610103185	0.06428898734073253	-0.022249047159538012	-0.24401997793315822	-0.09175887157320337
1.5520192054191673	0.8928547197069172	-0.041691789854271515	0.06389285876977817	-0.02287787061993679	-0.24258842526882837	-0.09396104430504648
1.556305301792955	0.8927553075097785	-0.04272841065474034	0.06348543314806536	-0.023510480501997298	-0.24111982254014933	-0.0961499690411046
1.5606123004690071	0.892652677581308	-0.04376368157512462	0.06306662206244597	-0.024146923445404388	-0.239614137644228	-0.09832526186879924
1.564940796131054	0.892546772161791	-0.044797521920950524	0.06263633500709356	-0.02478724211205049	-0.23807133806918382	-0.10048653636156335
1.5692913853472252	0.8924375318819676	-0.04582984619531117	0.06219448000124291	-0.025431474131645548	-0.2364913930636883	-0.10263340057063877
1.5736646711704698	0.8923248956432528	-0.04686056504035901	0.06174096319991611	-0.026079652572906942	-0.23487427217917128	-0.10476545924624836
1.5780612578583715	0.8922088007453051	-0.047889583829247274	0.061275689505527774	-0.026731804947094026	-0.23321994738345225	-0.10688231117594654
1.5824817512688505	0.8920891828799735	-0.04891680262373897	0.06079856263181685	-0.027387953045732296	-0.23152839319224225	-0.10898354940514651
1.5869267622623902	0.8919659760408045	-0.04994211681955581	0.06030948483203828	-0.02804811322096551	-0.22979958560481845	-0.11106876285699793
1.591396907617756	0.8918391124919188	-0.0509654171894465	0.059808356869479586	-0.02871229629343136	-0.22803350190290123	-0.11313753669213847
1.5958927988093947	0.891708523091281	-0.05198658716922152	0.05929507937901205	-0.029380505651128142	-0.2262301253249023	-0.11518944714024315
1.6004150563052015	0.8915741368937659	-0.053005505992700624	0.05876955137843573	-0.030052739136022466	-0.22438943967678082	-0.11722406817634037
1.6049642970315532	0.8914358815230313	-0.05402204569976557	0.05823167180783935	-0.030728986940037815	-0.2225114345884986	-0.11924096584325715
1.6095411417215133	0.8912936829715705	-0.055036072671470905	0.05768133881392158	-0.03140923245265457	-0.22059610282494838	-0.12123970169589872
1.6141462095688486	0.8911474657803999	-0.05604744630749124	0.0571184505130683	-0.032093451219086765	-0.2186434427580991	-0.12321983054921606
1.6187801152185446	0.8909971531663128	-0.05705601827348129	0.05654290552874919	-0.032781610244668385	-0.21665345999997837	-0.12518089943404162
1.623443479509119	0.8908426667038299	-0.05806163473945947	0.055954601818179704	-0.03347366934031901	-0.21462616310417967	-0.12712245236870712
1.6281369163484445	0.8906839267806245	-0.05906413341668251	0.05535343845637178	-0.03416957892249138	-0.21256156947990582	-0.12904402500935003
1.6328610335130216	0.8905208526248684	-0.06006334368906398	0.05473931575128408	-0.03486927988445051	-0.21045970547015908	-0.13094514541141258
1.6376164365192165	0.8903533622231253	-0.061059087380387844	0.05411213494247603	-0.03557270392358621	-0.20832060499397087	-0.13282533597657625
1.6424037276402264	0.8901813724011958	-0.0620511784759926	0.05347179851104344	-0.036279773150087305	-0.20614431027495841	-0.1346841133799766
1.6472235019923147	0.890004799020727	-0.06303942226343144	0.052818210902291204	-0.03699039926760545	-0.20393087393427775	-0.1365209874422842
1.6520763421174607	0.8898235572526184	-0.06402361422691863	0.05215127950040619	-0.03770448254335789	-0.2016803618712569	-0.1383354596234953
1.656962826558804	0.88963756133976	-0.06500354181259115	0.0514709137005508	-0.038421912847395066	-0.19939284967856202	-0.14012702684285067
1.6618835191066506	0.8894467250832969	-0.06597898227437873	0.050777026630626776	-0.039142567854817845	-0.19706842797709243	-0.1418951780587422
1.6668389763483653	0.8892509616495512	-0.06694970424082816	0.050069534357133225	-0.039866313950505196	-0.19470719923450583	-0.14363939770368625
1.6718297350544988	0.8890501841667733	-0.0679154653062735	0.049348357940766446	-0.04059300419458015	-0.1923092840932862	-0.14535916191922615
1.6768563196203967	0.8888443055523193	-0.06887601362077521	0.048613422670231804	-0.041322479240860785	-0.18987481820885407	-0.1470539420441307
1.6819192427104692	0.8886332385975196	-0.06983108810927109	0.04786465822663633	-0.04205456726809471	-0.18740395220431622	-0.14872320555998142
1.6870189904231914	0.888416896716279	-0.07078041582823545	0.0471020011657903	-0.04278908169866081	-0.18489685921357552	-0.15036641207873938
1.6921560371226598	0.8881951934722081	-0.07172371496738769	0.046325393032286576	-0.04352582323404229	-0.18235372795588722	-0.15198301922293458
1.697330833280198	0.8879680432393802	-0.0726606927865939	0.04553478246745989	-0.044264578012070975	-0.17977476895401612	-0.15357247964643378
1.7025438060198506	0.8877353613495126	-0.07359104600283731	0.04473012545651701	-0.045005117634312274	-0.17716021455682449	-0.15513424235835438
1.7077953597923958	0.8874970642352349	-0.07451446120603128	0.04391138554117261	-0.04574719923559512	-0.1745103188323876	-0.15666775405293898
1.7130858787763081	0.8872530694942977	-0.07543061557531515	0.04307853374347491	-0.04649056581946528	-0.17182535651838793	-0.1581724608836295
1.718415712797742	0.8870032967255893	-0.07633917478318739	0.04223155108981082	-0.047234944314406335	-0.1691056303159695	-0.15964780561512
1.7237851919195024	0.8867476670563956	-0.07723979591401509	0.04137042662957539	-0.04798004769986114	-0.1663514636165515	-0.1610932330112594
1.729194615528373	0.8864861038507235	-0.07813212598690393	0.04049515945834291	-0.04872557358352347	-0.163563206120532	-0.1625081879642952
1.7346442600248762	0.8862185325495093	-0.0790158036652786	0.03960575777315625	-0.049471205409561174	-0.160741229915041	-0.16389211875437396
1.7401343667050424	0.8859448814742068	-0.07989045772428202	0.03870224112338124	-0.05021661097594334	-0.15788593571604795	-0.1652444751287915
1.745665155582081	0.885665081365356	-0.08075570976153713	0.03778463842486768	-0.05096144454443092	-0.15499774564727928	-0.16656471300098405
1.7512368149884696	0.8853790661140151	-0.08161117300075492	0.03685298991433783	-0.05170534567539811	-0.1520771085163787	-0.16785229298241572
1.7568495051400497	0.8850867728092803	-0.08245645337273946	0.03590734680898093	-0.05244794000980387	-0.1491244978138059	-0.16910668242371257
1.7625033615854584	0.8847881417774905	-0.08329115053149683	0.034947770941952956	-0.05318884004869932	-0.14614040968685038	-0.17032735723332593
1.768198496637702	0.8844831167159831	-0.08411485853260513	0.033974334703275204	-0.05392764568180766	-0.143125361911328	-0.17151380308927378
1.7739349933216375	0.884171645230299	-0.08492716544844225	0.03298712224839152	-0.054663943783162756	-0.14007989679873808	-0.17266551507323588
1.779712913657587	0.8838536786040999	-0.08572765506949669	0.031986228241705765	-0.05539730970175729	-0.1370045764855631	-0.1737820002550156
1.7855322984124231	0.8835291720112053	-0.08651590732137099	0.030971758020762154	-0.05612730765094691	-0.13389998268716768	-0.17486277830905675
1.7913931728380317	0.8831980843877055	-0.08729149947777501	0.029943826695302163	-0.05685349186769329	-0.13076671323339242	-0.17590738314664267
1.7972955411332219	0.8828603789273874	-0.08805400583377314	0.028902560192884973	-0.05757540637586487	-0.12760538460304	-0.17691536236727845
1.803239388719258	0.8825160231443597	-0.08880299846239947	0.027848094936185234	-0.058292585765939285	-0.12441663028942652	-0.17788627816580008
1.8092246953560378	0.8821649882843277	-0.08953804924846229	0.026780575555257216	-0.05900455725939595	-0.12120109331993341	-0.17881970974927666
1.8152514245110698	0.8818072500959664	-0.09025872887191444	0.025700156784512766	-0.05971083989613039	-0.1179594315069092	-0.1797152516958856
1.8213195309906705	0.8814427885421791	-0.09096460809466327	0.024607002111694382	-0.06041094594323219	-0.11469231291394519	-0.180572515262657
1.8274289641627537	0.8810715877461356	-0.09165525840996043	0.023501283177987456	-0.061104381742087543	-0.1114004136871472	-0.18139112875102795
1.8335796669751345	0.880693636181389	-0.0923302521745836	0.022383179922469344	-0.06179064806683329	-0.10808441816851466	-0.1821707371860478
1.839771581121741	0.8803089264795566	-0.09298916340476616	0.021252879601918524	-0.06246924117271457	-0.10474501572014472	-0.1829110027257718
1.8460046422473615	0.87991745584345	-0.09363156745842321	0.02011057761306107	-0.06313965272968895	-0.10138290294601546	-0.18361160374168956
1.8522787884491825	0.8795192256285754	-0.09425704211651324	0.018956475881971083	-0.06380137121036605	-0.09799877877433598	-0.18427223543796745
1.858593958596162	0.8791142415444974	-0.09486516752786828	0.017790783100127234	-0.06445388213438888	-0.0945933450656455	-0.18489260912809158
1.8649500859549275	0.8787025141660835	-0.09545552575839562	0.016613715837848285	-0.06509666786625737	-0.09116730978746046	-0.18547245115926483
1.8713471132660846	0.8782840580565513	-0.09602770235216607	0.015425495688545251	-0.06572920959768459	-0.08772137866104528	-0.18601150382559647
1.8777849763926364	0.8778588929159385	-0.09658128493152074	0.014226352226026633	-0.06635098612606435	-0.08425626378758495	-0.18650952332301288
1.8842636147874643	0.8774270429923561	-0.09711586430152164	0.013016520998326635	-0.06696147535409393	-0.0807726778539647	-0.18696628017515818
1.8907829670264245	0.8769885374605093	-0.09763103418160143	0.01179624428992153	-0.06756015428839954	-0.07727133642182996	-0.1873815583236991
1.897342972661444	0.8765434103828544	-0.09812639149607474	0.010565770710037722	-0.06814649965760013	-0.07375295684816419	-0.18775515473871482
1.9039435657763457	0.876091701231278	-0.09860153604255402	0.00932535633793415	-0.06871998779070623	-0.070218261687439	-0.18808687856515638
1.9105846774702162	0.8756334548089043	-0.09905607089239025	0.008075264198992644	-0.06928009533317149	-0.06666797732221026	-0.18837655088791075
1.9172662313211162	0.875168721649479	-0.09948960229626988	0.006815765058585472	-0.06982629936018953	-0.06310283637541023	-0.18862400416163158
1.923988140626846	0.8746975583021059	-0.09990173979378647	0.00554713788500507	-0.0703580776990921	-0.059523579172901776	-0.18882908186912445
1.9307503145505838	0.8742200269881679	-0.1002920968823689	0.00426966862836012	-0.07087490996598685	-0.055930950479767635	-0.188991638472833
1.9375526436556267	0.8737361967047974	-0.10066029047714643	0.002983652887308466	-0.07137627701238455	-0.052325707210628035	-0.18911153883341633
1.944395001698553	0.8732461431972431	-0.10100594147787283	0.001689395505039491	-0.07186166174184187	-0.04870861745652262	-0.18918865831629417
1.951277244703736	0.8727499491142418	-0.10132867517795928	0.00038721066851679317	-0.07233054972051488	-0.04508046096156956	-0.18922288282159352
1.9581992114474502	0.8722477040547809	-0.10162812175525296	-0.0009225782687114442	-0.07278242989720983	-0.041442028855097526	-0.18921410884117285
1.9651608511503684	0.8717394952906918	-0.10190392156293938	-0.0022396630368626625	-0.07321680307025595	-0.0377940568389199	-0.18916224215882438
1.972162513739632	0.8712253861903824	-0.10215573317110913	-0.0035638053740199432	-0.07363319753029371	-0.034137074949726585	-0.18906718917920634
1.9792039578656957	0.870705488901353	-0.10238319593958915	-0.004894649383362681	-0.07403110889997828	-0.030471926910272968	-0.18892886690100438
1.9862849110737697	0.8701799239024006	-0.1025859560037538	-0.006231827674631289	-0.07441003841566894	-0.026799475087294713	-0.18874720440670628
1.99340506301669	0.8696488205662446	-0.10276366685360284	-0.007574960248041676	-0.0747694935111755	-0.023120603817599946	-0.18852214354520325
2.0005640651220955	0.8691123172361003	-0.10291599019043761	-0.008923654623459419	-0.07510898882682315	-0.01943621931602587	-0.18825363958576422
2.0077615264453557	0.8685705615728954	-0.10304259673260617	-0.010277505277084696	-0.07542804706674519	-0.015747251502068113	-0.1879416620486913
2.0149970215116175	0.8680237099836179	-0.10314316725836982	-0.01163609535996966	-0.07572620041264105	-0.01205464963656384	-0.18758619504525942
2.022270073564355	0.8674719288855258	-0.10321739326907144	-0.01299899382088852	-0.07600299089437287	-0.008359390498567505	-0.18718723875555135
2.0295801651944894	0.8669153938896703	-0.10326497814979213	-0.014365757708447686	-0.07625797198975977	-0.004662472480738351	-0.18674480973377813
2.0369267340456383	0.866354290086763	-0.10328563807713484	-0.01573593169498589	-0.07649070957197274	-0.0009649172865153744	-0.18625894186744954
2.0443091806411178	0.8657888113873291	-0.10327910298483625	-0.017109049890973282	-0.07670078326039283	0.0027322345304063166	-0.18572968656787023
2.0517273787480277	0.865219121190812	-0.1032451141196803	-0.01848473070901782	-0.07688779946333822	0.006428177665111208	-0.18515707252983019
2.0591822195543785	0.8646453099274728	-0.10318340993699474	-0.019862776104709535	-0.07705139506845259	0.010122604671464305	-0.18454104601766916
2.0666728241632843	0.8640676094814417	-0.10309374598060908	-0.0212426557206356	-0.07719117354660755	0.013814321620589015	-0.18388169623849385
2.0741982770755953	0.8634862604087983	-0.10297589737498465	-0.022623830271244805	-0.07730675810688115	0.0175021191584212	-0.18317913629702787
2.0817576129853643	0.8629015127497336	-0.10282965991052384	-0.024005749664631176	-0.07739779256126454	0.021184766864257642	-0.18243350495839417
2.089349837130173	0.8623136242233517	-0.10265485056973817	-0.02538785730392737	-0.07746394266456676	0.024861024083877994	-0.18164496524838822
2.0969739220829733	0.8617228602151112	-0.10245130825830237	-0.026769590057648715	-0.07750489693288998	0.028529639145618346	-0.18081370504194202
2.1046288215677507	0.8611294924243736	-0.10221889403981763	-0.02815038132677348	-0.07752036750111602	0.03218935678488771	-0.17993993576688208
2.1123134785832747	0.8605337979325082	-0.10195749125149127	-0.02952966303517088	-0.07751009068610765	0.0358389226499133	-0.17902389138426997
2.120026836022313	0.8599360580636395	-0.10166700532432553	-0.030906868026774763	-0.07747382733424096	0.039477088848308334	-0.17806582682195293
2.127767847195883	0.8593365572445942	-0.10134736335743713	-0.032281432385863	-0.07741136291831223	0.04310261925637715	-0.17706601612513828
2.1355354486910922	0.858735584775555	-0.10099851520662023	-0.033652791058076975	-0.07732250787862414	0.046714277174210894	-0.17602475546651225
2.1433286111547165	0.8581334305629783	-0.10062043122318773	-0.035020387270245215	-0.0772070971908864	0.05031084937782858	-0.17494235596375046
2.151146324670485	0.8575303859236674	-0.10021310240554816	-0.03638367024566315	-0.07706499017062202	0.05389113927879334	-0.1738191446106513
2.1589876019936587	0.8569267430091985	-0.09977653982879393	-0.0377420960799917	-0.07689607012424414	0.05745396846318155	-0.1726554629800838
2.1668514881929366	0.8563227937459129	-0.09931077360332716	-0.03909512967674674	-0.07670024373244708	0.06099818103024834	-0.1714516648789719
2.174737062030498	0.8557188294248511	-0.09881585215300873	-0.040442245187184686	-0.07647744045711934	0.06452264402903414	-0.17020811509854905
2.182643443741888	0.8551151398156898	-0.09829184102313476	-0.04178292749769444	-0.07622761168111739	0.06802625067117844	-0.16892518711961518
2.190569793406675	0.8545120130192121	-0.09773882219455964	-0.04311667205500328	-0.07595073001324829	0.07150791923014169	-0.16760326224382255
2.198515314848139	0.8539097349132635	-0.09715689301686113	-0.04444298559622574	-0.07564678838534114	0.07496659435165173	-0.16624272785904093
2.2064792569761216	0.8533085888135934	-0.09654616526218654	-0.0457613863985026	-0.07531579916555232	0.07840124715055267	-0.16484397610369803
2.214460905002915	0.8527088559132883	-0.09590676498352284	-0.04707140283430617	-0.07495779370278387	0.08181087094456187	-0.1634074043889788
2.222459594851642	0.8521108139899345	-0.09523883058079241	-0.04837257573192951	-0.07457282087924404	0.08519448694558134	-0.16193341187022703
2.230474701484855	0.8515147380968192	-0.09454251288941316	-0.04966445639888622	-0.07416094675512555	0.08855113869964773	-0.1604224005641634
2.238505632094729	0.850920900885421	-0.09381797506567435	-0.05094660549594703	-0.07372225416315176	0.09187988880370276	-0.15887477585924703
2.2465518358306245	0.850329571713337	-0.09306539103980291	-0.05221859455396527	-0.07325684144750835	0.09517982252898807	-0.15729094394248547
2.2546127954343342	0.8497410171107951	-0.09228494556432172	-0.053480004560790856	-0.07276482214643323	0.0984500438720011	-0.15567131269217505
2.262688024715626	0.8491555008166053	-0.09147683384141615	-0.054730425507086566	-0.07224632445099656	0.10168967414062224	-0.1540162915999824
2.270777066802725	0.848573283764457	-0.09064126112512344	-0.055969456057081535	-0.07170149065885423	0.10489785090156264	-0.152326291618528
2.278879488271898	0.8479946243695778	-0.08977844280938942	-0.057196702599865715	-0.07113047695914172	0.10807372535955195	-0.15060172596084126
2.2869948716693855	0.8474197789203509	-0.08888860481269405	-0.058411778107704294	-0.07053345344915771	0.11121645927455799	-0.14884301140990439
2.2951228307460223	0.8468490003644624	-0.0879719815103268	-0.059614304402406226	-0.06991060251434794	0.11432523072254575	-0.14705056476400272
2.303262980742607	0.8462825402750944	-0.08702881866410958	-0.06080390771880793	-0.06926212058026182	0.11739922254822835	-0.14522480911661678
2.3114149496223857	0.8457206479018323	-0.08605937197212722	-0.06198022045448047	-0.06858821695842608	0.12043762684661752	-0.1433661714034434
2.31957837483207	0.8451635702531843	-0.08506390719687879	-0.06314288074392825	-0.06788911374798261	0.12343964383736504	-0.14147508308057266
2.327752895596416	0.8446115524714	-0.08404270091618005	-0.06429153144071922	-0.06716504619635012	0.12640447923343348	-0.13955198193612187
2.335938152312233	0.8440648377063662	-0.08299604049013265	-0.06542582016236302	-0.06641626253270595	0.12933134437488353	-0.1375973123586985
2.3441337850032182	0.843523667050778	-0.08192422415735318	-0.06654539921422965	-0.06564302389718468	0.13221945606700783	-0.13561152584253183
2.352339429600894	0.8429882796112103	-0.08082756144538324	-0.06764992524114685	-0.06484560450572864	0.13506803573228765	-0.1335950820557687
2.360554699746038	0.8424589134897925	-0.07970637563327758	-0.06873905701994099	-0.06402429333902654	0.13787630378537674	-0.1315484536067814
2.368779215879936	0.8419358036865818	-0.07856099985606349	-0.06981245960299337	-0.06317939120012363	0.14064349039916083	-0.12947211914257872
2.3770125734998753	0.8414191839387362	-0.07739178143454703	-0.07086980035521759	-0.062311213779632696	0.1433688253786286	-0.12736657150839642
2.3852543626184888	0.8409092852499114	-0.07619907923469911	-0.07191075180626748	-0.061420089621441944	0.14605154561988737	-0.12523231316988973
2.3935041558063834	0.8404063364214349	-0.07498326536673414	-0.07293499039358294	-0.0605063612830288	0.1486908919862902	-0.12306985952122079
2.401761501601566	0.8399105641977326	-0.0737447262470983	-0.07394219601240418	-0.059570386056056086	0.15128610827728084	-0.12087974096618057
2.410025937612507	0.8394221922169657	-0.07248386071211846	-0.07493205399608034	-0.05861253446277761	0.15383644646925318	-0.11866249977848083
2.4182969881595335	0.8389414409253851	-0.07120108032745924	-0.07590425512780449	-0.057633190385470635	0.1563411668928175	-0.116418690912299
2.426574146162002	0.8384685283699601	-0.0698968122180573	-0.07685849388825285	-0.05663275314040724	0.15879953387547086	-0.11414888717372729
2.434856895401845	0.8380036686344263	-0.06857149563300453	-0.0777944714715196	-0.05561163477091433	0.16121082367798992	-0.11185367343023694
2.44314470856874	0.8375470717306636	-0.06722558212495366	-0.07871189584730726	-0.0545702600705317	0.1635743248293498	-0.10953364721729812
2.4514370379072625	0.8370989438753412	-0.06585953696815654	-0.07961048105757579	-0.05350906757560703	0.16588933649818294	-0.10718942145459799
2.4597333195134827	0.8366594869918794	-0.06447383839109692	-0.08048994807706207	-0.052428508876861256	0.1681551709009892	-0.10482162337238035
2.4680329858164067	0.8362288978198759	-0.06306897533307061	-0.08135002645354808	-0.05132904675990781	0.17037115772695535	-0.10243089096675809
2.476335456661527	0.835807368183574	-0.06164544870898645	-0.08219045362813256	-0.05021115607065521	0.1725366425928949	-0.10001787547787337
2.484640149263935	0.8353950842782215	-0.060203769479559424	-0.0830109762233419	-0.0490753220837083	0.17465099057472558	-0.09758323842514
2.4929464726614112	0.83499222677065	-0.05874445931846604	-0.08381134970883745	-0.04792204090091259	0.17671358556463282	-0.09512765306862479
2.501253841312039	0.8345989699713128	-0.057268047913678934	-0.08459133991846216	-0.04675181719283068	0.17872383440411627	-0.09265180020048448
2.5095616778782928	0.8342154816001127	-0.055775072047576466	-0.08535072338528353	-0.045565163324902534	0.18068116797632428	-0.09015636698264254
2.517869397450767	0.833841923403481	-0.054266078029787286	-0.08608928600018315	-0.04436260115536465	0.18258503798033895	-0.08764205137183745
2.526176439054041	0.8334784496246354	-0.05274161558302285	-0.08680682592568637	-0.043144657033403463	0.18443492467638842	-0.08510955227509788
2.534482250007589	0.8331252076876944	-0.05120224015527077	-0.08750315213096373	-0.04191186348924551	0.18623033334646066	-0.08255957380350344
2.542786297108341	0.8327823376859604	-0.04964851036573333	-0.08817808530036836	-0.04066475705083901	0.1879707968737874	-0.0799928214062574
2.551088068682479	0.8324499723228846	-0.04808098706926861	-0.0888314578531677	-0.03940387734609324	0.189655876031117	-0.07741000071211972
2.559387070662984	0.8321282371069465	-0.04650023355326046	-0.08946311347308329	-0.03812976712037933	0.19128515850314493	-0.07481181822570515
2.5676828480147598	0.8318172495928886	-0.04490681089509064	-0.0900729085179783	-0.03684296835479292	0.1928582627562373	-0.07219897406577276
2.575974958747337	0.831517120484608	-0.04330128234981942	-0.09066070978305363	-0.0355440256662134	0.1943748324990095	-0.06957216953713936
2.584262997728205	0.8312279528417361	-0.04168420824101914	-0.09122639599473932	-0.034233482054077	0.195834540761623	-0.06693209908935539
2.592546596373007	0.8309498422768481	-0.040056145415919606	-0.09176985736644991	-0.03291187832365202	0.19723708897112197	-0.06427944978267787
2.6008254190628133	0.8306828772649463	-0.03841764738071889	-0.09229099494506869	-0.031579753071310376	0.1985822054800727	-0.06161490183687979
2.609099163827212	0.8304271393057644	-0.03676926363908229	-0.09278972025463172	-0.030237642033559928	0.1998696448548374	-0.058939127854520754
2.6173675640387315	0.8301827030718693	-0.0351115388478472	-0.09326595497547678	-0.02888607729352356	0.2010991872478134	-0.05625279173086509
2.6256303945211807	0.8299496364580401	-0.03344501109476432	-0.09371963082253798	-0.027525585775658265	0.20227063827586655	-0.05355654612990753
2.633887458861541	0.8297280011809967	-0.03177021398706066	-0.09415068835928697	-0.026156690857638363	0.20338382614180917	-0.050851036109444143
2.6421386060283427	0.8295178525566866	-0.030087672863459	-0.09455907741958462	-0.024779909193387083	0.20443860289843396	-0.04813689321618981
2.6503837160251593	0.8293192401464474	-0.028397907291956778	-0.09494475584479313	-0.02339575267703574	0.2054348413526634	-0.04541473972579496
2.658622707862221	0.8291322077999111	-0.026701429081248066	-0.0953076894001829	-0.022004726749230347	0.20637243500526006	-0.04268518561125273
2.666855533436313	0.8289567940605298	-0.024998743197127044	-0.0956478509915881	-0.020607331088018297	0.20725129617333155	-0.03994883017756075
2.6750821769882744	0.8287930324179844	-0.023290347582244988	-0.09596522018424108	-0.019204059411323304	0.2080713548831815	-0.03720626190395822
2.6833026539078797	0.828640951571956	-0.02157673314324886	-0.0962597827033015	-0.01779539942406158	0.2088325577058385	-0.03445805853596141
2.6915170154743775	0.828500575592234	-0.019858382527550202	-0.0965315301382331	-0.016381831776438344	0.20953486710940147	-0.03170478521989959
2.6997253349659776	0.8283719244010129	-0.018135772825057118	-0.09678045902604146	-0.014963832257124986	0.21017825919617808	-0.028946998910169306
2.707927716583133	0.8282550138305464	-0.016409373542050635	-0.09700657075898755	-0.0135418701059486	0.21076272356062162	-0.026185245178317648
2.716124289306454	0.8281498559411309	-0.014679647749607299	-0.09720987098972013	-0.012116408943094868	0.2112882618387779	-0.023420060095203615
2.72431520440082	0.8280564592489829	-0.012947052504619434	-0.097390369212026	-0.010687907106892328	0.21175488670203038	-0.020651970929497148
2.7325006314014257	0.8279748289475001	-0.01121203962111958	-0.0975480783550033	-0.009256818286162838	0.2121626208762054	-0.01788149739078922
2.740680763481678	0.8279049670208823	-0.009475054476203087	-0.09768301458533954	-0.007823590536070261	0.21251149668959532	-0.01510914972216783
2.7488558064699182	0.8278468725082497	-0.007736538302585652	-0.09779519681860846	-0.00638866817394376	0.21280155485978647	-0.01233543234946369
2.757025984132874	0.8278005415921859	-0.005996927052216852	-0.09788464656922695	-0.004952490850499185	0.2130328441473363	-0.009560842045441612
2.7651915282460457	0.8277659677854453	-0.00425665350940854	-0.0979513876099634	-0.0035154953059094653	0.2132054205085422	-0.006785871271047888
2.773352683295512	0.8277431420005827	-0.0025161463057085222	-0.0979954458564234	-0.0020781145711851966	0.21331934682159454	-0.004011006566907932
2.7815097010304686	0.8277320526653335	-0.000775831106187461	-0.09801684916189814	-0.0006407789641637311	0.2133746923728126	-0.001236730402996046
2.7851456383732334	0.8277308877429314	-1.5796904799872391e-12	-0.09801909750661038	1.2075674878445075e-11	0.21338050625976004	3.6007848178837287e-12
