# Supplementary material for: Multi-orbit lunar GNSS constellation design with distant retrograde orbit and Halo orbit combination
Source: Sci Rep. 2023 Jun 22;13:10158. doi: 10.1038/s41598-023-37348-x (PMC10287729; doi:10.1038/s41598-023-37348-x)
Supplement: Supplementary file 1 — Supplementary Information. [file 41598_2023_37348_MOESM1_ESM.zip › supplement materials of the manuscript/Figure 3/Halo Orbit/L2N/1155.csv]

Time (TU)	X (LU)	Y (LU)	Z (LU)	VX (LU/TU)	VY (LU/TU)	VZ (LU/TU)
0	1.169523681374076	0	0.09617668056995689	0	-0.19359256557292315	-8.561017771131607e-16
0.004136827772383372	1.1695222072867124	-0.000800852771283553	0.09617504154990429	-0.0007126611633339541	-0.1935879747382259	-0.0007924028692364582
0.013420300076868199	1.1695081686805273	-0.002597854192699459	0.09615943147219255	-0.002311674658293423	-0.19354425210585577	-0.0025705491584872356
0.022706754616605946	1.1694792775642715	-0.004394812049148494	0.09612730220376586	-0.003910337341340531	-0.19345426401264684	-0.004348986475355562
0.031995996560880355	1.1694355315152967	-0.0061912583633007695	0.0960786425304164	-0.005508016695541112	-0.19331798637233352	-0.0061274832448942615
0.041287782822373054	1.169376935272964	-0.00798671535210545	0.09601344481082769	-0.007104071493556535	-0.19313540886916988	-0.007905798320331153
0.05058186791132797	1.1693035007320438	-0.009780704499595467	0.09593170496695436	-0.008697860071773316	-0.19290653491928317	-0.00968368980546856
0.05987801389217809	1.1692152468612595	-0.011572748672665004	0.09583342239567406	-0.010288742409708975	-0.19263138140297983	-0.011460916997140146
0.06917596242779608	1.1691121999720984	-0.013362366928390917	0.0957186002752086	-0.011876075721189622	-0.19230997949356898	-0.013237235079189901
0.07847546644003127	1.1689943934462004	-0.015149080820519512	0.09558724527350365	-0.013459220256941896	-0.19194237380305496	-0.015012401216411233
0.08777626934322433	1.168861867944866	-0.01693241059990451	0.09543936779837575	-0.015037536135280399	-0.19152862303579393	-0.016786170625241147
0.09707810681823954	1.1687146714358518	-0.01871187577076875	0.09527498204943065	-0.016610384044315366	-0.1910688000781252	-0.018558296957992316
0.10638072906442356	1.1685528588253475	-0.020486999549855694	0.09509410563364798	-0.018177129385647455	-0.19056299085904146	-0.02032853658122932
0.11568387540910526	1.1683764923160753	-0.022257304203848395	0.09489675999642001	-0.0197371383506337	-0.190011295483532	-0.022096643773547357
0.12498726812490958	1.1681856415893879	-0.02402231010509876	0.09468297066275792	-0.02128977730412139	-0.18941382882482374	-0.023862369601933997
0.13429065557625033	1.1679803829119675	-0.025781544129472655	0.09445276627846973	-0.022834420376541473	-0.18877071775473261	-0.025625470152392506
0.14359377555386602	1.1677607997826385	-0.027534532875096576	0.09420617937966065	-0.024370443682840217	-0.18808210319720994	-0.027385699595024553
0.15289635382953887	1.1675269830013153	-0.029280802621781482	0.09394324652255624	-0.025897225499179225	-0.18734814038366596	-0.029142809959715188
0.16219813030319039	1.1672790299882392	-0.031019884450702438	0.0936640075745984	-0.02741415093961563	-0.18656899675937375	-0.030896556114053116
0.17149885506182677	1.1670170447302015	-0.032751313652446885	0.09336850571167397	-0.028920611604921556	-0.1857448518561517	-0.03264669502830462
0.18079825048502118	1.1667411387921613	-0.03447462286701316	0.09305678862424159	-0.030415999802810793	-0.184875900526871	-0.03439297867455045
0.19009605550269684	1.166451430042556	-0.03618935053562033	0.09272890715072729	-0.03189971609762824	-0.18396234899604466	-0.036135162392187246
0.19939201692885603	1.1661480427443005	-0.037895039429141686	0.09238491545121094	-0.033371168187685166	-0.18300441520274693	-0.037873003261226126
0.20868586849915102	1.1658311081482293	-0.03959123297738412	0.09202487175844577	-0.03482976791258254	-0.18200233074166175	-0.03960625620213479
0.21797735329554135	1.1655007636914376	-0.04127747957347302	0.09164883755261408	-0.036274935145272885	-0.1809563384068867	-0.041334678192346055
0.22726621492301152	1.1651571531741378	-0.04295333111720916	0.09125687784791224	-0.03770609669770647	-0.17986669282690168	-0.043058026627578946
0.2365522044717503	1.1648004263915068	-0.04461834443100886	0.09084906086320285	-0.03912268768995637	-0.17873365937971192	-0.04477606062223067
0.24583505920003668	1.1644307398488214	-0.04627207760239227	0.09042545893508529	-0.040524148598770016	-0.17755751655385935	-0.04648853707546489
0.25511453272236917	1.1640482554928393	-0.047914095557039404	0.08998614716687178	-0.0419099301544775	-0.17633855201354562	-0.04819521626344256
0.26439036740840416	1.163653141688833	-0.049543965291655924	0.08953120465104755	-0.043279489448892976	-0.17507706580639015	-0.049895856748905655
0.2736623267053103	1.163245571747198	-0.051161261722328884	0.08906071288169368	-0.04463229500584067	-0.17377336576839225	-0.051590221316373475
0.28293016310786595	1.1628257251425034	-0.05276556217972875	0.088574757266433	-0.04596782228518485	-0.17242777152170738	-0.05327807108659642
0.29219362383603686	1.1623937872046046	-0.054356447603949636	0.0880734268905713	-0.04728555485217664	-0.17104061361550302	-0.054959166578037996
0.30145248302072036	1.1619499474711243	-0.05593350819030905	0.0875568127213008	-0.04858498917696242	-0.16961222835336642	-0.056633273530361086
0.3107064814693653	1.1614944023962577	-0.05749633321143165	0.08702501087699761	-0.04986562634996239	-0.16814296662753536	-0.05830015197768278
0.3199553939955779	1.1610273519978571	-0.05904452262147683	0.08647811885003015	-0.05112698177093936	-0.16663318326228502	-0.059959568411380004
0.32919897818274874	1.16054900219916	-0.06057767847762451	0.08591623836307319	-0.052368578212148784	-0.16508324469342692	-0.061611286509852446
0.33843699057035515	1.1600595639398892	-0.06209540784941959	0.08533947446944855	-0.05358994834609773	-0.16349352625889516	-0.06325507006001668
0.3476691889282097	1.1595592529248422	-0.06359732332468006	0.08474793539493103	-0.054790635272442385	-0.1618644115390645	-0.06489068334641404
0.35689534602853845	1.1590482887096674	-0.06508304533143916	0.08414173159201262	-0.055970194464624846	-0.16019628953013698	-0.06651789355021631
0.36611521556821014	1.1585268964221784	-0.06655219673065707	0.08352097792052442	-0.057128189564692365	-0.1584895604202919	-0.06813646469648912
0.3753285530879831	1.1579953055139216	-0.06800440637377975	0.0828857923232099	-0.05826419535167509	-0.15674463170861466	-0.06974616135282238
0.38453512054162137	1.1574537493340162	-0.06943930990996176	0.08223629546407288	-0.05937779846014782	-0.15496191698186138	-0.07134674938678082
0.39373467006849183	1.1569024659288452	-0.07085654735360507	0.08157261183990276	-0.06046859558302773	-0.15314183873305265	-0.07293799310770503
0.40292695479070184	1.1563416972826543	-0.07225576491360018	0.08089486903257834	-0.06153619500663224	-0.15128482607079138	-0.07451965713043802
0.41211172075231084	1.1557716896650676	-0.07363661388413652	0.0802031982927987	-0.06258021586284611	-0.14939131608150233	-0.07609150496043618
0.42128870603517354	1.1551926935697878	-0.07499875068254763	0.0794977346419593	-0.0636002882841481	-0.1474617538650963	-0.07765329884028847
0.430457656938163	1.1546049625518346	-0.07634183937998018	0.07877861562944265	-0.06459605540002057	-0.14549658889589948	-0.0792048024801213
0.4396183023858862	1.1540087547044726	-0.07766554804404446	0.07804598331162045	-0.06556717070340583	-0.14349628019397925	-0.08074577668493468
0.44877036328436887	1.1534043319582603	-0.07896955032909563	0.07729998359159819	-0.06651329937799373	-0.14146129427147314	-0.08227598095972641
0.4579135560448766	1.152791959713462	-0.0802535261422269	0.07654076595930696	-0.06743411889734147	-0.13939210417980313	-0.08379517409301761
0.4670475891799237	1.15217190692222	-0.08151716131344505	0.0757684837890745	-0.06832931889350717	-0.13728919007904775	-0.08530311357794823
0.4761721588875769	1.1515444462552198	-0.08276014717060687	0.07498329475453264	-0.06919860098156493	-0.1351530401234696	-0.08679955488964299
0.48528695069622185	1.150909853861684	-0.08398218097723359	0.07418536074615682	-0.07004167920635414	-0.13298414999156272	-0.08828425177656579
0.49439163885231496	1.1502684092750197	-0.08518296605490297	0.07337484797435127	-0.07085828026034854	-0.13078302292332572	-0.08975695617888728
0.5034858854805454	1.1496203953321382	-0.08636221188508104	0.07255192709636933	-0.07164814368966169	-0.12855016982353978	-0.09121741811641385
0.5125693388056207	1.1489660981588328	-0.08751963410446766	0.07171677343500447	-0.07241102203422195	-0.12628610961527953	-0.0926653854355636
0.52164163511703	1.1483058068831955	-0.08865495498973602	0.07086956685765325	-0.07314668129422547	-0.1239913686747468	-0.09410060416171707
0.5307023825605912	1.1476398146761624	-0.08976790170521629	0.07001049337140543	-0.07385489996577888	-0.12166648491438045	-0.0955228159990451
0.5397511928825895	1.1469684162782423	-0.09085821050119582	0.06913974220414276	-0.07453547189665016	-0.11931199964861164	-0.09693176339267526
0.5487876460043778	1.1462919104397573	-0.0919256226114037	0.068257509218184	-0.07518820382332897	-0.1169284666070445	-0.09832718402435903
0.5578113016920914	1.1456105989242535	-0.09296988604946538	0.06736399592185378	-0.07581291672787852	-0.11451644902949863	-0.09970881276613154
0.5668217052008434	1.1449247859165799	-0.09399075656727623	0.06645940898696234	-0.0764094465945085	-0.11207651814611112	-0.10107638264031969
0.5758183785630159	1.1442347785078038	-0.09498799695898809	0.06554396118577512	-0.07697764417504122	-0.10960925549618239	-0.1024296235906307
0.5848008258522651	1.1435408861184795	-0.09596137799245763	0.06461787094361895	-0.07751737572826732	-0.10711525151743333	-0.10376826340460275
0.5937685330103988	1.1428434203199294	-0.0969106786956662	0.063681362414903	-0.07802852335670124	-0.10459510555893188	-0.10509202780128042
0.6027209573751241	1.1421426954569145	-0.09783568559558942	0.06273466665113628	-0.07851098480204491	-0.10204942883920715	-0.10640063902976331
0.611657529848965	1.141439028292989	-0.09873619337669255	0.06177802148341727	-0.07896467405322537	-0.09947884394959841	-0.10769381638848649
0.6205776653389636	1.1407327369817466	-0.09961200631103988	0.06081167047897048	-0.07938952228988053	-0.09688398188700521	-0.10897127791561911
0.6294807571943957	1.1400241412791503	-0.1004629380187065	0.05983586357479782	-0.07978547793538157	-0.09426548361117695	-0.11023273974045121
0.6383661672089535	1.1393135631175355	-0.10128881090859264	0.05885085824182426	-0.08015250663042395	-0.09162400303220587	-0.11147791487727787
0.6472332386045253	1.1386013253418392	-0.10208945782371638	0.057856918125497224	-0.08049059222837787	-0.08896020324166339	-0.11270651529201049
0.6560812951552837	1.1378877515292865	-0.10286472228464441	0.056854313161040414	-0.08079973707140227	-0.0862747567234555	-0.113918251971708
0.6649096283782235	1.1371731667717397	-0.10361445774823728	0.05584332106188798	-0.08107996191236098	-0.0835683492566602	-0.11511283340906099
0.6737175178941025	1.1364578957731426	-0.10433852975579766	0.054824225033978886	-0.08133130696457273	-0.0808416737299268	-0.11628996863331309
0.682504221535881	1.1357422633753644	-0.10503681538483074	0.05379731489071216	-0.08155383182952874	-0.07809543308764777	-0.11744936608475648
0.6912689707805083	1.1350265946579445	-0.10570920326117614	0.05276288759867566	-0.0817476157100783	-0.07533034176731049	-0.118590733291179
0.7000109903010123	1.1343112130603006	-0.10635559539505801	0.051721244958111284	-0.08191275811387881	-0.07254711950188733	-0.11971377968518984
0.7087294762772653	1.133596441863912	-0.10697590581069427	0.05067269612650284	-0.08204937858342855	-0.06974649809381123	-0.1208182140408887
0.7174236171712647	1.132882602200792	-0.1075700623777677	0.04961755510209979	-0.08215761728854198	-0.06692921474325733	-0.1219037474217947
0.7260925865993774	1.1321700133388757	-0.10813800649951988	0.04855614149469379	-0.08223763498717897	-0.0640960141882157	-0.12297009251033111
0.734735551078997	1.131458991747117	-0.10867969382661395	0.04748877949120023	-0.08228961317109927	-0.061247646049099144	-0.12401696481721411
0.7433516657826759	1.1307498511455736	-0.10919509413216913	0.04641579826561404	-0.08231375402888681	-0.058384866056143514	-0.1250440823983268
0.7519400839141119	1.1300429014368498	-0.1096841920087867	0.045337530692269916	-0.082310280444146	-0.055508432775482626	-0.1260511672176326
0.7604999559998564	1.1293384484703741	-0.11014698686577964	0.044254313278012276	-0.08227943584645024	-0.05261910761514756	-0.1270379452600903
0.7690304450726879	1.1286367925054686	-0.11058349372034738	0.04316648406039349	-0.08222148392334334	-0.049717649431455985	-0.12800414844765964
0.7775307081660714	1.1279382294550313	-0.1109937421383315	0.04207438475980185	-0.08213670841319252	-0.04680482050672055	-0.1289495126668293
0.7859999053493987	1.127243049870063	-0.1113777766975143	0.04097835945805593	-0.08202541282690212	-0.04388138328605193	-0.12987377901014177
0.7944372107628025	1.1265515377731112	-0.11173565736642184	0.03987875296141022	-0.08188791994326888	-0.04094809629652452	-0.13077669512797938
0.8028418120406096	1.1258639704606028	-0.1120674592384305	0.038775910631676146	-0.08172457132260022	-0.03800571400338929	-0.13165801524161094
0.8112129170095552	1.1251806177250443	-0.11237327252137139	0.037670177257670544	-0.08153572664038289	-0.03505498412553749	-0.1325175009071481
0.819549747068252	1.1245017421825385	-0.11265320197162304	0.036561897670452856	-0.08132176324418522	-0.03209664962185431	-0.13335492037145388
0.8278515547104293	1.1238275976494025	-0.1129073671400225	0.03545141415525416	-0.08108307508936091	-0.0291314421444146	-0.13417005036308333
0.8361176148814847	1.1231584296750656	-0.11313590161281889	0.03433906731321329	-0.08082007221277622	-0.02616008471109301	-0.13496267516624255
0.8443472327794389	1.1224944747559638	-0.11333895277928219	0.033225194738701995	-0.08053317975894672	-0.02318328855891057	-0.13573258733144364
0.8525397485952788	1.1218359598264294	-0.11351668139050651	0.03211013008436512	-0.0802228369775906	-0.020201751037732824	-0.13647958799921306
0.8606945316958279	1.1211831026220058	-0.11366926084433336	0.030994203561932943	-0.07988949657932336	-0.017216157348577864	-0.13720348622628714
0.8688109893979076	1.120536110890678	-0.11379687677560774	0.029877740464994723	-0.07953362353216505	-0.014227176998468857	-0.13790409963245484
0.8768885708196601	1.1198951820321854	-0.11389972642822739	0.0287610603462276	-0.07915569393952572	-0.01123546200070679	-0.13858125450505746
0.8849267627809365	1.1192605033937744	-0.11397801788759718	0.027644477297755918	-0.07875619426110944	-0.008241648027928844	-0.13923478519913643
0.89292508912991	1.118632252308927	-0.11403196940072105	0.026528299780577975	-0.07833562042588518	-0.005246354360278583	-0.1398645338547004
0.9008831237053428	1.1180105950919959	-0.11406180873612376	0.025412828552580567	-0.07789447618771506	-0.0022501787230060017	-0.14047035113486717
0.9088004790457566	1.1173956879657494	-0.11406777232674929	0.024298357983758682	-0.07743327271739199	0.0007462987979584002	-0.14105209499701357
0.9166768094805646	1.1167876768718592	-0.11405010456081724	0.023185175388969376	-0.07695252750016748	0.0037425171621340452	-0.14160963062783383
0.9245172656203071	1.1161862805352523	-0.11400902027996095	0.022072785485004232	-0.0764524080304688	0.006740025063644801	-0.14214319376521525
0.9323234085246827	1.1155914946253243	-0.1139447107677246	0.020961192407096037	-0.07593327379152283	0.00973903268484876	-0.14265273368949988
0.9400949976017572	1.1150034483102187	-0.11385737466634499	0.019850653728798063	-0.07539559958819567	0.012739068788616189	-0.1431380711688459
0.9478318082234352	1.1144222635323993	-0.11374721630084714	0.018741423971234104	-0.07483986665588621	0.015739670326644563	-0.14359902952588494
0.9555336533861315	1.1138480534281852	-0.11361444495514442	0.01763375137531583	-0.07426656055509222	0.018740390805824025	-0.1440354357833835
0.9632003655265206	1.1132809237682033	-0.11345927462554325	0.01652788038026899	-0.07367617185608756	0.021740793237652392	-0.14444711934268722
0.9708318127265827	1.1127209718325182	-0.1132819232523045	0.01542404917608533	-0.07306919433495325	0.024740456425449284	-0.14483391266939327
0.9784278886966326	1.112168287254696	-0.11308261238885485	0.01432249103392223	-0.07244612511851198	0.02773897102629358	-0.14519565046883157
0.9859885084949663	1.1116229524276846	-0.11286156687727364	0.01322343483385354	-0.07180746449997796	0.030735937772023464	-0.14553216928218113
0.9935136208557616	1.1110850417204012	-0.11261901404314495	0.012127103186735778	-0.07115371436414025	0.03373097225641882	-0.145843307817439
1.0010031916295146	1.1105546227877512	-0.11235518373273	0.011033714763023266	-0.07048537905983936	0.03672369825890225	-0.14612890598197406
1.0084572158764804	1.110031755822849	-0.11207030751287603	0.009943482464528633	-0.06980296386181424	0.03971375241236201	-0.14638880517981728
1.0158757082812393	1.1095164943639981	-0.1117646185830939	0.008856614763133461	-0.0691069753346963	0.04270078022380941	-0.14662284771722756
1.0232587101263961	1.109008884936434	-0.11143835110671868	0.0077733146301479554	-0.06839792023072085	0.04568443869853949	-0.1468308768307383
1.030606274413675	1.1085089682089813	-0.11109174048456838	0.006693781677096232	-0.06767630647662987	0.04866439013447874	-0.14701273606374957
1.0379184782471795	1.108016778266934	-0.1107250224907794	0.005618210307495656	-0.06694264159907609	0.05164030689173005	-0.14716826947827075
1.045195414216947	1.1075323433340885	-0.1103384333382866	0.004546790955668261	-0.06619743317411614	0.05461186766692822	-0.1472973212691353
1.0524371949712583	1.1070556855980838	-0.10993220914281965	0.0034797093952102795	-0.06544118800338522	0.05757875909853798	-0.1473997357195811
1.0596439418500954	1.1065868220913058	-0.10950658627465946	0.0024171484009779002	-0.06467441295579356	0.06054067083848301	-0.14747535691679975
1.0668157907627835	1.1061257644210514	-0.10906180082159188	0.0013592868773481326	-0.06389761406541807	0.06349729764832669	-0.14752402880158597
1.0739528872902557	1.1056725192095846	-0.10859808866748842	0.0003063005779072837	-0.0631112967640615	0.06644833707251803	-0.14754559507652623
1.0810553890014616	1.1052270880640152	-0.10811568516103405	-0.0007416382346695739	-0.06231596535899762	0.06939349006633107	-0.1475398992069199
1.0881234814478538	1.1047894667178475	-0.10761482375805952	-0.0017843631431357213	-0.061512120922589834	0.07233246733103164	-0.1475067842799216
1.09515740836586	1.1043596433899878	-0.10709573331713805	-0.0028217180155594686	-0.06070025737564143	0.07526500167944514	-0.14744609233290856
1.1021573499907684	1.1039376063910238	-0.10655864674697173	-0.0038535390368460024	-0.05988087519960231	0.07819079701126602	-0.14735766516368987
1.1091234859306904	1.1035233402333018	-0.10600379682429537	-0.004879663976920196	-0.05905447428744033	0.08110955394670813	-0.14724134462901806
1.116055994938158	1.10311682572249	-0.10543141621157788	-0.005899932150062594	-0.05822155380020812	0.08402096933382225	-0.14709697289126963
1.1229550584348567	1.1027180398327765	-0.10484173715508982	-0.006914184927482506	-0.05738261155980814	0.08692473734112655	-0.1469243925825431
1.129820843432194	1.1023269567649991	-0.1042349929748946	-0.007922263224244249	-0.05653814595384713	0.0898205418754539	-0.1467234475393527
1.1366535180305208	1.1019435471039023	-0.10361141683324887	-0.008924009782539963	-0.055688653897982755	0.09270806270240026	-0.14649398282840992
1.1434532368913661	1.1015677787005818	-0.10297124310599093	-0.00991926704756267	-0.054834632452204005	0.09558696893090818	-0.1462358455956896
1.1502201455872882	1.101199616461635	-0.10231470714778546	-0.01090787782460209	-0.053976578128155664	0.09845692045695113	-0.14594888547524162
1.1569543754800184	1.1008390226635578	-0.1016420459425526	-0.011889684555889414	-0.053114987363738334	0.10131756541784578	-0.14563295537205379
1.1636560376410805	1.1004859572907195	-0.10095349894179241	-0.012864528474520595	-0.05225035713667702	0.1041685372390915	-0.1452879124604413
1.1703252257858903	1.1001403778786518	-0.10024930804153226	-0.013832250086124534	-0.05138318441479405	0.10700945552802942	-0.14491361885325219
1.1769620110811847	1.0998022397833123	-0.09952971840033012	-0.014792688479731917	-0.050513966629187924	0.10983992354001945	-0.14450994273461346
1.183566439471988	1.0994714962987266	-0.09879497905958413	-0.01574568102465483	-0.04964320181381176	0.11265952673967065	-0.1440767595010625
1.1901385359214465	1.0991480984243103	-0.09804534280770297	-0.016691064079479803	-0.048771387805596284	0.11546783435077597	-0.14361395251185086
1.1966782881229443	1.0988319956388188	-0.09728106839690216	-0.01762867076377109	-0.04789902413675327	0.1182643921773323	-0.14312141534749595
1.203185658208134	1.0985231352741034	-0.09650241963952137	-0.018558332784402234	-0.04702661019616509	0.12104872742887099	-0.1425990522705648
1.2096605747354021	1.0982214628623455	-0.0957096667439868	-0.019479879440740575	-0.04615464596392156	0.12382034517765046	-0.14204678010974586
1.216102926699501	1.097926922352435	-0.0949030875216879	-0.020393136957300217	-0.045283632460161455	0.12657872573354886	-0.14146453023571073
1.2225125681950166	1.0976394558250386	-0.09408296730656027	-0.021297929356193825	-0.04441407071774531	0.12932332664928306	-0.14085224971715843
1.228889317838833	1.0973590034640102	-0.09324959948009046	-0.02219407859663344	-0.043546461409020645	0.1320535825592997	-0.14020990291466995
1.2352329580617238	1.0970855035346878	-0.09240328601313719	-0.023081404716203298	-0.042681304447134	0.13476890504216255	-0.13953747314275688
1.2415432229993237	1.0968188928401448	-0.09154433957514829	-0.02395972441016206	-0.04181910010319902	0.13746867769197496	-0.1388349656874569
1.2478198158533886	1.096559105913346	-0.09067308169555147	-0.024828853751880157	-0.040960346056658166	0.1401522638982391	-0.13810240772762766
1.2540624008003969	1.0963060753257785	-0.08978984426590582	-0.025688607361380903	-0.04010553786898581	0.14281900382504964	-0.1373398509013311
1.2602706051106254	1.0960597315601586	-0.08889496967199427	-0.026538799021633634	-0.03925516802475007	0.14546821586118644	-0.13654737282516155
1.2664440259338046	1.0958200027217786	-0.0879888101847771	-0.02737924293606547	-0.03840972429383385	0.14809920015698058	-0.13572507792593652
1.272582230563921	1.0955868145364704	-0.0870717282105919	-0.02820975408876385	-0.037569688955031544	0.15071123946872333	-0.13487309897720204
1.2786847580696277	1.0953600903069514	-0.08614409631154143	-0.029030148799543996	-0.036735537807557915	0.15330360068340643	-0.13399159842476668
1.2847511271400658	1.0951397506615264	-0.08520629621462497	-0.02984024610980283	-0.03590773831550203	0.15587553907152213	-0.13308076869802116
1.2907808446340627	1.094925713324228	-0.08425871757161438	-0.030639869228196927	-0.035086747655124165	0.15842630289489404	-0.13214083212341066
1.2967734055917546	1.0947178932260504	-0.0833017579472721	-0.03142884581368816	-0.03427301193463053	0.16095513445432028	-0.13117204191877768
1.3027283042985882	1.0945162022520694	-0.08233582098684625	-0.032207009699766205	-0.03346696392720159	0.16346127586266396	-0.13017468126599838
1.3086450370881728	1.0943205493169335	-0.08136131577527772	-0.03297420148541327	-0.032669021961393874	0.16594397135075165	-0.12914906340639995
1.314523118526787	1.094130840030896	-0.08037865389079257	-0.03373027081879469	-0.031879587053053327	0.16840247519775006	-0.12809552914417643
1.3203620764579354	1.0939469771021448	-0.0793882498238417	-0.034475075885345575	-0.03109904295039255	0.17083605077308844	-0.1270144476900277
1.3261614725865851	1.0937688599419835	-0.07839051703950159	-0.03520848613160058	-0.03032775281916582	0.17324398023341253	-0.12590621265441582
1.3319208963731248	1.093596385153576	-0.0773858684282239	-0.0359303815074024	-0.029566059589402043	0.17562556301778096	-0.12477124257069595
1.337639984056328	1.0934294462657448	-0.07637471237412762	-0.036640654836973555	-0.028814283045972493	0.1779801247203613	-0.12360997638079943
1.3433184158530487	1.0932679341608118	-0.07535745249472772	-0.03733921136518617	-0.0280727199232713	0.1803070168080423	-0.12242287278544847
1.3489559219922655	1.0931117372416268	-0.07433448581709565	-0.03802596936996738	-0.0273416429219804	0.1826056199187138	-0.12121040768872815
1.3545522912007122	1.092960741551995	-0.07330620042963025	-0.03870086100023783	-0.026621299524049544	0.184875348021849	-0.11997307079823233
1.3601073720277643	1.0928148311095582	-0.07227297437448886	-0.03936383217379145	-0.025911911851819427	0.18711564951443904	-0.11871136349239143
1.3656210742976742	1.0926738882296014	-0.07123517451822646	-0.040014842451540425	-0.025213676604793837	0.1893260082604893	-0.11742579654066618
1.3710933734897777	1.0925377937706346	-0.07019315486455932	-0.040653865212168114	-0.024526764723812457	0.19150594567411738	-0.11611688699918801
1.3765243070819428	1.092406427576091	-0.06914725639083114	-0.04128088684137399	-0.0238513221621313	0.19365501945720404	-0.1147851568872166
1.3819139763159638	1.0922796687610679	-0.0680978058966081	-0.04189590653733337	-0.02318747004551532	0.19577282440340396	-0.11343113056920744
1.3872625431941898	1.0921573960989093	-0.06704511580035351	-0.04249893554091454	-0.02253530549780006	0.19785899120114117	-0.11205533327405907
1.3925702366965351	1.0920394881791324	-0.0659894821584182	-0.04308999738551778	-0.021894901406805826	0.19991318872183572	-0.11065828723586726
1.3978373371087893	1.0919258240392904	-0.06493118705684842	-0.04366912567904786	-0.02126630890114207	0.20193511769855357	-0.10924051354561429
1.4030641867338938	1.0918162831777418	-0.06387049584219455	-0.04423636484058578	-0.020649556665540733	0.20392451457759972	-0.1078025272102264
1.4082511757684193	1.09171074608947	-0.06280765936480835	-0.04479176808350092	-0.020044653273364157	0.2058811457121185	-0.10634483887417166
1.4133987421287104	1.0916090944647487	-0.061742913517494724	-0.04533539696562957	-0.01945158785015837	0.20780480691372952	-0.10486795299652209
1.4185073723044086	1.0915112113548218	-0.06067647858544766	-0.04586732103137031	-0.018870330657078285	0.20969532327793602	-0.10337236573307262
1.4235775901905077	1.0914169815476527	-0.0596085611549605	-0.046387616206651286	-0.018300835056048514	0.21155254450048816	-0.10185856642246884
1.4286099574633533	1.0913262916886486	-0.058539353707064125	-0.04689636444048885	-0.01774303813249769	0.21337634450770374	-0.10032703592817634
1.4336050715365065	1.0912390304335853	-0.05746903474848378	-0.047393653093605166	-0.01719686160466709	0.21516662012420806	-0.09877824574130127
1.4385635565659893	1.0911550887003165	-0.05639777049292669	-0.04787957366080286	-0.016662213474857468	0.21692328725273555	-0.09721265938927355
1.4434860662447655	1.091074359692139	-0.055325714077858745	-0.048354221697597954	-0.016138988365679244	0.21864628130019134	-0.09563073035141094
1.4483732726393974	1.0909967391398532	-0.054253007844108844	-0.048817695401864286	-0.01562706934018459	0.22033555266553467	-0.09403290450760264
1.4532258674708083	1.0909221253138666	-0.053179782981111624	-0.04927009544779273	-0.015126328347099226	0.22199106667484428	-0.09241961881393473
1.4580445634063852	1.0908504190338872	-0.05210615916877151	-0.049711524805619904	-0.014636626676525492	0.22361280343066212	-0.09079129995744512
1.46283007931929	1.0907815239033858	-0.05103224782989051	-0.05014208711667356	-0.014157817016712084	0.2252007522879061	-0.08914836854546937
1.467583153920868	1.0907153461084014	-0.04995814909923741	-0.05056188769484087	-0.013689742594689025	0.22675491591505825	-0.08749123382960149
1.4723045241862167	1.0906517947164505	-0.04888395671053716	-0.050971031370806795	-0.013232239822207727	0.22827530266753607	-0.08582030057490737
1.4769949446425397	1.0905907813900497	-0.04780975369948301	-0.05136962399069112	-0.012785136865688478	0.22976193242014872	-0.08413596185475633
1.4816551659258235	1.0905322206523163	-0.046735617357696185	-0.05175777036328912	-0.012348256174640252	0.23121482918857164	-0.08243860621194128
1.4862859449616357	1.0904760297164775	-0.04566161702346394	-0.05213557497958608	-0.011921413906009015	0.23263402400207814	-0.0807286137456974
1.4908880366499868	1.0904221285529427	-0.044587816116384196	-0.05250314116930971	-0.011504421093789456	0.2340195519179403	-0.07900635888033572
1.4954622002048976	1.0903704397714182	-0.04351427079537526	-0.052860571478133056	-0.011097083434275314	0.23537145358126588	-0.07727220781227168
1.5000091911530156	1.090320888670986	-0.04244103196185702	-0.053207966898659156	-0.010699202361037372	0.23668977244413184	-0.07552652133436617
1.5045297632066146	1.0902734031683878	-0.04136814497885443	-0.053545426916445676	-0.010310575190889933	0.23797455502306536	-0.07376965405104616
1.509024668344373	1.090227913748331	-0.040295649804790154	-0.05387304941078467	-0.009930995423728935	0.23922585059386006	-0.07200195426784144
1.5134946534022027	1.0901843534471842	-0.039223581966712495	-0.05419093031290749	-0.009560253316272733	0.24044370993832373	-0.07022376529444294
1.5179404574002506	1.0901426578224693	-0.03815197338074068	-0.054499163354516975	-0.009198136352284359	0.24162818440541442	-0.06843542655974333
1.5223628185316789	1.0901027648317714	-0.037080850844397585	-0.05479784049287263	-0.00884442891074875	0.2427793275586731	-0.06663727086149537
1.5267624681871674	1.0900646148372903	-0.036010237641734194	-0.05508705142383658	-0.008498912991265976	0.24389719331457557	-0.06482962680391376
1.5311401303471925	1.0900281505546963	-0.03494015387348577	-0.05536688350150087	-0.008161368464621042	0.24498183561964015	-0.06301281916436026
1.535496523466689	1.089993316982293	-0.03387061617596928	-0.05563742182098474	-0.007831573119529823	0.24603330875171742	-0.06118716823651995
1.5398323610387725	1.0899600613449143	-0.0328016377525722	-0.05589874920612225	-0.0075093028108644995	0.2470516672500948	-0.059352989700689814
1.5441483442555632	1.0899283330967593	-0.03173323036077247	-0.05615094574015525	-0.007194332172255665	0.24803696405213932	-0.05751059788196642
1.5484451784556477	1.089898083747895	-0.030665400417358442	-0.056394089705501874	-0.006886433570654783	0.24898925412385786	-0.055660298896822405
1.5527235531029218	1.0898692669624723	-0.029598154121949	-0.05662825638250324	-0.006585378721893278	0.24990858972496363	-0.05380239934813552
1.556984145803142	1.089841838470566	-0.028531496661746893	-0.05685351832318662	-0.00629093849557755	0.250795021414274	-0.051937204898692836
1.561227643284485	1.089815755887385	-0.02746542712010668	-0.057069946433874454	-0.006002881602726212	0.2516486022626583	-0.050065011243750714
1.565454712587142	1.089790978854672	-0.026399945847777134	-0.057277608426139735	-0.005720976716401455	0.2524693817067714	-0.048186116885639126
1.5696660187030416	1.0897674688814458	-0.02533505021210026	-0.057476569746309235	-0.00544499136091986	0.2532574091489381	-0.0463008156157655
1.5738622200092194	1.0897451893308503	-0.02427073589833571	-0.057666893323326654	-0.005174692334807682	0.2540127329080882	-0.044409398703876155
1.5780439654618548	1.0897241053921551	-0.023206997782274613	-0.05784863944642915	-0.004909845983932252	0.25473539967397485	-0.04251215637836743
1.5822119030727921	1.089704183997386	-0.02214382793034599	-0.05802186613637774	-0.0046502177532388245	0.2554254559234239	-0.04060937419138944
1.5863666661725215	1.0896853938502338	-0.021081219251090556	-0.05818662856345706	-0.004395573134156724	0.2560829455449714	-0.038701339478288015
1.59050888701385	1.0896677053220893	-0.020019162179970323	-0.05834297963175055	-0.00414567688829987	0.25670791210529814	-0.03678833537765643
1.5946391986227337	1.0896510904159942	-0.0189576443334845	-0.05849097000080393	-0.0039002930369610544	0.2573003988851602	-0.03487064011317137
1.598758219740131	1.0896355227962489	-0.01789665451747094	-0.05863064753152046	-0.0036591858341526134	0.2578604466052854	-0.03294853417125227
1.6028665629849204	1.089620977718176	-0.01683618078413409	-0.05876205762904074	-0.003422119326495815	0.2583880947376249	-0.031022296775787495
1.6069648433593429	1.0896074319701654	-0.015776208369885157	-0.05888524350451689	-0.0031888569322778794	0.2588833825036381	-0.029092202087270216
1.6110536658739427	1.0895948638906703	-0.014716723022512514	-0.05900024577400858	-0.002959162218948816	0.2593463472112852	-0.027158525199305738
1.6151336260872273	1.0895832533341059	-0.013657711007138806	-0.05910710252933679	-0.0027327989093331654	0.25977702448448037	-0.02522154213977695
1.61920531925053	1.089572581617513	-0.012599156867747369	-0.05920584960599202	-0.0025095304205530597	0.26017544929220116	-0.023281525750799874
1.6232693424005067	1.0895628314970247	-0.011541043002001494	-0.05929652059683206	-0.002289119815136955	0.26054165595886947	-0.02133874485355362
1.627326282139313	1.0895539871778714	-0.010483352965939765	-0.05937914656623718	-0.0020713305173954326	0.2608756769646739	-0.019393470276589563
1.6313767228410099	1.0895460342717955	-0.00942606946723229	-0.05945375626578245	-0.0018559259061591475	0.26117754377151725	-0.017445971154219964
1.6354212423470438	1.0895389597870633	-0.00836917561147114	-0.059520376062794284	-0.001642669587993812	0.2614472864925754	-0.015496517194085558
1.6394604242859891	1.0895327520904727	-0.0073126518035686715	-0.059579030146923076	-0.001431324790635067	0.2616849346894625	-0.013545372934529551
1.6434948359777695	1.0895274009282643	-0.006256481644237881	-0.05962974019592449	-0.0012216555642125624	0.261890515981541	-0.011592808602852459
1.647525051415972	1.0895228973748006	-0.005200646039198131	-0.05967252573720269	-0.0010134256142554845	0.2620640574757209	-0.009639089218672665
1.6515516443126046	1.089519233835459	-0.004145125131070953	-0.059707404012353894	-0.0008063987107456518	0.26220558518578163	-0.007684478129445088
1.6555751754759367	1.0895164040453953	-0.0030899017257780374	-0.059734389893052804	-0.0006003393713337358	0.2623151236607602	-0.005729243338016896
1.6595962108038145	1.089514403041877	-0.0020349566915711724	-0.05975349606288681	-0.0003950119710333556	0.26239269669517534	-0.003773648963923939
1.6636153165934138	1.0895132271643586	-0.0009802703001195211	-0.05976473294914239	-0.00019018102275611545	0.2624383270272179	-0.0018179577012387839
1.6676330505423873	1.089512874049882	0.00007417529867983076	-0.05976810871246527	0.000014388329218610569	0.26245203627393165	0.0001375646119562723
1.671649971651274	1.0895133426227677	0.0011283985629560063	-0.05976362930479195	0.00021893077877967624	0.2624338451460725	0.0020926536239457626
1.675666954883594	1.0895146332267658	0.0021825010097066516	-0.05975129717994007	0.000423696875352048	0.26238376819452	0.004047199353934886
1.6796847931003027	1.089516747697579	0.0032365625610856485	-0.059731110594927445	0.0006289328346288285	0.26230181096380756	0.006001051961817647
1.6837040376227455	1.0895196891472496	0.004290599577091403	-0.05970306568425164	0.0008348724047086246	0.2621879784131875	0.007953943910181999
1.6877252602616843	1.0895234619912129	0.005344633508935179	-0.05966715622850428	0.0010417501787796123	0.26204227397714147	0.009905617296771183
1.6917490126257293	1.0895280719221043	0.006398680116994251	-0.059623373943996374	0.0012497994726630305	0.2618647007429274	0.011855803901181423
1.6957758613682579	1.0895335259447911	0.007452758599966045	-0.05957170820252476	0.0014592540977130183	0.26165526031771696	0.013804242115960198
1.6998063703866286	1.0895398323681404	0.00850688681542931	-0.059512146176704674	0.0016703474092182855	0.2614139534250211	0.015750668117298604
1.703841103898052	1.0895470008148773	0.009561081974366732	-0.05944467282621468	0.001883312424028061	0.2611407798574742	0.017694817178115902
1.707880634592891	1.0895550422471303	0.010615362656017464	-0.0593692707506404	0.0020983822139591926	0.26083573789236303	0.019636427404416935
1.7119255251245642	1.0895639689420002	0.011669743860616703	-0.05928592052497595	0.002315788882083458	0.2604988256623402	0.021575230645885332
1.7159763536220232	1.0895737945557624	0.01272424355097737	-0.05919460021770535	0.0025357648808643366	0.26013003922137024	0.02351096456722836
1.720033689360547	1.0895845340853831	0.01377887619257014	-0.059095285882980145	0.0027585416627320934	0.2597293745514576	0.02544336079515656
1.7240981157190316	1.0895962039399554	0.014833658610999695	-0.05898795104305863	0.002984350882261121	0.25929682549208743	0.027372155699410473
1.7281702132081143	1.0896088219160471	0.01588860545523652	-0.05887256707717258	0.0032134234259557502	0.2588323853316622	0.029297082098475327
1.7322505651760125	1.0896224072292904	0.016943730563608407	-0.05874910310114318	0.0034459896700968274	0.258336046343716	0.031217871805211662
1.7363397617718965	1.089636980548553	0.017999047864389897	-0.05861752584123282	0.0036822796574992028	0.25780779930482267	0.03313425729751967
1.7404383891015214	1.089652563978934	0.01905456845302646	-0.05847779998396286	0.003922522416307411	0.25724763492494	0.03504596644850538
1.7445470505249412	1.08966918116422	0.020110305954679417	-0.05832988746504942	0.004166947145350983	0.2566555410229958	0.03695273228749339
1.7486663414562855	1.0896868572165441	0.021166269904675673	-0.05817374832399023	0.004415781679460884	0.256031505982283	0.03885428105042698
1.7527968694947662	1.0897056188215222	0.0222224707970485	-0.058009340001781914	0.004669253614678145	0.2553755159672593	0.040750341357626244
1.7569392431814195	1.0897254942203867	0.023278917063882673	-0.057836617749820234	0.0049275895716057675	0.25468755659099673	0.042640638809656274
1.761094078019896	1.0897465132657913	0.02433561648265767	-0.057655534400655996	0.005191015490738719	0.25396761203142393	0.04452489857185265
1.7652619943586692	1.0897687074438616	0.025392575495964055	-0.05746604045103247	0.005459756430582022	0.25321566539581336	0.04640284420636042
1.7694436200773536	1.0897921099217365	0.026449799751394196	-0.05726808393985058	0.005734036664722884	0.2524316982703653	0.04827419868673127
1.773639578890684	1.0898167555143716	0.027507291008017375	-0.05706161102009726	0.006014078823246582	0.2516156930154099	0.050138678998004844
1.777850510760411	1.0898426808350177	0.028565052151301486	-0.05684656499485893	0.006300105144978745	0.25076762898058286	0.05199600507999892
1.7820770622266953	1.0898699242835608	0.029623084586474276	-0.05662288674847464	0.006592336770884669	0.24988748425230667	0.0538458952562018
1.7863198770602915	1.0898985260219878	0.03068138575786529	-0.05639051527098983	0.006890992985060352	0.24897523774449423	0.0556880619955305
1.7905796118198596	1.0899285281132847	0.03173995289633705	-0.05614938685616944	0.007196292177161243	0.24803086606970975	0.057522218561920496
1.7948569198264663	1.089959974452682	0.0327987788753231	-0.05589943600563203	0.007508450590929709	0.2470543471110081	0.05934807191069154
1.799152475112869	1.089992910983013	0.03385785799444567	-0.05564059406678455	0.007827683935556806	0.24604565471895515	0.06116533278675791
1.8034669473673546	1.0900273855575506	0.03491717960973894	-0.05537279069907129	0.008154205440137978	0.2450047644668218	0.06297370483176902
1.807801015123988	1.0900634480800164	0.03597673124592833	-0.055095953138740585	0.00848822666875286	0.2439316507913848	0.06477289008723784
1.8121553638747605	1.0901011505384042	0.03703649796323795	-0.0548100063276061	0.008829957241123874	0.24282628751119675	0.06656258802636333
1.816530678971726	1.0901405469883616	0.038096460474915605	-0.05451487342190278	0.00917960410824613	0.241688649796384	0.06834249253058598
1.8209276609465788	1.0901816937362194	0.03915659870438321	-0.05421047480843044	0.009537372596593397	0.2405187103713334	0.07011229803375439
1.8253470130048863	1.0902246492802394	0.040216888574285806	-0.0538967289614315	0.009903465250964435	0.2393164428227994	0.0718716942610442
1.8297894436966449	1.0902694743817212	0.04127730249547042	-0.05357355231842931	0.010278081848140568	0.2380818211024653	0.07362036724497374
1.8342556637961835	1.0903162320808502	0.04233780846454444	-0.05324085956770122	0.010661418921851617	0.23681482059750583	0.07535799804329023
1.8387463866859144	1.0903649877445234	0.04339837000991018	-0.052898563701538955	0.011053669556934442	0.2355154182862848	0.07708426289547554
1.8432623359563467	1.0904158091978342	0.04445894782516609	-0.05254657549997197	0.01145502382223663	0.23418359073138656	0.07879883610693617
1.847804241679881	1.090468766739896	0.045519498703696516	-0.052184803851735566	0.011865668229534235	0.23281931525645946	0.08050138850931639
1.8523728218039948	1.0905239329684189	0.04657997105748631	-0.05181315734059487	0.012285783767271696	0.23142257583922288	0.08219158056951796
1.8569688111271923	1.0905813831616942	0.04764031153777738	-0.051431542032101776	0.012715548235922683	0.2299933546665204	0.08386907331722714
1.8615929397219628	1.090641195069465	0.04870045985631478	-0.051039863295227104	0.013155133996644877	0.2285316388851926	0.08553352035350408
1.866245939002339	1.090703449023298	0.049760350069993485	-0.050638025433461166	0.013604708200292984	0.22703741906817002	0.08718457026408459
1.8709285364348671	1.090768227902226	0.05081990925305005	-0.05022593226663141	0.014064431938316376	0.22551069121518127	0.0888218649245077
1.8756414589348047	1.09083561720871	0.051879058165046045	-0.049803486981477844	0.014534460206835577	0.2239514560004685	0.09044504095716338
1.8803854309941932	1.0909057050733009	0.05293771071885797	-0.04937059243599323	0.015014941354977121	0.22235971968643092	0.09205372932771176
1.8851611685772283	1.0909785821865028	0.0539957725348429	-0.04892715188028729	0.01550601606823916	0.22073549652240268	0.09364755361746677
1.8899693805341544	1.091054341830476	0.05505314120602081	-0.04847306902105188	0.016007817077883013	0.21907880867884422	0.09522613096070799
1.8948107629454582	1.09113307979497	0.05610970501823342	-0.0480082487572468	0.0165204681228231	0.21738968859666555	0.09678907069362695
1.8996860109307099	1.091214894569841	0.05716534550080686	-0.04753259625123826	0.017044084743847013	0.21566817524612633	0.09833597870323489
1.9045957973073406	1.091299886988239	0.058219932769946914	-0.04704601920087176	0.017578771545877617	0.21391432196827706	0.09986645115955453
1.9095407746672337	1.09138816022161	0.05927332607096775	-0.04654842793277985	0.0181246218694259	0.21212819629582286	0.10138007608363359
1.914521580283377	1.0914798198279776	0.060325374905920603	-0.0460397351817991	0.01868171780164566	0.21030987863054001	0.1028764357098254
1.9195388261838422	1.0915749735250013	0.061375917026542486	-0.04551985737076307	0.019250128543235868	0.20845946625543105	0.10435510436893047
1.9245930979631414	1.0916737310959408	0.06242477835363702	-0.04498871504972034	0.019829909705167743	0.20657707424381394	0.10581564922685377
1.9296849592883307	1.0917762043999624	0.06347177408966487	-0.04444623272854653	0.02042110327181943	0.2046628341785602	0.1072576326755374
1.9348149301927027	1.0918825068395104	0.0645167044795081	-0.04389234151297296	0.02102373451818617	0.20271690270191275	0.10868060738323329
1.939983501427847	1.0919927535203682	0.065559358079296	-0.04332697794788725	0.021637813077843883	0.2007394565723663	0.11008412179842877
1.9451911194292313	1.0921070607998984	0.06659950903447273	-0.04275008600416897	0.022263330601537103	0.19873069874042662	0.11146771743629613
1.9504381929288244	1.0922255462644452	0.06763691881481804	-0.04216161673670365	0.02290026096851807	0.19669085617541035	0.11283093225630877
1.955725074291822	1.0923483281254835	0.06867133296995352	-0.041561530760410956	0.023548557467399464	0.19462018741985848	0.11417329746116242
1.9610520740114326	1.0924755253339375	0.06970248452205127	-0.040949797031433685	0.0242081540060712	0.19251897724398068	0.11549434307501526
1.966419449790134	1.0926072571067846	0.07073009236113012	-0.040326394463535385	0.024878963280688556	0.19038754108582737	0.11679359691859091
1.9718273983048267	1.0927436424663406	0.07175386030629836	-0.03969131329525268	0.02556087525861654	0.18822622849445195	0.11807058457945446
1.9772760636636184	1.092884800170628	0.07277347940389203	-0.039044554506898414	0.02625375779717086	0.1860354198587328	0.11932483344409144
1.9827655335290717	1.0930308483329918	0.07378862787209634	-0.038386130637916516	0.026957455791876975	0.18381552791199546	0.12055587366838597
1.9882958285928585	1.0931819038288795	0.07479896991230665	-0.03771606741991492	0.02767178950431467	0.1815670019041765	0.1217632378165904
1.9938669136727025	1.0933380822584158	0.07580415856325419	-0.03703440280196077	0.028396555725347314	0.1792903229490574	0.12294646535877497
1.9994786926184167	1.0934994974727272	0.0768038355617813	-0.0363411878794237	0.02913152694863314	0.17698600580041451	0.12410510342736483
2.0051310154057735	1.0936662614304644	0.07779763342335645	-0.03563648630573671	0.029876452206207587	0.17465459556167298	0.12523871010589016
2.010823673106901	1.0938384837038757	0.0787851753540788	-0.034920375160882526	0.030631056405837992	0.17229666926938203	0.12634685507964333
2.0165564087623675	1.0940162714516715	0.07976607795312937	-0.03419294380049615	0.03139504185010927	0.16991283083081488	0.12742912335229642
2.022328914256455	1.0941997289828234	0.08073995143084639	-0.03345429440636794	0.032168088000853266	0.16750371164706576	0.12848511598933984
2.028140839797256	1.0943889577141772	0.08170640196501729	-0.032704540899589296	0.03294985300673018	0.1650699659279028	0.12951445309400855
2.03399179997989	1.0945840560513753	0.08266503337363032	-0.03194380821705519	0.033739974874745546	0.16261226732699932	0.13051677580242652
2.039881374464172	1.0947851191085882	0.0836154478423106	-0.03117223223881125	0.034538071995429305	0.1601313077820199	0.1314917471194009
2.0458091225305877	1.0949922389194267	0.08455724883345062	-0.030389957854235657	0.035343745620330234	0.15762779047149048	0.13243905483750745
2.0517745812497066	1.0952055041246913	0.085490041236375	-0.029597139114383286	0.03615658019117449	0.15510242962926016	0.13335841141011215
2.0577772790534383	1.0954250002213084	0.0864134338928646	-0.028793937313981752	0.03697614581486575	0.15255594384939666	0.1342495560676535
2.0638167415742052	1.0956508095874113	0.08732704075180878	-0.027980520035048924	0.03780199973827224	0.14998905264130014	0.1351122553347852
2.0698924938924663	1.0958830114008837	0.0882304813972324	-0.02715706064296772	0.03863368736229373	0.14740247453631206	0.13594630282076164
2.0760040731007643	1.0961216819804274	0.08912338302666206	-0.026323736357346594	0.03947074468816076	0.14479692083968618	0.13675152022496784
2.08215102804587	1.0963668946777843	0.09000538039992656	-0.025480728025692113	0.040312699019140134	0.14217309488075489	0.13752775631145725
2.0883329295664566	1.0966187202063542	0.09087611724453393	-0.024628218450947672	0.041159071096367864	0.13953168685198564	0.13827488710995015
2.0945493694970043	1.096877226555895	0.09173524594876527	-0.023766392240763854	0.04200937568404377	0.13687337350839035	0.1389928145037197
2.100799972398024	1.0971424794539675	0.09258242896524753	-0.02289543389267688	0.04286312387440175	0.13419881250636698	0.13968146621317867
2.1070843896421203	1.0974145421224337	0.09341733769246824	-0.02201552831854423	0.04371982294923497	0.13150864436793006	0.14034079360579582
2.113402307918569	1.097693475652657	0.0942396532951809	-0.021126859373797595	0.04457897817829096	0.12880348836558692	0.1409707711043384
2.119753449045188	1.0979793390354935	0.09504906627803875	-0.02022960959950497	0.045440093388607404	0.1260839422118305	0.14157139454791431
2.1261375733723433	1.0982721893623493	0.09584527649250155	-0.0193239594713453	0.046302671978265576	0.12335058029855123	0.14214267989638235
2.1325544763429947	1.0985720817262885	0.09662799225036181	-0.018410087631061178	0.047166216957641574	0.1206039549518623	0.14268466130070792
2.1390039866890205	1.0988790691886223	0.09739692967548261	-0.017488170912869933	0.04803023117623315	0.11784459706505182	0.1431973894366441
2.145485971490156	1.0991932030758271	0.09815181286527666	-0.01655838340637089	0.048894218425778645	0.11507301386973194	0.14368093042168945
2.152000333226996	1.0995145329079166	0.09889237305996099	-0.015620896676163652	0.04975768341942043	0.11228969020554207	0.14413536408295416
2.158547009490687	1.0998431064490393	0.09961834814332231	-0.014675879623724523	0.05062013208684767	0.10949508871824593	0.14456078251829066
2.1651259649276984	1.1001789693592625	0.10032948131246715	-0.013723499493031376	0.051481070813559814	0.10668965342851594	0.14495728825773846
2.171737201054009	1.1005221657419808	0.10102552173317846	-0.012763920314371534	0.05234000799555189	0.10387380572671252	0.14532499364408846
2.178380740347505	1.1008727373750138	0.10170622242501728	-0.01179730508864847	0.05319645219406054	0.10104795138292341	0.14566401872758197
2.1850566335907615	1.1012307241175947	0.10237134069497446	-0.010823814625197324	0.054049913309577036	0.09821247767967514	0.14597449066533771
2.1917649565231296	1.1015961637687572	0.10302063742356593	-0.00984360794165971	0.054899902326473696	0.09536775514092705	0.14625654253189715
2.198505803827654	1.1019690917602258	0.10365387615846239	-0.00885684307334924	0.055745930713305074	0.09251414041199713	0.14651031216240332
2.2052792854262213	1.1023495409493667	0.10427082251603197	-0.007863677564414464	0.05658751012265349	0.08965197816956112	0.14673594125945233
2.2120855333262965	1.1027375419992733	0.10487124456126827	-0.0068642674227012345	0.057424153384785806	0.08678159859392519	0.1469335749091324
2.2189246908003932	1.1031331227635743	0.10545491158682131	-0.0058587686745752475	0.05825537328638476	0.0839033223273883	0.1471033605508044
2.2257969146229475	1.1035363083880085	0.10602159413646944	-0.004847337017082872	0.059080682975741435	0.081017459919134	0.147245447490917
2.2327023641228614	1.1039471206328189	0.10657106296048771	-0.003830129417554828	0.05989959477672677	0.07812431681624764	0.14735998619352447
2.2396412121109046	1.1043655784689956	0.10710308980776802	-0.0028073025005101917	0.060711621631092456	0.07522418917135905	0.1474471280895047
2.2466136321386228	1.1047916972713798	0.10761744631779646	-0.0017790144242803099	0.0615162757121979	0.07231736958282578	0.14750702498546453
2.253619802455318	1.1052254889901245	0.10811390429541475	-0.0007454243032769072	0.062313069036402956	0.06940414582922041	0.14753982883936062
2.2606599025779572	1.1056669618748578	0.10859223542770942	0.00029330727844259475	0.06310151320575856	0.06648480269469373	0.14754569146594396
2.2677341046778055	1.1061161198512666	0.10905221073397843	0.0013370169863268693	0.06388111861258602	0.06355962591612224	0.14752476436051515
2.2748426526223215	1.1065729675248792	0.10949360548434775	0.0023855503824782675	0.06465140315102835	0.0606288699852252	0.14747719797833211
2.2819857330787388	1.107037501945086	0.10991619073295106	0.003438742888773479	0.0654118780808159	0.057692811888236994	0.14740314182278172
2.2891634969892656	1.1075097137270178	0.11031973535638062	0.004496422948409912	0.06616205092561074	0.05475174236079843	0.14730274501026852
2.296376087909599	1.107989588736628	0.11070400807567883	0.005558416202940742	0.06690142884826583	0.051805954486611516	0.14717615620916316
2.3036236421468836	1.1084771079985043	0.1110687776045741	0.006624545510252093	0.06762951889308262	0.0488557439718837	0.14702352361059956
2.3109062812398946	1.108972247082633	0.11141381244736151	0.007694629839775042	0.06834582748332359	0.04590141251874507	0.1468449951018057
2.318224112521394	1.1094749760193188	0.1117388811809176	0.008768484363930951	0.06904986078767196	0.042943267868566934	0.14664071835706638
2.3255772277107596	1.1099852590824895	0.11204375265195973	0.009845920265147207	0.06974112490375553	0.03998162463443372	0.14641084098089258
2.3329657050455697	1.1105030548200663	0.11232819633422253	0.010926745066755339	0.07041912638856443	0.037016803695718935	0.14615551054984893
2.340389601782031	1.1110283154123424	0.11259198232360496	0.012010761560352088	0.0710833719165623	0.034049135446310066	0.14587487499085872
2.3478489535985103	1.1115609865002556	0.11283488168518055	0.013097767755954944	0.07173336864350667	0.03107896022058701	0.14556908280801545
2.3553437764698297	1.1121010071960589	0.11305666688411604	0.01418755719913759	0.07236862479631824	0.028106627723840517	0.14523828320197643
2.3628740694147865	1.1126483101710778	0.11325711220874282	0.015279919417788492	0.07298865031730764	0.025132496124522452	0.1448826261063928
2.37043979676334	1.113202820252548	0.11343599369419755	0.016374637409492427	0.07359295586651268	0.02215693919979577	0.14450226323075452
2.378040910084142	1.1137644559059374	0.11359309012662462	0.017471490892225498	0.0741810551183584	0.019180337791166454	0.14409734724593418
2.385677329381802	1.114333127758515	0.11372818299888204	0.01857025365866061	0.07475246374319863	0.01620308731350082	0.14366803291959532
2.39334894669064	1.1149087387527061	0.1138410571010107	0.019670694192763134	0.07530670027518992	0.013225596381588368	0.14321447722149042
2.401055633954046	1.1154911846469717	0.1139315010928816	0.020772576898194707	0.0758432872303229	0.010248283804574258	0.1427368390844761
2.4087972307701944	1.11608035301423	0.11399930779176999	0.021875660448271356	0.07636175078815897	0.007271583372191382	0.14223528035745026
2.41657354954496	1.1166761235502216	0.11404427475527752	0.022979698647385652	0.07686162177462484	0.004295941844131665	0.14170996575725342
2.4243843727717587	1.1172783678003992	0.11406620476310224	0.02408444017442554	0.07734243609853209	0.0013218199673020793	0.14116106329003553
2.4322294577415797	1.1178869494689816	0.11406490633590231	0.025189629388526466	0.07780373566876264	-0.001650309365537965	0.1405887441569176
2.440108926885603	1.1185017549271692	0.11404019238889601	0.026295061113149013	0.07824509030098714	-0.004620107889397003	0.13999315292578904
2.448029254353181	1.1191231649540456	0.11399182946909979	0.027401413949130694	0.07866640274434875	-0.0075896066279911596	0.13937392697551218
2.4559901014382044	1.1197510265346877	0.11391958259267213	0.028508403514789258	0.07906717394679817	-0.010558245303007798	0.13873119551380256
2.4639910993476297	1.1203851774206204	0.11382322476813031	0.029615740099120564	0.079446912040417	-0.013525448678112641	0.13806509397553057
2.4720318356796107	1.1210254450294486	0.11370253778525312	0.030723127005568424	0.07980513253447713	-0.016490621748482724	0.137375765378562
2.4801118568810367	1.1216716466138357	0.11355731293240341	0.03183026114658807	0.08014135939558079	-0.019453150968644174	0.13666336044141217
2.4882306703467396	1.1223235894273196	0.11338735167582435	0.03293683359237048	0.08045512608096456	-0.022412405349278665	0.13592803768493916
2.496387738873036	1.1229810702972989	0.11319246649237975	0.03404252908920853	0.08074597628055875	-0.02536773479559298	0.13516996421208943
2.5045824900634623	1.123643876421164	0.11297248137293325	0.035147027624980766	0.08101346523044028	-0.02831847391834569	0.13438931511257143
2.5128143163570327	1.1243117854374136	0.11272723244712393	0.03625000470997941	0.08125716059636424	-0.03126394240632606	0.1335862736516559
2.5210825731581834	1.1249845653625057	0.11245656866670825	0.037351131415537996	0.08147664330982517	-0.03420344475645258	0.1327610316425968
2.5293865839478964	1.1256619751164243	0.11216035225573692	0.03845007535280643	0.0816715085907542	-0.03713627251921177	0.13191378911647825
2.5377256424117967	1.1263437648311019	0.1118384591825154	0.039546501244067625	0.08184136681666242	-0.040061705461305656	0.13104475423156725
2.546099013344498	1.1270296760805116	0.11149077963846823	0.040640071331589596	0.0819858443275318	-0.04297901230378838	0.13015414328162073
2.5545059406370614	1.1277194427125041	0.11111721816708767	0.04173044670422907	0.08210458429542668	-0.045887453919384355	0.12924217991295872
2.5629456417981538	1.1284127905975216	0.11071769430103694	0.042817286858212025	0.0821972473076281	-0.04878628183238922	0.12830909574169977
2.57141731907986	1.1291094387573424	0.11029214242661167	0.04390025140796767	0.08226351214567562	-0.05167474246928605	0.12735512915161531
2.5799201561206133	1.1298090993228802	0.10984051223502456	0.04497899990707193	0.08230307629624257	-0.05455207638549674	0.1263805256307029
2.5884533243034933	1.1305114783053323	0.10936276866352795	0.046053192909288526	0.08231565651024002	-0.05741752081893054	0.12538553700802682
2.597015989821593	1.1312162764400318	0.10885889167383722	0.04712249308158383	0.08230098922269254	-0.06027031240347738	0.12437042053350882
2.6056073155963193	1.1319231896174016	0.10832887622438644	0.04818656563914268	0.08225883085383955	-0.06310968809725824	0.12333543850613209
2.614226460677664	1.132631909115236	0.10777273236647687	0.04924507845883321	0.08218895807994672	-0.0659348852764638	0.12228085819820571
2.6228725808594766	1.133342121939028	0.10719048525752836	0.05029770234168404	0.08209116808169163	-0.06874514225012911	0.121206951641888
2.63154483220319	1.1340535114080712	0.10658217494607537	0.05134411161868693	0.081965278715369	-0.07153969971560813	0.12011399504686228
2.6402423839864486	1.1347657585165827	0.10594785538761585	0.052383985852476896	0.08181112841543668	-0.07431780516817192	0.11900226697429202
2.6489644048021845	1.13547854109429	0.10528759530619135	0.053417008283173126	0.0816285764341064	-0.07707870864101553	0.11787204988577125
2.657710078476543	1.1361915354117857	0.10460147689860665	0.05444286784381115	0.08141750256232565	-0.07982166800497172	0.11672362790774592
2.666478605415469	1.1369044165850177	0.10388959547162681	0.05546125937766171	0.08117780694821197	-0.08254594949414519	0.11555728639197109
2.675269194938675	1.1376168582460422	0.10315205982050211	0.0564718828080648	0.08090941016185343	-0.08525082545251857	0.11437331269713548
2.6840810743834997	1.1383285335759141	0.10238899125182915	0.057474444254086855	0.08061225279791341	-0.08793557730803944	0.11317199475877016
2.692913492345388	1.139039115848515	0.10160052298554081	0.05846865641801086	0.08028629511357957	-0.0905994966263289	0.11195362039458578
2.7017657196555813	1.1397482787817652	0.10078679971298042	0.05945423869088935	0.07993151668413892	-0.0932418854332982	0.11071847690943883
2.710637039382462	1.140455696006791	0.09994797818971181	0.060430916041199684	0.07954791651827445	-0.09586205329378318	0.10946685226175952
2.719526765289459	1.1411610428063137	0.09908422518097285	0.061398421050498204	0.07913551198461272	-0.09845932284879906	0.10819903225431136
2.728434230571368	1.1418639954617786	0.09819571812050445	0.06235649262378863	0.078694338896461	-0.10103302645710974	0.10691530187413205
2.737358786300225	1.142564231380001	0.0972826449383939	0.06330487580356162	0.07822445127179786	-0.10358250580834445	0.10561594532610105
2.7462998156252074	1.1432614304417474	0.09634520223972554	0.06424332323252976	0.07772592020896378	-0.10610711598703922	0.1043012437625387
2.7552567133757355	1.1439552736277583	0.09538359702639022	0.065171592934399	0.07719883457902682	-0.10860621965324248	0.10297147806273282
2.7642289108303957	1.1446454451612775	0.09439804370910994	0.06608945084009324	0.0766432992219589	-0.111079194001059	0.10162692499644319
2.77321585469414	1.1453316310762667	0.09338876595145283	0.06699666851615753	0.07605943572534941	-0.11352542482017165	0.10026786014764484
2.7822170152715398	1.1460135200502202	0.0923559954412093	0.0678930239441303	0.07544738155297263	-0.11594430877755735	0.09889455654734508
2.7912318869500243	1.1466908036237011	0.09129997145379043	0.06877830147721616	0.07480728957657802	-0.11833525349767801	0.09750728443728161
2.8002599860426076	1.1473631762119567	0.09022094073052478	0.06965229153275466	0.0741393277944692	-0.12069767693816116	0.09610631145055237
2.8093008427083666	1.1480303346800558	0.0891191581194725	0.07051478973595487	0.07344367954979857	-0.12303100528573215	0.09469190374768051
2.818354011350112	1.1486919792870312	0.08799488501526208	0.07136559785048913	0.07272054238475374	-0.1253346756890524	0.09326432429513172
2.827419065102596	1.1493478134317083	0.08684838968718893	0.07220452315450318	0.07197012804901369	-0.12760813479747632	0.09182383361077452
2.8364956049362626	1.1499975444539385	0.08567994578859497	0.07303137917979545	0.07119266132966323	-0.12985084099701943	0.09037068820786466
2.845583237034974	1.1506408821501306	0.08448983493806896	0.07384598354586742	0.07038838157712286	-0.13206225877301214	0.08890514411619986
2.854681589605831	1.1512775401320605	0.08327834431053045	0.07464815943602224	0.06955754095801397	-0.13424186294734888	0.08742745413921069
2.863790299521408	1.1519072350233974	0.08204576812327068	0.07543773432898482	0.0687004053022407	-0.13638913547463047	0.0859378699496027
2.8729090295662503	1.1525296877925026	0.0807924050580152	0.0762145414303562	0.06781725216474449	-0.13850356957610965	0.08443663922316876
2.8820374460825	1.1531446223367423	0.07951856103397074	0.07697841766153399	0.06690837259942291	-0.14058466451496351	0.0829240092469269
2.8911752300007447	1.1537517663832089	0.07822454750161932	0.07772920456560593	0.06597406983692804	-0.1426319283027586	0.0814002250892468
2.900322074701053	1.1543508514667833	0.07691068150511993	0.07846674805874738	0.0650146591804618	-0.1446448772691694	0.07986552991821072
2.9094776924773553	1.15494161346456	0.07557728451135301	0.07919089887240666	0.06403046699828135	-0.14662303751780809	0.07832016387916027
2.91864180020599	1.1555237917742143	0.07422468425497925	0.07990151133634582	0.0630218319312714	-0.14856594185155791	0.0767643664771572
2.927814111810559	1.1560971289937911	0.07285321573032431	0.08059844280408562	0.061989105545311486	-0.15047312843987148	0.07519837788148125
2.936994355161558	1.1566613721346521	0.07146321854338734	0.08128155494749964	0.06093265024777787	-0.15234414460014442	0.07362243606518043
2.9461822735799137	1.1572162728025108	0.07005503644556553	0.08195071378160851	0.05985283877611763	-0.15417854711550058	0.07203677651357067
2.955377610253442	1.1577615863577357	0.06862901951967618	0.08260578846895951	0.05875005573509046	-0.15597589920267055	0.07044163489857952
2.9645801107227654	1.1582970722147503	0.06718552368474517	0.0832466515153724	0.05762469712389816	-0.15773577128472385	0.06883724667795152
2.9737895301625983	1.158822494393046	0.06572490940626514	0.08387317926369568	0.056477169218104535	-0.15945774258518938	0.06722384583722633
2.9830056272026697	1.1593376212696085	0.06424754249918513	0.08448525143303219	0.05530788906986839	-0.16114140010107939	0.06560166596897955
2.992228164392597	1.1598422257295797	0.06275379391190104	0.08508275114186563	0.05411728422353855	-0.16278633890071087	0.06397094020458717
3.001456897255906	1.160336084706342	0.061244041379728414	0.08566556421460306	0.05290579393007307	-0.16439216044482138	0.06233190317328682
3.010691589704449	1.1608189801609474	0.059718666804979566	0.08623358019516424	0.051673866950562836	-0.16595847560546415	0.060684788297564844
3.019932001150496	1.1612906985182239	0.058178058228094326	0.08678669153731913	0.05042196302020694	-0.16748490266241278	0.0590298300955137
3.0291779124664755	1.1617510321053546	0.05662260535084283	0.08732479515082024	0.049150549085034786	-0.16897107179520088	0.05736725953876967
3.038429084046158	1.1621997771383077	0.05505270639900146	0.08784778990577911	0.04786010476045298	-0.17041661841629005	0.055697311579384665
3.0476852737187103	1.1626367348149356	0.05346876506401818	0.08835557778959574	0.046551119756388724	-0.17182118657643985	0.054020221983619825
3.056946249798837	1.1630617120481521	0.05187118812437675	0.08884806463009935	0.04522409178167759	-0.17318443118013996	0.052336224973596406
3.0662117744589072	1.163474520789071	0.05026038813735792	0.08932515918303671	0.04387952863147261	-0.17450601567341514	0.050645556241474744
3.0754816092036386	1.1638749784197497	0.04863678237629992	0.08978677346924384	0.042517947183742445	-0.17578561318203534	0.04894845197113401
3.0847555193651703	1.1642629080585711	0.0470007918934221	0.09023282300967622	0.041139872474443735	-0.17702290736600904	0.04724514801662745
3.0940332555484376	1.1646381379085766	0.045352844654593986	0.09066322596427712	0.03974584020294461	-0.17821759022842623	0.04553588331585468
3.1033145868428016	1.1650005027427612	0.0436933695163252	0.09107790472932614	0.03833639150720161	-0.17936936674085055	0.04382089378354753
3.1125992583127347	1.1653498423101596	0.04202280363519471	0.09147678400471147	0.0369120790900479	-0.18047794966652353	0.042100420145452004
3.1218870234282656	1.16568600275935	0.04034158655314161	0.09185979232491359	0.03547346206486235	-0.1815430639935313	0.04037470195912137
3.1311776355070062	1.1660088363860301	0.03865016154842221	0.09222686167047481	0.034021106936962996	-0.182564446035202	0.03864397917832995
3.1404708373643273	1.1663182013916749	0.03694897736830068	0.09257792710111597	0.03255558893850266	-0.18354184258097533	0.03690849407608678
3.1497663894869903	1.1666139629270575	0.035238482910249225	0.09291292785101525	0.031077487286415562	-0.18447501411194678	0.03516848597279858
3.1590640295700068	1.166895991850728	0.033519134466074484	0.09323180583504037	0.029587391259676007	-0.1853637308020767	0.0334241987806123
3.1683634993868743	1.1671641657356497	0.03179139064226897	0.09353450671040474	0.028085895658659054	-0.18620777562736138	0.03167587597345628
3.177664549031887	1.1674183690300712	0.030055711365422132	0.09382097997928951	0.02657359975182856	-0.18700694480105104	0.029923759755722215
3.1869669051274765	1.1676584922716113	0.02831256363486021	0.09409117803065416	0.02505111211047109	-0.18776104524107648	0.028168097028753326
3.196270320586339	1.1678844335057745	0.02656241204338351	0.09434505767009117	0.023519042163130173	-0.1884698989716438	0.02640912998749333
3.205574523344281	1.1680960970224041	0.02480572818995676	0.09458257863374103	0.02197800822829388	-0.18913333910217028	0.02464710576577728
3.214879252503547	1.1682933943460747	0.023042983712271287	0.09480370464314114	0.020428631238231205	-0.18975121289003005	0.02288226958340678
3.2241842391670636	1.1684762438431615	0.021274653703028105	0.09500840290905115	0.018871537540187923	-0.19032338046594677	0.021114868340022113
3.2334892266084023	1.1686445711832505	0.019501212685607623	0.09519664459835327	0.01730735516158838	-0.19084971624171698	0.01934514675263216
3.2427939580099223	1.1687983090958194	0.017723136729847634	0.09536840451588545	0.015736715468503016	-0.1913301081161069	0.01757334964204298
3.2520981619462597	1.1689373972047103	0.01594090603925995	0.09552366087979536	0.014160255259553374	-0.19176445693247193	0.01579972466638922
3.261401581734999	1.169061782547071	0.014154999141695278	0.09566239586577024	0.012578611434587422	-0.19215267807894523	0.014024516694631462
3.2707039525314907	1.1691714192344163	0.012365897067680199	0.09578459519770308	0.010992424485651617	-0.19249470041305639	0.012247972130830913
3.2800050258668985	1.1692662687720927	0.010574078432219273	0.0958902484781138	0.009402333936269516	-0.1927904672473208	0.010470334189999802
3.2893045261963247	1.169346299608451	0.008780027598341449	0.09597934866488521	0.007808985380680849	-0.19303993493675503	0.008691851160421139
3.298602204995468	1.1694114877002366	0.0069842240539339	0.09605189268497445	0.006213020853620595	-0.19324307464038207	0.00691276602438654
3.3078978154955982	1.1694618161887662	0.005187147067096207	0.09610788106234977	0.004615082752872506	-0.1933998713144772	0.005133321241606191
3.3171911009676	1.1694972753534072	0.0033892777549890023	0.09614731785998923	0.003015815478122788	-0.19351032357591993	0.0033537609533705135
3.3264818154810047	1.1695178627183858	0.0015910948720981068	0.09617021079712913	0.0014158614838699717	-0.19357444404765387	0.0015743269686260297
3.334700852785284	1.1695236813695893	1.2576916504775104e-12	0.09617668056919215	-7.34302354164773e-12	-0.1935925655685762	-3.370182822051704e-12
