# Supplementary material for: Multi-orbit lunar GNSS constellation design with distant retrograde orbit and Halo orbit combination
Source: Sci Rep. 2023 Jun 22;13:10158. doi: 10.1038/s41598-023-37348-x (PMC10287729; doi:10.1038/s41598-023-37348-x)
Supplement: Supplementary file 1 — Supplementary Information. [file 41598_2023_37348_MOESM1_ESM.zip › supplement materials of the manuscript/Figure 3/Halo Orbit/L2N/1232.csv]

Time (TU)	X (LU)	Y (LU)	Z (LU)	VX (LU/TU)	VY (LU/TU)	VZ (LU/TU)
0	1.1735047887657457	0	0.07961391464346328	-1.859598531520885e-15	-0.184313744568797	5.024135242049341e-15
0.004151675389871485	1.1735033515628839	-0.0007652045233453111	0.0796124993558288	-0.0006923437785891661	-0.18430918208307254	-0.0006817896878097526
0.013425037582366711	1.1734897616708515	-0.0024742054607803715	0.07959911604670601	-0.0022385115651561076	-0.18426603885669193	-0.002204579247091394
0.022701038313019124	1.173461827273846	-0.0041830812263823226	0.07957160263366148	-0.0037842284835781703	-0.18417734933467858	-0.003727531441742159
0.03197953736257525	1.1734195480024465	-0.005891382962378361	0.07952995117632836	-0.005328855050034696	-0.18404309692277196	-0.005250435939891923
0.04126025494729718	1.1733629310385434	-0.00759863576189492	0.0794741572731582	-0.006871728324839071	-0.18386328105492905	-0.00677305924774217
0.0505429334826934	1.1732919908354658	-0.009304368690945553	0.07940421978603028	-0.008412189309950089	-0.18363791629161658	-0.008295171325374806
0.05982727883887251	1.1732067495293452	-0.011008104208954783	0.07932014125078021	-0.009949573633393561	-0.18336703361846385	-0.0098165360083817
0.0691130209105443	1.1731072365161948	-0.01270936952614977	0.07922192747009697	-0.011483222051433605	-0.18305067909980793	-0.011336920998990875
0.07839986170897775	1.1729934889287565	-0.014407687305589494	0.07910958799860884	-0.013012472303243506	-0.18268891539652507	-0.012856089419141866
0.0876875238803425	1.1728655511238717	-0.016102584781019613	0.07898313565643028	-0.014536667575231038	-0.1822818201439671	-0.014373807813558136
0.09697572926492544	1.1727234748428126	-0.017793590040648864	0.07884258671118712	-0.01605515338546087	-0.1818294864735447	-0.015889842690318026
0.1062641753168388	1.1725673195995534	-0.019480227972053947	0.07868796129140769	-0.01756727419060618	-0.1813320242675843	-0.017403956734195168
0.11555257468052997	1.1723971520715133	-0.021162027701380367	0.07851928281799313	-0.019072380310752486	-0.18078955824395757	-0.01891591532626406
0.1248406412321443	1.1722130462273206	-0.022838520261056615	0.0783365781686999	-0.020569826064081028	-0.18020222839094885	-0.02042548431380426
0.1341280660597873	1.1720150837970553	-0.024509234492041926	0.07813987818885774	-0.02205896635085747	-0.1795701915035862	-0.021932426166917676
0.143414579010235	1.1718033529360055	-0.026173708348364647	0.07792921641237567	-0.023539166969036022	-0.17889361695913722	-0.023436510022590607
0.15269988825426487	1.1715779493870724	-0.027831478214980797	0.077704630268184	-0.025009795306195966	-0.17817269047175216	-0.024937501916536906
0.161983697178458	1.1713389761258735	-0.029482082193553288	0.07746616078631531	-0.026470223510896205	-0.1774076130139871	-0.026435167586824588
0.17126572070622145	1.1710865428659603	-0.031125063217561897	0.0772138521663168	-0.027919831471446405	-0.17659859929083163	-0.027929275153910877
0.1805456790948275	1.1708207660780716	-0.03275996812612207	0.07694775186098911	-0.029358006195717917	-0.1757458778608605	-0.029419594150024788
0.18982328670262158	1.1705417692138522	-0.03438634588154884	0.07666791087047958	-0.030784140451628413	-0.1748496919217585	-0.03090589375345654
0.19909826032506645	1.1702496823904807	-0.036003749247263996	0.07637438350177042	-0.03219763445560862	-0.1739102983737587	-0.03238794417056505
0.20837032432858255	1.1699446421065456	-0.0376117358637541	0.07606722716132197	-0.03359789700716703	-0.17292796698426732	-0.03386551748585787
0.21763920349062313	1.169626791340715	-0.039209867175010085	0.07574650253596588	-0.03498434473844153	-0.17190298078826333	-0.03533838654435924
0.2269046267132111	1.1692962793107091	-0.04079770925039639	0.07541227343624667	-0.036356403016429846	-0.1708356354015741	-0.03680632557038999
0.2361663167013134	1.1689532617266922	-0.04237483119612229	0.07506460714341241	-0.03771350475590896	-0.1697262399361157	-0.03826910855969789
0.24542402647492323	1.1685978992949873	-0.043940811527000904	0.0747035729855775	-0.03905509607019658	-0.1685751122594602	-0.03972651506103482
0.25467748099078624	1.1682303597571841	-0.04549522839429491	0.07432924450190531	-0.04038062803480279	-0.16738258569658337	-0.041178320976638635
0.26392642884637557	1.167850815801597	-0.04703766851335208	0.07394169742290652	-0.04168956451275389	-0.16614900237944835	-0.042624306727605865
0.27317061245811425	1.167459446066905	-0.04856772226793857	0.07354101079318327	-0.0429813781149179	-0.1648747166134834	-0.044064252569331705
0.28240977004161394	1.167056434968511	-0.05008498423314268	0.07312726690522207	-0.044255550820785486	-0.1635600944442537	-0.04549793893057069
0.2916436596104073	1.1666419715024645	-0.05158905725358982	0.072700550181762	-0.04551157754605629	-0.16220550988406657	-0.04692515014087
0.30087203770274107	1.166216249982788	-0.053079549039202104	0.07226094804125287	-0.04674896339551277	-0.16081134744049333	-0.04834567111021731
0.3100946551422996	1.1657794701193456	-0.05455607164302749	0.07180855109756226	-0.04796722338120363	-0.159378002517144	-0.049759286690119746
0.3193112671453197	1.165331836417175	-0.05601824323874965	0.07134345266072845	-0.049165884035780524	-0.15790587959556668	-0.051165783234421294
0.32852162799066553	1.1648735582766774	-0.057465687391520845	0.07086574896317516	-0.05034448293328297	-0.1563953927158664	-0.05256494777713235
0.33772550351802527	1.1644048492109702	-0.058898035132247194	0.07037553846847631	-0.0515025704901135	-0.15484696305348575	-0.053956569918704796
0.3469226593418314	1.163925927253135	-0.06031492318742117	0.06987292241967731	-0.052639708615763184	-0.15326102041629522	-0.05534044000951064
0.3561128482286735	1.1634370154883216	-0.06171599218617287	0.06935800553329995	-0.05375546940474975	-0.151638005187503	-0.05671634725638269
0.3652958321480136	1.162938340764334	-0.0631008901891602	0.06883089478257257	-0.0548494380840814	-0.14997836423922048	-0.05808408303671885
0.37447137343549547	1.1624301339810528	-0.06446927141573883	0.0682916998349077	-0.055921212078033994	-0.148282552069246	-0.05944343954431353
0.3836392202729685	1.161912630760066	-0.06582079422070135	0.06774053390732244	-0.05697039954029218	-0.14655103323977733	-0.06079420763859479
0.39279913471918665	1.1613860697339369	-0.06715512538105159	0.06717751209457436	-0.05799662280332023	-0.14478427687064802	-0.062136180980644905
0.4019508664836547	1.160850693861014	-0.06847193632499947	0.06660275291455411	-0.05899951553313629	-0.14298276124606957	-0.06346915214688756
0.41109415987455666	1.1603067499075965	-0.06977090432058537	0.0660163779141338	-0.05997872377213003	-0.14114697231891227	-0.06479291366340545
0.42022875978059354	1.1597544879430137	-0.07105171345366061	0.0654185112821061	-0.06093390677382007	-0.1392774022455315	-0.06610725886548463
0.4293543985248205	1.1591941619810433	-0.07231405290803139	0.06480928070370508	-0.06186473581219408	-0.13737455180507901	-0.06741197999748674
0.4384708102633772	1.1586260289624832	-0.07355761912405047	0.06418881642455827	-0.06277089588981757	-0.13543892721781578	-0.06870687028421112
0.44757771867650076	1.1580503493555176	-0.07478211422398699	0.06355725207082032	-0.06365208466515569	-0.13347104245414906	-0.069991722165513
0.4566748350983507	1.1574673871453003	-0.0759872459519018	0.06291472481951157	-0.06450801253629196	-0.1314714195055854	-0.07126632705845154
0.465761867249078	1.1568774091349632	-0.07717272900889986	0.062261374812165274	-0.06533840370549499	-0.1294405863028733	-0.0725304766015351
0.474838510750046	1.156280685337411	-0.07833828408822059	0.06159734577088185	-0.06614299559361118	-0.12737907838025758	-0.07378396147832797
0.48390444584059755	1.155677489056273	-0.0794836376652522	0.06092278528649451	-0.06692153882778944	-0.12528743951221086	-0.0750265710038565
0.49295934899735033	1.1550680959675605	-0.08060852366529583	0.060237843992243	-0.0676737984975666	-0.12316621889717976	-0.07625809475294716
0.5020028789481651	1.1544527848952715	-0.0817126818844713	0.05954267663329423	-0.06839955319142078	-0.12101597422418216	-0.07747832067497933
0.511034685363676	1.153831837076524	-0.08279585928486477	0.05883744145223011	-0.06909859598831099	-0.11883726951961958	-0.07868703632373755
0.5200543936324636	1.1532055370526453	-0.08385780838751321	0.058122301419143194	-0.06977073354793571	-0.1166306787006904	-0.07988402687220092
0.529061625861684	1.1525741710642763	-0.08489829001194574	0.0573974226311547	-0.07041578800210178	-0.11439678038807949	-0.0810690779793737
0.5380559862523993	1.1519380278890519	-0.08591707174037845	0.05666297548914195	-0.07103359607958405	-0.11213616130352531	-0.08224197389123142
0.5470370594926556	1.1512973987972124	-0.0869139280082647	0.05591913488941744	-0.07162400931786415	-0.10984941662050184	-0.08340249732104671
0.556004413095093	1.1506525772205385	-0.08788864064261863	0.05516608008902031	-0.07218689454044609	-0.10753714931590394	-0.08455042984906223
0.5649575990450618	1.1500038584560037	-0.08884099929660533	0.05440399460978913	-0.07272213424689955	-0.10519996965113716	-0.08568555222362885
0.5738961560275422	1.1493515393152027	-0.08977080192068271	0.05363306607703443	-0.07322962699872047	-0.10283849446326059	-0.08680764472748327
0.5828195958675718	1.1486959189249986	-0.09067785361556466	0.05285348742743359	-0.07370928693271919	-0.10045335065510919	-0.08791648558041354
0.5917274156203061	1.1480372976578408	-0.0915619681943948	0.052065455919404945	-0.07416104477549977	-0.09804517195730368	-0.08901185258996966
0.6006190968021364	1.1473759769800462	-0.09242296834191281	0.05126917321712753	-0.07458484803673074	-0.09561459899728124	-0.09009352315948703
0.6094941019033243	1.1467122595006263	-0.09326068553002495	0.05046484572323257	-0.07498066109014555	-0.0931622801352083	-0.09116127398276029
0.6183518754705765	1.1460464486782562	-0.09407496039792498	0.049652684507777406	-0.07534846549194141	-0.09068887107590343	-0.09221488131410298
0.6271918444037194	1.1453788485790803	-0.09486564304586981	0.048832905298543214	-0.0756882602402499	-0.08819503468129218	-0.09325412114521883
0.6360134185065561	1.1447097636089096	-0.095632593344769	0.04800572844042324	-0.07600006202695218	-0.08568144070253354	-0.09427876941659216
0.644815987306076	1.1440394985238125	-0.09637568092523739	0.04717137920186469	-0.07628390535324388	-0.08314876657997283	-0.0952886018066747
0.6535989340330671	1.1433683571272464	-0.09709478659616667	0.0463300864427359	-0.07653984316572315	-0.08059769328602404	-0.09628339548836301
0.6623616193334109	1.1426966432659378	-0.09778980118415917	0.04548208413804825	-0.07676794647799495	-0.07802890985519972	-0.09726292740900866
0.6711033955856907	1.1420246594899506	-0.0984606269290066	0.04462760998656242	-0.07696830493636803	-0.07544310908462883	-0.09822697607561075
0.6798235988485039	1.1413527074174616	-0.09910717702442066	0.04376690614965546	-0.07714102669590991	-0.07284098971377671	-0.09917532080343114
0.6885215590100067	1.1406810866999346	-0.09972937655795906	0.042900218209450156	-0.07728623870767949	-0.07022325323239423	-0.10010774298367614
0.6971965952669579	1.1400100951128669	-0.10032716229528203	0.042027795547603074	-0.07740408662487118	-0.06759060500896583	-0.10102402572634253
0.7058480206545948	1.1393400279493209	-0.10090048311782572	0.04114989082276023	-0.07749473485862313	-0.06494375271452983	-0.10192395448743485
0.7144751432511252	1.1386711776698561	-0.10144930017579414	0.040266759761462434	-0.07755836651434825	-0.0622834057170355	-0.1028073173223374
0.7230772703641544	1.1380038333232225	-0.10197358719335269	0.03937866063028639	-0.07759518329807931	-0.059610273538253454	-0.1036739054322109
0.7316537037720185	1.1373382806642154	-0.102473330190731	0.038485854618528915	-0.07760540533267608	-0.056925067074294865	-0.10452351279640879
0.7402037513357536	1.1366748010061052	-0.1029485281639614	0.037588604517871375	-0.07758927099044208	-0.05422849471321178	-0.10535593743940448
0.7487267321422116	1.1360136705813006	-0.10339919323651578	0.036687174028775235	-0.07754703653830358	-0.0515212603700231	-0.10617098197125127
0.757221962857429	1.1353551613684059	-0.10382534980217918	0.03578182905191675	-0.07747897585410114	-0.04880406750310582	-0.10696845232994794
0.7656887731414564	1.1346995396733524	-0.10422703522195911	0.03487283591329597	-0.07738538001363192	-0.04607761393873892	-0.107748159322838
0.7741264970040503	1.1340470665861362	-0.1046042992191645	0.03396046212709881	-0.07726655695852097	-0.04334259433795654	-0.10850991785690083
0.7825344885392471	1.1333979965616219	-0.10495720439873281	0.03304497453537866	-0.07712283085544844	-0.040599694815065264	-0.10925354840014559
0.7909121140679424	1.1327525778403378	-0.10528582560761118	0.03212663997332191	-0.07695454166996954	-0.03784959515079599	-0.10997887625069269
0.799258760515375	1.132111051628457	-0.10559024998719826	0.031205724174692372	-0.07676204447384521	-0.03509296574764878	-0.11068573225409435
0.8075738348091214	1.131473651987626	-0.10587057659032259	0.030282491644512823	-0.07654570884198009	-0.032330467501221136	-0.11137395269135876
0.8158567664069529	1.130840605499722	-0.10612691609424717	0.02935720518766426	-0.07630591815893197	-0.02956275065588486	-0.1120433794229286
0.8241070137893602	1.1302121306484179	-0.1063593905720185	0.02843012498494718	-0.0760430687444047	-0.026790452321800544	-0.11269386031039974
0.8323240539863194	1.1295884385122106	-0.10656813274288171	0.027501509572144894	-0.07575756947754073	-0.024014199695009373	-0.11332524827137475
0.8405074002833085	1.128969731329026	-0.10675328599069593	0.026571613653817522	-0.07544984050082255	-0.021234603822533504	-0.11393740253745278
0.8486565937396159	1.1283562030763685	-0.10691500359969769	0.025640688857431822	-0.07512031271778646	-0.018452262169221578	-0.11453018781377285
0.8567712043061713	1.1277480393346735	-0.10705344827848214	0.024708983421014914	-0.07476942701012908	-0.015667758001512003	-0.1151034742059407
0.8648508345322068	1.127145416976224	-0.10716879169582842	0.02377674158462425	-0.07439763331720127	-0.012881658891931862	-0.11565713730295096
0.8728951205406047	1.1265485040805774	-0.1072612139248039	0.022844203294684076	-0.0740053897969591	-0.010094516162592387	-0.11619105802865524
0.8809037306981828	1.125957460038395	-0.10733090285218744	0.021911604182924684	-0.07359316210105869	-0.007306865151468826	-0.11670512232817744
0.8888763746779084	1.12537243490769	-0.10737805365628197	0.020979174340343614	-0.07316142210452878	-0.004519221877066892	-0.11719922149710961
0.8968127832577244	1.1247935709375856	-0.10740286808236517	0.020047140517627172	-0.07271064820349313	-0.001732089945658418	-0.11767325066604943
0.9047127331279152	1.124221000800948	-0.1074055540090452	0.01911572307541237	-0.07224132321140615	0.001054048239009776	-0.11812711008555758
0.9125760371109859	1.1236548483924136	-0.10738632473386783	0.018185136976268314	-0.07175393406957073	0.003838728188714465	-0.11856070419591398
0.9204092465107012	1.123094751383203	-0.10734535397190259	0.017254794244472148	-0.07124853022062835	0.0066238911773914035	-0.11897428727397207
0.9282131300187415	1.1225407644045577	-0.10728279975083647	0.01632478527593193	-0.0707254943835337	0.009409452290856374	-0.11936776659858805
0.9359875359900889	1.121993003334132	-0.10719882556466911	0.01539530872695778	-0.07018527171391452	0.012195004663088552	-0.11974099797656533
0.9437323273553138	1.1214515777808656	-0.10709359911242443	0.01446656100873943	-0.06962831266084131	0.01498014978702023	-0.12009383829580077
0.9514474000087771	1.1209165898462925	-0.10696729169728801	0.013538734009462781	-0.06905507119176152	0.01776450404814304	-0.12042614621149787
0.9591326700129493	1.1203881350926186	-0.10682007796114192	0.012612016550692816	-0.06846600519160309	0.02054769406793711	-0.12073778132741506
0.9667880718609503	1.1198663027247138	-0.1066521355770194	0.011686594537066643	-0.06786157616785735	0.02332935595728014	-0.12102860397070149
0.9744135643372424	1.1193511752620897	-0.10646364477456685	0.01076265019259365	-0.0672422483623542	0.026109137316109268	-0.12129847524974688
0.9820091293504755	1.1188428287079295	-0.10625478797345192	0.009840362147364116	-0.06660848838802381	0.028886696684213276	-0.12154725679549724
0.9895747721831292	1.118341332627705	-0.10602574939439653	0.008919905360172028	-0.06596076477037872	0.03166170348750933	-0.12177481055651933
0.9971105137357846	1.1178467507584677	-0.10577671494498739	0.008001452023880523	-0.06529954820884397	0.03443383502040102	-0.12198099837660147
1.00461639975499	1.117359140495792	-0.10550787160603357	0.007085170411263942	-0.06462531040372049	0.037202779638279886	-0.12216568209016061
1.0120924962263265	1.1168785533080654	-0.10521940722112372	0.0061712254084602255	-0.06393852406419785	0.039968234868310186	-0.12232872317846748
1.019538886656472	1.1164050350181518	-0.10491151028583257	0.005259778828271228	-0.06323966280610017	0.04272990617881598	-0.12246998253122934
1.0269556705954475	1.1159386260008515	-0.10458436972945952	0.004350989579225041	-0.06252920097246582	0.045487506181446674	-0.12258932026955473
1.0343429638991326	1.1154793612705358	-0.1042381746411942	0.003445013626995873	-0.06180761330886157	0.048240754462553395	-0.12268659561292451
1.0417009047493562	1.1150272702218909	-0.10387311370237672	0.002542003253447484	-0.06107537406652605	0.05098937955766441	-0.12276166679005035
1.0490296394620113	1.114582377620298	-0.10348937560983684	0.0016421088007665626	-0.060332958116368254	0.05373311336848816	-0.1228143907238754
1.0563293294737441	1.1141447032703087	-0.10308714854114369	0.0007454778232365608	-0.05958084002219505	0.056471693453502156	-0.12284462302774017
1.0636001571471858	1.113714261787166	-0.10266661957894156	-0.00014774561417425368	-0.058819493172232826	0.05920486489778808	-0.1228522178751067
1.0708423069592679	1.1132910638265745	-0.10222797556919919	-0.0010374186084549893	-0.05804939150070706	0.061932372916737505	-0.12283702784888942
1.078056021013671	1.1128751129728922	-0.10177139948622702	-0.0019234062160189038	-0.057271003319786545	0.06465398343775296	-0.12279890363587566
1.0852415369636248	1.112466409531573	-0.10129707381851889	-0.0028055737971502672	-0.05648479760789326	0.06736945940768613	-0.12273769383837185
1.0923990751118815	1.1120649512937482	-0.1008051815259739	-0.003683785404380452	-0.05569124538691686	0.07007855548000973	-0.12265324532415764
1.099528859655118	1.1116707323637471	-0.10029590472410012	-0.004557906365707419	-0.0548908173406418	0.07278102561355142	-0.12254540327489107
1.1066311111585387	1.1112837436434073	-0.09976942519752383	-0.005427802336121394	-0.054083984533308274	0.07547661981618785	-0.1224140114052137
1.1137060654107258	1.1109039718745295	-0.09922592297639647	-0.006293341580822567	-0.05327121613558694	0.07816509089578597	-0.1222589117214673
1.1207539549812464	1.1105314007297447	-0.09866557762749922	-0.007154392687137494	-0.0524529813591307	0.08084618706204152	-0.12207994491118028
1.1277750028310545	1.1101660111909941	-0.09808856883927004	-0.008010823763320843	-0.05162975010326065	0.08351964907141213	-0.12187695075507574
1.1347694308186382	1.1098077811390568	-0.09749507582786354	-0.008862503460252948	-0.050801991861994265	0.08618521304226984	-0.12164976818023095
1.141737449849028	1.1094566859020456	-0.09688527824024618	-0.00970929975630206	-0.0499701767642726	0.0888426062876203	-0.12139823584274284
1.1486792712418832	1.1091126977117884	-0.09625935527518374	-0.01055108133011021	-0.0491347740972327	0.09149155123780853	-0.1211221920588724
1.1555950864741054	1.1087757867442398	-0.09561748760243155	-0.011387715097044915	-0.04829625459932944	0.09413175730841422	-0.12082147593649643
1.1624850702854002	1.1084459209490778	-0.09495985734375076	-0.012219066601455553	-0.047455089981423185	0.09676292168286205	-0.12049592783207673
1.1693493784817373	1.108123066141638	-0.09428664853180517	-0.013044999774119418	-0.04661175305863686	0.09938472809090021	-0.12014539004548755
1.1761881469875721	1.1078071860264862	-0.09359804747605863	-0.01386537685194234	-0.04576671770988841	0.10199684608392268	-0.1197697075215816
1.1830014816257546	1.107498242632901	-0.0928942441126845	-0.014680057201835977	-0.044920459965958885	0.10459892679334401	-0.11936872916656992
1.189789462756159	1.1071961960440846	-0.09217543191956043	-0.015488897947312332	-0.04407345724171466	0.10719060439572163	-0.11894230847530553
1.1965521282253744	1.1069010050883608	-0.09144181013713622	-0.016291752025885616	-0.04322619023559352	0.10977148933543036	-0.11849030557654602
1.2032894863980153	1.1066126266702783	-0.09069358286992632	-0.017088469857079926	-0.04237914104474034	0.1123411730801188	-0.11801258753545578
1.2100014974989834	1.1063310164860571	-0.08993096162273656	-0.017878897265812665	-0.04153279519911308	0.1148992208353023	-0.117509030820959
1.21668807547081	1.1060561288122577	-0.0891541657077908	-0.0186628758785417	-0.040687641087091844	0.11744517215766448	-0.11697952260968551
1.2233490884386258	1.1057879163628594	-0.08836342278183912	-0.019440243372193848	-0.03984416949315582	0.11997854110451	-0.11642396220950144
1.229984340704044	1.105526330873415	-0.08755897162947264	-0.020210831602266107	-0.03900287541798974	0.12249880944446835	-0.11584226417489794
1.2365935881756331	1.1052713223235913	-0.08674106102713526	-0.02097446867012178	-0.03816425560208776	0.12500543268267297	-0.11523435878500696
1.2431765131912575	1.1050228397596142	-0.0859099535385819	-0.021730976305520427	-0.037328811125828386	0.12749783076561658	-0.11460019616972573
1.2497327415677593	1.104780830456803	-0.0850659241827904	-0.02248017218189708	-0.03649704458172678	0.129975394934141	-0.11393974679526861
1.2562618263954668	1.1045452403622318	-0.0842092632338486	-0.02322186842662651	-0.035669461389126654	0.1324374820920722	-0.11325300511640624
1.262763255274862	1.1043160136497712	-0.08334027607856409	-0.02395587286342203	-0.03484656805782759	0.13488341818681376	-0.11253999107859745
1.2692364450373124	1.1040930927479318	-0.08245928466338524	-0.024681988854104234	-0.03402887196353317	0.13731249699639142	-0.1118007529203209
1.2756807524552423	1.1038764178227565	-0.08156662675964782	-0.02540001696753285	-0.03321687903130718	0.13972398506343237	-0.11103536821372886
1.2820954646626996	1.1036659269834153	-0.08066265793118724	-0.0261097543899414	-0.03241109391982295	0.14211711914699382	-0.11024394718275689
1.2884798089944889	1.103461555841225	-0.07974775080616194	-0.026810996531364196	-0.031612017696873725	0.14449111109805046	-0.10942663376813423
1.2948329609310607	1.1032632371887676	-0.07882229445686087	-0.027503538403705726	-0.030820145723561256	0.1468451521145072	-0.10858360667768288
1.301154049619079	1.1030709008038586	-0.07788669399958204	-0.028187175718561285	-0.03003596582402448	0.14917841618512154	-0.10771508054235152
1.3074421698535519	1.1028844731044045	-0.07694136910933565	-0.0288617066637964	-0.02925995565268965	0.15149006599572126	-0.10682130595986547
1.3136963850344179	1.102703877129476	-0.0759867537283091	-0.029526932673065057	-0.028492581201007998	0.15377925555820904	-0.10590257050937338
1.31991575024086	1.1025290319883088	-0.07502329256792009	-0.030182661299178376	-0.027734292873890874	0.15604514024058896	-0.10495919653417346
1.3260993180171634	1.10235985289142	-0.07405144001005112	-0.03082870716227982	-0.026985523781157428	0.15828688040502548	-0.10399154094819936
1.3322461557724155	1.1021962509107934	-0.07307165704794848	-0.031464894056769666	-0.026246686707035023	0.16050364923337454	-0.10299999290215386
1.3383553563291755	1.1020381329976754	-0.07208440909572031	-0.03209105624729788	-0.025518172042599038	0.16269463795423908	-0.10198497202038449
1.3444260554557659	1.1018854018757913	-0.07109016249920828	-0.032707040390642865	-0.024800345028263792	0.16485906344975476	-0.10094692503303757
1.3504574412275763	1.1017379562062153	-0.07008938218116963	-0.03331270651205219	-0.024093544142597092	0.1669961727501352	-0.09988632326331366
1.3564487715303821	1.1015956905971165	-0.06908252779405233	-0.03390792970100552	-0.02339807870982789	0.16910525022873388	-0.0988036582578507
1.3623993822766345	1.101458495889668	-0.06807005125246687	-0.034492600756169584	-0.022714227796643813	0.1711856212570881	-0.09769943856128734
1.368308691705844	1.1013262595523523	-0.06705239486065868	-0.03506662636369406	-0.022042239727770085	0.1732366542978522	-0.09657418691925473
1.3741762148736338	1.1011988658605196	-0.06602998762562595	-0.035629930183150214	-0.021382330613568427	0.17525776632230505	-0.09542843526121453
1.3800015627238482	1.101076196435885	-0.06500324415732307	-0.03618245234325225	-0.02073468481321164	0.1772484226223969	-0.09426272231249415
1.3857844490729454	1.100958130603525	-0.06397256219815488	-0.03672414964172481	-0.020099454648078285	0.17920813916204423	-0.09307758953113811
1.39152469295683	1.100844545844421	-0.06293832094977402	-0.037254995231343284	-0.01947676078750642	0.18113648310019165	-0.09187357777623492
1.3972222119120428	1.1007353184045112	-0.06190088107589842	-0.03777497742916245	-0.01886669372959198	0.18303307009821923	-0.09065122583740086
1.4028770240924289	1.1006303236939137	-0.06086058319308497	-0.03828409932897456	-0.01826931440013069	0.18489756447910316	-0.0894110671718475
1.4084892470633705	1.1005294367287113	-0.05981774700354354	-0.038782378071678406	-0.01768465520561981	0.18672967809551907	-0.08815362731772688
1.4140590863775724	1.100432532719065	-0.05877267241484013	-0.039269843205035265	-0.017112722200492505	0.18852916576287804	-0.0868794236998114
1.4195868334442499	1.1003394874407808	-0.057725639060265135	-0.03974653589731155	-0.016553496290278906	0.19029582371182183	-0.08558896357166318
1.425072859239063	1.100250177644226	-0.05667690668352979	-0.04021250779156662	-0.016006934886735127	0.1920294866209108	-0.08428274303025225
1.4305176074560584	1.1001644814299807	-0.055626715738952566	-0.040667819840094176	-0.01547297360944801	0.19373002446042106	-0.08296124636292829
1.4359215950428112	1.1000822784723292	-0.05457528665820785	-0.04111254177593374	-0.014951527257075652	0.19539734161074235	-0.08162494376717203
1.4412853918770552	1.1000034505268759	-0.05352282325937131	-0.04154674988804849	-0.014442492778358382	0.19703136951922676	-0.08027429438810968
1.4466096224668665	1.0999278815519833	-0.05246951201492839	-0.041970526684351576	-0.013945750034427475	0.19863206629124452	-0.07890974424770852
1.451894956956352	1.0998554579648208	-0.05141552347323346	-0.04238395970046642	-0.013461163563857124	0.20019941298630184	-0.07753172697537625
1.4571421035080117	1.0997860688398704	-0.050361013514402836	-0.042787140477928184	-0.012988584146125429	0.20173341043823287	-0.07614066444756598
1.4623518093896437	1.0997196059652656	-0.049306122930658156	-0.04318016424927487	-0.012527849530648675	0.20323407867285184	-0.07473696530045433
1.4675248492602826	1.099655964046442	-0.048250979638585274	-0.043563128669672636	-0.012078786274919519	0.2047014526175985	-0.07332102698482962
1.472662019170792	1.0995950408025545	-0.047195699835803004	-0.043936133054528745	-0.011641210979613006	0.2061355796363445	-0.0718932365591534
1.4777641384024747	1.0995367369521825	-0.04614038759708017	-0.04429927821856464	-0.01121493080668929	0.20753651930763253	-0.07045396944137913
1.4828320467417018	1.0994809562468735	-0.045085135421425546	-0.04465266598283701	-0.010799744373090534	0.2089043418828386	-0.06900358946598209
1.487866583489291	1.0994276056820245	-0.044030028654522754	-0.044996397470905086	-0.010395444054964889	0.21023912197713124	-0.06754245438261962
1.4928686116195249	1.0993765952015364	-0.042975140536112774	-0.04533057457312269	-0.010001814555656335	0.21154094447635105	-0.06607090851735131
1.497838983103757	1.0993278380225475	-0.041920539585719035	-0.04565529739921693	-0.009618636178055577	0.21280989483424428	-0.06458929254395185
1.5027785725401268	1.0992812502461833	-0.04086628263825995	-0.04597066635083697	-0.009245682643362634	0.21404606730569492	-0.06309793333710671
1.5076882379079273	1.0992367511896415	-0.03981242331941491	-0.04627677940728272	-0.00888272454129681	0.21524955446633542	-0.0615971554952004
1.5125688510055109	1.099194263036719	-0.038759005728380334	-0.04657373395410326	-0.008529527402779789	0.21642045446724756	-0.06008727208370532
1.517421275905829	1.099153710978608	-0.0377060692152921	-0.046861625295500885	-0.00818585368015158	0.21755886527209073	-0.05856859109077297
1.522246368725256	1.0991150231419395	-0.03665364864927962	-0.04714054658154679	-0.007851463048186706	0.2186648844002988	-0.05704141558900953
1.5270449916413908	1.0990781304101873	-0.035601771554535484	-0.0474105895329019	-0.007526111730943344	0.21973861183211507	-0.05550603933127725
1.531817987724893	1.0990429665554085	-0.03455046380769432	-0.04767184292558652	-0.007209554506027495	0.22078014400920848	-0.05396275481340458
1.5365661965333572	1.099009468041665	-0.03349974645118798	-0.047924393449123776	-0.006901543855299	0.22178957723089035	-0.05241184847659531
1.5412904642980254	1.0989775738950522	-0.03244963361165866	-0.04816832614951212	-0.006601829575877991	0.22276700943147684	-0.05085359740281368
1.5459916106533849	1.0989472258667512	-0.031400140081919395	-0.04840372263836165	-0.006310161125165925	0.22371253299271848	-0.049288280374352025
1.5506704634195647	1.0989183681292165	-0.030351273803116273	-0.04863066286577123	-0.006026285591368726	0.22462624181243146	-0.04771616659291029
1.5553278313780587	1.098890947390439	-0.02930304213417683	-0.04884922370893119	-0.005749949572779903	0.22550822560462733	-0.04613752488432679
1.5599645208457837	1.098864912724174	-0.028255448350897897	-0.04905947977344046	-0.005480898311794127	0.22635857307643745	-0.0445526183613917
1.5645813233822279	1.09884021557992	-0.027208494613420495	-0.04926150280126536	-0.0052188765666648035	0.22717736949158707	-0.0429617087952171
1.569179021256564	1.0988168096872168	-0.026162180942858392	-0.049455361934520534	-0.0049636284030248065	0.22796469767992508	-0.0413650550051285
1.57375840472644	1.0987946509150122	-0.025116501465450188	-0.049641124400763424	-0.0047148963817091	0.22872064077539303	-0.03976290701513326
1.5783202354222594	1.098773697399255	-0.024071452943878986	-0.04981885397910974	-0.004472423689057558	0.229445275927105	-0.03815551901633856
1.582865269604854	1.0987539093654342	-0.02302702968626695	-0.04998861201099734	-0.0042359529227880815	0.23013867834192564	-0.03654314156372411
1.587394267807789	1.0987352490416773	-0.021983221492533886	-0.05015045771488171	-0.004005225715503557	0.23080092252185364	-0.03492601830979735
1.591907970259411	1.0987176807159826	-0.020940019482116216	-0.05030444727073258	-0.0037799840972940744	0.23143207846646185	-0.03330439495166792
1.5964071095944443	1.0987011706292786	-0.019897413360471888	-0.05045063432820892	-0.0035599698927026406	0.23203221368689597	-0.03167851498918632
1.6008924200941927	1.0986856868994674	-0.018855389440821192	-0.05058907029035879	-0.0033449243543424547	0.23260139431706378	-0.030048616582403313
1.6053646177969931	1.0986711995503986	-0.017813935424432284	-0.05071980368227602	-0.0031345891961241223	0.23313968246459985	-0.02841493997571453
1.6098244205492935	1.0986576804006376	-0.016773035910786938	-0.05084288078734726	-0.0029287056860336762	0.23364713877016302	-0.02677772044990799
1.6142725337196597	1.0986451030728022	-0.015732675881633382	-0.050958345226679615	-0.002727015380013449	0.23412382062322618	-0.025137193751366214
1.618709654924424	1.0986334429392377	-0.014692839765051306	-0.05106623812866714	-0.0025292599397248733	0.23456978280615287	-0.023493594611791287
1.6231364798947943	1.0986226770727598	-0.013653510214243903	-0.051166598280033955	-0.002335180919795758	0.23498507806824923	-0.021847154792971057
1.627553697283425	1.098612784229753	-0.012614669472986308	-0.051259461998354724	-0.002144520048477705	0.2353697565508092	-0.02019810521867719
1.6319619903165627	1.0986037448156505	-0.011576299137990576	-0.051344863185649924	-0.001957019193214683	0.23572386596141737	-0.018546675583146547
1.6363620356465498	1.0985955408590757	-0.01053838057604626	-0.05142283332109464	-0.0017724204457104152	0.23604745149849501	-0.0168930949997105
1.6407545038099387	1.098588155983957	-0.009500894961573334	-0.05149340149228133	-0.0015904661341163574	0.23634055593775716	-0.015237592050207577
1.6451400634843742	1.0985815753785797	-0.00846382241196526	-0.05155659447618751	-0.0014108986799627652	0.23660321992797348	-0.013580393391791552
1.6495193761761706	1.098575785782736	-0.007427143380846453	-0.0516124366663003	-0.0012334608496620471	0.23683548165002233	-0.011921725968170684
1.6538931011493725	1.0985707754600573	-0.0063908376295580115	-0.05166095016021761	-0.0010578955812548005	0.23703737714488796	-0.010261815356537644
1.6582618939294342	1.0985665341829216	-0.005354884714686335	-0.051702154745397876	-0.0008839460753450586	0.23720894022087907	-0.008600886535404273
1.662626409745057	1.098563053213906	-0.0043192633039604526	-0.051736067936509124	-0.0007113556863295993	0.2373502025777919	-0.006939162777047822
1.6669872884087165	1.09856032530243	-0.0032839548959103138	-0.05176270488290903	-0.0005398685447326207	0.23746119339242674	-0.00527687160897474
1.6713451786314961	1.0985583446529292	-0.0022489381795442105	-0.051782078571832306	-0.0003692286219907767	0.23754194013842406	-0.003614235754336764
1.6757007264312924	1.098557106926699	-0.001214191910907966	-0.051794199721303405	-0.00019918021780899664	0.2375924681160588	-0.001951477735029202
1.6800545723191944	1.0985566092331405	-0.0001796957093546795	-0.05179907679351056	-0.00002946809354688142	0.23761280048593508	-0.00028882114426280253
1.6844073637115735	1.09855685012184	0.0008545727652082302	-0.051796716017626206	0.0001401629874063094	0.23760295834448203	0.0013735138980965587
1.688759915921013	1.098557829634885	0.0018886759314076466	-0.05178712084012985	0.00030997452400429956	0.23756295841532263	0.0030353720043941584
1.693113262852955	1.098559549472238	0.0029227281405396193	-0.05177029029086708	0.00048023634573327305	0.23749280622656957	0.004696681449988789
1.697468036663314	1.0985620127754565	0.0039567481247032125	-0.05174622111424432	0.0006512024603015894	0.237392504992056	0.006357216975233157
1.7018248814886907	1.0985652241282462	0.0049907571779095935	-0.0517149077935408	0.0008231271527771431	0.23726205571176398	0.008016757595748165
1.7061844386123761	1.0985691895560517	0.006024775507114352	-0.051676342601663226	0.0009962643801557875	0.23710145738464622	0.00967508074902694
1.7105473488273775	1.0985739165319695	0.007058822669099453	-0.05163051560696943	0.0011708678352667654	0.2369107070362341	0.011331963008858102
1.7149142516483604	1.0985794139823544	0.008092917259845754	-0.05157741469874555	0.0013471908838591392	0.23668979982999488	0.01298717960261701
1.7192858010773753	1.0985856923183073	0.009127080519463615	-0.051517025380385925	0.001525487175398254	0.23643872821480236	0.014640510189810321
1.7236626391049548	1.0985927634135575	0.01016132993021443	-0.05144933109715157	0.001706009541944194	0.23615748329818448	0.016291728628893873
1.7280454233960432	1.0986006406575857	0.011195685637023908	-0.05137431285673288	0.0018890110964433886	0.23584605328094954	0.017940613255069057
1.7324348058291261	1.098609338938631	0.012230165242682922	-0.051291949540813925	0.0020747443207120644	0.2355044247661784	0.01958693857870387
1.7368314454684393	1.0986188746824472	0.01326478674048436	-0.05120221770014404	0.0022634615677888806	0.2351325819241111	0.021230479981593282
1.7412359999143188	1.0986292658540833	0.014299566343227765	-0.05110509171849552	0.0024554146581256308	0.23473050718977956	0.022871010280734374
1.7456491378391499	1.0986405320074573	0.015334521295529722	-0.05100054354501337	0.0026508553834387453	0.23429818017418402	0.02450830420967241
1.7500715359695362	1.0986526943069022	0.016369669015389575	-0.0508885427125336	0.0028500353550793083	0.2338355777649236	0.026142137054446856
1.7545038630198007	1.0986657755072127	0.01740502319528373	-0.05076905675073986	0.0030532052350021165	0.23334267585604868	0.027772278523559464
1.7589468010146148	1.0986798000374947	0.018440598655426098	-0.05064205065974172	0.0032606156431321917	0.23281944719759362	0.029398500439841345
1.763401035689401	1.0986947940055776	0.01947640894817991	-0.050507487137260394	0.003472516682991363	0.23226586236157157	0.03102057297782656
1.7678672647865799	1.0987107852581988	0.02051246813672486	-0.05036532631813833	0.0036891582895798958	0.23168188869956527	0.03263826747028363
1.772346172105895	1.0987278033198689	0.02154878462889908	-0.05021552660920295	0.003910788908779962	0.2310674938000939	0.03425134681715517
1.7768384720878614	1.0987458795904643	0.022585371358989498	-0.05005804324855306	0.004137657612170696	0.2304226396030777	0.03585958140281756
1.7813448772847362	1.0987650472681096	0.02362223807949194	-0.04989282932627602	0.0043700124645096716	0.22974728662650412	0.03746273708668617
1.7858660998029392	1.0987853413859052	0.0246593915581535	-0.04971983579494722	0.004608100489111164	0.22904139403280507	0.03906057559316649
1.7904028599327737	1.0988067988866923	0.025696837411094287	-0.04953901117657673	0.0048521680221319426	0.22830491845842105	0.04065285740868074
1.7949558871880618	1.098829458673147	0.026734580170113247	-0.04935030151053028	0.005102460695455101	0.22753781383456867	0.04223934192386664
1.7995259260779308	1.0988533616866936	0.027772624414989264	-0.04915365008752482	0.005359223688955182	0.2267400303431027	0.04381978919131869
1.804113717055707	1.0988785508579209	0.028810970265862962	-0.04894899825937863	0.005622700578004996	0.2259115177359094	0.04539395310639423
1.808720018277291	1.098905071269131	0.029849618152015027	-0.048736284515575136	0.005893134450275798	0.2250522216175319	0.046961588737313514
1.8133455867408836	1.0989329701030097	0.03088856436200983	-0.04851544532926342	0.006170766715819706	0.2241620868987667	0.04852244564665298
1.8179911954013583	1.0989622967941086	0.031927804721782437	-0.048286414382161524	0.006455837990391725	0.22324105469087477	0.05007627352420745
1.8226576136349717	1.0989931029637552	0.03296733002961498	-0.048049123525246616	0.006748586782037399	0.22228906619619362	0.05162281542983787
1.8273456333871032	1.0990254426443662	0.03400713170981109	-0.0478035014957986	0.007049250966781853	0.22130605757209684	0.053161816329187546
1.8320560385430582	1.0990593721346837	0.03504719480243535	-0.04754947550193066	0.007358065710767319	0.22029196630052547	0.05469301277586676
1.8367896301483517	1.0990949502287615	0.03608750338045922	-0.047286969952924016	0.007675264900595796	0.21924672610764764	0.05621614107395087
1.8415472157464567	1.0991322382066335	0.037128037980350206	-0.04701590703377951	0.008001080296163159	0.21817026927154595	0.05773093358747039
1.8463296030419571	1.0991712998422576	0.03816877403547861	-0.04673620712497645	0.008335740883314832	0.21706252827720326	0.05923711662572002
1.8511376113159728	1.0992122015536405	0.03920968418405431	-0.04644778820479478	0.008679473437378146	0.21592343342537562	0.0607344139715197
1.855972062418282	1.0992550123928608	0.04025073611203634	-0.04615056642348882	0.009032501669205882	0.21475291508330496	0.06222254392913363
1.860833781585498	1.099299804110477	0.0412918925551342	-0.045844456136040414	0.009395046014366163	0.21355090376709268	0.06370121954882384
1.8657236003934368	1.0993466512428811	0.04233311174792941	-0.045529369791990675	0.00976732357859847	0.21231732965520822	0.06517014948592932
1.8706423535315204	1.0993956311439632	0.04337434654641676	-0.04520521821456563	0.010149547610854974	0.21105212361880835	0.06662903698661547
1.8755908783733914	1.0994468240391917	0.044415544160507296	-0.044871910721452725	0.010541927154495152	0.2097552176082069	0.06807757977466598
1.8805700023177543	1.0995003129446987	0.0454566433408587	-0.044529356102942085	0.010944665679847166	0.20842654834114052	0.06951546645672411
1.8855805619674575	1.0995561839162367	0.04649757826182187	-0.04417746145320453	0.011357962231265516	0.207066052620409	0.07094238225244137
1.8906233781240005	1.099614525823766	0.04753827316281428	-0.04381613403706415	0.011782008992123592	0.20567367440622503	0.0723580019679823
1.8956992756779871	1.0996754306095593	0.04857864637049291	-0.043445280060283156	0.012216992477727937	0.20424935986118714	0.07376199592648448
1.900809062519915	1.0997389930765673	0.049618605845900284	-0.043064806353564876	0.01266309129512388	0.20279306361082455	0.07515402434973215
1.9059535379976758	1.0998053110055703	0.05065805086750593	-0.042674619973316785	0.013120476337152154	0.20130474692589084	0.07653374015273727
1.911133485218564	1.0998744850717417	0.051696870419335475	-0.042274628991058195	0.013589309570964554	0.19978438043149815	0.07790078731977915
1.9163496745445503	1.0999466188928066	0.052734943875506354	-0.041864742459121515	0.01406974378237657	0.19823194362354493	0.07925480238351626
1.9216028323133676	1.1000218185757993	0.05377213482286372	-0.04144487315003492	0.014561919059890455	0.19664743482091446	0.08059540703870796
1.926893673495126	1.1001001931274264	0.054808297664343225	-0.04101493530677366	0.015065965118485332	0.19503086215036422	0.08192221750201081
1.9322228721649446	1.1001818539856154	0.05584327189702183	-0.040574847304397414	0.015581997860548683	0.19338225306535126	0.0832348378536116
1.9375910724077587	1.1002669151033944	0.0568768844461212	-0.040124531122975635	0.016110119670926883	0.19170165174795673	0.08453286388013347
1.9429988681448387	1.1003554925395136	0.05790894600385861	-0.03966391439586936	0.016650416691195935	0.18998912609538918	0.08581587934503894
1.948446806264103	1.100447704373593	0.05893925198238755	-0.0391929305762165	0.01720295830235439	0.18824476756022643	0.08708345820265559
1.9539353759758802	1.100543670373631	0.0599675808904938	-0.038711520285518754	0.01776779522713338	0.1864686953135572	0.08833516364010525
1.9594650036307233	1.1006435117136464	0.060993693858298836	-0.03821963224066104	0.01834495813706284	0.1846610587318304	0.08957054864175562
1.9650360510250136	1.1007473507236172	0.06201733488546978	-0.037717223887478994	0.01893445661947611	0.1828220387190163	0.0907891574702954
1.9706488052446087	1.100855310451454	0.06303822960794248	-0.037204262807977215	0.01953627725782172	0.18095185177882256	0.09199052541591586
1.9763034686654182	1.1009675141737745	0.06405608423956444	-0.036680728166588586	0.02015038169364096	0.179050754098541	0.09317417887118816
1.9820001611005613	1.1010840851026737	0.06507058681603681	-0.03614661105816382	0.02077670601120713	0.17711904153843175	0.09433963814743714
1.9877389158263064	1.1012051459491523	0.0660814073801249	-0.03560191539938841	0.021415159524810854	0.17515705154450986	0.09548641901560358
1.993519670165608	1.101330818331135	0.0670881973086026	-0.03504665934588257	0.022065622997339322	0.17316516687030087	0.09661403329715851
1.999342269882617	1.101461222437869	0.06809059115429823	-0.034480875392810445	0.0227279484559262	0.1711438144907752	0.097721992296715
2.005206460366661	1.1015964763817756	0.06908820624020058	-0.033904611718559546	0.023401957611081645	0.1690934689376074	0.09880980765755451
2.0111118988834527	1.1017366960018868	0.07008064591841437	-0.033317931447150985	0.024087442776390706	0.16701464817943668	0.09987699618524716
2.0170581441270174	1.101881994135753	0.07106749896921943	-0.03272091408704474	0.02478416530997596	0.1649079172599612	0.10092308032897172
2.0230446671463427	1.1020324803748982	0.07204834264427055	-0.03211365482017977	0.025491856641266047	0.16277388430636142	0.10194759250943701
2.029070853873376	1.1021882606298323	0.07302274425248914	-0.03149626455064154	0.02621021848009259	0.16061319929458118	0.10295007768710683
2.035136020167226	1.1023494370290745	0.07399026472232453	-0.0308688686010506	0.026938924668700605	0.15842654815460191	0.10393009777443615
2.041239414152207	1.1025161075208776	0.07495046000290054	-0.030231606618837958	0.027677621688265812	0.1562146512316744	0.10488723357391279
2.047380227761458	1.1026883657386277	0.07590288386686762	-0.029584631463575265	0.028425930411404725	0.15397825829725145	0.10582108794290213
2.053557611359701	1.1028663010019444	0.076847091036711	-0.02892810767156402	0.029183448392297844	0.1517181422626178	0.10673128899012788
2.0597706870407615	1.1030499983418163	0.0777826399196542	-0.028262209958348754	0.029949752149269534	0.14943509321390694	0.10761749258709138
2.0660185562723945	1.103239538413684	0.07870909432743624	-0.027587122244261724	0.030724398875648696	0.14712991441686402	0.10847938365735087
2.072300317824689	1.1034349977731095	0.07962602657350691	-0.026903035501349853	0.03150692952616016	0.14480341446347314	0.1093166785230981
2.0786150756748816	1.1036364489173256	0.08053301888174648	-0.026210146604233157	0.03229687075505746	0.1424564030484501	0.11012912541801409
2.0849619575887033	1.1038439607253536	0.08142966616472568	-0.025508655954324413	0.0330937382507912	0.1400896827642372	0.1109165060241795
2.09134012055153	1.1040575985507604	0.08231557670910325	-0.024798766486443743	0.03389703847340064	0.13770404577395962	0.11167863491070872
2.097748761391188	1.1042774245318852	0.08319037346435167	-0.024080682074534936	0.0347062710554332	0.13530026860038982	0.11241535937664589
2.104187119373938	1.1045034976802852	0.08405369408927224	-0.023354606809827556	0.03552093018787103	0.1328791099827283	0.1131265581159818
2.110654497783123	1.104735874683876	0.08490519341377706	-0.022620742122525777	0.03634050838696844	0.13044130167284962	0.11381214177319715
2.1171502517323075	1.1049746095737856	0.0857445412392558	-0.021879287699712202	0.037164495952592684	0.1279875520155765	0.11447204957158223
2.1236737980071236	1.1052197541803053	0.08657142305880124	-0.021130439939429195	0.0379923831586033	0.12551854137182686	0.11510624837212849
2.1302246233382776	1.1054713585882094	0.087385540416619	-0.020374390571687568	0.03882366218822126	0.12303491821853155	0.11571473135333217
2.136802275870856	1.1057294709779697	0.08818660909634513	-0.01961132723033598	0.03965782686727965	0.12053730173022675	0.11629751505652805
2.143406365627388	1.1059941377985856	0.08897435847779522	-0.018841433031551974	0.04049437346750584	0.11802628108975588	0.11685463742845195
2.1500365678735247	1.1062654040715914	0.08974853120381134	-0.018064885836116214	0.0413328018048345	0.11550241380350333	0.11738615611961149
2.156692620868154	1.1065433134830847	0.0905088821448361	-0.01728185818976725	0.04217261555075323	0.11296622625595112	0.11789214632933424
2.1633743171166993	1.106827908191859	0.09125517666470175	-0.016492518066654905	0.043013321655253074	0.11041821684901328	0.11837269830306504
2.170081504106415	1.1071192290150147	0.09198719002946129	-0.015697028536587696	0.04385443090463889	0.10785885562769112	0.11882791571815797
2.1768140783164265	1.107417315321422	0.09270470608553802	-0.014895548255600514	0.04469545757156902	0.10528858655338647	0.11925791368460925
2.183571989039926	1.107722205345584	0.09340751702813833	-0.014088230820212525	0.04553592023566796	0.10270782610876104	0.11966281750666524
2.1903552194839544	1.1080339354699396	0.094095420827011	-0.01327522686146227	0.046375339723292545	0.10011697064644375	0.12004276017463616
2.1971637991921966	1.1083525408930237	0.09476822199360348	-0.012456682430016738	0.047213240907153016	0.09751639183593552	0.1203978819166107
2.2039977859613065	1.1086780548957995	0.095425729253919	-0.011632741054402734	0.04804915068276208	0.09490644380980169	0.12072832808911205
2.2108572744451256	1.1090105093227522	0.09606775596288711	-0.010803542621409949	0.04888259921096722	0.09228746015901049	0.12103424866090198
2.217742383023111	1.1093499340259234	0.09669411843168267	-0.009969224891090828	0.04971311846305618	0.0896597592642027	0.12131579669226758
2.2246532568814184	1.1096963570628469	0.09730463587040594	-0.009129923076179394	0.050540242728982436	0.08702364346361022	0.12157312771552337
2.2315900553393093	1.110049804100293	0.09789912895138171	-0.008285771346398012	0.05136350721234519	0.08437940425409168	0.1218063985784008
2.2385529638149677	1.1104102990406644	0.09847742058668249	-0.007436901353391075	0.05218244955852975	0.08172731811150315	0.12201576728637982
2.245542168935893	1.1107778627532536	0.09903933360125344	-0.006583445252505303	0.05299660700606824	0.07906765636980281	0.12220139170299402
2.2525578805559743	1.1111525142069587	0.0995846923875375	-0.005725533019598035	0.05380551906737624	0.07640067723738471	0.12236342979783835
2.2596003057804994	1.111534269088414	0.10011332067101718	-0.004863295630208809	0.05460872458924712	0.07372663608868334	0.12250203859607268
2.2666696670162327	1.111923140733159	0.10062504282164207	-0.0039968628676450586	0.055405763927887465	0.07104577900953961	0.12261737432203383
2.2737661809945133	1.1123191389494338	0.10111968220948471	-0.0031263659100574095	0.05619617664943653	0.06835835116897536	0.12270959175204613
2.2808900696859706	1.11272227055885	0.10159706199500143	-0.002251936016791591	0.05697950287740567	0.06566459307677958	0.12277884425617762
2.2880415582362303	1.1131325392386595	0.10205700492877719	-0.0013737048047181752	0.05775528314270831	0.06296474177382509	0.1228252835730518
2.295220865779245	1.1135499449368547	0.10249933275815232	-0.0004918054023970905	0.05852305748757356	0.06025903469812485	0.12284905962505734
2.30242820248735	1.1139744836144696	0.10292386614503203	0.0003936271600793438	0.05928236530352337	0.05754771116848828	0.12285032050844431
2.309663780355742	1.114406147799605	0.10333042538849421	0.0012824572499536943	0.06003274661262769	0.0548310086982109	0.12282921248197007
2.316927856709013	1.1148449291790354	0.10371883268026243	0.0021745539480186723	0.0607737465502263	0.05210914710423277	0.12278587951828743
2.3242206295549868	1.1152908122680965	0.10408890633530017	0.0030697781651572017	0.06150490465771146	0.049382368162399715	0.12272046363582756
2.3315422694669508	1.115743776116326	0.1044404631066549	0.003967986541134496	0.0622257586020598	0.046650923873146774	0.12263310528519605
2.338892938731799	1.1162037953564519	0.10477331942517601	0.004869033781262544	0.06293584636103593	0.04391506959637888	0.1225239433587589
2.3462727908611782	1.116670840088608	0.1050872915208623	0.005772772582976422	0.06363470636436103	0.04117506455723705	0.12239311523893619
2.3536819602163064	1.117144875128247	0.10538219517597582	0.006679052356446137	0.06432187673723089	0.03843117599848412	0.12224075707475043
2.361120566847686	1.1176258602027989	0.1056578461957712	0.00758771981550077	0.06499689603923485	0.03568367765123257	0.12206700385705588
2.3685887117312814	1.1181137495409639	0.10591406048721157	0.008498618398054976	0.06565930311284203	0.03293285175502089	0.12187198967427085
2.376086482243444	1.1186084921256876	0.10615065452916493	0.009411588942301416	0.06630863787622092	0.030178987281667864	0.12165584773522854
2.3836139519515624	1.1191100315920262	0.10636744560003591	0.010326469670395943	0.06694444158219302	0.027422380260576855	0.12141871048758929
2.3911711649072727	1.1196183050808308	0.10656425163014858	0.01124309429848527	0.067566255829184	0.024663339741135566	0.12116071028830296
2.3987581546938737	1.1201332444084922	0.10674089207893672	0.01216129437790259	0.06817362453438056	0.021902181006135155	0.12088197899502448
2.406374929198176	1.120654774955122	0.10689718784406843	0.01308089747769114	0.06876609303542508	0.01913923131632083	0.12058264864795395
2.414021480440044	1.121182816241407	0.10703296183644484	0.01400172841249	0.0693432092717151	0.01637482648875977	0.12026285130267474
2.421697768416534	1.1217172807296814	0.10714803904158625	0.014923607341392474	0.06990452297038635	0.013609316877686965	0.1199227198937573
2.429403749217722	1.1222580756967153	0.10724224733193545	0.015846353199179923	0.0704495881513569	0.01084305735222281	0.11956238720886188
2.437139336345122	1.1228051004644346	0.10731541727559615	0.016769779111386388	0.07097796075524572	0.008076421324087155	0.11918198781297029
2.4449044384644796	1.1233582489794378	0.10736738299525726	0.01769369698181451	0.071489201785076	0.00530978726827039	0.11878165649534897
2.4526989333686484	1.123917407926041	0.10739798224021874	0.018617914446662134	0.071982875938398	0.0025435481292731743	0.11836152968635041
2.4605226720316677	1.124482456949322	0.1074070568855779	0.01954223544651548	0.07245855242950554	-0.00022189012164255213	0.11792174551130358
2.468375488037934	1.1250532692924342	0.10739445334938862	0.02046646142694139	0.07291580606792544	-0.002986111803807966	0.1174624434603137
2.476261590580358	1.1256300340230538	0.10735999765126089	0.021390905324916408	0.07335445627617751	-0.005750227906970837	0.11698349282873903
2.4841839659464986	1.1262128522123707	0.10730348270375549	0.022315728560786497	0.07377422003406156	-0.008514892601583106	0.11648480311886049
2.4921424014132243	1.1268015870898678	0.10722470760517591	0.02324071422957741	0.07417463034346146	-0.011279626287109604	0.1159664694093384
2.5001366573172166	1.1273960938396992	0.10712347741902466	0.02416564127903171	0.07455522567982328	-0.014043934570245548	0.1154285906128547
2.5081664721541626	1.1279962199476055	0.10699960357442823	0.025090285224871493	0.07491555087581062	-0.016807310093461147	0.11487126930499018
2.516231532638935	1.1286018029342662	0.10685290486828461	0.02601441485085807	0.07525515650249086	-0.0195692223642335	0.1142946140260618
2.5243315067687484	1.1292126728045366	0.10668320755655263	0.02693779618491997	0.07557360114951574	-0.022329129329290397	0.11369873724940344
2.532466021823027	1.1298286503996633	0.10649034627843218	0.027860190140709302	0.07587045122920476	-0.025086470017997065	0.11308375715148755
2.540634680990367	1.1304495486661077	0.10627416426771989	0.02878135459103855	0.0761452824053219	-0.0278406704343454	0.1124497966080136
2.5488370469192176	1.131075171441874	0.10603451429895759	0.029701042689118218	0.07639767977414204	-0.030591138236296493	0.1117969846486119
2.557072656985019	1.1317053146646545	0.10577125884476811	0.030619004786503985	0.07662723917322008	-0.033337268172577046	0.11112545548296301
2.565341020864514	1.132339766259621	0.10548427061608803	0.03153498834433328	0.07683356781327884	-0.036078441528323735	0.11043534883573874
2.573641619033488	1.1329783061109056	0.10517343310232871	0.03244873796221638	0.07701628497266122	-0.03881402592955312	0.109726810225935
2.581973910073858	1.1336207067278592	0.10483864076521796	0.03335999638046898	0.07717502287352795	-0.041543378071256784	0.10899999048208726
2.590337327458947	1.134266733120919	0.10447979957317904	0.034268504317491705	0.0773094272730075	-0.044265842971127546	0.10825504611926477
2.598731279940134	1.1349161429688575	0.10409682741303826	0.035174000713715486	0.07741915815015253	-0.046980754451229255	0.10749213941840807
2.607155159821158	1.135568687413561	0.10368965409664023	0.03607622382091262	0.0775038904491433	-0.04968743816941272	0.10671143776038679
2.615608337457298	1.136224110805306	0.10325822194755101	0.036974910798141636	0.07756331459036495	-0.05238521018999527	0.10591311418306697
2.6240901700181802	1.1368821515666334	0.10280248568378587	0.0378697988366091	0.07759713710890775	-0.05507338015693207	0.10509734661131258
2.6326000044313873	1.1375425426200574	0.10232241248724488	0.03876062563824815	0.07760508112739281	-0.05775125255085392	0.10426431757011873
2.64113717157334	1.138205011147928	0.10181798254704806	0.03964712897599221	0.0775868867959222	-0.06041812520373567	0.10341421474819389
2.6497010055337595	1.138869280308415	0.10128918810614224	0.040529048856527465	0.07754231165833299	-0.06307329566093098	0.10254722906209068
2.658290822408384	1.1395350678203378	0.10073603485277732	0.04140612546882121	0.07747113104775367	-0.06571605488712323	0.10166355672862344
2.666905939109478	1.1402020876613528	0.10015854090545985	0.042278101277059235	0.07737313834395405	-0.0683456934616161	0.10076339733428213
2.6755456702576015	1.1408700500717428	0.09955673704749088	0.04314472082437218	0.07724814521930894	-0.07096150090940306	0.09984695406771114
2.6842093317522164	1.1415386620810135	0.09893066651161561	0.04400573121265725	0.07709598179994628	-0.07356276708977508	0.0989144332623638
2.692896240883843	1.142207627770675	0.09828038496468519	0.04486088222208341	0.07691649682232675	-0.07614878251980552	0.097966044290546
2.7016057210786286	1.1428766488965219	0.09760596011862514	0.04570992687725136	0.07670955765522978	-0.07871884006955995	0.09700199894511627
2.710337095778128	1.1435454246772832	0.0969074721443185	0.046552620940133335	0.0764750505268297	-0.08127223343078029	0.09602251201054265
2.719089708750346	1.144213653608956	0.09618501195717327	0.047388724948092695	0.07621288001755334	-0.08380826331638143	0.0950277988704034
2.7278629055889354	1.1448810323009662	0.09543868253837844	0.04821800247810245	0.0759229695033665	-0.08632623225038251	0.0940180774385077
2.7366560414820165	1.1455472563288027	0.09466859819781337	0.04904022096134661	0.075605260937784	-0.08882544709715563	0.09299356717758116
2.7454684919796333	1.1462120212986855	0.09387488344017883	0.049855152723069424	0.07525971435318744	-0.09130522230768322	0.0919544877012336
2.7542996447735377	1.146875022465096	0.09305767344746554	0.05066257422464653	0.07488630798174009	-0.09376487772246252	0.09090105957160637
2.763148900164417	1.1475359550092705	0.09221711384428041	0.051462266132795975	0.07448503810761899	-0.09620373889786829	0.08983350411857223
2.772015675241821	1.1481945145886572	0.0913533600863004	0.05225401371119523	0.07405591871250779	-0.09862113843278818	0.08875204280607867
2.7808994033407544	1.148850397524014	0.09046657726217619	0.05303760676651787	0.07359898128276304	-0.10101641595402222	0.0876568971572492
2.789799537210728	1.149503301254236	0.08955693951735276	0.05381283991455553	0.07311427440759355	-0.10338891909346837	0.08654828822588183
2.7987155436277544	1.1501529241548645	0.08862463033613766	0.05457951208940429	0.072601863814211	-0.10573800216252367	0.08542643713268697
2.807646910137588	1.150798966241387	0.08766984158752725	0.05533742710679217	0.07206183173874148	-0.10806302806279422	0.08429156409966217
2.816593143249014	1.151441129233441	0.08669277341945339	0.056086393466164154	0.07149427672228169	-0.11036336788035861	0.08314388854273744
2.8255537642548814	1.1520791164494344	0.08569363444558507	0.05682622396575153	0.07089931359247756	-0.11263839991019012	0.08198362949297529
2.834528312058648	1.1527126332018167	0.08467264118404327	0.057556735908543794	0.07027707301529718	-0.11488751050152747	0.08081100513383108
2.843516350204835	1.1533413874683147	0.08363001696514878	0.05827775161918258	0.06962770067982212	-0.11711009587535458	0.07962623176709202
2.8525174428193347	1.1539650883838917	0.08256599445623873	0.05898909646785879	0.06895135873595329	-0.11930555626243997	0.07842952688759057
2.8615311916418804	1.154583448993645	0.08148081108203845	0.059690601781014506	0.06824822278836028	-0.12147330511384725	0.07722110420054663
2.8705571963189707	1.155196183661764	0.08037471344958189	0.060382101647767146	0.06751848456289535	-0.12361275948626228	0.07600117881124047
2.879595083269648	1.155803010223373	0.07924795366469888	0.06106343513965063	0.06676234941082337	-0.1257233471398168	0.07476996330057366
2.8886444869163403	1.156403648858251	0.07810079136914362	0.06173444481237554	0.06598003750464392	-0.1278045021532281	0.07352767018270816
2.897705063448424	1.1569978231646556	0.07693349179019411	0.06239497769492938	0.06517178239656869	-0.1298556682382425	0.07227450996855884
2.9067764698909992	1.1575852589282196	0.0757463281967372	0.06304488370871877	0.06433783258234496	-0.13187629408557258	0.07101069399879895
2.9158583865936456	1.1581656857457696	0.07453957879723884	0.06368401727069482	0.0634784492343079	-0.1338658385959953	0.06973643129168568
2.92495050283711	1.1587388362198763	0.07331352837792701	0.06431223619786253	0.0625939072042183	-0.13582376773517155	0.06845193048839672
2.9340525197697085	1.159304446291034	0.07206846772590651	0.06492940188336313	0.06168449449882826	-0.13774955533656433	0.0671573994119961
2.9431641450460386	1.1598622550447844	0.07080469417677575	0.06553537890137877	0.06075051256577077	-0.13964268212505881	0.06585304580276848
2.952285095174268	1.160412005004923	0.06952251113204805	0.06613003514966181	0.05979227583774093	-0.14150263641617258	0.06453907697018754
2.9614150932138736	1.160953442135674	0.0682222282155218	0.06671324167817734	0.0588101117410572	-0.14332891383636084	0.06321570010849017
2.970553885699699	1.1614863169644476	0.0669041586638345	0.06728487372431587	0.05780435859380993	-0.1451210208254633	0.06188311981300664
2.979701200888923	1.1620103822647692	0.06556862515548817	0.06784480805820714	0.05677536992383679	-0.14687846657405973	0.06054154414154722
2.9888567947262876	1.1625253958808857	0.06421595304391298	0.06839292585499775	0.05572350920491988	-0.1486007722808894	0.05919117791211913
2.9980204145126748	1.16303111876307	0.0628464754791768	0.06892911043499267	0.05464915367257442	-0.15028746431800905	0.057832228010109614
3.007191808806095	1.1635273157066148	0.06146053187530345	0.06945324790848492	0.05355269306701121	-0.15193807650035923	0.056464901960495556
3.016370744749569	1.164013756414695	0.06005846513210247	0.06996522814876364	0.05243452731438972	-0.1535521534034622	0.05508940533439194
3.025556982682813	1.164490214249072	0.05864062531575581	0.07046494332665287	0.05129506931590959	-0.15512924599981923	0.05370594552572371
3.034750280538446	1.1649564666426782	0.057207368913602466	0.07095228821259121	0.05013474427670788	-0.15666891285140633	0.05231473112251788
3.043950398283039	1.1654122954830604	0.055759058034085845	0.07142716044453229	0.048953988959125706	-0.1581707211986156	0.050915971248520375
3.053157105885859	1.1658574876305343	0.054296058998890374	0.07188946093290889	0.04775325040616538	-0.1596342484865984	0.04950987434364884
3.062370170790057	1.166291834420952	0.05281874416518637	0.0723390932115209	0.046532987296315824	-0.1610590805548856	0.04809665006205153
3.0715893419001574	1.1667151310982273	0.05132749441962193	0.07277596273109285	0.04529367191493128	-0.1624448096301347	0.046676511756444515
3.0808144039530774	1.1671271794650147	0.04982269026790147	0.07319997947457614	0.044035782633155905	-0.1637910428548134	0.0452496681107882
3.0900450942292044	1.1675277842328926	0.04830472521038099	0.07361105407445045	0.04275981491514716	-0.16509739019965441	0.04381633598636294
3.099281185622548	1.1679167569045448	0.04677399209183526	0.07400910169526019	0.04146626979394449	-0.1663634770150769	0.04237672758747099
3.10852242739773	1.168293913297131	0.0452308926578609	0.07439403937444768	0.040155661738208656	-0.16758893581039028	0.04093105963450352
3.1177685804958184	1.1686590751960952	0.04367583159284514	0.07476578760809457	0.038828513487727714	-0.16877341151517844	0.039479547868703585
3.1270193874629	1.1690120692760086	0.04210922140611732	0.07512426914364491	0.03748536006017716	-0.16991655785172	0.038022411752257956
3.136274606661722	1.1693527285823768	0.04053147652680977	0.07546941038507958	0.036126743555833944	-0.17101804202432502	0.036559869085402825
3.145533969857543	1.169680891068824	0.038943020351641676	0.0758011398086378	0.03475321905079315	-0.17207753987313507	0.03509214268173413
3.1547972250919587	1.1699964013256006	0.037344277795100696	0.0761193896187268	0.03336534802593414	-0.17309474135947325	0.03361945358414119
3.1640641081260035	1.1702991096657627	0.03573568000242752	0.07642409472903564	0.03196370225791819	-0.1740693475103743	0.032142025561382556
3.173334359484415	1.1705888728391185	0.034117661249029714	0.07671519339375661	0.03054886095550062	-0.17500107262609887	0.030660082379873044
3.1826076989136998	1.1708655533579237	0.032490663228334736	0.0769926264444089	0.029121414328199306	-0.17588964202192126	0.02917385186250257
3.1918838654540718	1.171129020853959	0.03085512787286434	0.0772563385703143	0.027681957116452972	-0.1767347963052881	0.027683559451149736
3.2011625793788117	1.1713791510360918	0.02921150383737738	0.07750627719391162	0.026231094078993645	-0.17753628794593848	0.026189434269972656
3.210443556664909	1.171615826274583	0.027560243798775964	0.07774239298315164	0.024769437438826227	-0.17829388307973593	0.024691706783826102
3.219726518210534	1.1718389359331265	0.02590180261930015	0.07796464011176359	0.023297605050640487	-0.17900736250093555	0.023190607271752255
3.22901117704974	1.172048376134273	0.024236639420612636	0.07817297595834279	0.021816222024898354	-0.17967652084593708	0.021686367848844302
3.2382972596004747	1.1722440503248477	0.022565213570362595	0.07836736160653664	0.020325916942366296	-0.18030116834056956	0.020179218980876736
3.2475844718450793	1.1724258686090603	0.02088799054792378	0.07854776112392045	0.018827326856482134	-0.18088112861585912	0.018669394921354863
3.2568725119817685	1.1725937481850128	0.01920543949498657	0.07871414194343804	0.017321094906529683	-0.18141624005565227	0.017157131627594444
3.2661611130092747	1.172747614136123	0.017518025268197374	0.07886647559771971	0.01580786296484376	-0.18190635827396984	0.01564265976893107
3.27544996323055	1.1728873980848245	0.01582622263265547	0.07900473634044329	0.014288284116654192	-0.1823513517860853	0.014126217622791308
3.2847387876821035	1.1730130396186749	0.01413050125873512	0.07912890251865033	0.01276300897603614	-0.18275110651921125	0.012608037748763033
3.2940272835163458	1.1731244853260283	0.012431337256003597	0.07923895558308673	0.011232695800941501	-0.18310552271408487	0.011088357476995506
3.303315164318523	1.1732216894744807	0.010729204870529226	0.07933488072844501	0.009698002791521991	-0.18341451706217649	0.00956741161386902
3.3126021392301848	1.1733046137440224	0.00902458006670943	0.07941666660369234	0.008159591067671732	-0.18367802183957832	0.008045435795046482
3.321887924735372	1.1733732273624566	0.0073179381402507975	0.07948430542471269	0.0066181222731255184	-0.18389598532603812	0.0065226644969564145
3.3311722412846785	1.1734275070488223	0.005609754106174697	0.07953779290225171	0.00507425867865034	-0.18406837161886178	0.004999331529161971
3.3404547933446205	1.1734674369233307	0.0039005061469742945	0.07957712814184581	0.003528666056184213	-0.18419516034602648	0.0034756732505952124
3.3497353097231004	1.1734930087158177	0.0021906679655317313	0.0796023138425947	0.0019820065216625644	-0.1842763473322619	0.001951921893270758
3.359013499484261	1.1735042215572822	0.00048071667635903644	0.07961335608991678	0.00043494542560105326	-0.18431194394620876	0.0004283127389823735
3.361621651368865	1.1735047887606238	1.5456388881458782e-12	0.0796139146427029	-8.741132058627532e-12	-0.18431374456372743	-3.318922068597241e-12
