# Supplementary material for: Multi-orbit lunar GNSS constellation design with distant retrograde orbit and Halo orbit combination
Source: Sci Rep. 2023 Jun 22;13:10158. doi: 10.1038/s41598-023-37348-x (PMC10287729; doi:10.1038/s41598-023-37348-x)
Supplement: Supplementary file 1 — Supplementary Information. [file 41598_2023_37348_MOESM1_ESM.zip › supplement materials of the manuscript/Figure 3/Halo Orbit/L2N/231.csv]

Time (TU)	X (LU)	Y (LU)	Z (LU)	VX (LU/TU)	VY (LU/TU)	VZ (LU/TU)
0	1.0613781077998083	0	0.19983688203951952	1.1641941570298155e-14	-0.17418940212360634	-1.356183783867687e-13
0.004003956672224653	1.0613765527167143	-0.0006974407722723076	0.19983365077968807	-0.0007767710306738668	-0.17418487165429217	-0.0016140352824929238
0.01327289796659938	1.0613610196782177	-0.002311777893899333	0.1998013737454309	-0.002574810733822145	-0.1741396154376872	-0.005350565900287874
0.022545544282972597	1.0613288063974988	-0.003926115295034735	0.19973442768174876	-0.004373108912550029	-0.17404574110183374	-0.009088999289857827
0.03182196020887722	1.0612798982487075	-0.005540012321213129	0.1996327650837138	-0.006171355576677055	-0.17390316513527915	-0.012829648632287763
0.041101884852207934	1.061214285732022	-0.007152970365271382	0.19949634017903575	-0.007969176593085886	-0.17371179759521557	-0.01657269742120742
0.05038504192507607	1.0611319643856965	-0.008764486898182646	0.19932510870101958	-0.009766193812181368	-0.17347154168233853	-0.02031832475002142
0.05967116216003761	1.0610329346790432	-0.010374059380161687	0.19911902762081113	-0.011562029377557733	-0.17318229323524	-0.024066714648559796
0.06895996443682721	1.0609172022146107	-0.011981181999549777	0.198878055522013	-0.013356302038712591	-0.1728439411025129	-0.02781804876721171
0.07825116257500003	1.060784777744032	-0.013585346875046263	0.19860215258743721	-0.015148628436608597	-0.1724563669468881	-0.031572509416754796
0.08754445461064507	1.0606356774065826	-0.015186042233967087	0.1982912810497097	-0.01693862100919616	-0.17201944567663494	-0.035330275535407504
0.09683952505013624	1.0604699228388264	-0.016782752849473538	0.19794540537440364	-0.018725888412020077	-0.17153304547736284	-0.0390915238937407
0.10613604259852802	1.0602875413515103	-0.018374959706171652	0.19756449258458728	-0.020510035071206335	-0.17099702801791916	-0.042856428470945354
0.11543364541984258	1.0600885664071362	-0.019962137556572213	0.19714851321635524	-0.022290658360678468	-0.1704112495203846	-0.04662515477142339
0.12473194295155501	1.0598730378544416	-0.02154375535336075	0.19669744177215903	-0.02406734898356403	-0.1697755611010741	-0.050397860826054956
0.13403051171622857	1.0596410022957392	-0.023119275679160372	0.19621125745760828	-0.025839690217912055	-0.1690898094875468	-0.05417469575274843
0.1433288739099741	1.0593925139709315	-0.024688151313710577	0.1956899460108476	-0.02760725391740273	-0.16835383925673486	-0.05795579129200323
0.15262649428335404	1.0591276353267511	-0.02624982498884701	0.19513350088858908	-0.029369600059890335	-0.16756749415103087	-0.061741260720983716
0.16192276456419422	1.0588464380004403	-0.02780372711969892	0.1945419253407461	-0.03112627398172565	-0.16673061963629768	-0.06553119265586607
0.17121699747086713	1.0585490036444438	-0.029349275249455825	0.1939152341765043	-0.032876805501574	-0.16584306501688856	-0.0693256486956648
0.18050838895844484	1.0582354259038367	-0.030885868341316302	0.1932534579926945	-0.03462070215230771	-0.16490468903872227	-0.07312464801348995
0.18979601792947548	1.0579058114135438	-0.032412887492289974	0.19255664538509978	-0.03635744960544089	-0.16391536265176881	-0.07692816711515645
0.19907880234459538	1.0575602824419958	-0.03392968963320589	0.19182486869254262	-0.038086504052600625	-0.1628749768088759	-0.08073612163518792
0.2083554892638073	1.05719897861802	-0.035435607091831314	0.19105822788210805	-0.039807291136074494	-0.16178344767588407	-0.08454836182786053
0.21762460782021148	1.0568220602718508	-0.036929941389859465	0.19025685794636896	-0.041519198184778984	-0.16064072690300393	-0.0883646526401469
0.22688443687981102	1.0564297115899766	-0.03841195984636552	0.18942093603297724	-0.043221569480639564	-0.15944681162353566	-0.0921846595076257
0.23613297489890347	1.0560221439571804	-0.039880892934503816	0.1885506891147031	-0.04491370222197777	-0.1582017553536513	-0.09600793474684483
0.24536788277569913	1.0555996008083808	-0.04133592782354313	0.1876464050561335	-0.04659483789397442	-0.15690568392293142	-0.09983389240809373
0.2545864560141972	1.0551623615743526	-0.04277620715267179	0.1867084419602988	-0.04826415942664215	-0.15555880917269116	-0.1036617947806312
0.2637855681995865	1.0547107472546275	-0.04420082386688113	0.18573724124014454	-0.049920783562717085	-0.15416144826700498	-0.10749072652144342
0.2729616500516198	1.054245124616608	-0.045608822245371675	0.18473333802125527	-0.05156376014209036	-0.15271403950367218	-0.11131958300527402
0.2821106489380557	1.0537659115193354	-0.04699919646770528	0.18369737425642732	-0.05319206829505594	-0.15121716239807972	-0.11514705001297298
0.29122801643252355	1.053273580954704	-0.04837089406322902	0.1826301093965589	-0.05480461810138197	-0.14967155467321636	-0.11897159455322558
0.30030871184902147	1.0527686641447733	-0.049722822171778196	0.18153242932549857	-0.05640025539909091	-0.14807812717999788	-0.12279146191551214
0.3093472243557469	1.0522517523465615	-0.051053856807656624	0.18040535277469746	-0.057977770062360566	-0.14643797561103605	-0.126604680169056
0.318337626826398	1.051723496362145	-0.0523628567860027	0.17925003297605377	-0.059535909845412294	-0.14475238571163593	-0.13040907784794448
0.3272736539048996	1.051184603863841	-0.05364868080280788	0.17806775468940209	-0.06107339818829678	-0.14302283209304575	-0.13420231194103432
0.3361488203272175	1.0506358332814472	-0.054910209554341394	0.176859923727389	-0.06258895843524737	-0.14125096630792383	-0.13798191332293797
0.34495654502718714	1.050077986064054	-0.05614636747761452	0.17562805279269716	-0.06408133819557936	-0.1394385995855932	-0.14174533536480843
0.353690299799756	1.0495118960772039	-0.05735614649027164	0.17437374075808507	-0.06554933683449861	-0.13758767584535733	-0.1454900139802259
0.3623437742162761	1.0489384165065634	-0.05853863015435293	0.17309864601999067	-0.06699183437625444	-0.1357002356679264	-0.1492134359314793
0.37091101320313224	1.048358407173943	-0.059693012085168036	0.1718044602309844	-0.06840781437851587	-0.13377838033564907	-0.1529131968836546
0.3793865586928618	1.047772720442594	-0.060818612997549905	0.17049287828588292	-0.06979638607606575	-0.13182422970718716	-0.15658706271205663
0.38776554211151887	1.0471821895563678	-0.06191488933694011	0.1691655730826131	-0.07115679707197804	-0.1298398864599773	-0.16023301104811424
0.39604376216459686	1.0465876174751825	-0.06298143852514944	0.16782417076809103	-0.07248844254737817	-0.12782740032489304	-0.1638492676971368
0.40421772413271556	1.045989768170766	-0.06401799801539385	0.16647023091328145	-0.07379086734538251	-0.12578873894463527	-0.1674343273815894
0.41228463764649753	1.0453893610176495	-0.065024438333546	0.16510523317928083	-0.07506376085718594	-0.12372576782703179	-0.17098695705381528
0.42024240349410585	1.0447870663472272	-0.06600075445086993	0.16373056622541682	-0.07630694992516271	-0.12164023312789662	-0.17450619480858434
0.4280895555408287	1.0441835048957024	-0.06694705163902878	0.16234752519089785	-0.07752038469456637	-0.11953375697041393	-0.1779913291427313
0.4358252195017886	1.043579246655775	-0.0678635337704284	0.16095730764402194	-0.07870412735044666	-0.11740783014543998	-0.18144188552986834
0.44344903853127654	1.042974812957365	-0.0687504881031774	0.15956101681861262	-0.07985833605794684	-0.11526381568272454	-0.18485759801801177
0.45096110214483065	1.042370679054863	-0.0696082712291613	0.1581596660284704	-0.08098324996327254	-0.11310295416897567	-0.18823838180527971
0.4583618852518756	1.0417672765902009	-0.07043729693803516	0.1567541828334551	-0.08207917625751146	-0.11092636866238792	-0.1915843098424877
0.46565217864528735	1.0411649973597301	-0.07123802385715526	0.15534541630767074	-0.08314647650615652	-0.10873507442679292	-0.1948955850538617
0.4728330320865777	1.0405641966260608	-0.07201094528538897	0.15393414337130867	-0.08418555541734667	-0.10652998732622385	-0.19817251766004423
0.47990569973698194	1.0399651967129737	-0.07275657998749754	0.15252107591232814	-0.08519685047024661	-0.10431193357079484	-0.20141550302421804
0.48687160816038116	1.0393682890865097	-0.07347546600059919	0.1511068644632007	-0.08618082523753279	-0.10208165418040459	-0.20462500934967356
0.49373229201164326	1.0387737395184704	-0.07416815163794208	0.14969210929512566	-0.08713795853636902	-0.0998398212590898	-0.207801550066182
0.5004893835754725	1.0381817889329588	-0.07483519261933232	0.14827736143993417	-0.08806874161217365	-0.09758703857832604	-0.21094568054611107
0.5071445811774303	1.037592656227709	-0.07547714734433278	0.14686312847036107	-0.08897367257569563	-0.09532384973599238	-0.21405798483344587
0.5136996176232633	1.0370065412915548	-0.07609457261587071	0.14544988089189007	-0.08985325118201344	-0.0930507474783379	-0.2171390619911948
0.5201562503992673	1.0364236262280246	-0.07668802179291206	0.144038054338239	-0.09070797681735805	-0.09076817644725285	-0.2201895223355648
0.5265162502036688	1.035844076785744	-0.07725804295559903	0.1426280523192135	-0.0915383463867224	-0.08847653686113241	-0.2232099827521099
0.5327813746644624	1.0352680452131413	-0.07780517597768946	0.1412202525226751	-0.09234485044571013	-0.086176194087712	-0.2262010547642812
0.5389533737916922	1.0346956702774786	-0.07832995265033722	0.13981500630350005	-0.09312797363394022	-0.08386747726284777	-0.22916334748038716
0.5450339770416778	1.0341270789721966	-0.07883289525811325	0.13841264232545253	-0.0938881927823488	-0.08155068470645868	-0.2320974617233991
0.5510248835918732	1.0335623879663818	-0.07931451561515668	0.13701346965796868	-0.0946259755732509	-0.07922608857814843	-0.23500398551593443
0.5569277661909533	1.033001703786118	-0.07977531530657683	0.13561777779060324	-0.09534178096026429	-0.07689393449756445	-0.237883496039996
0.5627442637191129	1.0324451240455217	-0.08021578505896006	0.13422583927515747	-0.09603605822446738	-0.0745544455536229	-0.24073655609125033
0.568475979933966	1.0318927380927279	-0.08063640468519372	0.13283791096542677	-0.0967092468521762	-0.07220782405244672	-0.24356371345719408
0.5741244869293718	1.0313446271830726	-0.08103764339850852	0.1314542340927976	-0.09736177698313818	-0.06985425131958545	-0.2463655026016659
0.5796913132715171	1.0308008661219137	-0.08141995906439894	0.13007503807796916	-0.09799406810833101	-0.0674938938870441	-0.24914243872518027
0.5851779526997132	1.0302615229059622	-0.08178379897977739	0.12870053933673972	-0.09860653019668913	-0.065126901244291	-0.25189502195205393
0.5905858614935998	1.029726659437642	-0.0821295998364015	0.12733094280388715	-0.09919956350284288	-0.06275340821246413	-0.25462373591183596
0.5959164644111762	1.0291963313761485	-0.08245778825676157	0.12596644127294973	-0.09977355933392357	-0.060373533571165976	-0.257329050619348
0.6011711426632739	1.0286705897534862	-0.08276878021991878	0.12460721928966678	-0.1003288988779006	-0.057987386635517904	-0.260011416245522
0.6063512449887134	1.0281494802838063	-0.08306298195933948	0.12325345115068416	-0.1008659545604895	-0.05559506362800336	-0.26267126855156764
0.6114580867425684	1.0276330438353392	-0.08334079007899874	0.12190530188507455	-0.10138509007445003	-0.05319664921581534	-0.26530902829458497
0.6164929474963989	1.0271213170419564	-0.08360259162050582	0.12056292863108453	-0.10188666028416742	-0.050792218807483844	-0.2679250998250234
0.621457077815566	1.0266143319676864	-0.0838487646217016	0.11922647955018562	-0.10237101205639582	-0.048381836475201646	-0.27051987443419756
0.6263516939897324	1.0261121169763494	-0.08407967803551931	0.11789609590871776	-0.10283848387953773	-0.04596555855103797	-0.2730937274591552
0.6311779816421845	1.025614696685734	-0.08429569212303327	0.11657191177785743	-0.10328940637810127	-0.04354343299274702	-0.2756470199841183
0.6359370997568301	1.0251220918554707	-0.08449715882194359	0.11525405354643596	-0.1037241028292674	-0.04111549836558693	-0.2781801008186103
0.6406301768997957	1.0246343200653647	-0.08468442176428696	0.11394264154944964	-0.1041428889489971	-0.03868178670917676	-0.2806933043475203
0.6452583125039202	1.0241513958625599	-0.08485781654202396	0.1126377903064866	-0.10454607316971325	-0.0362423239126694	-0.2831869510302838
0.6498225835381635	1.0236733303290853	-0.08501767114469673	0.11133960718925781	-0.10493395736163051	-0.03379712712736945	-0.2856613508400389
0.6543240394718007	1.0232001318561812	-0.0851643059404534	0.11004819435056086	-0.10530683651874853	-0.03134620826479585	-0.28811680041965787
0.6587637050628775	1.0227318060935484	-0.08529803396470596	0.1087636484429839	-0.1056649991393	-0.028889573403049387	-0.2905535844328654
0.6631425812527957	1.0222683560836199	-0.0854191611249536	0.10748606084040015	-0.10600872743022367	-0.026427223129403845	-0.2929719759113533
0.6674616495516511	1.0218097820137524	-0.0855279864828074	0.10621551680501314	-0.10633829776875144	-0.023959150833740603	-0.2953722385557185
0.6717218658264734	1.0213560820816692	-0.0856248022496457	0.10495209773710448	-0.10665398033835538	-0.021485346971242183	-0.2977546231734616
0.6759241670111347	1.0209072519825837	-0.08570989412598702	0.10369587962637335	-0.10695603976707427	-0.019005795995345024	-0.30011937127165944
0.6800694685243657	1.0204632853726352	-0.08578354139326441	0.1024469342093797	-0.10724473504512737	-0.016520478539114994	-0.3024667135036497
0.6841586680115491	1.0200241736496598	-0.08584601713802953	0.10120532822774628	-0.10752031990118828	-0.014029369870096583	-0.30479687166733577
0.6881926426246445	1.0195899064172318	-0.08589758835067318	0.0999711246106209	-0.107783042719301	-0.011532442168782847	-0.3071100570586529
0.6921722527762447	1.0191604712469693	-0.0859385161279902	0.09874438168433636	-0.10803314689681913	-0.009029662872806153	-0.30940647250632003
0.6960983423586217	1.018735853811493	-0.08596905580074975	0.09752515342490774	-0.10827087094526885	-0.006520995083327202	-0.31168631242171
0.6999717374368841	1.0183160381767848	-0.0859894570558808	0.09631349018010858	-0.10849644850492836	-0.004006398963405593	-0.3139497619525831
0.703793244531747	1.0179010071351726	-0.0859999640816387	0.09510943953265852	-0.10871010835900181	-0.0014858334988934146	-0.31619699585937455
0.7075636601832118	1.017490741306028	-0.08600081573083516	0.09391304358781631	-0.10891207506699457	0.0010407492388777922	-0.31842818404316814
0.7112837615001133	1.0170852202941465	-0.08599224561045447	0.09272434222394597	-0.10910256851554619	0.003573397383390547	-0.320643485922974
0.7149563796361699	1.016684196228129	-0.0859744695852981	0.09154270400392425	-0.10928190282492208	0.0061136040744818754	-0.3228442967155819
0.7185824461123428	1.0162876248723967	-0.0859476937960844	0.09036808889290152	-0.10945028275813395	0.008661621656538152	-0.3250308948266209
0.7221626652713784	1.015895484138619	-0.08591211995112329	0.08920052205082961	-0.10960789785367187	0.011217561833720427	-0.3272034243732966
0.7256977245000448	1.015507751297388	-0.0858679452639032	0.08804002716119838	-0.10975493355824988	0.013781537054777452	-0.3293620198130877
0.7291882994485055	1.0151244025075612	-0.08581536252708322	0.08688662496524988	-0.10989157154841199	0.016353663763176023	-0.3315068089887797
0.7326350531857747	1.0147454130044016	-0.08575456022338195	0.0857403337477681	-0.1100179897634807	0.018934061422382742	-0.3336379125266683
0.7360386344108649	1.0143707573888345	-0.08568572267208452	0.08460117014699449	-0.11013436242237737	0.021522850749255366	-0.3357554426208032
0.7393996809847199	1.0140004093277677	-0.08560903007729959	0.08346914818570862	-0.11024086023188952	0.024120155950116025	-0.3378595051117409
0.7427188179014323	1.013634341862233	-0.0855246586719896	0.08234428014436182	-0.11033765038924917	0.02672610280351068	-0.33995019812881766
0.7459966599092595	1.0132725272000604	-0.08543278075927009	0.08122657586592728	-0.11042489673570242	0.029340820320392886	-0.3420276136364737
0.7492338086409308	1.012914937110781	-0.08533356489004097	0.0801160439140591	-0.1105027597473308	0.03196443810696178	-0.34409183552515676
0.7524308568044872	1.0125615425381802	-0.0852271758433612	0.0790126903196743	-0.11057139671487706	0.034597089355489954	-0.3461429421743491
0.7555883862136209	1.0122123138897399	-0.08511377477183953	0.07791651941782309	-0.11063096175252626	0.03723890895723857	-0.3481810051209209
0.7587069674176896	1.011867221147113	-0.08499351931596594	0.07682753414573265	-0.11068160586326814	0.039890032821641046	-0.35020608871925285
0.7617871622868578	1.0115262336467783	-0.08486656360026287	0.0757457353016028	-0.11072347704858866	0.042550599726043616	-0.35221825172499793
0.7648295218251655	1.0111893203860305	-0.08473305840549628	0.0746711224598683	-0.11075672033324296	0.045220749146779454	-0.3542175457902025
0.7678345885388025	1.0108564498223718	-0.08459315115913278	0.07360369328762646	-0.11078147785835142	0.04790062299222314	-0.3562040169237532
0.7708028955016298	1.010527590036101	-0.08444698605623512	0.07254344401330733	-0.11079788892435835	0.050590364510314914	-0.3581777048010425
0.7737349673696068	1.0102027086748464	-0.08429470409283552	0.07149036920228362	-0.11080609005367005	0.0532901189155285	-0.3601386433556356
0.7766313177538248	1.0098817732993732	-0.08413644328804888	0.07044446283681394	-0.11080621504322023	0.05600003066158821	-0.36208685893475884
0.7794924555440353	1.0095647507355325	-0.0839723384246282	0.06940571616624319	-0.11079839502554305	0.05872024904407379	-0.36402237446316016
0.7823188792503266	1.009251607751891	-0.08380252142374622	0.06837411986642301	-0.11078275850886732	0.06145092270305714	-0.36594520557500865
0.7851110784547802	1.0089423109475673	-0.08362712135696584	0.0673496636472553	-0.11075943144423857	0.06419220063191408	-0.3678553614905209
0.787869536447378	1.0086368265070917	-0.08344626435637052	0.06633233540350883	-0.11072853725510723	0.06694423449881129	-0.3697528467400636
0.7905947286921245	1.0083351204155293	-0.08326007377283352	0.0653221218834688	-0.11069019688789133	0.0697071769513444	-0.3716376600531958
0.7932871216033135	1.0080371586373051	-0.08306867033806829	0.06431900925750289	-0.1106445288844975	0.07248118008751595	-0.37350979342652485
0.7959471755819496	1.0077429068218158	-0.08287217202745553	0.06332298209941863	-0.11059164938691143	0.0752663982894464	-0.37536923414787493
0.7985753434789226	1.0074523305138403	-0.0826706942300991	0.06233402405734578	-0.11053167220110657	0.07806298644810944	-0.37721596366310084
0.8011720699464856	1.0071653952637944	-0.08246434987359322	0.06135211820349362	-0.11046470886509241	0.08087109899175234	-0.37904995703565597
0.8037377944760964	1.0068820663292133	-0.0822532492521623	0.06037724598537532	-0.11039086861850989	0.08369089291846861	-0.38087118501350953
0.8062729486259685	1.0066023090170695	-0.0820375003069399	0.05940938836586043	-0.11031025851236574	0.0865225246009515	-0.3826796120033777
0.8087779582339275	1.0063260884739174	-0.08181720850852306	0.0584485250752893	-0.110222983388924	0.08936615198917772	-0.38447519756640575
0.8112532412907912	1.0060533699537137	-0.08159247710279113	0.05749463551448324	-0.11012914599364486	0.09222193199912729	-0.38625789482492306
0.8136992106949099	1.00578411854607	-0.08136340692975694	0.05654769778516912	-0.11002884691994573	0.09509002342380043	-0.3880276523639513
0.816116272971182	1.005518299348466	-0.08113009659115383	0.05560768926281839	-0.10992218468835906	0.09797058529930783	-0.38978441324608915
0.8185048283822113	1.005255877483622	-0.08089264250031342	0.05467458663684639	-0.10980925578269736	0.10086377681645531	-0.39152811501740264
0.8208652705730505	1.0049968181669198	-0.08065113897921784	0.053748366131867016	-0.1096901547096395	0.10376975665662254	-0.39325868937106234
0.8231979882377948	1.0047410865508726	-0.08040567814676308	0.05282900293285303	-0.10956497395467249	0.10668868482462564	-0.3949760632945659
0.8255033637497824	1.0044886479020327	-0.08015635011132854	0.05191647179650409	-0.10943380408470406	0.1096207207824925	-0.39668015799652667
0.8277817739583804	1.0042394675389854	-0.07990324294412193	0.05101074681252433	-0.1092967337444694	0.1125660242291909	-0.3983708894181891
0.8300335904322341	1.003993510830365	-0.0796464427030562	0.05011180137717988	-0.1091538496745554	0.11552475523698506	-0.4000481683442616
0.8322591785629527	1.0037507433163189	-0.07938603358790183	0.04921960862123534	-0.10900523680362735	0.11849707287635117	-0.40171189966262255
0.8344588987521024	1.0035111306014275	-0.0791220978589465	0.048334141005528304	-0.10885097821014056	0.12148313656496715	-0.40336198317400995
0.8366331065115273	1.0032746383658786	-0.07885471587029096	0.04745537034390958	-0.10869115514301984	0.12448310605171689	-0.40499831359971955
0.8387821518751634	1.0030412324505857	-0.07858396618960578	0.046583268104339846	-0.10852584709534566	0.12749714043330315	-0.40662078006830493
0.8409063797714592	1.0028108788367716	-0.07830992560366992	0.04571780532271859	-0.10835513181228902	0.13052539846181438	-0.4082292663212109
0.8430061298740221	1.002583543681515	-0.0780326691874161	0.044858952726074416	-0.10817908533711942	0.13356803813138124	-0.4098236505257812
0.845081737417465	1.0023591932480722	-0.07775227024438894	0.04400668045925784	-0.1079977819754272	0.13662521766665325	-0.41140380582136254
0.8471335326356003	1.002137793984821	-0.07746880042520803	0.04316095837204609	-0.10781129437078855	0.13969709454008641	-0.4129695998211931
0.8491618405098883	1.0019193125694335	-0.07718232981255477	0.04232175618219992	-0.10761969356347786	0.14278382487437874	-0.41452089434456535
0.8511669819728712	1.001703715795693	-0.07689292679913298	0.041489043034695194	-0.10742304891043536	0.1458855650649323	-0.41605754626254343
0.8531492733022534	1.0014909706550066	-0.07660065821334497	0.040662787804675825	-0.10722142816746266	0.14900247070631076	-0.417579406963373
0.8551090259322532	1.001281044371856	-0.07630558939323466	0.0398429592304438	-0.10701489754080044	0.15213469608993893	-0.4190863221328397
0.8570465467626217	1.0010739043851729	-0.07600778418722526	0.03902952583813056	-0.10680352168874961	0.15528239447637263	-0.42057813191667726
0.8589621385298044	1.0008695183228078	-0.07570730493971273	0.03822245583666223	-0.10658736371037028	0.15844571850871822	-0.4220546711328341
0.8608561000690398	1.0006678539874474	-0.07540421248771505	0.037421717054991456	-0.10636648513970438	0.161624820491623	-0.4235157694008461
0.8627287252874616	1.0004688794790968	-0.07509856636538191	0.03662727742424762	-0.10614094609258364	0.16481985048778264	-0.42496125027582277
0.8645803035863618	1.0002725631620897	-0.07479042478516622	0.03583910485026843	-0.10591080525513666	0.1680309567661494	-0.4263909314993119
0.8664111211825011	1.000078873537056	-0.07447984445749126	0.03505716669717129	-0.1056761197467609	0.171258287905614	-0.4278046259463948
0.8682214598458959	0.9998877793865965	-0.07416688083608634	0.03428143036803398	-0.10543694529941974	0.17450199045037756	-0.42920214057771977
0.8700115970440548	0.9996992497706784	-0.07385158813824141	0.0335118632900984	-0.10519333627339147	0.17776220891862532	-0.4305832764775435
0.8717818066557009	0.9995132539619231	-0.0735340192596917	0.03274843265215127	-0.10494534558982586	0.18103908688652143	-0.4319478293316791
0.8735323586071916	0.9993297614942239	-0.07321422587452431	0.03199110560230243	-0.10469302480454419	0.184332766146658	-0.43329558907384935
0.875263518688488	0.9991487421915741	-0.07289225850899318	0.03123984937018403	-0.10443642416460458	0.18764338613622228	-0.43462633967225356
0.8769755494530544	0.9989701660831981	-0.07256816641249136	0.03049463091753197	-0.10417559250309436	0.190971085442625	-0.4359398597498253
0.8786687096181474	0.9987940034754467	-0.07224199770240479	0.029755417236861106	-0.10391057735036827	0.19431600048202372	-0.43723592205017
0.8803432533872189	0.998620225030372	-0.0719137995367843	0.02902217568853314	-0.10364142507386591	0.19767826389550577	-0.43851429285094523
0.881999432316776	0.9984488015797233	-0.07158361778966757	0.028294873223440112	-0.10336818061113252	0.2010580080331155	-0.4397747333225565
0.8836374941282542	0.9982797042565068	-0.0712514973136399	0.027573476938360462	-0.10309088767980212	0.2044553624083196	-0.4410169985482789
0.8852576824137801	0.9981129045322793	-0.07091748204113241	0.026857954244514582	-0.10280958886190401	0.20787045280452293	-0.4422408372378411
0.8868602382017028	0.9979483740628426	-0.07058161469933824	0.02614827221300042	-0.10252432536198228	0.2113034043228133	-0.4434459928457585
0.8884453989629979	0.9977860847978567	-0.07024393704292362	0.0254443980463234	-0.1022351371974248	0.21475433912634034	-0.44463220274866083
0.8900133982666079	0.9976260090222192	-0.06990448996602376	0.024746299267392913	-0.10194206329326108	0.21822337541446513	-0.4457991979270054
0.8915644667335377	0.9974681192644388	-0.0695633133340004	0.02405394332993241	-0.10164514133589818	0.22171062925239235	-0.44694670361743355
0.8930988314319989	0.9973123883643275	-0.06922044614683885	0.02336729792036406	-0.10134440791112459	0.22521621300379807	-0.4480744388003865
0.8946167168964793	0.9971587893751761	-0.06887592634423437	0.022686330533951877	-0.10103989833016372	0.2287402374194724	-0.44918211688881965
0.8961183432935185	0.9970072957548743	-0.06852979125232615	0.022011009328535548	-0.10073164702073914	0.2322828071566041	-0.4502694443284378
0.8976039287211703	0.9968578811382004	-0.06818207709498392	0.021341302124112154	-0.10041968709295375	0.23584402585826106	-0.45133612222109126
0.8990736874750171	0.9967105195168416	-0.06783281942219851	0.020677177211861807	-0.10010405071694012	0.23942399184327676	-0.45238184501060386
0.9005278311109631	0.9965651851367632	-0.06748205289639117	0.020018602905677668	-0.09978476893023726	0.2430228003592264	-0.45340630120049424
0.9019665685879493	0.9964218524888044	-0.06712981128324146	0.01936554750475684	-0.09946187162434661	0.2466405437393556	-0.4544091733940284
0.9033901047998703	0.9962804964589634	-0.06677612784291778	0.018717979988587145	-0.09913538790131851	0.2502773074358543	-0.45539013722616467
0.9047986428660278	0.9961410921041447	-0.06642103479943419	0.018075869004909498	-0.09880534558498993	0.2539331755147081	-0.45634886291548143
0.9061923818319718	0.9960036148840998	-0.06606456394259774	0.017439183942807475	-0.09847177177489988	0.2576082245021085	-0.4572850136414303
0.9075715187629663	0.9958680404574386	-0.0657067461332414	0.01680789400569542	-0.09813469238590833	0.2613025285052098	-0.4581982469396132
0.9089362476468719	0.9957343447936108	-0.06534761160816883	0.016181968737081037	-0.09779413242955476	0.2650161560957746	-0.45908821391866195
0.9102867597071737	0.9956025041449929	-0.06498718993090431	0.015561377903336455	-0.09745011596724577	0.2687491708313336	-0.4599545594444715
0.9116232434603376	0.9954724950441891	-0.06462551000560185	0.014946091492211886	-0.0971026661220402	0.2725016311195458	-0.46079692215176477
0.9129458849436723	0.9953442942847138	-0.06426260004300637	0.014336079631970106	-0.09675180504404786	0.27627359057449097	-0.46161493456247843
0.9142548667186051	0.9952178790199689	-0.06389848786464482	0.013731313075313268	-0.09639755420431097	0.2800650948464764	-0.46240822245920105
0.9155503694392118	0.9950932266134966	-0.06353320050198796	0.01313176249942979	-0.09603993400708166	0.2838761857728623	-0.4631764058477065
0.9168325711767887	0.9949703147070633	-0.06316676440585933	0.012537398839365445	-0.09567896399010797	0.2877068991863132	-0.46391909851905755
0.9181016474437246	0.994849121220431	-0.06279920546780737	0.011948193299262576	-0.09531466284532554	0.29155726466445614	-0.46463590806220184
0.9193577709716677	0.994729624374298	-0.06243054911396456	0.011364117477445177	-0.09494704851253181	0.29542730450993543	-0.4653264357495604
0.920601112075315	0.9946118026571523	-0.06206082022925311	0.010785143219100849	-0.09457613810547157	0.2993170344993528	-0.4659902767609115
0.9218318382762709	0.9944956348624306	-0.061690043297954404	0.010211242812346005	-0.09420194805393253	0.30322646235361517	-0.4666270200059803
0.9230501154118431	0.9943810999853084	-0.06131824209747138	0.009642388491483161	-0.0938244937957336	0.3071555909105188	-0.46723624872522607
0.9242561065344209	0.9942681773282716	-0.06094544005373169	0.009078552969456387	-0.09344379013513622	0.31110441432084496	-0.4678175399375725
0.9254499725172184	0.994156846445207	-0.06057166008540079	0.008519709174658989	-0.09305985108723393	0.31507291962172895	-0.46837046479094857
0.92663187191356	0.9940470871558768	-0.060196924672331585	0.007965830335278338	-0.09267268994891756	0.3190610859393557	-0.4688945885321357
0.9278019608006672	0.9939388795613234	-0.059821255932799654	0.007416890071008719	-0.09228231938130486	0.3230688835831526	-0.46938947049716717
0.9289603931644191	0.9938322040090245	-0.05944467552800602	0.006872862230619668	-0.09188875131376982	0.32709627497314553	-0.46985466434530027
0.9301073208734867	0.993727041096355	-0.05906720469371007	0.006333720921145257	-0.09149199697844425	0.33114321421355913	-0.47028971810433984
0.9312428937771076	0.9936233716625694	-0.058688864231438057	0.005799440478607495	-0.09109206690291341	0.33520964709265905	-0.47069417427278565
0.9323672594262087	0.9935211768150227	-0.05830967462549571	0.005269995615591516	-0.09068897103663669	0.33929550972311767	-0.47106756979889586
0.9334805631197753	0.993420437925201	-0.05792965605554234	0.004745361415741475	-0.09028271876955803	0.3434007282892798	-0.4714094362092887
0.9345829484250362	0.9933211365821226	-0.05754882824382348	0.004225513104186465	-0.08987331877289993	0.3475252205817105	-0.4717192998730999
0.9356745568923742	0.993223254618915	-0.057167210573121435	0.003710426196715163	-0.08946077912791368	0.35166889461068135	-0.471996682003301
0.9367555277828448	0.9931267741374296	-0.056784822207656606	0.003200076643179845	-0.08904510746209533	0.3558316471648564	-0.47224109871891023
0.9378259985180478	0.9930316774680135	-0.05640168196117164	0.0026944406295780587	-0.08862631081269061	0.36001336510955684	-0.47245206130172895
0.9388861047962813	0.9929379471597072	-0.056017808275707306	0.0021934945368366513	-0.08820439560747553	0.36421392549180115	-0.4726290763397142
0.9399359805148598	0.9928455659876261	-0.055633219269214426	0.0016972149908010678	-0.0877793677211026	0.36843319489044796	-0.47277164583868
0.9409757575101519	0.9927545169759456	-0.05524793285340511	0.0012055789981827358	-0.08735123261150872	0.37267102798253837	-0.47287926734600355
0.9420055659826693	0.9926647833605486	-0.05486196660038726	0.0007185637582788074	-0.08691999517926756	0.3769272688615102	-0.4729514341782764
0.9430255341918987	0.992576348615805	-0.05447533787720586	0.0002361468195023764	-0.0864856599239693	0.3812017494106713	-0.4729876355663062
0.944035788889671	0.9924891964168916	-0.054088063703862564	-0.00024169411369396964	-0.08604823079247524	0.3854942907213179	-0.4729873568664995
0.9450364550470249	0.992403310663616	-0.053700160875931574	-0.0007149810401269338	-0.0856077113233994	0.38980470158977565	-0.4729500797340518
0.9460276583525528	0.9923186752673825	-0.05331164500222881	-0.0011837368321250723	-0.08516410355411945	0.39413278909437116	-0.4728752821092533
0.9470095207604495	0.9922352745335519	-0.05292253224724993	-0.0016479831186557734	-0.08471741000562308	0.3984783390879621	-0.4727624385604316
0.9479821621094646	0.9921530930202114	-0.05253283874425909	-0.002107741040658258	-0.08426763303644114	0.40284112250986637	-0.4726110206322265
0.9489457013089213	0.9920721154374292	-0.05214258014301093	-0.0025630318015700147	-0.08381477433173776	0.4072209002833242	-0.4724204969318402
0.9499002555386874	0.991992326715185	-0.051751771944134335	-0.0030138762790840974	-0.08335883529592343	0.411617419426797	-0.4721903334527012
0.9508459404626467	0.991913711985009	-0.05136042943321061	-0.0034602951164682903	-0.08289981698722389	0.4160304136308149	-0.4719199938082811
0.9517828704318181	0.9918362565629633	-0.05096856761389108	-0.003902308809068449	-0.08243772004888177	0.4204596038573896	-0.4716089394315797
0.9527111580425404	0.9917599459859641	-0.05057620140994036	-0.00433993748680468	-0.08197254495774524	0.4249046959010253	-0.47125662999463624
0.9536309150695861	0.9916847659347173	-0.05018334528901733	-0.00477320134535475	-0.08150429158972586	0.4293653844934269	-0.4708625233510323
0.9545422517034614	0.9916107022966085	-0.04979001359747411	-0.005202120277670956	-0.08103295962542857	0.4338413493673618	-0.4704260760729359
0.9554452763840497	0.9915377411783228	-0.04939622065445944	-0.005626713787893499	-0.08055854867812202	0.43833225402001136	-0.4699467439020216
0.9563400969746255	0.9914658688105583	-0.049001980257276784	-0.0060470015354401685	-0.08008105771070749	0.4428377512015727	-0.4694239814577353
0.9572268197076425	0.9913950716333932	-0.04860730615207475	-0.006463002830965238	-0.07960048561236208	0.4473574774114254	-0.46885724306736076
0.9581055494008991	0.9913253362780423	-0.048212211959248186	-0.006874736730852268	-0.07911683112445825	0.45189105359427817	-0.4682459830390877
0.9589763903471903	0.991256649496196	-0.04781671078586613	-0.007282222446301239	-0.0786300923777257	0.45643808945297604	-0.467589655357442
0.9598394450694534	0.991188998258684	-0.04742081579804219	-0.007685478752497594	-0.07814026760530263	0.4609981767484283	-0.46688771487885805
0.9606948152961945	0.99112236967802	-0.04702453979387092	-0.008084524438132101	-0.07764735463221176	0.46557089407336466	-0.4661396169807074
0.9615426014546908	0.991056751048108	-0.046627895446753026	-0.00847937806119892	-0.07715135118878434	0.47015580392851863	-0.4653448183061662
0.9623829029430359	0.9909921298226811	-0.04623089519310613	-0.00887005806913512	-0.07665225478582287	0.47475245389543075	-0.4645027769101951
0.9632158179206496	0.9909284936311564	-0.04583355134363838	-0.00925658269463744	-0.07615006286889982	0.47936037523332187	-0.4636129528480844
0.9640414438104215	0.9908658302399629	-0.04543587585622041	-0.009638970182106025	-0.07564477254634681	0.48397908540330997	-0.4626748080322952
0.9648598767073426	0.9908041275974953	-0.04503788062935	-0.010017238506610616	-0.07513638097511423	0.4886080845629305	-0.46168780725516434
0.9656712119645524	0.9907433737893434	-0.04463957723148406	-0.01039140563891077	-0.0746248850325072	0.49324685861302103	-0.4606514179295871
0.96647554352887	0.9906835570879353	-0.044240977236902186	-0.01076148923241085	-0.07411028176230483	0.49789487519979525	-0.45956511132887523
0.9672729648781088	0.9906246658821928	-0.04384209177532543	-0.01112750704896945	-0.0735925678118363	0.5025515888802854	-0.45842836179359064
0.9680635681480122	0.9905666887423288	-0.043442931973807164	-0.011489476550784956	-0.07307174001809658	0.5072164358981711	-0.45724064831919947
0.9688474445438418	0.9905096143886718	-0.04304350876563859	-0.011847415084403942	-0.07254779517997338	0.5118888363435294	-0.45600145448008667
0.9696246843322136	0.9904534316919513	-0.042643832904766844	-0.012201339871186292	-0.07202073009459452	0.5165681939285566	-0.45471026889347205
0.9703953768945086	0.9903981296691051	-0.04224391494853684	-0.0125512680259555	-0.07149054155247762	0.521253896143191	-0.4533665855927847
0.9711596105228755	0.9903436974974706	-0.04184376537450143	-0.012897216459081252	-0.07095722651140877	0.5259453128491836	-0.4519699048710038
0.9719174727807964	0.9902901244885156	-0.04144339440358271	-0.013239202034871871	-0.07042078188108619	0.5306417983257765	-0.45051973313991867
0.9726690499938605	0.9902374001234605	-0.0410428122788971	-0.013577241336524791	-0.06988120491593058	0.5353426879844949	-0.4490155843973481
0.9734144277211405	0.9901855140192095	-0.04064202902955207	-0.013911350874698677	-0.06933849292085535	0.5400473011354451	-0.4474569798866699
0.9741536908099708	0.9901344559244206	-0.040241054448267755	-0.014241547106292548	-0.06879264323905425	0.5447549412609548	-0.44584344844830065
0.9748869225605147	0.9900842157764665	-0.03983989855675803	-0.014567846057399624	-0.06824365390832597	0.549464890574027	-0.44417452892038284
0.9756142056609839	0.9900347836357319	-0.039438571113640665	-0.014890263738426843	-0.06769152301715073	0.554176415832876	-0.4424497687478849
0.9763356218349355	0.9899861497094153	-0.03903708181588908	-0.015208815982480372	-0.0671362490013825	0.5588887660290816	-0.4406687253177557
0.9770512518091309	0.9899383043527746	-0.03863544032974301	-0.015523518428345418	-0.06657783071222302	0.563601172094074	-0.4388309666741778
0.9777611752405357	0.9898912380729122	-0.03823365634590324	-0.015834386486319706	-0.06601626751983326	0.5683128463392175	-0.4369360723821606
0.978465470804861	0.9898449415216894	-0.03783173954436967	-0.016141435375549837	-0.06545155929233709	0.5730229829756128	-0.43498363399874834
0.9791642161924188	0.9897994054949031	-0.03742969961046069	-0.01644468012062506	-0.06488370644597956	0.577730758053103	-0.43297325577982204
0.9798574881104513	0.9897546209309822	-0.037027546247307856	-0.0167441355514022	-0.06431270999117879	0.5824353294617873	-0.4309045553874148
0.980545362102345	0.9897105789213155	-0.03662528929591627	-0.017039816224691043	-0.06373857173324261	0.5871358356995763	-0.42877716518922604
0.9812279126075691	0.9896672707046995	-0.03622293871795786	-0.017331736451416887	-0.06316129428116773	0.5918313962741915	-0.4265907329114511
0.9819052131055702	0.9896246876566841	-0.035820504526877205	-0.017619910359188494	-0.06258088098108656	0.5965211127313924	-0.4243449219891913
0.9825773359371831	0.9895828212993621	-0.035417996908901926	-0.01790435181732035	-0.061997336122755334	0.6012040674938982	-0.42203941296144176
0.9832443526021468	0.9895416632812448	-0.03501542606066995	-0.018185074564626	-0.06141066473753326	0.6058793260291929	-0.4196739032897641
0.9839063328503465	0.9895012054315024	-0.03461280275504507	-0.018462091830164472	-0.06082087345850155	0.6105459305920785	-0.41724811147577656
0.9845633459722262	0.9894614396784797	-0.0342101375794453	-0.01873541688001486	-0.06022796944660804	0.615202909416271	-0.4147617733913389
0.9852154594900837	0.9894223581277337	-0.033807441749160345	-0.019005062474110847	-0.05963196161917158	0.6198492676703347	-0.41221464800519914
0.98586274030632	0.9893839529903049	-0.03340472642281702	-0.01927104134994886	-0.059032859681387696	0.6244839957975213	-0.40960651403010895
0.9865052539215551	0.9893462166278325	-0.03300200320009767	-0.019533365903676794	-0.0584306748987503	0.6291060642189146	-0.4069371738735392
0.987143064654734	0.9893091415368618	-0.03259928400613005	-0.019792048289173306	-0.05782541996791725	0.6337144251736395	-0.4042064538331282
0.9877762354478636	0.9892727203576566	-0.03219658123479417	-0.020047100347598865	-0.057217109274144334	0.6383080116268822	-0.4014142059982226
0.9884048282068915	0.9892369458518926	-0.03179390755258212	-0.020298533754673276	-0.05660575863833076	0.6428857401031651	-0.398560307846385
0.9890289037043943	0.9892018109060811	-0.03139127597662509	-0.020546359989506192	-0.05599138547406262	0.6474465104148803	-0.39564466365869116
0.9896485216545392	0.9891673085250461	-0.030988699842900955	-0.020790590373383294	-0.055374008778933795	0.6519892066865138	-0.39266720517734444
0.9902637401230082	0.9891334318620455	-0.030586193208807972	-0.021031235848733044	-0.05475364979498063	0.6565126935399302	-0.38962789553655247
0.9908746163437178	0.9891001741704886	-0.03018377034156071	-0.021268307313431274	-0.05413033126752863	0.6610158226464545	-0.3865267264400845
0.9914812062055589	0.9890675288298124	-0.029781446069297526	-0.021501815430882854	-0.05350407802595046	0.6654974295876632	-0.3833637216973644
0.9920835644545289	0.9890354893315603	-0.029379235666443716	-0.021731770722364003	-0.05287491684943214	0.6699563360182337	-0.3801389372999934
0.9926817446647725	0.9890040492782449	-0.028977154889144076	-0.021958183569146285	-0.05224287656301024	0.6743913501886079	-0.3768524626106804
0.9932757992687709	0.9889732023790044	-0.02857521997095334	-0.022181064237955312	-0.05160798807128198	0.6788012679608805	-0.3735044212299224
0.9938657799272093	0.9889429424280145	-0.028173447385268315	-0.022400423032205918	-0.050970284019657815	0.6831848764076613	-0.3700949698373168
0.9944517365312869	0.9889132633531097	-0.027771854537924405	-0.022616269934799097	-0.05032979993052936	0.6875409473056997	-0.36662430489540776
0.9950337185535897	0.9888841591438358	-0.027370458860507936	-0.022828615125100635	-0.04968657280086747	0.6918682481341305	-0.3630926557779202
0.9956117741076176	0.9888556238970414	-0.02696927846323767	-0.02303746864425771	-0.0490406421738931	0.696165536103375	-0.3595002911042608
0.9961859506620248	0.988827651778727	-0.026568331652725163	-0.023242840669902343	-0.04839204939843216	0.7004315645326717	-0.3558475152218096
0.996756294423151	0.9888002370522152	-0.02616763736936294	-0.02344474130679152	-0.047740838362756624	0.7046650793791448	-0.35213467279416555
0.9973228507958093	0.9887733740531124	-0.02576721487561659	-0.02364318076717665	-0.04708705502058212	0.7088648238315023	-0.3483621466435416
0.9978856644486503	0.9887470571844068	-0.025367083714102755	-0.02383816940500824	-0.046430747344634565	0.7130295400028388	-0.344530357866136
0.9984447794061161	0.9887212809105888	-0.024967263644544723	-0.024029717757908103	-0.045771965241536684	0.717157970853495	-0.3406397656588389
0.9990002390970175	0.9886960397540784	-0.024567774609345613	-0.024217836572519115	-0.045110760509369435	0.7212488618200085	-0.3366908673283936
0.99955208587904	0.9886713283151298	-0.024168637077722967	-0.024402536654400585	-0.044447187422428786	0.7253009586258503	-0.3326842020521515
1.000100361899678	0.9886471412313176	-0.023769871426269917	-0.02458382916870171	-0.043781301716451275	0.7293130149560018	-0.3286203450130555
1.0006451086921875	0.9886234731949894	-0.02337149822595423	-0.024761725509457946	-0.043113161067922914	0.7332837908221002	-0.32449991036224546
1.0011863674723078	0.98860031893936	-0.02297353802190978	-0.024936237403129956	-0.04244282472760651	0.7372120560856449	-0.32032354903290694
1.0017241785124218	0.9885776732643322	-0.02257601178965419	-0.02510737671296696	-0.04177035428896992	0.7410965872901802	-0.31609195355505165
1.002258583037039	0.988555530956177	-0.02217893952733369	-0.02527515604534008	-0.04109581130080363	0.7449361827100952	-0.3118058429689192
1.0027896209150717	0.9885338868847843	-0.02178234195130356	-0.02543958801458337	-0.04041926012242881	0.748729647007809	-0.30746598061916086
1.0033173325492544	0.9885127359247674	-0.021386239086074985	-0.02560068583937638	-0.039740765518209036	0.7524758061627708	-0.3030731587368642
1.0038417577982648	0.9884920730001611	-0.020990651055267033	-0.025758463003125443	-0.039060393983524025	0.7561735010361	-0.29862820661638967
1.0043629368442502	0.9884718930500784	-0.020595597418501217	-0.02591293351464558	-0.03837821258588588	0.7598215947912565	-0.2941319827833602
1.004880909749708	0.9884521910473332	-0.020201097489880193	-0.026064111765483258	-0.037694289481653535	0.763418970955757	-0.2895853779221156
1.0053957167284104	0.9884329619888376	-0.01980717011866422	-0.02621201260214747	-0.03700869350613044	0.7669645364902482	-0.28498931172024883
1.0059073982308497	0.9884142008938667	-0.019413833607279232	-0.02635665133832492	-0.03632149399331758	0.7704572234668403	-0.28034473111352803
1.0064159951005545	0.9883959028001691	-0.019021105573061695	-0.026498043783567654	-0.035632760491892915	0.7738959911454536	-0.27565260774589356
1.0069215480804798	0.9883780627834542	-0.01862900331245241	-0.026636206090758757	-0.034942563360343765	0.7772798236056071	-0.2709139413851339
1.0074240986152612	0.9883606759304678	-0.018237543164099725	-0.026771154961822943	-0.03425097260299677	0.7806077360654807	-0.26612975129970784
1.0079236882751363	0.9883437373616675	-0.017846740936892144	-0.026902907469598645	-0.03355805857177817	0.7838787718221389	-0.26130108031475285
1.0084203591479435	0.9883272422197076	-0.017456611588082212	-0.027031481143843013	-0.032863891346560294	0.7870920056086292	-0.2564289897709895
1.008914153826502	0.9883111856725879	-0.017067169214222303	-0.02715689394336948	-0.03216854066193332	0.7902465441326627	-0.2515145581705284
1.009405115232283	0.9882955629219183	-0.016678427173077073	-0.027279164187432148	-0.031472076068033206	0.7933415255202592	-0.24655888147507826
1.0098932870006652	0.9882803691931776	-0.0162903977623986	-0.027398310627336296	-0.030774566297295296	0.7963761222423298	-0.2415630677474201
1.010378713092042	0.9882655997508801	-0.015903092511406324	-0.02751435232272573	-0.030076079726135106	0.7993495390518207	-0.23652823954049026
1.01086143779602	0.9882512499005759	-0.0155165221648409	-0.027627308619928993	-0.02937668428957909	0.8022610134071284	-0.23145553244264616
1.0113415063128917	0.9882373149743194	-0.015130696202991083	-0.027737199260343678	-0.0286764465515819	0.8051098192193052	-0.22634608742877682
1.0118189641081237	0.988223790352914	-0.01474562334412107	-0.027844044198996176	-0.027975432550435768	0.8078952630776833	-0.22120105605055695
1.0122938574732967	0.9882106714525414	-0.014361311080886197	-0.027947863703055433	-0.02727370689474305	0.8106166876341077	-0.21602159291104364
1.012766233077831	0.9881979537405706	-0.013977766029401829	-0.028048678219707582	-0.02657133333506423	0.8132734689355714	-0.2108088589149353
1.0132361380933674	0.9881856327346645	-0.013594993819463904	-0.02814650837527713	-0.02586837450350708	0.8158650170895235	-0.20556401845476963
1.0137036203335636	0.9881737040020181	-0.013212998971238588	-0.02824137497318895	-0.025164891625535077	0.8183907768565092	-0.20028823634691745
1.014168728010178	0.9881621631685689	-0.012831785085970255	-0.02833329891233802	-0.024460944809577983	0.8208502260642828	-0.19498267909178907
1.0146315097480358	0.9881510059210189	-0.012451354828327942	-0.02842230116202527	-0.023756592957035288	0.8232428754410023	-0.18964851334206229
1.0150920148961624	0.9881402280020828	-0.012071709665063558	-0.028508402790807314	-0.023051893219817095	0.8255682698488597	-0.18428690092502414
1.0155502931798859	0.988129825221767	-0.011692850146067609	-0.02859162486724002	-0.022346901462361013	0.8278259860152931	-0.1788990014738842
1.0160063946471283	0.9881197934607975	-0.01131477594718374	-0.02867198842273655	-0.02164167228789054	0.8300156318487506	-0.1734859718312835
1.0164603697585046	0.9881101286707935	-0.010937485795058276	-0.028749514440302045	-0.020936258846237732	0.8321368464009189	-0.16804896379720413
1.016912269314073	0.9881008268781101	-0.010560977528106447	-0.02882422381377468	-0.020230712896425414	0.8341892989733036	-0.16258912384327073
1.0173621448760388	0.988091884177667	-0.010185247744699337	-0.028896137387419123	-0.01952508409621714	0.8361726903822169	-0.15710758685090045
1.0178100477625425	0.98808329675544	-0.00981029264502329	-0.028965275765022294	-0.01881942153372606	0.8380867478209636	-0.15160548727027456
1.0182560300643284	0.9880750608700266	-0.009436107186400575	-0.02903165944783641	-0.018113772096673128	0.8399312287257631	-0.14608394578117295
1.0187001437958607	0.9880671728709696	-0.00906268579837776	-0.029095308676867566	-0.01740818177395165	0.8417059164368522	-0.14054407877407304
1.019142441644146	0.988059629186777	-0.008690021760373713	-0.029156243519218687	-0.016702694440434616	0.843410622578268	-0.1349869882119358
1.019582976397609	0.9880524263372022	-0.008318107687894823	-0.02921448375891013	-0.01599735273458307	0.8450451839625714	-0.1294137678982092
1.0200218004896324	0.9880455609413269	-0.007946935928307801	-0.029270048821232922	-0.015292198775895391	0.8466094603566812	-0.12382550863343736
1.0204589670656683	0.9880390297014623	-0.007576497669210942	-0.029322957892916238	-0.014587272439303377	0.8481033377250903	-0.11822328404871682
1.020894529383503	0.9880328294146778	-0.007206783453879036	-0.02937322981910159	-0.013882612298417085	0.8495267251826423	-0.11260815753158288
1.0213285407452173	0.9880269569747583	-0.006837783250434572	-0.029420883077719895	-0.013178255727547786	0.8508795540780292	-0.10698118257529382
1.0217610546948939	0.9880214093705302	-0.006469486295696525	-0.029465935783514613	-0.01247423857538633	0.8521617778934745	-0.10134339973047832
1.0221921248396644	0.9880161836894292	-0.006101881259547321	-0.029508405649762186	-0.011770595451695572	0.853373370921925	-0.09569583847095858
1.0226218045203685	0.9880112771219473	-0.00573495653974737	-0.02954830994295578	-0.011067360268321	0.854514326713084	-0.09003952116374433
1.0230501471425726	0.9880066869578179	-0.005368699994374883	-0.029585665504872717	-0.010364565705891613	0.8555846584235781	-0.08437545844617303
1.0234772066834403	0.9880024105818713	-0.005003098521781064	-0.029620488777739838	-0.009662242384988005	0.8565843992539168	-0.07870464218271263
1.0239030367667596	0.9879984454848248	-0.004638138866012231	-0.02965279570806325	-0.00896042039167847	0.8575135993901823	-0.07302805743584961
1.024327690483209	0.987994789263994	-0.004273807788281277	-0.02968260173264725	-0.008259129593270161	0.8583723252776603	-0.06734668477751278
1.0247512216121168	0.9879914396126289	-0.003910091035164119	-0.02970992185771212	-0.007558397637236589	0.8591606615746235	-0.06166148382315484
1.025173683454734	0.9879883943307411	-0.0035469743551114295	-0.029734770563177092	-0.006858251892169021	0.8598787080660052	-0.05597340869267897
1.02559512927672	0.9879856513210881	-0.0031844431357620764	-0.029757161828199766	-0.006158718737346552	0.8605265800602435	-0.05028340203821167
1.026015612482661	0.987983208588453	-0.002822482270260002	-0.029777109130210682	-0.005459823292346184	0.8611044080218571	-0.04459239262752848
1.0264351859673737	0.9879810642435487	-0.0024610767325624707	-0.029794625406507548	-0.004761590517085358	0.8616123361159186	-0.038901304107321386
1.0268539029087358	0.9879792164983184	-0.002100210912182358	-0.02980972308641983	-0.004064043917923656	0.8620505227949629	-0.03321104429282911
1.027271815998903	0.987977663669789	-0.0017398692936363448	-0.029822414053973227	-0.0033672068518037853	0.8624191393721551	-0.02752251563529321
1.0276889777826683	0.9879764041777249	-0.0013800361826276546	-0.02983270966151531	-0.0026711019901779604	0.8627183700728012	-0.021836610711158392
1.028105440767539	0.9879754365441246	-0.001020695628441611	-0.029840620728645545	-0.0019757511620299047	0.862948411662633	-0.016154210802259053
1.0285212573355533	0.9879747593934044	-0.0006618315173722439	-0.02984615753585528	-0.0012811755285403455	0.8631094729250499	-0.010476187196219124
1.028936479320089	0.9879743714523874	-0.0003034279554907365	-0.02984932982010218	-0.0005873963188863531	0.8632017741979465	-0.00480340708977812
1.0293511585253872	0.9879742715486076	0.000054531162299027215	-0.02985014678449278	0.00010556600839839805	0.8632255473253884	0.0008632733712666697
1.029765346596148	0.9879744586102348	0.00041206202250993243	-0.029848617095047523	0.0007976915185625251	0.8631810352383236	0.006523007173751643
1.0301796922879	0.9879749325552389	0.0007696963610620254	-0.029844741606652795	0.0014899585205509782	0.8630682800224971	0.012183113183623358
1.0305945648577224	0.9879756944444648	0.001127724491089698	-0.02983851211220263	0.002182877721277311	0.8628870865882375	0.017847083324950715
1.0310100152663528	0.9879767454030532	0.0014861617584201578	-0.02982992016599157	0.002876427226297234	0.8626372796922875	0.023514050271656897
1.0314260952200776	0.9879780866566432	0.0018450239296607979	-0.029818956791338922	0.003570585663738301	0.8623186957045808	0.02918314720873998
1.0318428558555683	0.987979719528182	0.002204326040954255	-0.029805612510643714	0.004265329962947948	0.8619311837594317	0.034853489808436
1.0322603490862037	0.9879816454424336	0.0025640835425089813	-0.02978987731283123	0.00496063757506468	0.861474605089725	0.040524194498792084
1.032678627070067	0.9879838659254544	0.002924311822492155	-0.029771740662274195	0.005656485558268184	0.8609488335697298	0.04619437112096266
1.0330977417836043	0.9879863826024988	0.003285025823098332	-0.029751191520847677	0.006352849843866856	0.8603537566389416	0.05186311709802494
1.0335177450665425	0.9879891971974413	0.0036462400633967126	-0.029728218357889583	0.007049705290479626	0.8596892758731761	0.05752951805749631
1.0339386896606362	0.9879923115400588	0.004007969516038004	-0.029702809096337983	0.007747027384627533	0.8589553057108765	0.06319266183074987
1.0343606277915673	0.9879957275568889	0.00437022837098298	-0.02967495119325568	0.008444789865624025	0.8581517760657665	0.06885161932098136
1.034783612058859	0.9879994472772284	0.004733030784580833	-0.029644631597070818	0.009142966182033922	0.8572786313704205	0.07450545654703138
1.0352076951901537	0.9880034728316582	0.005096390651938649	-0.029611836766150798	0.00984152906453161	0.8563358313909697	0.08015323138067754
1.035632929759829	0.9880078064491365	0.00546032135018074	-0.029576552699287283	0.010540450046112265	0.8553233523752446	0.08579398990359517
1.03605936879445	0.9880124504628554	0.005824836241282173	-0.02953876489512193	0.011239700442830848	0.8542411861537479	0.09142677457648507
1.036487064752503	0.9880174072992001	0.006189947784324971	-0.02949845844938957	0.011939249666058941	0.8530893431842386	0.09705061090062683
1.036916070781909	0.9880226794911912	0.006555668595473143	-0.029455617953227334	0.012639067273034004	0.8518678498879725	0.1026645242204299
1.0373464395397827	0.9880282696646611	0.006922010425671057	-0.02941022761352438	0.013339121026305205	0.850576752326672	0.10826752442136219
1.0377782239839113	0.9880341805471308	0.007288984822057844	-0.029362271188948588	0.014039378180779424	0.8492161145983338	0.11385861659782881
1.038211476867854	0.9880404149608761	0.007656602684456371	-0.029311732054684014	0.014739804657508121	0.8477860208876715	0.11943679478335698
1.0386462507653718	0.9880469758220203	0.00802487427447844	-0.029258593218359927	0.015440365086614302	0.8462865761005463	0.12500104269459283
1.039082598304084	0.9880538661430797	0.008393809401793	-0.029202837308238208	0.01614102318772696	0.8447179056976595	0.13055033716321834
1.039520572025659	0.9880610890301763	0.008763417293879661	-0.029144446604837896	0.01684174154859126	0.8430801567362368	0.13608364679217533
1.0399602241020334	0.9880686476771122	0.009133706346500329	-0.029083403097983695	0.01754248118193264	0.8413734995893964	0.14159992892086826
1.0404016071010795	0.9880765453773708	0.009504684758891057	-0.02901968839920301	0.018243202758512458	0.8395981255924604	0.1470981398121729
1.0408447730474162	0.9880847855070157	0.009876359733116753	-0.028953283889333048	0.018943865123508315	0.8377542512406813	0.15257722346095653
1.0412897733632045	0.9880933715209057	0.010248737419848731	-0.02888417075827885	0.01964442523482149	0.8358421193021529	0.15803611172356774
1.041736660109777	0.9881023069751013	0.010621823950651742	-0.02881232983420762	0.02034484014220187	0.8338619940890544	0.16347374030553272
1.0421854844672782	0.9881115954963422	0.010995624158714837	-0.028737741838967528	0.021045064617282276	0.831814168493502	0.16888903085599766
1.042636297765687	0.9881212408005943	0.01137014243566995	-0.028660387248525966	0.021745052804254438	0.8296989600550916	0.1742809044186815
1.0430891505058753	0.9881312466707939	0.011745381913090913	-0.028580246481227783	0.022444756729938287	0.8275167160024646	0.17964827056273186
1.0435440932560154	0.9881416169738662	0.012121345205296502	-0.028497299770785915	0.023144127737538434	0.8252678096077183	0.1849900391097659
1.044001175975465	0.9881523556439936	0.01249803384700444	-0.028411527309813837	0.023843115482891745	0.8229526438871726	0.19030511311010942
1.04446044850388	0.9881634666916291	0.012875448697320713	-0.028322909187086825	0.024541668733708045	0.8205716496384533	0.195592395663739
1.0449219603220776	0.9881749541961623	0.013253589741947812	-0.02823142545551677	0.02523973504903032	0.8181252869799943	0.2008507881828241
1.0453857602935337	0.9881868222970676	0.013632455883914766	-0.02813705621166954	0.025937260444265767	0.8156140471135641	0.2060791886378629
1.045851896979272	0.9881990751992311	0.014012045205441609	-0.028039781562108547	0.026634189927434944	0.8130384510012305	0.211276496385651
1.0463204181190127	0.9882117171567975	0.014392354550344499	-0.027939581760183525	0.02733046678623132	0.8103990525129007	0.21644160765643053
1.0467913713767687	0.9882247524902793	0.014773380137029495	-0.02783643707848314	0.02802603376777098	0.8076964345178549	0.2215734251611239
1.0472648038128514	0.9882381855701942	0.015155117135322303	-0.027730327946723986	0.028720832356409657	0.804931211946371	0.2266708535196519
1.0477407621421992	0.9882520208216232	0.015537559883620157	-0.02762123492335278	0.029414803225980973	0.8021040304016486	0.23173280342847813
1.0482192918884166	0.9882662626965963	0.01592070122012805	-0.027509138920388098	0.030107885085298467	0.7992155712675637	0.23675818411734104
1.0487004389090462	0.988280915715995	0.016304533718074273	-0.02739402088002013	0.03080001697488061	0.796266542575194	0.2417459209256721
1.0491842481914306	0.9882959844318403	0.01668904872988109	-0.02727586207840155	0.03149113658954466	0.7932576860503966	0.2466949439116249
1.0496707641113923	0.988311473431662	0.017074236609631543	-0.02715464409684935	0.03218118074179981	0.790189775457419	0.25160419211086804
1.0501600306953485	0.9883273873440617	0.017460086934666542	-0.0270303487838561	0.03287008581605686	0.7870636147028791	0.2564726176190787
1.050652091259836	0.9883437308244742	0.017846588235156394	-0.02690295837154957	0.033557787340720374	0.7838800397902714	0.2612991833855409
1.0511469887664033	0.9883605085639501	0.01823372828988985	-0.02677245541163433	0.034244220572210195	0.7806399161625989	0.2660828681681674
1.0516447655119732	0.9883777252762003	0.018621493899516766	-0.026638822880424372	0.03492932014600454	0.7773441402330045	0.2708226648909892
1.052145463231921	0.9883953856980809	0.019009870986163455	-0.026502044178298018	0.03561302030926935	0.773993638204367	0.2755175830914602
1.052649123577372	0.9884134946041019	0.01939884498024245	-0.026362103020601945	0.036295255651904675	0.7705893622293503	0.2801666546837887
1.0531557874993425	0.9884320567824835	0.019788400359573	-0.026218983625875332	0.036975960343146236	0.7671322938134322	0.2847689294245873
1.0536654956042237	0.9884510770452907	0.02017852094360445	-0.02607267063938364	0.03765506869726697	0.7636234406760899	0.28932347949797177
1.0541782881114574	0.988470560224789	0.020569189878527485	-0.0259231491629779	0.03833251519159073	0.7600638361915372	0.29382940028468635
1.0546942047761856	0.9884905111682827	0.02096038959733717	-0.0257704047958118	0.0390082344406963	0.756454539034951	0.29828581082937744
1.0552132853286826	0.9885109347531689	0.0213521021711485	-0.02561442351990543	0.03968216184276083	0.7527966291439326	0.30269185868251447
1.0557355694526331	0.9885318358851796	0.021744309305837494	-0.025455191714971473	0.040354233603433445	0.7490912067861515	0.30704672049024556
1.0562610961723233	0.988553219472302	0.022136991898804477	-0.025292696357308794	0.041024386008972395	0.745339395834807	0.3113495977583924
1.0567899046376075	0.9885750904545348	0.02253013064639126	-0.02512692479263519	0.041692556498343226	0.7415423370976542	0.3155997242476244
1.0573220337843154	0.9885974537891808	0.022923705804181547	-0.02495786484773788	0.042358683277276404	0.7377011895572604	0.319796363822206
1.0578575227990619	0.9886203144694069	0.023317697545504924	-0.024785504689560683	0.04302270594671859	0.7338171258174234	0.32393881471263763
1.0583964103985963	0.9886436774928852	0.02371208544393499	-0.024609833061050114	0.043684564647064106	0.7298913360921653	0.328026404399324
1.058938736578972	0.9886675479371126	0.024106849765724702	-0.024430838713991262	0.04434420224063196	0.725925014213704	0.33205850326737146
1.0594845402263897	0.9886919308554305	0.024501969732961114	-0.02424851118981666	0.04500156140716529	0.7219193737764434	0.3360345067918014
1.060033861061631	0.9887168313614825	0.024897424954917303	-0.024062840183940507	0.04565658704937605	0.7178756326859475	0.33995385041285764
1.0605867392116968	0.9887422546114596	0.025293195118713658	-0.023873815679381166	0.046309225769758204	0.7137950149777855	0.34381600620940617
1.0611432152708271	0.988768205807641	0.02568926003735982	-0.02368142792025161	0.04695942594430681	0.709678749086875	0.347620483213224
1.0617033299447525	0.9887946901823309	0.02608559940196391	-0.02348566753017461	0.04760713730976336	0.7055280692219853	0.35136682486050347
1.0622671248360849	0.9888217130354778	0.026482193342903547	-0.02328652523332498	0.04825231187300969	0.7013442083099222	0.35505461408830813
1.0628346417330174	0.9888492797021516	0.026879021927611477	-0.023083992094833083	0.04889490307551276	0.6971284020433558	0.35868346822845226
1.0634059234107964	0.988877395592203	0.02727606572414728	-0.022878059228747596	0.04953486669232885	0.6928818817418178	0.36225304382406703
1.063981013132999	0.9889060661677591	0.027673305448711705	-0.0226687179643955	0.050172160237806226	0.6886058768944586	0.36576303286172457
1.0645599552027167	0.9889352969721354	0.02807072234396713	-0.02245595963587167	0.05080674354966045	0.684301609944217	0.3692131655804646
1.0651427946785832	0.9889650936178694	0.028468297974855946	-0.022239775671510725	0.05143857843080574	0.6799702973241547	0.3726032079727101
1.0657295773210285	0.9889954617856371	0.028866014186878765	-0.022020157603006005	0.05206762855524427	0.6756131488279922	0.3759329607888445
1.066320349880935	0.9890264072409881	0.029263853295241924	-0.02179709694602406	0.05269385973697003	0.6712313644840228	0.37920226042884336
1.0669151600110458	0.989057935832026	0.029661798014476794	-0.021570585219769973	0.05331723978338108	0.6668261342844372	0.3824109775572277
1.0675140568570551	0.9890900535233844	0.030059831840210334	-0.02134061370668685	0.05393773905380552	0.6623986329407531	0.3855590192980794
1.0681170897071743	0.9891227663264422	0.03045793813736427	-0.021107173956220717	0.0545553289976727	0.6579500290550401	0.38864632112138114
1.0687243095939105	0.989156080387372	0.030856101193254555	-0.02087025715780319	0.055169983758997884	0.6534814725091045	0.39167285433432436
1.069335768500181	0.9891900019474331	0.031254305672696686	-0.020629854430526045	0.05578167928329782	0.6489940996373282	0.394638620803232
1.06995151949674	0.98922453735281	0.031652536694261615	-0.020385956757655817	0.056390393395594304	0.6444890315606232	0.3975436526444684
1.0705716163833094	0.9892596930366248	0.03205077958491401	-0.02013855511803475	0.056996105386263096	0.6399673762022954	0.4003880095580105
1.071196114677872	0.9892954755772589	0.03244902050079748	-0.019887640080584454	0.057598796914925865	0.6354302205200693	0.40317178236092266
1.0718250707408805	0.9893318916516598	0.03284724584418311	-0.01963320213999785	0.058198451077381044	0.6308786364222797	0.4058950878034249
1.0724585421533477	0.9893689480591581	0.03324544248936371	-0.01937523155536498	0.0587950527075036	0.626313677570074	0.40855806925598986
1.0730965875612624	0.9894066517149016	0.03364359766620974	-0.019113718402747507	0.05938858815947533	0.6217363801146644	0.41116089497260727
1.0737392668896295	0.989445009664852	0.034041699075923124	-0.018848652477979688	0.059979045438496255	0.6171477608183805	0.4137037579199708
1.074386641357097	0.9894840290894111	0.034439734878590554	-0.018580023279897315	0.06056641413733831	0.6125488166788692	0.41618687470947924
1.075038772934794	0.989523717273052	0.034837693342296666	-0.018307820226822608	0.061150684877694386	0.6079405285201096	0.41861048250341465
1.0756957248215078	0.9895640816347446	0.03523556312028686	-0.0180320324536892	0.06173184968222031	0.6033238573770111	0.4209748399177958
1.0763575615701695	0.9896051297382672	0.0356333333061554	-0.01775264875051563	0.062309902012319916	0.598699743457421	0.4232802264096823
1.0770243487522262	0.9896468692738363	0.03603099321092387	-0.017469657696558692	0.06288483640243835	0.5940691083756862	0.42552694006800174
1.077696152972521	0.9896893080607635	0.0364285323560069	-0.017183047649797882	0.0634566484140886	0.5894328549263681	0.4277152967755101
1.0783730421970148	0.9897324540701443	0.03682594064871119	-0.01689280660229491	0.0640253348507969	0.5847918647555652	0.4298456303454014
1.0790550851015992	0.989776315385381	0.037223207980709286	-0.016598922454827168	0.0645908931460795	0.5801470027978158	0.4319182895423601
1.079742351774621	0.9898209002486412	0.037620324623750444	-0.016301382712789615	0.06515332189549626	0.5754991124375681	0.43393363944250574
1.0804349129305544	0.989866217011803	0.03801728075592976	-0.01600017482306164	0.06571262014964081	0.5708490208584934	0.43589205823344257
1.0811328406386862	0.9899122741851061	0.038414066867755794	-0.015695285857416412	0.06626878795810948	0.5661975341285125	0.43779393857700466
1.0818362081528259	0.9899590804281181	0.038810673643154533	-0.015386702583237748	0.066821826165705	0.5615454384484535	0.43963968622974947
1.0825450894609212	0.9900066445212029	0.03920709168933699	-0.015074411660464637	0.06737173600502622	0.5568935032051208	0.4414297180998944
1.0832595596757664	0.9900549753925789	0.03960331174383577	-0.014758399471079205	0.06791851935780371	0.5522424784505269	0.44316446259146663
1.0839796946619478	0.990104082094326	0.03999932445252934	-0.014438652284624744	0.06846217842014857	0.5475930974329619	0.44484435799438843
1.084705571706908	0.9901539738491738	0.040395120725102596	-0.014115155961718806	0.0690027161641744	0.5429460723687047	0.446469853395593
1.0854372685661982	0.9902046599863569	0.040790691196761965	-0.013787896379877422	0.0695401355736884	0.5383021007239082	0.44804140582027113
1.0861748643089362	0.9902561500004865	0.04118602667740477	-0.013456859059473664	0.07007444023419858	0.5336618599196247	0.44955948153941017
1.0869184388380273	0.9903084535195232	0.041581117876312655	-0.013122029379939107	0.07060563393269115	0.5290260105578253	0.4510245543883459
1.0876680728082417	0.9903615802994646	0.04197595534899584	-0.012783392620648268	0.07113372056573138	0.5243951970514297	0.45243710509210244
1.0884238484640807	0.990415540284643	0.04237052992454862	-0.012440933585303612	0.07165870468774493	0.5197700426336083	0.4537976222649707
1.089185848380807	0.9904703435192556	0.04276483202975037	-0.01209463717418182	0.07218059058542613	0.5151511573183146	0.45510659949693155
1.089954156171824	0.9905260001978506	0.04315885205214353	-0.011744488069301237	0.0726993827450031	0.5105391336837121	0.45636453621900364
1.0907288562172748	0.9905825206463194	0.04355258018848769	-0.011390470862140335	0.0732150856324659	0.5059345486999777	0.45757193675211283
1.0915100342177162	0.9906399153628304	0.043946006714532325	-0.011032569805100272	0.07372770402789283	0.501337960637671	0.4587293106913734
1.0922977766667121	0.9906981949801595	0.04433912170268509	-0.010670769056537797	0.07423724263535346	0.4967499124453972	0.4598371715758648
1.0930921706734067	0.9907573702525077	0.04473191492665746	-0.010305052768374531	0.07474370594514602	0.49217093293744923	0.46089603626904085
1.0938933048399937	0.9908174521211178	0.04512437628551462	-0.009935404687647175	0.07524709876465363	0.4876015319365409	0.4619064257207355
1.0947012682485786	0.9908784516392817	0.0455164952906215	-0.009561808628087084	0.07574742553987952	0.4830422063511995	0.4628688631860985
1.0955161511346503	0.9909403800228425	0.045908261387548686	-0.009184248165653351	0.07624469075495613	0.47849343652459175	0.4637838747220887
1.0963380447663251	0.9910032486417161	0.046299663883333925	-0.008802706699477214	0.07673889882209499	0.47395568719303427	0.46465198860920376
1.0971670413185723	0.9910670690106074	0.04669069187489504	-0.008417167516086224	0.07723005397622888	0.4694294084305306	0.46547373483549787
1.0980032339252523	0.9911318527931213	0.04708133426372883	-0.008027613771558792	0.07771816028033846	0.46491503559473935	0.46624964480438696
1.0988467167511815	0.9911976118075401	0.04747157977861217	-0.0076340284642537285	0.07820322164042783	0.46041298918733853	0.4669802510537951
1.099697584754338	0.9912643580083732	0.04786141685528718	-0.007236394552334076	0.07868524164355548	0.45592367636738107	0.46766608672350063
1.1005559343325142	0.9913321035371837	0.048250833922023874	-0.006834694658233026	0.07916422389876013	0.45144748779265303	0.4683076857563721
1.1014218626326275	0.9914008606687063	0.04863981907025877	-0.00642891139793968	0.07964017161681974	0.4469848015501716	0.4689055820051384
1.1022954681658956	0.9914706418595455	0.049028360321854	-0.0060190270999992065	0.0801130879273019	0.44253598022246465	0.46946030938382827
1.1031768501489851	0.9915414596958968	0.04941644532198577	-0.0056050241213863065	0.08058297549203502	0.4381013745500462	0.46997240112410277
1.1040661093440236	0.9916133269608289	0.04980406169981307	-0.005186884460500102	0.08104983693278077	0.43368131944701144	0.4704423900110373
1.1049633474316174	0.9916862565842783	0.050191196777333455	-0.0047645900587289245	0.081513674466578	0.4292761374798631	0.4708708077076864
1.1058686671297446	0.9917602616523676	0.050577837611985456	-0.0043381227524521586	0.0819744899491284	0.42488613852123897	0.4712581845884813
1.1067821729369205	0.9918353554684542	0.050963971298822394	-0.003907463930464498	0.08243228522374835	0.4205116164740748	0.47160504977088563
1.10770396968361	0.9919115514344754	0.051349584341348446	-0.0034725952244913233	0.08288706136380486	0.41615285655921547	0.47191193027389844
1.1086341640388098	0.9919888631745489	0.051734663277446746	-0.0030334978072351255	0.08333881940740667	0.4118101283693438	0.4721793513759372
1.1095728637951014	0.992067304476462	0.05211919436099009	-0.0025901527375333288	0.0837875599699563	0.40748368963364096	0.472407836083945
1.1105201783034984	0.9921468893279962	0.05250316372589896	-0.0021425407635237764	0.08423328342732196	0.40317378452462604	0.4725979050160185
1.1114762174398778	0.9922276318299982	0.05288655695349158	-0.0016906428197610728	0.08467598940599727	0.3988806486655732	0.4727500759849096
1.112441093250715	0.9923095463346827	0.053269359723940125	-0.0012344392584867534	0.08511567753123273	0.39460450197256	0.47286486411210654
1.1134149194199978	0.9923926474018	0.05365155757523692	-0.0007739101103884925	0.08555234713456049	0.390345551535737	0.4729427814295561
1.1143978101316345	0.9924769497013156	0.05403313544280179	-0.00030903563211841445	0.08598599672174057	0.3861039968967618	0.4729843366147258
1.1153898815229115	0.9925624681369638	0.05441407821773217	0.00016020437130179454	0.086416624606	0.3818800239685793	0.47299003495781744
1.1163912510620546	0.9926492177932028	0.054794370484396414	0.0006338302422296128	0.08684422860092272	0.377673808112331	0.47296037812044583
1.1174020396377728	0.992737214117142	0.055173997286973496	0.0011118634483413845	0.08726880687069132	0.3734855058320453	0.4728958638239555
1.118422368184221	0.9928264726264763	0.055552942825807	0.0015943249755025787	0.08769035645623798	0.3693152693494	0.4727969857585988
1.119452358702782	0.9929170089961605	0.055931190844212546	0.0020812358003004794	0.08810887371368782	0.3651632424266489	0.47266423353852616
1.1204921350042027	0.9930088391228449	0.0563087248888762	0.0025726172299153534	0.08852435460024702	0.3610295576346425	0.47249809250768654
1.1215418225305378	0.9931019791092285	0.05668552822366604	0.0030684908064725273	0.0889367945725541	0.3569143374428532	0.4722990436077799
1.1226015482037959	0.993196445250248	0.057061583757608676	0.0035688782238615744	0.08934618850357827	0.35281769513886113	0.47206756328605654
1.1236714408855306	0.993292254073623	0.057436874189944996	0.0040738015327580835	0.08975253083654666	0.34873973337786	0.4718041232814825
1.1247516310321275	0.9933894223088993	0.057811381867032496	0.0045832829653954296	0.09015581542434685	0.3446805458729407	0.4715091905777957
1.125842250885452	0.9934879669040194	0.05818508883036314	0.005097345012860244	0.09055603557815654	0.3406402169955651	0.4711832272576689
1.1269434345257543	0.9935879050297095	0.058557976813905496	0.005616010436896926	0.09095318406058081	0.33661882192695486	0.4708266903848622
1.1280553178191253	0.9936892540742369	0.05893002720544339	0.006139302231677183	0.09134725304087148	0.33261642719288426	0.4704400319284844
1.1291780388583714	0.9937920316831853	0.059301221171675286	0.006667243817303672	0.09173823422351872	0.3286330894339675	0.47002369851753856
1.1303117368048163	0.993896255652815	0.05967153925398869	0.007199858480965442	0.09212611841953922	0.32466885985176985	0.4695781317938662
1.1314565535877001	0.9940019440849602	0.06004096190860116	0.0077371701614415605	0.09251089611281547	0.32072377851567196	0.4691037677119131
1.1326126325721242	0.9941091152641239	0.060409469046426835	0.0082792028079891	0.09289255697431645	0.31679787939352483	0.4686010369819575
1.1337801195625485	0.9942177877492102	0.06077704033553647	0.008825980836015778	0.09327109017555622	0.3128911872125015	0.4680703646038311
1.1349591618432244	0.9943279802835655	0.061143654873823894	0.009377528661550645	0.09364648404828442	0.3090037210320281	0.46751217023996067
1.1361499093173473	0.9944397119000307	0.06150929152482702	0.009933871218545338	0.09401872642880235	0.3051354907567374	0.46692686765498087
1.1373525135409799	0.9945530018296835	0.06187392859317085	0.010495033490208002	0.09438780432383077	0.3012865006569396	0.466314865131138
1.1385671283745114	0.9946678695615492	0.06223754400388407	0.011061040796754885	0.09475370409326064	0.2974567475375462	0.46567656512980243
1.139793910244432	0.9947843348665263	0.06260011535263521	0.011631918899224016	0.09511641149765915	0.2936462202830501	0.46501236410983426
1.1410330171256533	0.9949024176995502	0.06296161957958019	0.012207693507746632	0.09547591137062011	0.28985490334752073	0.46432265305422527
1.1422846094565515	0.9950221382846134	0.06332203321965328	0.012788390689747561	0.09583218787063413	0.2860827741704454	0.46360781697783865
1.1435488498651436	0.9951435170872321	0.06368133229679039	0.013374036723727294	0.09618522437504326	0.2823298043361918	0.4628682350653409
1.14482590362312	0.9952665748564165	0.0640394924275111	0.013964658290246519	0.09653500358137544	0.27859595853495955	0.4621042803998097
1.1461159376742673	0.9953913325292916	0.06439648852286563	0.014560282002819192	0.09688150721608166	0.27488119770646163	0.46131632054357363
1.1474191219834704	0.995517811359135	0.0647522951417149	0.015160935011739037	0.09722471638005413	0.271185475385422	0.460504716738289
1.1487356285088255	0.9956460328141062	0.06510688617860609	0.015766644508480185	0.09756461124528508	0.2675087409751754	0.45966982453608135
1.1500656317040665	0.9957760186234927	0.06546023497855233	0.016377437936971107	0.09790117116785384	0.26385093856699415	0.4588119935123847
1.1514093086776518	0.9959077907910523	0.06581231435177065	0.016993343044811003	0.0982343747020522	0.26021200679978046	0.4579315671776756
1.1527668385288905	0.996041371527346	0.06616309637420212	0.01761438755716836	0.0985641994128499	0.25659188092479235	0.45702888343727516
1.1541384032873787	0.9961767833391022	0.06651255260843761	0.018240599585258217	0.09889062208676204	0.2529904905179495	0.45610427400546044
1.1555241874779256	0.9963140489838401	0.06686065396187765	0.018872007403712185	0.09921361859867801	0.24940776093722541	0.45515806471736403
1.1569243782731558	0.9964531914819071	0.0672073706991693	0.01950863949694156	0.09953316392525505	0.24584361317779932	0.45419057546085895
1.1583391659086983	0.9965942341547999	0.06755267251538527	0.020150524723300763	0.09984923221282795	0.24229796309933777	0.45320211992103004
1.1597687421314868	0.9967372004670181	0.06789652813117791	0.0207976915869846	0.10016179640906159	0.23877072555295756	0.45219300670683826
1.161213302459819	0.9968821142477464	0.06823890581786483	0.021450169238781458	0.10047082874600759	0.235261808952989	0.4511635378166687
1.1626730444041198	0.9970289995094263	0.06857977293905293	0.02210798664447413	0.10077630032434526	0.23177111993902558	0.45011400993327505
1.164148169039034	0.9971778806015376	0.068919096295111	0.022771173268902344	0.10107818142647958	0.2282985597964479	0.4490447133510376
1.165638879051216	0.99732878200969	0.0692568416428179	0.02343975817091116	0.10137644108995168	0.2248440293189421	0.4479559334350501
1.1671453814417456	0.9974817286241912	0.06959297428642743	0.024113771190623697	0.10167104763478087	0.2214074226985357	0.44684794871064515
1.1686678854018684	0.9976367455209816	0.06992745856119763	0.024793241967094783	0.10196196820705723	0.21798863274182162	0.44572103245872413
1.1702066027432123	0.9977938579997362	0.07026025790919864	0.025478200105467676	0.10224916885175989	0.2145875500176218	0.44457545246767677
1.1717617484058456	0.997953091630423	0.07059133496302085	0.026168675375491463	0.10253261458870519	0.2112040619203873	0.4434114707154864
1.1733335408221015	0.9981144722856007	0.07092065158954432	0.02686469784238451	0.10281226945061789	0.20783805213542178	0.4422293431505495
1.174922201112924	0.9982780260526449	0.07124816868808262	0.027566297479784865	0.10308809631260163	0.20448940260708792	0.4410293203521395
1.1765279533907291	0.9984437792586854	0.07157384622767995	0.02827350427474231	0.10336005692824797	0.201157993057049	0.439811647367825
1.1781510251541936	0.9986117585052474	0.0718976432968576	0.028986348370511568	0.10362811197371682	0.19784370036791463	0.43857656347612184
1.1797916468972336	0.9987819906215473	0.07221951799302737	0.029704859862380466	0.10389222095787556	0.1945463996002308	0.4373243025455612
1.1814500522760023	0.9989545026749329	0.0725394274267737	0.030429068839358742	0.104152342229444	0.19126596382896582	0.43605509297298284
1.1831264785654705	0.9991293220114688	0.07285732777764091	0.031159005550141963	0.10440843302442034	0.18800226344340135	0.43476915739815314
1.1848211659586163	0.9993064761757123	0.07317317412755511	0.03189470006343908	0.10466044933345797	0.18475516772155398	0.433466713305678
1.1865343584026438	0.9994859929902945	0.07348692058730569	0.03263618259758276	0.10490834600639833	0.18152454339078394	0.43214797244972786
1.1882663030428866	0.9996679004899516	0.07379852015891791	0.033383483243303716	0.10515207664435988	0.17831025589384092	0.4308131413473537
1.1900172502165804	0.9998522269122826	0.07410792470546164	0.0341366319266486	0.1053915935800731	0.17511216954928446	0.42946242135143825
1.1917874540327376	1.000039000750005	0.07441508502207742	0.034895658622482034	0.10562684793580869	0.17193014665793627	0.4280960082708013
1.1935771722280124	1.0002282507269633	0.07471995077411923	0.03566059325386293	0.10585778957656701	0.16876404797102929	0.42671409254831544
1.1953866661961003	1.0004200057918933	0.0750224704672079	0.036431465665929114	0.10608436708891339	0.16561373282383302	0.4253168593060468
1.197216200750255	1.000614295083399	0.07532259137376979	0.03720830548592957	0.10630652772808796	0.16247905971841617	0.42390448859671953
1.1990660446074628	1.0008111479710236	0.07562025957942047	0.03799114228969805	0.10652421745484883	0.15935988565174206	0.4224771550979422
1.2009364695887066	1.0010105939594356	0.07591541982004425	0.038780005222941796	0.10673738081829771	0.15625606762735444	0.4210350287970112
1.2028277521460324	1.0012126628399498	0.07620801569051795	0.039574923605266155	0.1069459611095538	0.15316746026230277	0.4195782738807104
1.204740172666991	1.0014173846053003	0.07649798949191214	0.040375926591066175	0.10714990024964662	0.15009391716901951	0.4181070493411798
1.2066740143914556	1.00162478932139	0.07678528203503901	0.04118304267443556	0.10734913865439326	0.14703529282636457	0.4166215098759891
1.208629566760226	1.001834907473845	0.07706983310233013	0.041996301043014626	0.10754361555613107	0.1439914374369539	0.4151218033832849
1.2106071206929412	1.002047769448417	0.07735158071134979	0.04281572956300747	0.10773326849500676	0.1409622045395895	0.41360807465582206
1.2126069724471047	1.0022634059314757	0.07763046164835061	0.04364135634257122	0.10791803368908977	0.13794744508417459	0.41208046248455243
1.2146294225557466	1.002481847782277	0.07790641126808137	0.04447320923906589	0.10809784589476912	0.13494700930629355	0.4105391005438473
1.216674775885382	1.002703126024713	0.07817936346113777	0.04531131583355808	0.10827263838426496	0.13196074681526163	0.4089841174155105
1.2187433406789356	1.002927271728417	0.07844925048978608	0.04615570299061276	0.10844234284127079	0.128988508128642	0.4074156373813588
1.2208354310146665	1.0031543162592702	0.07871600327173149	0.04700639781285554	0.10860688953976246	0.12603014127667994	0.4058337786232566
1.2229513641160983	1.0033842909716313	0.07897955098690758	0.04786342649012293	0.10876620709478546	0.12308549584091083	0.4042386553301497
1.2250914623365574	1.003617227406437	0.07923982129397829	0.04872681505575841	0.10892022259690168	0.12015442027267736	0.4026303762601538
1.2272560533763022	1.0038531572976999	0.07949674030506568	0.0495965894144307	0.10906886158932631	0.11723676183074595	0.40100904465097087
1.2294454673622714	1.004092112235775	0.0797502321985564	0.05047277411400918	0.10921204784184572	0.11433237066463996	0.399374760471209
1.231660041701776	1.0043341241774781	0.0800002197495037	0.051355394237340604	0.10934970365315949	0.11144109345300071	0.39772761685234415
1.2339001167559593	1.0045792249543908	0.08024662377959624	0.052244473609374904	0.10948174953347994	0.10856277934486357	0.39606770338774255
1.2361660394081249	1.0048274466422156	0.08048936351693846	0.05314003616014999	0.10960810439913102	0.10569727545306792	0.3943951035422943
1.2384581603240183	1.0050788212398711	0.08072835624612323	0.05404210477402256	0.1097286853779922	0.10284443056303628	0.3927098967502998
1.2407768357373952	1.0053333808427831	0.0809635174583347	0.05495070193511963	0.10984340788457815	0.10000409300659577	0.3910121571570509
1.243122427171001	1.005591157589561	0.0811947607707975	0.055865849550096706	0.10995218556986068	0.09717611120942482	0.38930195389300415
1.245495301338731	1.0058521836274918	0.08142199786863726	0.056787568843029664	0.11005493028488654	0.09436033398424254	0.3875793512102572
1.247895829510872	1.0061164910178864	0.08164513839977344	0.05771588004322703	0.11015155202634072	0.09155661142770785	0.38584440900269773
1.2503243900583207	1.0063841119905765	0.08186409016315013	0.058650803299805494	0.11024195900804812	0.08876479211563118	0.3840971810298644
1.252781365700326	1.0066550786144342	0.08207875879952223	0.05959235754353774	0.11032605751412523	0.08598472651429288	0.3823377169736797
1.255267145308109	1.0069294229684045	0.08228904790793792	0.060540561110461674	0.11040375193827047	0.08321626505232874	0.3805660611989335
1.2577821235910207	1.0072071770784334	0.08249485896238962	0.061495431543307125	0.1104749447349563	0.08045925868176713	0.37878225304663266
1.2603267007352599	1.00748837284788	0.08269609123063454	0.06245698537725293	0.11053953637613301	0.0777135594487893	0.3769863271525269
1.2629012835337892	1.0077730421515823	0.08289264181138348	0.06342523848793895	0.1105974253465981	0.07497901944968467	0.37517831271140445
1.2655062844592007	1.008061216701523	0.08308440550496599	0.06440020565803871	0.1106485080834218	0.07225549202732959	0.3733582341969498
1.268142122602883	1.0083529281175594	0.08327127482963659	0.06538190084609476	0.11069267896105635	0.06954283096256676	0.3715261107658088
1.270809223406989	1.008648207863475	0.08345313994257979	0.06637033699751838	0.11072983024635245	0.06684089096393825	0.3696819565123459
1.2735080186138248	1.0089470872057276	0.08362988857996202	0.06736552593719256	0.1107598520613916	0.06414952790887016	0.3678257805662785
1.2762389471606166	1.009249597275575	0.08380140605664196	0.06836747860727709	0.11078263235483103	0.06146859815278414	0.3659575865419101
1.2790024544400058	1.009555768948844	0.08396757515618454	0.06937620469856985	0.11079805685266121	0.05879795948079339	0.3640773731138151
1.2817989922242874	1.0098656327977047	0.08412827607081966	0.07039171252912418	0.11080600902337925	0.056137471357934496	0.3621851341257933
1.2846290204829234	1.0101792192507808	0.08428338644464678	0.0714140096044097	0.11080637004314559	0.05348699340800347	0.36028085742514426
1.2874930059310337	1.0104965583894934	0.08443278122260306	0.07244310198362446	0.11079901874546172	0.05084638703570781	0.3583645259166496
1.290391424297274	1.0108176801548578	0.0845763327027349	0.07347899498671571	0.11078383157120042	0.04821551356477129	0.35643611611359544
1.2933247578378235	1.0111426140258244	0.08471391033691052	0.07452169218818185	0.11076068252757082	0.04559423677628081	0.35449559987356905
1.296293496118226	1.0114713890580214	0.0848453807121512	0.07557119559003107	0.11072944314931528	0.04298242237743553	0.3525429439317541
1.2992981373701535	1.0118040339842995	0.08497060754383311	0.07662750598546472	0.11068998244041374	0.040379937036587335	0.3505781090742649
1.3023391875866959	1.0121405770628844	0.08508945156332176	0.07769062251632032	0.11064216683448187	0.037786649434849516	0.348601050805509
1.3054171614897603	1.0124810461308595	0.08520177048674359	0.07876054288812463	0.11058586013405644	0.035202429678141516	0.34661171878548974
1.308532583515903	1.0128254686573746	0.08530741897051775	0.07983726357791944	0.11052092343606543	0.03262714876331419	0.34461005627434055
1.3116859842061954	1.013173871286695	0.08540624841481338	0.08092077845342954	0.11044721515719795	0.030060681822800087	0.34259600252288563
1.314877906366865	1.013526280459096	0.08549810709255598	0.08201108076133669	0.11036459085023823	0.02750290332041111	0.34056948889268557
1.3181089007717806	1.0138827218732567	0.08558283992422004	0.08310816149798651	0.1102729032391758	0.024953690888699066	0.33853044169347485
1.3213795287375951	1.0142432207056746	0.08566028847398434	0.08421201014249761	0.11017200209995578	0.022412923541470085	0.336478780620919
1.3246903601585285	1.0146078013264381	0.08573029081779486	0.08532261383736299	0.1100617342615415	0.019880483512609265	0.3344144200717405
1.3280419758719197	1.0149764874898983	0.08579268151802301	0.0864399580300218	0.10994194347762239	0.017356254711108198	0.33233726773473876
1.3314349672733408	1.015349302219049	0.08584729152306277	0.08756402617395802	0.10981247037389452	0.014840123359482624	0.33024722492055403
1.3348699378376343	1.0157262678964243	0.08589394809802953	0.088694800057068	0.1096731523234346	0.012331977215811123	0.32814418571534704
1.3383474993199727	1.0161074057681252	0.08593247468214667	0.08983225837325175	0.10952382353718432	0.009831708685257977	0.326028039391724
1.3418682759895464	1.0164927363268144	0.08596269086394287	0.09097637794092137	0.10936431483720906	0.00733921202857264	0.32389866788732846
1.3454329077037877	1.0168822795611485	0.0859844122893658	0.09212713449131606	0.10919445342859446	0.004854381646309684	0.32175594406822944
1.349042042417258	1.0172760540467445	0.08599745050130907	0.09328450003674334	0.10901406317136385	0.002377117744698518	0.31959973634783
1.3526963410398298	1.017674077385669	0.08600161289163852	0.09444844425203897	0.10882296429930413	-0.00009267676692191777	0.31742990582576175
1.3563964807937061	1.0180763664741486	0.08599670258714849	0.09561893531623589	0.10862097315719256	-0.0025550980849897145	0.3152463044119265
1.360144348747072	1.0184830667867908	0.08598251232503068	0.09679631328889453	0.10840783286290127	-0.005011017028283834	0.31304807708260657
1.3639416913154006	1.0188943048270058	0.08595881977082968	0.09798085686027895	0.10818328111591045	-0.00746115424036186	0.31083446823198946
1.367789250354596	1.0193100948048226	0.08592539792859516	0.09917251804561028	0.10794710602863965	-0.009905544488879339	0.30860531773201105
1.3716877889864332	1.019730450140539	0.08588201484937606	0.10037124747905857	0.10769909114583935	-0.012344223821196631	0.3063604538859547
1.3756380848207819	1.0201553826010137	0.08582843353903853	0.10157699201253838	0.10743901574542991	-0.014777224619514188	0.30409969748644056
1.379640930240211	1.0205849021978863	0.08576441184717329	0.1027896945317914	0.10716665474508988	-0.017204575309000176	0.301822861719186
1.3836971368129731	1.0210190175216574	0.0856897022743045	0.10400929499970596	0.10688177831388372	-0.01962630250068446	0.29952974974056024
1.3878075282579032	1.021457734842618	0.08560405197112352	0.10523572803024571	0.10658415227109762	-0.02204242621908117	0.2972201587534978
1.3919729496049644	1.0219010589399842	0.08550720244764777	0.1064689253296775	0.10627353735525921	-0.02445296482305931	0.29489387491504837
1.396194259863971	1.0223489921610807	0.08539888959694199	0.10770881317901765	0.1059496896612146	-0.026857930111501425	0.29255067755154734
1.4004723386704774	1.022801534964708	0.08527884342023413	0.10895531406854797	0.10561236005874487	-0.02925733060755356	0.2901903355299233
1.4048080851111038	1.0232586856218107	0.08514678790850207	0.11020834598055697	0.10526129417187777	-0.031651170211570365	0.28781260803172853
1.4092024176240703	1.0237204400244797	0.08500244090948327	0.11146782198781735	0.10489623228749534	-0.03403944750387254	0.285417244711362
1.4136562755663378	1.0241867916623977	0.08484551394075375	0.11273365031721334	0.1045169091263228	-0.03642215594336136	0.28300398494414813
1.4181706205799838	1.0246577315675438	0.084675711993861	0.11400573432602787	0.10412305361706815	-0.03879928388750538	0.2805725572046129
1.4227464352019443	1.0251332479619717	0.08449273343855075	0.11528397168264422	0.10371438890806407	-0.04117081313334059	0.27812267993371853
1.4273847264928237	1.0256133264193568	0.08429626973469258	0.11656825494190194	0.10329063193806917	-0.04353672007286436	0.27565405970697837
1.4320865247185637	1.026097949500067	0.08408600532657669	0.11785847070554657	0.10285149343554993	-0.04589697421280916	0.27316639207152854
1.4368528840253278	1.0265870965847699	0.08386161746703766	0.11915449933130762	0.10239667774825356	-0.04825153774103255	0.27065936130280227
1.4416848896004415	1.0270807443581305	0.08362277571153241	0.12045621636024414	0.10192588203268507	-0.050600368192084993	0.26813263678174265
1.4465836478253686	1.027578865536805	0.0833691422201531	0.1217634893064379	0.10143879707281178	-0.052943412713139903	0.2655858783078081
1.4515502949686863	1.0280814294869813	0.08310037118205428	0.123076179461036	0.10093510632554391	-0.05528061144763903	0.2630187316661425
1.4565859994405919	1.0285884021588616	0.08281610849808045	0.12439414187346433	0.10041448554241228	-0.05761189756279163	0.26043082763879194
1.4616919525382284	1.029099744852499	0.08251599213193005	0.12571722231586321	0.09987660359715987	-0.05993719198262221	0.25782178690590546
1.466869386384896	1.0296154157026038	0.08219965090805564	0.127045261317873	0.09932112048652693	-0.062256410620077154	0.25519121099434194
1.4721195551601336	1.0301353674660043	0.08186670544160975	0.1283780886326071	0.09874768917634712	-0.06456945477314664	0.25253869201654516
1.4774437499574022	1.0306595486606307	0.08151676709234595	0.12971552638694092	0.09815595390538996	-0.06687621679908688	0.24986380522610682
1.4828432990191398	1.0311879032126112	0.08114943773701021	0.13105738836357902	0.09754554999523397	-0.06917657895823946	0.24716610909607
1.4883195610238409	1.0317203694135104	0.0807643100492776	0.1324034775617721	0.09691610447442432	-0.07147040936476737	0.24444514882608367
1.493873928852136	1.032256879896367	0.0803609671139926	0.13375358638149232	0.09626723555647082	-0.0737575625000427	0.24170045455888564
1.4995078384751188	1.0327973620717164	0.07993898161572066	0.13510749795077587	0.09559855147459129	-0.07603788161439994	0.23893153713188087
1.5052227516091206	1.0333417360209556	0.07949791697711647	0.13646498108920596	0.09490965241711848	-0.07831119040693263	0.2361378967417098
1.5110201776082175	1.0338899161404682	0.07903732559013234	0.13782579469546685	0.09420012783099867	-0.08057730062168852	0.2333190122902864
1.5169016500993866	1.0344418084452365	0.07855675051739967	0.1391896813121929	0.09346955916101332	-0.08283600150175326	0.23047435288559093
1.5228687430035184	1.0349973116079139	0.07805572417952453	0.14055637003003013	0.09271751786067495	-0.08508706491330337	0.22760337006567333
1.528923066806464	1.0355563160929346	0.07753376857172026	0.14192557465597275	0.09194356578638456	-0.08733024254772635	0.22470549967807316
1.5350662592081135	1.0361187027756755	0.07699039605741377	0.1432969906738618	0.09114725638274726	-0.0895652612311665	0.2217801663548105
1.5412999841665367	1.0366843423462977	0.07642510954065784	0.14467029418181424	0.09032813487436639	-0.09179182155582204	0.2188267838671945
1.547625933947108	1.0372530949705367	0.07583740239360147	0.14604514147263428	0.08948573808170844	-0.09400959756352756	0.21584475404088688
1.5540458170078204	1.037824808667902	0.075226759745905	0.14742116553961448	0.08861959615634597	-0.09621823149093377	0.21283347231393468
1.5605613548053527	1.038399318519435	0.07459265908428167	0.14879797465017644	0.08772923323429783	-0.09841733193691006	0.2097923289609169
1.5671742696468847	1.0389764451020715	0.0739345718230586	0.1501751491073483	0.08681416938668217	-0.1006064691779858	0.20672071441559642
1.5738862742564046	1.039555993126335	0.07325196488673047	0.15155223856741237	0.08587392247100456	-0.10278517146031742	0.20361802363591777
1.580699050864358	1.0401377492371957	0.07254430355692394	0.15292875743953782	0.08490801159907102	-0.10495291834258266	0.20048366514242394
1.587614247148019	1.0407214813500427	0.07181105281394559	0.15430418399857515	0.08391595839902762	-0.1071091399847881	0.19731706209699112
1.594633443830962	1.041306935667498	0.07105168185342015	0.1556779540754664	0.08289729246623925	-0.1092532079633321	0.19411766623691007
1.6017581249188553	1.0418938341232327	0.07026566875030607	0.1570494558828493	0.08185155675645371	-0.11138442803418491	0.19088497023580794
1.6089896546813225	1.0424818725846452	0.06945250475632035	0.15841802671001964	0.08077831226808228	-0.11350203590613046	0.18761851670230384
1.6163292308334616	1.0430707173475164	0.06861170165364083	0.15978294572342472	0.07967714653511884	-0.11560518706250668	0.1843179176404656
1.6237778394812163	1.0436600021344693	0.06774279949538721	0.16114342807296364	0.07854768229128542	-0.11769294875628938	0.1809828726463602
1.63133621614801	1.044249325947478	0.0668453741719297	0.16249862106489088	0.07738958560312892	-0.11976429526219935	0.17761318398214168
1.6390047701034494	1.0448382484941223	0.06591904990606196	0.16384759483844158	0.07620258004152777	-0.12181809479165591	0.17420878759672656
1.6467835416064935	1.0454262887468306	0.06496350855618466	0.1651893403471723	0.07498645633206356	-0.12385310765960889	0.17076976894635384
1.65467210579972	1.0460129200365056	0.06397850608018855	0.16652275946877476	0.07374109078147549	-0.12586797250073617	0.167296401996265
1.6626695375337859	1.0465975704670185	0.06296388225982023	0.16784666730071893	0.07246645471534739	-0.12786121097279482	0.16378916077548109
1.6707743293107564	1.0471796204832415	0.06191957677920527	0.16915978791962627	0.0711626316661924	-0.12983122243097336	0.16024875129871413
1.6789843323013485	1.0477584029367402	0.060845643035956104	0.17046075575423789	0.06982983135246122	-0.13177628695056348	0.15667613296385674
1.6872967214018968	1.048333205542969	0.059742259173388615	0.17174812218075533	0.06846840000147994	-0.13369457591071626	0.15307252934500878
1.6957079747906065	1.0489032748858662	0.058609737241101884	0.17302036532271722	0.06707882831148806	-0.13558416697948303	0.14943943281689406
1.7042138616724483	1.0494678214224216	0.057448531102360915	0.17427590175942978	0.06566175792608693	-0.13744306150457103	0.14577860591399258
1.7128094981650752	1.0500260292518995	0.05625923457929891	0.17551310842925513	0.06421797619653884	-0.13926921649667912	0.142092053864122
1.721489418008236	1.0505770665908827	0.05504257645142835	0.17673034554672584	0.06274840762894678	-0.14106057744723516	0.13838199174669627
1.7302476630840975	1.0511200970516803	0.053799411414294826	0.17792598074717636	0.061254101037740746	-0.14281511233738728	0.13465080424609577
1.739077930486932	1.0516542936470634	0.05253070147189271	0.17909841867400939	0.05973620591686353	-0.14453085303965443	0.1309009825391249
1.7479737163267408	1.0521788513612418	0.0512374958937614	0.18024612683878535	0.05819594797956673	-0.1462059306791474	0.12713506401952113
1.756928470034052	1.0526929990117826	0.049920907850154995	0.18136765945890687	0.056634601578240656	-0.14783860762282094	0.12335556887692276
1.7659357445123274	1.053196009399321	0.04858208992349671	0.1824616771829521	0.05505346160019228	-0.14942730319459765	0.11956493962576488
1.7749893390947526	1.0536872075546992	0.047222209150426596	0.1835269624203244	0.053453815528725794	-0.15097061287287805	0.11576548466455903
1.7840833970278034	1.0541659751196057	0.04584242766472789	0.18456242616076876	0.05183692267227641	-0.1524673151819378	0.11195934165378363
1.7932124961687745	1.0546317532752612	0.04444388360895013	0.18556711167867934	0.05020399407822271	-0.15391637426893784	0.10814844410058747
1.8023716911024057	1.0550840422450734	0.04302767899362086	0.1865401909578351	0.04855618080843353	-0.15531693224992751	0.10433450838959529
1.8115565403080074	1.0555223994990781	0.04159486980996936	0.18748095853720392	0.046894564892740964	-0.15666829820873768	0.1005190268917264
1.8207631107525797	1.055946436494663	0.04014645980096479	0.18838882246695374	0.04522015449296703	-0.15796993342551818	0.09670327017873133
1.8299879350276655	1.0563558131464814	0.03868340209576608	0.18926329069231754	0.04353388800982864	-0.15922143044764303	0.09288830846898763
1.8392280193893118	1.0567502347199023	0.03720659334581819	0.1901039629162579	0.04183662932110755	-0.1604225003879381	0.08907501148339572
1.8484807671509111	1.0571294451249522	0.03571688181830075	0.19091051504210824	0.04012917889393408	-0.16157294993012217	0.08526408282459191
1.857743954599176	1.0574932229089942	0.03421506779999967	0.19168268964054025	0.0384122757713235	-0.16267266725306145	0.08145607209978495
1.8670156833934293	1.0578413765508337	0.032701908298032475	0.1924202851431915	0.03668660427598411	-0.1637216063692392	0.07765139630749625
1.876294336813706	1.0581737403122338	0.03117812167090784	0.19312314641515957	0.03495280040702584	-0.16471977362764081	0.0738503592082161
1.885578540221921	1.0584901706282275	0.02964439205455465	0.19379115663085672	0.03321145780445216	-0.1656672162251915	0.07005316859802507
1.8948671227460552	1.0587905429040636	0.02810137400874554	0.19442423014279123	0.03146313379083963	-0.1665640122458386	0.06625995276812931
1.9041590864283977	1.0590747489002512	0.02654969628976879	0.19502230669922432	0.0297083542726013	-0.16741026269847098	0.06247077365118208
1.913453580147164	1.0593426945479198	0.024989965119408913	0.1955853466527245	0.02794761795076793	-0.16820608501658607	0.0586856378132716
1.9227498670306817	1.059594297847356	0.02342276879819048	0.196113326411673	0.026181401945014848	-0.16895160694124983	0.054904509922166916
1.9320473192853604	1.059829487764129	0.021848677911998644	0.19660623603892569	0.024410162362324198	-0.16964696345991062	0.05112731492125619
1.9413453829062477	1.0600482024853783	0.020268250770714636	0.1970640755463775	0.02263434069713899	-0.17029229191184345	0.04735395235246274
1.9506435644797957	1.0602503885025578	0.018682035276707594	0.19748685295500298	0.020854366142981133	-0.17088772958718929	0.04358430159553007
1.9599414357274496	1.0604360001662139	0.01709056784762339	0.1978745833616892	0.019070654563902695	-0.1714334127335891	0.039818219866808266
1.9692385978846287	1.060604998492051	0.015494379273660487	0.19822728645656212	0.017283615212043787	-0.17192947336718709	0.036055556453204136
1.9785346971728324	1.0607573511360253	0.013893991908925497	0.19854498649511498	0.015493647698437776	-0.17237603952270478	0.03229614620539691
1.987829403280747	1.0608930316933143	0.012289923236410047	0.19882771086516954	0.013701146088522418	-0.1727732335054544	0.028539817993112282
1.9971224065783992	1.0610120194490265	0.010682686265789039	0.19907548960260538	0.01190649943029233	-0.17312117145697756	0.024786395553378245
2.0064134047189546	1.061114299049793	0.009072791791784468	0.1992883547452761	0.010110094348314698	-0.17341996267055002	0.02103570261479902
2.015702123072843	1.061199860599605	0.007460744810230513	0.19946634057165055	0.008312311109174271	-0.17366971012531546	0.017287554356725802
2.0249882855210983	1.0612686992107299	0.005847049544183381	0.1996094827059634	0.006513529289769	-0.17387050940574525	0.0135417689075805
2.03427162020232	1.0613208150335787	0.004232208432715885	0.19971781822053172	0.0047141267000056705	-0.17402244899761865	0.009798164725062253
2.0435518639127803	1.0613562132198937	0.0026167213482220677	0.19979138559854584	0.0029144785614814046	-0.1741256103644776	0.006056558527316276
2.052828748594359	1.0613749038177411	0.0010010879341951049	0.19983022455448426	0.0011149601606217387	-0.17418006780139444	0.0023167704480602544
2.0585759743385332	1.0613781077999436	4.086986825357908e-14	0.19983688203957278	2.2638206413627682e-13	-0.17418940212381653	5.174289816056721e-14
