# Supplementary material for: Multi-orbit lunar GNSS constellation design with distant retrograde orbit and Halo orbit combination
Source: Sci Rep. 2023 Jun 22;13:10158. doi: 10.1038/s41598-023-37348-x (PMC10287729; doi:10.1038/s41598-023-37348-x)
Supplement: Supplementary file 1 — Supplementary Information. [file 41598_2023_37348_MOESM1_ESM.zip › supplement materials of the manuscript/Figure 3/Halo Orbit/L2N/308.csv]

Time (TU)	X (LU)	Y (LU)	Z (LU)	VX (LU/TU)	VY (LU/TU)	VZ (LU/TU)
0	1.0538304133696355	0	0.19766884053997436	1.397102096921307e-14	-0.16278952412386644	-1.401920591967863e-13
0.003999141683481194	1.053828920444221	-0.0006510124514110899	0.19766549288153099	-0.0007466209907067323	-0.16278508305229308	-0.0016741909747264548
0.013210791396565558	1.0538141222440154	-0.0021503650267403617	0.1976323086890253	-0.002466266620375623	-0.1627410586325274	-0.005530697893356224
0.022425810320017267	1.0537834708171	-0.003649642955719433	0.19756356592648572	-0.004186135750527092	-0.16264985054544795	-0.00938914333447655
0.03164443480850915	1.0537369524255344	-0.005148448878988814	0.19745921589526594	-0.005905988796845127	-0.16251137480181363	-0.01324999624038119
0.04086663518760657	1.0536745563536867	-0.006646340796925278	0.1973192073544869	-0.007625535524993614	-0.16232553388596335	-0.017113616336833885
0.050092370248172195	1.053596274831197	-0.008142873381652344	0.1971434862906233	-0.009344482438988054	-0.1620922163155879	-0.020980361201516695
0.059321603627670076	1.053502102965788	-0.009637600518064398	0.1969319957017113	-0.011062535708106822	-0.16181129618718373	-0.024850593663884053
0.06855427872780426	1.0533920390381633	-0.01113007112278883	0.1966846761874816	-0.012779396369579284	-0.16148263375773728	-0.0287246718313465
0.07779034489684984	1.0532660843132209	-0.012619833272682596	0.1964014654464426	-0.014494765077461507	-0.16110607453980932	-0.03260296061659475
0.08702972858372213	1.0531242434746333	-0.014106429436074984	0.19608229916694522	-0.01620833661587767	-0.16068145021330055	-0.03648582018712346
0.09627235630940528	1.0529665244283701	-0.015589400079681116	0.19572711049345948	-0.017919804045662027	-0.1602085776067356	-0.04037361617024125
0.10551811663967497	1.0527929390683528	-0.017068277475691482	0.19533583165292978	-0.019628851545482218	-0.15968726051592497	-0.044266704223936214
0.11476688002218997	1.05260350319797	-0.018542588841837845	0.19490839367823765	-0.021335157997256333	-0.15911728895455057	-0.04816543892015886
0.12401847183707096	1.0523982373261505	-0.020011852015351272	0.1944447281009602	-0.023038391932189737	-0.1584984409919081	-0.05207016292806081
0.13327267564455533	1.0521771669913007	-0.021475576009313425	0.1939447675823197	-0.024738212090161627	-0.1578304831424496	-0.055981208883012036
0.14252921341781785	1.0519403236589318	-0.022933257967098566	0.19340844784533037	-0.026434263773986527	-0.15711317245978698	-0.05989889151223095
0.15178771260658674	1.0516877461884293	-0.024384378174320983	0.19283571091187998	-0.028126172873793667	-0.15634626035396046	-0.06382349408795043
0.16104770516536293	1.0514194816765874	-0.025828400243817873	0.19222650695240848	-0.029813545836649857	-0.15552949453802753	-0.06775526830148838
0.17030859630039363	1.0511355872577957	-0.02726476668735199	0.19158079833504285	-0.0314959641869103	-0.15466262391024682	-0.07169442119699476
0.17956960757752158	1.050836133061007	-0.02869289078360164	0.19089856636045502	-0.033172974565398666	-0.15374540705904086	-0.07564109096589641
0.18882976679183616	1.0505212040954865	-0.030112156011015828	0.19017981563498126	-0.034844087466939073	-0.1527776176373637	-0.07959534235545307
0.19808784863317289	1.0501909040144641	-0.03152190820981214	0.18942458281354232	-0.036508767275232015	-0.1517590556722449	-0.08355714081812891
0.20734230052843097	1.0498453600108664	-0.032921446034270364	0.18863294807226014	-0.03816641999310207	-0.1506895626762177	-0.08752631980366969
0.21659119579349886	1.0494847273257368	-0.03431001617801571	0.18780504587705688	-0.03981638629048473	-0.14956903598268909	-0.09150255914183347
0.22583217110171333	1.0491091948198197	-0.03568680684888316	0.18694107840141758	-0.04145793215796809	-0.14839744687969228	-0.09548535607122277
0.2350623169381229	1.0487189931211631	-0.03705093506733105	0.1860413351504861	-0.043090231764013574	-0.14717486746992284	-0.0994739751535279
0.24427811517577086	1.048314401650992	-0.03840144200844695	0.18510621036640196	-0.044712359372143545	-0.14590149495011806	-0.1034674174196958
0.25347536093764744	1.0478957568696192	-0.039737286980004935	0.18413622364747606	-0.04632327913199993	-0.1445776807571032	-0.10746438165870517
0.2626490901746226	1.0474634608582063	-0.04105734331601325	0.1831320418167999	-0.047921836615771936	-0.14320396203536553	-0.11146322694535685
0.27179353656435656	1.0470179889612108	-0.04236039954517827	0.18209449912796805	-0.04950675619678873	-0.14178109154454527	-0.11546194666785925
0.28090212538650783	1.0465598957275137	-0.043645166661123364	0.18102461403053444	-0.05107664542981855	-0.14031006361375892	-0.1194581575949507
0.28996750597850907	1.0460898186173182	-0.04491029133782786	0.17992360120550888	-0.05263000646217764	-0.13879213436482546	-0.1234491050040615
0.298981652552602	1.0456084774089636	-0.04615437872018189	0.17879287393017324	-0.054165259233371524	-0.13722882931581296	-0.1274316974591232
0.30793602462610553	1.0451166690429643	-0.04737602275207188	0.17763403594759308	-0.05568077442061785	-0.1356219370047286	-0.13140256818887652
0.3168217903694038	1.0446152570988123	-0.048573843645802146	0.17644886068515334	-0.057174916119976424	-0.13397348534013434	-0.13535816540887918
0.3256300926831563	1.0441051564865573	-0.04974652887859372	0.17523925887683076	-0.058646090261386764	-0.13228570173782028	-0.13929486357760873
0.3343523246056108	1.043587315021355	-0.050892872601748705	0.1740072382342335	-0.06009279271706573	-0.13056096170636938	-0.14320908145576927
0.34298042707095583	1.043062691125036	-0.05201181478063757	0.1727548530959213	-0.061513658980483894	-0.12880172258128686	-0.1470974133635177
0.35150711748299046	1.0425322333601412	-0.053102467944916354	0.17148415742538403	-0.06290750015190084	-0.1270104607864776	-0.15095673281679448
0.3599260755929397	1.0419968609526151	-0.05416413555966945	0.17019715913242078	-0.06427332996201872	-0.12518960968749834	-0.15478428002631078
0.3682320514450129	1.0414574481844672	-0.05519631812093684	0.16889578265611938	-0.06561037746935708	-0.12334150778371442	-0.1585777167975604
0.37642090983108883	1.0409148125520309	-0.05619870970517356	0.16758183972430477	-0.06691808837732066	-0.12146835727133705	-0.16233515452022468
0.3844895913796846	1.0403697087117802	-0.05717118345480967	0.16625701340105972	-0.06819611241108081	-0.11957220049973617	-0.16605514519213296
0.39243605342398674	1.03982282460916	-0.05811377460358783	0.16492284695446094	-0.06944428743099902	-0.11765490257062389	-0.16973666350880137
0.4002591499569317	1.03927478282936	-0.059026656697697875	0.1635807451352745	-0.07066261422053172	-0.11571815120441838	-0.17337906062718236
0.40795852768154994	1.0387261421137366	-0.05991012069632033	0.16223197576022752	-0.07185123442499829	-0.11376345679286712	-0.176982024625527
0.41553448153749484	1.0381774029706923	-0.06076455049944851	0.1608776813415959	-0.07301040293515242	-0.11179216686554948	-0.18054552107814725
0.4229878421897517	1.0376290122590448	-0.061590403505195596	0.15951888834295486	-0.07414046611028675	-0.10980547723650863	-0.1840697472711849
0.43031986367260966	1.037081368795832	-0.062388192398996664	0.1581565191287619	-0.07524184083476534	-0.10780444721736564	-0.18755508529705253
0.43753213747083075	1.0365348279064062	-0.06315847100985185	0.15679140148870951	-0.07631499834606187	-0.10579001148549731	-0.19100206649397986
0.444626491927311	1.0359897078297482	-0.06390181964018482	0.1554242830021773	-0.07736044658183323	-0.10376299932359855	-0.19441132778228254
0.4516049401625084	1.0354462930745274	-0.06461883653920303	0.1540558380178834	-0.0783787203994988	-0.10172414324966962	-0.19778359014216773
0.45846961115357354	1.0349048395133096	-0.0653101283406409	0.15268667917580875	-0.07937036980948756	-0.09967409460256799	-0.2011196282083547
0.4652227131902156	1.0343655773413756	-0.06597630452722017	0.15131736375537194	-0.0803359534129955	-0.09761343168976319	-0.20442025471772504
0.47186649717153734	1.033828714290541	-0.06661797236014856	0.1499484008123445	-0.08127603214559193	-0.09554266929512535	-0.20768630434249252
0.47840322425516746	1.033294438706405	-0.06723573270474836	0.14858025812792847	-0.08219116396568563	-0.0934622681226955	-0.21091861910362286
0.4848351525862126	1.0327629212176164	-0.06783017804019352	0.147213365691921	-0.08308190147860173	-0.09137263916493117	-0.21411804276321778
0.49116451232362873	1.0322343174482083	-0.06840188962919187	0.1458481219629237	-0.08394878810661281	-0.08927415243748574	-0.21728540911353833
0.497393500436269	1.0317087691665703	-0.06895143676366992	0.1444848962167449	-0.08479235717105911	-0.08716713989178258	-0.22042153979088353
0.5035242674033561	1.0311864061310183	-0.06947937542570158	0.1431240327663548	-0.08561312996754347	-0.08505190130146303	-0.22352723786045164
0.5095589152948837	1.0306673469922223	-0.06998624809744491	0.141765852812397	-0.08641161548447382	-0.0829287065991483	-0.22660328694498325
0.5154994936087954	1.0301517003727916	-0.07047258344936824	0.1404106568032588	-0.0871883098708128	-0.08079779906614801	-0.22965044913040658
0.5213479909276177	1.0296395663061089	-0.07093889578589836	0.13905872780327663	-0.08794369542851745	-0.07865940020558432	-0.23266946059169413
0.5271063428364061	1.0291310362420913	-0.07138568587379339	0.13771033113841788	-0.08867824176757635	-0.07651370882461901	-0.23566103549087417
0.5327764256361612	1.0286261942592425	-0.07181344064189003	0.13636571724879648	-0.08939240512823367	-0.07436090521038946	-0.2386258625422675
0.5383600556650783	1.0281251177714457	-0.07222263339432339	0.13502512326032357	-0.09008662847629709	-0.07220115337032626	-0.24156460437266233
0.5438589976800091	1.0276278773878966	-0.07261372469308068	0.13368877231522006	-0.09076134272861852	-0.07003459969411899	-0.2444779016420004
0.5492749585698422	1.027134538054367	-0.07298716216025188	0.1323568763489848	-0.09141696615063577	-0.06786137718834657	-0.24736636945215862
0.5546095946768749	1.026645158942436	-0.07334338127831541	0.1310296355381402	-0.09205390544634007	-0.06568160437455861	-0.2502306009153095
0.5598645089980463	1.0261597942250227	-0.07368280547304956	0.12970724015122925	-0.0926725556085042	-0.06349538811522187	-0.25307116535396607
0.5650412552359145	1.0256784932014993	-0.07400584667242267	0.12838987066515234	-0.09327330060115976	-0.06130282364253419	-0.25588861014478975
0.5701413368604166	1.0252013008552354	-0.07431290553550204	0.12707769907519992	-0.09385651344927715	-0.059103996582764426	-0.2586834598737342
0.5751662125808996	1.024728257789146	-0.0746043720754002	0.12577088851818152	-0.09442255706823749	-0.05689898219626062	-0.26145621898542476
0.5801172989947571	1.0242594003918397	-0.07488062607120596	0.12446959352540944	-0.0949717847392419	-0.054687845648005114	-0.26420737295111896
0.5849959696320572	1.023794761321978	-0.07514203727015593	0.12317396117129856	-0.09550454017860115	-0.05247064381620873	-0.26693738744511
0.5898035569083853	1.0233343697000148	-0.07538896576219617	0.1218841314319573	-0.09602115793805105	-0.050247425801671436	-0.26964670911468536
0.5945413563511257	1.0228782510585865	-0.07562176245043736	0.12060023687228669	-0.09652196403363918	-0.04801823227928037	-0.272335767663318
0.5992106255216098	1.022426427780052	-0.07584076923406784	0.11932240370457078	-0.09700727599331807	-0.04578309721850707	-0.27500497496716486
0.6038125853285519	1.0219789192903272	-0.07604631932084349	0.11805075218271117	-0.09747740316743288	-0.043542048496551126	-0.2776547255221294
0.6083484282919953	1.0215357415549817	-0.07623873781936562	0.11678539501038407	-0.09793264772552925	-0.041295104990274244	-0.28028540094458343
0.6128193099959889	1.0210969081945012	-0.07641834157312413	0.11552644035931424	-0.09837330393041556	-0.03904228180543488	-0.28289736480187333
0.61722635774413	1.0206624299111817	-0.07658543975175498	0.11427399009590937	-0.0987996591612388	-0.036783587066887405	-0.2854909673647852
0.6215706682969312	1.0202323149657362	-0.07674033395670149	0.11302814100405019	-0.09921199382337316	-0.03451902401579163	-0.28806654406552423
0.6258533118642639	1.019806569026315	-0.07688331856712988	0.11178898421230929	-0.09961058186638172	-0.03224858989586147	-0.2906244176275246
0.6300753314616426	1.019385195461806	-0.07701468089988728	0.11055660590687712	-0.09999569084571361	-0.029972277161579946	-0.293164897482766
0.6342377421127704	1.0189681956430057	-0.07713470138083652	0.10933108808854038	-0.10036758198406065	-0.027690074820051678	-0.2956882790613834
0.6383415362997109	1.0185555686073433	-0.07724365389238808	0.10811250746769137	-0.10072651078828766	-0.025401966321324312	-0.298194846872524
0.6423876847612763	1.0181473111737027	-0.07734180594483696	0.10690093566583617	-0.10107272721664154	-0.023107929818725996	-0.30068487484551876
0.6463771334380181	1.017743418438933	-0.07742941876205138	0.10569644056432456	-0.1014064755230348	-0.020807940634377395	-0.30315862428145085
0.6503108072607898	1.0173438835769553	-0.07750674754126814	0.1044990855979802	-0.10172799469410085	-0.01850196986946789	-0.3056163459968312
0.6541896084388359	1.016948698184626	-0.07757404157653365	0.10330893067858872	-0.10203751841373465	-0.01618998611471976	-0.30805827908472283
0.6580144232919545	1.0165578517497211	-0.07763154452916751	0.10212603048256941	-0.1023352757088817	-0.01387195205594486	-0.310484655054533
0.6617861161948714	1.0161713324230637	-0.07767949445876789	0.10095043666425531	-0.10262149055398712	-0.011547828686716107	-0.3128956938884646
0.6655055349191868	1.0157891266225398	-0.07771812404776673	0.09978219655637005	-0.1028963823817945	-0.009217572702525562	-0.315291607279835
0.6691735065973483	1.0154112195898881	-0.077747660690771	0.09862135476584696	-0.10316016586951102	-0.006881139600202391	-0.31767259590712627
0.6727908452756138	1.0150375947500119	-0.0777683266967766	0.09746795111195321	-0.10341305157548263	-0.004538479477922617	-0.32003885418689504
0.6763583450616132	1.0146682345468525	-0.077780339357164	0.09632202309523027	-0.10365524552479188	-0.0021895419255849547	-0.322390565712059
0.6798767864290967	1.0143031199176227	-0.07778391111126882	0.09518360418507336	-0.10388694973425497	0.00016572750820692322	-0.32472790724674405
0.6833469335169139	1.0139422306909844	-0.07777924964881337	0.09405272495850286	-0.10410836209823027	0.002527385073264437	-0.3270510468528888
0.6867706573324015	1.0135854285304808	-0.07776655254113858	0.09292904344312075	-0.10431974465430066	0.004896271867264868	-0.3293609044793417
0.6901495278204357	1.0132326030728158	-0.07774600427024603	0.09181229944773621	-0.10452132942575156	0.007273079934506122	-0.33165822040572523
0.6934842421114262	1.0128837322863988	-0.07771778519530533	0.09070250916197328	-0.1047132890211596	0.009657924761272597	-0.33394315474008673
0.6967754805065459	1.0125387936436459	-0.07768207155461695	0.08959968746087488	-0.1048957922273285	0.012050922458457026	-0.33621585806132814
0.7000239080662658	1.0121977640481123	-0.07763903558940523	0.08850384762980185	-0.10506900419549844	0.01445219034305518	-0.33847647231547384
0.7032301762457703	1.0118606197512594	-0.0775888456464836	0.0874150010474947	-0.10523308661266635	0.016861847651331786	-0.3407251317864344
0.706394925655091	1.0115273361456185	-0.07753166623789097	0.08633315645742246	-0.10538819790842263	0.01928001722371347	-0.3429619649093596
0.7095187828526804	1.0111978881819794	-0.0774676581919824	0.08525832125822863	-0.10553449315519732	0.021706822714009658	-0.3451870919007881
0.7126023628250143	1.0108722501855822	-0.07739697871582568	0.08419050085837847	-0.10567212426028653	0.024142390068011294	-0.34740062637282115
0.7156462706071756	1.010550395758147	-0.07731978144617001	0.08312969829483571	-0.10580124009199786	0.026586848485822205	-0.3496026763984428
0.7186510983336811	1.010232298160034	-0.07723621661100165	0.08207591543503927	-0.10592198640756091	0.02904032774195032	-0.3517933422803099
0.7216174277130193	1.0099179301168357	-0.07714643106529152	0.08102915229494263	-0.1060345060222658	0.031502959794553184	-0.35397271821344956
0.7245458306570381	1.0096072638175022	-0.07705056835458135	0.07998940697891342	-0.10613893888353472	0.03397487901414448	-0.3561408926538
0.7274368679195796	1.009300271121202	-0.07694876884325676	0.07895667632217859	-0.10623542207398483	0.03645622073268451	-0.3582979472112289
0.730291090957011	1.00899692342009	-0.0768411697390479	0.07793095538706324	-0.10632408993141819	0.03894712249996746	-0.3604439579214051
0.7331090413391819	1.008697191759462	-0.07672790519268194	0.07691223782097546	-0.10640507407727164	0.041447723298004654	-0.36257899471297955
0.7358912503040334	1.008401046940794	-0.07660910640134139	0.07590051616729064	-0.10647850345857407	0.04395816282373334	-0.36470312095879087
0.73863824135937	1.0081084592982017	-0.07648490157854534	0.07489578106187504	-0.10654450446758883	0.04647858353773396	-0.36681639535890553
0.7413505279882308	1.0078193989938669	-0.07635541612586517	0.0738980222008873	-0.10660320092589862	0.04900912833479263	-0.36891887009966107
0.7440286154812127	1.0075338358722556	-0.0762207726278373	0.07290722780443021	-0.10665471417729713	0.05154994193876277	-0.3710105921623486
0.7466730001823454	1.0072517395878653	-0.07608109096005823	0.07192338502017896	-0.10669916311546618	0.05410116994316258	-0.37309160264838076
0.7492841695797458	1.0069730796412533	-0.0759364883620095	0.0709464800176606	-0.10673666423521588	0.056662958604245216	-0.37516193674513504
0.7518626053667895	1.0066978250961467	-0.0757870793336406	0.06997649695900436	-0.10676733171562926	0.059235457618950514	-0.37722162607184684
0.754408778972489	1.0064259450986364	-0.07563297595114678	0.06901341978645595	-0.10679127739753266	0.06181881549738035	-0.37927069504713257
0.7569231543771702	1.0061574086173526	-0.07547428778364428	0.06805723128532355	-0.10680861087025711	0.0644131820499337	-0.38130916302048756
0.7594061893887127	1.005892184346143	-0.07531112187032322	0.06710791270082789	-0.10681943951281797	0.06701870952240621	-0.3833370452380692
0.7618583329685217	1.0056302410272597	-0.07514358295349885	0.06616544486028149	-0.10682386851464983	0.0696355496081071	-0.3853543505883859
0.7642800280316551	1.0053715471884725	-0.07497177335888383	0.0652298072057463	-0.10682200092739041	0.07226385615370218	-0.38736108380046125
0.7666717094617688	1.005116071389938	-0.07479579319103119	0.0643009786546642	-0.10681393769697319	0.07490378283389931	-0.38935724373012676
0.769033805797318	1.0048637820776036	-0.07461574027624344	0.06337893704625334	-0.10679977770109389	0.07755548475178285	-0.39134282466818343
0.7713667387516933	1.0046146476667481	-0.07443171025325429	0.06246365941842509	-0.10677961778296009	0.08021911772510365	-0.39331781586488596
0.7736709236035411	1.004368636531377	-0.07424379660014455	0.06155512194523138	-0.1067535527827587	0.08289483852750723	-0.3952822017778655
0.7759467680345186	1.0041257171581968	-0.07405209078858929	0.060653300485262684	-0.10672167558784772	0.08558280331661902	-0.39723596099279285
0.7781946742431581	1.0038858579496905	-0.07385668216839678	0.059758169834718766	-0.10668407714380589	0.08828316987977228	-0.3991790679406749
0.78041503817819	1.0036490273337297	-0.0736576580806667	0.05886970411010072	-0.10664084649214906	0.09099609657684643	-0.40111149217128694
0.7826082497828938	1.003415193764201	-0.07345510388925029	0.05798787673133601	-0.10659207079774884	0.09372174244762299	-0.4030331984847049
0.7847746921284019	1.0031843258390505	-0.07324910311603702	0.057112660850981836	-0.10653783540263174	0.09646026592379851	-0.40494414608477897
0.7869147430303093	1.0029563921526135	-0.07303973734480593	0.05624402878201596	-0.10647822382286422	0.09921182663773606	-0.40684428991118854
0.7890287749439379	1.0027313613307152	-0.07282708627460549	0.05538195210977471	-0.10641331777443955	0.10197658516126143	-0.40873358048147146
0.7911171540277653	1.0025092021533089	-0.0726112278625165	0.05452640214581276	-0.10634319723093319	0.1047547016074623	-0.4106119629754275
0.7931802413325674	1.002289883449927	-0.07239223825401522	0.053677349514622205	-0.10626794041777197	0.1075463369960086	-0.4124793782144044
0.7952183917462837	1.002073374233102	-0.07217019194170574	0.052834764656028516	-0.10618762387856101	0.11035165165622858	-0.41433576162784125
0.7972319550213138	1.0018596436094902	-0.07194516170672154	0.051998617471848134	-0.10610232246973415	0.11317080641190291	-0.4161810440954663
0.7992212770348477	1.0016486606659805	-0.07171721851635281	0.05116887686291218	-0.10601210932711355	0.1160039642357795	-0.41801515303684283
0.8011866967257905	1.0014403948136745	-0.07148643191450274	0.05034551206670193	-0.10591705602614039	0.11885128576501133	-0.41983800951768124
0.8031285485423307	1.0012348155462498	-0.07125286979427732	0.04952849170420782	-0.10581723250695498	0.12171293254300547	-0.421649530408751
0.8050471623299621	1.0010318924695698	-0.07101659844815582	0.04871778388317156	-0.10571270709930349	0.12458906674554764	-0.42344962821384524
0.8069428625822637	1.0008315953978457	-0.07077768270174949	0.04791335657291466	-0.1056035465879439	0.12747984990267075	-0.42523821028820546
0.8088159691732498	1.0006338942923316	-0.07053618586789072	0.04711517735389754	-0.1054898162006991	0.1303854438113259	-0.4270151794402827
0.8106667969350319	1.0004387593215116	-0.07029216984243819	0.04632321365390179	-0.10537157965930562	0.13330600971525408	-0.42878043344971584
0.8124956563423663	1.0002461608038442	-0.07004569505718797	0.045537432511509934	-0.10524889916322497	0.13624170919806625	-0.43053386563422413
0.8143028533924841	1.000056069234975	-0.06979682053325446	0.04475780067962999	-0.10512183541910401	0.13919270385290347	-0.43227536465726574
0.8160886897620379	0.9998684552851724	-0.06954560389763055	0.04398428460946134	-0.10499044765254473	0.14215915538729493	-0.4340048145987479
0.817853461572677	0.9996832899422036	-0.06929210159935936	0.04321685103854338	-0.1048547937268963	0.14514122337390759	-0.4357220936707539
0.8195974621813226	0.9995005442311683	-0.06903636855214444	0.0424554658304013	-0.10471492995813289	0.1481390697516735	-0.4374270768414695
0.8213209791515365	0.9993201895446113	-0.06877845860680516	0.04170009534030659	-0.10457091137073048	0.15115285354602387	-0.4391196328051967
0.8230242970866616	0.9991421973574052	-0.0685184241751096	0.040950705227478505	-0.10442279149591861	0.15418273555374526	-0.4407996266648059
0.8247076956778918	0.9989665394425512	-0.06825631655502341	0.040207261355389774	-0.10427062255378772	0.15722887479844683	-0.44246691793568227
0.8263714508201235	0.9987931877653263	-0.06799218580025676	0.039469729348732115	-0.10411445538315334	0.16029143031151052	-0.4441213615562087
0.8280158346691877	0.9986221144880175	-0.06772608074280508	0.03873807461066347	-0.10395433945408453	0.16337056111099985	-0.44576280786482436
0.829641114950815	0.9984532920519213	-0.0674580491393872	0.03801226267385857	-0.1037903229567954	0.16646642474530404	-0.4473911018252194
0.8312475551203001	0.9982866931700557	-0.06718813768692546	0.03729225917589395	-0.10362245281576703	0.16957917735300426	-0.449006083092121
0.8328354157766041	0.9981222906897925	-0.06691639181895982	0.03657802926730826	-0.1034507745636238	0.17270897623356607	-0.450607587347414
0.8344049533696483	0.9979600577360759	-0.06664285595192995	0.03586953822969487	-0.10327533249246341	0.1758559772201653	-0.4521954449191863
0.8359564203069473	0.997799967708622	-0.06636757350569786	0.03516675147081266	-0.1030961696701378	0.17902033465777184	-0.45376948079692564
0.8374900657155352	0.997641994211374	-0.06609058680319463	0.03446963421984497	-0.10291332787587441	0.1822022027603065	-0.4553295153159862
0.8390061353863996	0.9974861110663777	-0.0658119371075473	0.03377815158862139	-0.10272684762171153	0.1854017353778131	-0.4568753640184892
0.8405048701893051	0.9973322924840767	-0.06553166494914628	0.03309226933423178	-0.1025367683728072	0.18861908243129152	-0.45840683594695064
0.8419865091412978	0.9971805127551391	-0.06524980959103567	0.03241195249541463	-0.10234312818815139	0.19185439623309733	-0.4599237366875055
0.8434512870890742	0.9970307464956569	-0.06496640948610521	0.03173716648592385	-0.1021459640262812	0.19510782641354443	-0.4614258659192577
0.8448994355356055	0.9968829685687532	-0.06468150215602499	0.031067876753067096	-0.10194531166415731	0.1983795214804951	-0.4629130181696881
0.8463311825635221	0.9967371540987235	-0.0643951242366661	0.030404048847881927	-0.10174120572804454	0.20166962846049102	-0.46438498264877864
0.8477467529818699	0.9965932784620789	-0.06410731147969109	0.02974564839159493	-0.10153367969391061	0.20497829303644194	-0.46584154331244615
0.8491463685802648	0.9964513172675725	-0.06381809872931203	0.029092640990272887	-0.1013227658687349	0.20830565996527597	-0.46728247903735226
0.8505302474168016	0.9963112464339421	-0.06352752009889512	0.028444992599863154	-0.10110849551796924	0.21165187118959222	-0.4687075628009503
0.8518986053086411	0.9961730420442058	-0.06323560868871136	0.027802668861469242	-0.100890898656792	0.2150170692242505	-0.470116563129579
0.8532516537400631	0.9960366805622717	-0.06294239705644845	0.027165636112922713	-0.10067000439707316	0.2184013918663856	-0.47150924185822846
0.8545896020095957	0.9959021386206997	-0.06264791679037737	0.026533860412942464	-0.1004458406292693	0.2218049772377424	-0.4728853562558875
0.8559126561531271	0.9957693931341662	-0.06235219876536053	0.025907308076142336	-0.1002184342111509	0.2252279609522261	-0.47424465783133424
0.8572210196803406	0.9956384212299068	-0.06205527300663871	0.025285945354236873	-0.09998781086163616	0.22867047780454233	-0.47558689300469736
0.8585148921820679	0.9955092003913063	-0.061757169033064746	0.024669739126416405	-0.09975399542550299	0.23213265789699905	-0.4769118015944694
0.8597944712918482	0.995381708265481	-0.06145791543944229	0.02405865599642428	-0.09951701154760882	0.23561463158032958	-0.4782191187466999
0.8610599513368197	0.9952559228020689	-0.061157540230021706	0.023452662961399237	-0.09927688193078538	0.23911652567854835	-0.47950857346888254
0.8623115239008285	0.9951318222004863	-0.06085607071669066	0.022851727171616352	-0.0990336282552842	0.24263846475512726	-0.4807798891260445
0.863549377527653	0.9950093849427123	-0.06055353361746383	0.022255816100079456	-0.09878727125684893	0.24618057004125898	-0.4820327830601467
0.8647736987493094	0.9948885896948374	-0.0602499548308081	0.021664897073679353	-0.09853783054099591	0.24974296215266392	-0.48326696755172116
0.8659846706546245	0.9947694154516992	-0.05994535981150104	0.02107893798819567	-0.09828532488764861	0.25332575675558233	-0.4844821482938468
0.8671824744160065	0.9946518413891527	-0.05963977321761019	0.02049790659676714	-0.09802977195951806	0.2569290687705868	-0.4856780258545522
0.8683672875266734	0.9945358470400946	-0.05933321938204772	0.019921771388622004	-0.09777118869305522	0.26055300687379634	-0.4868542938380575
0.8695392861530193	0.9944214120662892	-0.05902572173567511	0.0193505004717526	-0.09750959081363164	0.26419768035118174	-0.48801064115775333
0.8706986429791441	0.9943085164720535	-0.05871730338692739	0.018784062643957745	-0.09724499332162478	0.26786319229384853	-0.4891467498212972
0.8718455285415783	0.9941971404758797	-0.05840798680139952	0.01822242676731301	-0.09697741022120192	0.2715496434191177	-0.490262296187786
0.8729801107989	0.9940872645546974	-0.05809779393833488	0.017665562000614005	-0.09670685463500671	0.27525713048181133	-0.4913569504758708
0.874102555479918	0.9939788694121893	-0.05778674617985861	0.017113437651046646	-0.09643333874128245	0.2789857471420378	-0.4924303770364875
0.8752130256391998	0.9938719360237256	-0.05747486447696014	0.016566023414519314	-0.09615687390046508	0.28273558223421197	-0.4934822338641816
0.8763116822149333	0.9937664455842936	-0.057162169218728937	0.01602328912287735	-0.09587747053933658	0.28650672134309185	-0.49451217307244755
0.877398683611915	0.9936623795503898	-0.05684868037242417	0.01548520497045736	-0.09559513827411227	0.29029924512324673	-0.4955198404422014
0.8784741859463896	0.9935597196179698	-0.056534417438782646	0.01495174141431236	-0.09530988587076324	0.2941132298287828	-0.49650487560390405
0.8795383432823954	0.9934584477014645	-0.056219399404721725	0.014422869076915767	-0.09502172120070823	0.2979487478809699	-0.4974669122017216
0.880591307132939	0.9933585459827028	-0.05590364491288072	0.013898559013685127	-0.09473065139483418	0.3018058657903342	-0.4984055773944482
0.8816332269166259	0.9932599968685868	-0.055587172151065165	0.013378782505975517	-0.09443668274323612	0.30568464547252555	-0.4993204922335371
0.8826642499351335	0.993162782994532	-0.055269998879878525	0.012863511090933378	-0.09413982071981326	0.30958514388480274	-0.5002112716009974
0.8836845214368005	0.9930668872196509	-0.0549521424342795	0.012352716548087353	-0.09384006998309277	0.3135074129742918	-0.5010775242273295
0.8846941842368936	0.992972292663387	-0.05463361986477886	0.011846371107883433	-0.09353743451004257	0.31745149789009386	-0.5019188523439502
0.8856933793852741	0.9928789826436732	-0.05431444775141707	0.011344447135278378	-0.09323191742128706	0.3214174392279816	-0.5027348522271574
0.8866822458328789	0.9927869407092165	-0.0539946423280893	0.01084691731389662	-0.09292352109857369	0.32540527144293196	-0.5035251138912777
0.8876609203642644	0.9926961506464077	-0.05367421952756908	0.010353754697393405	-0.09261224723002984	0.32941502221952546	-0.5042892210287561
0.888629537803036	0.9926065964607934	-0.053353194937608886	0.009864932623011389	-0.0922980967698474	0.3334467129450462	-0.50502675117255
0.8895882311624037	0.9925182623638596	-0.05303158377103203	0.009380424651680742	-0.09198106990978458	0.3375003590138491	-0.5057372758038968
0.8905371312056748	0.9924311328140766	-0.05270940103410173	0.008900204806058245	-0.09166116624683243	0.3415759676235819	-0.5064203600311011
0.8914763671877538	0.9923451924491135	-0.052386661297818375	0.008424247211220662	-0.09133838455948597	0.3456735405716969	-0.5070755631461812
0.8924060662132923	0.9922604261452811	-0.05206337893529253	0.007952526434487352	-0.09101272304522023	0.3497930711619054	-0.5077024381744322
0.8933263534974409	0.9921768189937664	-0.05173956805588511	0.007485017368642231	-0.09068417925942868	0.3539345449261016	-0.5083005320995131
0.89423735278169	0.9920943562632565	-0.0514152423777947	0.007021695034945654	-0.09035274998833825	0.358097941152685	-0.5088693861580655
0.8951391857300202	0.9920130234550821	-0.0510904154600375	0.006562534903937659	-0.09001843148750777	0.36228322980865046	-0.5094085354830956
0.8960319723559034	0.9919328062646079	-0.05076510057216122	0.006107512692307105	-0.08968121935365919	0.366490373085747	-0.509917509428805
0.8969158308327162	0.9918536905984694	-0.05043931078219755	0.005656604472824071	-0.08934110861942059	0.3707193241425458	-0.5103958315125238
0.8977908778471735	0.9917756625430021	-0.050113058846190786	0.00520978650714701	-0.08899809364264477	0.37497002840799315	-0.5108430196713296
0.8986572281666826	0.9916987084029939	-0.049786357387206145	0.004767035479301023	-0.08865216829843636	0.37924242112133066	-0.5112585861014346
0.899514994943713	0.9916228146743701	-0.04945921880312731	0.00432832835287929	-0.0883033258890523	0.38353642838349566	-0.5116420375103363
0.9003642901325072	0.9915479680075405	-0.04913165512346127	0.0038936421696797374	-0.08795155899480672	0.3878519689055932	-0.5119928753687341
0.9012052234283335	0.9914741553009703	-0.048803678435107925	0.0034629546041903187	-0.0875968599360267	0.392188948259128	-0.5123105955546918
0.9020379035414576	0.991401363588728	-0.04847530041027876	0.0030362433230404335	-0.0872392202732845	0.39654726493750353	-0.5125946889939129
0.9028624374109401	0.9913295801096649	-0.048146532627498045	0.00261348639846265	-0.08687863115903473	0.4009268059693433	-0.5128446414483835
0.9036789305131788	0.9912587922801118	-0.047817386469810166	0.0021946621611076047	-0.08651508323556414	0.4053274480986633	-0.5130599337640448
0.9044874868500027	0.991188987694772	-0.047487873146536366	0.0017797492165817002	-0.08614856666633072	0.40974905733198763	-0.5132400419973546
0.9052882090070066	0.991120154121488	-0.04715800368659155	0.0013687264256686295	-0.08577907113654781	0.4141914888610173	-0.5133844375710016
0.9060811981048749	0.9910522795052038	-0.04682778897538364	0.0009615729391781603	-0.08540658590300289	0.41865458639555436	-0.5134925874178996
0.9068665538433497	0.9909853519638684	-0.04649723975414869	0.000558268184969194	-0.08503109980304378	0.4231381819947803	-0.5135639541606591
0.90764437476717	0.9909193597655763	-0.046166366523519596	0.0001587917406523169	-0.0846526011538656	0.4276420972035393	-0.513597996300565
0.9084147579889845	0.9908542913520074	-0.04583517967488734	-0.00023687651510497404	-0.08427107791073953	0.432166141098317	-0.5135941683614293
0.9091777993747647	0.9907901353223721	-0.045503689427594904	-0.0006287564890200578	-0.08388651760581996	0.436710110960989	-0.5135519210930741
0.9099335949787186	0.9907268803133861	-0.04517190521002364	-0.0010168686014601172	-0.08349890663223562	0.44127380063243377	-0.5134707014680954
0.9106822382251694	0.9906645152360094	-0.04483983689775431	-0.0014012323306088822	-0.08310823169031	0.44585698336489654	-0.5133499530267135
0.91142382109843	0.9906030291740139	-0.04450749432398538	-0.0017818668155992691	-0.08271447924112632	0.45045941829280617	-0.5131891161719437
0.9121584348558962	0.9905424113245075	-0.044174886974625	-0.00215879121471346	-0.08231763515746447	0.45508085447204716	-0.5129876282476432
0.9128861689081957	0.9904826510902507	-0.043842024506519396	-0.0025320241231061545	-0.08191768535224422	0.4597210235102676	-0.5127449240498297
0.9136071120703635	0.9904237379759566	-0.04350891619607583	-0.00290158420746015	-0.08151461513478779	0.4643796470397621	-0.5124604357500352
0.9143213519989807	0.990365661634686	-0.04317557120412065	-0.003267489909838926	-0.08110840953752214	0.46905643287087906	-0.5121335932643324
0.9150289752313289	0.9903084118642493	-0.04284199857152446	-0.0036297594607764792	-0.08069905332499638	0.47375107487046514	-0.5117638245127436
0.915730067113534	0.9902519786125638	-0.04250820726710577	-0.003988410835773739	-0.08028653106791687	0.4784632521042621	-0.5113505557511813
0.9164247119361495	0.9901963519662094	-0.04217420613760226	-0.004343461818226235	-0.07987082709780093	0.4831926293581688	-0.5108932118085738
0.917112993263599	0.9901415221238681	-0.04184000375946913	-0.004694930161203188	-0.0794519253359542	0.487938859071344	-0.5103912161389412
0.9177949934142627	0.9900874794376721	-0.04150560869998605	-0.005042833315344327	-0.07902980963344781	0.49270157747046084	-0.5098439914587679
0.918470793916886	0.9900342143764486	-0.04117102930773593	-0.005387188655822075	-0.07860446352503864	0.49748040737427485	-0.5092509597367464
0.9191404754153214	0.9899817175332074	-0.040836273767332495	-0.005728013427359898	-0.07817587031176934	0.5022749572623695	-0.5086115425434075
0.9198041173726417	0.9899299796479438	-0.04050135025881574	-0.0060653245878228255	-0.07774401328234533	0.5070848188288797	-0.5079251616744097
0.9204617985511249	0.9898789915696459	-0.04016626672864262	-0.006399139046786496	-0.07730887543754775	0.5119095701040347	-0.5071912390382741
0.921113596934838	0.9898287442623582	-0.03983103093504854	-0.0067294736199636895	-0.0768704395625738	0.5167487746660785	-0.5064091970180372
0.92175958935005	0.9897792288341042	-0.039495650653442106	-0.007056344831293185	-0.07642868851379121	0.5216019785283185	-0.505578459285934
0.9223998520620503	0.9897304364905682	-0.039160133379021446	-0.007379769209934066	-0.07598360484815496	0.5264687142899849	-0.5046984504498405
0.9230344605138159	0.9896823585551519	-0.038824486468154305	-0.0076997631520229716	-0.07553517102455796	0.5313484989674062	-0.5037685966949359
0.9236634890449014	0.9896349864897824	-0.03848871729817683	-0.008016342773991578	-0.07508336963845738	0.536240831533077	-0.5027883266121055
0.9242870116411258	0.9895883118379915	-0.038152832877848236	-0.008329524285003144	-0.07462818291907074	0.5411451984612302	-0.5017570704512052
0.9249051010452151	0.9895423262915719	-0.037816840330954025	-0.008639323534288283	-0.07416959340043908	0.5460610665630254	-0.5006742619087942
0.9255178298261	0.98949702161039	-0.03748074632711691	-0.008945756542788707	-0.07370758316872547	0.5509878911914751	-0.49953933673068235
0.9261252690652337	0.9894523897196603	-0.0371445578059509	-0.009248838840147742	-0.07324213487350151	0.5559251055373554	-0.49835173546396944
0.9267274897933324	0.9894084226033647	-0.036808281197664904	-0.009548586178440418	-0.07277323067830269	0.5608721319563095	-0.4971109012291678
0.9273245618710134	0.989365112386481	-0.03647192304754297	-0.009845013968136598	-0.072300853143808	0.5658283727187869	-0.4958162822782543
0.9279165545624423	0.989322451292419	-0.03613548970749531	-0.010138137559864422	-0.07182498482456287	0.5707932144566791	-0.49446733133991955
0.92850353645978	0.9892804316483704	-0.03579898738451336	-0.010427972201764717	-0.0713456083578208	0.5757660273836612	-0.49306350619457145
0.9290855753343636	0.9892390458956065	-0.03546242223409047	-0.010714532961548676	-0.07086270662044952	0.5807461638523297	-0.4916042705016754
0.9296627383159932	0.9891982865762226	-0.03512580026608045	-0.010997834810839713	-0.07037626261999372	0.5857329596916127	-0.4900890938672407
0.930235091649768	0.9891581463498965	-0.03478912749491931	-0.011277892501713538	-0.0698862597372686	0.5907257319391026	-0.4885174529866264
0.9308027010437131	0.9891186179689048	-0.03445240974535395	-0.011554720733384868	-0.06939268147196408	0.5957237816876844	-0.4868888312509749
0.9313656315233014	0.9890796942881068	-0.03411565274413669	-0.011828334076460289	-0.06889551160017654	0.6007263927100694	-0.48520271962036937
0.9319239471196835	0.9890413682858461	-0.033778862316971345	-0.012098746818366056	-0.06839473449512043	0.6057328285231983	-0.4834586181509201
0.9324777115208798	0.9890036330185018	-0.03344204400686887	-0.012365973276146807	-0.06789033459126421	0.610742338064637	-0.48165603458727185
0.9330269872157463	0.98896648167854	-0.03310520360117215	-0.012630027379297968	-0.06738229719981786	0.6157541478773895	-0.47979448766579796
0.9335718362891273	0.9889299075395102	-0.032768346659470295	-0.012890923051423144	-0.06687060783546345	0.6207674691648404	-0.4778735051930867
0.9341123200232831	0.988893903982653	-0.03243147876476124	-0.01314867401502816	-0.06635525262335283	0.6257814941074659	-0.47589262594992365
0.9346484989033954	0.9888584644956487	-0.03209460553185635	-0.013403293792638698	-0.06583621834738676	0.6307953958056621	-0.4738514003758316
0.9351804326664326	0.9888235826685163	-0.03175773258819081	-0.01365479572864083	-0.06531349245646348	0.6358083286527896	-0.47174939109546277
0.9357081800809115	0.9887892522070639	-0.03142086572574354	-0.01390319288446302	-0.06478706333816094	0.6408194261831024	-0.4695861745454212
0.9362317994914455	0.988755466896463	-0.03108401056578066	-0.014148498294437662	-0.06425691983343158	0.6458278061891484	-0.46736133951216896
0.9367513482223306	0.9887222206392269	-0.030747172949927615	-0.014390724684081582	-0.06372305188449126	0.6508325650555534	-0.4650744903044279
0.9372668826727616	0.9886895074475485	-0.03041035889566879	-0.014629884516843118	-0.06318545051144925	0.6558327786030685	-0.4627252472853296
0.9377784585885228	0.9886573214248431	-0.030073574432454266	-0.01486599012129719	-0.06264410759371783	0.6608275047280115	-0.460313246496072
0.9382861308431101	0.9886256567786001	-0.02973682575637484	-0.01509905359021865	-0.06209901615803688	0.6658157813365039	-0.45783814147162005
0.9387899535000636	0.9885945078151764	-0.029400119202827837	-0.015329086811291645	-0.06155017037944833	0.6707966270126735	-0.4552996038453598
0.9392899795756773	0.9885638689530313	-0.02906346141984969	-0.015556101361690472	-0.06099756591110089	0.6757690387518627	-0.45269732549668484
0.9397862614717811	0.988533734694632	-0.02872685909241792	-0.01578010870844314	-0.06044119948130362	0.680731996366367	-0.4500310173006846
0.9402788506108911	0.9885040996475256	-0.02839031920080885	-0.016001120045593575	-0.05988106936362974	0.6856844590287581	-0.4473004119472493
0.9407677973968828	0.9884749585248399	-0.028053849064999827	-0.016219146282440908	-0.05931717550502054	0.6906253650312408	-0.44450526526121986
0.9412531514732693	0.9884463061281198	-0.027717456183200113	-0.016434198164510718	-0.05874951930836609	0.6955536346056058	-0.4416453558050786
0.9417349614075414	0.9884181373643895	-0.02738114846472676	-0.016646286138862695	-0.05817810407606955	0.7004681669923376	-0.4387204877602084
0.9422132750933522	0.9883904472207412	-0.02704493396578315	-0.016855420538270802	-0.05760293461635571	0.7053678448366808	-0.43573048960941574
0.942688139233619	0.9883632307926772	-0.02670882126610833	-0.01706161136110331	-0.0570240179384081	0.7102515292627258	-0.4326752183929141
0.9431595997151054	0.9883364832602997	-0.026372819223157984	-0.01726486844416738	-0.05644136289046847	0.7151180640907782	-0.42955455856143154
0.9436277017029342	0.9883101998814027	-0.026036936916823617	-0.017465201509839264	-0.055854980114002535	0.7199662772869484	-0.42636842235747685
0.944092488916831	0.9882843760300833	-0.02570118418436157	-0.017662619865620285	-0.05526488303415715	0.7247949739644695	-0.42311675589557707
0.9445540046432047	0.9882590071378428	-0.025365570909608018	-0.017857132847203548	-0.054671086675897144	0.7296029474185606	-0.419799533433919
0.9450122910537334	0.9882340887298172	-0.025030107526438788	-0.01804874953691339	-0.054073608599000345	0.7343889726820566	-0.41641676314815307
0.9454673892355082	0.9882096164204885	-0.02469480501567997	-0.01823747879021243	-0.05347246895651631	0.7391518074845814	-0.4129684882327637
0.945919339690595	0.9881855858846345	-0.024359674551638757	-0.018423329454564312	-0.052867689917609845	0.7438901982088824	-0.40945478427301274
0.9463681818535917	0.988161992881373	-0.0240247278692893	-0.01860631017974892	-0.052259296377465764	0.7486028756397173	-0.40587576394394176
0.946813954292139	0.9881388332411407	-0.023689977130377664	-0.01878642951368969	-0.051647315772805374	0.7532885579095915	-0.4022315766235133
0.9472566948165979	0.9881161028580013	-0.02335543485237004	-0.018963695958342987	-0.051031778002466284	0.7579459525666649	-0.3985224085222246
0.9476964402317752	0.9880937977003712	-0.023021114106975188	-0.019138117882322586	-0.05041271584210693	0.7625737549373128	-0.39474848576908966
0.9481332267045747	0.9880719137901235	-0.022687028252674827	-0.019309703680417793	-0.0497901645000568	0.7671706530269594	-0.3909100723055389
0.9485670896151709	0.9880504472084249	-0.02235319105530775	-0.019478461725256458	-0.04916416188235539	0.7717353270461614	-0.3870074719987919
0.9489980634612182	0.9880293940984171	-0.02201961677122527	-0.019644400343091725	-0.04853474879339042	0.7762664495500866	-0.3830410304156936
0.9494261822177058	0.9880087506456813	-0.021686319876879082	-0.019807527964999388	-0.04790196846682764	0.7807626904240609	-0.3790111323472919
0.9498514791277738	0.9879885130869439	-0.021353315235130704	-0.01996785305636989	-0.04726586691205148	0.7852227159306922	-0.3749182043787907
0.9502739867148383	0.9879686777076493	-0.02102061809206046	-0.020125384133790326	-0.04662649294305082	0.7896451901368547	-0.37076271548148226
0.9506937370521623	0.9879492408277218	-0.02068824386861456	-0.020280129876288158	-0.04598389780663976	0.7940287790743633	-0.3665451749308495
0.951110761705777	0.9879301988031641	-0.0203562082055798	-0.02043209911159569	-0.04533813528771278	0.7983721515029739	-0.3622661332182958
0.9515250918031526	0.9879115480218098	-0.020024526908813737	-0.02058130084892122	-0.044689261619171666	0.8026739810178775	-0.3579261816522648
0.9519367577268019	0.987893284915857	-0.019693216195051738	-0.020727744177361684	-0.0440373359784262	0.8069329442990569	-0.35352595586523633
0.9523457899241924	0.9878754059247679	-0.019362292039689893	-0.020871438562154097	-0.043382419215363885	0.8111477309427857	-0.34906612736619635
0.9527522181016093	0.9878579075303965	-0.01903177082140823	-0.0210123935623947	-0.042724575121530245	0.8153170365628049	-0.3445474121315008
0.9531560722355507	0.9878407862124917	-0.01870166849743786	-0.021150619188307376	-0.042063868790709044	0.8194395746357136	-0.3399705593791013
0.9535573814705343	0.9878240384957182	-0.018372001494177476	-0.02128612552182412	-0.04140036838315192	0.8235140666374642	-0.33533636361106434
0.9539561752838722	0.9878076608999605	-0.018042785748662814	-0.021418923117067397	-0.04073414319387213	0.8275392553635302	-0.33064565110416105
0.954352483008974	0.9877916499610548	-0.01771403708660304	-0.021549022832952434	-0.04006526438130497	0.831513901413681	-0.3258992846730547
0.9547463337168215	0.9877760022355249	-0.017385771312732903	-0.021676435793793827	-0.03939380512812378	0.8354367833877818	-0.3210981645794486
0.9551377563446142	0.9877607142952834	-0.017058004096449208	-0.02180117343119056	-0.03871984038296921	0.839306700552316	-0.3162432264383157
0.9555267804579125	0.987745782698766	-0.01673075032028747	-0.02192324771910509	-0.03804344547883144	0.8431224816202203	-0.31133543083843984
0.9559134351733418	0.9877312040339149	-0.016404024969012696	-0.022042670822348724	-0.03736469791621698	0.8468829753055334	-0.306375775726354
0.9562977498489391	0.987716974891959	-0.016077842539799648	-0.022159455309224085	-0.036683676104602866	0.8505870583342042	-0.30136528686867015
0.9566797543210155	0.9877030918603539	-0.015752216824488165	-0.022273614208734985	-0.036000458847097114	0.8542336387467999	-0.2963050134431029
0.9570594784525139	0.9876895515410371	-0.015427161277761996	-0.02238516085942861	-0.035315126048185194	0.8578216525284823	-0.29119603262258037
0.9574369523180926	0.9876763505448053	-0.015102688847095829	-0.022494108953570763	-0.03462775829922558	0.8613500663591676	-0.28603944591465696
0.9578122063304286	0.987663485488469	-0.01477881184996088	-0.022600472558609724	-0.033938436552657464	0.8648178796524666	-0.2808363760509489
0.9581852710755591	0.9876509530022278	-0.014455542101539135	-0.022704266053936224	-0.03324724232429166	0.8682241238029313	-0.27558796780972455
0.958556177883193	0.9876387497124569	-0.014132890405775232	-0.022805504270928246	-0.03255425653128679	0.8715678680551838	-0.27029537844630147
0.9589249581949384	0.9876268722651885	-0.01381086708733082	-0.02290420229576309	-0.03185956055042253	0.8748482142691274	-0.2649597849280889
0.9592916437493607	0.9876153173215275	-0.013489481819555185	-0.023000375503841736	-0.031163235777409478	0.8780642991704707	-0.25958237984651705
0.9596562668290438	0.9876040815519671	-0.01316874339479782	-0.023094039603580526	-0.030465363049998688	0.8812152969221211	-0.2541643661654568
0.9600188599841397	0.9875931616473387	-0.012848659953766797	-0.023185210541448516	-0.029766023063231235	0.8843004169976508	-0.24870695960551345
0.9603794563924484	0.9875825543101178	-0.012529238656035295	-0.023273904570356586	-0.02906529556856678	0.8873189074752533	-0.2432113815832026
0.9607380895313226	0.9875722562667762	-0.012210485957526515	-0.023360138142148743	-0.028363259895233743	0.8902700523305226	-0.2376788624282735
0.961094793243668	0.9875622642678652	-0.011892407542765007	-0.02344392790198561	-0.02765999472171965	0.8931531720777219	-0.23211063879032076
0.961449601912322	0.9875525750854626	-0.011575008159672117	-0.023525290704731687	-0.026955577627510503	0.8959676251243639	-0.22650794926303364
0.9618025500423978	0.987543185526906	-0.011258291984404624	-0.023604243494355574	-0.026250085820277182	0.898712804322987	-0.2208720393474899
0.9621536730389826	0.9875340924162288	-0.010942261916461657	-0.023680803454405208	-0.02554359448602172	0.9013881428465567	-0.21520414747990427
0.9625030062830852	0.98752529262116	-0.010626920400622379	-0.02375498777522944	-0.024836178538069093	0.9039931066841618	-0.20950551818938556
0.9628505856456331	0.9875167830415075	-0.01031226896075089	-0.02382681374554534	-0.024127911501412455	0.9065271983253241	-0.2037773924146158
0.9631964474132979	0.9875085606134955	-0.009998308261123386	-0.02389629870977961	-0.023418865570229545	0.9089899557255706	-0.19802100717364388
0.9635406282205075	0.9875006223136424	-0.00968503816420902	-0.023963460028981736	-0.02270911166188309	0.911380951314565	-0.19223759524643405
0.9638831650805865	0.9874929651601629	-0.00937245769977643	-0.02402831506246619	-0.021998719273376224	0.9136997916684758	-0.18642838327845818
0.9642240950400491	0.9874855862225165	-0.009060565379634782	-0.024090881080250277	-0.02128775712745274	0.9159461146354282	-0.18059459637960273
0.9645634558685273	0.9874784826081611	-0.008749358566961258	-0.024151175368571812	-0.02057629166869813	0.9181195933198623	-0.17473744512817335
0.9649012851854147	0.9874716514832941	-0.00843883427603414	-0.024209215047212646	-0.01986438882076434	0.9202199296706036	-0.16885813933834004
0.9652376211772941	0.9874650900593822	-0.008128988516780147	-0.024265017176891605	-0.019152112426666392	0.9222468584367457	-0.16295787461210023
0.9655725022760717	0.9874587956019059	-0.007819816591749107	-0.02431859867819436	-0.018439524864751887	0.9242001442946637	-0.15703783678644606
0.9659059672588969	0.9874527654302344	-0.007511313007218209	-0.024369976325743045	-0.017726686785235885	0.9260795816351052	-0.1510991991658433
0.9662380545990563	0.9874469969306552	-0.00720347207896347	-0.024419166630244068	-0.017013658456979476	0.9278849901934664	-0.14514313321683228
0.9665688030666774	0.9874414875462323	-0.006896287383775317	-0.024466185917899213	-0.01630049845332618	0.9296162178469987	-0.13917079715086328
0.966898252001727	0.9874362347743242	-0.0065897515102928935	-0.024511050344935396	-0.015587263019271129	0.9312731410432782	-0.13318333008888594
0.9672264404606389	0.9874312361820012	-0.006283856858754116	-0.02455377575927	-0.01487400788229488	0.9328556595413042	-0.1271818667685048
0.9675534079934976	0.9874264893946997	-0.005978594925992288	-0.024594377790734805	-0.014160786546265234	0.9343636995428557	-0.12116752279646828
0.9678791935594366	0.9874219921132152	-0.005673957326093042	-0.024632871699210145	-0.013447652634265308	0.93579720783202	-0.11514141398721674
0.9682038371592134	0.9874177420914299	-0.005369934274420598	-0.024669272558757005	-0.01273465630614158	0.9371561583686965	-0.10910462574849596
0.9685273781041839	0.9874137371614354	-0.005066516215319886	-0.024703595036317888	-0.01202184803162481	0.9384405437769864	-0.10305824459116385
0.9688498560203536	0.9874099752202975	-0.004763692893894884	-0.024735853498838948	-0.011309276385861353	0.9396503790332029	-0.09700333917911043
0.9691713102932078	0.9874064542376105	-0.004461453887416768	-0.024766061942538314	-0.010596989267593103	0.9407856985050504	-0.09094097035419665
0.9694917806698962	0.9874031722492156	-0.004159788050897075	-0.02479423404096872	-0.009885032566177895	0.9418465574244496	-0.0848721795193174
0.9698113066333938	0.98740012736473	-0.003858684116963468	-0.024820383074784114	-0.009173451549174831	0.942833028904953	-0.07879800017909738
0.9701299278596351	0.987397317763215	-0.003558130277811043	-0.024844521963460413	-0.008462289853028921	0.9437452047785276	-0.07271944909932487
0.9704476836897903	0.9873947416984036	-0.003258114695122484	-0.02486666321513315	-0.00775159066762159	0.944583193336925	-0.06663753620190022
0.9707646138497147	0.9873923974928701	-0.0029586248338732456	-0.024886818971627894	-0.007041395140070685	0.9453471206615877	-0.060553250711599914
0.9710807575151089	0.9873902835457163	-0.00265964835805481	-0.024905000937545677	-0.006331744479640684	0.946037127561334	-0.05446757898635472
0.9713961537985818	0.9873883983282556	-0.0023611726844617775	-0.024921220412698297	-0.005622678886634399	0.9466533704166356	-0.048381495194646275
0.97171084192731	0.9873867403832682	-0.002063184827566146	-0.024935488294100923	-0.004914237168920076	0.9471960208739784	-0.0422959578607957
0.9720248610728074	0.9873853083264497	-0.0017656715737045547	-0.024947815059305576	-0.004206457142150069	0.947665264829629	-0.03621191314974978
0.9723382501926462	0.9873841008470687	-0.0014686196446479377	-0.02495821075673746	-0.003499376007889006	0.9480613016777313	-0.03013029799099167
0.9726510479917824	0.9873831167075973	-0.0011720157481539617	-0.02496668500510872	-0.0027930304648334224	0.9483843439052538	-0.024052040926263327
0.9729632930128417	0.9873823547428836	-0.0008758465061583935	-0.024973246996978123	-0.002087456529461705	0.9486346168483283	-0.01797806046483559
0.973275023733391	0.9873818138596775	-0.0005800983761036359	-0.024977905499515514	-0.0013826893406571517	0.9488123583460855	-0.011909263304245247
0.9735862786763536	0.9873814930365342	-0.00028475755968021093	-0.02498066885221478	-0.0006787629349759112	0.948917818282251	-0.00584654230451063
0.9738970957967138	0.9873813913241447	0.000010189401650973515	-0.024981544961161593	0.000024288340016030978	0.94895125799987	0.00020921141842474705
0.9742075131355868	0.9873815078439775	0.0003047562337539388	-0.024980541308052003	0.0007264312780028363	0.9489129502844424	0.006257121072469411
0.9745179649809489	0.9873818423544738	0.0005993327949526421	-0.02497766007105095	0.0014285295904669518	0.9488029928227265	0.012304038617860395
0.974828834557781	0.9873823956884439	0.0008942603753595891	-0.02497289435752054	0.0021313309330874804	0.9486211644405008	0.018355813826002806
0.975140159294638	0.9873831687390612	0.0011895519487064082	-0.024966236940500687	0.0028347999399759276	0.9483672588564176	0.024411548090802152
0.9754519769989135	0.9873841624695678	0.001485220662758054	-0.024957680177622	0.003538901248713398	0.9480410818961337	0.03047033922292442
0.9757643255299288	0.9873853779130309	0.0017812795161683396	-0.02494721601592377	0.004243598738085345	0.9476424519889353	0.03653127498066075
0.9760772429610681	0.9873868161731164	0.002077741499171639	-0.024934835988115273	0.00494885587157297	0.9471712003413792	0.04259343612688981
0.9763907677700958	0.9873884784256872	0.002374619760492045	-0.02492053120196376	0.0056546361026651734	0.9466271708531678	0.04865590001296365
0.9767049377341795	0.9873903659129473	0.002671926548094018	-0.024904292394033245	0.006360900367130912	0.9460102224816288	0.054717719158390764
0.9770197917815806	0.987392479953776	0.0029696749492148827	-0.024886109844308633	0.007067611229876912	0.9453202263180358	0.06077795698981342
0.977335368407676	0.9873948219351808	0.003267877377671931	-0.024865973453519135	0.007774729301457932	0.944557068850495	0.06683565720115535
0.9776517061881077	0.987397393314797	0.0035665460471392832	-0.0248438727255876	0.008482214377422852	0.9437206516168236	0.07288985369575059
0.9779688440303791	0.9874001956231376	0.0038656931957026207	-0.02481979675247644	0.009190025984251608	0.9428108909520696	0.07893957541278655
0.9782868204843583	0.987403230457574	0.004165330422706661	-0.024793734270286496	0.009898121825877123	0.9418277204260181	0.08498383321929906
0.9786056746712258	0.9874064994905302	0.004465469552421159	-0.02476567359344294	0.010606459844352578	0.9407710886694526	0.09102163770698059
0.9789254458483001	0.9874100044661657	0.004766122210260519	-0.02473560264801221	0.011314997233247252	0.9396409609463036	0.0970519909348039
0.9792461727181861	0.9874137471921133	0.005067299161836612	-0.024703509047547298	0.012023688902503712	0.9384373223013784	0.10307387359754173
0.9795678942700374	0.9874177295477617	0.005369011093264266	-0.024669380027125917	0.01273248934296152	0.9371601753640736	0.10908626115751599
0.979890649528388	0.9874219534814094	0.005671268363242379	-0.0246332024731119	0.01344135206546597	0.9358095417463326	0.11508811931393016
0.9802144775653684	0.9874264210100531	0.0059740810033709225	-0.024594962930464474	0.014150229627682892	0.9343854625819484	0.1210784044990509
0.9805394174137286	0.9874311342177325	0.006277458626100542	-0.024554647622577763	0.01485907344674553	0.932887999516885	0.12705606258382832
0.9808655079279676	0.9874360952526743	0.006581410285452783	-0.02451224248149562	0.01556783350595027	0.9313172360604092	0.133020026730601
0.9811927880461919	0.9874413063303448	0.006885944712048563	-0.02446773312772726	0.016276458937361956	0.9296732770451436	0.13896922264490927
0.9815212967171398	0.9874467697319083	0.007191070235281881	-0.02442110488954742	0.016984897873578632	0.9279562495373531	0.1449025676658805
0.9818510724425134	0.9874524877955458	0.0074967943502731145	-0.02437234288324239	0.01769309648144394	0.9261663059527162	0.150818963066978
0.9821821541002115	0.9874584629293799	0.0078031244742544845	-0.0243214319091221	0.01840100075723465	0.9243036203673565	0.1567173094837665
0.9825145803100357	0.9874646976000228	0.008110067349906604	-0.024268356555646235	0.019108555183049443	0.9223683924611242	0.16259649607853616
0.982848389076376	0.9874711943239015	0.008417628711261324	-0.024213101279573542	0.01981570200817273	0.9203608504932576	0.16845539508002969
0.9831836187338617	0.9874779556837892	0.008725814151255317	-0.024155650271710266	0.02052238329681996	0.9182812464430792	0.17429287927619402
0.983520307480146	0.9874849843193355	0.009034628683805319	-0.024095987544169608	0.02122853996434742	0.9161298592073948	0.1801078144634998
0.9838584925595931	0.9874922829079431	0.0093440759931613	-0.024034097099094733	0.02193411011938345	0.9139070006217102	0.18589904637598104
0.9841982120075837	0.9874998542001435	0.00965416002938737	-0.023969962634998603	0.02263903276394997	0.9116130047997145	0.19166543167184993
0.9845395028199844	0.9875077009788905	0.009964883330154887	-0.023903567898534407	0.023343244021952626	0.9092482406455018	0.19740580752574835
0.9848824023824245	0.9875158260894901	0.010276248324944628	-0.02383489643735676	0.02404668016669998	0.9068131028234191	0.20311901701564994
0.9852269471971989	0.9875242324086732	0.010588256175554492	-0.023763931868204607	0.024749275055217086	0.9043080210740031	0.20880388882669793
0.9855731737418639	0.9875329228625439	0.01090090755855961	-0.023690657731300926	0.025450961966444616	0.9017334547367191	0.21445925287829581
0.9859211182619887	0.987541900420265	0.011214202477259507	-0.023615057550042763	0.026151673238929602	0.8990898945417615	0.22008393800410384
0.9862708164291536	0.9875511680832448	0.011528139956710792	-0.02353711492810274	0.026851339658151976	0.8963778656063481	0.22567676772699682
0.9866223037974575	0.9875607288948846	0.01184271845872496	-0.02345681347321878	0.02754989145570823	0.8935979243081266	0.23123656898684228
0.9869756152585194	0.9875705859239484	0.01215793539803402	-0.023374136942687144	0.028247257304721097	0.890750662817347	0.2367621648446678
0.9873307857022184	0.9875807422805514	0.012473787739071426	-0.023289069114634867	0.02894336571746373	0.8878367040646603	0.24225238632991344
0.9876878495527174	0.9875912011015751	0.012790271586851486	-0.023201593915866986	0.02963814420962856	0.8848567055303144	0.2477060665144564
0.98804684062901	0.9876019655439935	0.01310738207295365	-0.023111695482571366	0.03033151913022875	0.8818113605840192	0.2531220399812406
0.9884077922883735	0.9876130387864049	0.013425113493602994	-0.023019358152026794	0.03102341604631882	0.8787013973972568	0.2584991466597833
0.988770737916152	0.987624424042155	0.013743459749262653	-0.02292456635785654	0.03171376077350409	0.8755275746052046	0.2638362405744208
0.9891357098790436	0.9876361245247101	0.014062413435303954	-0.02282730492279975	0.03240247747588143	0.8722906902473203	0.2691321758821735
0.9895027405238519	0.9876481434764012	0.014381966731272209	-0.02272755882306543	0.03308949067515927	0.8689915728904434	0.2743858232168313
0.9898718620741389	0.9876604841640833	0.014702111317342862	-0.022625313228744066	0.033774725132164625	0.8656310820491119	0.27959606940735243
0.990243105765585	0.9876731498481437	0.01502283763689553	-0.022520553763958197	0.034458104342204636	0.8622101156762164	0.28476180678628227
0.9906165026429945	0.9876861438063769	0.015344135604520075	-0.022413266311556015	0.035139552131677965	0.8587296025599507	0.2898819461496479
0.9909920835150349	0.987699469330976	0.015665994578015353	-0.022303437041011388	0.035818992662588214	0.8551905021058299	0.29495541744441317
0.9913698789288514	0.9877131297260834	0.015988403348768002	-0.02219105243128392	0.036496350476112174	0.8515938038925392	0.2999811707477046
0.9917499186693226	0.9877271282875872	0.016311349730106322	-0.022076099438906448	0.03717154969705029	0.8479405317690911	0.3049581710723577
0.9921322324300393	0.9877414683252613	0.0166348211464953	-0.021958565317241982	0.037844515339518124	0.8442317367298985	0.30988540874558135
0.992516849815254	0.9877561531618766	0.01695880464615636	-0.0218384376257591	0.03851517338434344	0.8404684959403792	0.3147619005025524
0.9929037998215604	0.9877711861119541	0.017283286478649167	-0.021715704405072644	0.03918344996009614	0.8366519168658315	0.3195866841017048
0.9932931114503994	0.9877865705035288	0.017608252626484407	-0.021590353999573885	0.03984927249877792	0.8327831303019798	0.32435882729295273
0.9936848135788937	0.9878023096723437	0.017933688708229693	-0.0214623751059025	0.04051256957807772	0.8288632905272918	0.3290774271077076
0.9940789346853385	0.987818406949566	0.01825957976493856	-0.02133175687313227	0.04117327053169249	0.8248935769402329	0.333741607555991
0.9944755033347408	0.9878348656802362	0.018585910677317234	-0.021198488752866236	0.0418313063398242	0.8208751880311776	0.3383505263724803
0.9948745478112367	0.987851689207415	0.01891266587459534	-0.021062560627849905	0.042486609073467796	0.8168093438591225	0.342903371445023
0.9952760966773943	0.9878688808948929	0.01923982980575405	-0.020923962628146487	0.04313911287170771	0.81269727910563	0.3473993679335625
0.9956801784782907	0.9878864441146613	0.019567386705565345	-0.020782685232647292	0.04378875349047707	0.8085402447565448	0.3518377753132116
0.9960868216232021	0.9879043822411362	0.01989532051079483	-0.02063871931490344	0.04443546815955876	0.8043395080191814	0.356217886629244
0.996496054802262	0.987922698669061	0.02022361520747174	-0.02049205599870643	0.04507919628550668	0.800096346694233	0.36053903343443633
0.9969079068776613	0.9879413968090136	0.020552254749361027	-0.020342686694159028	0.045719879294913085	0.7958120489235011	0.3648005847542049
0.997322406847655	0.9879604800858784	0.020881223036691998	-0.020190603109455037	0.04635746059692792	0.7914879122062588	0.3690019468611542
0.9977395841888878	0.9879799519549717	0.021210504193476497	-0.020035797122130633	0.046991886118171546	0.7871252384671027	0.3731425667516634
0.9981594687733495	0.987999815899217	0.02154008250271726	-0.01987826080211449	0.047623104162692186	0.7827253335533138	0.37722193104596796
0.9985820904708824	0.9880200754108324	0.021869942098772837	-0.019717986556704554	0.04825106481281368	0.7782895100738412	0.3812395619832186
0.9990074799518542	0.9880407340301836	0.02220006759882369	-0.019554966822660964	0.048875721120285515	0.7738190776741597	0.3851950248955102
0.999435668301385	0.9880617953288237	0.022530443798286493	-0.01938919420158058	0.04949702849628845	0.7693153457876268	0.38908792394983066
0.9998666869343827	0.9880832629061533	0.02286105560630691	-0.019220661486327933	0.050114944567476054	0.7647796232846787	0.39291790096673274
1.0003005682736297	0.988105140424472	0.023191888563388423	-0.019049361386731096	0.05072943011212836	0.7602132101262612	0.39668464084553523
1.0007373451315276	0.9881274315799583	0.023522928360554557	-0.018875286759215775	0.05134044812090165	0.7556174027034323	0.40038786526277736
1.0011770507568098	0.9881501401059035	0.023854160874534028	-0.01869843058189979	0.051947963832515175	0.7509934922277063	0.4040273325267413
1.0016197195267067	0.9881732698100263	0.02418557268313725	-0.01851878566564324	0.05255194563740826	0.7463427563839012	0.40760284248886414
1.0020653860960844	0.9881968245322563	0.024517150416554296	-0.018336344984976313	0.053152363842434255	0.7416664672642023	0.41111422859683017
1.0025140861835071	0.9882208081874067	0.02484888133851344	-0.01815110134879742	0.05374919168478211	0.736965882151226	0.4145613633499468
1.0029658561800903	0.9882452247466676	0.025180753042999188	-0.017963047547090744	0.05434240472796467	0.7322422467318027	0.41794415410825725
1.003420733422402	0.988270078254149	0.02551275364478334	-0.017772176226425865	0.05493198115168534	0.7274967914042287	0.42126254412564285
1.0038787559310483	0.9882953728146904	0.025844871575723318	-0.017578479987318225	0.05551790133394463	0.7227307332353012	0.4245165095119524
1.0043399625965503	0.9883211126058106	0.026177095709373963	-0.017381951295915188	0.05610014801974555	0.7179452732975679	0.42770605953733964
1.0048043932808437	0.9883473018854911	0.026509415419846517	-0.01718258242893297	0.0566787063660414	0.7131415949661075	0.4308312361609119
1.0052720886194362	0.9883739449831329	0.02684182042544868	-0.016980365547178765	0.057253563610809646	0.7083208653750233	0.4338921115158118
1.0057430900316282	0.98840104630182	0.027174300784183	-0.01677529268239656	0.05782470901226225	0.7034842347541004	0.436888786920241
1.0062174400934623	0.9884286103417647	0.027506847142182936	-0.016567355564873917	0.0583921342178787	0.6986328321160635	0.4398213940896259
1.0066951820615058	0.9884566416749144	0.027839450381975977	-0.01635654582103416	0.058955832602078914	0.6937677697222606	0.44269009093401895
1.007176360235868	0.9884851449678499	0.02817210186261362	-0.01614285480600989	0.0595157996207053	0.6888901389862313	0.44549506269234584
1.0076610196011515	0.9885141249624876	0.028504793155161225	-0.015926273754286346	0.060072032307879296	0.6840010137939985	0.44823651867519504
1.008149206157032	0.9885435864973494	0.028837516256935425	-0.015706793625875314	0.0606245295830377	0.679101446860762	0.45091469311751825
1.0086409670952836	0.9885735345204965	0.02917026369241802	-0.015484405017325372	0.06117329235698251	0.6741924677634148	0.4535298449053602
1.0091363497860921	0.9886039740295026	0.029503027811948555	-0.015259098613769997	0.061718322321718935	0.6692750928666611	0.45608225111306294
1.009635402994007	0.9886349101468928	0.029835801601548254	-0.015030864634516403	0.062259623237331564	0.664350313003506	0.4585722124999577
1.0101381763628896	0.9886663480907973	0.030168578315358897	-0.014799693058803484	0.06279720026891199	0.659419098544158	0.46100004961753366
1.0106447201625846	0.9886982931604616	0.030501351294571294	-0.01456557373861633	0.06333105964661831	0.6544824017798669	0.4633661006438154
1.0111550855188824	0.9887307507517703	0.030834114107795917	-0.014328496290475766	0.06386120884834384	0.6495411545793295	0.4656707216196306
1.0116693245453348	0.9887637263671505	0.03116686062138708	-0.0140884500303444	0.06438765666282446	0.6445962671037533	0.467914286068522
1.0121874900598153	0.9887972255988937	0.031499584800280776	-0.013845424102504531	0.0649104128265204	0.6396486305573724	0.4700971828034381
1.0127096358227041	0.9888312541456763	0.03183228084837628	-0.013599407366324407	0.06542948820187494	0.6346991149246018	0.4722198160934958
1.0132358163083917	0.9888658177990093	0.0321649430480289	-0.01335038850174604	0.06594489448220589	0.6297485712066377	0.47428260384763465
1.0137660866369258	0.9889009224395839	0.032497565706470104	-0.013098356041782635	0.0664566440713955	0.6247978320958614	0.47628597661335137
1.0143005032474324	0.9889365740830496	0.03283014356414324	-0.01284329805139534	0.06696475067063369	0.6198477057969646	0.47823037929928935
1.0148391225176963	0.98897277878923	0.03316267092024396	-0.012585202785084373	0.06746922790011986	0.6148989889635736	0.48011626531389
1.0153820020480253	0.9890095427482185	0.03349514242444761	-0.012324058076415064	0.06797009047835847	0.6099524548545419	0.4819441006439033
1.0159292003368567	0.9890468722602	0.033827552857639845	-0.012059851491463386	0.0684673538443746	0.605008856559492	0.48371436181860544
1.0164807764944455	0.9890847737168798	0.034159896945264744	-0.011792570467832638	0.06896103384272409	0.600068929754986	0.4854275342785257
1.0170367901397417	0.9891232535947508	0.03449216928832236	-0.011522202367716087	0.069451146593629	0.5951333937212365	0.48708411152070125
1.0175973019517341	0.989162318493807	0.03482436468382048	-0.011248734212298571	0.0699377089362059	0.5902029465894659	0.48868459616432297
1.0181623729197247	0.9892019750862108	0.03515647766757883	-0.01097215304895075	0.07042073772530642	0.5852782721540476	0.49022949715126163
1.0187320652065244	0.9892422301771117	0.03548850301541462	-0.01069244553255242	0.07090025053618539	0.5803600324707624	0.49171933163180986
1.0193064413434438	0.9892830906488493	0.035820435259040107	-0.010409598321967984	0.07137626493102378	0.5754488750849788	0.4931546221852363
1.0198855647383616	0.9893245634971631	0.036152268975024174	-0.010123597834429133	0.07184879885232824	0.5705454288059443	0.4945358976784263
1.0204694992754435	0.9893666558031287	0.03648399854514587	-0.009834430446223086	0.07231787025450287	0.5656503073189393	0.49586369177899664
1.0210583098538437	0.9894093747722792	0.03681561845521459	-0.009542082229976425	0.07278349750361818	0.5607641048497982	0.49713854373381594
1.0216520620156	0.9894527277084904	0.037147123071956355	-0.009246539141907836	0.07324569903477354	0.5558873995514738	0.4983609969895408
1.022250821785383	0.9894967220024088	0.037478506547713994	-0.0089477871062912	0.07370449319949214	0.5510207549938444	0.4995315984743208
1.0228546561044685	0.9895413651634839	0.037809763054519684	-0.00864581180362138	0.07415989857029238	0.5461647168217574	0.5006508990623282
1.0234636325968578	0.989586664803328	0.03814088664416454	-0.008340598791066262	0.07461193372333526	0.5413198149252771	0.5017194526528135
1.0240778194950646	0.9896326286303911	0.038471871200915074	-0.008032133544395331	0.07506061715479836	0.5364865642431603	0.5027378156639822
1.024697285811155	0.9896792644629262	0.0388027105269367	-0.0077204013769347785	0.07550596737837661	0.5316654636322339	0.5037065469554511
1.0253221014951779	0.9897265802414258	0.039133398416291855	-0.007405387364011212	0.07594800300314421	0.5268569949244463	0.5046262076515429
1.0259523367144194	0.9897745839742841	0.03946392826558084	-0.0070870767111755216	0.07638674219486527	0.5220616287198221	0.5054973597214121
1.026588062856048	0.9898232838139294	0.03979429359695379	-0.006765454253691514	0.0768222033578248	0.5172798169162263	0.5063205671122243
1.027229352012115	0.9898726880183051	0.04012448777469917	-0.006440504720716693	0.07725440473620367	0.5125119969807637	0.5070963946019607
1.0278762769524017	0.9899228049488685	0.04045450398450582	-0.006112212754469756	0.07768336437183063	0.5077585923892236	0.5078254074656934
1.0285289110936342	0.9899736430682053	0.040784335211839606	-0.005780562931456364	0.0781091000623064	0.5030200130773556	0.5085081711642478
1.0291873289684283	0.990025210976782	0.04111397447036838	-0.005445539529451779	0.07853162964004727	0.49829665231229314	0.5091452515232375
1.0298516058542468	0.9900775173845325	0.041443414602684345	-0.005107126721038948	0.07895097069699021	0.4935888897238519	0.5097372139932643
1.0305218176394688	0.9901305711002877	0.041772648207657866	-0.0047653086477256554	0.07936714047990838	0.48889709249135704	0.5102846232830284
1.0311980412244093	0.9901843810635175	0.04210166783075637	-0.0044200692213174995	0.07978015611884626	0.48422161278373604	0.5107880434414195
1.0318803542862858	0.9902389563260285	0.042430465838265895	-0.004071392249366711	0.08019003445326972	0.4795627897206659	0.511248037373886
1.032568835657538	0.9902943060824773	0.04275903458958973	-0.0037192612476348043	0.08059679223290747	0.4749209471004365	0.5116651668243145
1.0332635647785522	0.9903504396267898	0.043087366163922974	-0.0033636597257416427	0.0810004457641618	0.470296397440772	0.5120399917510828
1.033964622258427	0.990407366397411	0.04341545261833238	-0.003004570906503909	0.08140101121745633	0.46568943850114214	0.5123730704252746
1.0346720892579	0.9904650959275175	0.043743285687423326	-0.002641978048102092	0.08179850424708561	0.4611003576778986	0.512664958877698
1.0353860483443686	0.9905236379147132	0.04407085717226237	-0.002275864012429648	0.08219294045363294	0.45652942671899266	0.5129162110626875
1.0361065829621205	0.990583002178345	0.04439815868015984	-0.0019062115428606617	0.0825843350536968	0.4519769055577261	0.5131273783622194
1.0368337775035517	0.9906431986653861	0.04472518164811376	-0.0015330032345108003	0.082972702898679	0.4474430421516131	0.5132990094198062
1.0375677174752838	0.9907042374643525	0.0450519174065528	-0.0011562214558232821	0.08335805854007787	0.44292807177190535	0.5134316499768883
1.0383084893046526	0.9907661287894426	0.045378357081136966	-0.0007758484548805619	0.08374041610296093	0.4384322185375077	0.5135258426328444
1.0390561805962937	0.9908288830020454	0.04570449169533655	-0.0003918662348454982	0.08411978939726315	0.4339556941705315	0.5135821267028067
1.0398108801373454	0.9908925106115447	0.0460303121583808	-0.000004256558590957622	0.08449619189246375	0.4294986983456187	0.5136010380098223
1.0405726776009907	0.9909570222504771	0.04635580912511622	0.0003869988915001605	0.08486963654671449	0.4250614207788392	0.5135831087059861
1.0413416650273868	0.9910224288004805	0.0466809736116433	0.0007819192663389817	0.08524013650106912	0.4206440330269044	0.5135288670251612
1.0421179353049301	0.991088741264671	0.04700579632346135	0.001180523761927736	0.08560770429317907	0.4162466978598318	0.5134388370610382
1.0429015815094382	0.9911559707103456	0.047330267377476906	0.0015828312718393976	0.08597235154399743	0.411869573137804	0.5133135388239689
1.0436926984958514	0.9912241284046782	0.04765437695938359	0.001988861196203564	0.08633408969780301	0.4075128030553544	0.5131534879660062
1.044491382081415	0.9912932257450265	0.04797811496853094	0.002398633013692646	0.08669292961353652	0.40317652311009256	0.5129591957462414
1.045297729290413	0.991363274279818	0.04830147110779923	0.002812166398430549	0.08704888166089056	0.3988608590393932	0.5127311688905108
1.0461118386194845	0.9914342857317043	0.04862443497547761	0.003229481347006583	0.08740195581462433	0.39456592575455574	0.512469909395611
1.0469338099829542	0.9915062719931345	0.04894699602571312	0.0036505981409610602	0.08775216160271071	0.3902918280379063	0.51217591440727
1.0477637443755328	0.9915792450968413	0.04926914342158905	0.004075537164420638	0.08809950794110463	0.3860386626414798	0.5118496762411212
1.0486017444094327	0.9916532172628988	0.04959086623094718	0.004504319169462697	0.08844400334096283	0.3818065158408064	0.5114916820969966
1.0494479139230253	0.99172820086439	0.04991215325826861	0.004936965065606595	0.08878565572160164	0.37759546580405634	0.5111024141178201
1.0503023586309201	0.9918042084850148	0.0502329932756421	0.005373496241803259	0.08912447265102373	0.37340557970830257	0.5106823490091689
1.0511651851787362	0.9918812528352292	0.0505533746486751	0.005813934072560447	0.08946046094407464	0.36923691877751763	0.5102319584068806
1.0520365021790425	0.9919593468442971	0.05087328570968212	0.006258300436282439	0.08979362705261303	0.3650895335411045	0.50975170830557
1.0529164190365592	0.9920385035551035	0.0511927143073765	0.006706617104661206	0.09012397659078926	0.36096346981332195	0.509242059628421
1.05380504758552	0.9921187362709244	0.05151164838951185	0.007158906565993694	0.09045151493701663	0.35685876127270927	0.5087034672600075
1.0547025008099387	0.9922000584405363	0.05183007551642012	0.007615191360740397	0.09077624672437332	0.35277543588689214	0.5081363807089817
1.0556088932696825	0.9922824836961293	0.05214798300118766	0.008075494286825576	0.09109817598433372	0.34871351420586344	0.5075412438402
1.0565243410095004	0.9923660258447047	0.05246535786148604	0.008539838341205494	0.09141730609574512	0.3446730100848524	0.5069184949081011
1.057448962007146	0.9924506989086674	0.052782186957568505	0.009008246934508992	0.09173363992105686	0.3406539290334645	0.50626856622623
1.0583828758869651	0.9925365170995676	0.05309845687252364	0.009480743732320482	0.09204717968205635	0.3366562698511755	0.5055918843266695
1.0593262038707176	0.9926234948131164	0.053414153878716175	0.009957352617118241	0.09235792692518588	0.33268002514309974	0.5048888699877736
1.0602790689530261	0.9927116466448355	0.05372926397956707	0.010438097763470282	0.09266588256157243	0.3287251808795483	0.5041599381014218
1.0612415959392132	0.9928009873931429	0.05404377290280878	0.010923003642986968	0.09297104685830292	0.32479171656910893	0.5034054976365447
1.0622139111232922	0.9928915320288448	0.05435766597774557	0.011412094847996136	0.09327341931855951	0.3208796068694727	0.5026259518985436
1.0631961430157337	0.9929832957621766	0.054670928353163825	0.011905396443336342	0.09357299889136424	0.31698881893938136	0.5018216979606888
1.064188421665031	0.9930762939790505	0.05498354475829441	0.012402933609929428	0.09386978373986357	0.3131193154892313	0.5009931272150416
1.065190879251437	0.993170542295777	0.055295499673367034	0.012904731927725326	0.094163771404034	0.3092710527230756	0.5001406249048752
1.0662036495882348	0.9932660565115389	0.05560677715310276	0.013410817109990411	0.09445495863265164	0.3054439825796221	0.49926457056197365
1.0672268685344686	0.9933628526462365	0.05591736093696665	0.013921215194220068	0.0947433414877051	0.30163805141783284	0.4983653376863297
1.0682606737394873	0.9934609469154395	0.056227234351300594	0.01443595239825976	0.09502891525294153	0.29785320126369	0.49744329399743564
1.0693052051663676	0.9935603557790204	0.056536380446683555	0.014955055364331818	0.09531167456060806	0.29408936817065845	0.4964988010020015
1.0703606045542386	0.9936610958891221	0.05684478181576033	0.015478550874058384	0.09559161322331346	0.29034648448023437	0.49553221450759316
1.0714270154199663	0.9937631840888026	0.05715242057813786	0.01600646583308775	0.09586872422313575	0.2866244790185325	0.4945438846762578
1.0725045839381717	0.9938666374950113	0.05745927861403447	0.016538827689061272	0.09614299992257595	0.28292327429072994	0.4935341552530895
1.0735934579484587	0.9939714734023165	0.0577653372558155	0.017075663921652075	0.09641443178659007	0.27924279023225695	0.49250336452921717
1.0746937873213585	0.9940777093162401	0.058070577376315824	0.017617002206212862	0.09668301046494912	0.2755829431387722	0.4914518450620643
1.0758057245099608	0.9941853630050584	0.05837497951989935	0.018162870666048683	0.09694872590775903	0.2719436441017223	0.49037992319812157
1.0769294235960105	0.994294452405983	0.05867852361790473	0.018713297384250042	0.09721156711671806	0.26832480241453854	0.4892879200425125
1.0780650413445474	0.9944049957254659	0.05898118925689808	0.01926831090207232	0.09747152238084773	0.26472632235472227	0.4881761505021782
1.0792127365158481	0.9945170113706966	0.05928295546937667	0.01982793986133401	0.09772857909544011	0.26114810566965274	0.48704492401047594
1.0803726700662082	0.9946305179669683	0.059583800768626745	0.020392213083097688	0.09798272379485683	0.25759005113476485	0.485894544398711
1.0815450054767393	0.9947455343877776	0.059883703212131774	0.020961159706851105	0.09823394220727831	0.254052053778544	0.4847253096340573
1.082729908439537	0.9948620797219685	0.06018264029738252	0.021534809016417036	0.09848221916772593	0.2505340060846478	0.4835375121956718
1.0839275470301435	0.9949801732882517	0.060480588984837234	0.022113190502412026	0.09872753863934089	0.24703579768110664	0.4823314389722576
1.0851380916694624	0.9950998346289726	0.0607775256663305	0.02269633382196077	0.0989698836889021	0.24355731566799635	0.4811073713701544
1.0863617154535825	0.9952210835401495	0.06107342622297638	0.023284268935018563	0.09920923653530833	0.24009844389132287	0.47986558505030397
1.0875985934169674	0.9953439399957318	0.061368265824185864	0.02387702572749901	0.09944557838845582	0.2366590652382022	0.4786063507481432
1.0888489036425109	0.9954684242547247	0.06166201917300019	0.024474634521324826	0.09967888964928417	0.2332390587087942	0.4773299332203458
1.0901128261808781	0.9955945567508109	0.06195466022547602	0.025077125532916713	0.09990914968656822	0.22983830262383118	0.4760365924191331
1.0913905441107659	0.9957223581946621	0.06224616241734496	0.025684529356162996	0.1001363370191066	0.22645667191261018	0.47472658248593486
1.0926822431020236	0.9958518495272507	0.06253649853548135	0.026296876728118958	0.10036042921436565	0.22309403953471096	0.4734001522721889
1.0939881114515257	0.9959830519199034	0.06282564070251695	0.02691419852104735	0.10058140287833785	0.21975027657466753	0.4720575453801438
1.0953083398979016	0.9961159867519012	0.06311356031323938	0.027536525629846185	0.10079923360919453	0.21642525288733416	0.4706990004317894
1.0966431218517891	0.9962506756295962	0.06340022806358198	0.028163889055787338	0.10101389602223547	0.2131188366662438	0.4693247509108387
1.0979926540062825	0.9963871404440947	0.06368561405514597	0.028796320166056624	0.10122536382852723	0.20983089314089148	0.467935024612406
1.0993571351308935	0.9965254032452202	0.06396968751288425	0.02943385010046903	0.10143360962582249	0.20656128772648022	0.46653004496390615
1.1007367669770962	0.9966654863283504	0.06425241695612752	0.030076510170210135	0.1016386050291112	0.20330988393949134	0.4651100301717808
1.1021317547064908	0.9968074122735231	0.0645337702566995	0.03072433202734112	0.10184032071177301	0.20007654261658236	0.463675192860514
1.1035423060340284	0.996951203853681	0.06481371443622318	0.031377347236358495	0.10203872625924794	0.19686112412424878	0.4622257410348122
1.1049686318237988	0.9970968840901288	0.06509221576168185	0.03203558752218607	0.10223379023954604	0.19366348713196588	0.46076187754689873
1.106410945336326	0.9972444761703075	0.06536923957301585	0.03269908439335459	0.1024254800838782	0.1904834904585509	0.45928380094874816
1.107869463158922	0.9973940035371399	0.06564475044069026	0.03336786954209798	0.10261376219933001	0.18732099112440262	0.45779170461590113
1.1093444057133046	0.9975454899356991	0.06591871222805683	0.03404197504300247	0.10279860200873991	0.18417584349198704	0.4562857763116682
1.1108359954091427	0.9976989592177035	0.06619108771843081	0.03472143247613238	0.10297996369828008	0.18104790339641408	0.45476620015438524
1.1123444583070277	0.9978544355057256	0.06646183890164757	0.03540627365728506	0.10315781041419401	0.17793702470079803	0.45323315499586236
1.1138700241197987	0.9980119431871931	0.06673092693929718	0.03609653060220742	0.10333210423648923	0.17484305953216248	0.4516868145050519
1.115412925197538	0.9981715068028543	0.06699831195585286	0.03679223503292252	0.10350280604295899	0.17176586051430562	0.45012734827806805
1.116973397466904	0.9983331511364821	0.06726395317862208	0.03749341876986503	0.10366987560157466	0.1687052789867139	0.44855492096296334
1.118551679945255	0.9984969011572135	0.06752780882465151	0.03820011347785977	0.10383327149834486	0.16566116612737777	0.4469696928296093
1.120148015060106	0.9986627820448102	0.06778983612786839	0.03891235077505428	0.10399295115532776	0.16263337245698362	0.4453718195241799
1.121762649480673	0.9988308192682114	0.06804999144249475	0.03963016256572479	0.10414887089116467	0.1596217464489096	0.4437614513189956
1.1233958325831108	0.9990010384176683	0.0683082299612631	0.040353580318405004	0.10430098574892807	0.1566261375877141	0.4421387347268262
1.1250478175281293	0.9991734653079518	0.06856450586301371	0.041082635509335455	0.10444924958621697	0.1536463944616962	0.44050381149863954
1.1267188610861696	0.9993481259511526	0.06881877225259064	0.04181735950540601	0.10459361503782223	0.15068236524800624	0.43885681887662514
1.1284092241366521	0.9995250465995169	0.06907098120384232	0.04255778374312674	0.1047340335375612	0.1477338969907714	0.43719788918157637
1.1301191704182818	0.9997042536048645	0.06932108354096479	0.04330393914049858	0.10487045519432923	0.14480083793170115	0.4355271511167953
1.1318489683171888	0.9998857735955429	0.06956902907322114	0.04405585683897498	0.10500282892093135	0.14188303453561252	0.4338447280894715
1.1335988897972593	1.000069633353925	0.06981476640152384	0.044813567691987716	0.10513110232387085	0.13898033351279648	0.4321507393382933
1.1353692102103365	1.0002558597852151	0.070058242863875	0.04557710214258438	0.10525522167494118	0.13609258222824022	0.43044530018474014
1.1371602094868734	1.0004444800311316	0.07029940466830983	0.04634649069447212	0.10537513197724484	0.13321962687788666	0.4287285209566283
1.1389721716912087	1.0006355214114497	0.07053819679250874	0.04712176367204972	0.1054907769076119	0.13036131340711762	0.4270005074997961
1.1408053845918849	1.0008290113662996	0.07077456289344554	0.04790295099091164	0.10560209876913958	0.12751748832446205	0.42526136166101763
1.1426601400264185	1.0010249774816495	0.07100844532381025	0.04869008226883008	0.10570903849697158	0.12468799823882269	0.4235111810081603
1.1445367347083515	1.0012234475613087	0.07123978519649167	0.0494831871189861	0.10581153568150665	0.12187268878812509	0.42175005814517563
1.1464354691029957	1.0014244494943216	0.07146852220592109	0.0502822946230198	0.10590952848101072	0.11907140650559797	0.4199780818476019
1.1483566483951433	1.0016280113428806	0.07169459471202902	0.05108743369032521	0.10600295365389689	0.11628399750045207	0.41819533622491417
1.1503005815044358	1.0018341612230832	0.0719179395867907	0.05189863259351731	0.10609174648814013	0.11351030903500874	0.4164019017072777
1.1522675825042583	1.002042927439766	0.07213849234376454	0.0527159195104356	0.10617584084805803	0.1107501876087564	0.414597853800212
1.154257970663729	1.0022543384751432	0.07235618709582332	0.05353932248186581	0.10625516914411447	0.10800347911923845	0.41278326313465485
1.156272068293266	1.002468422743236	0.07257095628154414	0.054368868465461226	0.10632966222491998	0.10527003197319142	0.4109581975006784
1.1583102044400746	1.0026852089651275	0.0727827310272326	0.05520458480600887	0.10639924949830995	0.10254969215565794	0.40912271855483034
1.1603727109830877	1.0029047257359063	0.07299144069019237	0.05604649756885002	0.10646385876291514	0.09984230867990478	0.40727688542960755
1.1624599264833917	1.0031270019155096	0.07319701321940109	0.05689463306005005	0.10652341631695364	0.0971477285855831	0.40542075133360755
1.164572193364023	1.0033520663093072	0.07339937482416513	0.05774901661110503	0.10657784684070619	0.09446580082792931	0.4035543661549729
1.16670985994022	1.0035799478641612	0.07359845013400965	0.05860967334273619	0.10662707343173282	0.09179637379152641	0.40167777472169053
1.1688732793422536	1.0038106755328673	0.07379416204948079	0.05947662766281348	0.10667101754861148	0.08913929683616281	0.399791017829941
1.1710628101531044	1.0040442783204766	0.07398643175901141	0.06034990345797575	0.10670959900104027	0.08649441964701877	0.3978941317518294
1.1732788156325953	1.0042807851790652	0.07417517862761201	0.06122952371746787	0.10674273591121326	0.08386159332029534	0.3959871489746456
1.1755216653082852	1.0045202251542116	0.07436032029059171	0.062115511097719345	0.106770344714388	0.08124066860748408	0.3940700968940572
1.1777917348010063	1.004762627342338	0.07454177258397107	0.0630078877755036	0.10679234012035504	0.07863149634969585	0.3921429980533266
1.1800894042908816	1.0050080207018517	0.07471944937493136	0.06390667477162408	0.10680863507087139	0.07603392940539451	0.39020587151573305
1.1824150601634085	1.0052564342028996	0.074893262650285	0.06481189252620997	0.10681914073204803	0.0734478208920836	0.38825873152693097
1.1847690951661247	1.0055078968171918	0.07506312247434135	0.06572356087852957	0.10682376646111727	0.07087302422011418	0.38630158746574483
1.1871519083758824	1.005762437486555	0.0752289369320902	0.06664169897110901	0.1068224197722279	0.06830939333596636	0.38433444395305927
1.1895639038607007	1.0060200849509715	0.07539061198773395	0.06756632465400184	0.106815006309444	0.06575678432290383	0.382357302022524
1.1920054934202347	1.0062808680112292	0.0755480516221371	0.06849745545527972	0.10680142981295483	0.06321505264430292	0.3803701569334073
1.1944770944396723	1.0065448152684477	0.07570115763258627	0.06943510766879732	0.10678159209070663	0.0606840556247955	0.3783730000103122
1.196979131555564	1.0068119552696029	0.0758498296876274	0.07037929690110797	0.10675539297828275	0.05816365089610695	0.3763658173573578
1.1995120360116378	1.0070823164050822	0.0759939652288215	0.0713300377323872	0.10672273030796786	0.0556536972721052	0.3743485904599633
1.2020762444500142	1.0073559267448613	0.07613345935298271	0.07228734317362133	0.1066834998976145	0.05315405609768156	0.3723212972052185
1.2046722030324908	1.0076328144421323	0.07626820498325244	0.07325122611092212	0.10663759545718954	0.0506645874070086	0.3702839086888168
1.207300363516997	1.0079130072769968	0.07639809259178092	0.07422169773567568	0.10658490860846304	0.04818515398975665	0.3682363924052433
1.2099611846522775	1.0081965327664641	0.07652301022485637	0.07519876796876002	0.10652532883622924	0.04571562018689766	0.36617871120087125
1.2126551339428642	1.008483418312053	0.0766428435240754	0.07618244600105313	0.10645874341124024	0.043255850474704684	0.36411082198817063
1.2153826864181143	1.0087736910264595	0.07675747560014193	0.07717273972583108	0.10638503737426566	0.04080571086708015	0.36203267679032025
1.218144323586364	1.0090673775788397	0.076866786932885	0.078169655251434	0.10630409353288124	0.03836507003694142	0.35994422359993444
1.2209405378851752	1.0093645046228543	0.07697065548495378	0.07917319839221851	0.10621579229385925	0.035933795601764025	0.35784540308834273
1.2237718278900704	1.009665098239959	0.07706895644193715	0.0801833728141356	0.106120011759536	0.03351175861982211	0.3557361523195722
1.2266387009410906	1.009969184170052	0.07716156225396131	0.08120018086205595	0.10601662761444411	0.031098831482508124	0.35361640283435547
1.2295416739217155	1.010276787843168	0.07724834258717225	0.08222362370255769	0.10590551305068607	0.028694887536072612	0.35148608016855865
1.2324812715886986	1.0105879341496677	0.07732916420077994	0.0832537005991234	0.10578653878631561	0.026299802735688448	0.3493451051694866
1.2354580294355233	1.0109026476887075	0.07740389095772021	0.08429040978075825	0.10565957290882584	0.02391345355352019	0.34719339198740257
1.238472491259553	1.0112209524536426	0.07747238368150083	0.08533374744409684	0.10552448092584933	0.021535719245864317	0.34503084994111205
1.2415252101364782	1.0115428718763302	0.07753450011442962	0.08638370795296285	0.10538112568531376	0.019166481300769343	0.3428573828820781
1.244616751332337	1.0118684290724265	0.07759009489581169	0.08744028468308467	0.1052293671873083	0.016805621485743244	0.34067288722127215
1.2477476880313954	1.0121976463268696	0.077639019396578	0.08850346839440859	0.10506906273605804	0.01445302545560246	0.33847725506269555
1.2509186061541095	1.012530545534631	0.07768112172583898	0.08957324871377965	0.10490006665369347	0.012108579372389173	0.3362703708921939
1.2541301018338276	1.012867147865413	0.07771624659943575	0.09064961309885868	0.10472223034939422	0.009772172161612287	0.3340521134648158
1.2573827817317336	1.013207473725056	0.07774423526677421	0.09173254677442105	0.10453540225602817	0.00744369556335886	0.3318223556679669
1.2606772645745197	1.0135515428416069	0.07776492544118338	0.09282203306459394	0.10433942769065095	0.005123043344046495	0.3295809635598036
1.264014181346351	1.0138993742067062	0.07777815120688814	0.0939180532608705	0.1041341487822372	0.002810111529993674	0.3273277963540107
1.2673941752980806	1.0142509859948001	0.07778374292520257	0.09502058642480565	0.10391940441101116	0.0005047987672837781	0.32506270652550007
1.270817903328949	1.014606395621616	0.0777815271401831	0.09612960963017272	0.1036950300585153	-0.0017929942410950849	0.32278553899991874
1.2742865759829138	1.0149656755230982	0.07777132426795069	0.09724527080641907	0.10346082074443917	-0.0040837180680744715	0.3204957761551448
1.2778022703208927	1.0153289846966578	0.0777529403349554	0.09836798184841422	0.1032165036070306	-0.006368347538429299	0.3181923470007545
1.2813657029608458	1.0156963381718738	0.07772617645340128	0.0994977049920336	0.10296189087913529	-0.008646925635236445	0.3158750905862326
1.2849776129949588	1.016067750606063	0.07769082931951528	0.10063440200564149	0.10269679049237536	-0.01091949825090763	0.31354383303357347
1.2886387505174017	1.016443234987739	0.07764669116909002	0.10177803027090969	0.1024210068078219	-0.013186106278743425	0.3111983951512093
1.2923498854324196	1.0168228034257196	0.0775935495789215	0.10292854528287876	0.10213433989666035	-0.015446790664684743	0.3088385868609593
1.2961118002233822	1.017206466285474	0.07753118743565052	0.10408589810492017	0.10183658600724119	-0.017701587409378626	0.3064642119533526
1.2999252962178136	1.0175942327038536	0.07745938273648553	0.1052500370248498	0.10152753701131774	-0.019950530898241597	0.3040750642062599
1.3037911893372545	1.0179861100234207	0.07737790854204403	0.10642090594369287	0.10120698066406499	-0.022193650826340085	0.30167093018508406
1.3077103125704976	1.0183821039081224	0.07728653282575879	0.1075984448316989	0.10087470033892927	-0.024430973180714882	0.2992515877811977
1.311683520149479	1.018782218620291	0.07718501824833691	0.10878259064796911	0.10053047458892095	-0.026662522038765974	0.29681680376991815
1.315711683743456	1.0191864564838458	0.07707312211098702	0.10997327584275726	0.10017407737890717	-0.02888831677335832	0.2943663363083543
1.3197956952349328	1.0195948180065852	0.07695059615910207	0.11117042882973133	0.0998052777634565	-0.03110837302402037	0.2918999333601183
1.3239364680479535	1.020007301846516	0.07681718640168604	0.11237397399103224	0.09942383967286883	-0.03332270275972239	0.2894173320476305
1.3281349337190063	1.0204239042975476	0.07667263308705995	0.11358383028965482	0.09902952214020315	-0.035531311800001734	0.28691826084865696
1.332392050830626	1.0208446199960022	0.07651667026259194	0.11479991344121507	0.09862207837535852	-0.037734203866720925	0.284402434413213
1.336708795868207	1.0212694408230933	0.07634902594364582	0.11602213284690707	0.09820125652643692	-0.03993137506246669	0.28186955916409473
1.3410861779259071	1.021698357154591	0.07616942140436132	0.11725039531756315	0.0977667981554197	-0.04212282066227731	0.2793193248086215
1.3455252225226368	1.0221313560581256	0.07597757164997895	0.11848460001407017	0.09731843971080498	-0.04430852609852519	0.2767514140077695
1.350026989676666	1.022568422843622	0.07577318451551848	0.11972464301895806	0.09685591062620437	-0.04648847520480449	0.27416549202264134
1.3545925596417112	1.023009539438518	0.07555596110860453	0.12097041283522711	0.09637893464257868	-0.04866264231718127	0.2715612151668435
1.359223049804163	1.0234546857821285	0.07532559486211053	0.12222179447630638	0.09588722794895524	-0.0508309995406789	0.2689382213097687
1.3639196004473015	1.0239038381911407	0.07508177202476583	0.12347866498736089	0.09538050054154269	-0.05299350900945668	0.2662961382160474
1.368683390123472	1.0243569705661593	0.07482417071236658	0.12474089698416821	0.09485845446582816	-0.055150129114317326	0.2636345750484016
1.3735156242109856	1.0248140530102756	0.07455246130565929	0.12600835493537235	0.0943207849162977	-0.057300808193892105	0.26095312903531004
1.378417549703199	1.0252750529323031	0.07426630544647417	0.12728089838788836	0.09376717847506943	-0.0594454901369397	0.2582513774488596
1.3833904444883431	1.0257399337113697	0.07396535642496918	0.12855837841846093	0.09319731415540901	-0.061584108448969485	0.2555288838113253
1.3884356279318089	1.0262086553574192	0.07364925835858568	0.12984063962754822	0.09261086206723873	-0.06371658973268816	0.25278519229552365
1.3935544591754345	1.0266811739908774	0.07331764605629264	0.13112751887028076	0.09200748344558883	-0.06584285164946525	0.2500198289467316
1.3987483355334436	1.027157441321997	0.07297014491114197	0.13241884401930784	0.09138683069461753	-0.06796280100287454	0.24723230279025327
1.4040187032051912	1.027637405238556	0.07260636996392295	0.13371443574452502	0.09074854595632416	-0.07007633679103036	0.24442210033410366
1.4093670471917843	1.0281210084622403	0.07222592634708572	0.13501410406567016	0.09009226215605413	-0.07218334468703928	0.24158869124877283
1.4147949031343723	1.0286081891870522	0.0718284082438593	0.13631765028566067	0.08941760141485462	-0.0742837003558389	0.23873152230892924
1.420303854722451	1.0290988803714265	0.07141339881733799	0.1376248652930777	0.08872417518979975	-0.0763772668415196	0.23585001906964992
1.425895533074412	1.0295930091943697	0.07098047003611414	0.13893552834110126	0.08801158420019131	-0.07846389279326006	0.23294358643676127
1.4315716270372811	1.0300904974468035	0.07052918164796057	0.14024940832055313	0.08727941695725558	-0.0805434146768587	0.2300116035711191
1.437333874698287	1.0305912602297487	0.07005908159867075	0.14156626055497712	0.0865272506809513	-0.08261565187024233	0.22705342857282595
1.44318406663179	1.031095205673439	0.06956970558588252	0.14288582634270958	0.0857546507534015	-0.08468040619866884	0.2240683969991305
1.449124048886609	1.0316022345959919	0.06906057661953278	0.1442078323503482	0.08496117019474507	-0.08673746123864168	0.2210558205409659
1.4551557227703544	1.0321122398533011	0.06853120485619434	0.14553198921818977	0.08414634956562933	-0.0887865804117879	0.21801498732868146
1.4612810460787	1.0326251057840135	0.06798108733321885	0.1468579904422397	0.08330971669315154	-0.09082750554713925	0.2149451614750058
1.467502022522133	1.033140706647935	0.06740970881423261	0.14818550869356578	0.08245078804513205	-0.0928599515564986	0.2118455884660581
1.4738207042161149	1.0336589061576074	0.06681654155617066	0.14951419502106114	0.08156906838731375	-0.09488360563439503	0.2087154938808992
1.480239193470788	1.0341795569143841	0.06620104514762039	0.15084367782450556	0.080664050539824	-0.09689812610958065	0.20555408246661616
1.4867596251074584	1.0347024982548172	0.06556266828785319	0.1521735578115139	0.07973521792958994	-0.09890313526438115	0.20236054672120649
1.4933841562790284	1.0352275547610013	0.06490085005949413	0.1535034047473639	0.07878204623465968	-0.10089821501980603	0.1991340715109611
1.5001149671847238	1.0357545356558118	0.0642150202406987	0.15483275650130812	0.07780400354789631	-0.10288290612997748	0.1958738332416717
1.506954227879137	1.0362832315709258	0.06350460320424893	0.1561611115166582	0.07680055555614354	-0.10485669761083528	0.19257901531633875
1.5139040796284993	1.036813412602751	0.06276902069644219	0.15748792466310452	0.07577116885658934	-0.10681902141092904	0.18924881611647051
1.520966608538053	1.0373448259027267	0.0620076957145359	0.15881260201184513	0.0747153156080312	-0.10876924559194513	0.1858824603854822
1.5281438026661047	1.0378771922249046	0.06122005855726549	0.16013449312893016	0.07363248091821038	-0.11070666400222222	0.18247921805463885
1.5354375139343612	1.0384102031207747	0.06040555286497665	0.16145288512089476	0.07252216985845339	-0.11263048870336068	0.1790384202331191
1.5428493893675417	1.0389435162380376	0.059563645635669696	0.16276699212461612	0.0713839195188414	-0.11453983590495316	0.17555948909087318
1.5503808054003603	1.0394767513677734	0.05869383768253592	0.16407594683370452	0.0702173111272371	-0.11643371510082313	0.17204196546089764
1.5580327850752462	1.0400094858661029	0.0577956768538751	0.1653787906442983	0.06902198534567075	-0.11831101637734234	0.1684855436366301
1.5658058954836165	1.040541249461281	0.0568687745265129	0.16667446247141401	0.06779766129193217	-0.12017049599713105	0.1648901143931513
1.5737001524932586	1.0410715204740992	0.05591282228564835	0.16796179117004198	0.06654415511668435	-0.1220107673199364	0.16125580360508004
1.5817148878096237	1.0415997205198813	0.05492761420639358	0.16923948437502453	0.06526140524857522	-0.12383028667647347	0.15758302723562717
1.589848634191193	1.0421252116696882	0.05391306813279687	0.17050612340206595	0.06394949554568644	-0.12562734795842306	0.15387253686123065
1.5980990237080797	1.0426472956629613	0.05286924628441921	0.17176016306312053	0.06260867696113702	-0.12740008405599418	0.1501254584574783
1.6064626775784128	1.0431652137988348	0.05179637770120354	0.17299993297930033	0.061239391068082086	-0.12914647015339126	0.14634333445102532
1.614935160744313	1.0436781520185217	0.050694872943978446	0.1742236510873085	0.05984228333046464	-0.13086434382184042	0.14252813618170365
1.6235109652322612	1.0441852484800012	0.049565334922380105	0.17542944263824373	0.05841821150321532	-0.13255143216233672	0.1386822638374373
1.6321835776866966	1.044685606487086	0.04840855798341527	0.17661537133818736	0.056968239582234764	-0.13420539513218807	0.13480850959609195
1.6409455916671989	1.045178309689421	0.047225519575132845	0.17777947510168604	0.05549362326407254	-0.13582387430622447	0.13091000251320356
1.6497889097839822	1.0456624414387927	0.04601735777835936	0.17891981078666577	0.05399577892307784	-0.13740455309358846	0.12699011565173587
1.6587049890081862	1.0461371047947425	0.04478534025321782	0.18003449954928186	0.052476243466611526	-0.1389452167459453	0.12305235687981238
1.6676851207208843	1.046601442146824	0.043530825463168804	0.18112177046319514	0.05093662631958533	-0.14044380905253717	0.11910024723581088
1.6767207109276105	1.0470546522271886	0.04225522092891215	0.18217999732861068	0.04937855943010984	-0.14189847895361693	0.11513720202241784
1.6858035188263925	1.0474960023813733	0.04095994476670218	0.18320772392917398	0.04780365275569195	-0.14330761088749813	0.11116643249863266
1.694925873766526	1.0479248373810768	0.0396463883019877	0.18420368100599707	0.046213452199001054	-0.14466984371896927	0.10719085867867306
1.704080802912038	1.04834058193409	0.038315890109585436	0.18516678857520452	0.044609412201053855	-0.14598406981442089	0.10321306209043543
1.7132621250074478	1.0487427402417284	0.03696971437396142	0.18609615161605167	0.04299287391597712	-0.14724942552371476	0.09923525348442713
1.7224644649285998	1.0491308911111348	0.03560904075671063	0.18699104581719003	0.04136505730427236	-0.14846526869067778	0.09525927461886237
1.7316832275503837	1.0495046810719382	0.034234960783273545	0.18785089916476336	0.03972706079450152	-0.1496311511763795	0.09128661682911973
1.7409145517223679	1.049863816787299	0.032848477973464844	0.18867527237119022	0.03807986502682403	-0.15074679045718437	0.08731844716668397
1.7501552331310288	1.0502080566153975	0.03145051355785016	0.18946383780013987	0.03642434277723723	-0.15181203977622137	0.08335564683906478
1.7594026519881347	1.0505372029660491	0.03004191247071489	0.19021636062856837	0.034761268701443575	-0.15282686183744906	0.07939884647259919
1.768654682651929	1.0508510946713137	0.028623453031936006	0.1909326803964725	0.033091332959986015	-0.15379130344671668	0.07544846811254415
1.7779096129917047	1.0511496004826242	0.027195856056615255	0.19161269543535608	0.03141515370156284	-0.15470547437726132	0.0715047621258538
1.7871660824599518	1.0514326138708336	0.025759791843595326	0.1922563505076477	0.029733286667376187	-0.15556953081004082	0.06756783537379189
1.7964230268635233	1.0517000485907024	0.02431588672820126	0.19286362637055657	0.028046233978377848	-0.15638366154003974	0.06363767594985299
1.8056796013884524	1.0519518341948715	0.02286473356694645	0.19343452937436942	0.0263544572416546	-0.15714807436285808	0.05971418664272147
1.8149351513577954	1.0521879134798198	0.021406895235415252	0.1939690855603855	0.024658382258318387	-0.15786298858203038	0.055797197714666444
1.8241891738620442	1.0524082400013364	0.019942909849441907	0.19446733499023905	0.022958405590021554	-0.15852862786867505	0.05188648328926356
1.833441278504383	1.05261277594891	0.018473296405815947	0.19492932694663304	0.0212549014693041	-0.15914521431185108	0.04798177787248841
1.8426911634672558	1.052801490711545	0.016998558217195026	0.1953551167380602	0.01954822603584632	-0.15971296461696596	0.044082786217921825
1.8519386018441517	1.0529743598657235	0.015519184854836368	0.1957447634809926	0.017838719770723162	-0.16023208759667204	0.040189188751595765
1.8611834251463883	1.0531313642539886	0.014035654644178022	0.19609832810138864	0.01612671051636773	-0.16070278193346138	0.036300648112435455
1.8704255053006362	1.0532724892086456	0.012548437495551804	0.19641587167279934	0.01441251683429155	-0.1611252343656516	0.03241681626129909
1.8796647310630008	1.0533977238884393	0.011057998715219165	0.19669745401357264	0.012696452449486452	-0.16149961818952413	0.028537343879927658
1.8889010313093215	1.053507061372477	0.009564795302081663	0.19694313398632085	0.010978822017038457	-0.1618260939919899	0.024661870059643563
1.8981343401169521	1.0536004979753197	0.008069281649866328	0.1971529680423113	0.00925992770831066	-0.16210480801459828	0.020790036430639532
1.9073646081285998	1.0536780332715499	0.006571907809970005	0.19732701035673525	0.007540067216465045	-0.16233589259848755	0.01692148184645285
1.9165917940179005	1.053739669888146	0.005073120976445996	0.19746531243593501	0.005819535464205027	-0.16251946589245767	0.013055845423427553
1.9258158602324131	1.0537854134033866	0.0035733662914592705	0.1975679229575747	0.004098625522502206	-0.16265563183635415	0.009192767784242759
1.93503677143096	1.0538152722971468	0.0020730872180195594	0.1976348877192128	0.0023776290289746742	-0.1627444802544678	0.005331891176253455
1.9442544914894953	1.0538292579174648	0.000572726146951611	0.19766624961624218	0.0006568368733565293	-0.16278608695456162	0.0014728601945472879
1.947772716515974	1.0538304133697354	3.576707072877605e-14	0.19766884054003764	1.9372014842949925e-13	-0.1627895241240258	2.900262495442174e-14
