# Supplementary material for: Multi-orbit lunar GNSS constellation design with distant retrograde orbit and Halo orbit combination
Source: Sci Rep. 2023 Jun 22;13:10158. doi: 10.1038/s41598-023-37348-x (PMC10287729; doi:10.1038/s41598-023-37348-x)
Supplement: Supplementary file 1 — Supplementary Information. [file 41598_2023_37348_MOESM1_ESM.zip › supplement materials of the manuscript/Figure 3/Halo Orbit/L2N/385.csv]

Time (TU)	X (LU)	Y (LU)	Z (LU)	VX (LU/TU)	VY (LU/TU)	VZ (LU/TU)
0	1.1147794104220352	0	0.19104297734542638	-1.7528361688168769e-15	-0.22331222002959494	-1.5400367361221636e-14
0.00407019871838641	1.1147777111696364	-0.0009089188232573736	0.19104033704996617	-0.0008349694848368625	-0.2233075849919665	-0.0012973788331781214
0.013514753175935916	1.114760676610058	-0.0030177793238692786	0.19101386772760826	-0.0027722322926722236	-0.22326111778882507	-0.0043078169578999025
0.02296431645058198	1.11472532475272	-0.005127083044916022	0.19095892977532863	-0.0047098329304936706	-0.2231646717259651	-0.007319785333608547
0.03241852670836801	1.1146716376855388	-0.007236275660376991	0.19087548251896994	-0.006647213564352406	-0.22301817150756953	-0.010333122067233485
0.041876981108127743	1.1145996052331393	-0.009344792459365946	0.19076349061402406	-0.008583806705028632	-0.22282154914704358	-0.01334765198165898
0.05133926670793153	1.1145092250485622	-0.011452065443180297	0.19062292416603066	-0.010519041752025305	-0.2225747441482632	-0.01636319644760017
0.06080496856751756	1.1144005026255832	-0.01355752532952642	0.19045375873370696	-0.012452346858910942	-0.22227770347462875	-0.01937957594613763
0.07027367218919324	1.1142734512940848	-0.0156606022911303	0.19025597531180138	-0.014383149635698079	-0.22193038147609764	-0.022396610825951423
0.07974495713107924	1.1141280923268344	-0.017760724734429245	0.1900295604935811	-0.016310876051696614	-0.22153274012519933	-0.02541411924725065
0.08921840385749055	1.1139644548743561	-0.019857321021521452	0.18977450637206686	-0.018234952040570504	-0.22108474878776885	-0.028431919343139378
0.09869358008383372	1.1137825762295201	-0.0219498166526701	0.18949081096159806	-0.02015480093900914	-0.220586384901054	-0.031449824848048216
0.10817005724500199	1.113582501579932	-0.024037638121046617	0.18917847782781877	-0.022069847048791273	-0.2200376332549202	-0.034467650321897046
0.11764739760282099	1.1133642842703313	-0.02612021027452825	0.18883751651951108	-0.023979513240262568	-0.21943848667491891	-0.03748520702090336
0.12712515809940508	1.1131279857746799	-0.028196957388171125	0.18846794255501684	-0.02588322196114023	-0.2187889459164538	-0.04050230410244457
0.1366028952708191	1.1128736755896245	-0.030267304457973918	0.18806977729212945	-0.027780396446481295	-0.2180890193473194	-0.04351875016541599
0.14608015273232114	1.1126014315842772	-0.03233067468784453	0.18764304851944888	-0.029670458439721353	-0.21733872389179076	-0.046534349242745666
0.1555564691800931	1.1123113398394022	-0.03438649147864103	0.187187790256923	-0.03155283004071923	-0.21653808457833953	-0.04954890332462766
0.16503137779866128	1.112003494677786	-0.03643417853134973	0.18670404286262496	-0.03342693382411578	-0.21568713461887692	-0.05256221214451397
0.17450440055690478	1.1116779988763377	-0.038473158858105316	0.18619185343356343	-0.03529219195872126	-0.2147859159988998	-0.055574071339625
0.18397505588394164	1.1113349634392278	-0.0405028566896601	0.18565127552488594	-0.037148027977569664	-0.21383447886221324	-0.05858427486593515
0.19344284452385085	1.1109745081305313	-0.04252269469942451	0.1850823700735882	-0.038993864264193566	-0.21283288300901956	-0.061592610475423144
0.20290725863695497	1.1105967612081582	-0.04453209624099044	0.18448520507486874	-0.04082912412544072	-0.21178119719329436	-0.06459886258404725
0.21236778754503988	1.1102018591935876	-0.04653048682995304	0.18385985532002297	-0.0426532331685705	-0.2106794985210601	-0.06760281406784864
0.22182389751702333	1.109789947726999	-0.04851729015130102	0.1832064038626473	-0.04446561568143465	-0.20952787488762079	-0.07060423981574761
0.2312750441659028	1.1093611811264523	-0.05049193100637936	0.18252494144735742	-0.0462656973515944	-0.2083264238213939	-0.07360291064109666
0.2407206734014565	1.10891572235467	-0.05245383581196403	0.1818155665904836	-0.0480529057467919	-0.20707525246965952	-0.07659859355468071
0.25016020615335854	1.1084537437770587	-0.05440242975781625	0.18107838693400302	-0.049826667753705735	-0.20577447982584265	-0.07959104689206131
0.2595930528318852	1.1079754265397512	-0.05633714017174838	0.18031351841630244	-0.05158641267387559	-0.20442423510270574	-0.08258002487393515
0.2690186032014904	1.1074809610968153	-0.05825739478725008	0.17952108628539853	-0.053331570676126594	-0.20302465935125716	-0.08556527436811491
0.2784362256700298	1.1069705473163276	-0.06016262200196313	0.17870122545789724	-0.055061573065430025	-0.20157590592354302	-0.0885465346399106
0.2878452664027897	1.1064443945933946	-0.06205225111959763	0.17785408090428345	-0.05677585253786319	-0.2000781409797096	-0.09152353704756348
0.2972450479061175	1.1059027219924187	-0.06392571250713602	0.17697980809750768	-0.05847384336021224	-0.19853154410554927	-0.09449600457073701
0.3066348629427302	1.1053457586731457	-0.06578243685896912	0.17607857393890675	-0.060154980743463184	-0.19693630977479623	-0.09746364986545197
0.31601398421452614	1.1047737433907072	-0.06762185761378917	0.17515055620562067	-0.061818703073991614	-0.19529264619558234	-0.10042617830486118
0.3253816407291585	1.1041869260004529	-0.06944340684069543	0.17419594626664311	-0.06346444823725408	-0.19360077994650984	-0.10338328049567742
0.3347370461564284	1.1035855657976767	-0.07124652135703063	0.1732149466856813	-0.06509165919918283	-0.19186095155998664	-0.10633464121920767
0.3440793673360204	1.1029699335568863	-0.07303063719325156	0.17220777485743788	-0.0666997790567165	-0.1900734218003931	-0.10927992947714651
0.3534077368516549	1.10234031085093	-0.0747951927055909	0.171174662250636	-0.06828825391004947	-0.18823847016604825	-0.11221880245635873
0.36272125112904896	1.101696990242338	-0.07653962887703313	0.1701158550899362	-0.06985653319433541	-0.18635639594754122	-0.11515090492387099
0.37201896369197585	1.101040275820545	-0.07826338876588268	0.16903161563688682	-0.0714040692511862	-0.18442752036267285	-0.1180758671038104
0.3812998777691171	1.1003704838296644	-0.07996591693514997	0.1679222236607797	-0.0729303168950072	-0.18245218904776622	-0.12099330236262618
0.3905629628561832	1.0996879415586842	-0.08164666331727295	0.1667879750624843	-0.07443473696027869	-0.18043076949575057	-0.12390281243032196
0.3998071283531385	1.098992989318877	-0.0833050792449258	0.16562918564357001	-0.0759167928309981	-0.1783636576742496	-0.12680397913453434
0.4090312392159655	1.098285979381906	-0.08494062123669109	0.1644461898758077	-0.07737595392805935	-0.17625127576372215	-0.12969636934951334
0.4182341088389538	1.0975672765488371	-0.08655275064878087	0.16323934240654678	-0.07881169549635804	-0.1740940747917526	-0.13257953279542065
0.4274145033375345	1.0968372578409609	-0.08814093540155035	0.162009018131784	-0.08022350025031527	-0.1718925347382688	-0.13545300342229996
0.43657112885658755	1.0960963135133437	-0.08970464879345987	0.16075561453092577	-0.08161085743422505	-0.16964716871694455	-0.13831629548795227
0.4457026368788153	1.0953448466527822	-0.09124337152268465	0.15947955166497066	-0.08297326474740672	-0.167358523017006	-0.14116890528711518
0.45480763031702676	1.0945832726360458	-0.0927565937917373	0.15818127195559456	-0.08431023033746173	-0.16502717678029982	-0.14401031312466303
0.4638846500851795	1.093812020182127	-0.09424381417320794	0.15686124271144178	-0.08562127193420908	-0.16265374664951981	-0.14683997920416264
0.4729322020232486	1.0930315289735502	-0.09570454515417413	0.15551995282641332	-0.0869059218823332	-0.16023888098738964	-0.14965735211331008
0.48194873018501977	1.0922422517702486	-0.09713830984553172	0.15415791718319974	-0.08816372438112326	-0.15778326798755626	-0.1524618605906162
0.4909326313642354	1.0914446530117883	-0.09854464550179401	0.15277567508665432	-0.08939423873788968	-0.15528763310687613	-0.1552529181652996
0.49988227332009355	1.0906392069462474	-0.09992310740623943	0.15137378784904565	-0.09059704291233873	-0.15275273498549666	-0.1580299289261428
0.5087959812206282	1.0898263985199317	-0.1012732677124383	0.14995284116395477	-0.0917717326407771	-0.15017937005388188	-0.16079228341777682
0.5176720497005111	1.089006721960789	-0.10259471827683898	0.14851344349818163	-0.09291792405291982	-0.14756837000183998	-0.16353936250439038
0.5265087515034518	1.0881806795772335	-0.10388707280986656	0.14705622483356554	-0.0940352556742208	-0.14492059990989567	-0.16627054016326984
0.5353043387641809	1.0873487811813922	-0.10514996783776263	0.14558183649347353	-0.09512338938583953	-0.1422369583889272	-0.16898518399981496
0.5440570542304185	1.0865115425332454	-0.10638306502120908	0.14409094922514354	-0.0961820125461556	-0.13951837459067495	-0.17168265883401793
0.5527651464981617	1.0856694833117304	-0.10758605382656042	0.1425842503847492	-0.09721084038388245	-0.13676580359806823	-0.17436233150404584
0.5614268659816815	1.0848231268787965	-0.10875865134361545	0.14106244427510786	-0.09820961592250295	-0.13398022759120848	-0.17702356972438466
0.5700404970198039	1.083972996483015	-0.10990060688548076	0.13952624604440483	-0.09917811396305223	-0.131162645256705	-0.17966575204271518
0.5786043329621477	1.0831196169904052	-0.11101169869906563	0.13797638546225943	-0.1001161383217051	-0.12831407928927938	-0.18228826026307207
0.5871167245143021	1.0822635093651132	-0.11209174025617655	0.13641359753809035	-0.10102352717336195	-0.12543555977412982	-0.18489049433096072
0.5955760554334003	1.0814051923036125	-0.11314057677227292	0.13483862600150187	-0.10190015008615512	-0.12252813116639792	-0.18747186492127982
0.6039807659304568	1.0805451791188023	-0.11415808781102278	0.13325221809690138	-0.10274591017858563	-0.11959284331470192	-0.1900318006281094
0.6123293717784961	1.0796839749725327	-0.11514418893599203	0.13165511984849027	-0.10356074540361333	-0.11663074327133385	-0.19256975377482893
0.6206204479958137	1.0788220777446693	-0.11609882894974177	0.13004807795603845	-0.10434462614379474	-0.1136428793574024	-0.19508519541886316
0.6288526636995195	1.0779599736378511	-0.11702199303930476	0.12843183184048923	-0.10509755766201155	-0.11063028693172955	-0.19757762589107572
0.6370247584844356	1.077098138852127	-0.1179136989539805	0.1268071168823887	-0.10581957678474506	-0.1075939949070536	-0.20004656755177716
0.6451355700154807	1.0762370359527111	-0.11877399891917373	0.12517465766152006	-0.10651075326404201	-0.1045350136235941	-0.20249157305347038
0.6531840205571733	1.0753771145686857	-0.11960297683400915	0.1235351692278973	-0.10717118727079249	-0.1014543376490002	-0.20491222114861846
0.6611691318808595	1.0745188091360602	-0.1204007484642567	0.12188935271258432	-0.10780100929224978	-0.09835293794942913	-0.20730812104707008
0.6690900231493396	1.0736625384790381	-0.12116745969591156	0.12023789432113577	-0.1084003784419328	-0.09523176032909206	-0.20967891160834273
0.6769459129864625	1.072808704995829	-0.12190328517354597	0.1185814635016647	-0.10896948106551994	-0.09209172226989065	-0.21202426177551353
0.684736103742728	1.071957695839628	-0.12260842527939968	0.11692071493281499	-0.10950852806552051	-0.08893371697920502	-0.2143438656884095
0.6924600000091435	1.0711098804324777	-0.1232831063151948	0.11525628334320039	-0.11001775470129913	-0.08575860380680479	-0.21663744801150012
0.7001171059430106	1.0702656103122778	-0.12392757855279547	0.1135887827463153	-0.11049741870225901	-0.08256720692625834	-0.21890476288787042
0.7077070015762886	1.0694252213716637	-0.12454211263938063	0.11191881039657788	-0.11094779719072727	-0.07936032304933989	-0.22114558668804526
0.7152293619878565	1.0685890314338742	-0.1251269996986894	0.11024694152304505	-0.11136918637992162	-0.07613871147558755	-0.2233597234608656
0.7226839420596133	1.0677573416695496	-0.1256825485332264	0.10857373160212024	-0.11176189911208591	-0.072903098515564	-0.22554700017819176
0.7300705787367195	1.0669304361312568	-0.12620908432323916	0.10689971487840216	-0.11212626351571252	-0.06965417468674936	-0.22770726715272369
0.7373891732924357	1.0661085835717878	-0.12670694593953163	0.1052254074830237	-0.11246262071509631	-0.06639260079285784	-0.2298403926027568
0.7446397043003794	1.0652920358719662	-0.12717648552991667	0.10355130368555611	-0.11277132414031765	-0.06311900066040146	-0.23194626620551345
0.7518222191920791	1.0644810288987985	-0.12761806656055996	0.10187787702068586	-0.11305273775953714	-0.05983396326692603	-0.23402479636348053
0.7589368123548982	1.0636757849372076	-0.12803206125440203	0.10020558472680077	-0.1133072340142786	-0.05653805142729085	-0.23607590362756872
0.7659836402598644	1.0628765109786946	-0.12841885042911497	0.09853486366093187	-0.11353519333077947	-0.05323179375972276	-0.23809952485905198
0.7729629185390615	1.062083399066252	-0.12877882213138186	0.09686613038466309	-0.1137370028245815	-0.049915684730658334	-0.2400956121182257
0.7798748998632872	1.0612966288561403	-0.12911236943189147	0.09519978595676627	-0.1139130546041898	-0.046590194080379496	-0.24206412609388694
0.7867198808565949	1.060516366912217	-0.12941988991715392	0.09353621392181112	-0.11406374511874755	-0.04325576279538231	-0.24400503789081734
0.7934982022992285	1.0597427667768324	-0.12970178477656216	0.09187577988427408	-0.11418947424871789	-0.03991280214657704	-0.24591832885975698
0.8002102355205121	1.0589759706372692	-0.1299584573818083	0.09021883451977927	-0.11429064420743683	-0.036561699638528795	-0.24780398653626934
0.8068563865429361	1.0582161089849607	-0.13019031273167317	0.08856571232356598	-0.1143676589018154	-0.0332028164128288	-0.24966200562264504
0.8134370897584599	1.057463301482191	-0.13039775650443614	0.08691673295769761	-0.11442092314143104	-0.02983648986929268	-0.2514923860164762
0.8199528064331173	1.0567176572893182	-0.1305811943694169	0.08527220145707698	-0.11445084199575523	-0.026463033988210805	-0.2532951322102089
0.8264040167563543	1.0559792761401379	-0.13074103118402425	0.08363241010869336	-0.1144578201896541	-0.02308274309342521	-0.2550702509184818
0.8327912233230926	1.0552482481163432	-0.13087767058194993	0.08199763748822934	-0.11444226162148613	-0.019695889798885455	-0.25681775188510275
0.8391149566190468	1.0545246531987085	-0.13099151452831076	0.08036814694963763	-0.11440456879555108	-0.016302721726451325	-0.25853764918863087
0.8453757529048316	1.0538085639822012	-0.13108296241156248	0.07874419224993424	-0.11434514245224608	-0.012903473069280264	-0.26022995504086427
0.8515741663826417	1.0531000444703749	-0.13115241091714694	0.07712601442698311	-0.11426438116324239	-0.009498358041634245	-0.261894682975465
0.8577107513285704	1.0523991523058631	-0.13120025347542216	0.07551384647413928	-0.11416268122356613	-0.006087580637311119	-0.26353184291627324
0.8637860796246799	1.0517059369542485	-0.1312268801753049	0.07390790880790533	-0.11404043615264181	-0.0026713250477718117	-0.26514144577828813
0.869800725989338	1.0510204415797955	-0.13123267734842378	0.0723084131838148	-0.11389803664832769	0.0007502361360145347	-0.2667234994013749
0.8757552780620055	1.050342702082899	-0.13121802735773197	0.0707155600884422	-0.11373587013862495	0.004176947539743755	-0.2682780111095342
0.8816526209768347	1.0496724878689276	-0.13118329087667804	0.06912892237010104	-0.11355424601134968	0.0076100087242632255	-0.2698055769243281
0.8874942112581846	1.0490097267008531	-0.13112880844707467	0.06754843904040533	-0.11335348921550097	0.011049844621802151	-0.2713064036413587
0.8932805868511738	1.0483544460376786	-0.13105491745214032	0.06597428741548456	-0.11313394533971279	0.0144963635203526	-0.2727804522966802
0.8990122907406219	1.0477066679952654	-0.13096195124310694	0.0644066368345766	-0.11289595693418508	0.017949485435234967	-0.27422768007183923
0.9046898613825287	1.0470664105825298	-0.13085023916776142	0.06284565136846813	-0.112639863797266	0.02140913615745679	-0.2756480377689632
0.9103138325986343	1.0464336878577118	-0.13072010656631516	0.06129148998761274	-0.11236600299333302	0.024875246776139916	-0.2770414697518038
0.9158847342694965	1.0458085099915055	-0.13057187475131501	0.05974430650630601	-0.11207470883316778	0.02834775369803348	-0.278407914087042
0.9214031051742478	1.0451908819704394	-0.13040586059080453	0.05820424612076746	-0.11176631214185062	0.03182660639813644	-0.279747305611114
0.9268694695396905	1.0445808063663484	-0.13022237710854195	0.056671452043739516	-0.11144114147638187	0.03531175245662596	-0.28105957013000715
0.9322843545088806	1.0439782815116188	-0.1300217329903564	0.0551460607695324	-0.11109952219728156	0.03880314812261382	-0.2823446286511178
0.9376482853562229	1.0433833021705101	-0.12980423266997565	0.05362820351186666	-0.11074177668959204	0.042300755043019965	-0.2836023961452387
0.9429617796271018	1.0427958603169467	-0.12957017656763503	0.05211800798400891	-0.11036822476726146	0.04580453607431473	-0.28483278014056757
0.9482253593051119	1.0422159439133112	-0.12931986056630454	0.05061559506337659	-0.10997918284167865	0.04931446292407359	-0.28603568351738795
0.953439534891849	1.0416435387924592	-0.12905357671871873	0.04912108343367051	-0.10957496505700459	0.05283050529283248	-0.28721100079409967
0.9586048176918343	1.0410786274197743	-0.1287716127037646	0.04763458620480196	-0.10915588243297981	0.05635263864005953	-0.28835862093759435
0.9637217160105299	1.0405211894314945	-0.12847425198977488	0.04615621210186621	-0.10872224313580135	0.05988084135394182	-0.2894784264466848
0.9687907318344746	1.039971202108676	-0.12816177405028614	0.04468606653884086	-0.10827435278961207	0.06341509208826514	-0.2905702926148776
0.9738123685809893	1.0394286396457746	-0.12783445391178339	0.04322424948355324	-0.10781251382341732	0.06695537479262076	-0.2916340891926907
0.9787871218091484	1.038893474266834	-0.12749256274061718	0.041770858258175066	-0.10733702631091935	0.07050167189359013	-0.2926696783701161
0.9837154840904979	1.0383656757997215	-0.1271363675813119	0.040325986237722766	-0.10684818758279209	0.07405396730098418	-0.29367691583535044
0.9885979451034095	1.037845211769384	-0.12676613136430373	0.03888972292366862	-0.10634629223427565	0.07761224614460942	-0.2946556507813116
0.9934349897972357	1.0373320476930992	-0.12638211307051392	0.037462154586010876	-0.10583163234067346	0.08117649308661234	-0.29560572553799186
0.9982271007094649	1.0368261469300726	-0.12598456758534665	0.03604336368249467	-0.10530449724916764	0.08474669365588686	-0.29652697604424755
1.002974755591199	1.0363274710272383	-0.12557374591946538	0.03463342965852501	-0.10476517386284308	0.08832283214296721	-0.2974192313944109
1.0076784279951259	1.0358359797461267	-0.12514989521014624	0.0332324288744409	-0.1042139466241762	0.09190489164610717	-0.29828231398863675
1.0123385889347587	1.0353516309779496	-0.12471325860960415	0.03184043420711687	-0.1036510973551134	0.09549285497514572	-0.2991160398636651
1.0169557047582884	1.034874381052014	-0.12426407551440875	0.030457515776842786	-0.10307690553952552	0.09908670267670973	-0.29992021833236604
1.0215302372442088	1.0344041848067107	-0.12380258161423	0.029083741014728107	-0.10249164836354344	0.10268641270920972	-0.3006946520604292
1.0260626443160845	1.0339409955951968	-0.12332900887436458	0.027719174540832	-0.10189560067154389	0.10629196061676015	-0.3014391372485844
1.0305533830550377	1.0334847650584587	-0.1228435852518191	0.026363877342802013	-0.10128903459254485	0.1099033215971161	-0.30215346416012767
1.0350029024518683	1.0330354439401317	-0.12234653551220809	0.02501790904754001	-0.10067222054310042	0.11352046434186436	-0.30283741600826986
1.0394116504815423	1.0325929814393473	-0.12183808052753217	0.02368132587413421	-0.10004542632299056	0.11714335632729465	-0.30349077016912857
1.0437800673367774	1.0321573259636392	-0.1213184380931817	0.02235418276581085	-0.09940891810151983	0.1207719579204539	-0.30411329723582337
1.0481085909778491	1.0317284246374598	-0.12078782236125339	0.021036531792600243	-0.09876295968730661	0.12440622651882677	-0.3047047619608926
1.052397657318888	1.0313062233560228	-0.1202464438409318	0.019728422169008004	-0.09810781250897588	0.1280461164114149	-0.3052649233294723
1.0566476972444805	1.0308906671468854	-0.11969450981317908	0.018429901239335727	-0.0974437360926483	0.13169157591808164	-0.3057935342456622
1.0608591366254725	1.0304817002274393	-0.11913222440574768	0.01714101455234409	-0.09677098811735044	0.13534254697959278	-0.30629034168332325
1.065032397411938	1.0300792659567986	-0.11855978851920171	0.015861805603110058	-0.0960898242916377	0.13899896569591622	-0.3067550869652828
1.0691678974533263	1.029683306911528	-0.11797739991152828	0.014592315960708903	-0.09540049842102191	0.1426607617915241	-0.30718750588183125
1.0732660505318408	1.0292937649385043	-0.11738525325638381	0.01333258532893429	-0.09470326244170799	0.1463278582623423	-0.3075873288473492
1.0773272684575148	1.02891058101222	-0.11678353989219224	0.012082650970143388	-0.09399836609137421	0.15000017289859136	-0.30795428124553526
1.0813519585060447	1.0285336955336473	-0.11617244824152048	0.01084254855880312	-0.09328605736833158	0.153677615649711	-0.30828808332309554
1.0853405190104413	1.0281630487873508	-0.11555216457816395	0.009612313608538661	-0.09256658337844954	0.15736008413099087	-0.3085884500758494
1.089293350485802	1.027798579951002	-0.11492287139092834	0.008391978106649205	-0.0918401883893524	0.16104747344087836	-0.30885509234488495
1.0932108477181386	1.027440227885916	-0.11428474863794345	0.0071815730125154055	-0.09110711525227153	0.16473966858721287	-0.30908771634349996
1.097093398100661	1.0270879313268582	-0.11363797412431621	0.0059811288344840865	-0.09036760578219574	0.16843654243723138	-0.3092860238684432
1.100941390415796	1.0267416281264352	-0.11298272211930924	0.004790672973226	-0.08962189912755579	0.17213796366930117	-0.30944971301580565
1.1047552042923199	1.0264012562546019	-0.11231916517715719	0.0036102330372528328	-0.08887023380456176	0.1758437863679156	-0.30957847788821624
1.1085352195944038	1.0260667529929224	-0.11164747261384578	0.0024398339929705345	-0.08811284591205773	0.1795538586633963	-0.30967200927661764
1.1122818107153838	1.0257380554884319	-0.1109678115418992	0.0012794999823334304	-0.08734997025847849	0.18326801688785802	-0.3097299946844142
1.1159953465335966	1.0254151007898396	-0.11028034697387734	0.0001292543878142424	-0.08658184041837973	0.1869860850945457	-0.30975211868734853
1.1196761939809596	1.0250978255719707	-0.10958524123832687	-0.0010108812242949395	-0.0858086880227983	0.19070787824819532	-0.3097380632852942
1.1233247208860384	1.0247861659370512	-0.10888265345743223	-0.002140887937525345	-0.08503074213521278	0.19443320488720436	-0.3096875080719415
1.1269412930679312	1.0244800577124888	-0.10817274010050297	-0.003260748538198805	-0.08424822982583237	0.19816186400460328	-0.30960013040364165
1.1305262656143755	1.0241794372193243	-0.10745565677671635	-0.004370444769887852	-0.08346137808555112	0.20189363567817314	-0.30947560598491436
1.1340799878823868	1.0238842408636561	-0.10673155740170137	-0.005469958841669316	-0.08267041282414807	0.20562828567396899	-0.3093136093358994
1.1376028067803792	1.0235944048909482	-0.10600059361225736	-0.006559274404846532	-0.08187555816229841	0.20936556852266766	-0.3091138140739872
1.1410950656730265	1.0233098655096486	-0.10526291504043894	-0.007638376175864483	-0.08107703666860892	0.21310522608993085	-0.3088758933165491
1.1445571036501443	1.0230305589792277	-0.10451866953332563	-0.008707249674421644	-0.08027506952964455	0.21684698648421386	-0.308599520141591
1.147989256291452	1.0227564215746867	-0.10376800305927544	-0.009765881425795327	-0.07946987637743418	0.22059056456838233	-0.3082843679713668
1.1513918558485277	1.022487389599499	-0.10301105972775945	-0.010814258984184522	-0.07866167524019792	0.224335661881727	-0.3079301109828759
1.154765230423823	1.022223399476463	-0.10224798203382142	-0.011852370648852	-0.07785068273010533	0.22808196546386378	-0.30753642464435066
1.158109704259044	1.0219643877480677	-0.10147891086373682	-0.012880205524655935	-0.07703711397119785	0.23182914788912418	-0.30710298618068094
1.161425598380059	1.0217102910500813	-0.10070398541009432	-0.013897753693145333	-0.07622118243139529	0.23557686773447298	-0.30662947498200643
1.1647132306538388	1.0214610461316624	-0.099923343212941	-0.014905006203578961	-0.07540309988822194	0.23932476942464534	-0.306115573073719
1.1679729142331543	1.0212165899950758	-0.0991371205913495	-0.015901954572629034	-0.07458307679896083	0.24307248123223174	-0.3055609658826773
1.1712049593836584	1.020976859777353	-0.09834545227489004	-0.01688859132263136	-0.07376132182880396	0.2468196171395574	-0.30496534250427726
1.1744096728162	1.0207417928220337	-0.09754847161885799	-0.017864909756066076	-0.07293804199099063	0.25056577589346923	-0.3043283963457552
1.1775873590528405	1.0205113266001127	-0.09674631031701154	-0.01883090435160764	-0.07211344226463699	0.2543105424439652	-0.30364982539331975
1.180738317609612	1.0202853989351435	-0.09593909916278706	-0.019786569888769704	-0.07128772629060083	0.25805348448808135	-0.30292933335923417
1.1838628442390198	1.0200639479275362	-0.0951269678105814	-0.020731901813032194	-0.07046109602848744	0.2617941537524237	-0.3021666300794565
1.1869612318036495	1.0198469119099176	-0.09431004460663983	-0.02166689648644765	-0.06963375149067344	0.265532086918746	-0.30136143191442905
1.1900337712752993	1.0196342293974465	-0.09348845636607865	-0.022591551473395408	-0.06880589042692907	0.2692668067708913	-0.30051346204559726
1.193080749044176	1.019425839293208	-0.09266232913439593	-0.023505864716714744	-0.0679777090000052	0.2729978188807594	-0.2996224517940834
1.1961024471096429	1.0192216808860461	-0.0918317882112937	-0.024409834590258486	-0.06714940170355613	0.2767246117382896	-0.29868814130377364
1.1990991459264562	1.0190216936725474	-0.09099695742484969	-0.02530346074328433	-0.06632116053714893	0.2804466602266722	-0.2977102793343942
1.20207112105972	1.018825817598001	-0.09015796010083234	-0.026186743092786863	-0.06549317587225668	0.28416342149995505	-0.29668862495461334
1.2050186467058173	1.0186339928361139	-0.08931491812942288	-0.027059682867349437	-0.06466563542508032	0.28787433938760776	-0.2956229470538934
1.2079419917467469	1.0184461600622532	-0.08846795312991294	-0.027922281431127318	-0.06383872530160514	0.29157883950909746	-0.29451302639018706
1.2108414231757445	1.0182622602420315	-0.08761718552579867	-0.02877454129783088	-0.06301262898226383	0.2952763336518897	-0.2933586550751167
1.2137172056593344	1.0180822346765708	-0.08676273469808324	-0.029616465994143165	-0.06218752737458541	0.2989662193704303	-0.29215963733615147
1.216569597274946	1.0179060252797045	-0.08590472030501768	-0.030448058814370328	-0.061363599978313366	0.3026478746397562	-0.2909157920351878
1.2193988559416704	1.0177335741862112	-0.08504326041947469	-0.03126932470589808	-0.060541022978039614	0.30632066626933785	-0.28962695071479067
1.222205235909312	1.0175648239849975	-0.08417847260534629	-0.032080269240740325	-0.05971997017927205	0.3099839456200326	-0.2882929597215373
1.2249889877935656	1.0173997177255758	-0.08331047395816085	-0.03288089863288971	-0.058900612935310494	0.3136370488638327	-0.2869136809526944
1.2277503583387024	1.0172381989400625	-0.08243938123030226	-0.033671219679243525	-0.05808312015274709	0.31727929691888085	-0.2854889927470083
1.2304895929745174	1.0170802115035316	-0.0815653100635588	-0.03445124049786761	-0.05726765746342995	0.32090999912293183	-0.2840187892796581
1.233206933541947	1.0169256997791574	-0.08068837573283007	-0.03522096987989962	-0.05645438782037851	0.32452845058833385	-0.28250298238063515
1.2359026184042232	1.0167746086190437	-0.07980869315546352	-0.035980417332936096	-0.05564347139545556	0.3281339327029032	-0.280941502229299
1.2385768834747202	1.0166268833149024	-0.07892637659284527	-0.036729593380915075	-0.054835065197121786	0.3317257149050281	-0.2793342974719447
1.2412299615225735	1.0164824696463441	-0.0780415399061085	-0.03746850937696831	-0.05402932320300464	0.3353030542009078	-0.2776813362910147
1.2438620834318597	1.0163413138214026	-0.0771542961635843	-0.03819717786315217	-0.053226395900991375	0.33886519734294557	-0.27598260627511373
1.2464734774515664	1.0162033625280382	-0.07626475790814366	-0.03891561236708742	-0.052426430437403214	0.34241138034525453	-0.27423811547333016
1.2490643692147072	1.0160685629418975	-0.07537303717332815	-0.039623827416392476	-0.05162957053474507	0.3459408290599523	-0.27244789299709093
1.2516349810290814	1.0159368627707832	-0.07447924575238465	-0.04032183835646371	-0.05083595663535333	0.3494527587911693	-0.2706119901336308
1.2541855339493526	1.0158082101561676	-0.07358349449927601	-0.04100966192428897	-0.050045725187411357	0.35294637774247095	-0.2687304794590069
1.2567162470530135	1.0156825537218652	-0.07268589358162836	-0.041687316053331744	-0.04925900878964425	0.3564208866958327	-0.2668034558012861
1.2592273372694924	1.0155598425920307	-0.07178655254874376	-0.04235481983305383	-0.04847593617015241	0.3598754794659815	-0.2648310368421133
1.2617190194344654	1.0154400263971965	-0.07088558032023116	-0.043012193529723644	-0.047696632097979	0.363309343691497	-0.2628133635340444
1.264191507715954	1.015323055215794	-0.06998308466932568	-0.04365945896434663	-0.04692121686608984	0.3667216635495592	-0.26075059932325123
1.2666450139741583	1.0152088796633763	-0.06907917281094426	-0.04429663907951044	-0.04614980673580641	0.37011161827115197	-0.2586429318046475
1.2690797492754367	1.0150974508306592	-0.06817395084425083	-0.0449237583354345	-0.045382513397361206	0.3734783850273389	-0.25649057176251505
1.2714959243875736	1.014988720273558	-0.06726752354756775	-0.04554084282708449	-0.0446194437497253	0.37682114043669934	-0.25429375289114126
1.2738937476584649	1.0148826401197628	-0.0663599951574996	-0.04614791973413133	-0.043860700512084884	0.3801390584672751	-0.25205273388317234
1.2762734282306527	1.0147791629351859	-0.06545146814367317	-0.046745018131378185	-0.043106381154555194	0.3834313157349219	-0.24976779561486442
1.2786351740801702	1.014678241823717	-0.06454204392078333	-0.047332168473630365	-0.04235657846791982	0.38669708965226274	-0.24743924296987127
1.2809791934378707	1.0145798303768667	-0.06363182227998535	-0.04790940293530165	-0.04161138006881827	0.38993556126336076	-0.24506740346015118
1.2833056939962062	1.0144838827197713	-0.06272090166301532	-0.04847675519120706	-0.04087086861232685	0.39314591501862506	-0.2426526279136707
1.2856148842081234	1.0143903534691645	-0.061809378622417414	-0.049034260709778614	-0.04013512134555719	0.3963273414387219	-0.2401952889919405
1.287906973060653	1.0142991977566393	-0.060897347866399054	-0.04958195666295048	-0.039404210151913116	0.3994790376619209	-0.23769578114547416
1.2901821702216794	1.0142103712358834	-0.05998490215820792	-0.05011988192513381	-0.03867820148361459	0.4026002084965853	-0.23515452014140847
1.2924406848237961	1.014123830141692	-0.059072132766232965	-0.05064807675097468	-0.037957156736311524	0.4056900655967787	-0.2325719441032
1.2946827279131612	1.014039531206661	-0.058159128439047865	-0.051166583312974	-0.037241131460843485	0.40874783164573997	-0.22994851036684277
1.2969085123925785	1.0139574316793536	-0.05724597536801456	-0.05167544562915777	-0.03653017538121263	0.41177274105817774	-0.22728469493829254
1.2991182506777497	1.0138774894234504	-0.05633275810090273	-0.05217470897534738	-0.0358243331510763	0.41476403756544744	-0.22458099474887522
1.3013121581819738	1.0137996628016366	-0.05541955806403118	-0.052664420626316884	-0.03512364325597556	0.4177209796927398	-0.22183792288392865
1.3034904507672467	1.0137239107812472	-0.054506454561810774	-0.053144629215855534	-0.03442813885023514	0.4206428380081776	-0.21905601100215646
1.3056533465674538	1.0136501928810715	-0.053593523971158956	-0.05361538508214991	-0.03373784720495073	0.4235288982548756	-0.2162358063709659
1.3078010640941085	1.0135784692479488	-0.05268084049098469	-0.054076739787002344	-0.03305279035018119	0.42637845945267044	-0.21337787357334836
1.309933825624707	1.0135087005539107	-0.051768474658693026	-0.054528746777208495	-0.0323729840388522	0.4291908389945104	-0.2104827892476442
1.3120518527496945	1.01344084815504	-0.05085649519884908	-0.054971460357331546	-0.03169843921888622	0.43196536729375096	-0.20755114721507484
1.314155370807038	1.0133748739558557	-0.04994496708488469	-0.05540493655673995	-0.03102916067837585	0.4347013941429116	-0.20458355163869532
1.3162446061099624	1.0133107405097457	-0.04903395268224054	-0.05582923246319864	-0.030365147994790186	0.4373982855125565	-0.20158061990656317
1.3183197872097552	1.0132484109877808	-0.04812351116368104	-0.056244406405069294	-0.0297063952048498	0.44005542560918776	-0.19854297997824952
1.3203811435586406	1.013187849227449	-0.047213699057790416	-0.05665051760053575	-0.029052891306921937	0.44267221552080716	-0.19547127142361823
1.3224289064510129	1.0131290197108214	-0.04630456980664311	-0.057047626267986325	-0.02840462004482696	0.44524807475672545	-0.19236614317496362
1.3244633103538992	1.0130718875350113	-0.04539617313707885	-0.05743579379107335	-0.02776155957641942	0.44778244315723786	-0.1892282505154528
1.3264845892535053	1.0130164185223172	-0.044488556659080324	-0.0578150819295539	-0.027123683722877445	0.45027477653565806	-0.1860582597357438
1.3284929805115595	1.0129625791168757	-0.04358176412177471	-0.0581855534714028	-0.026490960847229527	0.4527245516635857	-0.1828568412857733
1.3304887212804435	1.0129103364879126	-0.04267583700200373	-0.058547271473229565	-0.025863355087478345	0.45513126197670656	-0.1796246744776809
1.3324720513398982	1.0128596584568619	-0.0417708132099598	-0.05890029970143228	-0.02524082556751115	0.45749442113566074	-0.17636244209526225
1.3344432113762168	1.0128105135468513	-0.04086672785274295	-0.05924470222834155	-0.024623327047680242	0.4598135609658801	-0.17307083224550351
1.3364024434380333	1.0127628709730423	-0.039963613019322296	-0.05958054343076772	-0.024010809892280098	0.46208823201250376	-0.16975053676162202
1.3383499899345377	1.0127167006683353	-0.03906149823877451	-0.059907887736360466	-0.023403220495476943	0.46431800235082304	-0.16640225207175158
1.3402860950682796	1.0126719732495169	-0.038160409818842986	-0.060226799786592754	-0.02280050094824192	0.4665024591784968	-0.16302667595179285
1.342211003136772	1.0126286600577392	-0.03726037163579162	-0.06053734407062884	-0.022202589684330754	0.4686412067691268	-0.15962450965646002
1.3441249598770568	1.0125867331267862	-0.03636140451642787	-0.06083958506890916	-0.02160942117859862	0.4707338678609733	-0.15619645482413613
1.3460282112912079	1.0125461652087693	-0.03546352679668778	-0.06113358698435881	-0.021020926429957742	0.4727800821784865	-0.1527432148093586
1.347921003987377	1.012506929764392	-0.034566754177806934	-0.06141941372416429	-0.020437032973000382	0.47477950663196916	-0.14926549339761477
1.349803583723715	1.0124690009898458	-0.033671100437464255	-0.061697128612805845	-0.019857665443798033	0.476731813599298	-0.1457639968564418
1.351676198906361	1.0124323537429099	-0.0327765757888194	-0.061966794840890814	-0.019282744620119214	0.47863669433920497	-0.14223942682331692
1.353539096976979	1.0123969636139498	-0.03188318861849661	-0.06222847485430321	-0.018712188651991233	0.48049385493716934	-0.13869248637087447
1.355392524426625	1.0123628069185033	-0.030990945518674245	-0.06248223031054942	-0.018145913169075375	0.4823030161635797	-0.1351238795502364
1.3572367291038292	1.0123298606494888	-0.03009985020974824	-0.06272812233769119	-0.017583830688881783	0.4840639154789082	-0.1315343064616538
1.3590719577496502	1.012298102518337	-0.02920990475914233	-0.06296621113386278	-0.01702585148369615	0.4857763043176233	-0.1279244674993303
1.3608984582049157	1.0122675109107793	-0.028321108550197528	-0.06319655620172589	-0.01647188301996915	0.4874399498767148	-0.12429505859541878
1.3627164768653608	1.0122380649255578	-0.02743345955476558	-0.0634192159626111	-0.015921830842137073	0.4890546324232386	-0.12064677580873441
1.3645262605610124	1.0122097443366327	-0.02654695346171245	-0.06363424794495705	-0.015375598109893099	0.4906201467087071	-0.11698031123361768
1.3663280542953147	1.012182529622945	-0.025661584826611537	-0.06384170846365192	-0.014833086387125046	0.49213629967452915	-0.1132963572223116
1.3681221043917633	1.0121564019135096	-0.02477734557422753	-0.06404165294328727	-0.014294194796872273	0.49360291282361407	-0.10959559968024243
1.3699086559314764	1.0121313430212393	-0.02389422630067982	-0.06423413556845468	-0.01375882089664628	0.49501981966905817	-0.10587872297507814
1.3716879525904642	1.0121073354367693	-0.02301221640807162	-0.06441920923751315	-0.013226860824182727	0.496386865361898	-0.10214641009179656
1.3734602385034056	1.0120843622961029	-0.022131303232468893	-0.06459692572103981	-0.012698208836746418	0.49770390782208096	-0.0983993385228899
1.3752257574144908	1.0120624073872428	-0.0212514725118736	-0.06476733552314562	-0.012172757662380521	0.4989708166703748	-0.09463818180118631
1.3769847503085388	1.0120414551718764	-0.02037270962237743	-0.06493048762524517	-0.011650399296227123	0.5001874712535757	-0.09086361441674554
1.3787374593872603	1.012021490729114	-0.019494997650873057	-0.06508642983769622	-0.011131023907344042	0.5013537631814241	-0.08707630321190789
1.3804841245963009	1.0120024997907975	-0.0186183191834475	-0.06523520844243623	-0.010614520958912282	0.502469593577573	-0.08327691470163909
1.3822249870214374	1.011984468696734	-0.01774265465936353	-0.06537686846217619	-0.010100778288223682	0.5035348749976324	-0.07946610763225974
1.3839602851988002	1.0119673844284678	-0.016867984279152145	-0.06551145331761518	-0.009589683281494916	0.5045495287543007	-0.07564454093618492
1.3856902585313986	1.0119512345673018	-0.01599428634379666	-0.0656390050811841	-0.009081121946622507	0.5055134867125599	-0.07181286621475695
1.3874151425326051	1.0119360073329746	-0.015121539713465476	-0.06575956409847185	-0.008574980391200557	0.5064266883137842	-0.06797173823340526
1.3891351757738353	1.0119216915135658	-0.014249720355211788	-0.06587316947149814	-0.008071142858002795	0.5072890841079787	-0.06412179950645408
1.3908505934268243	1.011908276518033	-0.013378804666221399	-0.06597985857540652	-0.007569493696350232	0.5081006319706188	-0.060263694654663316
1.3925616307881412	1.0118957523388408	-0.01250876775028427	-0.06607966728917788	-0.007069916400232102	0.5088612987197104	-0.05639806259718837
1.394268521445424	1.011884109560566	-0.011639584408024678	-0.06617262986502662	-0.006572294215391935	0.5095710589915683	-0.05252554072215931
1.3959714992830459	1.011873339339848	-0.010771228176363926	-0.06625877902888608	-0.0060765096227513166	0.5102298958743229	-0.04864676041502392
1.3976707966731934	1.0118634334127699	-0.009903672308824845	-0.06633814586521314	-0.0055824449331686	0.5108377998958524	-0.044762351232212824
1.3993666461705823	1.0118543840792	-0.009036888971136622	-0.06641075988885424	-0.005089981859439921	0.5113947694400738	-0.040872937129954184
1.4010592778725426	1.0118461842122524	-0.00817085065015751	-0.066476648918812	-0.004599002346754921	0.5119008096466336	-0.03697914261709478
1.4027489233615726	1.0118388272330943	-0.007305528198240036	-0.06653583923317613	-0.004109387490171048	0.5123559334682907	-0.033081583820237986
1.404435810777652	1.0118323071296387	-0.00644089341507233	-0.06658835537475187	-0.0036210190241778226	0.5127601600484636	-0.029180879951621677
1.4061201702383683	1.0118266184285418	-0.005576916332052253	-0.06663422033527967	-0.003133777811102619	0.5131135160103029	-0.025277640943138353
1.4078022290838526	1.0118217562101781	-0.00471356770880555	-0.06667345539698968	-0.002647545275987767	0.513416034113206	-0.02137247857552853
1.4094822163024532	1.0118177160900617	-0.0038508168229925465	-0.06670608024759009	-0.002162202182923824	0.5136677540170926	-0.017465996373776608
1.4111603579793262	1.0118144942284044	-0.002988633866103069	-0.066732112871514	-0.0016776300062262507	0.5138687213259949	-0.013558800330496244
1.4128368807545884	1.0118120873170589	-0.0021269882278866586	-0.0667515696268405	-0.0011937099853621092	0.5140189880670349	-0.009651491037524627
1.4145120107211313	1.0118104925799345	-0.001265849121358984	-0.06676446521662788	-0.0007103234971656209	0.5141186123591835	-0.005744666410764542
1.4161859730919246	1.0118097077702213	-0.000405185813151199	-0.06677081268916037	-0.00022735220447859172	0.514167658309116	-0.0018389226389825277
1.4178589926611447	1.011809731167035	0.0004550325545221715	-0.06677062344600285	0.0002553220249606974	0.51416619597181	0.002065146716795429
1.4195313311360989	1.0118105616007886	0.0013148560980772812	-0.06676390702088288	0.0007378278388949366	0.5141142995449974	0.0059670376356135086
1.4212044476232513	1.011812199957594	0.0021749506187728586	-0.0667506589038394	0.0012206392836742234	0.5140119532277081	0.009869040818557176
1.4228785645185873	1.0118146479234076	0.0030353458214362806	-0.06673087070621316	0.0017038736103849768	0.5138591298010308	0.013770559107659676
1.4245539042164221	1.011817907703945	0.0038960711330739764	-0.06670453243894711	0.002187648021768627	0.5136558082895945	0.017670993191641362
1.426230691611549	1.0118219820324024	0.004757156930569906	-0.06667163246608555	0.0026720803424206355	0.5134019736629821	0.021569747269800148
1.4279091501580286	1.0118268741642888	0.005618632457952508	-0.06663215756545825	0.003157287827818373	0.5130976173684437	0.02546621971805827
1.429589503318663	1.0118325878806065	0.006480526514451161	-0.06658609292486692	0.0036433875284856165	0.5127427373686507	0.029359806326751756
1.43127197732976	1.0118391275008496	0.007342868814296803	-0.06653342206224751	0.0041304970356816646	0.5123373375978927	0.03324990655330189
1.4329567970875936	1.0118464978724995	0.008205687818433055	-0.06647412693839418	0.0046187332364750954	0.5118814289051192	0.0371359138423916
1.4346441880168261	1.0118547043792079	0.009069011636054959	-0.06640818792189582	0.005108212797429723	0.5113750288602675	0.04101721983363908
1.4363343767440921	1.011863752947932	0.009932868311029276	-0.06633558376576361	0.005599052303042779	0.5108181616545614	0.044893215777962604
1.438027590633967	1.0118736500512955	0.010797285525540221	-0.06625629162552142	0.006091368063560875	0.5102108583221912	0.04876329133505962
1.4397240571281384	1.0118844027074623	0.011662290204932766	-0.06617028710010522	0.006585275863425111	0.5095531571375123	0.05262683295073938
1.4414240037369999	1.0118960184828334	0.012527908457391294	-0.06607754425286008	0.0070808908971645825	0.5088451038592663	0.05648322375665824
1.4431276606782946	1.0119085055149275	0.013394166859184266	-0.06597803547461194	0.0075783284771767535	0.5080867507718442	0.06033184945350363
1.4448352569059617	1.011921872489918	0.01426109037475412	-0.06587173171167203	0.008077702812783355	0.5072781585126644	0.06417208921623548
1.4465470224592496	1.0119361286626618	0.015128703496690595	-0.06575860235723485	0.008579127629656567	0.5064193953275914	0.06800332096702319
1.4482631888781474	1.0119512838663556	0.015997030397155637	-0.0656386152291701	0.009082716226388279	0.5055105369898739	0.0718249222208018
1.4499839876705045	1.0119673485049292	0.016866094093935215	-0.06551173668736174	0.009588580957648037	0.504551667774898	0.07563626660784424
1.451709651032682	1.0119843335636893	0.017735916760301833	-0.06537793160874049	0.010096833375078614	0.503542880350357	0.07943672547098748
1.4534404117771216	1.0120022506138682	0.018606519632772205	-0.06523716341343386	0.010607584134474567	0.502484276051443	0.08322566769654069
1.4551765042873464	1.0120211118285047	0.019477923434969884	-0.06508939400476853	0.011120943205034374	0.5013759645058005	0.08700246179611448
1.4569181633809793	1.012040929977057	0.020350147749006692	-0.06493458387915917	0.011637019459812053	0.5002180645325346	0.0907664734174479
1.458665624659448	1.0120617184346983	0.02122321113691556	-0.06477269212281424	0.012155920702120447	0.49901070418181687	0.09451706614899189
1.460419124101619	1.0120834911832202	0.022097130883948338	-0.06460367647639911	0.012677753466116961	0.49775402127571383	0.09825360070763543
1.4621788977453494	1.0121062628119202	0.02297192278933524	-0.0644274934013716	0.013202622840138569	0.4964481639481549	0.10197543437004032
1.4639451836081445	1.0121300485483002	0.02384760206917932	-0.06424409791821732	0.013730632956901412	0.49509328948763187	0.10568192513839032
1.4657182196123597	1.0121548642379545	0.02472418227192309	-0.06405344384049293	0.014261886291202598	0.4936895661075291	0.10937242745077999
1.467498245102063	1.0121807263710798	0.025601675979749373	-0.06385548365036517	0.014796484027152841	0.4922371720494476	0.11304629550458334
1.4692854993871465	1.0122076520683174	0.026480094038957135	-0.06365016868904803	0.015334525533999336	0.4907362969967397	0.11670288038581016
1.4710802223806196	1.012235659095183	0.027359445828243203	-0.0634374491287376	0.015876108466348578	0.4891871418615053	0.12034153160214055
1.47288265565699	1.0122647658854957	0.028239739727711242	-0.06321727387969553	0.01642132899291286	0.4875899180979171	0.12396159941067104
1.4746930397068956	1.0122949915037625	0.02912098173012376	-0.06298959096100484	0.01697028087348859	0.4859448503664518	0.12756242951450367
1.4765116169993462	1.012326355700292	0.03000317689277219	-0.062754347170284	0.017523056289687103	0.4842521740892014	0.13114336948251654
1.4783386287140332	1.012358878861992	0.030886327705498515	-0.06251148854139031	0.018079744756641602	0.4825121386877775	0.13470376255401886
1.480174318182214	1.0123925820772857	0.03177043571898978	-0.06226095994573398	0.01864043407040356	0.4807250046298614	0.1382429547305294
1.48201892760412	1.012427487083415	0.03265549991799915	-0.06200270557464807	0.019205209208287884	0.4788910467818244	0.1417602887104013
1.4838727000237912	1.0124636163065468	0.03354151763967155	-0.06173666872854621	0.019774152829090237	0.47701055276715426	0.14525510811731474
1.4857358783702102	1.0125009928488065	0.03442848407783326	-0.061462792001734955	0.020347344877469524	0.4750838241295941	0.14872675606234467
1.487608706471677	1.0125396405132145	0.03531639273339629	-0.06118101718787166	0.02092486279255198	0.4731111754944753	0.15217457746341487
1.489491427351433	1.0125795837735516	0.03620523457358701	-0.06089128558830814	0.02150678087903095	0.4710929365349772	0.15559791633516748
1.4913842838580476	1.012620847789718	0.03709499830857507	-0.06059353798496842	0.022093170394693846	0.4690294515397419	0.15899611749594786
1.4932875186484995	1.0126634584104237	0.03798567036029017	-0.06028771470586746	0.022684099439325606	0.46692107960720497	0.16236852706950253
1.4952013745975934	1.0127074421855429	0.03887723503159294	-0.05997375562077557	0.023279632976459297	0.46476819433194916	0.1657144937477391
1.497126093256685	1.012752826333144	0.03976967376972577	-0.0596516004588356	0.023879832248163754	0.46257118566566224	0.16903336667112895
1.4990619163715333	1.0127996387756217	0.040662965860443274	-0.059321188629920044	0.024484755141306176	0.460330458333473	0.1723244987116524
1.5010090853016622	1.0128479081283865	0.04155708814289523	-0.05898245938448442	0.025094455902928695	0.4580464325500658	0.17558724605932596
1.5029678389457042	1.0128976636477593	0.04245201405352868	-0.05863535225214725	0.025708984385377727	0.45571954654511043	0.1788209654577761
1.5049384177808858	1.0129489353318277	0.04334771547346825	-0.05827980640719726	0.02632838720926934	0.4533502518373705	0.1820250216272401
1.5069210583896477	1.0130017537795613	0.04424416023116463	-0.05791576171789303	0.026952705944257457	0.4509390197625448	0.18519877898251996
1.5089159993660335	1.013056150342943	0.045141314790129186	-0.05754315775637824	0.027581978866308955	0.4484863343460886	0.18834161197056137
1.5109234761201205	1.0131121569877026	0.04603914190115234	-0.057161934821896944	0.028216239226091067	0.44599269853022805	0.19145289744931857
1.5129437226773874	1.0131698063357686	0.04693760143605761	-0.05677203370000462	0.02885551571938057	0.4434586319415419	0.1945320184376293
1.5149769732931688	1.0132291317086173	0.047836651115842885	-0.056373395423587803	0.029499832907790038	0.44088466871306814	0.19757836731659476
1.5170234588424143	1.0132901670189092	0.04873624492622501	-0.05596596205165027	0.030149209988270535	0.43827136185861726	0.20059134115354593
1.519083408859551	1.0133529468216138	0.0496363340534833	-0.05554967636208103	0.030803661353877427	0.4356192805358217	0.20357034568367516
1.521157053100699	1.0134175063575115	0.05053686758418309	-0.05512448160473628	0.031463197012061066	0.4329290077538188	0.20651479829538738
1.523244617366349	1.013483881418	0.05143779071251168	-0.05469032242789736	0.032127821182269665	0.4302011454799193	0.2094241228364664
1.5253463263215228	1.0135521084221943	0.05233904600928819	-0.054247144390597295	0.03279753312174577	0.4274363106971726	0.2122977545440191
1.5274624030824688	1.0136222243964628	0.05324057327416668	-0.05379489411963202	0.03347232693032932	0.4246351355583374	0.2151351402222804
1.5295930686370176	1.0136942669460478	0.05414230932669813	-0.053333519508253525	0.03415219130712106	0.421798267743079	0.2179357382526313
1.5317385426449086	1.0137682742717902	0.05504418838761003	-0.05286296961809192	0.03483710975319973	0.4189263689477224	0.22069902043562442
1.5338990421109209	1.0138442851139515	0.05594614156350239	-0.0523831950410252	0.03552706010186253	0.416020116169943	0.2234244710289977
1.5360747828629033	1.013922338791515	0.056848097515410374	-0.05189414764636314	0.036222014950696345	0.4130801992067725	0.22611158939934056
1.5382659779197299	1.0140024751321672	0.05774998182791226	-0.051395781013307704	0.036921941107479046	0.4101073222899718	0.2287598886949319
1.540472839100264	1.0140847345167388	0.05865171772861344	-0.05088805013718148	0.037626800078138435	0.4071022013168263	0.23136889853730866
1.542695577040843	1.0141691578687708	0.0595532261374544	-0.05037091148022221	0.03833654805339041	0.4040655631770909	0.23393816560863442
1.5449344003913867	1.0142557866114847	0.060454425387642695	-0.04984432321429765	0.03905113563999366	0.40099814618032875	0.23646725328698567
1.5471895152575044	1.0143446626304669	0.06135523106061382	-0.04930824541476464	0.0397705076782624	0.39790070013639944	0.23895574164217648
1.54946112717154	1.0144358283356822	0.06225555683127187	-0.048762639649419154	0.040494603873732674	0.39477398293292815	0.2414032301742304
1.551749440363914	1.0145293266201236	0.06315531422022844	-0.04820746919420647	0.04122335857374747	0.39161876078297525	0.24380933740300034
1.5540546580350307	1.0146252008566827	0.06405441274921679	-0.047642699011148704	0.04195670087020921	0.3884358070853131	0.24617370154715762
1.5563769826239569	1.0147234948954864	0.06495276009083506	-0.04706829572100634	0.04269455470760656	0.38522590127175854	0.2484959811194269
1.558716615572698	1.0148242530399412	0.06585026202098915	-0.046484227696633795	0.04343683883708245	0.3819898283400365	0.2507758549567769
1.5610737559075294	1.0149275199688992	0.06674682192832224	-0.04589046545684178	0.04418346640332312	0.3787283800169767	0.25301302113981106
1.5634486055578336	1.01503334095461	0.06764234288154342	-0.04528698035736651	0.044934346671304456	0.3754423465921495	0.2552072022267383
1.5658413637393709	1.0151417616044782	0.06853672552244006	-0.0446737460245261	0.04568938329260793	0.37213252388130813	0.2573581399544758
1.568252230096248	1.0152528279837532	0.06942986930023136	-0.04405073758775667	0.046448475353379134	0.3687997080746764	0.2594655982921348
1.5706814041167185	1.0153665865760308	0.07032167228166773	-0.04341793184454558	0.04721151724629833	0.36544469574602184	0.26152936286832446
1.5731290875571138	1.0154830843849347	0.07121203206166637	-0.04277530663852712	0.04797839949137056	0.3620682797200502	0.26354924289499093
1.5755954794517288	1.0156023686850875	0.0721008439650182	-0.04212284217597515	0.048749007235576576	0.35867125518581233	0.265525066855831
1.578080782765363	1.015724487326134	0.07298800348539745	-0.041460519286378325	0.04952322240503546	0.3552544097645305	0.267456687791039
1.580585200063994	1.0158494885147922	0.07387340472392702	-0.04078832056246337	0.05030092241891055	0.3518185287475354	0.269343979453346
1.5831089345679812	1.0159774208513024	0.07475694079092143	-0.040106230089756036	0.051081980594826146	0.3483643929247344	0.2711868369187487
1.5856521910462507	1.0161083333621002	0.07563850413040894	-0.03941423320668556	0.0518662665024858	0.3448927766681873	0.2729851769089832
1.5882151770079542	1.01624227555195	0.07651798692673199	-0.03871231617279306	0.05265364640521743	0.34140444565508665	0.2747389381653126
1.5907981007535428	1.0163792972934997	0.07739528042387916	-0.038000466692809244	0.05344398273563696	0.3379001589035439	0.2764480795969983
1.5934011721489842	1.0165194488549198	0.07827027519525444	-0.03727867370357804	0.05423713441542005	0.33438066711015335	0.27811258038450903
1.5960246035326067	1.0166627809381186	0.07914286144007561	-0.03654692711581745	0.055032957211112676	0.33084671085733397	0.2797324400396963
1.598668609085658	1.016809344635137	0.0800129287566337	-0.03580521797949987	0.05583130362072543	0.3272990209358954	0.2813076774328351
1.6013334054372481	1.0169591914510678	0.08088036632742963	-0.03505353830655434	0.05663202313627776	0.32373831703292344	0.28283833058432273
1.60401921197184	1.0171123733124179	0.08174506299506647	-0.03429188097303723	0.05743496241267519	0.3201653068662999	0.2843244562062494
1.6067262501612436	1.0172689425197676	0.08260690702156756	-0.033520239898142526	0.058239965144231465	0.3165806866519748	0.2857661286881175
1.6094547454830939	1.0174289518495518	0.08346578667048064	-0.032738609487043865	0.05904687271007391	0.31298513817854545	0.2871634404570507
1.6122049237390248	1.0175924543295376	0.08432158901384038	-0.03194698567450816	0.059855523157678454	0.3093793333139665	0.2885164994016407
1.614977014556585	1.0177595034318523	0.08517420101425623	-0.03114536491726504	0.060665752317051264	0.3057639290503796	0.2898254300553692
1.6177712524313987	1.017930153131388	0.08602350978694885	-0.030333743875273978	0.061477394165027045	0.3021395659061922	0.2910903732716331
1.620587871840083	1.0181044575995666	0.0868694010679887	-0.029512120820350936	0.06229027947001252	0.2985068740347579	0.29231148327131135
1.6234271128616362	1.0182824715369756	0.08771176088665668	-0.02868049399771184	0.06310423749306418	0.29486646571219516	0.2934889295102982
1.6262892163593197	1.0184642498657246	0.0885504740739832	-0.02783886302432195	0.06391909466046265	0.2912189413746753	0.2946228938771728
1.6291744280705212	1.0186498479744606	0.08938542543736062	-0.026987227687589075	0.0647346758006798	0.2875648842145955	0.2957135717175056
1.6320829960794447	1.018839321549164	0.0902164989660384	-0.026125588681981303	0.06555080347968127	0.28390486330040365	0.2967611700948748
1.6350151714123662	1.0190327265983332	0.091043577966279	-0.025253947433660624	0.06636729823160215	0.2802394327117269	0.2977659073749745
1.6379712085501066	1.0192301194750228	0.09186654515978711	-0.02437230594736727	0.06718397875713254	0.27656913083250145	0.2987280127280959
1.6409513666074285	1.0194315569462304	0.09268528295210748	-0.023480666451988576	0.06800066229480473	0.27289447887695173	0.2996477257897835
1.6439559059884494	1.0196370959562027	0.09349967245634487	-0.022579032401178287	0.06881716374915592	0.2692159850223688	0.3005252949337032
1.6469850910354895	1.0198467937901476	0.09430959418150109	-0.021667407686995568	0.06963329647038317	0.26553414113171764	0.30136097749106905
1.650039190509177	1.0200607080975634	0.0951149280938505	-0.020745796496560782	0.070448872418132	0.2618494222460359	0.3021550391766998
1.6531184747389929	1.0202788966800413	0.09591555280752649	-0.019814204177099518	0.0712637014382027	0.2581622900980114	0.30290775269918774
1.6562232188948067	1.0205014177057128	0.09671134639524775	-0.018872636257000155	0.0720775921754633	0.25447318924561746	0.3036193980054762
1.6593537007496744	1.020728329537506	0.09750218574467101	-0.01792109913050333	0.07289035151224486	0.2507825498750075	0.30429026110210117
1.6625102019148257	1.0209596908057346	0.09828794682177254	-0.01695959969466051	0.07370178492584215	0.24709078645346555	0.3049206337610858
1.6656930061613908	1.021195560268948	0.099068504197401	-0.015988145873136284	0.07451169608689814	0.2433982998355672	0.3055108126134918
1.6689024030520165	1.0214359970658702	0.09984373188346529	-0.01500674552232886	0.07531988781172201	0.23970547320630253	0.3060610992741211
1.6721386834088225	1.0216810603627418	0.10061350216161573	-0.014015407830033426	0.07612616093095348	0.23601267752422422	0.3065717989490675
1.6754021425499346	1.0219308095756106	0.10137768631685874	-0.013014142344707129	0.0769303151323759	0.23232026796697686	0.3070432205007525
1.6786930802852216	1.022185304355569	0.10213615455829286	-0.012002958993193001	0.0777321489632505	0.22862858419715562	0.3074756758641496
1.6820117963139278	1.0224446042120328	0.10288877490546428	-0.010981869516354993	0.07853145872856589	0.22493795573275752	0.30786947896799705
1.6853585970181073	1.0227087690171526	0.10363541469776759	-0.00995088540432284	0.07932804016106575	0.2212486945545559	0.308224946157714
1.6887337924357222	1.0229778587550493	0.10437593981681052	-0.008910018848408285	0.08012168767792834	0.21756109880328112	0.3085423952647598
1.692137695412047	1.0232519334319126	0.10511021444159581	-0.007859283028887398	0.080912194189079	0.21387545396257046	0.30882214508596273
1.6955706219312372	1.0235310530775847	0.10583810107047904	-0.0067986920410244315	0.08169935118692781	0.21019203274109857	0.3090645150149995
1.6990328916102295	1.0238152777611826	0.10655946056929311	-0.005728260771754069	0.08248294886464616	0.20651109481117155	0.309269824673941
1.7025248290383896	1.024104667678495	0.10727415238012465	-0.0046480045156126444	0.08326277641096522	0.2028328856978192	0.3094383935636072
1.7060467612074013	1.0243992829160382	0.10798203392195191	-0.003557939801672385	0.08403862142285869	0.1991576398149971	0.309570540519191
1.709599018109201	1.0246991834707702	0.10868296066737412	-0.002458084243355232	0.08481027004616941	0.19548558009784417	0.3096665834166284
1.713181935385146	1.0250044294471026	0.10937678659971323	-0.0013484557537400406	0.08557750753954493	0.19181691558597766	0.3097268388781662
1.7167958518669888	1.0253150808239355	0.11006336365087224	-0.00022907334410234514	0.08634011771684906	0.18815184432329185	0.3097516218249801
1.7204411100858301	1.0256311974677388	0.11074254174108691	0.0009000429942553931	0.08709788304563805	0.18449055315162843	0.30974124517176765
1.724118058062285	1.0259528392593495	0.11141416903940352	0.0020388728033866998	0.0878505849944239	0.1808332162703598	0.30969601948456776
1.727827053666921	1.0262800664553116	0.11207809264059007	0.003187396465331064	0.08859800485749333	0.1771799913845426	0.30961625248912533
1.7315684528456912	1.0266129386257377	0.11273415634707654	0.00434559150933482	0.08933992131936909	0.17353103176657625	0.30950224893151507
1.7353426099509082	1.0269515146287704	0.11338220076569093	0.0055134326696251925	0.09007611058680784	0.1698864860059975	0.3093543105565379
1.7391498882779461	1.0272958535123966	0.11402206509384345	0.006690895099369604	0.09080634845539005	0.16624648807503095	0.3091727355339636
1.7429906531841273	1.0276460138669132	0.11465358584359317	0.007877952190671837	0.09153040891322271	0.1626111644053488	0.30895781840992315
1.7468652741813608	1.0280020539737071	0.11527659714306934	0.00907457617081384	0.0922480645255484	0.1589806322054472	0.3087098498069195
1.7507741237927754	1.0283640316608844	0.11589093048999974	0.010280737696056141	0.09295908619343793	0.15535500088520476	0.3084291162790143
1.7547175777858237	1.0287320042814943	0.11649641473948116	0.011496405869829836	0.09366324317752413	0.15173437215937918	0.3081159001177771
1.7586960189539804	1.0291060290261564	0.11709287661280339	0.01272154935128855	0.09436030373180188	0.14811883695703426	0.30777047883681247
1.7627098303527473	1.0294861622474958	0.11768013960096092	0.013956134212199142	0.09505003386540344	0.1445084819791207	0.30739312553419756
1.7667594035149947	1.0298724601889597	0.11825802512599833	0.015200126405626839	0.09573219873821359	0.14090338261317017	0.30698410799147535
1.7708451273932349	1.0302649778876158	0.11882635087904597	0.01645348830486807	0.0964065607400796	0.13730361319495712	0.30654368958479317
1.7749674007915648	1.0306637703107402	0.11938493253870482	0.017716182459328975	0.09707288155183602	0.1337092362875113	0.3060721278887506
1.779126621744421	1.031068891287565	0.119933582222276	0.018988168269860682	0.09773092034293851	0.13012031242744615	0.30556967565842846
1.783323198777477	1.0314803945499191	0.12047210993554598	0.02026940536844325	0.09838043553591037	0.12653689070679883	0.3050365793827271
1.7875575382220883	1.0318983324437692	0.12100032183686488	0.02155984966916154	0.0990211827551566	0.1229590200873662	0.3044730806898528
1.7918300497501194	1.0323227564056816	0.12151802094984464	0.022859454996445327	0.09965291570054656	0.11938674488190806	0.30387941563578075
1.7961411519721002	1.0327537174652628	0.12202500776538402	0.024168174712833522	0.10027538691505741	0.11582010047935906	0.3032558137900639
1.8004912647344908	1.0331912654244582	0.12252107923188661	0.025485959298420287	0.10088834658397457	0.11225912019196009	0.30260249917956306
1.8048808117186566	1.0336354490518294	0.12300602903110631	0.02681275706817259	0.10149154289226585	0.1087038333984076	0.30191968986780515
1.8093102222559132	1.0340863162044427	0.123479647717086	0.02814851464145986	0.10208472222387105	0.10515426444696112	0.30120759758381216
1.813779926152906	1.0345439132364633	0.12394172210743618	0.029493175301635463	0.1026676284233692	0.10161043716219108	0.3004664284805183
1.8182903616749717	1.035008285746048	0.12439203607626968	0.030846681320417294	0.10324000381324383	0.09807236882179139	0.29969638177644786
1.822841967554512	1.035479477689327	0.12483036966864917	0.03220897146884464	0.10380158809991837	0.09454007686621382	0.2988976510129072
1.8274351858762343	1.0359575316000933	0.125256499375815	0.0335799818062528	0.10435211873318212	0.09101357690049947	0.2980704235621472
1.8320704680071653	1.0364424891365502	0.12567019861697712	0.03495964735908332	0.10489133155381537	0.08749287854042391	0.297214879489734
1.8367482619813809	1.036934389689646	0.12607123654008828	0.03634789827115365	0.10541895925671006	0.08397799540688083	0.2963311938127755
1.8414690244178433	1.0374332715480208	0.12645937906440435	0.03774466326643609	0.10593473275905906	0.0804689363675525	0.29541953429990525
1.8462332136248172	1.0379391710954444	0.12683438822555307	0.039149867505709555	0.1064383803605394	0.07696571111456287	0.29448006272316973
1.8510412932978981	1.038452123117449	0.1271960224457205	0.04056343358882104	0.10692962811419052	0.0734683277458477	0.29351293413382146
1.855893731582686	1.0389721606186815	0.12754403640360243	0.04198528117804385	0.1074081996704379	0.06997679383918008	0.29251829701430637
1.8607909977659334	1.03949931437904	0.12787818076828716	0.04341532593344382	0.10787381592058265	0.06649111915940444	0.2914962939575588
1.8657335689710153	1.040033613581921	0.12819820263463116	0.04485348137273038	0.10832619560963581	0.06301131120714668	0.29044706028077744
1.8707219198271348	1.0405750846062096	0.12850384480720203	0.04629965576022831	0.10876505433985456	0.0595373828684581	0.28937072620397003
1.87575653514674	1.0411237523007701	0.1287948465917555	0.04775375569328247	0.10919010569720844	0.05606934383064707	0.28826741416501217
1.8808378998462452	1.041679638794713	0.12907094312790232	0.04921568306909365	0.10960106030891832	0.05260720799300203	0.28713724098162025
1.8859665041784164	1.0422427639638863	0.12933186568630653	0.05068533649591971	0.10999762627393185	0.04915099016161602	0.28598031673772173
1.891142840560197	1.0428131449797395	0.12957734147561698	0.05216261027312958	0.11037950887829051	0.045700708549783135	0.2847967455073006
1.8963674042009553	1.0433907962689795	0.1298070936782745	0.05364739446952786	0.11074641063983115	0.04225638464743933	0.2835866252537553
1.9016406980749343	1.0439757299547476	0.13002084164455563	0.055139576222341474	0.11109803162321809	0.038818040302995606	0.2823500466946998
1.9069632224174022	1.0445679545806288	0.13021830043931662	0.05663903664680449	0.11143406870138403	0.03538570494473697	0.281087095780112
1.9123354900221812	1.0451674766940735	0.13039918143259233	0.058145655042652886	0.11175421653426976	0.03195940598944803	0.27979785012012354
1.9177580061421344	1.04577429848984	0.13056319156856996	0.059659303123037265	0.11205816630312197	0.028539182103706737	0.27848238380361234
1.9232312860927763	1.0463884196494446	0.13071003399762576	0.06117984984888035	0.11234560678731596	0.025125072233501345	0.2771407632420527
1.9287558457598555	1.0470098361575757	0.1308394077622987	0.06270715864886647	0.11261622379059676	0.021717121993693682	0.2757730494883651
1.9343322052456464	1.0476385405824262	0.13095100792175807	0.06424108831933065	0.11286970034525556	0.01831538169458328	0.2743792973994653
1.939960889230122	1.0482745219874035	0.13104452555635596	0.0657814929956078	0.11310571670986135	0.014919906491277193	0.27295955558046614
1.9456424193707964	1.048917764937909	0.13111964767691914	0.06732821995642008	0.11332395007052795	0.011530761271268584	0.27151386836140473
1.9513773248916777	1.0495682505605672	0.13117605744058938	0.0688811124048255	0.11352407500839189	0.008148014571589434	0.27004227318698076
1.9571661377853706	1.0502259558631633	0.13121343408225783	0.070440008022527	0.11370576329104791	0.00477174184551116	0.26854480186738455
1.963009386039281	1.0508908528207013	0.13123145294495864	0.07200473703685606	0.11386868371694739	0.001402029673034321	0.26702148240921686
1.9689076026221541	1.0515629092496088	0.1312297856204818	0.0735751245329255	0.1140125024622718	-0.001961029224383197	0.2654723367709836
1.974861600231869	1.0522421200208845	0.13120809849979634	0.0751510628154304	0.11413688833215764	-0.00531748958154514	0.2638973079657698
1.980874930625922	1.0529287880122506	0.13116602686974077	0.07673315413576819	0.11424154649877147	-0.008668907270725008	0.2622956003724562
1.9869481769461497	1.0536228725196524	0.13110319779455332	0.07832120041105362	0.11432610140796151	-0.012015125703465258	0.2606671914667699
1.9930819132869484	1.05432432607693	0.13101923453165834	0.07991499344265479	0.11439017438347761	-0.015355972940604043	0.25901205748794304
1.9992767153458324	1.0550330954923097	0.13091375660654514	0.08151431761097076	0.11443338394720205	-0.0186912673905563	0.2573301706614024
2.0055331495870727	1.0557491204274545	0.1307863801532742	0.08311894697117064	0.11445534588392231	-0.0220208117301278	0.2556215021983246
2.011851772387804	1.0564723331162067	0.13063671822444506	0.08472864499456338	0.11445567351930948	-0.02534439244037334	0.2538860226467671
2.018233124646579	1.057202657564966	0.13046438125383697	0.08634316317770468	0.11443397804320661	-0.02866177701683391	0.25212370350046004
2.0246777542468535	1.057940011942063	0.13026897674127216	0.08796224668551145	0.11438986871021765	-0.03197272559076755	0.2503345110945513
2.031186175242338	1.058684303727262	0.1300501107297301	0.089585624029078	0.11432295334055768	-0.035276969786419164	0.248518418005247
2.0377588894306062	1.0594354320058816	0.12980738769114192	0.0912130125806721	0.11423283870446312	-0.0385742241596954	0.2466753972495429
2.0443963704249812	1.0601932854787188	0.12954041155997595	0.09284411467874688	0.11411913117273947	-0.04186417836427414	0.24480542688572682
2.051099074573057	1.060957743548127	0.1292487858745061	0.09447862043951505	0.11398143710051051	-0.04514650294314852	0.24290848711459048
2.0578674332155087	1.0617286752787034	0.128932114611328	0.09611620595624468	0.11381936346941778	-0.048420845744036045	0.2409845626018546
2.064701844455771	1.062505938316567	0.12859000320235567	0.09775653147832009	0.11363251870549253	-0.051686828365531304	0.23903364498887875
2.071602681181823	1.0632893796711862	0.1282220588242168	0.0993992435498598	0.11342051314010136	-0.05494405050345341	0.23705573078228584
2.078570268222659	1.064078833004714	0.12782789233070135	0.10104396980950531	0.11318296041455168	-0.058192079703641514	0.23505082807482455
2.085604904933057	1.0648741210969912	0.12740711784254943	0.10269032466371902	0.11291947756969554	-0.061430462681678816	0.23301895025948277
2.092706839860228	1.0656750528935741	0.1269593549986345	0.10433790363253938	0.11262968671615231	-0.06465871419957421	0.23096012349951647
2.099876278699256	1.0664814243516565	0.12648422944023657	0.10598628564082054	0.11231321568824378	-0.06787632165490022	0.22887438464424523
2.1071133642305484	1.067293016154194	0.12598137513290622	0.10763502887494954	0.11196969991287581	-0.07108273704965033	0.22676178727288832
2.1144181889445512	1.0681095951358148	0.12545043464464792	0.10928367425588002	0.11159878296049282	-0.0742773838401165	0.22462239825108338
2.121790786749349	1.068930913380846	0.12489106079858316	0.11093174411944567	0.11120011800534438	-0.07745965437437889	0.22245630035273517
2.129231123609318	1.0697567072480385	0.1243029185660876	0.11257874078967307	0.11077336950663132	-0.08062890715384034	0.22026359522832284
2.136739092298131	1.0705866969028732	0.12368568678639494	0.11422414619640583	0.11031821480870739	-0.08378446612423392	0.21804440518815996
2.1443145107357156	1.0714205862916846	0.12303905966425596	0.11586742236313652	0.10983434559738477	-0.08692562161468938	0.2157988739301417
2.151957119992026	1.0722580631205434	0.12236274831677257	0.11750801187428705	0.10932146939733589	-0.09005163119381811	0.21352716735632732
2.159666572740431	1.0730987978393889	0.12165648323302966	0.11914533638095186	0.10877931177879446	-0.0931617167658222	0.21122947723148458
2.167442426757962	1.0739424432511846	0.12092001644566078	0.1207787963505882	0.10820761838779139	-0.09625506404899681	0.20890602336741693
2.175284161406759	1.074788636662649	0.12015312151793754	0.12240777568787951	0.10760615527746027	-0.09933083122377113	0.20655704892414758
2.1831911626717138	1.0756369986577037	0.11935559642202186	0.12403163973501603	0.10697471146066732	-0.10238814496367246	0.20418282507360838
2.1911627113186696	1.0764871323041367	0.11852726633696815	0.12564973414459593	0.10631310145444213	-0.10542609815536848	0.20178365477188698
2.199197981825914	1.0773386235966225	0.11766798546192293	0.12726138610492163	0.1056211670684141	-0.10844375203861219	0.19935987330888494
2.2072960688263685	1.0781910448453333	0.11677763574511694	0.1288659110339892	0.10489877667764372	-0.11144014849578833	0.19691184051788466
2.2154559532348195	1.0790439517194523	0.11585613200049556	0.1304626071886994	0.10414582962538688	-0.11441429966089196	0.1944399511582825
2.2236765312640197	1.0798968869941514	0.11490342020739923	0.13205076287682668	0.10336225511667183	-0.11736520107038453	0.19194462630397408
2.2319565949375746	1.0807493792412615	0.11391948108455612	0.1336296540778851	0.10254801537945284	-0.1202918268617238	0.18942631937810656
2.2402948510936644	1.0816009455791287	0.11290432921788639	0.13519854957812671	0.10170310517325039	-0.12319313892420249	0.1868855105061851
2.2486899113233254	1.0824510914463188	0.11185801547051258	0.13675671048474736	0.10082755398125036	-0.12606808557081936	0.18432270967456313
2.257140325931359	1.083299314873734	0.11078062383946252	0.138303397917731	0.09992142354481628	-0.12891561527930392	0.18173844643959414
2.265644553452308	1.0841451042355117	0.10967227617036394	0.13983786864934733	0.0989848119429299	-0.13173466815452756	0.1791332792812368
2.274201005713981	1.0849879436140022	0.1085331271739573	0.1413593845692357	0.09801784950558642	-0.13452419284251702	0.17650778184759686
2.2828080297664357	1.08582731181475	0.1073633673025832	0.1428672104760856	0.09702070130580517	-0.13728314192641272	0.17386254848013208
2.291463922761613	1.08666268467922	0.10616322126593036	0.14436061780310533	0.09599356595791905	-0.14001047823542015	0.17119818964270186
2.3001669561450284	1.0874935382174078	0.10493294492414083	0.1458388896811179	0.09493667297457259	-0.14270518355123812	0.16851532443654674
2.3089153648097405	1.0883193483165945	0.10367282684037925	0.14730131980248476	0.09385028408164964	-0.14536625598826128	0.16581458387812958
2.3177073781961948	1.0891395944226385	0.1023831837603142	0.14874721829845164	0.09273468929606396	-0.14799272017228304	0.16309660123540165
2.3265412151281715	1.0899537596998288	0.1010643610263651	0.15017591128838395	0.09159020721508383	-0.15058362589270644	0.16036201352492363
2.3354150845574333	1.0907613317601255	0.09971673214003268	0.15158674143481035	0.09041718457480895	-0.15313804863437905	0.15761146119842784
2.3443272302265026	1.0915618073051312	0.09834069144812993	0.15297907527706184	0.08921598979558411	-0.15565510239430155	0.15484557419722872
2.353275907680707	1.0923546904847832	0.09693665683447819	0.15435229952255058	0.08798701519922587	-0.15813393251173757	0.15206497894802473
2.362259397833609	1.0931394945786064	0.09550506687688641	0.1557058231603303	0.08673067441461488	-0.16057371909811588	0.1492702940449166
2.371276009100441	1.093915742583503	0.09404637965798969	0.15703907765767466	0.08544740121357007	-0.16297367703501187	0.14646212947505846
2.380324112495154	1.0946829705399483	0.09256106609112108	0.15835152183909662	0.0841376435026934	-0.16533306442905366	0.14364107556791617
2.3894021056822528	1.0954407246746003	0.09104961466658343	0.15964263614881388	0.08280186735464289	-0.16765117199684756	0.14080771407224743
2.398508442410249	1.0961885641278029	0.08951252559978466	0.1609119265253515	0.08144055171529671	-0.16992732979865952	0.13796260887821224
2.407641633223958	1.0969260611173501	0.08795030952963412	0.16215892387689743	0.08005418710256987	-0.1721609060867795	0.13510630568082882
2.4168002325791296	1.0976527999960992	0.08636348859855505	0.16338318172771635	0.07864327642819394	-0.1743513029294246	0.13223933591266282
2.425982859562728	1.0983683789844645	0.08475259178944905	0.16458427841675216	0.07720833072526594	-0.17649796002900814	0.12936221017525945
2.43518818516806	1.099072409162386	0.08311815598992275	0.16576181469274465	0.07574986996062487	-0.17860035033235963	0.12647542213792085
2.4444149388635124	1.0997645149746589	0.08146072375853945	0.16691541389810474	0.07426842092189687	-0.18065798031169625	0.12357944640888228
2.4536619047291737	1.100444333890218	0.07978084294074536	0.16804472076557084	0.07276451675559228	-0.18267038779839317	0.12067473968268957
2.462927922754212	1.1011115164350953	0.07807906540658219	0.169149400876349	0.07123869572706434	-0.18463714102870216	0.11776174027832205
2.4722118846629515	1.1017657258046063	0.07635594682178792	0.17022913945481039	0.06969150091095125	-0.186557836534723	0.114840869404423
2.4815127321586994	1.1024066376523336	0.07461204603988193	0.17128364049542666	0.06812347955005514	-0.18843209765356944	0.1119125316752889
2.4908294553227672	1.103033939880992	0.07284792451171618	0.17231262592714675	0.06653518243558983	-0.1902595731247701	0.10897711558577135
2.5001610911747254	1.1036473324352276	0.07106414570858229	0.17331583481364204	0.06492716330477509	-0.19203993577003162	0.10603499394222451
2.5095067167548026	1.104246526738887	0.0692612756488658	0.17429302200567237	0.06329997923965533	-0.19377288021769976	0.10308652602827904
2.518865464860046	1.1048312465755479	0.06743987909363937	0.17524395917654995	0.06165418716108247	-0.19545812486670888	0.10013205262874394
2.528236489382983	1.105401225769394	0.06560052554336271	0.17616843067417062	0.05999034917746126	-0.19709540467213574	0.09717190696290937
2.5376189910602633	1.1059562097154523	0.06374378359708557	0.177066235673274	0.05830902743130893	-0.19868447511067644	0.09420640656065442
2.5470122075728727	1.1064959546163342	0.06187022222139742	0.17793718661210833	0.05661078518535365	-0.20022510956372672	0.09123585638869046
2.5564153997486976	1.1070202265877331	0.05998041292343626	0.17878110745596296	0.05489618874173749	-0.20171709640586152	0.08826055322320228
2.5658278650412347	1.1075288023413203	0.05807492652443718	0.17959783452881023	0.0531658044708344	-0.20316024063995927	0.08528078140025645
2.57524892559858	1.1080214684076244	0.05615433503099057	0.18038721500902505	0.05142020046322173	-0.20455436140221603	0.08229681660410747
2.5846779233288903	1.1084980208174577	0.05421921218506715	0.181149106189846	0.04965994699159206	-0.20589929082300729	0.07930892744994279
2.5941142300505247	1.1089582655464363	0.052270130941541676	0.18188337597659543	0.047885614179443585	-0.20719487507026327	0.0763173722877901
2.603557240878345	1.109402018067443	0.05030766437534609	0.18258990196977418	0.046097772787300845	-0.2084409728936165	0.07332240131610102
2.61300636485148	1.1098291028402825	0.04833238723345394	0.18326857047026188	0.044296995593245514	-0.20963745403163195	0.07032425957661817
2.622461028815166	1.1102393534560333	0.04634487477201869	0.18391927654324916	0.04248385630353994	-0.21078419948416077	0.06732318574835884
2.631920683153207	1.1106326128058386	0.04434570118351361	0.18454192412947074	0.04065892808597607	-0.21188110186274858	0.0643194103505197
2.6413847840403757	1.111008732266224	0.042335442998194944	0.18513642461159618	0.038822786644336804	-0.2129280630153906	0.061313161401020236
2.650852805973768	1.111367572191282	0.0403146761295826	0.18570269746452006	0.03697600749455697	-0.2139249953189395	0.05830466046353782
2.6603242409318115	1.111709001789318	0.03828397572424737	0.18624066993873287	0.03511916579750082	-0.2148718212619526	0.055294122937088
2.669798583643131	1.1120328985390078	0.03624391902492692	0.18675027603123387	0.03325283894993571	-0.21576847176927014	0.05228176276299174
2.6792753418947988	1.1123391485493743	0.03419508289584884	0.18723145695516633	0.03137760429711383	-0.21661488715932037	0.049267789174826535
2.6887540350219687	1.11262764644924	0.03213804386867214	0.18768416087543496	0.02949403914791907	-0.21741101680305144	0.04625240720234554
2.6982341874134463	1.1128982951496031	0.030073379290778333	0.18810834245511784	0.02760272180078482	-0.21815681844454657	0.043235819761857246
2.7077153352408034	1.113151006013639	0.028001665613957945	0.1885039630503454	0.025704229951472295	-0.2188522586559718	0.04021822553978151
2.71719702344242	1.113385698712447	0.02592347879860573	0.18887099042000383	0.023799141037306078	-0.21949731243291962	0.03719981997529556
2.7266787974463482	1.1136023009942753	0.023839395894379722	0.18920939830941014	0.02188803366164256	-0.2200919625623331	0.03418079791913342
2.736160214011314	1.113800748925249	0.021749992435351667	0.1895191667789517	0.01997148518132372	-0.220636200293254	0.0311613502057904
2.7456408320235477	1.11398098663859	0.019655844234892018	0.18980028177157554	0.018050073327493418	-0.22113002466338538	0.02814166660630656
2.7551202152781245	1.1141429663779705	0.017557526557404127	0.19005273514743162	0.016124375421594218	-0.22157344264015139	0.025121934965368506
2.764597933113679	1.1142866484734857	0.015455613760957226	0.19027652462006225	0.014194968022597034	-0.221966469082163	0.022102341020977835
2.774073563196955	1.1144120013318135	0.01335067846389158	0.19047165372152258	0.012262426136911695	-0.22230912674496472	0.01908306753848501
2.783546678958789	1.114519001230787	0.011243294126955978	0.19063813146993697	0.010327325564328636	-0.22260144575778898	0.01606429833509262
2.793016860526951	1.1146076324524148	0.009134032423590382	0.1907759725706099	0.00839024045942192	-0.22284346403081556	0.013046214817522165
2.802483693391904	1.114677887205306	0.007023463330278075	0.1908851972955693	0.006451743389452871	-0.22303522709121723	0.010028996427300471
2.811946758981678	1.1147297655216013	0.004912157028748164	0.1909658313300348	0.0045124070569991254	-0.22317678785478343	0.007012823664957417
2.821405649102346	1.1147632753206262	0.0028006804890386536	0.19101790588432924	0.002572801137083454	-0.22326820685719714	0.0039978735075421185
2.8308599524154476	1.1147784322825116	0.0006896002905406313	0.1910414575165276	0.0006334948439686112	-0.22330955197114472	0.0009843237382809416
2.8339480191448634	1.1147794104218522	-2.387684234356202e-14	0.19104297734542888	-1.96899137619444e-13	-0.22331222002947237	-2.685163289634085e-13
