# Supplementary material for: Multi-orbit lunar GNSS constellation design with distant retrograde orbit and Halo orbit combination
Source: Sci Rep. 2023 Jun 22;13:10158. doi: 10.1038/s41598-023-37348-x (PMC10287729; doi:10.1038/s41598-023-37348-x)
Supplement: Supplementary file 1 — Supplementary Information. [file 41598_2023_37348_MOESM1_ESM.zip › supplement materials of the manuscript/Figure 3/Halo Orbit/L2N/616.csv]

Time (TU)	X (LU)	Y (LU)	Z (LU)	VX (LU/TU)	VY (LU/TU)	VZ (LU/TU)
0	1.132079354465727	0	0.17417491431749788	4.488491720303e-15	-0.22528655079699758	-4.566836388640884e-15
0.004088395040168869	1.1320776908658992	-0.0009210541177341966	0.17417245744634313	-0.0008138121174931459	-0.22528192857247809	-0.0012018748965671826
0.013535377310992903	1.13206112116094	-0.003049109890275331	0.17414798565285738	-0.0026940438445060165	-0.22523588857501226	-0.00397897852468334
0.022987118379335432	1.1320267702552549	-0.005177568982842912	0.17409724709475707	-0.004574483734916052	-0.22514043109734924	-0.0067573282004158314
0.03244334268049846	1.1319746225084366	-0.0073059010632549656	0.1740202066858718	-0.006454559479057117	-0.2249954890445945	-0.009536735760696143
0.04190371289175166	1.1319046697704684	-0.009433560748998052	0.17391683416452725	-0.008333685274861962	-0.22480100381834442	-0.012316994481736546
0.051367888087035116	1.1318169113873366	-0.011560000889256372	0.17378710408315143	-0.010211273627267769	-0.2245569252766372	-0.015097896155376829
0.0608355271894777	1.1317113542081207	-0.0136846735229871	0.1736309958055895	-0.012086736258534892	-0.22426321170236455	-0.017879232083774423
0.0703062852377013	1.131588012649398	-0.015807029223620157	0.17344849359479078	-0.013959483594245939	-0.22391982993562384	-0.020660791962133444
0.07977981311079019	1.1314469087426637	-0.017926517225861794	0.17323958668122708	-0.015828924940908443	-0.22352675546369355	-0.023442363778123802
0.08925575803838603	1.1312880721665914	-0.020042585731244966	0.17300426931480153	-0.01769446882176992	-0.22308397247378206	-0.026223733941761262
0.0987337705076828	1.1311115401440561	-0.022154683639030018	0.17274254062217137	-0.019555524568346454	-0.2225914735334123	-0.02900468929135738
0.10821348926163192	1.1309173577268483	-0.024262257392273744	0.17245440504466433	-0.021411499606898678	-0.2220492603570603	-0.03178501266971031
0.1176945544283224	1.1307055775885777	-0.026364754104237362	0.17213987205355008	-0.023261802281053845	-0.22145734320676322	-0.03456448675605052
0.12717659353368588	1.130476260347785	-0.02846161865473553	0.17179895665835793	-0.025105839363574477	-0.22081574177881869	-0.03734288994363654
0.13665924136331165	1.1302294741290462	-0.030552298293884575	0.17143167878970914	-0.026943020174867664	-0.22012448396615134	-0.04012000213983401
0.14614212245378244	1.129965294975566	-0.03263623896775342	0.17103806395358484	-0.02877275341793941	-0.21938360700714182	-0.04289559961171448
0.15562486028670836	1.1296838066326287	-0.03471288755783896	0.17061814295710034	-0.030594449215592703	-0.21859315688078712	-0.04566945765696263
0.16510706451171134	1.1293851009374059	-0.03678168929659831	0.17017195254483297	-0.0324075169125577	-0.2177531894095358	-0.048441346843874966
0.1745883487258752	1.1290692772971052	-0.0388420918774562	0.16969953468203852	-0.03421136875025244	-0.2168637688088362	-0.05121103818913937
0.1840683166459006	1.1287364431073297	-0.04089354264890349	0.16920093724769658	-0.036005417475386624	-0.21592496888435797	-0.05397829909013474
0.19354656933218034	1.1283867135189698	-0.042935490411148185	0.16867621376191108	-0.03778907798364195	-0.2149368724052555	-0.05674289541222856
0.20302269642076973	1.1280202117548594	-0.04496738375293844	0.1681254239441844	-0.039561765937091715	-0.21389957203579923	-0.059504588906828824
0.2124962875800076	1.1276370686783543	-0.046988673749975764	0.1675486331568077	-0.04132290019176286	-0.21281316916159315	-0.062263140528276695
0.221966918416224	1.1272374233356233	-0.04899881118339986	0.1669459133189286	-0.04307190044322822	-0.21167777547957134	-0.0650183063026492
0.23143416902091313	1.1268214221775774	-0.050997250727352984	0.16631734184052596	-0.0448081909445367	-0.21049351085257872	-0.06776984270093758
0.24089760240980523	1.1263892199489967	-0.05298344661459047	0.1656630030774627	-0.046531196806301175	-0.2092605059072486	-0.07051750034055526
0.25035677677570595	1.1259409791638637	-0.05495685549503067	0.16498298766378777	-0.04824034655804891	-0.2079789006277113	-0.07326102752628463
0.2598112369725014	1.1254768704849782	-0.05691693491483566	0.164277393219298	-0.04993507090467535	-0.2066488455350963	-0.07600016775479132
0.26926052340443957	1.1249970722852904	-0.05886314543979271	0.16354632382533676	-0.051614804641271	-0.20527050054052862	-0.0787346622691244
0.278704169043001	1.1245017707452758	-0.06079495028957875	0.16278989032044372	-0.05327898640827843	-0.20384403533792084	-0.08146424916531671
0.28814169057000216	1.1239911602966541	-0.06271181381023616	0.16200821113811267	-0.054927057454212114	-0.20236963081497192	-0.0841886608095826
0.2975725955772525	1.1234654432381346	-0.06461320325494105	0.16120141189217266	-0.056558463252898115	-0.2008474780984859	-0.08690762590102466
0.3069963831468102	1.1229248296576226	-0.06649858918650046	0.16036962543595476	-0.05817265392655871	-0.19927777848829537	-0.08962086961370515
0.3164125397541029	1.1223695376212384	-0.0683674449530266	0.15951299234212726	-0.05976908387644773	-0.1976607441812151	-0.09232811239295648
0.3258205373890226	1.121799793257967	-0.07021924664193285	0.1586316612363954	-0.06134721183021031	-0.19599659871656577	-0.09502906939772413
0.33521982767745245	1.1212158311051807	-0.07205347228156143	0.15772578955019884	-0.06290650025541318	-0.1942855782108637	-0.097723448802435
0.34460985666849653	1.120617893167666	-0.07386960509002928	0.15679554229060255	-0.06444641821600058	-0.1925279288452922	-0.10041095602554369
0.3539900542223842	1.1200062295064106	-0.07566713173010865	0.1558410931875282	-0.06596643997300936	-0.19072390884001358	-0.10309129066650911
0.3633598260070993	1.1193810987402724	-0.0774455411744594	0.15486262573342208	-0.06746604412777608	-0.18887379022740705	-0.10576414421599015
0.3727185651516514	1.1187427672535306	-0.07920432734422432	0.1538603322164198	-0.06894471595638388	-0.186977856832314	-0.1084292033839813
0.3820656453028518	1.1180915095981514	-0.08094298818301177	0.15283441462928998	-0.07040194672836302	-0.18503640579755154	-0.11108614811344256
0.3914004220521924	1.1174276083454908	-0.08266102634968656	0.15178508473369853	-0.07183723439677886	-0.18304974751406825	-0.11373465198930978
0.40072223180250444	1.1167513541019705	-0.08435794943865757	0.15071256439573077	-0.07325008389206067	-0.18101820606601504	-0.11637438192075097
0.41003037756656135	1.116063046498459	-0.08603326788291621	0.1496170874903602	-0.07464000550127428	-0.17894212265324647	-0.11900499413993137
0.41932415500813347	1.1153629922257307	-0.08768650016098213	0.14849889713025707	-0.07600651932175678	-0.17682185015975438	-0.12162614159135926
0.42860282736929867	1.1146515067968525	-0.0893171687548037	0.14735824883004517	-0.07734915202722513	-0.1746577589725707	-0.12423746686328536
0.43786563798059813	1.113928913543616	-0.09092480291992033	0.14619540929169422	-0.07866743929700712	-0.17245023451054192	-0.12683860575520145
0.4471118041747899	1.1131955439858967	-0.09250893813658939	0.14501065739510952	-0.07996092549777102	-0.17019967894118826	-0.12942918559954728
0.4563405071517791	1.1124517385636987	-0.09406911497127973	0.1438042858117715	-0.0812291629109644	-0.16790651409667096	-0.1320088224811385
0.4655509154545758	1.1116978446578705	-0.09560488365511607	0.14257659824435287	-0.08247171561582561	-0.16557117608834163	-0.13457712786498335
0.4747421627736403	1.1109342182426172	-0.09711580088994214	0.1413279125602837	-0.08368815703917712	-0.1631941211329966	-0.13713370244670062
0.4839133543536984	1.1101612232587994	-0.09860143157561413	0.1400585602637368	-0.08487807152801927	-0.1607758244390296	-0.13967813802738852
0.4930635765250452	1.1093792306548755	-0.10006135095129463	0.1387688854162993	-0.08604105622634542	-0.15831677805041441	-0.1422100202333261
0.5021918743051242	1.1085886201300545	-0.10149514162792785	0.13745924802583082	-0.08717671887705804	-0.15581749722593327	-0.14472892240205518
0.5112972786365776	1.1077897776317371	-0.10290239857318792	0.13613002045640896	-0.0882846819674125	-0.1532785135334874	-0.1472344132195104
0.520378784002668	1.1069830970891692	-0.10428272621272133	0.13478159084849056	-0.08936458060289962	-0.1507003813354149	-0.14972605064440048
0.5294353652324361	1.1061689787345843	-0.10563574168533607	0.1334143608997973	-0.09041606525414622	-0.14808367353431975	-0.1522033866543828
0.538465959009343	1.1053478305289015	-0.1069610727089269	0.13202874884468438	-0.09143880027921754	-0.14542898728160356	-0.15466596231029991
0.5474694952132578	1.1045200650789686	-0.10825836285943578	0.13062518486640723	-0.09243246819642577	-0.1427369352265173	-0.1571133164515961
0.5564448703695006	1.1036861017600628	-0.10952726824217447	0.12920411527479342	-0.09339676727961627	-0.1400081535746141	-0.15954497857989722
0.565390963218805	1.102846365007538	-0.11076746037753782	0.1277660002398911	-0.09433141395845489	-0.13724329783436517	-0.16196047325092516
0.5743066287704325	1.1020012845551945	-0.11197862593933229	0.12631131482433597	-0.09523614279247754	-0.13444304491805015	-0.16435931861539776
0.5831907098936135	1.101151294008524	-0.11316046890049483	0.12484054716606927	-0.09611070825111315	-0.1316080897947647	-0.1667410297008405
0.5920420432342359	1.1002968298963745	-0.11431271174930979	0.12335419744407936	-0.09695488574655735	-0.12873914366275946	-0.1691051201262865
0.6008594387749459	1.0994383332631763	-0.11543509328012497	0.12185278127023899	-0.097768470158603	-0.12583694070162957	-0.17145109679382486
0.6096417179668684	1.098576245580655	-0.11652737393347468	0.12033682317999121	-0.09855127986438625	-0.12290222573857303	-0.17377847021270865
0.6183876894017264	1.0977110106767756	-0.11758933296680603	0.11880686057912687	-0.09930315476959431	-0.11993576212806892	-0.176086748143025
0.627096160407577	1.0968430731817016	-0.11862077024554832	0.1172634416133308	-0.10002395770547806	-0.11693832793003335	-0.1783754388301367
0.635765936132324	1.095972878180191	-0.11962150639152273	0.11570712512954946	-0.1007135746176546	-0.11391071616211497	-0.18064405090892538
0.6443958509143934	1.095100867594845	-0.12059138651507995	0.1141384747373517	-0.1013719171698921	-0.11085372358500736	-0.1828921017189531
0.6529847302398095	1.094227483531851	-0.12153027587398432	0.1125580652932247	-0.10199891976161674	-0.10776816367912267	-0.18511910744860466
0.6615314348904706	1.0933531633460662	-0.12243806481960479	0.11096647449421364	-0.10259454286978076	-0.10465485064622417	-0.18732459472354193
0.6700348257805891	1.0924783427368077	-0.12331466485113857	0.10936428891364129	-0.1031587703638138	-0.10151461159621616	-0.18950809155929912
0.6784938134124694	1.0916034502015624	-0.1241600136336625	0.10775209427874542	-0.10369161269300728	-0.09834826793344438	-0.19166914015305997
0.6869073133600353	1.090728911135968	-0.12497407011502498	0.10613048331967766	-0.10419310361120665	-0.09515665116351235	-0.1938072854721359
0.6952742871165328	1.0898551431524797	-0.1257568183200587	0.10450004746921401	-0.10466330243591818	-0.09194058704392874	-0.19592208572290368
0.7035937274553609	1.0889825571304077	-0.12650826541617885	0.10286137903251358	-0.10510229261776954	-0.08870090027641808	-0.19801310857841203
0.7118646590871095	1.0881115567145967	-0.12722844134577066	0.10121507048819844	-0.105510181315295	-0.08543841359662022	-0.20007993133991592
0.7200861681726664	1.0872425347773556	-0.12791740079581157	0.09956170795438704	-0.10588710020779069	-0.08215393527054295	-0.20212214824043626
0.7282573707063226	1.0863758763339715	-0.1285752197424242	0.09790187678264808	-0.10623320318653202	-0.07884827060794251	-0.2041393624321824
0.7363774241571033	1.0855119569436134	-0.12920199586557649	0.09623615863064748	-0.10654866629052698	-0.07552221663127692	-0.20613118883631107
0.7444455388309326	1.0846511411403696	-0.1297978486932571	0.09456512846181388	-0.10683368736914678	-0.07217655653331717	-0.2080972568137096
0.7524609762264061	1.0837937822653962	-0.13036291860220792	0.09288935415571449	-0.10708848509375646	-0.06881205930536619	-0.21003720958003297
0.7604230515464392	1.082940221886067	-0.13089736610298666	0.09120939527257144	-0.10731329809432937	-0.06542947766138454	-0.21195070462060747
0.7683311229942535	1.082090790662863	-0.13140137023498316	0.08952580463136417	-0.10750838372169864	-0.06202955162164048	-0.2138374109254753
0.7761846102637303	1.081245806114208	-0.1318751288737613	0.08783912372778963	-0.10767401758624674	-0.0586129996682833	-0.21569701321274823
0.7839829768019618	1.0804055742977132	-0.1323188566442485	0.0861498858432519	-0.10781049211516823	-0.05518052539067992	-0.217529207459669
0.791725738119767	1.0795703887253876	-0.13273278453101472	0.08445861365446657	-0.1079181157931151	-0.05173281302612312	-0.21933370266086158
0.7994124624851286	1.0787405301230002	-0.13311715893627962	0.08276581845357739	-0.10799721214682702	-0.04827052621051784	-0.22111022072553727
0.8070427650738558	1.077916266924785	-0.13347224041777064	0.0810720008378743	-0.10804811867185095	-0.04479430971812168	-0.22285849485637968
0.8146163183068754	1.0770978540480518	-0.13379830320611644	0.07937764784418003	-0.10807118589677694	-0.04130478389391298	-0.22457827164058766
0.8221328315038958	1.0762855350093796	-0.1340956333358878	0.07768323693847269	-0.10806677628802643	-0.037802553150651876	-0.22626930612274854
0.8295920684740514	1.0754795399675279	-0.13436452849638425	0.07598923158356372	-0.10803526336217877	-0.034288197135441525	-0.22793136552991033
0.8369938565823818	1.0746800847131392	-0.13460529724269463	0.07429607860494902	-0.1079770304915301	-0.03076226543653409	-0.2295642308788943
0.8443380431860296	1.073887375368161	-0.1348182565739333	0.0726042176575053	-0.10789247020852784	-0.0272252974926178	-0.23116768700161755
0.8516245171901842	1.0731016060671392	-0.13500373197266347	0.07091407597351057	-0.10778198335414253	-0.02367781200110352	-0.23274152713969234
0.8588532060564034	1.0723229593104675	-0.13516205649000687	0.06922606866904202	-0.1076459782594313	-0.02012030779727466	-0.23428555201300982
0.8660240781905547	1.0715516057562366	-0.13529356998076345	0.06754059782573518	-0.10748486986075724	-0.01655326213946179	-0.23579957004241198
0.8731371372200483	1.0707877049030026	-0.13539861818002355	0.0658580534913756	-0.10729907898900766	-0.012977133017507735	-0.23728339583579297
0.8801924149224337	1.0700314059280134	-0.13547755188843233	0.0641788150691965	-0.10708903182725639	-0.00939236233178174	-0.23873684846613946
0.8871899800517443	1.069282846832309	-0.13553072640158453	0.06250324896395326	-0.10685515896399311	-0.005799371092796284	-0.2401597530572312
0.8941299261681711	1.068542155850137	-0.13555850070331224	0.06083171123735796	-0.10659789507137299	-0.0021985652850317165	-0.24155193802778493
0.9010123849348889	1.0678094501453501	-0.1355612368866167	0.05916454419211194	-0.1063176777685186	0.001409671299143103	-0.24291323752148994
0.9078375148724486	1.067084837144146	-0.1355392994112354	0.05750207885413356	-0.10601494733008572	0.005024971595359936	-0.24424348884551958
0.9146068194531962	1.0663682753620796	-0.13549304311095572	0.05584431114906493	-0.1056900804296624	0.00864769451258367	-0.2455427832275489
0.9213206296045097	1.065659842036445	-0.13542281958918678	0.054191514726949	-0.10534350016215124	0.012277593388756267	-0.24681097358135634
0.9279791348788505	1.0649596231089198	-0.13532898193804985	0.05254399286024281	-0.10497563841322832	0.015914349474459036	-0.24804788205133144
0.9345825341948735	1.0642676973171596	-0.13521188426273373	0.05090204178327704	-0.10458692918159458	0.019557651126731256	-0.24925332959404983
0.941131040112788	1.0635841358709432	-0.1350718813227024	0.049265949581119545	-0.10417780804053307	0.023207195959068803	-0.25042713672257677
0.9476248782535983	1.0629090026464607	-0.13490932821310628	0.04763599627386533	-0.10374871183856216	0.026862690388814725	-0.2515691233198521
0.9540642861192262	1.0622423544453148	-0.1347245800803518	0.04601245406131675	-0.10330007845769879	0.030523848825591383	-0.2526791083587965
0.9604495211082789	1.0615842403085727	-0.13451799155237237	0.044395585246739304	-0.10283234590922963	0.03419039812958803	-0.2537569111803444
0.9667808508023921	1.0609347026721507	-0.1342899166667972	0.042785644632212974	-0.10234595265376496	0.03786207201592924	-0.2548023496960227
0.9730585488963684	1.0602937779233939	-0.13404070878154592	0.04118288053758002	-0.10184133766826009	0.04153860845388729	-0.25581523969847386
0.9792829011569563	1.0596614959312554	-0.1337707201251019	0.03958753327167796	-0.1013189397419465	0.04521975288944263	-0.25679539582630545
0.9854542048785904	1.0590378802523466	-0.13348030153653037	0.03799983524750418	-0.10077919722751295	0.048905257775930064	-0.2577426314047022
0.9915727652367392	1.0584229486486871	-0.13316980238371934	0.03642001190748283	-0.10022254809372305	0.052594880212143535	-0.2586567578375938
0.9976388964562385	1.0578167131153502	-0.13283957029438462	0.03484828142278194	-0.09964942959335997	0.056288382404677394	-0.25953758477696365
1.0036529257357278	1.057219179640382	-0.13248995069894415	0.03328485367171676	-0.0990602776333755	0.059985533879696726	-0.2603849206444831
1.0096151827209017	1.0566303494030587	-0.1321212872095524	0.03172993297692461	-0.09845552755604649	0.06368610482866521	-0.26119857110620454
1.0155260025048822	1.0560502186115837	-0.13173392132415615	0.03018371735332146	-0.09783561369813794	0.06738986760339007	-0.2619783395818248
1.0213857333352132	1.0554787778942147	-0.13132819173228824	0.028646396506134746	-0.09720096837051166	0.07109660131500227	-0.2627240282654401
1.0271947296811093	1.0549160131339752	-0.1309044345472988	0.027118153654261918	-0.09655202234155162	0.0748060873248967	-0.26343543716790974
1.0329533499383927	1.0543619058326776	-0.13046298333127276	0.025599166162531422	-0.09588920492241662	0.07851810749822252	-0.2641123638879305
1.038661956468611	1.0538164332433704	-0.1300041689817575	0.02408960556692324	-0.09521294381890977	0.08223244390747388	-0.2647546037105512
1.044320919317804	1.0532795681545577	-0.1295283193039304	0.02258963662415341	-0.09452366452831033	0.08594888097262841	-0.2653619500942121
1.0499306152401937	1.0527512791299485	-0.12903575892324703	0.02109941759807097	-0.09382179025772634	0.08966720461910682	-0.26593419457558826
1.0554914182906472	1.0522315315290132	-0.12852681000948896	0.01961910279888363	-0.09310774295950645	0.09338719574319702	-0.2664711259121259
1.061003712936532	1.0517202864058743	-0.12800179102621542	0.018148839141177087	-0.09238194154944933	0.0971086386119692	-0.2669725315260176
1.0664678861402115	1.0512175013914036	-0.12746101731002146	0.016688768286924213	-0.09164480273968655	0.1008313153642316	-0.2674381967774395
1.0718843260595303	1.0507231309383964	-0.12690480113664182	0.015239027040796245	-0.0908967411013225	0.1045550047985882	-0.2678679050144329
1.0772534245881857	1.0502371262134764	-0.1263334514022475	0.013799746718885399	-0.09013816860250148	0.1082794837979882	-0.26826143794524815
1.0825755768361378	1.0497594352727133	-0.12574727359252483	0.012371053333711614	-0.08936949454424985	0.11200452670746398	-0.2686185757272712
1.0878511814298724	1.0492900031610666	-0.12514656967018434	0.010953067560929283	-0.0885911253836463	0.11572990528435634	-0.268939097124736
1.0930806321827973	1.0488287727697354	-0.12453163898824438	0.009545907029837247	-0.08780346586420285	0.11945538249549087	-0.26922277921733445
1.0982643322457661	1.0483756836965246	-0.12390277662188665	0.008149682569682836	-0.0870069168090057	0.12318072223845457	-0.26946939844062734
1.1034026842747153	1.047930673239575	-0.12326027442898582	0.006764500902439998	-0.08620187644870321	0.12690568214452674	-0.2696787301667012
1.1084960865905016	1.0474936768308873	-0.12260442154893877	0.005390465733251736	-0.08538874096135554	0.13063001042402325	-0.26985054886953136
1.1135449403042899	1.0470646275217663	-0.12193550351521368	0.0040276758824985305	-0.08456790327847502	0.13435345070016752	-0.2699846287188094
1.118549649249371	1.0466434561038165	-0.12125380220303056	0.002676225353512163	-0.0837397529642649	0.13807574175077666	-0.2700807437642999
1.1235106150435583	1.0462300916318517	-0.12055959647004978	0.0013362047167249746	-0.08290467692217778	0.14179661359277618	-0.2701386680859864
1.128428239943956	1.0458244612809233	-0.11985316177427396	0.000007700390237273726	-0.08206305883939655	0.14551578931209252	-0.270158176176118
1.1333029228514069	1.0454264907722504	-0.11913477075130176	-0.0013092042305372271	-0.08121527978159516	0.14923298176959207	-0.2701390432523589
1.138135065682688	1.0450361039438243	-0.11840469229562788	-0.002614430444849537	-0.08036171700559754	0.15294789817481388	-0.2700810456051094
1.1429250696468196	1.044653223154489	-0.11766319208211032	-0.003907903191550476	-0.07950274448995955	0.15666023705721235	-0.2699839608883965
1.1476733300216448	1.0442777697851613	-0.11691053341145972	-0.0051895495909972	-0.07863873379894014	0.1603696839372877	-0.269847568649047
1.152380242971629	1.043909663774596	-0.11614697619661943	-0.006459300740409351	-0.07777005278689113	0.1640759163389406	-0.2696716506348168
1.1570462020381147	1.0435488239829065	-0.11537277753046991	-0.007717090721419077	-0.07689706613877072	0.16777860084463417	-0.2694559912831496
1.1616715984756998	1.043195168242609	-0.11458819167220612	-0.008962856648126507	-0.07602013522756193	0.17147739312616692	-0.2692003781745662
1.1662568216423659	1.0428486134055777	-0.11379347001686746	-0.010196538730815248	-0.0751396179527397	0.1751719380502144	-0.2689046024757133
1.170802256459503	1.0425090756078714	-0.11298886158026594	-0.01141807955351559	-0.07425586914294277	0.1788618674301714	-0.26856845960158476
1.1753082867799158	1.0421764700858576	-0.11217461246147975	-0.012627424943076086	-0.07336923982154919	0.18254680255625397	-0.2681917495125658
1.1797752939726023	1.0418507113551936	-0.11135096612135814	-0.013824523551781116	-0.07248007737907726	0.18622635291377723	-0.26777427729754144
1.184203658313396	1.0415317131797388	-0.11051816315917022	-0.015009327194627215	-0.0715887251942063	0.1899001172087036	-0.2673158535438857
1.1885937555371326	1.0412193888883172	-0.10967644199481172	-0.016181789892985448	-0.07069552322319861	0.19356768040823416	-0.2668162952057317
1.1929459569940268	1.0409136514197974	-0.10882603891553605	-0.017341867889800192	-0.06980080788587993	0.19722861372740036	-0.26627542622814904
1.1972606311924	1.040614413271839	-0.1079671878399846	-0.018489520035314334	-0.06890491165562662	0.20088247582548352	-0.2656930779806561
1.2015381464335342	1.040321586382073	-0.10710011982422517	-0.019624708459105022	-0.0680081623964443	0.20452881501542045	-0.2650690894362881
1.205778862383636	1.0400350827643765	-0.10622506481241369	-0.020747396308122713	-0.06711088501796768	0.20816716206458177	-0.26440330897948033
1.2099831405080574	1.0397548138493315	-0.10534224957551198	-0.02185755049430043	-0.0662133991796765	0.2117970390832985	-0.2636955935067073
1.214151338163089	1.039480690946806	-0.10445189894207678	-0.022955140103194178	-0.06531602040784966	0.2154179545403225	-0.2629458098564958
1.2182838052526772	1.0392126255100504	-0.10355423659489531	-0.02404013550161678	-0.06441906071659917	0.21902940036505722	-0.26215383614257837
1.2223808933801157	1.038950528586685	-0.1026494831568436	-0.025112510729378795	-0.06352282651516775	0.2226308599948062	-0.26131956071640117
1.2264429483154524	1.0386943113624112	-0.10173785785204474	-0.026172241501851982	-0.06262762011097525	0.2262218019408666	-0.26044288417463735
1.230470314489546	1.038443884920439	-0.10081957756457527	-0.027219306373664157	-0.06173373860608912	0.22980168387922278	-0.25952371909784866
1.2344633299975638	1.0381991606011134	-0.09989485801397859	-0.028253685425686976	-0.060841474877180515	0.2333699484012008	-0.25856199180118583
1.2384223298183952	1.0379600498409423	-0.09896391308974027	-0.029275361098397686	-0.05995111674433894	0.23692602605545401	-0.2575576423284285
1.2423476502585382	1.0377264639552735	-0.09802695382080712	-0.030284319322430454	-0.059062945831683804	0.2404693396224886	-0.25651062386474266
1.2462396191798581	1.037498314770391	-0.09708419071817155	-0.031280546990172554	-0.058177239637276314	0.2439992956117805	-0.2554209058646286
1.250098566141023	1.0372755140614873	-0.09613583139400703	-0.03226403455585785	-0.05729426910917228	0.24751529372799508	-0.25428847197633225
1.2539248168910893	1.037057973925947	-0.09518208189286455	-0.03323477460794201	-0.05641429975420792	0.25101672227146754	-0.25311332205131776
1.2577186916629028	1.036845606915206	-0.09422314717037955	-0.0341927614367674	-0.055537591907042064	0.25450295693635583	-0.2518954733452987
1.2614805105842508	1.0366383257674239	-0.09325922976947668	-0.03513799240044035	-0.05466439935357898	0.2579733661872708	-0.25063495942023684
1.2652105935490918	1.0364360434653574	-0.09229052983039857	-0.03607046786948365	-0.05379496921643759	0.26142731164618177	-0.24933183054977012
1.26890925458238	1.036238673583688	-0.0913172465608176	-0.036990189805839596	-0.05292954313629402	0.26486414337689623	-0.24798615615653416
1.2725768087510803	1.0360461299526338	-0.09033957645459871	-0.03789716348150677	-0.05206835553391638	0.2682832068093007	-0.24659802288290816
1.2762135685579306	1.035858326894726	-0.0893577142243847	-0.038791396561712876	-0.0512116343228194	0.2716838399693893	-0.2451675362481523
1.279819845316627	1.0356751791908647	-0.08837185243649197	-0.0396728994317728	-0.05035960046452635	0.2750653753512924	-0.2436948205300401
1.283395949902596	1.0354966020831082	-0.08738218129029415	-0.04054168536031255	-0.049512467670721864	0.2784271412499981	-0.24218001876729536
1.2869421908034113	1.0353225114114066	-0.08638888914222458	-0.04139777000485481	-0.048670442750421025	0.2817684605802245	-0.24062329387125903
1.2904588800711467	1.0351528233612335	-0.08539216081493778	-0.04224117282346343	-0.04783372408727722	0.2850886571617151	-0.23902482623612972
1.2939463254702723	1.0349874548885651	-0.08439217976819503	-0.043071915150603705	-0.047002503401082266	0.28838704901882195	-0.23738481735878234
1.297404836762501	1.0348263234514778	-0.08338912630138783	-0.043890021680334824	-0.046176964159125915	0.2916629550206857	-0.23570348718224285
1.300834724406159	1.034669347115685	-0.0823831778684437	-0.04469552011050249	-0.04535728179577011	0.2949156943924802	-0.2339810746771909
1.3042362992282972	1.034516444608815	-0.08137450912810908	-0.04548844102345563	-0.044543623711328036	0.29814458714820524	-0.232217837997844
1.3076098729146268	1.034367535335859	-0.08036329175394369	-0.04626881795639318	-0.04373614908501283	0.30134895530616446	-0.23041405418821925
1.3109557573681065	1.0342225394440885	-0.07934969457934204	-0.04703668720551027	-0.042935008968222395	0.30452812303576227	-0.22857001943509364
1.3142742669868281	1.0340813777603892	-0.07833388285661924	-0.04779208829665191	-0.04214034568905588	0.30768141957995027	-0.22668604766443673
1.3175657183415408	1.0339439718454413	-0.07731601828158638	-0.04853506384307167	-0.04135229289019062	0.31080817970457897	-0.22476247041249323
1.3208304292822384	1.0338102440678676	-0.07629625920439356	-0.049265659276286615	-0.04057097571530665	0.3139077435967642	-0.22279963703593908
1.3240687200984114	1.0336801175908383	-0.07527476020694857	-0.049983923037818276	-0.03979651051552014	0.3169794587038769	-0.22079791368555715
1.3272809143053674	1.0335535163770395	-0.07425167177967242	-0.05068990667218242	-0.03902900465810895	0.320022681199188	-0.21875768236335863
1.3304673357788561	1.0334303653352763	-0.07322714116516801	-0.05138366411543691	-0.03826855721989148	0.32303677397056624	-0.21667934227271474
1.3336283116053966	1.033310590237917	-0.07220131139177334	-0.05206525224270152	-0.037515258326125456	0.32602111000891293	-0.21456330754986763
1.3367641728666557	1.0331941177255874	-0.07117432093713454	-0.05273473093790421	-0.036769188998103344	0.32897507380064983	-0.21241000610185357
1.3398752528033582	1.0330808754079863	-0.07014630425008504	-0.05339216259868478	-0.0360304216372649	0.3318980602199052	-0.21021988019417745
1.3429618873902414	1.0329707918696807	-0.06911739150006899	-0.05403761216330269	-0.035299019945815406	0.33478947567227174	-0.20799338543499368
1.3460244143635447	1.0328637967302623	-0.0680877088413864	-0.0546711468084693	-0.03457503922600954	0.3376487377559792	-0.20573099082442364
1.3490631778083049	1.032759820510387	-0.06705737680357138	-0.05529283678850674	-0.0338585253780228	0.3404752800713776	-0.20343317462316002
1.3520785212861577	1.032658794895641	-0.0660265125408591	-0.055902753903273414	-0.03314951661754407	0.34326854629724085	-0.20110042867861938
1.3550707898814058	1.0325606526800453	-0.06499522911420866	-0.056500971831258004	-0.03244804308921077	0.34602799259345385	-0.1987332563124949
1.3580403343781577	1.0324653276491476	-0.0639636339980715	-0.05708756685047814	-0.03175412600039857	0.3487530918738254	-0.19633216822975694
1.3609875087847425	1.0323727546855397	-0.06293182986035642	-0.05766261720634122	-0.03106777833110491	0.3514433318616773	-0.1938976835230725
1.363912667510662	1.0322828698729434	-0.06189991550975931	-0.05822620244561226	-0.030389005622815907	0.3540982128523086	-0.1914303312154936
1.3668161683651008	1.032195610414331	-0.060867984814545535	-0.058778403889958114	-0.029717805418109738	0.3567172507601107	-0.18893064702117252
1.3696983692439721	1.032110914744121	-0.05983612784490463	-0.05931930388635885	-0.0290541681742132	0.35929997438653877	-0.18639917537888592
1.3725596338973987	1.0320287223679265	-0.05880442878425268	-0.05984898677533373	-0.02839807608760902	0.3618459308168008	-0.18383646360957243
1.3754003246300581	1.0319489740862287	-0.057772968517114436	-0.06036753740034259	-0.027749504935913643	0.3643546790520569	-0.18124306751061836
1.3782208067066577	1.031871611870931	-0.05674182303712802	-0.06087504181959947	-0.02710842322801628	0.36682579410483873	-0.17861954671422917
1.381021447071296	1.0317965789083332	-0.05571106389198868	-0.06137158694739003	-0.02647479266968793	0.3692588659510459	-0.17596646502378976
1.383802614194182	1.0317238196068348	-0.05468075823197385	-0.06185726040970822	-0.025848568372951172	0.3716534994593783	-0.173284389786665
1.3865646775465514	1.0316532796123234	-0.05365096900318948	-0.06233215033803468	-0.02522969915172319	0.3740093139701456	-0.17057389165417855
1.3893080066858052	1.031584905830168	-0.05262175529825895	-0.06279634510559627	-0.02461812790408515	0.37632594253212487	-0.1678355447928265
1.3920329723258986	1.031518646395265	-0.051593171971079106	-0.06324993340613816	-0.024013791551834394	0.3786030328001707	-0.16506992516312527
1.3947399459135743	1.0314544506800973	-0.050565269808916444	-0.0636930040724141	-0.02341662131833803	0.3808402466116458	-0.16227761025386356
1.397429297159254	1.0313922693471023	-0.04953809649686194	-0.06412564557550375	-0.02282654345264732	0.3830372578881778	-0.15945918103055884
1.4001013991873603	1.0313320542221358	-0.04851169468236826	-0.0645479467596824	-0.02224347827877013	0.3851937567615997	-0.1566152159667497
1.4027566251965458	1.0312737583692209	-0.04748610326429022	-0.06495999618446018	-0.021667341119992523	0.38730944663591915	-0.15374629382950247
1.405395343226818	1.0312173361928607	-0.046461359465381255	-0.06536188123834963	-0.021098043606249974	0.38938403993894605	-0.15085299889851372
1.4080179241015012	1.0311627432515702	-0.045437495814460806	-0.06575368929394677	-0.020535492123975013	0.3914172643339226	-0.14793591193887748
1.410624738207712	1.0311099363208958	-0.04441454142411387	-0.06613550710715274	-0.019979588697469894	0.39340885992110186	-0.14499561311379514
1.413216155844071	1.031058873375757	-0.04339252190004804	-0.06650742078020885	-0.019430231090996508	0.3953585792886841	-0.14203268111554007
1.4157925438618166	1.0310095136435422	-0.04237146072127526	-0.06686951520424102	-0.0188873136905468	0.397266184793236	-0.13904769660747976
1.4183542708515904	1.030961817489191	-0.04135137724952495	-0.06722187472606103	-0.01835072657347511	0.39913145223611823	-0.13604123589612072
1.4209017010550251	1.0309157465176908	-0.04033228920308133	-0.06756458222324041	-0.017820356955463256	0.4009541661410306	-0.13301387764065972
1.423435199761628	1.0308712634583044	-0.03931421057370002	-0.06789771978389797	-0.017296088219246348	0.40273412347363874	-0.1299661962216413
1.4259551293767811	1.0308283322222274	-0.03829715326016919	-0.06822136810594	-0.016777800894191414	0.40447113055965456	-0.12689876608174472
1.4284618514856848	1.0307869178503082	-0.03728112630954068	-0.06853560671253536	-0.016265372381168652	0.4061650043132614	-0.12381215900076789
1.4309557269312196	1.0307469864984027	-0.036266135948333805	-0.06884051389164512	-0.015758677091974517	0.4078155719871677	-0.12070694370354036
1.4334371132487984	1.0307085054632013	-0.03525218669683714	-0.06913616632501973	-0.015257587117916445	0.4094226692109014	-0.11758368883001563
1.4359063657280726	1.0306714431468318	-0.03423928101862558	-0.06942263918233993	-0.014761972150162415	0.41098614051289944	-0.11444296149531093
1.4383638398187737	1.030635769005584	-0.03322741840593222	-0.0697000063472679	-0.014271699137052474	0.4125058405701006	-0.11128532404646822
1.440809886949236	1.0306014535965713	-0.03221659717137638	-0.06996833988770138	-0.013786633257352821	0.41398163131182864	-0.10811133924554413
1.4432448584784086	1.0305684685040815	-0.031206812899008368	-0.07022771046106663	-0.013306637261265101	0.4154133841203449	-0.10492156508451522
1.4456691024259698	1.0305367863701644	-0.030198059871875745	-0.0704781869116798	-0.012831572246572352	0.41680097758900225	-0.10171655891823943
1.448082965665797	1.030506380848492	-0.02919033024335808	-0.0707198364711603	-0.01236129734688513	0.41814429858377045	-0.09849687453448275
1.450486793066695	1.0304772266009532	-0.028183614471505716	-0.07095272462797869	-0.011895670020689888	0.41944324147293816	-0.09526306321172485
1.452880926995662	1.0304492992878833	-0.0271779016083708	-0.07117691504915376	-0.011434546261042906	0.4206977076284598	-0.09201567436220846
1.455265706464596	1.0304225755610825	-0.02617317974378377	-0.07139246948226366	-0.010977780866386459	0.42190760480329764	-0.08875525671385463
1.457641470527448	1.0303970330100676	-0.02516943465685419	-0.07159944803989597	-0.010525226895023035	0.42307284865100014	-0.08548235368230771
1.460008555444172	1.030372650180626	-0.024166651088083357	-0.07179790890728259	-0.010076736314796515	0.42419336100815264	-0.08219750723103131
1.4623672965463776	1.0303494065406789	-0.023164812031873608	-0.07198790847888532	-0.009632159747773828	0.4252690705765825	-0.07890125532814059
1.4647180252631933	1.0303272824959064	-0.022163900080314346	-0.07216950109449427	-0.009191347127562059	0.4262999113390235	-0.07559413614231827
1.4670610736088232	1.0303062593325054	-0.02116389559708819	-0.07234273937591947	-0.008754146947450204	0.42728582437160195	-0.07227668181936892
1.4693967694341228	1.0302863192488947	-0.020164778819871863	-0.07250767383982076	-0.008320407240838929	0.42822675554882544	-0.06894942522981283
1.4717254382881901	1.0302674453232075	-0.019166529153451774	-0.07266435304117655	-0.007889975314063734	0.4291226562532409	-0.0656128974770557
1.4740474052979442	1.030249621485872	-0.018169124444031418	-0.07281282368304753	-0.007462697482935529	0.4299734839031512	-0.06226762529334446
1.4763629952405577	1.0302328325100587	-0.017172541022554874	-0.07295313058431735	-0.007038419145593931	0.4307792016714692	-0.058914130986217804
1.4786725295745848	1.0302170640227224	-0.016176755060975986	-0.07308531647904774	-0.006616985405831725	0.43153977723184545	-0.055552936837960774
1.4809763272399676	1.0302023024851248	-0.015181742312975182	-0.07320942207454971	-0.006198240996673767	0.4322551829848596	-0.05218456411800215
1.4832747062722473	1.0301885351710731	-0.01418747749771853	-0.07332548613534472	-0.005782030058148445	0.4329253964392637	-0.04880953086832773
1.4855679843462972	1.0301757501553086	-0.013193934140899656	-0.07343354548798399	-0.0053681961118101935	0.4335504001414837	-0.045428351218797375
1.4878564763535975	1.0301639363182817	-0.012201085701983926	-0.07353363489217679	-0.004956582566999382	0.4341301808316703	-0.042041539095895364
1.4901404965028784	1.0301530833247388	-0.01120890474365003	-0.07362578713808282	-0.004547032406456435	0.43466472990806115	-0.03864960528995281
1.4924203576333277	1.0301431816193962	-0.010217363306901574	-0.07371003300473714	-0.004139388374477915	0.435154043091484	-0.03525305862373046
1.4946963706251466	1.0301342224209318	-0.009226433245845352	-0.07378640123763157	-0.0037334931434184126	0.43559812020206085	-0.031852407003593076
1.4969688467930187	1.0301261977049896	-0.008236085263056454	-0.07385491862527382	-0.003329188946798647	0.43599696551458195	-0.028448154015867845
1.4992380945440504	1.030119100210145	-0.0072462904418293395	-0.07391560988528532	-0.002926318233504954	0.436350587009477	-0.025040804098596554
1.5015044227664995	1.0301129234191657	-0.006257018846383284	-0.07396849776644426	-0.0025247231213746373	0.4366589968833758	-0.02163085764935667
1.5037681367953666	1.03010766156459	-0.005268241358557515	-0.07401360294820852	-0.0021242461682219227	0.4369222108840497	-0.018218817273969946
1.5060295442590992	1.0301033096079444	-0.004279927201103705	-0.07405094417113221	-0.0017247293905426442	0.4371402489954199	-0.014805179172388258
1.5082889506901946	1.0300998632469252	-0.0032920459292580554	-0.07408053813294897	-0.0013260150944674047	0.4373131347598606	-0.011390439933058253
1.5105466617046062	1.030097318906341	-0.002304566554084686	-0.07410239952892937	-0.0009279455422977095	0.43744089544606346	-0.007975093440783112
1.5128029798135907	1.0300956737374831	-0.0013174590120156179	-0.07411654102509137	-0.0005303635657354588	0.4375235618292322	-0.004559635895367795
1.515058209023546	1.0300949256092287	-0.00033069222765451725	-0.07412297330761836	-0.00013311180535569153	0.4375611684210757	-0.001144559049244528
1.517312654487598	1.0300950731091736	0.0006557656600295787	-0.0741217050512063	0.00026396717746818727	0.4375537532304531	0.002269649074085097
1.519566747804805	1.0300961156273574	0.00164200204150657	-0.07411274218250732	0.000661052928603828	0.4375013534076199	0.005682693663887141
1.5218214557389385	1.0300980540389864	0.002628338475326565	-0.07409608200314292	0.0010584191698463623	0.4374039708560867	0.009095090715666726
1.524077079936736	1.0301008900207236	0.00361480533827424	-0.07407171907502388	0.0014562224231510989	0.4372616066502929	0.012506348346208824
1.5263339218226446	1.0301046259627364	0.004601432684401357	-0.0740396459895172	0.0018546190693552178	0.4370742655496461	0.01591597354376327
1.5285922846451336	1.030109264974178	0.0055882510661451204	-0.07399985333830247	0.0022537656590881886	0.4368419558494669	0.019323475069339607
1.5308524689929726	1.0301148108766032	0.006575289501603985	-0.07395232979274145	0.0026538180694314134	0.43656468986963237	0.02272835650329258
1.5331147786928931	1.030121268218688	0.007562577978298777	-0.07389706200548465	0.0030549324944487716	0.4362424834093813	0.026130124960693647
1.535379516766486	1.0301286422711238	0.008550145613098052	-0.0738340346871363	0.003457264678007598	0.4358753562279621	0.02952828481025957
1.5376469881809858	1.030136939038355	0.00953802177879589	-0.07376323054366572	0.0038609703484005047	0.43546333171690554	0.03292234162940868
1.5399174968418927	1.0301461652527657	0.01052623471925504	-0.07368463036881742	0.004266204629419367	0.4350064374787144	0.03631179751915312
1.5421913483481475	1.030156328388838	0.011514812676603592	-0.0735982129708769	0.00467312247467608	0.4345047049443124	0.039696155063337804
1.5444688489263656	1.0301674366649554	0.012503783352489722	-0.07350395520997838	0.005081878421517192	0.43395816963737	0.04307491556240313
1.5467503061602081	1.0301794990528148	0.013493174150490669	-0.07340183197563104	0.00549262666396749	0.4333668710942449	0.04644757995164136
1.5490360280986413	1.0301925252794104	0.014483011714423531	-0.0732918162322108	0.0059055208332441204	0.4327308531806498	0.049813647319650274
1.5513263249165816	1.0302065258432909	0.015473322572812451	-0.07317387894872392	0.0063207142367514395	0.4320501637411641	0.05317261720039936
1.553621505419503	1.0302215120005562	0.016464131552606884	-0.07304798928854134	0.0067383591617903305	0.4313248557518758	0.056523984298929124
1.5559218834881186	1.0302374958135803	0.017455464488145233	-0.07291411427628064	0.007158607981957246	0.4305549854592433	0.05986724777782602
1.5582277696227345	1.0302544901033546	0.018447344497091754	-0.07277221927915624	0.007581611550800902	0.4297406152127643	0.06320189878865047
1.5605394802945987	1.030272508523311	0.019439795934533984	-0.07262226747491415	0.008007520842157584	0.4288818104677666	0.06652743393199206
1.5628573293125816	1.030291565505606	0.02043284060253674	-0.07246422039119532	0.008436485297098999	0.42797864294422927	0.0698433426416132
1.565181635229944	1.0303116763278115	0.021426500855408797	-0.07229803744552624	0.008868654114676022	0.42703118805425594	0.07314911773897771
1.5675127169884935	1.03033285708964	0.02242079765237302	-0.07212367623946583	0.009304175375629596	0.426039526650823	0.0764442490518882
1.569850893675008	1.0303551247187397	0.023415750382988935	-0.07194109261329072	0.009743195914401523	0.42500374539596575	0.0797282230248825
1.5721964881479207	1.0303784970155148	0.024411378335747625	-0.07175024038609855	0.010185861918717544	0.4239239353457355	0.08300052774249092
1.5745498227346924	1.0304029926235692	0.025407698790810267	-0.07155107171076036	0.010632318039267306	0.4228001940227205	0.08626064681116805
1.5769112251376927	1.0304286311020765	0.026404729445909242	-0.07134353660142728	0.011082708423099361	0.4216326228055255	0.08950806749457374
1.579281022201669	1.0304554328743605	0.027402485697746306	-0.07112758347382107	0.011537175446323178	0.4204213300359953	0.09274227199602468
1.581659541631781	1.0304834192551948	0.028400981300781926	-0.07090315904581317	0.011995859942202652	0.41916643049854435	0.09596273986709869
1.5840471132018277	1.0305126124766224	0.029400228801601928	-0.07067020825705385	0.012458901337386046	0.4178680450123067	0.09916894964564549
1.5864440713433137	1.0305430357351986	0.030400240539634298	-0.07042867402599201	0.012926438062947066	0.4165262991270787	0.10236038225945367
1.5888507502480922	1.0305747131465106	0.031401026518622935	-0.07017849774976642	0.01339860650705643	0.4151413259497394	0.10553651442380242
1.591267485460259	1.030607669776145	0.03240259500333077	-0.06991961919432814	0.013875541215390738	0.41371326555185056	0.10869682084605674
1.5936946168869743	1.0306419316956847	0.03340495368894222	-0.0696519761974068	0.014357375381485309	0.4122422633582001	0.11184077816559417
1.5961324832641701	1.0306775259208036	0.03440810733422945	-0.06937550529931719	0.014844239643644458	0.41072847363814885	0.11496785777533274
1.5985814261941425	1.03071448048018	0.03541205936190957	-0.06909014134947818	0.015336262767816364	0.4091720573368068	0.11807753117440145
1.6010417899511638	1.0307528244293598	0.036416811697985316	-0.06879581755203505	0.01583357149820292	0.40757318233043877	0.12116926973796324
1.603513921297368	1.030792587864407	0.03742236461720577	-0.06849246551604778	0.016336290405473932	0.405932023694854	0.12424254452857378
1.6059981665074765	1.0308338018881449	0.03842871546228427	-0.06818001566655695	0.016844541157747393	0.4042487659007553	0.12729682272472423
1.6084948751577695	1.0308764986847723	0.03943586011707807	-0.06785839683036418	0.017358443162750394	0.4025236005272011	0.13033157249013994
1.6110043984868343	1.0309207115091032	0.040443792266520916	-0.06752753647833228	0.017878113107669204	0.40075672752293157	0.13334626106154782
1.613527089098561	1.030966474695489	0.04145250320982267	-0.06718736081645023	0.01840366476428877	0.39894835562292985	0.1363403545750161
1.6160633021275748	1.0310138236934678	0.04246198225876873	-0.06683779468025267	0.01893520909645162	0.39709870170435024	0.13931331964000593
1.6186133915153085	1.0310627950118916	0.04347221519178799	-0.06647876210584312	0.019472853339650133	0.39520799370334936	0.14226461920536032
1.6211777157149296	1.0311134263396367	0.044483186459958995	-0.06611018559935322	0.020016702055716873	0.39327646663028865	0.1451937194776229
1.6237566337158083	1.0311657564856747	0.04549487754046029	-0.06573198674129752	0.020566856156729412	0.39130436563046617	0.14810008550332704
1.6263505031901873	1.0312198253508227	0.046507266163701516	-0.06534408654187711	0.02112341235369363	0.3892919476512213	0.15098317947293463
1.6289596869685101	1.0312756740735691	0.04752032879044068	-0.0649464045479577	0.021686464392113733	0.3872394766134899	0.1538424682801836
1.6315845456016906	1.0313333448878768	0.048534037652149635	-0.06453886002019871	0.02225610130569017	0.3851472293160264	0.1566774155704054
1.6342254418526487	1.0313928812277413	0.04954836245488862	-0.06412137133575724	0.02283240822470794	0.3830154920985024	0.15948748710880145
1.6368827403128072	1.0314543277326318	0.05056327017176904	-0.06369385610694733	0.023415466143421115	0.3808445612162212	0.16227215066549483
1.639556802347459	1.0315177301391751	0.05157872307294443	-0.06325623207866189	0.024005350650565405	0.3786347471042425	0.16503087116858337
1.64224799291222	1.0315831354464529	0.052594681293254994	-0.06280841611846148	0.02460213326357256	0.3763863689248463	0.16776311832230087
1.6449566765173362	1.0316505918315442	0.05361110125084401	-0.0623503249451999	0.025205880385142047	0.3740997579291048	0.17046836281790093
1.6476832163638613	1.0317201486319265	0.05462793530164842	-0.06188187537518477	0.025816652944764883	0.3717752582913362	0.17314607604297927
1.6504279783866154	1.0317918564536797	0.0556451332214406	-0.061402983719648016	0.026434507142935958	0.36941322371223173	0.17579573458463743
1.6531913245562957	1.031865767003369	0.05666263969077667	-0.0609135670346785	0.02705949278794908	0.36701402317026294	0.17841681423656497
1.655973617863927	1.0319419332175785	0.057680396137853016	-0.06041354236205508	0.02769165425247533	0.3645780366757544	0.18100879547548993
1.6587752213809017	1.0320204092425092	0.05869834036672482	-0.05990282697931977	0.028331030108878275	0.36210565602007316	0.18357116307019256
1.6615964954083435	1.0321012503538463	0.05971640551439546	-0.05938133902012252	0.028977652322525953	0.35959728724186635	0.18610340409056153
1.664437799436104	1.0321845130071001	0.0607345207709996	-0.05884899723013143	0.029631546541437362	0.35705334884739076	0.18860501040472094
1.667299493341	1.0322702548714597	0.06175261180376324	-0.05830572083774217	0.030292732225331274	0.3544742706072599	0.19107548032562388
1.6701819324272886	1.0323585346767612	0.06277059899816034	-0.057751430598132196	0.03096122135461532	0.351860497881165	0.19351431497473917
1.6730854730405584	1.03244941237391	0.06378839947222853	-0.05718604783711195	0.031637019584673	0.349212486396122	0.19592102382699536
1.6760104671819784	1.032542948961273	0.06480592519330412	-0.05660949559340985	0.03232012486074157	0.34653070692510474	0.1982951208366721
1.6789572660566914	1.0326392065827283	0.0658230842557249	-0.05602169804394175	0.03301052811039358	0.3438156418327189	0.20063612813218099
1.681926217588308	1.0327382484356034	0.06683978004620583	-0.055422581101564214	0.03370821253921089	0.34106778708268515	0.20294357469583682
1.6849176680551534	1.0328401388087194	0.06785591184730104	-0.05481207219960563	0.03441315389632035	0.33828765043160547	0.20521699838448593
1.68793196001177	1.032944942995424	0.06887137417044566	-0.05419010082241388	0.035125319875861066	0.3354757530196525	0.2074559450384496
1.690969435271677	1.0330527273776995	0.06988605781048786	-0.05355659800033095	0.03584467071987333	0.33263262622150025	0.20965997141615916
1.6940304304520872	1.0331635592496304	0.07089984839937455	-0.052911497338332926	0.036571158072890346	0.3297588154012584	0.2118286425957669
1.6971152807587306	1.0332775069273317	0.07191262773263168	-0.05225473433698611	0.03730472579433715	0.3268548759388804	0.21396153543885835
1.7002243166958562	1.033394639604711	0.07292427274126677	-0.051586247190241484	0.038045309105019166	0.32392137584810704	0.2160582369307149
1.7033578676077221	1.033515027458052	0.07393465671667028	-0.05090597613164955	0.03879283536728566	0.3209588919392792	0.21811834726292845
1.7065162592586764	1.0336387415290786	0.07494364857960172	-0.050213864045875	0.03954722345853142	0.3179680115633935	0.22014147875911502
1.7096998137441968	1.033765853689488	0.07595111292865045	-0.049509856589089685	0.04030838370874648	0.31494933214098847	0.22212725645010611
1.7129088510472144	1.0338964366709633	0.07695691060587351	-0.04879390193813412	0.041076218243584886	0.31190345910059075	0.22407531961032567
1.7161436872455555	1.034030563960564	0.07796089820175067	-0.04806595127491421	0.04185062053852192	0.3088310069674065	0.22598532115526565
1.719404637198855	1.0341683098771342	0.07896292896445067	-0.047325958267352905	0.0426314760561466	0.3057325961803574	0.22785692971648644
1.72269201035902	1.0343097493601148	0.07996285157987029	-0.04657388009626668	0.043418661248976385	0.30260885642131546	0.22968982763764964
1.7260061164441758	1.034454958173037	0.08096051198536777	-0.04580967624164644	0.04421204493538699	0.29946042055817607	0.23148371460323847
1.729347261666729	1.034604012707216	0.08195575227901246	-0.04503330940740986	0.04501148742481695	0.2962879275512486	0.23323830579263766
1.732715750517906	1.0347569900204872	0.0829484113297337	-0.04424474517783967	0.045816840984255786	0.29309202007215623	0.2349533331475893
1.736111885013133	1.034913967764586	0.08393832461818784	-0.04344395225306859	0.046627949707591876	0.2898733445289757	0.2366285451979079
1.7395359642934125	1.0350750241242515	0.08492532419479382	-0.04263090260435413	0.04744464948147786	0.28663255074673516	0.23826370708865816
1.7429882868409197	1.0352402378790206	0.08590923938693465	-0.04180557100288874	0.048266768584799384	0.2833702891736957	0.2398586017935861
1.7464691535926644	1.0354096885185808	0.08688989771460913	-0.04096793430767551	0.04909412850580291	0.2800872072652793	0.24141303147966
1.7499788579467204	1.0355834557179218	0.0878671221161851	-0.04011797390717497	0.049926541652263866	0.2767839582387581	0.24292681300027893
1.75351769795056	1.0357616198872324	0.08884073443807854	-0.03925567282782173	0.050763814344605286	0.2734611889072462	0.24439978332979895
1.7570859680952307	1.0359442617291017	0.08981055317274765	-0.038381017745120344	0.051605744968962065	0.27011954676305816	0.24583179583012385
1.7606839661231932	1.0361314625406184	0.09077639536513032	-0.03749399735280094	0.05245212569512682	0.2667596729570145	0.24722272291530656
1.7643119848538449	1.036323303750138	0.09173807443523366	-0.03659460439733508	0.053302740664649476	0.2633822093312145	0.24857245262120686
1.767970324671541	1.0365198675301348	0.09269540353752471	-0.03568283261402737	0.054157369042575454	0.25998778618625057	0.2498808930999081
1.771659281095651	1.0367212361019842	0.09364819227172143	-0.03475867982182863	0.055015782222327364	0.25657703330346876	0.2511479676344219
1.7753791532607943	1.0369274921440876	0.09459624893979295	-0.0338221458357583	0.055877745938308424	0.25315057152178	0.25237361743100006
1.7791302402693994	1.0371387185544054	0.09553937959963496	-0.03287323338986886	0.05674301954229191	0.24970901561760325	0.2535577999306791
1.782912844336583	1.0373549985842918	0.09647738886519974	-0.0319119473562793	0.057611356860957336	0.24625297093985032	0.25470048941063456
1.786727270038015	1.0375764157596747	0.0974100796940174	-0.030938294939164765	0.05848250614692599	0.24278303368271373	0.2558016762141804
1.790573820477053	1.037803053614384	0.09833725245155817	-0.029952286665750016	0.05935620933826448	0.23929979395484643	0.25686136520099945
1.7944528074001571	1.0380349962423774	0.09925870734357442	-0.028953933804246827	0.06023220449021748	0.23580382623818305	0.25787957805470735
1.7983645381342335	1.0382723274856203	0.10017424125061226	-0.027943251720491558	0.06111022293973411	0.23229570087677287	0.25885634915782535
1.8023093269008097	1.038515131563207	0.10108365041267013	-0.026920256979541875	0.06198999199774193	0.22877597355210275	0.2597917280851052
1.8062874906493407	1.038763492785718	0.10198672938695395	-0.02588496841872846	0.06287123412626756	0.22524518880200195	0.2606857778514306
1.8102993486166026	1.0390174954840352	0.10288327091815672	-0.024837407271099076	0.06375366696718367	0.221703880176279	0.2615385742399981
1.8143452233153274	1.0392772240270627	0.10377306612857527	-0.023777596917113925	0.06463700368501837	0.21815256915859274	0.26235020543750326
1.818425441658034	1.0395427628523781	0.10465590471488956	-0.02270556259705399	0.06552095332769106	0.21459176403030109	0.2631207716222968
1.8225403318446274	1.0398141962203653	0.10553157422562107	-0.021621332237765068	0.06640522026646416	0.2110219624639026	0.2638503837500854
1.826690226790596	1.0400916083907428	0.10639986076083317	-0.02052493556428697	0.06728950505441979	0.2074436484262951	0.2645391636047957
1.830875463980407	1.040375083572341	0.10726054886839183	-0.019416404146557927	0.06817350449334153	0.20385729227303356	0.26518724308660013
1.8350963814724452	1.0406647056050755	0.10811342067141243	-0.01829577247211024	0.06905691089648196	0.20026335413424923	0.2657947629858901
1.8393533251788041	1.0409605584080122	0.1089582572982068	-0.017163076031677823	0.06993941372138691	0.1966622776898148	0.2663618734641928
1.8436466413635002	1.0412627254178062	0.10979483730033841	-0.016018353326960565	0.07082069809259749	0.19305449659410942	0.26688873234207283
1.847976679887282	1.041571289756627	0.11062293726788218	-0.01486164503149032	0.07170044558471159	0.18944043173557704	0.2673755050216461
1.852343796246665	1.0418863343283362	0.11144233214965191	-0.013692993465818653	0.07257833472092277	0.1858204896266235	0.26782236409696636
1.856748348071785	1.0422079415169252	0.11225279451877283	-0.012512443556108779	0.07345404034491673	0.18219506543413	0.2682294883699793
1.8611906954104847	1.0425361931464747	0.11305409458983537	-0.011320042786800493	0.0743272337750971	0.1785645428283646	0.26859706238055225
1.8656712039359118	1.042871170660977	0.11384600074083244	-0.010115840367777231	0.07519758351647533	0.1749292915000667	0.26892527612839323
1.8701902414392428	1.0432129548085805	0.11462827881448533	-0.008899888205185334	0.07606475464300269	0.1712896702014642	0.2692143242281317
1.8747481772156842	1.0435616255285378	0.1154006919808004	-0.007672241101262826	0.07692840877022782	0.16764602737863002	0.2694644054183851
1.879345386238989	1.043917262205914	0.1161630013981927	-0.006432955664954178	0.07778820492371986	0.16399869801594325	0.2696757223113719
1.8839822488340505	1.044279943592125	0.11691496606122422	-0.005182090434066417	0.07864379951653429	0.1603480041815372	0.26984848078604023
1.888659140530731	1.044649746941409	0.11765634111678641	-0.00391970865205595	0.07949484455213005	0.15669426322067384	0.26998288917673174
1.8933764470643346	1.0450267491141918	0.1183868802512099	-0.0026458742623763905	0.08034099045911944	0.1530377761794596	0.27007915839271696
1.898134548364313	1.0454110252373676	0.11910633311599182	-0.0013606562725341086	0.081181883248507	0.14937884054777534	0.270137501048088
1.9029338361841683	1.0458026500411173	0.11981444800732045	-0.00006412403776275108	0.08201716773204433	0.14571773686888206	0.27015813139388434
1.9077746969082756	1.0462016963974052	0.12051096921193187	0.0012436480493267068	0.08284648453402263	0.14205474225716871	0.27014126468057775
1.9126575208660397	1.0466082359887543	0.1211956383995306	0.0025625830269887188	0.08366947181247121	0.138390123482173	0.27008711694019194
1.9175827073283946	1.0470223396567522	0.12186819522935072	0.0038926026643654878	0.08448576611437446	0.1347241336109208	0.26999590444546606
1.922550644234422	1.0474440756173957	0.12252837453556494	0.005233621935542436	0.08529499906091895	0.13105702742366548	0.2698678437119905
1.9275617303322163	1.047873511227994	0.12317590936260704	0.006585554947541956	0.08609680110417363	0.1273890451747225	0.26970315083969615
1.9326163590064591	1.0483107115300907	0.12381052877397944	0.007948310521846047	0.08689079893579053	0.12372042487526035	0.2695020415786554
1.9377149297870537	1.0487557401401568	0.12443195934107174	0.009321795246093192	0.08767661740211607	0.12005139415327855	0.2692647306959988
1.9428578398671033	1.0492086584246738	0.12503992405311679	0.010705911131980876	0.08845387822156625	0.11638217675129736	0.2689914320139415
1.9480454833101792	1.0496695253196637	0.12563414228167885	0.012100555351019908	0.08922219997932852	0.11271299330541398	0.2686823583108962
1.9532782563816335	1.0501383976962537	0.12621433043161143	0.01350562161592641	0.08998119901522711	0.10904405783026622	0.2683377208317211
1.9585565574130506	1.0506153302529342	0.1267802018998999	0.014921000086032832	0.09073048944468103	0.10537557819291851	0.26795772901478937
1.9638807811800532	1.051100374903325	0.1273314664808917	0.016346575803326716	0.09146968242662779	0.10170776035338548	0.2675425906805887
1.9692513216642962	1.0515935809103276	0.12786783071877633	0.01778222938128908	0.09219838666030844	0.09804080670858159	0.2670925117004433
1.9746685702903182	1.05209499461056	0.12838899777384946	0.019227836480444786	0.092916208237022	0.09437491759462045	0.2666076959900723
1.9801329206767049	1.0526046597396326	0.12889466792019486	0.020683269022495628	0.09362275135686998	0.09071028838410888	0.26608834493079564
1.9856447579711765	1.0531226163219718	0.12938453759882396	0.022148392295755173	0.09431761703439344	0.08704711696285482	0.26553465823111055
1.9912044676088023	1.053648901360079	0.1298583003267516	0.02362306724241353	0.09500040436519212	0.08338559809501991	0.2649468330306466
1.9968124311096966	1.0541835483189614	0.130315646382341	0.025107149290885707	0.09567071009377626	0.07972592653162117	0.2643250641988022
2.002469029967105	1.0547265873716383	0.13075626320050232	0.026600489336919293	0.09632812919088986	0.07606829476781254	0.2636695438102372
2.008174641826578	1.0552780449112786	0.13117983512659095	0.028102932682478994	0.09697225449602387	0.07241289586213308	0.2629804614589281
2.013929634072096	1.0558379427942168	0.13158604307819904	0.029614317310307867	0.09760267615657067	0.06875992776430226	0.26225800502069485
2.019734373192003	1.056406299108361	0.13197456537727278	0.031134476315082267	0.09821898284641911	0.06510958754664403	0.26150235950413914
2.025589224669246	1.0569831280397177	0.13234507779713123	0.03266323782400262	0.09882076183818152	0.061462071849064805	0.2607137069393215
2.031494545079355	1.0575684389626758	0.13269725316412168	0.034200422892297265	0.09940759831643683	0.05781758211149078	0.2598922273783203
2.0374506819861096	1.058162236281601	0.13303076155726215	0.03574584545868267	0.09997907558862963	0.054176324791607035	0.25903809897012403
2.0434579799318167	1.0587645198855051	0.1333452708208019	0.03729931387811899	0.10053477585352497	0.05053850791338389	0.2581514971211461
2.0495167779170087	1.0593752847627766	0.1336404465496861	0.0388606302357462	0.10107428010406322	0.04690434290943167	0.2572325948144363
2.0556274063692292	1.0599945205556227	0.13391595211094187	0.040429589544731144	0.10159716804076156	0.04327404668337866	0.25628156307420563
2.061790187391589	1.060622211440421	0.13417144886415855	0.04200597980098095	0.10210301831356752	0.039647841653371305	0.2552985709722115
2.0680054429959838	1.061258336829089	0.1344065966672416	0.043589584069801006	0.1025914093739799	0.036025951179311684	0.2542837843077099
2.0742734684374713	1.0619028684981697	0.13462105307557112	0.04518017368610371	0.10306191759698428	0.03240861531551575	0.25323736999589375
2.080594566734026	1.0625557739782197	0.1348144748848419	0.04677751705455908	0.10351412023787457	0.028796070873150136	0.25215949049077874
2.0869690287296505	1.0632170143789657	0.134986517556976	0.048381374560208266	0.1039475940537386	0.025188563314250376	0.2510503070384166
2.093397123593445	1.0638865432511508	0.1351368353068093	0.049991496218829624	0.1043619150035808	0.02158635216151797	0.2499099814837226
2.099879125231958	1.0645643091909374	0.13526508204303855	0.051607628331724956	0.1047566602773871	0.017989696270787104	0.2487386717101892
2.106415286376447	1.0652502530086623	0.1353709109890659	0.053229507006606544	0.10513140685681223	0.014398868582885095	0.24753653626581656
2.1130058504173843	1.0659443088225389	0.13545397527412373	0.05485686116417855	0.10548573259447024	0.010814149596381713	0.24630373236859587
2.1196510478089046	1.0666464035495558	0.1355139281611134	0.056489411682680686	0.10581921629580884	0.007235829499177374	0.24504041663991655
2.126351097467931	1.0673564569226277	0.13555042337336817	0.05812687179095863	0.10613143810457003	0.003664207535951924	0.24374674493011625
2.133106202198006	1.0680743808785307	0.13556311539413826	0.05976894600666972	0.10642197961453931	0.00009959455991541801	0.24242287329622045
2.1399165490763146	1.0688000794720132	0.13555165984998513	0.06141533031226913	0.10669042426935525	-0.0034576871404868727	0.24106895806128775
2.1467830849199	1.0695335316804226	0.13551570845744648	0.06306589810886397	0.10693638412741863	-0.007007702660982682	0.23968499859810985
2.153706848844679	1.0702747206309666	0.1354549027136073	0.06472053579460396	0.10715946597791451	-0.01055054413950373	0.23827096439105466
2.1606879987073686	1.0710235288986545	0.13536888614689055	0.06637891128672592	0.10735924365723001	-0.014085837583790405	0.23682699690498396
2.1677266615628743	1.071779828883569	0.1352573050654222	0.06804068039943864	0.10753529377555392	-0.017613189722309852	0.23535324199708363
2.174822943259863	1.0725434837261474	0.1351198090194399	0.06970548930814408	0.10768719658163463	-0.021132193083355986	0.23384984814851217
2.181976923497324	1.0733143466748598	0.13495605142091444	0.07137297356030442	0.10781453638995518	-0.02464242367469148	0.2323169676747731
2.1891886371790865	1.0740922589816706	0.13476569065466745	0.07304275397906182	0.10791690194728884	-0.02814343220189536	0.23075476098232556
2.19645808751812	1.074877051229429	0.13454839057679	0.07471444003111295	0.10799388748338463	-0.03163475103322353	0.22916339408177863
2.203785244524185	1.075668543103434	0.13430382125059698	0.07638762975962339	0.1080450934034854	-0.03511589384880394	0.22754303915061622
2.2111700394188527	1.076466542737595	0.13403165987063392	0.0780619088246203	0.10807012700754429	-0.03858635343499866	0.22589387601651936
2.2186123554325206	1.0772708456856963	0.13373159195342185	0.07973684880140973	0.1080686033369451	-0.042045597981263685	0.22421609451723892
2.2261120483801338	1.0780812371303399	0.1334033113610335	0.08141201221452418	0.1080401460518051	-0.04549308127544877	0.22250989015168046
2.2336689448710088	1.0788974916929683	0.1330465209897381	0.08308695243867446	0.10798438806839307	-0.04892824216194829	0.2207754646187747
2.241282797909794	1.079719368662501	0.1326609357239247	0.08476120429679714	0.10790097277601796	-0.05235048501980017	0.2190130362759385
2.248953326393351	1.0805466163131343	0.13224628161717772	0.08643429336980149	0.10778955483340148	-0.055759198673221766	0.2172228314351195
2.256680187076482	1.0813789689549367	0.13180229825069492	0.08810573035788698	0.10764980145453956	-0.059153744607788716	0.21540509113412415
2.264462988557942	1.0822161485486825	0.13132873902676584	0.08977501473826531	0.10748139330240271	-0.0625334641907559	0.21356006820302512
2.27230129261224	1.0830578649785914	0.1308253720007995	0.09144163561040936	0.10728402541645263	-0.06589768007777291	0.21168802719138846
2.280194610349788	1.0839038157961456	0.13029198103363065	0.09310507145845057	0.10705740825990373	-0.06924569541196664	0.20978924551545675
2.2881423949274775	1.0847536856277908	0.1297283672590151	0.09476478925726847	0.10680126895439959	-0.072576791716807	0.20786401546895103
2.2961440445536576	1.0856071467201376	0.1291343499006896	0.09642024580118314	0.10651535226908036	-0.07589023126183862	0.2059126437711564
2.3041989048830818	1.0864638594468023	0.1285097670608918	0.098070888892486	0.1061994215560238	-0.07918525910682424	0.203935451218685
2.3123062695885586	1.0873234726483796	0.1278544765940371	0.09971615815120484	0.10585325970003821	-0.08246110436049058	0.20193277275175167
2.320465389376587	1.088185624892034	0.12716835622652162	0.10135548752265687	0.10547666963446077	-0.08571698479094633	0.19990495539753375
2.3286754475780516	1.0890499422273012	0.12645130645452998	0.10298830107675871	0.10506947636698591	-0.08895209809984432	0.19785236450369384
2.336935587773613	1.0899160414766047	0.1257032490978864	0.10461401931076436	0.10463152663950959	-0.0921656340658506	0.19577537705295875
2.34524489986868	1.0907835291574544	0.12492412925883586	0.10623205707695695	0.10416269041327808	-0.0953567700295405	0.19367438526390776
2.353602433999513	1.0916520033560149	0.1241139147828511	0.10784182702873278	0.10366286090397407	-0.09852467730080053	0.19154979320728452
2.3620071983172073	1.0925210539245358	0.12327259706941747	0.10944273984812504	0.10313195535624115	-0.10166852118480026	0.18940201743270957
2.3704581552754544	1.093390262556945	0.12240019205783467	0.11103420423080346	0.10256991594112544	-0.10478746055226294	0.1872314879946799
2.3789542344109984	1.0942592045843949	0.12149673947737184	0.11261562998068358	0.10197670952298225	-0.10788065351096987	0.18503864523530783
2.387494327723665	1.0951274489855816	0.1205623037647469	0.11418642776312116	0.10135232844750504	-0.11094725651663286	0.18282394099121496
2.3960773087752902	1.0959945608234434	0.11959697233805552	0.11574601320831045	0.10069678954521202	-0.11398643198857482	0.1805878336402435
2.4047020177726135	1.0968601002226586	0.11860085747834767	0.11729380469579749	0.10001013550075855	-0.11699734358997518	0.17833079193560314
2.41336727579154	1.0977236243168527	0.11757409496184998	0.11882922647271932	0.0992924340275299	-0.11997916193628905	0.1760532912714457
2.42207188758598	1.098584688025289	0.11651684381646085	0.12035170959614072	0.09854377774401257	-0.12293106606068041	0.17375581287381794
2.430814642960384	1.0994428446870441	0.11542928618828212	0.12186069258911361	0.09776428410522775	-0.12585224434390968	0.17143884336040913
2.439594331103383	1.1002976479542335	0.1143116254950316	0.1233556242671952	0.09695409407083236	-0.128741899660645	0.16910287084253725
2.4484097383725874	1.1011486520301497	0.11316408649109519	0.12483596360030788	0.09611337209109279	-0.13159924879622853	0.16674838537462475
2.4572596502700894	1.1019954123186848	0.11198691479309977	0.12630118028822498	0.09524230569970578	-0.13442352327832158	0.1643758783022844
2.466142849211073	1.1028374856671541	0.11078037693488524	0.12775075462012847	0.09434110548827321	-0.13721396885863307	0.16198584274227387
2.4750581471529896	1.103674433877372	0.10954475556619304	0.12918418292274864	0.09341000141330051	-0.1399698557695797	0.15957876465592416
2.4840043375017333	1.1045058195657076	0.10828035562225566	0.13060096984191416	0.09244924729972163	-0.14269046367123664	0.15715513565818384
2.49298025658783	1.1053312123148833	0.10698749534207146	0.13200063826633626	0.0914591139378567	-0.14537510055763128	0.1547154362701012
2.5019847450132673	1.1061501853996893	0.10566651110852776	0.13338272309787155	0.09043989257722172	-0.148023090633071	0.15226014620095701
2.5110166732794155	1.1069623184802073	0.1043177532222891	0.13474677520699732	0.08939189153655444	-0.15063378178409514	0.14978973723662067
2.5200749238450233	1.107767196276289	0.10294158794557028	0.13609235858098426	0.0883154376131363	-0.15320654002479603	0.14730467798084806
2.529158414669709	1.1085644109623194	0.10153839336306954	0.13741905373596688	0.08721087269081719	-0.1557407559628923	0.14480542726578385
2.53826608454648	1.1093535611035996	0.10010856093234481	0.13872645532863187	0.08607855476279465	-0.15823584019108075	0.1422924380199274
2.5473968941222678	1.1101342520077082	0.09865249473930483	0.14001417217015183	0.08491885718491543	-0.16069122330743052	0.1397661568703556
2.5565498478815387	1.1109060978105383	0.09717060732163407	0.141281830091951	0.08373216516886552	-0.16310636138910764	0.13722701792690717
2.5657239775205087	1.11166872020239	0.09566332157123514	0.14252906926601414	0.08251887709340745	-0.1654807309087627	0.1346754472342542
2.5749183311368866	1.112421747727739	0.09413107191072288	0.1437555425364591	0.0812794052943791	-0.16781382561830435	0.1321118656837147
2.584131993682901	1.1131648176525941	0.09257430030822178	0.1449609179586753	0.08001417269162434	-0.17010516145871127	0.12953668322900586
2.593364078047623	1.1138975753494773	0.09099345707979783	0.14614487728546716	0.07872361325786642	-0.1723542737681896	0.1269503012657953
2.602613730665557	1.1146196748576669	0.08938899928920434	0.14730711638850877	0.07740817054772069	-0.17456071818922753	0.12435311097217924
2.611880121282693	1.1153307781771844	0.08776139188450152	0.14844734365516726	0.0760682984662942	-0.1767240677449327	0.12174549609923321
2.6211624480927402	1.1160305557768144	0.08611110623010636	0.14956528036849942	0.07470445991764987	-0.1788439136963703	0.11912783146743466
2.6304599486149765	1.1167186874662622	0.08443861754409464	0.15066066166854183	0.07331712452779195	-0.180919867507707	0.1165004798266391
2.6397718678790043	1.1173948600906138	0.08274441002553215	0.15173323247326623	0.07190677274784567	-0.18295155326871862	0.11386380078650994
2.6490974860725096	1.1180587696697366	0.08102897138376326	0.15278275050978368	0.07047389119054731	-0.1849386136053942	0.11121814297298976
2.6584361059243413	1.1187101205090804	0.07929279456903064	0.15380898453040523	0.06901897392808967	-0.18688070646837335	0.10856384755326967
2.6677870522076987	1.1193486252236287	0.07753637737649827	0.15481171400690685	0.06754252203868545	-0.1887775047303905	0.10590124835183055
2.677149674014265	1.1199740049364673	0.0757602215372854	0.15579072911383082	0.06604504272250727	-0.19062869633428678	0.10323067118042789
2.686523340502063	1.1205859890230268	0.07396483305049292	0.15674583001435266	0.06452704946333493	-0.19243398312492874	0.10055243503104909
2.69590745070733	1.1211843157674832	0.07215071984065706	0.1576768275864016	0.0629890599323043	-0.19419308240596467	0.09786684925600107
2.7053013995323525	1.1217687302238442	0.07031839790884425	0.1585835398153911	0.06143160109655822	-0.1959057203102456	0.09517422329545719
2.7147046211893855	1.1223389870208622	0.06846838253687151	0.15946579589582058	0.059855201661415953	-0.1975716397367552	0.09247485424497832
2.724116553844102	1.1228948481560697	0.06660119475854935	0.16032343255258483	0.058260397462850444	-0.19919059358700972	0.0897690369826554
2.733536657646802	1.123436084140132	0.06471735746967038	0.1611562955801774	0.056647728064539375	-0.20076234785761762	0.08705705900641397
2.742964406208581	1.1239624734975726	0.06281739674367635	0.16196423884652428	0.05501773778489041	-0.20228667994256627	0.08433920288875786
2.7523992826371813	1.1244738025841983	0.06090184230565527	0.1627471238050587	0.05337097601923711	-0.20376337789404678	0.08161574743569201
2.7618407867287496	1.124969866012439	0.058971225757291176	0.16350481994945434	0.051707995631204755	-0.20519224145851278	0.07888696562831116
2.771288434098141	1.1254504665935339	0.05702608041094813	0.16423720453460294	0.05002935271968629	-0.20657308172448077	0.07615312488342142
2.7807417469901954	1.125915414877497	0.05506694286910864	0.16494416169882345	0.048335607898555635	-0.20790571963834892	0.073414489728395
2.790200250886804	1.1263645290489732	0.05309435347062059	0.1656255821447847	0.04662732661152471	-0.20918998557053503	0.07067132281245009
2.7996634981650645	1.1267976360665026	0.05110885107181092	0.16628136471237484	0.04490507453438342	-0.21042572244217778	0.06792387806543286
2.8091310373922833	1.1272145702029301	0.049110979162673776	0.16691141401687853	0.043169422791888276	-0.21161278143132312	0.06517240962120048
2.818602425576345	1.127615173676969	0.04710128307106469	0.16751564127343693	0.04142094546662293	-0.21275102367998464	0.06241716829301232
2.828077240650051	1.1279992971605164	0.04508030703161366	0.1680939649320679	0.039660216969465686	-0.21384032163753655	0.05965839795879394
2.8375550511145438	1.1283667985236538	0.04304860038633745	0.16864630866703154	0.03788781736343068	-0.2148805554154462	0.05689634441757976
2.8470354413412475	1.1287175439056374	0.041006711963980265	0.16917260288091462	0.036104327399235595	-0.2158716157572436	0.05413124805077651
2.8565180008492477	1.1290514072743043	0.038955192118062636	0.16967278393783622	0.03431033021664657	-0.21681340272508992	0.051363346965291594
2.866002320655497	1.1293682703242187	0.03689459329245357	0.17014679391718057	0.03250641177045519	-0.2177058253613568	0.048592878084621156
2.875488007604288	1.129668022960912	0.034825466678181406	0.17059458125095608	0.030693157833229016	-0.21854880300782847	0.045820072986162516
2.8849746709778104	1.1299505628232829	0.03274836488150836	0.17101609992865147	0.028871156257258754	-0.2193422639218166	0.04304516183171327
2.894461917571765	1.1302157951752527	0.03066384279906314	0.17141130926488313	0.027040997676694593	-0.22008614494617199	0.040268374834927935
2.903949366745484	1.1304636333502731	0.028572454104033588	0.1717801744972651	0.025203272355610762	-0.22078039273578337	0.03748993788129599
2.9134366410301706	1.1306939984539952	0.026474753083180886	0.1721226662842782	0.023358571728946922	-0.22142496290727018	0.03471007529625995
2.9229233640585854	1.1309068193228582	0.024371294890193972	0.1724387605927226	0.021507488558100807	-0.22201981991593495	0.031929010475210136
2.93240916603262	1.1311020326490626	0.022262634129603148	0.17272843883876526	0.019650615617292637	-0.22256493740371067	0.029146964303127423
2.9418936821350434	1.1312795829143483	0.020149324998351727	0.17299168775104518	0.01778854574870538	-0.22306029801775992	0.026364155640097458
2.9513765524635653	1.1314394223608275	0.018031921095606005	0.17322849929552614	0.01592187162654269	-0.22350589333906137	0.023580801360947014
2.9608574132152103	1.1315815108348635	0.01591097719496453	0.17343887041885983	0.014051187252685284	-0.22390172346328052	0.020797118964133818
2.970335915438614	1.1317058160611193	0.013787044856170088	0.17362280343499178	0.012177084019924931	-0.22424779778573056	0.018013321087066266
2.979811698760169	1.1318123132374653	0.011660678110618165	0.17378030541225734	0.010300155660326242	-0.2245441338994422	0.015229623241007417
2.9892844146609643	1.1319009853384916	0.009532428058067508	0.17391138861545855	0.008420993412132474	-0.2247907584720483	0.01244623699565895
2.9987537220839187	1.1319718229714377	0.007402843652617538	0.17401607029127536	0.006540186645330135	-0.2249877068809351	0.00966337128700406
3.0082192729484354	1.1320248242301663	0.0052724747736050265	0.1740943724571012	0.004658325508475067	-0.22513502284874254	0.006881236693942454
3.017680725800432	1.1320599947865786	0.003141868973681227	0.17414632204651884	0.0027759979923115408	-0.22523275874374948	0.00410004144683211
3.0271377386324434	1.1320773478051378	0.0010115729105579078	0.17417195079896058	0.0008937911297329671	-0.22528097539290395	0.0013199935567814913
3.0316279367904757	1.1320793544651313	3.281142718636332e-14	0.17417491431741897	-7.33820990084233e-13	-0.22528655079646168	-6.976719549300903e-13
