# Supplementary material for: Multi-orbit lunar GNSS constellation design with distant retrograde orbit and Halo orbit combination
Source: Sci Rep. 2023 Jun 22;13:10158. doi: 10.1038/s41598-023-37348-x (PMC10287729; doi:10.1038/s41598-023-37348-x)
Supplement: Supplementary file 1 — Supplementary Information. [file 41598_2023_37348_MOESM1_ESM.zip › supplement materials of the manuscript/Figure 3/Halo Orbit/L2N/77.csv]

Time (TU)	X (LU)	Y (LU)	Z (LU)	VX (LU/TU)	VY (LU/TU)	VZ (LU/TU)
0	1.0895866679458164	0	0.20169857338891092	1.0612683677362947e-14	-0.2074763628677649	-3.917721566356704e-14
0.004036496940901283	1.0895849802917583	-0.0008374714409510359	0.2016956863417639	-0.0008361945609584452	-0.20747170803085566	-0.0014304720693079278
0.013402206175022531	1.089568063696535	-0.0027804117428233306	0.2016667461769844	-0.0027761938041919944	-0.2074250465761108	-0.004749564840557158
0.022772778471521787	1.0895329571887178	-0.00472368855276829	0.2016066807071573	-0.004716597788111038	-0.2073281963032279	-0.008070478803807504
0.032147816329496634	1.0894796427295936	-0.006666747863989702	0.20151544477428285	-0.006656901527838351	-0.2071810756313991	-0.011393141730499799
0.04152682540435919	1.0894081101667894	-0.0086090143453783	0.20139299925910922	-0.00859657882839206	-0.2069836081161566	-0.014717447348380892
0.05090931167435096	1.0893183571677285	-0.010549911694357551	0.2012393109409501	-0.01053510256805951	-0.20673572217170078	-0.01804328978807741
0.06029477480320436	1.0892103893130893	-0.012488861459984384	0.2010543526376887	-0.012471943483756966	-0.20643735123651683	-0.021370561242351524
0.0696827113358971	1.0890842201216153	-0.014425283906055313	0.20083810323481935	-0.01440657099284389	-0.20608843375145428	-0.02469915311018083
0.07907261788499466	1.0889398710337372	-0.0163585988691474	0.20059054765037712	-0.01633845400967814	-0.20568891302555917	-0.028028957138007137
0.08846398176203661	1.0887773715834062	-0.018288224033273615	0.20031167712930525	-0.018267059179949367	-0.20523873762469846	-0.03135986210855915
0.0978562861274186	1.088596759380837	-0.02021357620461258	0.20000148922078112	-0.020191852111102405	-0.2047378612398316	-0.03469175567648539
0.10724900348770675	1.0883980802888427	-0.0221340701963299	0.19965998809511118	-0.02211229621295644	-0.20418624309462688	-0.03802452207028295
0.11664160429112175	1.088181388306611	-0.024049120813030775	0.19928718436563023	-0.02402785463579985	-0.20358384754484907	-0.041358045149332064
0.1260335460122041	1.0879467458559315	-0.025958140849389792	0.1988830956100537	-0.02593798822156604	-0.20293064479859327	-0.044692204537158955
0.13542427271114085	1.0876942238959697	-0.02786054125366937	0.19844774660647763	-0.027842155616559762	-0.20222661116750074	-0.048026875467503456
0.14481321608489062	1.087423901993085	-0.029755731602500387	0.19798116950095487	-0.029739813693847424	-0.20147172919887538	-0.051361929158221804
0.15419979691045366	1.0871358683604517	-0.031643120658183144	0.19748340393191965	-0.03163041805692304	-0.20066598772930158	-0.054697233323295
0.1635834160664721	1.0868302202246638	-0.03352211484419183	0.19695449772980314	-0.033513421455554714	-0.19980938286123026	-0.05803264897887277
0.1729634571135625	1.0865070638782912	-0.035392119075340026	0.19639450708622086	-0.035388274556052444	-0.1989019180741402	-0.061368031350910644
0.18233928128326618	1.0861665149790172	-0.03725253608386291	0.19580349716187567	-0.037254425201467524	-0.19794360503916708	-0.06470322808087217
0.19171022545884397	1.0858086987802678	-0.0391027663763291	0.19518154259025558	-0.03911131829954693	-0.19693446425937397	-0.06803807848875476
0.20107559757331864	1.0854337504816602	-0.040942207712441045	0.19452872820503594	-0.04095839522638474	-0.1958745260681049	-0.07137241191059457
0.210434677747944	1.0850418153754686	-0.04277025574883079	0.19384514942952405	-0.04279509439483824	-0.19476383107496978	-0.07470604807220207
0.21978670870940356	1.0846330494488063	-0.04458630261886349	0.1931309134786633	-0.04462084974491436	-0.19360243192896395	-0.07803879363735855
0.2291308960933515	1.0842076196205428	-0.04638973750269061	0.19238613994664408	-0.04643509122655906	-0.19239039408380285	-0.08137044226599205
0.2384663997971141	1.0837657043939881	-0.04817994550981216	0.19161096214474183	-0.048237243579641285	-0.19112779778484326	-0.08470077147201499
0.24779233448401336	1.083307494131285	-0.04995630839193651	0.1908055278041586	-0.05002672694758213	-0.18981473902723867	-0.08802954273111711
0.2571077551446019	1.0828331920808447	-0.051718202466960905	0.18997000113135667	-0.051802954674675945	-0.18845133272541936	-0.09135649624230367
0.2664116632573507	1.0823430144376611	-0.05346500054884108	0.18910456319811766	-0.05356533512963253	-0.18703771317937634	-0.09468135302526477
0.27570299086554506	1.0818371915402296	-0.05519606976617321	0.18820941436925948	-0.05531326937711196	-0.18557403787938165	-0.09800380911572525
0.2849805931443011	1.0813159687286875	-0.05691077112393603	0.18728477618313083	-0.05704615059203707	-0.18406049044304526	-0.10132353276622487
0.29424325778944144	1.0807796062663348	-0.058608462252075055	0.18633089161437819	-0.058763366686485546	-0.182497280927256	-0.1046401676479283
0.3034896732446811	1.0802283816263616	-0.06028849266968972	0.1853480295870524	-0.06046429536035149	-0.1808846531308302	-0.10795332129780606
0.3127184384435017	1.079662589492718	-0.06195020685055377	0.18433648549259662	-0.06214830702356967	-0.17922288539795297	-0.11126256839283094
0.3219280558946755	1.0790825426901163	-0.06359294429847213	0.18329658341303554	-0.06381476468890297	-0.1775122942545792	-0.11456744804186887
0.33111691580462027	1.078488573733565	-0.06521603817837165	0.18222867952687952	-0.0654630223851192	-0.17575324004714954	-0.11786745782734347
0.3402832962259203	1.0778810354187094	-0.06681881696884441	0.18113316387449066	-0.06709242662073236	-0.17394612995005876	-0.12116205356173163
0.3494253610531292	1.0772603015130475	-0.068400605813795	0.18001046237269394	-0.06870231753754673	-0.17209142144762643	-0.12445064824729793
0.35854114458095027	1.0766267683632103	-0.06996072567891432	0.1788610405674189	-0.07029202782055892	-0.1701896287676336	-0.12773260616926868
0.3676285583189816	1.075980854997974	-0.07149849650094126	0.17768540475357425	-0.07186088566190846	-0.16824132505852518	-0.13100724495946822
0.3766853902523451	1.0753230036653192	-0.07301323907511595	0.1764841039508718	-0.0734082164426382	-0.16624714606732863	-0.13427383492196013
0.3857093034445346	1.0746536803683309	-0.07450427691106651	0.17525773195750577	-0.07493334438141239	-0.16420779404841632	-0.13753159809474177
0.39469783852401324	1.0739733750573692	-0.0759709387998891	0.17400692885392738	-0.07643559491200122	-0.16212404086805865	-0.14077970868775863
0.40364842655947375	1.0732826009289018	-0.07741256307236029	0.17273238092810161	-0.0779142988036059	-0.15999672858475886	-0.14401729726120266
0.4125583969497436	1.07258189394493	-0.07882850095704043	0.17143482104820662	-0.07936879538012459	-0.15782677086993346	-0.1472434531025074
0.4214249875755693	1.0718718120425015	-0.08021812022676325	0.17011502850396043	-0.08079843605583444	-0.15561515364382142	-0.15045722742027015
0.43024537053337647	1.0711529329192764	-0.08158081112869227	0.16877382621766723	-0.08220259025139806	-0.1533629313922102	-0.15365764219948785
0.4390166680585457	1.0704258523720185	-0.08291599049808655	0.1674120789595395	-0.08358064948617243	-0.15107122522474803	-0.1568436955361306
0.44773597419794187	1.0696911819734294	-0.0842231065040329	0.16603069030012105	-0.08493203216440444	-0.1487412188718404	-0.1600143690906976
0.45640037915391557	1.0689495463090677	-0.08550164346427343	0.1646305986779036	-0.0862561884849109	-0.14637415322548206	-0.1631686365608821
0.4650070067307823	1.0682015788504033	-0.08675112816541183	0.16321277079452406	-0.08755260697295611	-0.1439713163616812	-0.16630547699086898
0.47355302763734186	1.0674479196718463	-0.08797113217225914	0.1617781983699816	-0.08882081692226666	-0.14153403921922728	-0.16942387936374978
0.48203570086078124	1.0666892105432157	-0.08916127777669208	0.16032788978800855	-0.09006039467506587	-0.13906368257773663	-0.1725228574982579
0.4904523896639393	1.065926092048697	-0.09032123978601948	0.1588628654186421	-0.0912709656498772	-0.13656163019149414	-0.1756014557795402
0.4988006002236864	1.0651591985309574	-0.09145075001037821	0.15738414860199437	-0.09245220924449432	-0.13402927443126222	-0.1786587632474305
0.5070779893039349	1.0643891557086522	-0.09254959698841358	0.15589276156210577	-0.09360385883393904	-0.13146801021316726	-0.18169391644992325
0.5152823891165981	1.0636165766762766	-0.09361762769945077	0.1543897180311397	-0.0947257038901882	-0.12887922318345768	-0.18470610865740775
0.5234118187299766	1.0628420590986436	-0.09465474708004691	0.1528760179831137	-0.0958175898517784	-0.12626428136741924	-0.1876945942248764
0.5314645141212637	1.0620661806087202	-0.09566091955456327	0.15135263865337747	-0.09687942015809342	-0.12362452023016475	-0.19065869988239154
0.5394388910813622	1.0612895006835485	-0.09663616185643023	0.1498205380795456	-0.0979111491295208	-0.12096124925445917	-0.19359781137684107
0.5473335966960237	1.0605125540866516	-0.09758054681465998	0.14828064195203255	-0.09891278642764882	-0.11827572947745349	-0.19651139274680512
0.5551474819911396	1.0597358519740903	-0.09849419710535055	0.1467338453495745	-0.09988439094153076	-0.11556917665161713	-0.19939897662342007
0.5628795949705788	1.0589598812120626	-0.09937728165599292	0.1451810109004623	-0.10082606745353413	-0.11284275814768661	-0.20226016202971037
0.5705291824883738	1.0581851029346443	-0.10023001305835438	0.1436229653234919	-0.10173796437230545	-0.11009758689642067	-0.2050946154600646
0.5780956841999819	1.057411952001799	-0.10105264403125702	0.14206049765713744	-0.10262027044852205	-0.10733471814833873	-0.20790206904754926
0.585578715766765	1.0566408376977003	-0.1018454627986876	0.14049435992963324	-0.10347321030564441	-0.10455515045256145	-0.21068231473853466
0.59297805585116	1.0558721442102044	-0.10260878908198554	0.13892526737246175	-0.10429704059237889	-0.10175982578963688	-0.21343519984633808
0.6002936276617591	1.0551062318298219	-0.10334296972893266	0.13735390009397339	-0.10509204570576455	-0.0989496322703609	-0.21616062054946997
0.607525499306759	1.054343436320022	-0.10404837642876791	0.13578090100019036	-0.10585853573524852	-0.09612540009350116	-0.21885852236857137
0.6146738651935749	1.0535840703743202	-0.10472540162675446	0.1342068779664431	-0.10659684243229817	-0.0932879050307883	-0.22152889357023844
0.6217390295245028	1.0528284249940854	-0.10537445492401692	0.13263240589211556	-0.10730731565854057	-0.09043787172971522	-0.22417175930786049
0.6287213946136653	1.0520767704701368	-0.10599596016759623	0.1310580279713492	-0.10799032054432255	-0.08757597561832045	-0.2267871775264812
0.6356214475757193	1.0513293576355647	-0.10659035259423684	0.12948425756208176	-0.108646234668059	-0.08470284590322479	-0.2293752342264252
0.6424397629815136	1.050586417466051	-0.10715807750525497	0.1279115765947156	-0.10927544689284703	-0.0818190622386461	-0.2319360446914041
0.6491769685679863	1.0498481647653992	-0.1076995859774983	0.1263404426357673	-0.1098783528921339	-0.07892516723575435	-0.23446974082322242
0.6558337566132377	1.0491147969607586	-0.1082153346423138	0.12477128567911495	-0.11045535513699296	-0.07602166021709918	-0.2369764755830439
0.662410868764892	1.0483864958274869	-0.10870578332991447	0.12320451114400822	-0.11100686049865591	-0.07310900232198625	-0.23945641745063082
0.6689090858552424	1.0476634287294926	-0.10917139333368962	0.12164050191357555	-0.11153327850178608	-0.07018761991811455	-0.2419097467224401
0.6753292169617968	1.046945749991817	-0.10961262580924667	0.12007962072316532	-0.11203501969314712	-0.06725790873239532	-0.2443366514938677
0.6816721087685202	1.0462336000329335	-0.1100299416799324	0.11852220771018203	-0.1125124956987101	-0.06432022892001571	-0.24673733129741898
0.6879386226294264	1.0455271081279343	-0.11042379940386733	0.11696858588464253	-0.11296611682978572	-0.06137491500493765	-0.2491119885185972
0.6941296356209642	1.0448263925212546	-0.11079465455684495	0.11541906090256988	-0.11339629172208979	-0.05842227520823165	-0.2514608288531014
0.7002460456787881	1.0441315600739962	-0.11114295963346514	0.11387391979096465	-0.11380342722749107	-0.05546258871430744	-0.2537840633175177
0.7062887580394748	1.0434427080361728	-0.11146916278537028	0.11233343439255819	-0.11418792705776956	-0.05249611193418021	-0.25608190315765006
0.7122586788391263	1.042759925032019	-0.11177370716487278	0.11079786315144058	-0.11455019109569985	-0.04952308172224178	-0.25835455744525926
0.7181567207625538	1.0420832906724717	-0.11205703095397687	0.10926744984443447	-0.11489061550357409	-0.04654371271306271	-0.2606022352519423
0.7239837967471071	1.0414128765294188	-0.11231956678213884	0.10774242537410374	-0.1152095921012631	-0.0435582005568166	-0.2628251432753709
0.729740820610808	1.0407487463194602	-0.11256174154721836	0.10622300780927216	-0.11550750821058811	-0.04056672178161808	-0.2650234860938757
0.7354287001106597	1.0400909569590644	-0.11278397595015645	0.10470940443725525	-0.11578474613686045	-0.0375694376250401	-0.2671974635256451
0.7410483391800576	1.0394395585613805	-0.11298668448093355	0.10320181143081307	-0.11604168318779985	-0.03456649321524333	-0.26934727148447285
0.7466006373395334	1.0387945947525368	-0.11317027528399905	0.10170041424902534	-0.11627869154189169	-0.031558018179556536	-0.2714731017559587
0.7520864855625139	1.0381561033963793	-0.1133351499415997	0.10020538901140749	-0.1164961379982432	-0.028544129224650508	-0.27357514041194325
0.7575067682357238	1.0375241166074638	-0.11348170349562121	0.09871690223943151	-0.11669438402167118	-0.02552492947285115	-0.27565356855418294
0.7628623624295461	1.0368986610697521	-0.11361032438129619	0.09723511131541128	-0.11687378567164856	-0.022500509226135904	-0.2777085620276695
0.7681541341141815	1.0362797587075152	-0.11372139432211653	0.09576016579994477	-0.11703469346203871	-0.019470948512031835	-0.2797402899585353
0.7733829383565474	1.0356674268869546	-0.11381528836615062	0.09429220766851008	-0.11717745239915031	-0.016436317471109622	-0.2817489148158093
0.7785496200921262	1.035061678543238	-0.11389237493346696	0.09283137137649825	-0.11730240203480752	-0.013396676387734301	-0.2837345926945141
0.7836550185655636	1.0344625218694794	-0.11395301589405671	0.09137778286110307	-0.11740987658172773	-0.010352073474198868	-0.2856974750102762
0.7886999572914796	1.033869961698206	-0.11399756646498684	0.0899315626509231	-0.11750020471349144	-0.0073025512422416365	-0.28763770462702126
0.7936852555515873	1.0332839983499136	-0.11402637538859552	0.08849282285120325	-0.11757370984244424	-0.004248140075158776	-0.28955542026337855
0.7986117182813208	1.0327046290120945	-0.11403978487995617	0.08706167028951815	-0.11763070996825711	-0.0011888647358456014	-0.2914507525897147
0.8034801355821541	1.0321318479834034	-0.11403813074708699	0.08563820694842827	-0.1176715177886953	0.0018752547256992822	-0.29332382402552926
0.8082916577767005	1.0315656027108244	-0.11402174066865803	0.08422241954625335	-0.11769644216597311	0.0049444432020764855	-0.29517489300725996
0.8130499171757198	1.0310055442007637	-0.1139909115498024	0.08281354621298798	-0.11770578295027127	0.008020567010250227	-0.2970051698681872
0.8177556372615361	1.0304516618150588	-0.11394593101907266	0.08141166511459363	-0.11769980621241131	0.011103687294652092	-0.2988147424262205
0.8224095198427719	1.029903943800195	-0.11388708111053092	0.08001685331120649	-0.11767877329515392	0.014193864149617642	-0.3006036867258988
0.8270122562570609	1.0293623761090474	-0.11381463832729782	0.07862918368506894	-0.1176429409674957	0.01729116331431897	-0.30237207129120935
0.8315645203770022	1.0288269433583683	-0.11372887387241135	0.07724872727716729	-0.11759256159534587	0.02039565096717691	-0.3041199543838393
0.8360669791174421	1.0282976277218365	-0.11363005360234738	0.07587555033935456	-0.1175278831738338	0.023507400308917376	-0.3058473879867848
0.8405202847570822	1.0277744099577646	-0.11351843827222881	0.07450971686560058	-0.11744914950687137	0.026626485897399733	-0.30755441480300605
0.8449250832811873	1.0272572685485104	-0.11339428345121146	0.07315128624351418	-0.11735660017937755	0.029752988998195107	-0.30924107140309115
0.8492820066321517	1.0267461807266698	-0.11325783981374914	0.07180031582028815	-0.1172504707846467	0.03288699175114946	-0.3109073852026541
0.8535916807999802	1.0262411216368406	-0.11310935300871382	0.07045685859163334	-0.11713099284454984	0.03602858251331524	-0.3125533775084034
0.8578547213197274	1.0257420649722007	-0.11294906387224392	0.0691209647632375	-0.11699839398209155	0.03917785230300082	-0.31417906174102
0.8620717303595022	1.0252489834180023	-0.11277720866073902	0.06779268285080901	-0.11685289813009829	0.042334892176814076	-0.3157844422791584
0.8662433057974673	1.0247618476891662	-0.11259401879626459	0.06647205699904483	-0.11669472532733241	0.045499799581122255	-0.317369517869838
0.8703700330261362	1.0242806275853262	-0.11239972128272803	0.0651591297195691	-0.1165240920747045	0.04867267187999681	-0.31893427845741845
0.874452493088304	1.0238052911340962	-0.11219453843330958	0.06385393946902415	-0.11634121110268439	0.05185361218859013	-0.320478708224292
0.8784912542140728	1.0233358056675799	-0.11197868835845469	0.06255652349334902	-0.11614629180228644	0.05504272251381327	-0.3220027823337618
0.8824868791086519	1.0228721370596239	-0.11175238470041023	0.06126691565115367	-0.11593953999177169	0.058240109046648614	-0.3235064696426702
0.886439920441684	1.0224142503339064	-0.1115158369550377	0.05998514800228905	-0.11572115820565787	0.061445878281305585	-0.32498973095055356
0.8903509233265727	1.0219621094558293	-0.11126925043014843	0.05871125015204384	-0.1154913456573046	0.06466013862238397	-0.32645251989072055
0.8942204247532571	1.0215156774757175	-0.11101282636471631	0.05744524956942767	-0.1152502983463812	0.06788299959393067	-0.32789478267245187
0.8980489550318506	1.0210749164370148	-0.11074676191772045	0.05618717124547005	-0.11499820904417495	0.07111457271489241	-0.329316458574804
0.9018370360651013	1.0206397876476778	-0.11047125036636321	0.054937038385393315	-0.1147352674755653	0.0743549697368799	-0.3307174792593028
0.9055851842029176	1.0202102514216391	-0.11018648098378504	0.05369487159112258	-0.11446166019695586	0.07760430475798412	-0.3320977697839564
0.9092939074408488	1.0197862674680929	-0.10989263931992124	0.05246068990377467	-0.11417757085772141	0.08086269152764916	-0.3334572475227209
0.9129637065778383	1.019367794822611	-0.10958990720533986	0.05123451054123396	-0.11388318019893985	0.08413024409949435	-0.3347958225561085
0.9165950765972969	1.0189547917523094	-0.109278462714288	0.05001634854879595	-0.11357866600948398	0.0874070777625884	-0.33611339813320856
0.920188502666064	1.0185472162707574	-0.10895848058992126	0.048806218252713925	-0.11326420353413949	0.09069330511313528	-0.3374098691829811
0.9237444677301582	1.0181450253331625	-0.10863013165973952	0.04760413081482846	-0.11293996489238804	0.09398904264608983	-0.33868512502543047
0.9272634449340509	1.0177481757530051	-0.10829358357856697	0.0464100968860007	-0.1126061197987725	0.09729440355499665	-0.3399390465940762
0.9307459030382974	1.017356623642246	-0.10794900041502865	0.04522412488025905	-0.11226283514686118	0.10060950241497159	-0.3411715083496916
0.9341923029321242	1.0169703248569506	-0.10759654305703036	0.04404622225542306	-0.11191027540167602	0.10393445162196858	-0.3423823770011251
0.9376030993285664	1.0165892348554395	-0.1072363691318104	0.04287639503670712	-0.11154860251199351	0.10726936265893462	-0.3435715120825291
0.940978743393421	1.0162133084541602	-0.10686863278989066	0.0417146470040857	-0.11117797568167172	0.1106143484181214	-0.34473876682891363
0.9443196763374438	1.0158425005888523	-0.10649348546695728	0.040560981985384555	-0.11079855212590736	0.1139695165929117	-0.3458839859228096
0.9476263366195774	1.015476765556429	-0.10611107517859492	0.03941540146843581	-0.11041048635076275	0.11733497649290592	-0.34700700796327116
0.9508991554408469	1.0151160575598406	-0.10572154708404517	0.038277906238657816	-0.11001393071105948	0.12071083427894458	-0.3481076638831369
0.9541385604072322	1.0147603303452137	-0.10532504312812037	0.03714849519260244	-0.10960903503544907	0.12409719641919258	-0.3491857781628668
0.9573449703103423	1.0144095378160594	-0.10492170274192653	0.03602716723702089	-0.10919594732975495	0.12749416397256327	-0.35024116706279496
0.9605188009737742	1.0140636334292046	-0.10451166220222269	0.03491391933223885	-0.10877481311214485	0.13090183838279498	-0.3512736405546768
0.963660460978876	1.0137225707002886	-0.10409505523153485	0.03380874806271138	-0.10834577601571332	0.13432031668027752	-0.35228300089119163
0.9667703561455857	1.0133863027520316	-0.10367201248051973	0.032711648139268495	-0.10790897724460391	0.13774969602593254	-0.3532690440400985
0.969848884056663	1.0130547829426948	-0.103242662324606	0.031622614400243776	-0.1074645563831601	0.14119006744230592	-0.35423155791660366
0.9728964392803778	1.0127279643336342	-0.10280713022684157	0.030541640043074397	-0.10701265072704554	0.14464152124653	-0.355170324037682
0.9759134099512631	1.0124058000903007	-0.10236553927329524	0.02946871790195667	-0.10655339582490711	0.1481041429617563	-0.3560851164371837
0.9789001789161479	1.0120882433881966	-0.10191801008800505	0.028403840113410555	-0.10608692537964493	0.15157801425547612	-0.3569757020341491
0.9818571248519111	1.011775247323577	-0.10146466072919147	0.027346997784105452	-0.10561337112809391	0.1550632139408968	-0.3578418409656651
0.9847846220002278	1.011466764971433	-0.101005606781958	0.026298181147615913	-0.10513286292459707	0.15855981741364952	-0.35868328649503334
0.9876830384423178	1.0111627495942874	-0.10054096169364693	0.025257380246272568	-0.10464552908002234	0.16206789427896023	-0.35949978452531955
0.9905527385274696	1.0108631544120614	-0.10007083645831004	0.024224584123468448	-0.10415149601967943	0.16558751093298002	-0.36029107431289875
0.9933940804699334	1.0105679328787025	-0.0995953400676371	0.02319978174747535	-0.10365088874452517	0.16911872732743527	-0.3610568878130971
0.9962074193797039	1.0102770383899622	-0.09911457907511319	0.022182960979063318	-0.10314383036096249	0.17266160037838083	-0.3617969505350369
0.9989931052902424	1.0099904245127036	-0.09862865797794708	0.02117410933796595	-0.1026304424699682	0.17621618124251895	-0.36251098101911877
1.0017514832863421	1.0097080449926576	-0.09813767926389062	0.020173214014056407	-0.10211084520504456	0.17978251512234553	-0.36319869091611046
1.0044828940174961	1.0094298537223043	-0.09764174338523218	0.01918026173631234	-0.10158515719287611	0.18336064158364673	-0.36385978516195067
1.0071876734981613	1.0091558047813756	-0.09714094885563167	0.018195238898354598	-0.10105349564376329	0.18695059396482078	-0.36449396197406353
1.009866154328758	1.0088858523329012	-0.09663539208104215	0.017218131164803387	-0.10051597615963238	0.19055240068047713	-0.36510091318159116
1.0125186632646033	1.0086199508873437	-0.09612516787379724	0.01624892440759041	-0.09997271326801098	0.19416608163862817	-0.365680323721861
1.0151455242021286	1.008358055019247	-0.09561036894840572	0.01528760366554432	-0.09942381987377673	0.19779165191691708	-0.36623187238118055
1.0177470555043735	1.0081001196524386	-0.09509108649315937	0.014334154168881912	-0.09886940785542632	0.20142911778496175	-0.36675523127859805
1.0203235726459898	1.007846099812505	-0.0945674097096076	0.013388560417481628	-0.0983095875617503	0.20507848001271373	-0.36725006649832775
1.0228753867531535	1.007595950788507	-0.09403942615152583	0.01245080675954935	-0.09774446816063351	0.20873973153267997	-0.36771603785651413
1.0254028036503977	1.0073496282396925	-0.0935072219886184	0.01152087778689483	-0.09717415790953372	0.21241285567611173	-0.36815279884441937
1.027906127106531	1.0071070878924475	-0.0929708813843791	0.010598757183686911	-0.09659876347661268	0.21609783051425763	-0.36855999730396954
1.0303856550990818	1.0068682859180074	-0.09243048733711241	0.009684429141905886	-0.09601839082932662	0.21979462308330558	-0.3689372748885043
1.0328416833696041	1.0066331786006302	-0.09188612097464012	0.008777877091936207	-0.09543314446523471	0.22350319425699475	-0.36928426776189915
1.0352745017722769	1.0064017227009736	-0.0913378624079382	0.007879085088070352	-0.09484312831626515	0.22722349292902516	-0.3696006061804875
1.037684398497668	1.006173875063609	-0.09078578984785628	0.006988036287020258	-0.09424844478619511	0.230955462038436	-0.36988591522259945
1.0400716565004853	1.0059495929689592	-0.09022998045745773	0.006104714303565485	-0.0936491956545602	0.2346990327786984	-0.3701398144519064
1.0424365555002448	1.0057288339532207	-0.08967050995600073	0.005229102506890426	-0.09304548163756851	0.23845412728557772	-0.37036191834014925
1.0447793725521402	1.005511555766979	-0.08910745252469479	0.004361183842668641	-0.09243740227247561	0.24222065924151626	-0.3705518364494637
1.0471003795402818	1.0052977166179105	-0.08854088145692797	0.0035009417946654828	-0.09182505660618553	0.2459985295033715	-0.37070917339205645
1.0493998461662497	1.005087274902421	-0.08797086849304733	0.0026483593097858887	-0.09120854246343374	0.24978763053355213	-0.37083352926613977
1.051678038461675	1.004880189353172	-0.08739748422269508	0.0018034193798992433	-0.09058795686735774	0.2535878436751843	-0.3709244997130953
1.053935218253581	1.0046764190948094	-0.08682079827606622	0.0009661052703524416	-0.08996339623294057	0.25739903786075835	-0.3709816761301382
1.0561716445595455	1.0044759235246874	-0.08624087902371261	0.00013640003145453576	-0.08933495602812004	0.2612210715676162	-0.37100464595379895
1.0583875733151824	1.004278662346211	-0.08565779368676814	-0.0006857133726732953	-0.08870273087853747	0.2650537920391901	-0.37099299285479537
1.0605832591727604	1.004084595418231	-0.08507160789678991	-0.001500252704331889	-0.08806681407520758	0.26889703811611937	-0.37094629691072084
1.0627589571188574	1.0038936826266496	-0.08448238526366819	-0.0023072370253639654	-0.08742729708937068	0.2727506429672689	-0.37086413462116435
1.0649149139217993	1.0037058846444777	-0.0838901897192865	-0.0031066834984938264	-0.0867842721008302	0.2766144186906565	-0.370746079402443
1.0670513724099244	1.0035211625531844	-0.08329508446086249	-0.003898608950629115	-0.08613783083806661	0.2804881632348288	-0.37059170194127306
1.0691685725351572	1.0033394777548013	-0.08269713170983634	-0.004683030244258315	-0.08548806430122245	0.2843716619235862	-0.37040057045483055
1.0712667521855828	1.0031607919089853	-0.08209639251868658	-0.005459964555913525	-0.08483506253626662	0.28826468864517996	-0.37017225088458894
1.0733461454956756	1.0029850670834817	-0.08149292729008094	-0.006229428728571679	-0.0841789151831688	0.2921670024216677	-0.36990630735665686
1.0754069845063259	1.0028122656177383	-0.08088679534402435	-0.00699143986565357	-0.08351971098920491	0.2960783501560245	-0.36960230232648805
1.077449497830012	1.0026423502408015	-0.08027805534478379	-0.007746014817137483	-0.08285753825662165	0.29999846381148504	-0.3692597970776658
1.0794739119333079	1.0024752839683864	-0.07966676496394494	-0.008493170634672928	-0.0821924844594228	0.30392706252814927	-0.36887835187971707
1.0814804498208446	1.002311030216508	-0.07905298131348522	-0.009232924067267593	-0.08152463669739238	0.3078638497791467	-0.36845752657633596
1.0834693330817153	1.0021495526375928	-0.07843676036170528	-0.00996529229850712	-0.08085408104324944	0.3118085170650225	-0.36799688054530616
1.0854407797365009	1.0019908153011625	-0.07781815762693098	-0.01069029213570152	-0.08018090327977023	0.3157607394096529	-0.3674959735188205
1.0873950060226043	1.001834782552361	-0.07719722766326705	-0.011407940651321146	-0.079505188322275	0.3197201786049304	-0.3669543655750607
1.0893322249808204	1.001681419129508	-0.07657402453955223	-0.012118254647694894	-0.0788270207215686	0.3236864801047506	-0.36637161790067535
1.0912526482152967	1.0015306900275802	-0.07594860131231257	-0.0128212512880237	-0.07814648407185797	0.32765927634151626	-0.3657472927020184
1.0931564841591996	1.0013825606392308	-0.07532101061577005	-0.013516947445915431	-0.07746366163395643	0.3316381829325272	-0.36508095414195846
1.095043939511017	1.0012369966449588	-0.07469130422923928	-0.014205360217752616	-0.07677863584541958	0.3356228013986753	-0.36437216832218533
1.096915218053122	1.0010939641080516	-0.07405953349936235	-0.014886506478003008	-0.07609148876048404	0.3396127164630672	-0.3636205041487436
1.0987705214994863	1.0009534294113605	-0.07342574909351278	-0.01556040317676982	-0.07540230176199242	0.34360749759827985	-0.3628255335043842
1.100610050606177	1.0008153591776467	-0.07279000064167235	-0.016227067729362124	-0.07471115515213846	0.3476067012627794	-0.3619868311794786
1.1024340018210554	1.0006797205244506	-0.0721523379201884	-0.01688651678979365	-0.07401812941919426	0.3516098634472107	-0.3611039768517394
1.1042425709131407	1.0005464807929791	-0.07151280963401516	-0.017538767556730457	-0.07332330389286557	0.3556165073493488	-0.3601765539739661
1.1060359511443703	1.000415607688208	-0.07087146407452721	-0.018183837100021274	-0.07262675743860886	0.3596261392500662	-0.3592041510924316
1.107814333914105	1.000287069233242	-0.07022834892216806	-0.018821742583820397	-0.07192856822201363	0.36363824977927967	-0.35818636204780135
1.1095779080909747	1.0001608338196193	-0.069583511516257	-0.01945250101779119	-0.07122881398028469	0.3676523122713819	-0.3571227868879928
1.1113268600560602	1.000036870204396	-0.06893699887655948	-0.020076129266551206	-0.07052757202350758	0.3716677826939614	-0.35601303245930327
1.113061375684086	0.9999151473718432	-0.06828885699578784	-0.02069264474755672	-0.06982491844535307	0.37568410410330744	-0.35485671168587174
1.1147816373328268	0.9997956347483091	-0.06763913197976912	-0.021302064350334923	-0.0691209293374683	0.37970069964163833	-0.35365344604960475
1.1164878262481193	0.9996783020336351	-0.06698786918211952	-0.021904405286405453	-0.06841567982850688	0.3837169780009228	-0.35240286461922227
1.118180120206749	0.999563119364957	-0.06633511412740202	-0.022499684250235234	-0.06770924506113694	0.387732327834841	-0.35110460634704843
1.11985869653626	0.9994500571100412	-0.06568091138466729	-0.023087918479926084	-0.06700169894909884	0.3917461248315128	-0.3497583184614401
1.1215237298547511	0.9993390860232559	-0.06502530545785004	-0.02366912495504781	-0.06629311511793626	0.3957577263687687	-0.3483636587554868
1.1231753927616273	0.9992301771982094	-0.0643683405508512	-0.0242433206373944	-0.06558356662675863	0.39976647313029784	-0.3469202957367107
1.1248138554062705	0.9991233020959179	-0.06371006076900136	-0.024810522319214955	-0.06487312616165655	0.40377168806481417	-0.3454279096858062
1.1264392859613952	0.9990184325128973	-0.06305050996190012	-0.02537074678730835	-0.06416186584137058	0.4077726775578123	-0.34388619295131045
1.1280518508805784	0.9989155405647793	-0.062389731643652115	-0.02592401090981985	-0.06344985710696018	0.4117687321386562	-0.34229485036843965
1.1296517144579055	0.9988145987146339	-0.061727769196976444	-0.026470331483521056	-0.06273717091732028	0.41575912548967525	-0.3406536003581719
1.1312390380762276	0.9987155798185492	-0.061064666218437626	-0.02700972498058133	-0.062023878095251166	0.41974311265339065	-0.3389621764782609
1.1328139820623475	0.9986184570079893	-0.06040046577683751	-0.027542208183215552	-0.06131004850389678	0.4237199348014022	-0.33722032623325654
1.1343767032890946	0.9985232038376534	-0.05973521144615307	-0.02806779737325796	-0.06059575213195826	0.42768881336545556	-0.33542781440907804
1.1359273572954363	0.9984297941523537	-0.05906894644515641	-0.028586509055492614	-0.05988105814265674	0.4316489555593309	-0.33358442154539564
1.1374660972419508	0.998338202150068	-0.058401714104866005	-0.029098359609130334	-0.05916603535022281	0.4355995519652713	-0.33168994585039735
1.1389930739137606	0.9982484023791378	-0.057733557900124556	-0.029603365297182386	-0.058450752227088856	0.43953977677510925	-0.3297442040295543
1.1405084357964892	0.9981603697311187	-0.05706452144837537	-0.030101542300845247	-0.05773527687582341	0.4434687882562516	-0.3277470320244811
1.1420123291036666	0.9980740794365847	-0.056394648527988596	-0.030592906738253392	-0.057019677021999324	0.4473857291322695	-0.3256982858059882
1.143504898119747	0.9979895070431465	-0.05572398295310181	-0.031077474786076774	-0.05630401985400937	0.45128972782907784	-0.3235978417134814
1.1449862845670542	0.9979066284490715	-0.055052568884299956	-0.031555262483971676	-0.05558837232823156	0.45517989721123137	-0.32144559814377033
1.1464566275036971	0.997825419904925	-0.054380450909864445	-0.032026285717680535	-0.05487280122800837	0.4590553347195326	-0.31924147660668695
1.147916064585565	0.9977458579407796	-0.053707673497352726	-0.03249056063716347	-0.05415737255300744	0.4629151261593517	-0.31698542067118346
1.1493647308258237	0.9976679194324657	-0.05303428158348157	-0.03294810327110669	-0.05344215212132533	0.4667583429446337	-0.3146773985988028
1.1508027588018175	0.9975915815860698	-0.052360320510981224	-0.033398929611386595	-0.05272720547510202	0.47058404317631924	-0.31231740391423546
1.1522302795422779	0.9975168218878315	-0.051685835637257795	-0.033843055906667724	-0.052012597439475006	0.4743912745913722	-0.3099054547464039
1.1536474209179055	0.997443618185816	-0.051010873115998494	-0.03428049817644256	-0.05129839292547814	0.47817907090568657	-0.3074415973027652
1.1550543100093769	0.9973719485633947	-0.05033547879774737	-0.03471127296260306	-0.05058465574056186	0.48194645880679554	-0.3049259025968544
1.156451070641545	0.9973017914638449	-0.049659699423963234	-0.035135396584645526	-0.04987144982766232	0.485692452081474	-0.3023584714627349
1.1578378254587773	0.997233125581066	-0.0489835816533468	-0.0355528857945791	-0.0491588382117445	0.48941605792624515	-0.2997394316021853
1.1592146951341968	0.9971659298979413	-0.048307172454240675	-0.03596375754883921	-0.04844688339215209	0.49311627563340416	-0.2970689396166722
1.1605817978625612	0.9971001837076924	-0.04763051937307166	-0.036368028876663426	-0.04773564760221757	0.4967920960645236	-0.2943471826849132
1.1619392508332047	0.9970358665398794	-0.046953669822200776	-0.03676571733488645	-0.047025192038791436	0.5004425064882413	-0.2915743762782783
1.163287169577012	0.9969729581910663	-0.04627667140635065	-0.03715684082491359	-0.04631557718678581	0.504066489740674	-0.28875076589929005
1.1646256674984286	0.996911438744184	-0.045599572168722874	-0.03754141747371115	-0.045606863057858056	0.5076630239152053	-0.2858766285901084
1.1659548575684742	0.9968512884888018	-0.04492241974162357	-0.03791946613479811	-0.04489910828374969	0.5112310878913717	-0.28295226974534776
1.167274850780398	0.9967924879915793	-0.04424526212667503	-0.03829100595328762	-0.04419237091795473	0.5147696581891676	-0.27997802673199557
1.1685857571134755	0.9967350180510166	-0.04356814720739972	-0.03865605665294541	-0.04348670791140474	0.5182777125882766	-0.2769542671107918
1.1698876859053065	0.99667885968152	-0.04289112254939487	-0.0390146386439608	-0.04278217489288994	0.5217542321676006	-0.2738813879213815
1.171180744836387	0.9966239941573534	-0.0422142359211716	-0.03936677274774577	-0.04207882670092062	0.5251981996546284	-0.2707598181919328
1.1724650412558193	0.9965704029553581	-0.04153753459794841	-0.039712480566962895	-0.04137671665031891	0.5286086040424256	-0.2675900158919012
1.173740682352009	0.9965180677501638	-0.040861065252263615	-0.04005178452476874	-0.04067589641414363	0.5319844421030371	-0.2643724673544458
1.1750077744515497	0.9964669704448766	-0.04018487430778914	-0.04038470767226744	-0.03997641638687801	0.5353247175960076	-0.261107688865846
1.176266423597238	0.9964170931484955	-0.0395090076181188	-0.04071127383871204	-0.03927832534907774	0.5386284438710097	-0.2577962250358985
1.1775167356545824	0.9963684181738564	-0.03883351038943689	-0.041031507649637575	-0.038581670387825145	0.5418946452003189	-0.2544386482113666
1.1787588164243474	0.9963209280357008	-0.038158427097891946	-0.04134543454346956	-0.037886496813949594	0.5451223581091609	-0.2510355577902883
1.1799927718903653	0.9962746054440874	-0.037483801330811764	-0.04165308081835649	-0.03719284800326715	0.5483106330309813	-0.24758757907065096
1.1812187083773888	0.9962294333020183	-0.0368096756731221	-0.04195447365084215	-0.03650076528716452	0.5514585356900947	-0.24409536223050707
1.1824367324120042	0.9961853947142503	-0.036136091755975326	-0.04224964103859406	-0.0358102880118636	0.5545651476881088	-0.24055958208164774
1.1836469508650154	0.9961424729855364	-0.03546309015161621	-0.04253861181157388	-0.03512145344141257	0.5576295677861589	-0.23698093698510042
1.1848494709083555	0.9961006516257367	-0.034790710370259534	-0.04282141559569705	-0.0344342967672429	0.5606509126757052	-0.23336014824209547
1.186044401200103	0.9960599143131946	-0.03411899016630107	-0.04309808305833176	-0.03374885041488182	0.5636283207666355	-0.22969795566237253
1.1872318505682897	0.9960202449455692	-0.03344796624155266	-0.04336864556106572	-0.0330651447807338	0.566560949629421	-0.22599512058136834
1.1884119289403587	0.9959816276124199	-0.032777673694151736	-0.04363313533931071	-0.0323832076884789	0.5694479790322577	-0.222252422084628
1.1895847464855434	0.9959440466281353	-0.032108146475182196	-0.04389158526941281	-0.0317030648746361	0.5722886094945792	-0.21847065871452917
1.1907504153586812	0.995907486480531	-0.031439416365165326	-0.04414402921234105	-0.031024738970854126	0.5750820671184845	-0.21465064182780755
1.1919090480238976	0.9958719318902133	-0.030771513899061145	-0.04439050159514371	-0.030348250468562942	0.5778276000332538	-0.21079319985745282
1.1930607578768393	0.9958373677947967	-0.030104467986338396	-0.04463103750529291	-0.029673617357479237	0.5805244804012173	-0.20689917524936244
1.1942056595183492	0.9958037793456327	-0.029438305725584812	-0.04486567269876141	-0.029000854964721517	0.5831720054649979	-0.2029694223935175
1.1953438693684908	0.9957711518958734	-0.02877305201715107	-0.045094443668195344	-0.02832997559280656	0.5857694992566984	-0.1990048042656224
1.196475503716969	0.9957394710617808	-0.028108730676546165	-0.045317387195244634	-0.027660989671861008	0.5883163083966514	-0.19500619800053023
1.197600680361125	0.9957087226792423	-0.027445363459897728	-0.045534540633773816	-0.0269939048047455	0.5908118061030028	-0.19097448810310913
1.1987195183466774	0.9956788928166845	-0.026782970191952676	-0.045745941798146554	-0.026328725927421765	0.5932553917109751	-0.18691056610677423
1.1998321378054126	0.995649967784333	-0.02612156884235997	-0.04595162887450957	-0.0256654554167932	0.5956464903845734	-0.18281532995580277
1.20093865944989	0.9956219341512765	-0.02546117581148111	-0.04615164027392786	-0.0250040934079217	0.5979845520810795	-0.17868968473050786
1.2020392053609346	0.9955947787289418	-0.024801805449166936	-0.046346014723036635	-0.02434463734257861	0.6002690532279112	-0.17453453861481857
1.2031338992402294	0.9955684885702419	-0.02414346988695366	-0.0465347912433911	-0.023687081834649074	0.6024994970846546	-0.17035080071333072
1.2042228643772037	0.9955430510222415	-0.02348618025141471	-0.04671800874401807	-0.02303141991367697	0.6046754094595893	-0.16613938771340322
1.2053062257126985	0.9955184536790431	-0.022829945420053555	-0.0468957063282661	-0.022377641812397646	0.6067963427955572	-0.161901214999486
1.2063841087170246	0.9954946844118914	-0.022174772692131823	-0.04706792304590571	-0.02172573566787804	0.608861873666008	-0.15763719990780595
1.2074566397884137	0.9954717313627371	-0.02152066754689514	-0.04723469790673589	-0.02107568731108792	0.6108716033131119	-0.1533482591915446
1.208523946403215	0.995449582944338	-0.020867633550971255	-0.04739606984687467	-0.020427480206010186	0.6128251575875222	-0.14903530741942764
1.2095861558785828	0.9954282278682957	-0.020215673119033665	-0.04755207749029427	-0.019781096234548583	0.614722184352573	-0.14469926106239767
1.2106433967388313	0.9954076551183897	-0.019564786684972735	-0.04770275930806638	-0.019136514902684643	0.6165623556523903	-0.14034103212786142
1.211695797903034	0.9953878539694196	-0.01891497320677923	-0.04784815344590892	-0.018493713870478184	0.618345365827538	-0.13596153060715632
1.212743489040061	0.995368813981992	-0.018266229958209857	-0.0479882977268273	-0.01785266877388056	0.6200709317122021	-0.1315616622258007
1.213786599708553	0.9953505250195217	-0.017618553073904523	-0.04812322949023578	-0.01721335379073635	0.6217387907825288	-0.12714233131930777
1.2148252601528546	0.9953329772344269	-0.01697193707241551	-0.04825298565751113	-0.016575741195582968	0.6233487020508067	-0.12270443682821496
1.2158596013354177	0.9953161610694888	-0.01632637485002921	-0.048377602686616186	-0.01593980138037612	0.6249004455723309	-0.1182488714591832
1.216889754349756	0.9953000672687574	-0.01568185806406168	-0.048497116455847346	-0.015305503257704453	0.6263938210312	-0.11377652358164783
1.217915849736804	0.9952846868875909	-0.01503837758360125	-0.048611562153360634	-0.014672814727502603	0.6278286463489559	-0.10928827970581356
1.2189380194687554	0.9952700112626133	-0.01439592226870965	-0.04872097446540087	-0.014041701499536464	0.629204760011714	-0.10478501532964518
1.2199563944356995	0.995256032049465	-0.013754480570100584	-0.048825387260741225	-0.013412128688725244	0.630522017059397	-0.10026760547109945
1.220971106718883	0.9952427411898298	-0.013114039125985666	-0.048924833802231595	-0.012784059458131318	0.6317802916660066	-0.09573691424935499
1.2219822878998519	0.9952301309352022	-0.012474583851804465	-0.04901934653595027	-0.012157456109957521	0.632979474385478	-0.0911938019721842
1.2229900691901618	0.9952181938432705	-0.011836099889072473	-0.049108957084972996	-0.011532280054084581	0.6341194719461744	-0.08663912429153947
1.2239945829930867	0.9952069227591578	-0.011198570644258565	-0.04919369635813172	-0.010908490886306577	0.635200208501869	-0.08207372483846082
1.224995960394512	0.9951963108443613	-0.0105619794085826	-0.04927359430142694	-0.01028604799254913	0.6362216223183087	-0.077498446311376
1.2259943327895162	0.9951863515563344	-0.009926308359006344	-0.04934868002081504	-0.009664909587881994	0.6371836671694109	-0.07291412291858965
1.226989831875888	0.9951770386489064	-0.009291538592081374	-0.04941898174977822	-0.009045032767149899	0.6380863117521108	-0.06832158017495182
1.2279825885630533	0.9951683661818057	-0.00865765085184516	-0.0494845267489419	-0.008426374231919834	0.6389295382131771	-0.06372163977328213
1.228972734351793	0.9951603285068379	-0.008024624683242783	-0.04954534138291955	-0.007808889479030009	0.6397133429415851	-0.05911511309507169
1.229960399610119	0.9951529202815033	-0.0073924395673513575	-0.04960145099093842	-0.007192533922881698	0.6404377347021561	-0.0545028091168433
1.2309457154678267	0.9951461364524407	-0.006761073744708517	-0.04965287998677233	-0.006577261761466281	0.6411027357160783	-0.04988552553340001
1.2319288118151281	0.9951399722691058	-0.006130505531395723	-0.049699651730957604	-0.005963027272658953	0.641708379799697	-0.045264058067426866
1.2329098189866623	0.9951344232703648	-0.005500712275969402	-0.04974178860936398	-0.005349783810064793	0.6422547131646078	-0.04063919257826988
1.233888866754253	0.995129485290049	-0.004871671040672404	-0.049779311969251054	-0.004737484478827346	0.6427417933735498	-0.03601170979167316
1.234866084302534	0.9951251544547621	-0.004243358653956039	-0.049812242115235585	-0.004126082197865201	0.6431696890688677	-0.031382385463684964
1.2358416013185172	0.9951214271777018	-0.0036157510461354934	-0.04984059833686172	-0.003515529064371431	0.6435384801124835	-0.026751985266087457
1.2368155462966288	0.995118300164576	-0.0029888243757167088	-0.04986439884541934	-0.002905777460230522	0.6438482565468727	-0.022121272883848662
1.237788047375291	0.9951157704075213	-0.002362554528518767	-0.049883660803246285	-0.0022967795744135303	0.6440991187588945	-0.017491006144105394
1.2387592331416653	0.9951138351821549	-0.0017369166356152944	-0.049898400330489055	-0.0016884869439844044	0.6442911773536409	-0.012861933269528409
1.239729231191615	0.995112492050007	-0.0011118860371993095	-0.04990863247213636	-0.0010808514006323284	0.6444245525129597	-0.008234799839195877
1.2406981689390397	0.9951117388546542	-0.0004874377980196049	-0.04991437121425557	-0.0004738246083063108	0.6444993739977131	-0.0036103450539239097
1.2416661731217502	0.9951115737206525	0.00013645293782020454	-0.04991562948017129	0.0001326415832696064	0.6445157808923212	0.0010106957824540042
1.242633370257312	0.9951119950513939	0.0007598112043989546	-0.049912419136075296	0.0007385953806175402	0.6444739214759778	0.00562759330817307
1.2436009347486328	0.9951130029371181	0.0013833375498255988	-0.04990474025491039	0.0013447415742290835	0.6443738130752512	0.010244623969932212
1.2445694019249214	0.9951145990388458	0.002007320405835001	-0.04989258200365589	0.0019513844150604149	0.6442153536800993	0.014863008964996281
1.2455388977024435	0.9951167852397762	0.002631784035267074	-0.049875932928008224	0.0025585714368410424	0.6439984561995321	0.01948200961836878
1.2465095473227317	0.9951195636978566	0.0032567519357149305	-0.04985478056183266	0.0031663494934617456	0.6437230435236846	0.024100878553654954
1.2474814770271205	0.9951229368504155	0.0038822478831151068	-0.049829111403087746	0.003774765764480774	0.6433890483674604	0.028718867581271675
1.2484548134735223	0.9951269074150269	0.0045082955204881845	-0.04979891091966571	0.004383867345995568	0.6429964135064788	0.03333522482480136
1.2494296831104004	0.9951314783880507	0.005134917920147523	-0.04976416357407615	0.004993700814978482	0.6425450922594065	0.0379491916772878
1.2504062131715283	0.9951366530499829	0.005762138188362708	-0.0497248527975355	0.005604312807547481	0.6420350483137929	0.04256000745381326
1.2513845311885345	0.9951424349652507	0.006389979116364194	-0.04968096100750752	0.006215749669191257	0.6414662561180253	0.04716690701744074
1.2523647647144454	0.9951488279816801	0.007018462968084892	-0.04963246962887396	0.006828057237262415	0.6408387013194677	0.051769119440620896
1.2533470421140902	0.9951558362368993	0.007647611952145989	-0.04957935906366186	0.007441281289663103	0.6401523805361663	0.056365871691725015
1.2543314910179033	0.9951634641488407	0.008277447196701546	-0.049521608782470444	0.008055466534155599	0.6394073027007684	0.06095638138562781
1.2553182402690093	0.9951717164308458	0.00890798996233544	-0.04945919723058273	0.008670657778459854	0.638603488006955	0.06553986590752213
1.2563074183861935	0.9951805980816057	0.009539260624091404	-0.0493921019258534	0.009286898925288075	0.637740969330031	0.07011553526053797
1.2572991544156242	0.9951901143930919	0.010171279182698372	-0.049320299421475346	0.009904233457826327	0.6368197918992969	0.0746825960853818
1.2582935772454344	0.9952002709454683	0.010804064794297637	-0.04924376536821904	0.010522703966933174	0.6358400142450678	0.07924024856933626
1.2592908163133756	0.9952110736149876	0.011437636188938416	-0.049162474479716556	0.011142352545678403	0.6348017078943949	0.08378768980545387
1.260291000844444	0.9952225285672266	0.012072011153664571	-0.04907640060927243	0.011763220269257484	0.6337049584875563	0.08832411042683601
1.2612942605084816	0.9952346422650675	0.01270720691931888	-0.048985516716579296	0.012385347557758178	0.6325498654771295	0.0928486977641615
1.2623007250547826	0.9952474214658221	0.013343239897637768	-0.048889794917131746	0.013008773903047822	0.6313365428738773	0.09736063435530252
1.2633105233244353	0.9952608732085015	0.013980125029460154	-0.04878920660589124	0.013633537212384188	0.6300651209124605	0.10185909377591292
1.264323785694122	0.9952750048462972	0.014617877299043146	-0.048683722243527267	0.01425967527583676	0.6287357434348028	0.10634325180969723
1.2653406416303326	0.9952898240154379	0.015256510162201234	-0.048573311619624845	0.014887224206875172	0.6273485712959103	0.11081227579536039
1.2663612210533928	0.9953053386539459	0.01589603637978101	-0.04845794374329955	0.01551621924123531	0.6259037810394878	0.11526533101146594
1.2673856528210206	0.9953215569790035	0.0165364670419732	-0.04833758704290228	0.016146693757819887	0.6244015674396303	0.1197015744083076
1.2684140665112111	0.9953384875139147	0.017177812662334434	-0.048212209197317286	0.016778680334114046	0.6228421414044301	0.12412016279421918
1.2694465917472577	0.9953561390789969	0.017820082729518676	-0.04808177723654034	0.017412210285329754	0.6212257312410812	0.12852025025815086
1.270483357192719	0.9953745207739308	0.018463285061690895	-0.04794625770477914	0.018047313005631716	0.6195525846506418	0.13290098436948827
1.2715244918071076	0.9953936419984805	0.019107426569095632	-0.0478056165402362	0.018684016697512358	0.61782296718296	0.13726151205873052
1.2725701243197602	0.9954135124435332	0.019752512907376948	-0.047659819174850133	0.01932234800727862	0.6160371633980389	0.1416009778894521
1.2736203824571748	0.9954341420751672	0.020398547986128914	-0.04750883068433087	0.019962331514462306	0.6141954785927004	0.14591852146946704
1.2746753944818177	0.995455541163322	0.02104553490285069	-0.04735261561137234	0.02060399063197353	0.6122982365006537	0.15021328444227736
1.2757352873050032	0.9954777202435451	0.02169347476983368	-0.04719113827884154	0.021247346418911565	0.610345782940203	0.15448440339998437
1.2768001884454494	0.9955006901555914	0.02234236790395071	-0.04702436254127425	0.02189241873525572	0.6083384825945315	0.1587310185467771
1.2778702236297805	0.9955244619913087	0.022992212352296728	-0.04685225219682659	0.022539224751476072	0.6062767237465219	0.16295226479628594
1.2789455185752217	0.9955490471301216	0.023643004975682894	-0.04667477076117191	0.023187779997765178	0.6041609152623566	0.1671472797402705
1.2800261983254395	0.9955744572230367	0.0242947410385681	-0.046491881615589696	0.023838097929811602	0.6019914880575005	0.17131520179614282
1.2811123877858035	0.9956007042033608	0.024947414528410747	-0.04630354796134437	0.024490190220613252	0.5997688942066456	0.17545517309752595
1.2822042099774096	0.9956278002420755	0.025601017106408854	-0.0461097331703971	0.02514406568463338	0.5974936106872641	0.17956633372156802
1.2833017879582356	0.9956557577908826	0.026255539266471003	-0.045910400505487156	0.02579973140716387	0.5951661356231969	0.18364782997451853
1.2844052439571962	0.995684589558965	0.0269109698172546	-0.04570551331587589	0.02645719219968995	0.5927869901171156	0.18769881199114608
1.285514698581762	0.9957143084882455	0.027567295421400666	-0.0454950352398938	0.027116450108699574	0.590356720061394	0.19171843185802245
1.2866302717660596	0.9957449277737473	0.028224501171544413	-0.04527893008537991	0.027777504964356364	0.5878758941554659	0.19570584816163233
1.2877520834577965	0.9957764608801748	0.028882571001416904	-0.04505716173886533	0.02844035476794962	0.585345102272049	0.1996602293572188
1.28888025141083	0.9958089214768917	0.02954148640120332	-0.04482969464731345	0.029104994371526284	0.5827649603118099	0.20358074695076284
1.2900148928025585	0.9958423234778596	0.030201227387729096	-0.04459649355757508	0.029771416426171562	0.580136106491156	0.2074665823510175
1.2911561238501645	0.9958766810270003	0.03086177229575378	-0.0443575236399065	0.030439611145676226	0.5774592020027376	0.21131692653568368
1.2923040590281547	0.9959120084695084	0.031523097347838994	-0.044112750705368124	0.03110956584446157	0.574734932641574	0.21513097851700974
1.293458812927119	0.9959483204038359	0.03218517774959036	-0.04386214086182415	0.03178126602095161	0.5719640041262578	0.2189079526160304
1.2946204979413094	0.9959856316056747	0.03284798638164202	-0.043605661055483594	0.03245469400783788	0.5691471472428415	0.2226470718323954
1.2957892259334844	0.9960239570742494	0.03351149478446029	-0.04334327876307018	0.033129829946109385	0.5662851134938364	0.226347574414555
1.2969651076787017	0.9960633120101329	0.03417567286517776	-0.04307496215641292	0.03380665146551528	0.5633786759646643	0.23000871303517723
1.2981482524980723	0.9961037117972406	0.034840488721908175	-0.042800680233779684	0.034485133483281936	0.5604286297410621	0.2336297546992557
1.2993387697711494	0.9961451720492709	0.03550590952334008	-0.04252040251209963	0.03516524908158374	0.5574357875767083	0.2372099863471567
1.3005367667033538	0.9961877085279546	0.03617190028622678	-0.04223409958703559	0.03584696824078288	0.5544009848550375	0.24074870898608125
1.3017423499614702	0.9962313371933584	0.03683842482727675	-0.04194174279439673	0.03653025879329765	0.5513250748549754	0.24424524362421443
1.3029556259155701	0.9962760742089006	0.03750544592243792	-0.04164330418064846	0.03721508657303503	0.5482089273799101	0.24769893271905238
1.3041766999577369	0.996321935912264	0.038172924959278	-0.04133875669909194	0.03790141504592446	0.5450534297216765	0.251109138959389
1.305405676312436	0.9963689388023688	0.03884082186949137	-0.04102807429361701	0.038589205227189935	0.5418594863718038	0.25447524556391105
1.306642658718779	0.9964170995596915	0.039509095535707396	-0.040711231759908637	0.03927841608883006	0.5386280164254935	0.2577966589202379
1.307887750620011	0.9964664350495973	0.04017770392213387	-0.04038820472017592	0.0399690046867561	0.5353599521940617	0.26107280967941987
1.3091410554537206	0.996516962330452	0.04084660425561109	-0.040058969566306245	0.04066092634269205	0.532056237513939	0.2643031540037619
1.3104026759261098	0.99656869862083	0.041515752664123794	-0.03972350366805996	0.04135413426666013	0.5287178287125074	0.2674871721409448
1.311672714739748	0.9966216613247244	0.04218510459379044	-0.039381785200605916	0.04204857998578211	0.5253456917333357	0.2706243707388222
1.312951274247289	0.9966758680137828	0.04285461465092421	-0.03903379325105529	0.04274421318051257	0.5219408020716009	0.273714282314056
1.3142384578494986	0.9967313364837804	0.04352423735577183	-0.03867950744758827	0.04344098247014347	0.5185041400529482	0.2767564688624061
1.3155343681908471	0.9967880846755022	0.044193926218015205	-0.038318908458123226	0.044138834456450456	0.5150366946349101	0.27975051766425124
1.316839108397319	0.9968461307243939	0.04486363440588591	-0.03795197766064666	0.044837714424523355	0.5115394591075935	0.2826960444071194
1.3181527829337065	0.9969054929979859	0.04553331519609629	-0.037578696899193104	0.045537566821748615	0.5080134277809244	0.28559269504199875
1.3194754960819524	0.9969661900268448	0.04620292120512852	-0.037199048910769764	0.04623833446580053	0.504459599064593	0.28844014226960635
1.3208073533765656	0.9970282405678567	0.04687240513370439	-0.036813016916673304	0.04693995933396538	0.5008789706318654	0.2912380885977509
1.3221484611804069	0.9970916635848764	0.04754171955540063	-0.0364205847357936	0.04764238235638339	0.497272539586138	0.29398626514895915
1.3234989267864512	0.9971564782529475	0.04821081697351954	-0.036021736748775304	0.048345543490650615	0.49364130123802213	0.29668443160036934
1.324858859155398	0.9972227039940632	0.04887965018680948	-0.0356164576699789	0.049049382123214136	0.4899862461968197	0.2993323772788163
1.3262283676023363	0.9972903604139299	0.04954817164099903	-0.03520473292703249	0.049753836405452896	0.4863083630030464	0.30192991816131326
1.3276075636152926	0.9973594673911362	0.05021633432019555	-0.034786548107295236	0.050458844211080274	0.4826086323734981	0.30447689994645577
1.328996560101201	0.997430045042314	0.050884091365380725	-0.03436188916625084	0.05116434275612929	0.478888028397832	0.3069731959936632
1.3303954715954898	0.9975021137340205	0.051551396166796125	-0.033930742349663694	0.05187026871817528	0.47514751718118065	0.3094187071247278
1.3318044141881487	0.9975756940805238	0.05221820231731503	-0.03349309420143987	0.05257655820968836	0.4713880562840407	0.31181336086680833
1.3332235057817572	0.9976508069588851	0.052884463722040934	-0.03304893146873161	0.05328314691744963	0.4676105933136172	0.3141571112378317
1.3346528659821546	0.9977274735052202	0.05355013453100943	-0.03259824112019905	0.0539899700554634	0.4638160655369001	0.3164499378605051
1.336092616530778	0.9978057151400418	0.05421516932288527	-0.03214101019378913	0.05469696258485099	0.46000539809604285	0.318691845924309
1.3375428813867378	0.9978855535759434	0.054879523118331844	-0.03167722575183056	0.05540405925417801	0.4561795032073065	0.32088286549445894
1.339003786715521	0.9979670108203028	0.055543151348568756	-0.031206874866187128	0.05611119459243805	0.4523392796517444	0.32302305065720627
1.340475459797674	0.9980501091164796	0.05620600933915529	-0.030729944955707456	0.056818302384659056	0.44848561512964874	0.3251124771552185
1.341958031063397	0.9981348710601042	0.056868053208313264	-0.030246423115407452	0.05752531665558273	0.44461938044916394	0.3271512445408252
1.3434516323247494	0.9982213195024755	0.057529239041657736	-0.029756296673105635	0.05823217081619156	0.440741433737756	0.3291394728071062
1.34495639800684	0.9983094776231105	0.05818952341758235	-0.029259552775476354	0.058938798250918065	0.43685261683925297	0.3310773032839723
1.3464724644588242	0.9983993688928755	0.05884886307211778	-0.028756178599941014	0.05964513198615085	0.4329537567628276	0.3329648968664303
1.3479999708504815	0.9984910171297726	0.059507215259706384	-0.028246161044656833	0.06035110510321376	0.42904566307099334	0.33480243429893486
1.3495390575401518	0.9985844464040136	0.060164537017519996	-0.027729487260844357	0.06105664997614208	0.42512913179353456	0.33659011335712813
1.3510898680872463	0.9986796811611555	0.06082078600285611	-0.027206143970580007	0.06176169919578032	0.4212049400428345	0.33832815045100073
1.3526525473799473	0.9987767461109532	0.06147591966179527	-0.026676118085390076	0.06246618470355892	0.4172738505799277	0.34001677762579474
1.3542272426552702	0.9988756662908719	0.06212989563719118	-0.026139396356846385	0.0631700382547916	0.41333660903633884	0.3416562429778983
1.3558141038997817	0.9989764670942128	0.06278267189876897	-0.02559596523040549	0.06387319158473241	0.4093939427922613	0.34324681022922426
1.3574132827314822	0.9990791742017036	0.0634342062476598	-0.025045811220352647	0.0645755759004577	0.4054465636613917	0.344788756788848
1.359024933005643	0.9991838136207595	0.06408445653934873	-0.024488920699206013	0.0652771221453843	0.40149516628244386	0.34628237364846165
1.3606492110591637	0.9992904117032959	0.06473338074838793	-0.02392527980815738	0.0659777610938499	0.39754042747363877	0.34772796483871166
1.3622862751140954	0.9993989951083412	0.06538093669620525	-0.02335487466004329	0.06667742308161367	0.393583007664051	0.3491258461454331
1.3639362853618795	0.9995095908078434	0.06602708205816278	-0.022777691309759058	0.06737603803690491	0.38962355065931853	0.3504763445151506
1.3655994039854256	0.9996222260884333	0.06667177434454155	-0.022193715746628977	0.06807353548309127	0.38566268358547073	0.3517797974084839
1.3672757953598598	0.9997369285653944	0.06731497094911917	-0.021602933824329654	0.06876984461424594	0.3817010164353938	0.3530365522943163
1.3689656263278953	0.9998537262024766	0.0679566292211008	-0.021005331163722114	0.06946489439595709	0.377739141483465	0.354246966171297
1.3706690647182278	0.9999726472094027	0.06859670587374395	-0.020400893679136514	0.07015861294700954	0.3737776368204058	0.3554114038804148
1.372386281797316	1.0000937202117068	0.06923515788280685	-0.01978960671333311	0.07085092853469795	0.3698170607017424	0.3565302392204612
1.3741174500415585	1.0002169740957767	0.06987194161465964	-0.019171455830191243	0.07154176865174482	0.36585795685300326	0.35760385278269097
1.3758627440447566	1.0003424380709152	0.07050701314199746	-0.01854642649846017	0.07223106037946352	0.361900852453347	0.3586326320226325
1.3776223399395922	1.000470141626605	0.07114032800611958	-0.01791450430474424	0.0729187301505741	0.3579462595645528	0.35961697036904416
1.3793964175935711	1.0006001146913925	0.07177184197511209	-0.017275674170203027	0.0736047045931313	0.35399467035200116	0.3605572678815252
1.3811851571396867	1.0007323873797145	0.07240150976692415	-0.016629921603586766	0.07428890916414925	0.3500465650312673	0.36145392878563726
1.3829887412556379	1.000866990155231	0.07302928584429343	-0.015977231891120717	0.07497126903246887	0.3461024068924872	0.3623073622598728
1.384807354977027	1.0010039538167235	0.07365512431198147	-0.015317590170321572	0.07565170898689155	0.3421626429297514	0.3631179817850494
1.3866411848386972	1.0011433094317033	0.07427897859129191	-0.01465098175017853	0.07633015310153059	0.33822770589298967	0.3638862042720818
1.3884904205427566	1.001285088460854	0.0749008019596181	-0.01397739151469727	0.077006525341408	0.3342980108993867	0.3646124503021413
1.3903552528504377	1.0014293225956599	0.07552054680322877	-0.013296804699342763	0.07768074876841385	0.33037396016755977	0.36529714278606923
1.3922358748478707	1.0015760438515982	0.07613816502125338	-0.012609206442323365	0.07835274599882663	0.3264559405022138	0.36594070707510135
1.3941324820723078	1.0017252845761424	0.07675360803243206	-0.011914581749025452	0.07902243922867573	0.32254432328209154	0.36654357054710573
1.3960452724198285	1.0018770774395827	0.07736682670942749	-0.011212915537042697	0.07968975017993252	0.31863946491398354	0.3671061621313954
1.3979744447549378	1.0020314553208816	0.07797777090689612	-0.010504193159576628	0.08035459960425459	0.314741709889821	0.3676289115280371
1.3999202019767367	1.0021884515487716	0.07858639040751515	-0.0097883992931356	0.0810169083295092	0.3108513848094035	0.36811224968832174
1.401882748281722	1.0023480996807466	0.0791926340151416	-0.009065518955885622	0.08167659628965525	0.3069688042144508	0.36855660764990333
1.403862290361546	1.002510433594871	0.07979644990464284	-0.008335537082546597	0.08233358292187332	0.30309426842009196	0.3689624165156893
1.4058590367731836	1.0026754874343518	0.08039778539713197	-0.007598438771756927	0.08298778693818147	0.29922806501997307	0.3693301069745226
1.4078731999922685	1.0028432957737434	0.08099658754251463	-0.006854208543627975	0.08363912697504136	0.29537046520353744	0.3696601093277357
1.4099049925777294	1.0030138932964885	0.0815928019380615	-0.006102831772667312	0.08428752032377115	0.2915217314267126	0.3699528524958679
1.4119546315112874	1.0031873151515172	0.08218637398750639	-0.005344293101745911	0.08493288431549542	0.2876821093727779	0.37020876443312245
1.4140223354456718	1.0033635967194914	0.08277724804742558	-0.004578577476590097	0.085575135407702	0.28385183352110926	0.37042827137072815
1.4161083260308323	1.0035427737196299	0.0833653677791562	-0.0038056696737400245	0.08621418958172863	0.2800311249441818	0.37061179770917196
1.4182128276466444	1.003724882182868	0.08395067603033493	-0.003025554418417645	0.0868499622284025	0.27622019213909005	0.37075976568212765
1.4203360666314828	1.0039099583794988	0.08453311458549487	-0.0022382166905197147	0.0874823678914714	0.27241923272199114	0.37087259504314923
1.4224782724086025	1.0040980389107246	0.0851126244442749	-0.0014436413277935458	0.08811132058394402	0.2686284316871469	0.370950702897713
1.4246396777510342	1.004289160727621	0.08568914584606095	-0.0006418129487231849	0.08873673382835406	0.26484796130147237	0.3709945034262548
1.4268205173079336	1.0044833609953003	0.0862626178350565	0.00016728347862322585	0.089358520198412	0.26107798401652527	0.37100440760514825
1.4290210291316914	1.0046806772211474	0.08683297863110757	0.00098366318009898	0.08997659173477282	0.2573186501018849	0.3709808230242506
1.4312414591760216	1.0048811476574357	0.08740016671965994	0.0018073432201470927	0.09059086113776986	0.25357009047567514	0.3709241534810465
1.4334820530547894	1.0050848105580952	0.08796411865853507	0.0026383394188233475	0.09120123940283696	0.24983243119452547	0.37083479880808723
1.4357430579526875	1.005291704336744	0.08852476956852501	0.003476667035030049	0.09180763636645949	0.24610579031593008	0.370713154808669
1.4380247244221525	1.005501867720821	0.08908205355357922	0.004322341406632076	0.09240996117399727	0.2423902751730477	0.37055961303995033
1.440327304733234	1.0057153395911522	0.08963590325836143	0.005175377311744157	0.09300812181405715	0.2386859853710718	0.370374560760034
1.4426510552915326	1.005932159195882	0.09018625041870539	0.006035789837007684	0.09360202572589456	0.234993009160091	0.37015838060924167
1.4449962364460487	1.006152366126669	0.09073302575500168	0.0069035942765829595	0.09419157969550063	0.2313114241585275	0.36991145041075263
1.4473631096201702	1.0063760000398934	0.09127615826094831	0.007778805040695976	0.09477668910077004	0.22764130217245945	0.36963414333170225
1.4497519422867065	1.0066031011152465	0.0918155763126743	0.008661437465297862	0.09535725911890688	0.2239827017416165	0.36932682720150795
1.4521630031944068	1.0068337095958746	0.09235120652101823	0.009551506014668115	0.09593319350132123	0.22033567590160433	0.3689898649184652
1.454596565072666	1.007067866033054	0.0928829743092791	0.010449025249048683	0.09650439520789238	0.21670026829705483	0.36862361402041643
1.4570529050896652	1.0073056113215155	0.09341080395346282	0.011354009958639413	0.09707076646078681	0.2130765128878831	0.3682284264620471
1.459532302252047	1.0075469864370328	0.09393461797242231	0.012266474170361362	0.09763220810115422	0.20946443812616974	0.36780464891633113
1.462035041478478	1.0077920328199048	0.09445433794862439	0.013186432612017754	0.09818862048066598	0.20586406130027507	0.3673526220027671
1.4645614086719332	1.0080407918825833	0.09496988344054938	0.014113898862188246	0.09873990230715125	0.20227539602227865	0.36687268104334936
1.467111695468012	1.0082933054609762	0.09548117292425475	0.015048887058182756	0.0992859516641087	0.1986984456903304	0.36636515513368795
1.4696861958614174	1.0085496154698739	0.09598812304845128	0.015991410617689942	0.09982666522471394	0.19513320863009362	0.36583036768841587
1.4722852081366318	1.0088097640789844	0.09649064897844045	0.01694148290745872	0.10036193863068653	0.1915796756642568	0.3652686360041029
1.4749090355727972	1.0090737937707865	0.09698866446868937	0.017899117457727348	0.10089166657944572	0.18803782952336023	0.36468027101205097
1.4775579829288819	1.009341746971836	0.09748208114240461	0.01886432663661806	0.10141574206847132	0.18450764990828888	0.36406557800449796
1.480232361560846	1.0096136665521338	0.09797080940822567	0.019837123473684208	0.1019340573810028	0.18098910690175007	0.3634248554298374
1.482932484269871	1.009889595287597	0.09845475744669473	0.02081751973778488	0.10244650302021961	0.17748216814533685	0.36275839603796683
1.4856586696892988	1.0101695762878284	0.09893383196527264	0.02180552748795691	0.102952968521267	0.1739867933389552	0.36206648580210293
1.4884112399396898	1.010453652739978	0.09940793771384468	0.022801158172791252	0.10345334194804733	0.1705029376369518	0.36134940444000774
1.4911905214576624	1.0107418679744955	0.09987697757995362	0.02380442288302121	0.10394751000491889	0.1670305508648086	0.3606074251807771
1.493996844832919	1.0110342654288602	0.10034085250493839	0.024815332242574973	0.1044353579587522	0.16356957802551272	0.3598408147794939
1.496830544161042	1.0113308885590682	0.10079946132639997	0.02583389612540594	0.10491676948420987	0.16011996036876847	0.3590498336810057
1.499691959241874	1.0116317810482007	0.10125270108033078	0.0268601243938074	0.10539162699158328	0.1566816329956326	0.3582347353927556
1.5025814331325396	1.01193698652848	0.10170046654646933	0.027894025964594994	0.10585981115988914	0.15325452813629173	0.3573957671509494
1.5054993143725464	1.0122465487921124	0.10214265054458689	0.028935609552086922	0.10632120125788966	0.14983857275895107	0.35653316927950507
1.5084459535726562	1.012560511405435	0.10257914336029653	0.029984882394000795	0.10677567455533761	0.14643369284698693	0.35564717619300334
1.5114217094074958	1.0128789183209916	0.10300983358611775	0.03104185233029395	0.10722310721013302	0.14303980670622757	0.3547380146098128
1.5144269422262813	1.0132018131714928	0.10343460711181518	0.03210652546735922	0.10766337322700167	0.1396568326492415	0.353805905467606
1.51746201828464	1.013529239693733	0.10385334769261301	0.03317890762408211	0.10809634505964061	0.13628468438228356	0.3528510626561461
1.5205273087603446	1.0138612415963792	0.10426593673879468	0.03425900391745326	0.10852189340173717	0.13292327244126909	0.3518736933142387
1.5236231890701102	1.0141978624567178	0.10467225316486348	0.03534681845805238	0.10893988704160149	0.1295725052106623	0.3508739980599621
1.526750039940217	1.0145391458062103	0.10507217347439486	0.03644235466196783	0.10935019295998989	0.1262322880170345	0.3498521706644033
1.5299082454704025	1.0148851348873966	0.1054655714544728	0.03754561450612515	0.10975267602685242	0.12290252545625388	0.3488083987034757
1.533098197219075	1.0152358730680497	0.10585231862941952	0.03865659988839451	0.11014719947606029	0.11958311733023912	0.347742862232911
1.5363202907799829	1.0155914034336617	0.10623228376075988	0.039775311357325066	0.11053362440245457	0.11627396257331074	0.34665573492777807
1.5395749259352909	1.0159517687671014	0.10660533282002327	0.040901748098289156	0.11091180974575732	0.1129749592917107	0.34554718407173884
1.5428625073269195	1.0163170115849467	0.10697132901588988	0.04203590809601117	0.11128161232904572	0.10968600429720159	0.3444173703652378
1.5461834484070982	1.0166871745399853	0.10733013315761789	0.04317778941696266	0.11164288723373088	0.10640698947318565	0.34326644658197686
1.5495381637209442	1.0170622995238063	0.10768160273824572	0.04432738747106287	0.11199548688331477	0.1031378097356232	0.3420945602551319
1.5529270764700713	1.0174424284680723	0.10802559269623394	0.04548469753532579	0.11233926182052899	0.09987835579422341	0.34090185109429116
1.556350612909635	1.0178276026763744	0.10836195475751731	0.04664971274969826	0.11267406005550404	0.0966285199013011	0.3396884529686977
1.5598092060085194	1.018217863189743	0.10869053775283005	0.047822425286955524	0.11299972739302433	0.09338819255267301	0.33845449266071936
1.5633032963586495	1.0186132508459806	0.1090111876165561	0.049002826566593334	0.11331610743684734	0.09015726198317987	0.3372000895597633
1.56683332688997	1.019013805634901	0.10932374683052748	0.050190905378931124	0.11362304104825613	0.08693561933634553	0.33592535759229003
1.57039974934362	1.0194195673815047	0.10962805495530252	0.051386649982640295	0.1139203668787685	0.08372315292837708	0.33463040293771057
1.5740030197664194	1.019830575185064	0.1099239481535049	0.05259004649112818	0.11420792090830144	0.08051975266499357	0.33331532568637207
1.5776436002998315	1.0202468675689285	0.11021125928763159	0.05380107938197789	0.11448553654976684	0.07732530864923859	0.3319802192366592
1.5813219611268332	1.020668482649547	0.11048981799618782	0.05501973204271284	0.11475304472781386	0.07413970977484705	0.3306251696155253
1.5850385767710744	1.0210954576568583	0.11075945033302198	0.05624598543909229	0.11501027353682372	0.0709628472422254	0.32925025687657455
1.5887939295372526	1.021527829269835	0.11101997896252282	0.05747981915316605	0.11525704843493985	0.06779461183567208	0.32785555387643933
1.5925885086001539	1.0219656334524394	0.11127122300927922	0.058721210970258314	0.11549319210396103	0.06463489502570167	0.32644112664740743
1.5964228076288263	1.0224089051163223	0.11151299783631632	0.05997013599523348	0.11571852424624092	0.06148359120199165	0.32500703532872527
1.6002973321905016	1.022857678911844	0.11174511544003458	0.06122656895153704	0.11593286195632325	0.05834059186921175	0.3235533314409595
1.6042125894123758	1.0233119879655355	0.1119673837275185	0.06249048069885126	0.11613601905109135	0.0552057944218248	0.3220800617974136
1.6081690952150598	1.0237718646463563	0.1121796069049647	0.06376184047285517	0.116327806435889	0.052079096468389235	0.32058726584499986
1.6121673762815891	1.024237340724743	0.11238158547385882	0.06504061637885136	0.11650803209533979	0.048960394685560266	0.31907497495441584
1.6162079621494059	1.0247084463782494	0.11257311573932893	0.06632677272801776	0.1166765006511553	0.045849591338934265	0.31754321545197406
1.6202913937851828	1.0251852111120967	0.11275399017238757	0.06762027265220588	0.11683301368595467	0.042746587879148146	0.315992005424236
1.624418216505514	1.0256676628539174	0.11292399699342906	0.06892107571470875	0.11697736937434698	0.039651290712760405	0.3144213574467913
1.6285889886117355	1.0261558288794916	0.11308292046371998	0.0702291405006755	0.11710936272925898	0.036563604994503715	0.3128312753483384
1.6328042697729173	1.026649734368137	0.11323054034074792	0.07154442081958963	0.11722878513761315	0.03348344361954976	0.31122175868184543
1.6370646348785785	1.0271494039350315	0.11336663232488997	0.07286686990223587	0.11733542472441179	0.030410717297141815	0.30959279749101126
1.6413706647721267	1.0276548604544653	0.1134909676204741	0.0741964373402565	0.11742906597999646	0.027345341757792397	0.3079443758906196
1.6457229484041136	1.0281661252158072	0.11360331294722435	0.07553306961102588	0.1175094897648744	0.0242872364634967	0.30627647129620245
1.65012208527602	1.0286832181114858	0.11370343052053508	0.07687671066684075	0.11757647327826334	0.021236323237122406	0.30458905353647076
1.6545686824030699	1.0292061571775142	0.11379107788981524	0.07822730083593987	0.11762978992466157	0.018192528749288138	0.3028820860666024
1.659063358557444	1.0297349589858777	0.11386600794529196	0.07958477794369803	0.11766920929404308	0.015155781952633257	0.30115552439001314
1.6636067408105994	1.0302696381276597	0.11392796875686922	0.08094907608066172	0.11769449703233084	0.01212601684095013	0.29940931743525695
1.6681994668451507	1.0308102073705077	0.11397670353135657	0.08232012612020304	0.11770541478574507	0.009103171251262468	0.297643406719105
1.6728421846364216	1.0313566775025624	0.1140119505147547	0.08369785542987318	0.11770172011007633	0.006087187482074612	0.2958577265196113
1.6775355529301155	1.0319090572656198	0.11403344290601951	0.0850821878162323	0.1176831663847921	0.0030780123858490218	0.2940522037438316
1.6822802482628598	1.0324673540534408	0.11404090876610463	0.08647304537240455	0.11764950266474251	0.00007559337056390301	0.29222675527858155
1.6870769478064758	1.0330315717601226	0.11403407087500227	0.08787034322330065	0.1176004736886504	-0.0029201102544523646	0.2903812946435716
1.6919278781898215	1.0336018926870785	0.11401263764661684	0.08927443626512795	0.11753579690984045	-0.0059100756693210065	0.28851513625432385
1.6968354683873996	1.034178518556074	0.11397629207295742	0.09068571831296593	0.11745516285760675	-0.008895340319134573	0.2866275142042583
1.7018004731587477	1.0347614497901956	0.1139247111602117	0.09210408543383969	0.11735827183009061	-0.011875876151348958	0.2847183043917763
1.7068236716532041	1.0353506851797052	0.11385756578376371	0.09352943195648428	0.11724481891247428	-0.014851656459169279	0.2827873710153698
1.711905849768825	1.0359462196327545	0.11377452073596414	0.09496164514016325	0.11711449418863633	-0.017822644659573703	0.28083457337555007
1.7170478079682332	1.0365480449099453	0.11367523456475292	0.09640060714175143	0.11696698251253673	-0.02078879848612475	0.278859762887323
1.7222503546682582	1.0371561486611125	0.11355935962115488	0.09784619289110688	0.11680196362085421	-0.023750065658567097	0.2768627856375364
1.7275143086908364	1.037770514518875	0.11342654198801716	0.09929827053028148	0.11661911204220299	-0.02670638490582115	0.2748434814589729
1.7328404993388427	1.0383911219071655	0.1132764214415841	0.10075670117020723	0.11641809705987774	-0.029657685563177577	0.2728016839175282
1.7382297677672274	1.0390179459938393	0.11310863137580009	0.10222133899163148	0.11619858262370791	-0.03260388786307006	0.27073721980329746
1.7436829672538956	1.0396509575072597	0.11292279874816957	0.10369203102766174	0.11596022729262097	-0.03554490256942186	0.26864990904493924
1.7492009547902072	1.0402901215411398	0.11271854436197905	0.10516861462299924	0.11570268459631897	-0.03848062600753639	0.2665395679429971
1.7547845981506403	1.040935398152859	0.11249548266287379	0.10665091908717539	0.11542560276095765	-0.04141094351876382	0.264406006473727
1.7604347755652368	1.0415867420927316	0.11225322174653929	0.10813876531277372	0.11512862471506699	-0.04433572879519918	0.2622490284287883
1.7661523721859407	1.0422441021588063	0.11199136353181009	0.10963196455794877	0.11481138829043591	-0.047254841594502356	0.26006843277605807
1.7719382764590943	1.0429074205410849	0.11170950400884105	0.11113031724529844	0.11447352649711748	-0.0501681255473781	0.25786401504746453
1.7777933903100644	1.0435766337437244	0.11140723282618872	0.1126336153350773	0.11411466700146534	-0.053075412914239554	0.2556355634628008
1.78371860899726	1.044251670029486	0.11108413440724224	0.11414163687168495	0.11373443342454186	-0.05597651415879308	0.2533828666023353
1.7897148363949813	1.0449324509198055	0.110739787341059	0.11565414969417198	0.1133324445694027	-0.05887122532343618	0.2511057075808378
1.7957829750345653	1.0456188898043308	0.110373765076058	0.11717090865513191	0.11290831519229783	-0.0617593228304637	0.24880386782825453
1.801923929694086	1.0463108920941842	0.10998563592082934	0.11869165631202065	0.11246165594710057	-0.06464056498551882	0.24647712571291083
1.8081385945935768	1.047008353525776	0.10957496410011718	0.12021611956314454	0.11199207453768789	-0.06751468579067539	0.2441252613734641
1.8144278602585977	1.0477111606910527	0.10914130965782777	0.12174401121730136	0.11149917552487254	-0.07038139815156694	0.24174805408470412
1.8207926025579448	1.0484191895682835	0.10868422955796267	0.12327502719901591	0.11098256149584491	-0.07324038883980893	0.23934528636594793
1.8272336873520887	1.049132305810428	0.10820327779651975	0.1248088476104174	0.1104418330916087	-0.07609132072601618	0.23691674217507103
1.8337519552534884	1.049850362834636	0.10769800701432489	0.12634513306436987	0.1098765907150382	-0.0789338261976804	0.2344622125987638
1.840348226113893	1.0505732021223306	0.10716796876723826	0.1278835258217003	0.10928643470493511	-0.08176750955871166	0.23198149408365457
1.8470232924388181	1.051300652306225	0.10661271466654265	0.12942364832703632	0.10867096647652094	-0.08459194457722578	0.22947439083560076
1.8537778986850457	1.0520325267631934	0.10603179887480753	0.13096509864643546	0.10802979113343239	-0.08740666642428904	0.22694072249114605
1.8606127503103236	1.0527686244929135	0.10542477827564382	0.13250745290701338	0.10736251747384035	-0.0902111764913949	0.224380320589557
1.8675285013482021	1.053508728685541	0.10479121449524244	0.13405026284976657	0.10666876003297766	-0.09300493822250876	0.2217930331006433
1.874525744431393	1.0542526056171293	0.10413067590415222	0.13559305412719944	0.10594814106987961	-0.09578737435569434	0.2191787280026264
1.881604996720306	1.0550000031794586	0.10344274019330298	0.13713532389088262	0.10520029314829622	-0.09855786292162415	0.21653729835901525
1.8887666917821604	1.0557506501221638	0.1027269965823004	0.13867653989976614	0.1044248612822399	-0.10131573601287727	0.21386866514047992
1.8960111763993421	1.0565042558771407	0.10198304764706372	0.1402161408295713	0.10362150464618364	-0.10406028067707604	0.21117277819338437
1.9033386852634715	1.0572605081627093	0.10121051355676781	0.1417535320569602	0.10278990086060429	-0.10679073172648715	0.2084496254170321
1.9107493241265194	1.058019071619948	0.10040903578992216	0.1432880836347399	0.10192974966064496	-0.10950626853229307	0.20569923873586454
1.9182430838840552	1.0587795897159893	0.09957827763751718	0.14481913486889644	0.10104077309020278	-0.11220602346007061	0.20292168857310966
1.9258197961024976	1.0595416807673548	0.09871793118462018	0.14634598699160656	0.1001227226204653	-0.11488906920017308	0.20011710003698646
1.9334791311681223	1.060304938498704	0.0978277199705215	0.14786790504351588	0.0991753815835529	-0.11755442241301083	0.19728565324315162
1.9412205924411634	1.061068932296539	0.09690740212021384	0.149384119073541	0.09819856809660937	-0.12020104606142067	0.19442758512070352
1.9490434991128098	1.0618332064786746	0.09595677491148638	0.15089382333830384	0.09719213948884604	-0.1228278481760306	0.19154319538090597
1.9569469722558046	1.0625972800594081	0.09497567915783532	0.15239617646677314	0.09615599649982197	-0.12543368227101004	0.18863285128075302
1.9649299272015428	1.0633606472958792	0.09396400293423227	0.1538903031138943	0.0950900867594681	-0.128017350279026	0.18569699004356932
1.9729910676349978	1.0641227785430063	0.09292168512018475	0.1553752961351071	0.0939944080632647	-0.13057760628887852	0.18273612065183364
1.9811288854857372	1.0648831217869097	0.0918487181748147	0.15685021998005738	0.0928690108352033	-0.13311316227418674	0.17975082352490232
1.9893416648921294	1.0656411046550507	0.09074515026406015	0.15831411487847658	0.0917139999184844	-0.13562269505042407	0.17674174873281853
1.9976274788026518	1.0663961358329286	0.08961108823959825	0.15976599974127723	0.09052953726949474	-0.13810485090112234	0.17370961694244463
2.0059842025533774	1.067147608119582	0.08844669816822723	0.16120487808153788	0.08931584210534253	-0.14055825525790244	0.17065521418307342
2.014409529199665	1.0678949016333212	0.08725220528917821	0.162629744035647	0.08807319049205808	-0.14298152239375084	0.16757938603756606
2.0229009799516398	1.0686373865636596	0.08602789433678891	0.16403958734141763	0.08680191535177138	-0.14537326320806546	0.1644830336862166
2.0314559333425755	1.0693744275217834	0.08477410682102056	0.1654334011811737	0.08550240335303799	-0.14773209775671664	0.1613671031853887
2.0400716542856476	1.0701053877193483	0.0834912377890302	0.16681018948756296	0.08417509132923769	-0.15005666672538753	0.15823257488444886
2.0487453033988334	1.0708296313307857	0.08217973507400113	0.16816897065580505	0.08282046532835542	-0.1523456367389445	0.1550804601016542
2.0574739809118654	1.0715465286327162	0.08084009296323633	0.1695087863363857	0.08143905394650316	-0.1545977141811774	0.1519117852929177
2.0662547509581684	1.0722554592331863	0.0794728482526418	0.1708287064701678	0.0800314242021074	-0.156811652599664	0.1487275834464792
2.0750846792077264	1.0729558161501918	0.07807857378049614	0.1721278357844684	0.07859817487556553	-0.158986262531751	0.14552888071086822
2.083960841993853	1.0736470073592632	0.0766578760039493	0.17340531548594335	0.0771399340675274	-0.16112041327342308	0.14231669342076259
2.092880365924137	1.0743284595470446	0.07521138744148309	0.1746603289880354	0.07565735152786088	-0.16321304143100346	0.13909201412530345
2.101840449636257	1.0749996201586605	0.07373976154302321	0.17589210441342787	0.0741510935369554	-0.1652631540988609	0.1358558041404532
2.110838374367713	1.0756599583936757	0.07224366916172312	0.17709991515357437	0.07262183946460855	-0.16726982886555322	0.1326089901692993
2.119871536408846	1.0763089676117399	0.07072379120869565	0.17828308301543563	0.07107027445866033	-0.16923221819399595	0.12935245304303786
2.128937432366859	1.0769461641020412	0.06918081903287862	0.17944097474669077	0.0694970900545279	-0.1711495428868874	0.12608703349637707
2.1380336918950533	1.0775710891568333	0.06761544680245457	0.18057300464281015	0.06790297663123564	-0.17302109574316268	0.12281352081947491
2.1471580727525583	1.0781833082770453	0.06602837015714455	0.18167863197529543	0.06628862228596175	-0.17484623671280786	0.11953265508741771
2.156308462410004	1.0787824107874995	0.06442028382690058	0.18275735924614922	0.06465471065433072	-0.17662438952692644	0.11624512700502876
2.165482874721811	1.0793680090670295	0.06279188018429611	0.1838087298251894	0.06300191967959004	-0.1783550374050537	0.11295157950012327
2.174679457898763	1.0799397384484961	0.061143845871267394	0.18483232686716816	0.06133091842507328	-0.18003772095693804	0.10965260523451298
2.183896481223051	1.0804972557169286	0.05947686228561285	0.1858277697881594	0.05964236780028216	-0.18167203214669422	0.10634875172047024
2.1931323294024727	1.0810402381333037	0.05779160487860658	0.18679471177293774	0.05793692006655986	-0.18325761003619223	0.10304052365688016
2.2023855021962624	1.0815683827659497	0.056088741607931286	0.18773283790377582	0.05621521747908332	-0.1847941376134113	0.09972838334822524
2.2116546018567838	1.0820814051187015	0.054368933738965404	0.1886418621078908	0.05447789329478811	-0.18628133674246428	0.09641275545861722
2.2209383304608843	1.0825790383714713	0.052632834974742575	0.18952152526340843	0.05272557107675278	-0.18771896506532953	0.0930940281938177
2.230235476420512	1.0830610320615814	0.05088109272337918	0.19037159237708337	0.0509588661455391	-0.18910681142923824	0.08977255832582494
2.2395449089050294	1.0835271512647051	0.04911434803524852	0.1911918507064431	0.049178385672992486	-0.19044469289752897	0.08644867335893366
2.2488655776910282	1.0839771760640202	0.04733323460173601	0.19198210843747218	0.04738472782127246	-0.1917324526945629	0.08312267173751127
2.258196494193629	1.0844109001369728	0.0455383814422643	0.1927421918578738	0.04557848458667251	-0.1929699557225215	0.07979482974920823
2.2675367310228136	1.0848281303348952	0.04373041218599978	0.19347194432080797	0.043760241199805164	-0.19415708701866047	0.07646540179201666
2.2768854210183833	1.0852286862256608	0.041909944500992655	0.19417122517551583	0.041930575668840134	-0.19529375016915834	0.07313462081577395
2.2862417403798867	1.0856123989906035	0.040077592695753256	0.19483990760370662	0.040090061502798514	-0.19637986395474483	0.06980270441506485
2.295604910561633	1.085979111208856	0.038233966763525126	0.19547787803778532	0.0382392668486903	-0.19741536157668121	0.0664698542183839
2.30497419404598	1.0863286763839222	0.03637967265984787	0.19608503515246903	0.03637875486299134	-0.19840018919137828	0.06313625744924853
2.314348886309568	1.0866609583728946	0.034515313394350475	0.19666128871135613	0.0345090848928387	-0.19933430421185108	0.05980208983015813
2.3237283125347585	1.0869758310490178	0.032641489243760605	0.1972065588405517	0.03263081276820698	-0.2002176743020331	0.05646751678694183
2.3331118257922756	1.087273178036381	0.0307587977083753	0.19772077544489883	0.030744490832029726	-0.20105027659935568	0.053132694122579344
2.3424988035417527	1.0875528924073594	0.0288678338370741	0.19820387757562694	0.02885066833531358	-0.2018320968545392	0.049797769282560675
2.35188864199918	1.0878148763538222	0.026969191019083672	0.19865581276787717	0.026949892294830954	-0.20256312851802435	0.046462883371159294
2.3612807561491613	1.088059041056321	0.02506346066827994	0.19907653673346437	0.025042707237564306	-0.20324337239543522	0.04312817115667509
2.370674577350055	1.0882853064905522	0.023151232410874547	0.199466012956778	0.023129655446361946	-0.20387283613929902	0.039793761928116844
2.380069549504456	1.0884936012243633	0.02123309458757796	0.19982421228553432	0.02121127751691602	-0.20445153372533498	0.03645978085696634
2.389465128997663	1.0886838623255304	0.019309634006696	0.20015111272225058	0.01928811216255966	-0.20497948524544893	0.033126349018121476
2.398860785381129	1.0888560352776142	0.01738143555272388	0.20044669923848088	0.017360695872868977	-0.20545671672919316	0.029793583144777213
2.408255988879446	1.0890100736792394	0.015449084514474378	0.20071096322610107	0.015429565288272856	-0.205883259371071	0.026461600054451202
2.41765022511343	1.0891459394504865	0.013513163336929618	0.200943902827246	0.013495253998932186	-0.2062591501679152	0.023130511419407286
2.427042979776082	1.0892636025164417	0.011574254551380649	0.2011455223744243	0.01155829551744769	-0.2065844311110958	0.019800429193186565
2.436433750571245	1.089363040926372	0.009632938102345216	0.2013158325853134	0.009619220650812145	-0.20685914958818538	0.0164714613677289
2.4458220349727204	1.0894442406439588	0.007689793665162398	0.20145485020069243	0.007678559857483717	-0.20708335787738677	0.013143716303031149
2.4552073315690164	1.089507195553625	0.005745400169356507	0.20156259799961485	0.0057368428114609625	-0.20725711324201	0.009817302238673505
2.4645891424588418	1.089551907451037	0.0038003351026796774	0.20163910479391198	0.003794597747037956	-0.2073804779828709	0.006492326433200673
2.4739669747373534	1.0895783859998658	0.0018551740034575316	0.20168440537141288	0.001852350991210013	-0.20745351939942813	0.003168894625871856
2.4829089190914457	1.0895866679460262	1.499494972634352e-14	0.2016985733889862	3.03147264235637e-13	-0.20747636286799337	2.181475486362494e-13
