# Supplementary material for: Multi-orbit lunar GNSS constellation design with distant retrograde orbit and Halo orbit combination
Source: Sci Rep. 2023 Jun 22;13:10158. doi: 10.1038/s41598-023-37348-x (PMC10287729; doi:10.1038/s41598-023-37348-x)
Supplement: Supplementary file 1 — Supplementary Information. [file 41598_2023_37348_MOESM1_ESM.zip › supplement materials of the manuscript/Figure 3/Halo Orbit/L2N/913.csv]

Time (TU)	X (LU)	Y (LU)	Z (LU)	VX (LU/TU)	VY (LU/TU)	VZ (LU/TU)
0	1.1534648486958488	0	0.13958993394569308	5.037397016899803e-15	-0.21542201397199456	-8.79263917511598e-15
0.0041080389831864746	1.1534632697225855	-0.0008849556997993616	0.13958780631850085	-0.0007687196986131033	-0.21541739028413828	-0.0010358347412035692
0.013473187398440717	1.1534478652877251	-0.0029021978040393204	0.13956704834827915	-0.002520929882887475	-0.2153722799985665	-0.0033971641577744956
0.022842275155856948	1.1534160376184213	-0.004919640479673824	0.13952415449950412	-0.0042730780997075725	-0.21527906638125044	-0.005759243290234636
0.0322151252761509	1.1533677771655138	-0.006936793989578902	0.13945910137098258	-0.006024574427184787	-0.21513770141803004	-0.008121857663525314
0.04159149076718476	1.1533030813943466	-0.008953152656398464	0.13937186955590417	-0.007774814924421075	-0.21494814723463307	-0.010484774669355965
0.050971105621071	1.1532219549267964	-0.010968206026080838	0.13926244382214742	-0.00952319145146978	-0.2147103764764044	-0.012847756426503397
0.06035370788057938	1.153124409458167	-0.012981444005782465	0.13913081299406732	-0.011269096252045878	-0.2144243720327898	-0.015210565594542504
0.06973903022521606	1.1530104638506935	-0.014992355015728058	0.1389769700774618	-0.013011920471810892	-0.2140901272836526	-0.01757296300118408
0.07912680673534754	1.1528801440826835	-0.01700042761717827	0.13880091219485877	-0.014751055692902793	-0.2137076459268269	-0.019934709344832307
0.08851675930071687	1.1527334834583534	-0.019005147785362636	0.13860264087816654	-0.01648589169625889	-0.21327694257538085	-0.022295561775094445
0.09790862233247652	1.1525705222569156	-0.021006004371197266	0.13838216160878627	-0.018215821314210977	-0.2127980417133929	-0.02465528010713792
0.1073021181184135	1.1523913081049835	-0.023002484016357475	0.13813948434050496	-0.019940236152663843	-0.21227097878002696	-0.02701362062235729
0.11669696052831405	1.152195895985867	-0.02499407214555756	0.13787462353787502	-0.021658527580983866	-0.21169580019414652	-0.02937033700539159
0.1260928694508477	1.1519843479546419	-0.026980256218325834	0.1375875978208606	-0.023370089665206796	-0.21107256251729736	-0.0317251839664759
0.13548956178547697	1.1517567332882492	-0.028960523995194488	0.13727843020374467	-0.025074317793606585	-0.21040133290074597	-0.034077914975780645
0.14488675653817779	1.151513128346053	-0.0309343647949704	0.13694714794684182	-0.026770609882800653	-0.20968218868509067	-0.036428283535248615
0.15428415475662405	1.1512536170901657	-0.0329012654733924	0.1365937833113151	-0.02845836304915059	-0.20891521895362677	-0.038776038158852846
0.1636814740764783	1.1509782901580488	-0.03486071786194795	0.1362183723500947	-0.03013698012421568	-0.20810052181610061	-0.041120931006784774
0.17307841921804767	1.1506872456194899	-0.03681221276612193	0.13582095599572408	-0.031805864623497854	-0.20723820667191417	-0.043462710503787104
0.1824746910651001	1.150380588734206	-0.0387552420721944	0.13540157979519968	-0.03346442268436334	-0.20632839352967502	-0.045801123608110124
0.1918699955401765	1.1500584316205473	-0.04068930076792157	0.13496029352613528	-0.03511206491309742	-0.20537121206355732	-0.04813591801186762
0.20126404023505906	1.149720893282098	-0.04261388640850064	0.13449715130589723	-0.03674820604190518	-0.2043668017333127	-0.05046684128419547
0.21065651905623084	1.1493681001236253	-0.04452849616186496	0.13401221238018104	-0.03837226254004635	-0.20331531337101422	-0.052793637052798395
0.220047141147949	1.1490001848412383	-0.04643263290594775	0.13350553968464487	-0.039983657911999905	-0.20221690593253533	-0.055116052163324374
0.22943559405769134	1.1486172877626943	-0.048325797912976406	0.1329772017795007	-0.04158181661377298	-0.2010717505567033	-0.05743382754409628
0.23882157189150524	1.1482195557314387	-0.0502074967746931	0.13242727141282237	-0.0431661691969592	-0.19988002730876675	-0.05974670516684338
0.24820477047199416	1.1478071421929612	-0.05207723857674058	0.13185582573943003	-0.04473615171610189	-0.1986419255084227	-0.06205442682216392
0.2575848878527685	1.1473802070756796	-0.053934536160722975	0.13126294626183813	-0.04629120605592654	-0.19735764344973605	-0.06435673421888996
0.2669616169677779	1.146938917039642	-0.05577890483688719	0.13064871928791735	-0.04783077896313622	-0.19602738923474636	-0.06665336715469883
0.2763346372027063	1.146483445842225	-0.05760986094373412	0.13001323656354954	-0.04935432097166352	-0.1946513819794446	-0.0689440614446351
0.2857036470653904	1.1460139726845808	-0.05942692842208177	0.1293565930923917	-0.05086129198999779	-0.1932298469240515	-0.07122855688707917
0.29506833390974296	1.145530683554062	-0.06122963303738204	0.12867888913423509	-0.05235115658799377	-0.1917630195873857	-0.07350658982251614
0.3044283894852049	1.1450337703687719	-0.06301750557935018	0.12798022914474913	-0.05382338676227064	-0.19025114329304685	-0.07577789690030877
0.313783491285645	1.1445234318703317	-0.06479007846763779	0.12726072317143106	-0.0552774592465082	-0.18869447200729947	-0.0780422105204253
0.3231333267418233	1.1439998722450901	-0.06654689054659248	0.12652048506181063	-0.05671285956585378	-0.18709326627415665	-0.08029926467226542
0.3324775783942388	1.1434633018003248	-0.06828748441156889	0.1257596335640864	-0.058129079934153845	-0.18544779540560746	-0.08254879129727742
0.34181591674422407	1.142913937306999	-0.07001140528680319	0.12497829297680607	-0.059525618460203926	-0.18375833868997643	-0.08479051854771928
0.35114802105047005	1.1423520006947683	-0.07171820506446361	0.12417659146140556	-0.06090198253445552	-0.1820251815428254	-0.08702417575344179
0.3604735750747717	1.1417777191303635	-0.07340744161125096	0.12335466131090295	-0.06225768833804206	-0.1802486158860754	-0.08924949232910896
0.36979224263998994	1.1411913264132492	-0.07507867451031643	0.12251264112232815	-0.06359225752680557	-0.17842894463673564	-0.09146619190029581
0.3791036968197068	1.1405930610811408	-0.07673147053958607	0.12165067326923006	-0.06490522173659008	-0.17656647603333406	-0.0936739992349036
0.3884076134901624	1.1399831666388847	-0.07836540260119468	0.12076890440269841	-0.06619612179420654	-0.17466152450713646	-0.09587263862988457
0.39770364100725514	1.1393618934471277	-0.07998004459324135	0.11986748837916521	-0.06746450377679009	-0.17271441679109165	-0.09806182671097557
0.4069914429345988	1.138729495816282	-0.081574979109719	0.1189465822620362	-0.06870992520441448	-0.17072548306331423	-0.10024128249365831
0.4162706694700655	1.1380862337609954	-0.08314979260518429	0.1180063490647174	-0.06993195132236188	-0.16869506265268072	-0.10241072058753861
0.4255409721801504	1.1374323718820543	-0.0847040781174237	0.11704695633699505	-0.07113015733419663	-0.16662350076347288	-0.10456985461313556
0.4348020008973756	1.136768179426634	-0.08623743487336617	0.11606857646252089	-0.07230412817783236	-0.16451114889487306	-0.10671839640852643
0.44405338960906166	1.1360939311763802	-0.08774946614295845	0.11507138819425738	-0.07345345698915982	-0.1623583679313395	-0.10885605271113098
0.45329476287208836	1.1354099068966796	-0.08923978056333794	0.11405557609126588	-0.07457774625158771	-0.16016552670071732	-0.11098252663192341
0.4625257515231399	1.134716390031676	-0.09070799485057236	0.11302132881969552	-0.07567660994290117	-0.157932998081334	-0.11309752121871744
0.47174597478570524	1.1340136688710527	-0.09215373106794679	0.11196884112452773	-0.07674967156415603	-0.15566116303345012	-0.11520073527511342
0.48095503111791654	1.1333020371492453	-0.09357661547483423	0.11089831500124767	-0.07779656343295817	-0.1533504129035795	-0.11729186126623949
0.4901525328038391	1.1325817912460876	-0.09497628411238734	0.10980995575740099	-0.07881693092222992	-0.15100114070013873	-0.11937059314733905
0.49933807242532385	1.1318532326073225	-0.0963523777778133	0.1087039759131126	-0.07981042885239334	-0.14861374929140989	-0.12143661868448119
0.5085112279100863	1.1311166672468589	-0.09770454311360716	0.10758059475295519	-0.08077672244962361	-0.14618865021954583	-0.12348962060508666
0.5176715705441861	1.1303724049682238	-0.09903243405491707	0.10644003743949398	-0.08171548852224968	-0.14372626157163793	-0.1255292783763175
0.5268186662802242	1.1296207590880623	-0.10033571221350758	0.1052825348810018	-0.08262641584175498	-0.14122700748210573	-0.12755526844826812
0.535952056517964	1.1288620478622022	-0.10161404439380892	0.10410832624101489	-0.08350920354478358	-0.1386913233443972	-0.12956725997767005
0.5450712790596731	1.1280965926168465	-0.10286710587228338	0.10291765639081596	-0.08436356358028928	-0.13611965010975738	-0.1315649194697435
0.5541758570314417	1.127324718492613	-0.10409457908041704	0.10171077738453653	-0.08518921992757282	-0.13351243727757395	-0.13354790831113075
0.563265308577337	1.1265467534520943	-0.10529615517887973	0.10048794724832812	-0.08598590980213366	-0.13087014009197945	-0.1355158848722693
0.5723391190639032	1.1257630304871353	-0.10647153067277325	0.09924943380531923	-0.08675338157050504	-0.12819322762810748	-0.1374684984937915
0.5813967737334029	1.1249738846567716	-0.10762041206179232	0.09799551039453588	-0.08749139801235371	-0.12548217337361775	-0.1394053965856741
0.5904377357607108	1.1241796547858505	-0.10874251326316314	0.09672645892045156	-0.08819973478381193	-0.1227374616608529	-0.14132621990463767
0.5994614570632563	1.1233806823405885	-0.10983755732413845	0.09544256846072291	-0.08887818170335826	-0.1199595845114912	-0.14323060490704212
0.6084673684821792	1.1225773120978235	-0.11090527554114628	0.09414413673826735	-0.08952654238120372	-0.11714904468839436	-0.14511818170764748
0.6174548854410257	1.1217698914493366	-0.11194540851563702	0.09283146942415826	-0.09014463507693014	-0.11430635407119341	-0.14698857534067808
0.6264234042987238	1.1209587705200714	-0.1129577060799553	0.09150488075559077	-0.09073229285393865	-0.1114320348934209	-0.14884140506363155
0.6353723027442043	1.120144301921788	-0.11394192772703197	0.09016469357914594	-0.09128936405007275	-0.10852661975457205	-0.15067628452890036
0.644300946403751	1.1193268399257044	-0.11489784369221148	0.088811238435252	-0.09181571309659965	-0.10559064957071722	-0.15249282322116509
0.653208671314804	1.1185067418342722	-0.11582523344342431	0.087444856287672	-0.09231121990235668	-0.10262467945202966	-0.15429062298998933
0.6620948038405112	1.1176843659224216	-0.11672388821598027	0.08606589559100551	-0.09277578148222934	-0.09962927232295228	-0.15606928223024302
0.6709586484910423	1.1168600723046467	-0.11759361009251876	0.08467471420220576	-0.0932093116684755	-0.09660500307286113	-0.15782839353467076
0.6797994895861869	1.1160342225315125	-0.11843421259884583	0.08327167920504264	-0.0936117416719488	-0.09355245820787153	-0.15956754419451277
0.6886165921094985	1.115207179248715	-0.11924552119881364	0.08185716683838774	-0.09398302057471458	-0.09047223575447738	-0.1612863165422712
0.6974091951643079	1.114379306543513	-0.12002737312883162	0.08043156361230076	-0.0943231155285283	-0.08736494778165003	-0.1629842868803903
0.7061765272761823	1.1135509682278864	-0.12077961919681533	0.07899526388333455	-0.09463201281681004	-0.08423121523943156	-0.16466102865931845
0.7149177965620966	1.1127225284708007	-0.12150212325692247	0.07754867144611562	-0.09490971783979275	-0.08107167157461713	-0.16631611076748795
0.7236321862940808	1.1118943519283921	-0.1221947622895494	0.07609220030802764	-0.0951562554406961	-0.07788696461507232	-0.16794909695815083
0.7323188646128641	1.1110668025228263	-0.12285742762419713	0.07462627309671849	-0.09537167064484223	-0.07467775331808871	-0.16955954796169356
0.740976984518261	1.1102402431302902	-0.1234900252812385	0.07315132102649707	-0.09555602899771087	-0.07144470795164089	-0.17114702173231516
0.7496056707531916	1.1094150365190938	-0.12409247541834902	0.07166778611868471	-0.09570941668405639	-0.06818851526476365	-0.17271107135539981
0.7582040425307498	1.1085915428586208	-0.12466471435947565	0.07017611728740078	-0.09583194136224174	-0.06490987024772374	-0.17425124953035703
0.7667712106701475	1.107770119661072	-0.12520669459909883	0.06867677070153207	-0.09592373227768632	-0.061609477282486724	-0.17576710828759462
0.7753062506346553	1.1069511240387806	-0.1257183834532038	0.06717021443661145	-0.09598494029397288	-0.05828806080687398	-0.17725819458197464
0.7838082382057061	1.106134908953064	-0.12619976568759855	0.06565692216069284	-0.0960157386005328	-0.05494635188918	-0.1787240570109622
0.7922762376320528	1.1053218240149816	-0.12665084297813642	0.06413737505509064	-0.09601632272793752	-0.05158509294597283	-0.1801642440467414
0.8007093089873156	1.1045122144458455	-0.1270716345293001	0.0626120603419921	-0.09598691069888937	-0.048205035023516446	-0.18157830565854352
0.809106526095296	1.1037064190273542	-0.12746217801169474	0.06108146780660982	-0.09592774291253409	-0.04480693063501141	-0.1829657965903855
0.8174669285177207	1.1029047743852132	-0.1278225273962558	0.05954609831906734	-0.09583908244544498	-0.041391553272509714	-0.18432626874775282
0.8257895520900571	1.1021076117329873	-0.1281527547476025	0.05800645815635573	-0.09572121510748935	-0.03795968550989961	-0.1856592768224974
0.8340734441824348	1.1013152550951284	-0.12845295085921254	0.05646305592029478	-0.09557444912478383	-0.034512112811831086	-0.18696438110289093
0.8423176434726635	1.1005280229378887	-0.12872322446260615	0.054916406010483414	-0.095399115295678	-0.031049631990891915	-0.18824114462004382
0.8505212005626974	1.0997462259007056	-0.12896370297430415	0.053367024507367126	-0.09519556647160214	-0.027573042765743568	-0.18948913680687746
0.8586831699573635	1.0989701672809238	-0.12917453211548782	0.0518154303552567	-0.09496417744170936	-0.024083151173393595	-0.19070793261067787
0.866802624194015	1.098200141422467	-0.12935587614611668	0.050262142350096364	-0.09470534422213067	-0.02058076359219373	-0.19189711497887488
0.8748786423528643	1.097436434558956	-0.12950791735567505	0.04870768096962918	-0.0944194839780857	-0.017066691665532457	-0.19305627348516355
0.88291032671145	1.0966793230039948	-0.12963085616763978	0.047152564817336144	-0.09410703402409816	-0.01354174510452516	-0.1941850070945843
0.8908968053395069	1.0959290727065476	-0.12972491074185333	0.045597309698269396	-0.09376845107525385	-0.010006730388593229	-0.19528292473817746
0.8988372281945622	1.0951859394386767	-0.12979031646940495	0.04404242895824136	-0.09340421073617972	-0.006462452344702484	-0.1963496449893322
0.9067307636094744	1.094450168958314	-0.12982732554186174	0.04248843377522433	-0.09301480703437726	-0.002909715659128792	-0.19738479587798705
0.9145766255669345	1.0937219943315029	-0.12983620656660436	0.04093582736787475	-0.09260075033133323	0.0006506875403032783	-0.19838801867552805
0.9223740566476217	1.0930016374293519	-0.12981724377736548	0.039385107884309226	-0.09216256722427853	0.004217970327587859	-0.19935896570150616
0.9301234617170069	1.0922892048815402	-0.12977072763420386	0.03783654091279618	-0.0917007302566697	0.0077918760477519704	-0.20029743583224374
0.9378247495965076	1.0915848420252015	-0.12969695281657	0.03629048760236413	-0.09121574524397551	0.011371925319499224	-0.2012031625781717
0.9454773485757335	1.0908887303772352	-0.12959622675604632	0.03474740379391357	-0.09070815843744681	0.01495741370779606	-0.20207582461516754
0.9530807297677069	1.0902010391936692	-0.12946886846148317	0.03320773577680399	-0.09017852697874182	0.018547650532906503	-0.20291511168725118
0.9606344116767828	1.0895219251059465	-0.12931520757819442	0.031671918958575046	-0.08962741752974604	0.02214196138078063	-0.2037207249245307
0.9681379489042075	1.0888515332080884	-0.129135583752344	0.030140379773956977	-0.0890554060479201	0.025739683065476224	-0.20449237544002055
0.9755909458519383	1.0881899959155288	-0.12893034550205673	0.028613532532919466	-0.08846307575673346	0.02934017045590457	-0.20522978559516344
0.9829930450774272	1.0875374341202488	-0.1286998496248615	0.027091781445161844	-0.08785101698962293	0.03294279120708707	-0.20593268756915034
0.9903439396901909	1.0868939562272055	-0.12844445997613047	0.0255755177457367	-0.08721982516039316	0.03654693206168074	-0.20660082432251506
0.9976433584811347	1.0862596596177267	-0.12816454707310895	0.024065122440094847	-0.08657010097436812	0.0401519918959145	-0.20723394792564206
1.0048910801318127	1.0856346295759964	-0.12786048674764208	0.022560963081422025	-0.08590244820332289	0.04375738895818955	-0.20783182057278785
1.0120869223531626	1.0850189404261859	-0.12753265967921687	0.021063395739754725	-0.0852174736301433	0.04736255580233216	-0.20839421330302527
1.0192307424011335	1.0844126556809592	-0.1271814505840108	0.01957276465160691	-0.0845157860700912	0.05096693974618739	-0.2089209057893187
1.0263224335299796	1.0838158285475668	-0.12680724761598955	0.018089402736361	-0.08379799581021646	0.054570001268742514	-0.20941168581797498
1.0333619316956393	1.0832285015811478	-0.12641044125043754	0.01661362998932961	-0.0830647130402651	0.058171217594041424	-0.20986634947907815
1.040349207798885	1.0826507075710312	-0.12599142391839666	0.015145754915247493	-0.08231654774764645	0.061770078943349085	-0.21028470031107552
1.0472842613060185	1.08208247029244	-0.12555058972157954	0.013686075709740592	-0.08155410960801812	0.06536608534333925	-0.21066654870925003
1.054167133995677	1.0815238036134558	-0.12508833290021026	0.012234877223585947	-0.08077800569838268	0.06895875384572994	-0.21101171245782296
1.0609978896573964	1.0809747133992382	-0.12460504847825699	0.010792435109743197	-0.0799888419735262	0.07254760808726368	-0.21132001537660378
1.0677766211103106	1.0804351971658144	-0.12410113126976374	0.009359014243672272	-0.07918722182444421	0.07613218193153978	-0.2115912875790514
1.0745034481060274	1.0799052444886428	-0.12357697546448439	0.00793486907463778	-0.07837374564669403	0.07971201839506814	-0.211825365204295
1.0811785143974082	1.0793848374722481	-0.12303297433203796	0.006520244170290262	-0.07754901055875939	0.08328666809026199	-0.21202209017105828
1.087801986254302	1.0788739510999439	-0.12246951986726845	0.00511537446998575	-0.07671360999341668	0.08685568840042376	-0.21218131003707427
1.0943740464214486	1.0783725539265636	-0.12188700288346624	0.0037204865182931778	-0.07586813391447263	0.09041864015670589	-0.2123028778181615
1.1008948987945684	1.077880607940189	-0.12128581223127603	0.0023357974359115574	-0.07501316771434213	0.09397509007100555	-0.21238665210336802
1.107364760029446	1.077398069419717	-0.12066633519584156	0.0009615166726332973	-0.07414929281156488	0.0975246060828459	-0.21243249694332653
1.1137838631744943	1.076924888870373	-0.12002895686110149	-0.0004021547833135571	-0.07327708572881358	0.10106675921194976	-0.21244028199759338
1.1201524460395098	1.0764610120849256	-0.11937406099675539	-0.0017550219474911678	-0.07239711925232589	0.1046011170007884	-0.21240988266396993
1.1264708049432621	1.0760063764693162	-0.11870202412557089	-0.003096907261119485	-0.07150995450182575	0.10812727334373703	-0.2123411797115686
1.1327392108442944	1.0755609173745468	-0.11801322382254012	-0.004427632770246204	-0.07061615207606911	0.11164480188841885	-0.21223405968205436
1.1389579362234636	1.0751245662593607	-0.11730803603527132	-0.0057470258350552405	-0.06971626815473775	0.1151532705620221	-0.21208841546816373
1.1451272542492406	1.074697250902912	-0.11658683512658892	-0.00705491895206871	-0.06881085434139116	0.11865224085679262	-0.2119041468171835
1.1512474441549012	1.0742788951902622	-0.11584999317714223	-0.008351150892837894	-0.06790045658264139	0.12214127067772551	-0.21168116062893513
1.1573187874783573	1.0738694195385194	-0.11509788032455709	-0.009635565903221243	-0.06698561540751286	0.12561991206200207	-0.21141937146992051
1.163341567421639	1.0734687410954735	-0.11433086477972906	-0.010908013565702281	-0.06606686573076975	0.12908771066074576	-0.2111187020739399
1.1693160642172442	1.07307677419381	-0.11354931338653204	-0.012168347821088471	-0.06514473728094426	0.13254420292328636	-0.21077908411418092
1.1752425605859642	1.072693430130424	-0.11275359090555488	-0.013416428124020632	-0.06421975348982303	0.13598891911636912	-0.2104004584956454
1.1811213372363865	1.0723186176050472	-0.11194406057340528	-0.014652118496384876	-0.06329243190091478	0.13942138063680096	-0.20998277616534267
1.1869526704324591	1.071952243003643	-0.11112108445932023	-0.01587528702573854	-0.06236328428834765	0.1428410985023941	-0.20952599895059437
1.1927368327208416	1.0715942104727625	-0.11028502340871363	-0.017085806033368633	-0.061432816282102315	0.14624757370865374	-0.2090301002296355
1.198474097424635	1.0712444217687138	-0.10943623640693201	-0.018283553028514442	-0.06050152636606106	0.14964029986831107	-0.20849506521251351
1.2041647298178064	1.0709027769239394	-0.10857508188854209	-0.01946840888043527	-0.05956990702328951	0.15301875803131007	-0.2079208924157151
1.2098089957461786	1.0705691738396967	-0.1077019164956824	-0.02064025963968841	-0.05863844305844622	0.1563824218407173	-0.2073075935829178
1.2154071532302815	1.0702435089076512	-0.10681709637864839	-0.021798994813750895	-0.05770761268817652	0.15973075265077225	-0.20665519525626946
1.220959459441725	1.0699256767103797	-0.10592097615637851	-0.022944508843647606	-0.05677788610644138	0.16306320382379044	-0.20596373876965388
1.2264661669904526	1.069615570356471	-0.10501390951324145	-0.02407670036079117	-0.05584972580467734	0.16637921871224437	-0.20523328136714364
1.2319275256115216	1.0693130814970497	-0.10409624895127918	-0.025195472565277464	-0.054923585996197524	0.16967823190857773	-0.20446389671404508
1.2373437847209776	1.0690181003034265	-0.10316834535594764	-0.026300733775307828	-0.05399991187983883	0.17295967108801932	-0.20365567518485772
1.2427151898753077	1.0687305157810962	-0.10223054858342251	-0.02739239672836507	-0.053079139938063194	0.17622295521380088	-0.20280872499802738
1.2480419839847352	1.0684502158147664	-0.10128320726150314	-0.02847037886059879	-0.0521616974344591	0.17946749565152273	-0.20192317270637508
1.253324416179697	1.0681770868264449	-0.10032666716556461	-0.029534604119117545	-0.051248000580319426	0.1826927020197811	-0.2009991622385535
1.2585627309727223	1.0679110144723376	-0.09936127308394646	-0.030585000781892403	-0.05033845609815854	0.18589797608535863	-0.20003685715987518
1.2637571757006523	1.0676518833751174	-0.0983873674334603	-0.031621502976349296	-0.04943345964504652	0.18908271683098724	-0.1990364398777755
1.2689080022106223	1.0673995771742706	-0.09740528983640304	-0.032644051013068484	-0.048533395224384976	0.19224632207910022	-0.19799811161057812
1.2740154663294634	1.0671539786890016	-0.09641537709732606	-0.03365259126887001	-0.04763863499420252	0.19538818879364966	-0.1969220927077644
1.279079827848983	1.066914970051839	-0.09541796308637296	-0.03464707617010742	-0.0467495390005953	0.19850771372605874	-0.1958086228462153
1.284101352570574	1.066682432745271	-0.09441337820666602	-0.0356274645727248	-0.045866454563889214	0.20160429535940752	-0.19465796070711525
1.2890803157307071	1.0664562475844483	-0.09340194854038605	-0.036593722390562654	-0.04498971543518251	0.20467733673676586	-0.193470383161109
1.2940169995871622	1.066236294972504	-0.09238399614502545	-0.03754582207032244	-0.04411964199895061	0.20772624470799508	-0.19224618568943405
1.2989116984206297	1.0660224548192205	-0.0913598378319462	-0.03848374349343636	-0.04325654019219587	0.210750433764822	-0.1909856809486288
1.3037647125259444	1.065814606948929	-0.09032978620902625	-0.03940747274414777	-0.04240070238731783	0.213749323083707	-0.18968919999228995
1.3085763571406814	1.0656126308531404	-0.0892941475960021	-0.040317003730097944	-0.04155240566662171	0.21672234279822625	-0.18835708958160183
1.313346956637793	1.06541640608466	-0.08825322301969434	-0.0412123369682971	-0.04071191272179202	0.21966893116281833	-0.18698971321914745
1.318076850371187	1.065225812153321	-0.08720730672167776	-0.04209348057198225	-0.03987947072740735	0.22258853890480032	-0.1855874489577571
1.3227663905512534	1.0650407287577817	-0.08615668636412037	-0.04296044971187226	-0.03905531164954816	0.22548062863369206	-0.18415068929225728
1.3274159420152807	1.0648610359294943	-0.08510164284469464	-0.04381326643184956	-0.03823965224932048	0.22834467540105433	-0.18267984051514444
1.332025885309514	1.0646866140467584	-0.08404244935454197	-0.04465196005743002	-0.0374326935360913	0.23118016927210763	-0.18117532093750363
1.3365966136194174	1.0645173440839806	-0.08297937182876314	-0.04547656646167147	-0.03663462133098851	0.23398661407414875	-0.17963756097477057
1.3411285332812304	1.0643531077125996	-0.0819126686068336	-0.046287127987317656	-0.035845606229391855	0.23676352832154987	-0.17806700211058846
1.3456220669338135	1.0641937873067169	-0.08084258945792278	-0.0470836938212411	-0.03506580313590539	0.23951044771229546	-0.1764640948292601
1.3500776495999116	1.0640392662005538	-0.07976937627381138	-0.0478663190930716	-0.03429535205985741	0.2422269232467207	-0.17482929894283003
1.354495730776508	1.0638894287207779	-0.07869326236133665	-0.04863506504353149	-0.03353437789124368	0.24491252298491994	-0.17316308182060305
1.3588767740165852	1.0637441603052868	-0.07761447232921351	-0.04938999873343105	-0.032782990641183285	0.24756683221524492	-0.1714659174382964
1.3632212525950884	1.0636033477400821	-0.07653322296905411	-0.05013119208370881	-0.03204128637371664	0.25018945121477265	-0.16973828699648932
1.367529656118756	1.0634668790290072	-0.07544972144541215	-0.05085872279138723	-0.0313093462857735	0.25277999958466735	-0.16798067525570975
1.3718024818911798	1.0633346437536213	-0.0743641672831952	-0.05157267263514076	-0.03058723841328382	0.25533811132666795	-0.16619357289184505
1.3760402410074968	1.0632065329503921	-0.07327675069741776	-0.052273128287610784	-0.029875016843552392	0.25786343875676054	-0.16437747297404137
1.3802434529047325	1.0630824393459446	-0.07218765384320813	-0.052960180179424485	-0.02917272290430512	0.26035564943448075	-0.16253287217284842
1.3844126461438224	1.0629622573869493	-0.07109705051743585	-0.053633922418787464	-0.028480385306844158	0.2628144267995031	-0.1606602694586875
1.3885483604072648	1.0628458832350705	-0.07000510553301019	-0.054294452890905225	-0.027798020109387644	0.2652394714524805	-0.15876016417526487
1.3926511404928168	1.062733214982709	-0.06891197621367492	-0.05494187207470863	-0.0271256320153669	0.26763049768827735	-0.15683305778206225
1.3967215393019123	1.0626241526022688	-0.06781781155351843	-0.05557628331824676	-0.026463214185316924	0.26998723529860835	-0.15487945159815705
1.4007601162073386	1.0625185980228218	-0.06672275259841669	-0.05619779236989428	-0.025810748823432105	0.2723094286103366	-0.15289984664843972
1.404767436936958	1.062416455158422	-0.06562693244053736	-0.056806507154847724	-0.025168207519739087	0.2745968363746353	-0.15089474284430077
1.4087440685462185	1.0623176300529473	-0.06453047758029719	-0.057402536819696356	-0.02453555237736359	0.27684922883995816	-0.14886464070698055
1.4126905860440022	1.062222030724097	-0.06343350610938871	-0.05798599254784047	-0.023912735275782037	0.2790663914376111	-0.14681003727580816
1.4166075613933666	1.0621295674399016	-0.06233613076774784	-0.058556985741455715	-0.023299699936561776	0.2812481184654396	-0.14473143106474565
1.4204955742291796	1.0620401524591543	-0.06123845599493057	-0.05911562943755222	-0.02269638054993432	0.28339421898706213	-0.14262931584029703
1.4243552063564906	1.061953700166878	-0.06014057947783375	-0.05966203731045706	-0.02210270297276079	0.2855045135450313	-0.14050418277916416
1.4281870353401567	1.0618701272070084	-0.05904259403537053	-0.06019632261786308	-0.021518586021095795	0.28757883051519356	-0.13835652348265745
1.431991644615715	1.0617893522448258	-0.057944584800911095	-0.060718599480777985	-0.02094394022462371	0.28961701145000757	-0.13618682387944264
1.4357696133369466	1.0617112961755184	-0.05684663219316165	-0.06122898131804535	-0.020378669682133053	0.29161890537126045	-0.13399556940120083
1.4395215220224349	1.0616358819832978	-0.05574881037463896	-0.06172758149721584	-0.019822671498507492	0.2935843716197814	-0.13178324137449704
1.443247950411994	1.0615630347683402	-0.05465118794752935	-0.062214512903444576	-0.019275836404434	0.29551327847059405	-0.12955031780727588
1.446949474039679	1.0614926817893287	-0.05355382905928932	-0.0626898873752115	-0.01873804953940502	0.29740550115153885	-0.1272972751042828
1.450626666919673	1.0614247523826894	-0.0524567927195534	-0.06315381595301177	-0.018209190325398212	0.2992609230426937	-0.1250245861864901
1.454280103772682	1.0613591778977793	-0.05136013222664361	-0.06360640903776976	-0.01768913242412305	0.3010794365270821	-0.12273271876698925
1.4579103536188327	1.0612958917863913	-0.05026389718703211	-0.0640477754810485	-0.017177744918433435	0.3028609395234743	-0.12042213905899142
1.461517980112913	1.0612348295595013	-0.04916813355130096	-0.06447802256279517	-0.016674892496163968	0.3046053355130818	-0.11809331147089902
1.4651035496179907	1.061175928619716	-0.048072881275879456	-0.06489725686365162	-0.01618043456919622	0.30631253720379126	-0.11574669319849278
1.4686676200365192	1.061119128419217	-0.04697817782993798	-0.0653055828444819	-0.01569422706863629	0.3079824608778654	-0.1133827412547031
1.4722107458324778	1.0610643703383413	-0.04588405680285018	-0.06570310338413424	-0.015216121961110603	0.3096150286388617	-0.11100190915749199
1.4757334793893293	1.061011597632843	-0.04479054760175438	-0.06608991985134344	-0.014745967289116533	0.3112101687795911	-0.1086046458797336
1.4792363636612202	1.060960755509228	-0.04369767786019963	-0.06646613123544874	-0.014283608359126593	0.31276781224238576	-0.10619140078408727
1.4827199455293096	1.0609117908935706	-0.04260546940772819	-0.06683183553538263	-0.013828886170494598	0.31428789838995413	-0.10376261442048222
1.486184759256953	1.060864652637055	-0.04151394355962414	-0.06718712792772559	-0.013381639791940072	0.3157703674368307	-0.10131872989387505
1.4896313412035986	1.0608192912726293	-0.04042311663888988	-0.06753210227050106	-0.012941704619651224	0.31721516669494765	-0.09886018263074073
1.493060219312128	1.0607756591266226	-0.0393330034068698	-0.06786684996223519	-0.012508913921240296	0.318622245815429	-0.09638740774808295
1.4964719170510172	1.0607337102285121	-0.03824361595820424	-0.06819146031709171	-0.012083098488783944	0.3199915583254667	-0.0939008373423028
1.4998669538589868	1.060693400272219	-0.037154963705478466	-0.06850602056530682	-0.011664086747769434	0.32132306160458046	-0.09140090019617238
1.5032458468603636	1.0606546865646616	-0.036067052949990554	-0.06881061596313673	-0.011251704708564028	0.3226167173209328	-0.08888802053123229
1.5066091021710364	1.0606175280918353	-0.034979889810620966	-0.06910532898099453	-0.010845777174154542	0.3238724879369873	-0.08636262455526386
1.5099572269258523	1.060581885347919	-0.03389347648050499	-0.06939024036377027	-0.010446126411932878	0.32509034115959584	-0.08382513161387696
1.5132907219680916	1.0605477203883507	-0.032807813703546455	-0.06966542843985506	-0.010052573185185662	0.32627024695121265	-0.08127595970415541
1.516610083700284	1.0605149967774572	-0.031722900303863086	-0.06993096926583309	-0.009664936656569716	0.3274121780814295	-0.0787155242062444
1.5199158031355746	1.0604836795671009	-0.030638733620786555	-0.07018693653292034	-0.009283034621587577	0.3285161096578027	-0.07614423873716929
1.523208365302568	1.0604537352706886	-0.02955530983256606	-0.07043340151721855	-0.008906683689031969	0.3295820188370401	-0.0735625157725493
1.5264882566031268	1.0604251317687234	-0.028472621652948175	-0.07067043360688208	-0.008535698557036713	0.3306098870359412	-0.0709707609891118
1.5297559536498833	1.0603978383826254	-0.027390662123506278	-0.07089809945149347	-0.008169893397713584	0.3315996961782782	-0.06836938215344125
1.5330119314051391	1.0603718257739307	-0.02630942205327193	-0.07111646355771861	-0.007809081030907506	0.33255143119467534	-0.0657587828821677
1.5362566611097563	1.0603470659381007	-0.025228890814256867	-0.07132558811611625	-0.007453073263078205	0.33346507919752005	-0.06313936440036524
1.539490605804352	1.060323532211603	-0.02414905795325858	-0.07152553271749341	-0.007101681467395399	0.3343406281596216	-0.060511529342649965
1.54271423160244	1.06030119916398	-0.023069909545631834	-0.07171635505458276	-0.0067547154443746895	0.3351780699051916	-0.05787567277790229
1.5459279982793672	1.0602800426467327	-0.021991431440967917	-0.07189811030580183	-0.006411984541864854	0.33597739733849996	-0.0552321899674322
1.5491323578347693	1.0602600397749589	-0.020913609869697997	-0.07207085108995098	-0.006073297875236145	0.3367386041566786	-0.052581477795245773
1.5523277638688922	1.0602411688449513	-0.019836428404162654	-0.07223462798673448	-0.005738463408987787	0.33746168706245233	-0.049923927216632406
1.55551466563398	1.0602234093542666	-0.018759870059835582	-0.07238948918625615	-0.005407288670873427	0.33814664414749335	-0.047259928308086174
1.5586935048047126	1.0602067419967458	-0.017683918500356777	-0.07253548035721552	-0.005079581151274291	0.3387934742293924	-0.04458987318949113
1.5618647253789966	1.0601911485896056	-0.016608554796351916	-0.07267264512000299	-0.004755147346637035	0.33940217887141955	-0.04191414791660351
1.565028769210856	1.0601766120842642	-0.01553375903160979	-0.07280102479974698	-0.004433793299433706	0.3399727612210709	-0.03923313635615272
1.5681860709633244	1.0601631165715002	-0.014459512123190209	-0.07292065823225102	-0.004115325171783597	0.34050522507527436	-0.03654722466431345
1.5713370639308075	1.0601506472364557	-0.01338579394957519	-0.07303158202185307	-0.003799548710730536	0.3409995759562746	-0.03385679656607654
1.5744821800354554	1.060139190345792	-0.012312583448818644	-0.07313383052634055	-0.003486269312924833	0.34145582098038424	-0.031162233524653887
1.5776218491630307	1.0601287332376057	-0.01123985894241005	-0.07322743582544802	-0.003175292151246601	0.34187396865487146	-0.028463915486622353
1.5807564965690506	1.0601192643163249	-0.010167599120950272	-0.07331242765272193	-0.0028664224861284894	0.3422540285123696	-0.02576222330820275
1.5838865479047435	1.0601107730240276	-0.009095781424041027	-0.07338883354750778	-0.002559465222109041	0.3425960117319797	-0.02305753462545691
1.5870124266705627	1.0601032498388103	-0.008024383005478168	-0.0734566787736118	-0.002254225214137335	0.34289993072119795	-0.020350226226814587
1.5901345530655322	1.0600966862664327	-0.006953381224203044	-0.0735159863061773	-0.001950507429593256	0.3431657990046612	-0.017640675248314797
1.5932533467075978	1.0600910748242003	-0.005882752806741914	-0.07356677689734516	-0.0016481167321643355	0.34339363146928037	-0.014929257010991114
1.5963692246255274	1.060086409036856	-0.004812474629653486	-0.07360906904214452	-0.0013468581261861724	0.3435834441656546	-0.012216346954272714
1.5994826055916194	1.0600826834228874	-0.0037425223242379554	-0.07364287903952552	-0.0010465363856486192	0.34373525453940207	-0.00950231705468968
1.602593904437492	1.060079893496802	-0.0026728723213929155	-0.07366822091703411	-0.0007469566507487598	0.34384908105373735	-0.0067875409663101915
1.6057035361254537	1.0600780357574857	-0.0016035005450883725	-0.07368510648996628	-0.0004479240802984246	0.34392494341890756	-0.004072390668023909
1.6088119137770895	1.0600771076854565	-0.0005343831813412595	-0.0736935453481677	-0.00014924408731000475	0.34396286250024194	-0.0013572383740757853
1.611919448770349	1.0600771077375646	0.0005345032640935315	-0.07369354487428162	0.00014927762544101632	0.34396286037078533	0.001357543358796504
1.6150265544190343	1.0600780353441397	0.0016031831410523148	-0.07368511024795292	0.0004478353737716161	0.3439249603041909	0.004071584656920341
1.6181340880344692	1.0600798912407094	0.002671833566927681	-0.07366824141794119	0.0007466659818547417	0.34384917314987024	0.006784904007897915
1.6212424593243142	1.060082677199246	0.003740477608806014	-0.07364293554878035	0.0010459631490049941	0.3437355083214141	0.009497128863981855
1.6243520824525364	1.0600863959683131	0.004809139684562222	-0.07360918757729078	0.0013459208342502796	0.343583976297189	0.012207890365431592
1.6274633685885882	1.0600910512690873	0.005877842911123239	-0.07356699026895286	0.0016467324938688082	0.3433945888765879	0.014916816650593172
1.630576732519111	1.0600966478060025	0.006946611286320536	-0.07351633414969021	0.0019485916737397807	0.34316735888009864	0.0176235384312048
1.6336925862892149	1.060103191260815	0.008015467414547634	-0.07345720759604091	0.0022516913481026224	0.342902300563428	0.020327683270588613
1.6368113436435243	1.0601106883033726	0.009084433942169517	-0.07338959678193135	0.0025562243013173658	0.3425994293910198	0.023028879267981025
1.6399334184438046	1.060119146593882	0.010153532924144502	-0.07331348571050157	0.002862382925763046	0.3422587621940865	0.025726753502501705
1.6430592314719699	1.0601285748095082	0.011222788060421974	-0.0732288560353702	0.003170359842717232	0.34188031638969746	0.02842093771631309
1.646189196575993	1.0601389826123617	0.012292219862024521	-0.07313568741685746	0.0034803464915745116	0.3414641115962019	0.031111056171750587
1.6493237327622638	1.06015038069078	0.013361849699393868	-0.07303395722709417	0.0037925342650047106	0.3410101683375546	0.0337967359175007
1.6524632629487337	1.0601627807690241	0.014431699277232972	-0.07292364054883234	0.004107114341315164	0.3405185080671065	0.03647760549755808
1.6556082073135066	1.0601761955914801	0.015501788273441336	-0.07280471040834577	0.00442427696554717	0.33998915423577003	0.03915328908599249
1.658758990056159	1.0601906389584776	0.016572136551635034	-0.072677137556345	0.004744212068280208	0.3394221313466315	0.04182341209872886
1.6619160389044259	1.0602061257389164	0.017642763893325846	-0.07254089046542005	0.005067109165243874	0.3388174649801867	0.044487600566622945
1.6650797815188472	1.0602226718659489	0.018713688681385274	-0.0723959354840558	0.005393156932600548	0.33817518251544565	0.047145477917353344
1.668250650094559	1.060240294373201	0.019784929363418725	-0.07224223664209702	0.005722543617406118	0.3374953123058745	0.04979666868234545
1.6714290745504372	1.0602590113716197	0.020856502052627533	-0.07207975598379443	0.00605545626785298	0.33677788519346724	0.05244079262727831
1.6746154928985235	1.0602788421231641	0.02192842393077379	-0.07190845306494878	0.0063920817472099085	0.33602293232765823	0.055077473242834005
1.6778103421329218	1.0602998070049132	0.02300071007354	-0.07172828541248662	0.0067326057159254145	0.3352304872400933	0.05770632997815476
1.6810140626034522	1.0603219275507525	0.02407337482695461	-0.07153920831687138	0.007077213016323592	0.3344005849712648	0.0603269817301623
1.684227099820597	1.0603452264835638	0.025146432305867175	-0.07134117471962421	0.00742608779867613	0.3335332616252375	0.06293904813389987
1.687449901400289	1.060369727714113	0.02621989526515379	-0.07113413539373674	0.007779413120105243	0.3326285552104747	0.06554214688731548
1.6906829148233966	1.0603954563408031	0.027293774256614303	-0.07091803911893445	0.008137370611271259	0.33168650644813386	0.06813589182929058
1.69392659535718	1.0604224387315047	0.028368080159636155	-0.07069283217543784	0.00850014126562359	0.3307071566089463	0.07071989917095607
1.6971813997654959	1.0604507024972325	0.02944282197949523	-0.07045845875906454	0.008867904664356165	0.3296905493743099	0.07329378226655199
1.7004477891578156	1.0604802765371641	0.03051800768567506	-0.07021486080312493	0.009240839202870358	0.3286367301068573	0.07585715375407748
1.703726226344313	1.0605111910377507	0.031593643232490615	-0.06996197818981224	0.00961912169556274	0.32754574681062376	0.0784096233420032
1.7070171812769217	1.0605434775473013	0.03266973423595241	-0.06969974835017767	0.01000292790454352	0.32641764844841187	0.08095080192275148
1.710321125460056	1.0605771689490873	0.03374628402541115	-0.069428106704732	0.010392431797107011	0.3252524868882019	0.08348029707506
1.7136385330074195	1.0606122994937701	0.03482329388668103	-0.06914698662028859	0.010787805552272068	0.32405031674912366	0.08599771381658168
1.7169698846749806	1.0606489048680494	0.03590076425870564	-0.0688563190899097	0.011189219930388706	0.3228111940695721	0.08850265755526487
1.7203156639067432	1.0606870221809839	0.03697869333130645	-0.06855603308191942	0.011596843691195353	0.3215351778375579	0.09099473096016168
1.7236763607898289	1.0607266900362744	0.03805707820477336	-0.06824605521179315	0.012010843954653247	0.3202223286268295	0.09347353681496436
1.7270524660415558	1.0607679484909944	0.039135912839105474	-0.06792631031448533	0.01243138534014216	0.3188727110521964	0.09593867346713116
1.730444477961092	1.0608108391663587	0.040215190167422574	-0.06759672083305615	0.01285863069217606	0.3174863912014505	0.09838973987692899
1.7338528953340613	1.0608554051899792	0.041294899711718	-0.06725720752417688	0.013292740059493149	0.31606343962696243	0.10082633037410922
1.73727822361511	1.0609016913024827	0.042375029435733805	-0.0669076888995216	0.013733871327693936	0.3146039290000341	0.10324803909213195
1.740720974793609	1.0609497438911684	0.043455565566122074	-0.06654808124744171	0.014182180071484257	0.3131079342214873	0.10565445973321295
1.7441816612608854	1.0609996109361126	0.044536490544179755	-0.0661782993082305	0.014637818606016184	0.31157553522946857	0.10804518122852468
1.7476608010625956	1.061051342111729	0.04561778456323268	-0.06579825578318992	0.015100936502629718	0.3100068149319993	0.11041979143772326
1.7511589155149536	1.0611049887840902	0.046699424702295225	-0.06540786163266095	0.015571680110903688	0.3084018604181693	0.11277787548704575
1.7546765339324826	1.0611606041159247	0.04778138626379298	-0.06500702559223973	0.016050193026353014	0.306760760938898	0.11511901894403484
1.7582141837731744	1.0612182429443116	0.04886363961520868	-0.06459565533847089	0.016536614577781474	0.30508361264145006	0.11744280124509075
1.7617724044056313	1.061277962032004	0.04994615429614821	-0.06417365596621002	0.017031081521793737	0.30337051228567297	0.11974880485814249
1.765351730968831	1.0613398198351922	0.0510288939635129	-0.06374093192818546	0.017533725630505967	0.3016215650756709	0.12203660474789596
1.7689527055671193	1.0614038767159701	0.05211181970155076	-0.06329738580151838	0.01804467503013461	0.2998368795371349	0.12430577582238712
1.7725758760203112	1.0614701949575216	0.05319488950550227	-0.06284291847870617	0.018564053838960887	0.29801656821123074	0.1265558921195441
1.7762217905494606	1.061538838697938	0.05427805657417624	-0.06237742990252953	0.019091981197086237	0.29616075048306345	0.12878652360530285
1.7798910014825278	1.0616098740239397	0.05536127031654415	-0.06190081869328706	0.01962857157015643	0.29426955093356183	0.13099723867429608
1.783584064981841	1.0616833689956615	0.056444476154805724	-0.06141298225898212	0.020173934489702103	0.29234309962571936	0.13318760411873978
1.7873015379990849	1.0617593936126595	0.057527614525972784	-0.06091381728721657	0.020728173870801475	0.2903815338646499	0.13535718352147288
1.7910439812703678	1.0618380198977047	0.05861062166237585	-0.0604032194485668	0.0212913882126641	0.28838499681421714	0.1375055392761756
1.7948119539753828	1.0619193218075818	0.0596934279508608	-0.05988108422746202	0.02186366954848191	0.28635364051280254	0.13963222978543668
1.798606020349596	1.0620033753928293	0.06077595975697012	-0.05934730612899349	0.022445104187541726	0.28428762250904044	0.14173681355541404
1.8024267460163914	1.0620902587425578	0.0618581382683793	-0.05880177928241952	0.02303577191221868	0.28218710794491303	0.14381884736669542
1.8062746940599783	1.0621800519092053	0.06293987831279851	-0.05824439813079559	0.023635745101804963	0.28005227188392445	0.14587788453418882
1.8101504280781584	1.0622728369868177	0.0640210891685726	-0.05767505713783846	0.024245088925844167	0.27788329780879484	0.14791347704378607
1.814054512326533	1.0623686981263412	0.06510167453711739	-0.05709365089420938	0.024863861097863305	0.27568037765212366	0.14992517603590694
1.8179875113260786	1.0624677215360911	0.06618153236913957	-0.056500074304772746	0.025492111543720324	0.27344371210656104	0.15191253202166355
1.8219499861012092	1.0625699953909016	0.06726055378486387	-0.055894223300091535	0.026129881522937975	0.2711735128590762	0.15387509347897774
1.825942490584805	1.062675609729192	0.06833862209372274	-0.055275995566524905	0.02677720275186888	0.268870004792919	0.1558124057631647
1.82996558653525	1.0627846568411334	0.06941561680294549	-0.054645288397108235	0.027434099539144743	0.2665334174484816	0.1577240189450994
1.8340198211894216	1.0628972306660993	0.07049140757641155	-0.054002002319141665	0.028100584879249275	0.2641639979644874	0.15960947760871314
1.8381057438925923	1.0630134272199045	0.07156585871701678	-0.0533460386809815	0.028776662873449127	0.2617620014873266	0.16146832954099066
1.8422238964807782	1.0631333443126316	0.07263882660907325	-0.05267730133673414	0.029462326881124965	0.25932769675475575	0.16330012187135348
1.8463748136946885	1.0632570815266382	0.07371015988123936	-0.05199569677978418	0.030157559303813506	0.256861365856456	0.16510440210348315
1.8505590250254011	1.0633847402367904	0.07477969993345675	-0.05130113402985788	0.030862331623926455	0.25436330308505223	0.16688071971895996
1.8547770519818472	1.0635164234902954	0.07584728028864095	-0.050593525269577604	0.03157660368730047	0.2518338164661095	0.16862862578829274
1.8590294059299848	1.063652235889559	0.07691272613357386	-0.04987278640923847	0.0323003230806972	0.24927322894468582	0.1703476729673611
1.8633165915773902	1.0637922836479838	0.07797585529186654	-0.049138836698319296	0.03303342548064556	0.24668187613777667	0.17203741780973925
1.8676391028672379	1.0639366744004908	0.07903647729621774	-0.04839159961563062	0.033775833727660735	0.24406010860767094	0.17369741997599994
1.8719974246701163	1.0640855171917158	0.08009439393055225	-0.04763100277931241	0.03452745790045128	0.2414082906100189	0.1753272438130952
1.8763920279716697	1.0642389222377937	0.08114939819878701	-0.046856978985512734	0.035288194287526345	0.2387268027524438	0.17692645747643004
1.8808233748803591	1.0643970010155912	0.08220127569517081	-0.04606946553422157	0.03605792606946295	0.2360160386410182	0.17849463574377625
1.8852919126012007	1.0645598659637905	0.08324980332579794	-0.045268405487652284	0.036836522114596155	0.23327640820943862	0.180031358761595
1.8897980760122022	1.0647276304747422	0.08429475011824275	-0.04445374741572767	0.03762383728333703	0.23050833576432742	0.1815362139520857
1.894342290111274	1.0649004088884353	0.08533587796582247	-0.04362544513381801	0.03841971274181937	0.22771225804807876	0.18300879769143655
1.8989249629605285	1.0650783161207	0.08637294019933248	-0.04278345916442249	0.039223974635581145	0.22488862811098756	0.18444871386889272
1.9035464917600529	1.0652614677781689	0.08740568319937614	-0.04192775581159169	0.04003643508447642	0.2220379110773557	0.1858555767560894
1.9082072590389794	1.0654499798940467	0.08843384574516837	-0.04105830802532407	0.040856891474166074	0.21916058595560764	0.18722901061415417
1.9129076347043161	1.0656439688846333	0.089457159700948	-0.04017509518455428	0.04168512680144395	0.2162571438106908	0.18856865112161353
1.9176479741168146	1.0658435513423274	0.09047534982449504	-0.03927810360895976	0.0425209093482778	0.21332808835942424	0.18987414556321036
1.9224286210433195	1.0660488440258424	0.09148813464017626	-0.03836732614474802	0.043363993242344814	0.21037393352990844	0.19114515435601134
1.9272499060336878	1.0662599636585803	0.09249522631523985	-0.03744276259909612	0.04421411823849334	0.20739520382742072	0.19238135120773142
1.9321121462266575	1.0664770267789094	0.0934963308609466	-0.0365044199014479	0.045071009778760135	0.2043924338018968	0.19358242366546158
1.9370156504330218	1.0667001498276674	0.0944911494037098	-0.03555231122929683	0.04593438000831925	0.2013661642461222	0.19474807485577111
1.941960713111248	1.0669294487382763	0.09547937716398754	-0.03458645726595832	0.04680392685872218	0.19831694524830615	0.195878022407327
1.9469476254262281	1.067165039306323	0.09646070588315263	-0.033606884126430335	0.0476793361604353	0.1952453287058916	0.19697200132813145
1.951976661685723	1.0674070364181556	0.09743482131719962	-0.03261362607922825	0.048560279447664556	0.19215187602719092	0.19802976116571652
1.9570480949755906	1.0676555546484487	0.09840140650306292	-0.031606722535546306	0.04944641691166044	0.1890371478522287	0.19905106960606472
1.9621621904488507	1.067910707812918	0.09936014058020953	-0.030586219404986903	0.05033739644447918	0.1859017075636597	0.20003571098779432
1.9673192028091357	1.0681726086975996	0.10031069850433932	-0.02955216964402345	0.0512328534459134	0.18274612221119477	0.20098348588828824
1.9725193874500282	1.068441369483856	0.10125275326171787	-0.028504631055154734	0.052132413015980116	0.17957095510425966	0.20189421313307568
1.9777629928488043	1.0687171012369876	0.10218597456480234	-0.0274436678213624	0.05303568889424946	0.1763767699243242	0.2027677281516846
1.9830502677668744	1.068999914150359	0.10311003025627989	-0.02636934906305495	0.05394228497649862	0.17316412581555055	0.20360388397263973
1.988381456497308	1.0692899171710846	0.10402458554224038	-0.02528174979862727	0.054851794772711036	0.16993357980637325	0.20440255008567712
1.993756806230112	1.0695872182737804	0.10492930433576905	-0.024180949439704995	0.05576380294827542	0.16668568190604457	0.2051636131830767
1.999176563735988	1.0698919241675562	0.10582384870990127	-0.023067032450188762	0.056677885032863154	0.1634209767396674	0.2058869761359495
2.0046409761733472	1.0702041402208247	0.1067078790735753	-0.021940088168085632	0.05759360784111354	0.16014000271384168	0.2065725576178025
2.0101502945046934	1.0705239705417493	0.10758105473922537	-0.020800210082670217	0.05851053032401003	0.15684328967083813	0.20722029197140585
2.0157047690091945	1.0708515176063915	0.10844303320725242	-0.019647496741584364	0.0594282030958145	0.15353136132961048	0.20783012806799758
2.0213046602218383	1.0711868827917428	0.10929347185482158	-0.01848204946028447	0.0603461705129041	0.15020472856177564	0.20840202988417147
2.0269502261140646	1.0715301655121259	0.11013202591486922	-0.01730397495992669	0.06126396881729115	0.14686389688845256	0.20893597441871298
2.0326417299042565	1.0718814635664706	0.11095834967032804	-0.016113383728687338	0.06218112769145503	0.14350936170633555	0.2094319519096413
2.0383794423339117	1.0722408731780428	0.11177209671441474	-0.014910389521887245	0.06309717086475625	0.14014160690432645	0.20988996527969933
2.0441636369708474	1.0726084885989382	0.1125729192092004	-0.013695110326101833	0.0640116155952449	0.13676110762210048	0.21031002900840912
2.0499945926537335	1.0729844021510204	0.11336046819011546	-0.012467667834065947	0.06492397330090952	0.13336832883098518	0.2106921686565317
2.055872589843538	1.0733687038776778	0.11413439302764526	-0.011228188202470036	0.06583374922340875	0.12996372751100363	0.21103641995791683
2.0617979142682294	1.073761481660967	0.11489434188554513	-0.009976801278650282	0.06674044323323447	0.12654775061048087	0.211342828422912
2.0677708575349265	1.0741628211519956	0.1156399617303845	-0.008713640464708083	0.06764355013471526	0.12312083483498834	0.21161144867465043
2.0737917088101567	1.0745728050907912	0.1163708972587269	-0.007438844476662706	0.06854255863119786	0.11968341156796328	0.21184234346069258
2.079860763330716	1.0749915137484882	0.11708679195214619	-0.006152555548707048	0.06943695284411303	0.11623590214415548	0.212035583483499
2.085978316986152	1.0754190244342532	0.11778728738576943	-0.00485492058450858	0.07032621171666298	0.1127787211503904	0.21219124659848312
2.0921446635818612	1.075855411162585	0.11847202294237973	-0.0035460917476076714	0.07120980885813576	0.10931227815744435	0.21230941727467428
2.0983600973997243	1.0763007446867197	0.11914063614511478	-0.0022262259293804438	0.07208721316169643	0.10583697647431115	0.21239018621733335
2.104624912515236	1.0767550923076894	0.11979276260605749	-0.0008954849052684932	0.0729578889391821	0.10235321377195236	0.21243364989066446
2.1109393890170427	1.0772185167116677	0.12042803469554059	0.00044596172511788754	0.07382129428508749	0.098861389940871	0.2124399101003018
2.1173038182295603	1.0776910776479964	0.12104608422174463	0.0017979418839938071	0.07467688482725254	0.09536189332635736	0.21240907376243956
2.1237185123909157	1.0781728325619897	0.12164654315497828	0.00316028305689376	0.07552411508994648	0.09185509593392732	0.21234125201066092
2.130183744401168	1.078663831933889	0.12222903797088296	0.0045327994789400436	0.0763624307201185	0.08834138674127781	0.2122365603354132
2.136699768767824	1.079164120581818	0.12279319215354446	0.005915296580967586	0.07719127182070383	0.08482116013027892	0.21209511875964718
2.1432668283581484	1.0796737379650192	0.1233386271076998	0.007307572425826969	0.0780100742400262	0.0812948123302091	0.21191705171422762
2.1498851500048706	1.0801927176433426	0.12386496206502716	0.008709416784906089	0.07881826941932593	0.07776274393609474	0.21170248807587538
2.156554945076932	1.0807210871123416	0.1243718144556302	0.010120611276020017	0.07961528490097315	0.07422535972746765	0.21145156113779995
2.163276403635943	1.0812588671277121	0.12485879981779005	0.011540928153049494	0.08040054409387878	0.07068307187937542	0.21116440884385038
2.1700497037328033	1.081806072234228	0.12532553285226522	0.012970132305884344	0.08117346784812945	0.06713629516327715	0.21084117342900605
2.1768749926015016	1.0823627090386025	0.12577162649569526	0.01440797733505736	0.08193347279405923	0.06358545691884981	0.21048200232093392
2.183752399337515	1.0829287770039455	0.12619669328864036	0.015854208290208394	0.08267997337644772	0.06003099043188755	0.21008704769534545
2.190682020815934	1.083504267074734	0.12660034496620673	0.017308558780070968	0.08341238089531773	0.05647334227137365	0.20965646737532107
2.1976639257929307	1.0840891617757258	0.12698219331532296	0.01877075193344656	0.0841301046417015	0.05291297010079091	0.2091904248546303
2.204698154751444	1.0846834349755834	0.12734185073844065	0.020240500474893033	0.08483255255612766	0.04935034272646597	0.20868908949840548
2.2117847143094047	1.085287051193036	0.12767893057529428	0.021717505681933643	0.08551913138188827	0.04578594287204501	0.20815263715330531
2.2189235731684693	1.0858999650221717	0.12799304761281446	0.02320145669398619	0.08618924707227396	0.04222026907153441	0.20758125075834108
2.2261146637237164	1.0865221210443532	0.1282838189038394	0.02469203102322298	0.08684230579001372	0.038653834680098455	0.20697512054612754
2.2333578833491012	1.0871534537305994	0.12855086454293083	0.026188895009759454	0.08747771486195367	0.03508716707764226	0.2063344442072401
2.2406530825105597	1.0877938862013736	0.12879380800194318	0.027691701578969545	0.0880948826269078	0.03152081331489868	0.20565942824611277
2.2480000781104534	1.0884433311950188	0.12901227742724874	0.02920009323601159	0.08869322053397996	0.027955333303373492	0.20495028711438745
2.2553986377763025	1.0891016895063454	0.12920590594417983	0.030713699088753266	0.08927214277087515	0.02439130723185564	0.20420724497603668
2.2628484827375415	1.0897688500569436	0.1293743326853785	0.032232135739496286	0.08983106756785492	0.020829333786133566	0.20343053584225895
2.270349297770472	1.0904446906336898	0.12951720387960955	0.03375500961673327	0.09036941895276551	0.017270025081947082	0.20262040283422592
2.2779007165745035	1.0911290764453672	0.12963417339055983	0.035281914319230875	0.09088662667589997	0.013714013330686604	0.20177709999101423
2.285502329459346	1.0918218606925016	0.12972490379288187	0.03681243253405663	0.09138212784657743	0.010161946793249313	0.20090089176508746
2.2931536768462912	1.0925228838794006	0.129789067187977	0.038346135097265796	0.09185536756905281	0.0066144924412415915	0.19999205403858686
2.3008542575494557	1.0932319744946246	0.12982634620007807	0.0398825830507294	0.09230580055209628	0.0030723316917986056	0.1990508734229029
2.308603527471245	1.0939489488485055	0.1298364347963794	0.04142132777210031	0.09273289204130236	-0.0004638393335118073	0.19807764758884944
2.3164008985013744	1.094673610949066	0.1298190391290324	0.042961911168579336	0.09313611878710802	-0.003993309685342223	0.19707268558262855
2.324246689687402	1.0954058414508148	0.12977387123753886	0.04450405257330342	0.09351501438844677	-0.007515779282379101	0.19603618083341356
2.3321407284134406	1.096145468057296	0.1297006486075508	0.04604737139024487	0.0938690936018292	-0.011030721470434816	0.19496838785519904
2.3400822468924773	1.0968922548443727	0.12959910443993686	0.047591369656756	0.09419785686534296	-0.014537346163064296	0.19386964435100482
2.3480704325676736	1.097645953380332	0.12946898824241002	0.04913554156914269	0.09450082076747642	-0.018034850482775637	0.19274030127690459
2.3561044472069668	1.0984063046428754	0.12931006625460964	0.05067937765925791	0.09477751972913177	-0.02152242752667661	0.19158072014976385
2.3641834260058476	1.0991730390928773	0.1291221219624789	0.05222236504307169	0.09502750668938724	-0.024999266160599935	0.19039127299019276
2.3723064671751515	1.0999458758611498	0.12890495689206533	0.05376398588136197	0.09525035354998818	-0.028464546814720507	0.1891723437314876
2.380472661115792	1.1007245257223335	0.12865839034457774	0.055303723363352215	0.0954456527005182	-0.03191745420280839	0.18792432370470388
2.3886810672714085	1.1015086891207169	0.12838226036553535	0.056841057710869294	0.09561301693509926	-0.03535716757913599	0.1866476148620259
2.396930733662638	1.1022980582766209	0.1280764235256934	0.058375470271426574	0.0957520804843231	-0.03878286918864709	0.18534262658220915
2.4052206959686746	1.1030923173677418	0.12774075515109984	0.05990644369817345	0.0958624993779159	-0.042193743922101665	0.18400977549455477
2.413549979068555	1.1038911429601577	0.12737514944932288	0.06143346258476376	0.09594395182667158	-0.04558898001549662	0.18264948493285946
2.421917603521889	1.104694204928188	0.12697951935156288	0.06295601498115648	0.09599613857375575	-0.04896777172508569	0.18126218356101886
2.430322585461404	1.1055011667557342	0.1265537965578091	0.06447359266726232	0.09601878308219636	-0.05232931925661056	0.17984830504117
2.4387639478152017	1.1063116869353353	0.12609793094378338	0.06598569344390277	0.09601163167521654	-0.055672833187988456	0.17840828578124177
2.447240712727626	1.1071254185698052	0.12561189084342161	0.06749181999343322	0.09597445353458432	-0.058997531318531325	0.1769425658230785
2.455751930341698	1.1079420124682633	0.125095661209495	0.06899148517874513	0.09590704048898942	-0.06230264976776634	0.1754515834521467
2.464296635911571	1.1087611133655562	0.1245492458986613	0.07048420460841713	0.09580920712197898	-0.06558742601226611	0.17393578224344605
2.4728738706393205	1.1095823622651646	0.12397266640888946	0.07196950056742911	0.09568079070449229	-0.06885110707284943	0.17239560719102004
2.481482687955026	1.1104053973841266	0.12336596124764201	0.07344690326494473	0.0955216509645146	-0.07209295178342694	0.17083150324477475
2.4901221532189175	1.1112298544660646	0.12272918566733687	0.07491595090086892	0.09533166986513508	-0.07531223049482498	0.16924391500890834
2.4987913529677797	1.1120553680013117	0.12206241065264385	0.07637619132509851	0.09511075111478257	-0.07850822830543097	0.16763328468748434
2.507489382682099	1.1128815703941377	0.12136572348175421	0.07782718003086053	0.09485882013066671	-0.08168024029981286	0.16600005399990042
2.516215368579716	1.1137080943626174	0.12063922563140062	0.07926848384907487	0.09457582308317133	-0.08482757930240485	0.16434465977852775
2.5249684331916136	1.1145345699972469	0.11988303521285971	0.08069967527043401	0.09426172759144788	-0.08794956318564921	0.16266754016481239
2.533747734783994	1.1153606288146496	0.11909728332753412	0.08212033899035077	0.09391652109060203	-0.09104552891668727	0.1609691268622652
2.542552447664682	1.1161859021966254	0.11828211525053846	0.08353006862949086	0.09354021100534288	-0.09411482517725492	0.15924984857076754
2.551381768424464	1.1170100222779877	0.11743768946027491	0.08492846772923174	0.09313282408083567	-0.09715681435636435	0.157510129526764
2.5602349039269723	1.117832621120248	0.11656417838214674	0.08631514782940974	0.09269440651450962	-0.10017086822644061	0.1557503916410537
2.5691110945266264	1.1186533331588635	0.1156617657150821	0.08768973208771318	0.0922250224027434	-0.10315637570248594	0.15397104968657657
2.578009590440824	1.1194717932799647	0.11473064831395	0.08905185151305708	0.09172475442772136	-0.10611273457190451	0.15217251577735702
2.586929674909808	1.1202876392241583	0.11377103339246646	0.09040114847819529	0.09119370215075141	-0.10903935907107742	0.15035519452906998
2.595870646337359	1.1211005101903333	0.11278313991229123	0.09173727387897175	0.09063198248748883	-0.111935673691642	0.1485194864663578
2.6048318202530614	1.1219100472724812	0.11176719801163139	0.09305988738716611	0.09003972919208574	-0.11480111373509906	0.1466657875000869
2.613812530262927	1.1227158937915465	0.11072344851963611	0.09436865752785394	0.08941709237168927	-0.11763512550811164	0.14479448860959565
2.622812139815073	1.1235176965752636	0.10965214115359076	0.09566326328429808	0.08876423717873592	-0.12043716984395243	0.14290597325048934
2.631830033625483	1.1243151053893339	0.1085535350286513	0.09694339269318486	0.08808134385073121	-0.12320671912537268	0.14100061898465455
2.640865598952661	1.1251077715040774	0.10742790059496858	0.09820874011708221	0.08736860873275439	-0.12594325147431784	0.13907880136388212
2.6499182545275652	1.1258953504621505	0.10627551575214451	0.09945901026275791	0.08662624166886115	-0.12864625955205913	0.1371408877431747
2.6589874413382146	1.1266775014349963	0.10509666650455869	0.10069391670097906	0.0858544661572455	-0.13131524747501092	0.13518723910687677
2.6680726056083413	1.1274538859444245	0.10389164881803357	0.10191317944602542	0.08505352038111183	-0.13394972572022054	0.13321821367766765
2.677173215926047	1.1282241695339932	0.10266076608455378	0.10311652721269722	0.08422365538530448	-0.13654921615427845	0.13123416319757258
2.686288760895287	1.1289880217245567	0.10140432903001953	0.10430369694802095	0.08336513480570877	-0.13911325118104723	0.1292354333654099
2.695418736647011	1.129745115134621	0.10012265710021608	0.10547443209488214	0.08247823564451189	-0.14164137016331024	0.12722236654148356
2.704562665164506	1.130495127172251	0.09881607559750531	0.10662848485975027	0.08156324613886225	-0.14413312450165122	0.12519529769830123
2.7137200729154807	1.1312377384181356	0.09748491836490418	0.10776561336481573	0.08062046745473483	-0.1465880716741243	0.12315455911402322
2.7228905041800884	1.131972633883839	0.09612952561933222	0.10888558325878907	0.07965021203163522	-0.14900577891146352	0.12110047742753137
2.732073516177211	1.1326995027547462	0.09475024434742066	0.10998816699386746	0.07865280370236133	-0.1513858218387382	0.11903337471207
2.741268674352611	1.1334180381661214	0.0933474287500036	0.11107314317803836	0.07762857787894907	-0.15372778328549808	0.11695356954790759
2.7504755669071512	1.1341279384748164	0.09192143775220553	0.11214029819315574	0.07657787959497322	-0.15603125699104398	0.11486137374454483
2.759693777930622	1.134828905306228	0.0904726388686544	0.11318942295974448	0.07550106620421812	-0.1582958408373656	0.11275709844452782
2.768922913451182	1.1355206457046025	0.08900140394198504	0.11422031589272398	0.07439850412035079	-0.16052114344821733	0.11064104823429713
2.778162579756972	1.1362028706091594	0.08750811229836758	0.11523278034552314	0.07327057103134514	-0.1627067788932619	0.10851352611172035
2.7874123956940773	1.1368752959196644	0.08599314858963379	0.11622662594221138	0.07211765417498268	-0.16485236978617906	0.10637483070940554
2.796671987614018	1.1375376422416332	0.08445690337263062	0.11720166794201511	0.07094015065200873	-0.16695754613649824	0.10422525748273265
2.805941000469921	1.1381896357869163	0.08289977102499589	0.1181577283149254	0.06973846570276471	-0.1690219478962478	0.1020650961555303
2.815219075629102	1.1388310069069636	0.08132215321962359	0.11909463334622872	0.06851301525852288	-0.17104522001197126	0.09989463590768653
2.8245058500407585	1.1394614902194924	0.0797244589753681	0.12001221361467683	0.06726422591798814	-0.1730270125995874	0.09771416565566013
2.8338009878801853	1.1400808268832252	0.07810709902888358	0.1209103070839518	0.0659925304464959	-0.17496698784344902	0.09552396666670884
2.8431041497323384	1.1406887625844273	0.0764704908864638	0.12178875594752898	0.0646983715944042	-0.17686481340364874	0.09332431980931143
2.852414994144076	1.1412850478063867	0.07481505844739483	0.12264740682695227	0.0633822017291363	-0.17872016306226265	0.09111550526209272
2.861733188437502	1.1418694386593073	0.07314122993246587	0.12348611177281668	0.06204448109929966	-0.18053271910272028	0.088897800003542
2.8710584181586993	1.1424416975368434	0.07144943594143528	0.12430472900284714	0.060685676153985776	-0.1823021741207668	0.08667147557646682
2.880390350667795	1.143001590968859	0.06974011585399333	0.1251031196395472	0.05930626457130306	-0.18402822418536469	0.08443680680955346
2.8897286686633925	1.1435488918209216	0.06801371161910567	0.12588115068332165	0.0579067301866367	-0.1857105754732694	0.0821940638726083
2.899073054019606	1.1440833784038738	0.06627067050831684	0.12663869356247184	0.056487565099131276	-0.18734894134070482	0.07994351617175886
2.908423196140824	1.1446048350647908	0.06451144339796677	0.1273756248046102	0.05504926817644899	-0.18894304397752612	0.07768543038030845
2.917778770479913	1.145113051102807	0.06273648865356918	0.1280918243438891	0.05359234813392423	-0.19049261094384226	0.07542007566882714
2.9271394747580657	1.1456078228768485	0.06094626513145078	0.12878717834060083	0.052117317704692884	-0.19199738146430084	0.07314771498794775
2.936505005714306	1.1460889525785716	0.059141236355626126	0.12946157729186647	0.050624696939423085	-0.1934571025323977	0.07086861070630043
2.9458750464061687	1.14655624772476	0.0573218728479338	0.13011491518209395	0.04911501504933666	-0.19487152725682197	0.0685830277545917
2.9552493001760594	1.147009522983502	0.05548864540124329	0.1307470919012308	0.04758880473427557	-0.19624042027779232	0.06629122538669734
2.96462744907223	1.1474485982071323	0.05364203299584188	0.13135801036107567	0.04604660865048097	-0.19756355170105436	0.06399346735642028
2.974009198594402	1.1478733006857207	0.05178251388081023	0.13194757950931202	0.04448897187920615	-0.19884070379668808	0.06169001100691682
2.98339424693488	1.1482834637390542	0.04991057141389135	0.13251571224137945	0.04291644667808813	-0.20007166664501735	0.05938111481508175
2.9927822903421695	1.1486789270853586	0.04802669286383782	0.13306232579838756	0.04132959138252845	-0.20125623916001498	0.057067037113842804
3.002173026175303	1.1490595370644556	0.04613136863602909	0.13358734196400382	0.03972896964730272	-0.202394229672726	0.05474803536641598
3.011566159699987	1.1494251469703818	0.04422509071300564	0.13409068741449265	0.03811514901266946	-0.20348545684184968	0.05242436450350585
3.0209613899771988	1.1497756165505295	0.04230835532719579	0.13457229292576725	0.036488703048036364	-0.2045297480809903	0.05009628042710496
3.030358417220805	1.1501108123861816	0.04038166130908353	0.13503209380225978	0.0348502098455129	-0.2055269406283801	0.04776403821462975
3.0397569527282458	1.150430608282624	0.038445507855785495	0.13547003031933308	0.03320025000002873	-0.2064768826412222	0.04542788966301765
3.049156692232646	1.1507348844022403	0.03650039983042186	0.13588604644948674	0.03153941100421501	-0.20737943056146185	0.043088089922022225
3.0585573462363786	1.1510235283607826	0.03454684133882009	0.1362800912837119	0.029868281658232004	-0.20823445232133378	0.04074488996884377
3.0679586216430974	1.1512964346430574	0.03258533932717431	0.13665211815587916	0.02818745501385529	-0.20904182556055073	0.03839854118255634
3.0773602192910356	1.1515535046197896	0.03061640393633548	0.137002084597931	0.026497528565753676	-0.20980143763887932	0.03604929597735512
3.0867618568263206	1.1517946472142315	0.028640543528238162	0.13732995318329103	0.02479909986124281	-0.21051318757070223	0.033697402094771275
3.096163240628319	1.1520197781544437	0.026658270374605983	0.13763569044986257	0.02309277125776739	-0.21117698378497934	0.03134310962271925
3.1055640921238705	1.1522288206707285	0.02467009494113137	0.1379192677952754	0.021379144885912735	-0.21179274615970764	0.028986664417643675
3.1149641163713255	1.1524217047833965	0.02267653233246766	0.1381806604622193	0.019658828075414112	-0.2123604039034111	0.02662831597806444
3.1243630323231035	1.1525983680161795	0.020678095714959346	0.1384198484643938	0.01793242756461157	-0.21287989764361795	0.024268309865056778
3.1337605667515716	1.152758755203568	0.018675297393636985	0.13863681628737567	0.01620055029535516	-0.21335117884891008	0.02190688921851696
3.14315642538728	1.152902818026327	0.01666865478540225	0.13883155222925875	0.014463808455791155	-0.21377420846132697	0.01954430201371733
3.1525503387984997	1.1530305157945746	0.014658680456440028	0.13900404943393138	0.012722810740058458	-0.21414895919881968	0.01718078953334989
3.1619420266409093	1.153141814851339	0.012645889561680865	0.1391543050636549	0.010978168657566505	-0.21447541380931118	0.01481659535274516
3.1713312235608795	1.153236688914426	0.01063079412127325	0.1392823207456671	0.00923049145099281	-0.21475356608556753	0.012451958823141603
3.180717652105162	1.153315118746039	0.008613908645974309	0.13938810211610034	0.007480390847985966	-0.21498341991225786	0.01008712189126322
3.1901010424627	1.1533770923706614	0.006595745726202723	0.1394716591092587	0.005728477113680298	-0.21516498992575997	0.007722324129258361
3.1994811385014454	1.1534226050268368	0.004576814547242586	0.13953300589272352	0.0039753576354547415	-0.2152983013978452	0.005357801209839572
3.208857668202968	1.153451658971945	0.002557627075181672	0.13957216060963068	0.002221642171412545	-0.21538338969365406	0.0029937923583525164
3.2182303711857494	1.1534642636205696	0.0005386919614973722	0.13958914557568142	0.00046793743684304554	-0.21542030071125198	0.000630533415763163
3.220731013433155	1.1534648486937287	4.255101045819165e-13	0.1395899339452633	-3.0362590696872416e-12	-0.21542201397003644	-2.0505743370674567e-12
