# Supplementary material for: Multi-orbit lunar GNSS constellation design with distant retrograde orbit and Halo orbit combination
Source: Sci Rep. 2023 Jun 22;13:10158. doi: 10.1038/s41598-023-37348-x (PMC10287729; doi:10.1038/s41598-023-37348-x)
Supplement: Supplementary file 1 — Supplementary Information. [file 41598_2023_37348_MOESM1_ESM.zip › supplement materials of the manuscript/Figure 3/Halo Orbit/L2S/1078.csv]

Time (TU)	X (LU)	Y (LU)	Z (LU)	VX (LU/TU)	VY (LU/TU)	VZ (LU/TU)
0	1.1648780946517576	0	-0.11145303634437023	-2.5195417038199315e-15	-0.20191923237095796	7.281829253109013e-16
0.004125111334147352	1.164876584522895	-0.0008329329758461919	-0.11145121088630758	-0.0007321596996247619	-0.20191462290775103	0.0008850452968163959
0.013428279804708166	1.1648620932015785	-0.002711209318680025	-0.111433692859304	-0.0023831005517215976	-0.2018703886312849	0.0028809591492058606
0.022734714022902364	1.1648322331846666	-0.004589515024783851	-0.11139759172017354	-0.004033780094184949	-0.2017792334283361	0.0048772969878838855
0.03204425985821653	1.1647869997148883	-0.006467381585079762	-0.11134289243769135	-0.005683587313799204	-0.2016411250965684	0.006873833580440969
0.0413566825975137	1.1647263950874003	-0.008344323620869759	-0.11126958371507147	-0.007331896304982833	-0.20145604382187648	0.008870326006641567
0.05067174607734003	1.1646504286136126	-0.010219855042389753	-0.11117765794103304	-0.008978080641570726	-0.20122398204416114	0.010866530659181773
0.05998920579368833	1.164559116711596	-0.012093487846077115	-0.11106711129874877	-0.01062151249159294	-0.2009449447139963	0.012862201791385364
0.06930882907891842	1.1644524827278258	-0.013964736356608744	-0.1109379435543377	-0.012261566508676283	-0.2006189487326804	0.014857095862630551
0.07863036540703161	1.164330557248927	-0.015833111443018497	-0.11079015844345963	-0.013897614930401227	-0.20024602389421564	0.01685096520259596
0.08795357103633664	1.164193377856472	-0.01769812565913594	-0.11062376338843152	-0.015529032257437094	-0.19982621212970864	0.018843563312231446
0.09727819442819932	1.1640409893083437	-0.019559290507601267	-0.11043876973701278	-0.01715519302859227	-0.19935956806058555	0.020834641767753445
0.1066039722201391	1.1638734436596	-0.021416115842264632	-0.1102351929336886	-0.018775471478249844	-0.1988461593731891	0.022823949391655912
0.11593066754210507	1.1636907995536288	-0.02326811768504881	-0.11001305168735795	-0.02038924852813627	-0.1982860646549225	0.02481124044816588
0.12525801694134284	1.1634931231482395	-0.02511480784466236	-0.10977236913039658	-0.02199590289778473	-0.1976793762449489	0.02679626334235225
0.13458575930748667	1.163280487614436	-0.026955699880134867	-0.1095131722493169	-0.023594816484931135	-0.19702619871782898	0.02877876681814783
0.14391363949653962	1.1630529729885966	-0.028790309993173425	-0.10923549174823848	-0.025185375304382116	-0.19632664845210782	0.03075850074369733
0.1532414100194794	1.162810666037653	-0.030618157522980364	-0.1089393619319907	-0.026766970073342142	-0.19558085324164426	0.03273521647760765
0.1625687996529673	1.1625536610419323	-0.03243875898440711	-0.10862482171678041	-0.028338991220366212	-0.19478895473869426	0.03470866023574203
0.17189555913565518	1.162282058563848	-0.03425163720804445	-0.10829191318410009	-0.029900836958675497	-0.19395110470257854	0.03667858279132022
0.18122141400235972	1.1619959667037674	-0.03605631232415764	-0.10794068318212327	-0.03145190566670056	-0.19306746891455934	0.03864472951325554
0.19054611615772013	1.1616954995331374	-0.03785231196446407	-0.10757118147336561	-0.03299160483565221	-0.1921382223927947	0.04060685126983136
0.1998694006102313	1.161380778319819	-0.039639163047818546	-0.10718346231100435	-0.03451934415791461	-0.19116355322879874	0.04256469530831836
0.20919101264093876	1.161051930609079	-0.04141639720347317	-0.10677758338763552	-0.03603454033841752	-0.19014365980660233	0.04451801098650196
0.2185106799857741	1.1607090911162121	-0.043183545633383134	-0.10635360701954595	-0.0375366128641085	-0.1890787536358124	0.0464665439462936
0.227828151200522	1.1603524002825958	-0.044940146590906845	-0.10591159845150694	-0.039024990526985145	-0.18796905494295338	0.0484100441538457
0.23714317228406065	1.1599820049850194	-0.0466857410689918	-0.10545162682194718	-0.040499107884350835	-0.1868147949427452	0.050348260992212034
0.24645548256726985	1.1595980586417125	-0.04841987221618393	-0.10497376539297672	-0.041958404920744465	-0.1856162162534303	0.052280942414647195
0.25576483400905514	1.1592007203335333	-0.05014208909815526	-0.1044780905582651	-0.04340233035835317	-0.18437357024147785	0.05420783894871638
0.26507096446024325	1.1587901558179772	-0.051851941884190844	-0.10396468321105318	-0.044830337747954925	-0.18308712028055332	0.05612869814441973
0.2743736265599774	1.1583665361963058	-0.053548987347657714	-0.10343362719078443	-0.04624189021566926	-0.18175713768027435	0.05804327054625822
0.2836725629055993	1.1579300388909701	-0.05523278444338615	-0.10288501061799217	-0.04763645689564773	-0.1803839048496685	0.05995130455098748
0.29296752455376185	1.1574808467045343	-0.05690289783847314	-0.10231892483322305	-0.0490135159993912	-0.17896771245271703	0.061852550204379075
0.30225826242049914	1.1570191480866905	-0.05855889647396816	-0.1017354648517598	-0.05037255373788111	-0.17750886035687433	0.0637467574075592
0.31154452822497025	1.1565451369757709	-0.060200353875337065	-0.101134729289745	-0.05171306469995831	-0.17600765725291945	0.06563367608982504
0.3208260658698082	1.1560590131366157	-0.06182684678270839	-0.10051682092486541	-0.05303455086136317	-0.17446442185562908	0.06751305444178195
0.33010262932291984	1.1555609811227954	-0.0634379584409744	-0.09988184551471847	-0.0543365243853121	-0.17287947974794315	0.06938464252079585
0.3393739791964681	1.1550512502806605	-0.06503327806884575	-0.09922991193169715	-0.0556185072739982	-0.17125316351495865	0.07124819150056311
0.3486398571386839	1.154530036041292	-0.06661239658995408	-0.0985611339587672	-0.05688002805367208	-0.1695858170130015	0.07310344849700828
0.3579000185175913	1.1539975580142934	-0.06817491240491085	-0.09787562800052878	-0.0581206265316669	-0.16787778944486823	0.07495016311474079
0.36715421580340596	1.1534540407592069	-0.06972042863822712	-0.09717351421684396	-0.059339851680307684	-0.16612943797265894	0.0767880840629205
0.3764021923284926	1.1528997140497728	-0.07124855225723495	-0.0964549170244855	-0.06053726106509054	-0.16434112874545806	0.07861695789665331
0.3856437040424314	1.1523348114509897	-0.07275889780725474	-0.09571996341443349	-0.061712423883175695	-0.16251323248893648	0.08043653328898681
0.3948784995084004	1.1517595713652853	-0.07425108419650146	-0.09496878446587433	-0.06286491852894933	-0.16064612805133144	0.08224655701948519
0.40410631525676616	1.1511742372333542	-0.07572473413654304	-0.09420151578714132	-0.06399433229715441	-0.1587402032689795	0.0840467730553669
0.4133268951924975	1.1505790561950482	-0.07717947740916628	-0.09341829594057441	-0.06510026400876118	-0.15679585082275702	0.08583692631720911
0.4225399691014714	1.1499742803246602	-0.07861494757354436	-0.09261926824170795	-0.06618232159320256	-0.15481347247671876	0.08761675845098434
0.4317452771929561	1.1493601649076188	-0.08003078595996876	-0.09180457867258765	-0.06724012522035296	-0.15279347366733512	0.08938601254816686
0.4409425364094531	1.1487369705335135	-0.08142663658698983	-0.09097437884128158	-0.06827330358667176	-0.1507362706114701	0.09114442661378466
0.45013148302699696	1.1481049601092643	-0.08280215283217295	-0.09012882220937134	-0.06928149899134697	-0.14864228072070026	0.09289174170609187
0.4593118165881925	1.1474644025431617	-0.08415698911126511	-0.08926806920829242	-0.07026436130476027	-0.14651193504256357	0.09462769120345668
0.4684832541100868	1.1468155689025021	-0.08549080918933989	-0.08839228231368135	-0.07122155419144284	-0.14434566582515457	0.09635201110206915
0.47764549277822677	1.1461587348553375	-0.08680328078337636	-0.08750162953035397	-0.07215275127792584	-0.1421439149113736	0.09806443290705255
0.4867982179783581	1.14549418000762	-0.08809407699518997	-0.08659628373767661	-0.07305763734736646	-0.13990713187954018	0.09976468516694663
0.4959411055377119	1.1448221876166655	-0.08936287684418727	-0.0856764225371889	-0.07393590885443577	-0.13763577343135086	0.10145249389080477
0.5050738270704201	1.1441430440546987	-0.09060936619102916	-0.08474222775507703	-0.07478727468636676	-0.1353303019318492	0.1031275835183959
0.5141960373231316	1.1434570396015544	-0.09183323619297476	-0.08379388677537186	-0.07561145522938434	-0.13299118847042649	0.10478967458355601
0.5233073784996971	1.1427644679973714	-0.09303418415484553	-0.08283159218993691	-0.07640818311227016	-0.13061891176608859	0.10643848453363255
0.5324074768801951	1.142065626561706	-0.09421191333347904	-0.08185554223503244	-0.07717720323489484	-0.12821395901716473	0.10807372714023974
0.5414959479106491	1.141360815661131	-0.09536613385855439	-0.08086594032855067	-0.07791827353423314	-0.12577682453820102	0.10969511344490071
0.5505723747610819	1.140650340233365	-0.09649656030939037	-0.07986299750734795	-0.07863116361466192	-0.12330801554268891	0.11130234798786867
0.5596363479652109	1.1399345065490072	-0.09760291699282864	-0.07884692817076577	-0.07931565828652691	-0.120808041449447	0.1128951359068954
0.5686874271424778	1.1392136250336233	-0.09868493341334358	-0.07781795436056582	-0.07997155485473202	-0.11827742421391249	0.11447317618621908
0.5777251452858589	1.1384880098053232	-0.09974234524839042	-0.07677630546152946	-0.08059866399442028	-0.1157166973843563	0.11603616255843202
0.5867490229347445	1.1377579773801094	-0.1007748963840912	-0.07572221669205129	-0.08119681119032922	-0.11312640219695455	0.11758378606929072
0.5957585606671486	1.1370238470892389	-0.10178233833863015	-0.0746559300397805	-0.08176583657545876	-0.11050708969465146	0.11911573385698661
0.6047532360604776	1.1362859411470405	-0.10276443028670479	-0.0735776947224223	-0.08230559516899441	-0.107859321685919	0.12063168875425329
0.6137324906897216	1.1355445855438562	-0.1037209380876331	-0.07248776888657424	-0.08281595661964193	-0.10518367475237378	0.1221313272712995
0.6226957540424103	1.1348001078909775	-0.10465163731125368	-0.07138641685177148	-0.08329680711794599	-0.10248073333180152	0.12361432379117698
0.631642430432499	1.1340528382834905	-0.10555631218974067	-0.07027391076166264	-0.0837480490408269	-0.09975109363932269	0.12508034851903016
0.6405718944818882	1.1333031094697434	-0.10643475561526021	-0.06915053126004599	-0.08416960123394045	-0.09699536520641859	0.1265290669498917
0.6494834971357016	1.1325512561297244	-0.10728677020873349	-0.06801656684935399	-0.08456139982399592	-0.09421416920479729	0.12796014107839337
0.6583765603740354	1.131797615087529	-0.10811216825859249	-0.06687231465053403	-0.08492339846733091	-0.09140814022766366	0.12937322877742943
0.6672503816550847	1.131042524694862	-0.10891077261307577	-0.06571807992593755	-0.08525556904417929	-0.08857792505727762	0.130767984767788
0.6761042224663378	1.1302863255542137	-0.10968241613730673	-0.0645541776550701	-0.08555790174196727	-0.08572418648875688	0.13214405910303983
0.6849373345066455	1.1295293580212264	-0.11042694448669362	-0.06338092917021292	-0.08583040645542932	-0.08284759506489432	0.1335011015427023
0.6937489263006226	1.1287719647816736	-0.11114421366702147	-0.06219866660070221	-0.08607311211626971	-0.0799488399824264	0.13483875667224318
0.7025381972158125	1.1280144876528135	-0.1118340933666896	-0.06100772839791508	-0.08628606819572658	-0.07702861815595233	0.13615666945368646
0.711304306914328	1.1272572699134207	-0.11249646491069716	-0.05980846345402212	-0.08646934427568213	-0.07408764438115728	0.13745448091860732
0.720046396730969	1.1265006541626938	-0.11313122344504387	-0.058601228244716426	-0.08662303104143536	-0.07112664442345484	0.1387318317679179
0.7287635890499189	1.1257449820574406	-0.11373827824260556	-0.05738638687473549	-0.08674724055621927	-0.06814635525358524	0.13998836259762956
0.7374549829394226	1.1249905943702108	-0.11431755277266309	-0.05616431164675249	-0.0868421064969691	-0.06514752659901307	0.14122371362393898
0.7461196572949657	1.1242378303924714	-0.11486898531198536	-0.05493538258239608	-0.08690778450419318	-0.06213091995820908	0.14243752552770975
0.7547566762038858	1.1234870271384585	-0.1153925296267538	-0.053699986589858625	-0.08694445245590234	-0.059097306779294485	0.14362944058829108
0.7633650937438675	1.1227385185944687	-0.11588815552009703	-0.052458516664691125	-0.08695231061473163	-0.056047466750271654	0.14479910369608698
0.7719439471208447	1.1219926359817916	-0.11635584866741261	-0.05121137274979909	-0.08693158170597504	-0.05298219019752717	0.14594616177786796
0.7804922807392634	1.1212497053321382	-0.11679561211460196	-0.04995895808434577	-0.08688251088200395	-0.04990226942953896	0.14707026736693957
0.7890091277219715	1.1205100487674777	-0.11720746533156608	-0.04870168168772654	-0.0868053656411601	-0.04680850518528634	0.14817107641960767
0.7974935151039119	1.1197739837260468	-0.11759144463350536	-0.047439957427340945	-0.08670043576041653	-0.043701704724122145	0.149248249377331
0.8059444711565313	1.1190418220111475	-0.11794760358395001	-0.04617420272435644	-0.0865680330650046	-0.040582679049832086	0.1503014524421296
0.8143610320826955	1.1183138689071757	-0.11827601322801619	-0.04490483730233237	-0.08640849104338003	-0.037452240260305726	0.151330358691561
0.8227422492197556	1.1175904222686215	-0.11857676220708298	-0.04363228181354076	-0.08622216429630779	-0.0343111986118691	0.15233464917298975
0.8310871806907089	1.1168717729682753	-0.11884995624202492	-0.04235695880525346	-0.0860094282459926	-0.03116036537861932	0.1533140120979008
0.839394908777344	1.1161582031428288	-0.11909571848366399	-0.041079289766528915	-0.08577067820742486	-0.028000546055887875	0.15426814509351874
0.8476645386436384	1.1154499860732594	-0.119314189060143	-0.03979969497034267	-0.08550632872955788	-0.02483254046973908	0.15519675513042808
0.8558952024506237	1.1147473856229777	-0.11950552475403282	-0.038518592485598975	-0.08521681274716703	-0.0216571408474657	0.15609955905790038
0.8640860600440409	1.1140506559936774	-0.11966989852711149	-0.03723639770981764	-0.08490258077625518	-0.018475131184509583	0.15697628371522906
0.8722363071813932	1.1133600408654758	-0.11980749913716852	-0.0359535217145904	-0.08456409975888393	-0.0152872836689304	0.15782666680953844
0.8803451764003803	1.1126757731951353	-0.11991853049889659	-0.03467037072456285	-0.08420185208257215	-0.012094357910899871	0.15865045692022914
0.8884119418603958	1.1119980747065754	-0.12000321105446102	-0.03338734496909226	-0.08381633438069663	-0.00889709860819677	0.1594474138701701
0.8964359178668013	1.1113271559433835	-0.12006177300706611	-0.03210483853467359	-0.08340805656980507	-0.005696235694276819	0.1602173084099983
0.9044164657943583	1.110663215644998	-0.12009446159659193	-0.030823237885320636	-0.08297754044688668	-0.002492481155775204	0.1609599226869662
0.912352996348406	1.1100064405498176	-0.12010153423930278	-0.02954292112005295	-0.08252531843393075	0.0007134723366463871	0.16167505016713254
0.9202449642839173	1.1093570058485884	-0.1200832596484104	-0.028264258461847543	-0.08205193275060343	0.003920949726826088	0.16236249485498128
0.9280963744318087	1.1087147077148505	-0.12003988488562499	-0.026986877341525328	-0.08155764401851279	0.007131141770432222	0.16302244281961484
0.9359085448330818	1.1080795614494356	-0.11997163703554149	-0.025710832185439306	-0.08104285178586342	0.010344174392418564	0.16365481688186273
0.9436811050350413	1.1074517147807075	-0.11987875266293348	-0.024436449643517762	-0.08050806433874153	0.013559489449519017	0.16425939341642032
0.951413718658862	1.1068313057551622	-0.11976147595377383	-0.02316404986245032	-0.07995379715471387	0.016776542848416266	0.16483595476392393
0.9591060819104691	1.106218462917811	-0.11962005811462512	-0.021893946513187004	-0.07938057222652549	0.019994804047148554	0.16538428888643172
0.9667579258216106	1.1056133052090371	-0.1194547567138186	-0.020626446216139134	-0.07878891712487708	0.023213757089556038	0.16590418928897857
0.9743690181061319	1.1050159419144148	-0.11926583498974501	-0.019361848035273025	-0.07817936406370744	0.026432901488491953	0.16639545486040536
0.9819391612597705	1.104426472927525	-0.11905356123546627	-0.018100443606471683	-0.07755244926195666	0.02965175151384146	0.1668578894392995
0.9894681905007747	1.1038449890322113	-0.11881820822661501	-0.016842517311086252	-0.07690871236227075	0.032869835368515087	0.16729130139597673
0.9969559736967818	1.1032715720386204	-0.11856005261925641	-0.015588346134379203	-0.07624869571716135	0.03608669517589297	0.16769550334816577
1.0044024052785674	1.102706295385634	-0.11827937458782899	-0.01433820054701617	-0.0755729442421889	0.03930188434798415	0.16807031157336377
1.0118074146139049	1.1021492236468815	-0.11797645696843015	-0.013092342976242469	-0.07488200400763552	0.0425149711510041	0.16841554619087107
1.0191709557071862	1.1016004134670432	-0.11765158509765147	-0.011851029421958927	-0.07417642252781911	0.04572553420259973	0.16873103037921675
1.0264930141808275	1.1010599131951144	-0.11730504600764455	-0.01061450818323998	-0.07345674749855974	0.0489331654157048	0.16901659045582532
1.0337735972228712	1.100527763795271	-0.11693712837859799	-0.009383021466716341	-0.0727235271804878	0.0521374655034392	0.16927205521930233
1.0410127348549658	1.1000039989069188	-0.1165481220619746	-0.008156805102257336	-0.07197730975990096	0.055338044367713855	0.169497255847289
1.0482104810692259	1.0994886449263548	-0.11613831759097348	-0.006936088287464831	-0.07121864271556727	0.058534521437130525	0.16969202575377867
1.055366907681103	1.0989817216131261	-0.11570800612295884	-0.0057210945769857165	-0.07044807297356648	0.06172652275468134	0.16985620025817114
1.062482103081217	1.098483242332294	-0.11525747918581328	-0.004512042053295037	-0.06966614661162031	0.06491368018724591	0.1699896164818942
1.069556173679741	1.097993214109882	-0.11478702826885198	-0.0033091430468320422	-0.06887340828278771	0.06809563183076547	0.17009211330674648
1.076589237743517	1.0975116382171268	-0.11429694493246524	-0.0021126051560445528	-0.06807040150480358	0.07127201898555038	0.17016353123210093
1.0835814236016859	1.0970385104347598	-0.11378752071406203	-0.0009226315321621196	-0.06725766852104419	0.07444248504724696	0.170203712407166
1.0905328737806301	1.0965738209172087	-0.11325904661169668	0.0002605798412365398	-0.06643574947970007	0.07760667708372725	0.17021250070777807
1.0974437331702906	1.096117555127252	-0.11271181378264536	0.0014368341472694674	-0.06560518350221069	0.08076424014662305	0.17018974179220223
1.104314227518769	1.0956696888633985	-0.11214610688980055	0.0026059531015762234	-0.06476649877977322	0.0839148529620094	0.1701352825595145
1.1111445479984998	1.0952301960826807	-0.1115622128534519	0.003767755300653631	-0.06392022601959116	0.0870581749850488	0.1700489712962678
1.1179348557649844	1.0947990485740218	-0.11096042096385876	0.004922057005374468	-0.06306689797895722	0.09019384783261088	0.16993065870493013
1.12468531163206	1.094376214089043	-0.11034102056295783	0.006068677202777312	-0.06220704569624796	0.09332150844693207	0.16978019823071092
1.1313960742925622	1.093961656553887	-0.10970430120276702	0.0072074373167844	-0.061341198483858536	0.09644078790998334	0.16959744648586378
1.1380673003733832	1.0935553361611872	-0.1090505526563119	0.008338161233751494	-0.060469883689563964	0.09955131111288451	0.16938226367886036
1.1446991354188751	1.0931572100031768	-0.10838006586027801	0.009460673796310038	-0.05959362765372693	0.10265269219336007	0.16913451442077632
1.1512917209721676	1.0927672317122725	-0.1076931323239978	0.01057480203327695	-0.058712954572610235	0.10574453747987782	0.16885406810354892
1.1578451791585314	1.092385352440038	-0.10699004585565983	0.011680372591581271	-0.05782838833775953	0.10882643792121757	0.16854080021516932
1.1643596275535328	1.0920115200299076	-0.10627110118439201	0.012777214297650859	-0.056940450336259926	0.11189797572467254	0.16819459247961796
1.1708351643441004	1.0916456799341783	-0.10553659572222342	0.0138651557110108	-0.0560496612193691	0.1149587170750707	0.16781533436699667
1.177271872378528	1.0912877750102146	-0.10478682936837108	0.014944025880676913	-0.05515654013029316	0.11800821374376763	0.1674029238522679
1.1836698178691534	1.0909377456288003	-0.10402210488398875	0.016013654209350196	-0.05426160462899948	0.12104600222320887	0.16695726845988218
1.1900290470311183	1.0905955298862988	-0.10324272854378481	0.01707386998714843	-0.05336537089355585	0.12407160191282966	0.16647828654339636
1.1963495930027686	1.090261063260139	-0.10244900953831207	0.018124503652124032	-0.052468352451968556	0.12708451823861533	0.16596590784811682
1.202631457964835	1.089934279581708	-0.1016412624733421	0.019165383937214002	-0.05157106240266357	0.1300842340051783	0.16542007609054662
1.2088746270688109	1.0896151103025145	-0.10081980595298735	0.02019634033099373	-0.0506740111182	0.13307021594302992	0.16484074915145977
1.2150790631479507	1.089303484793645	-0.09998496352081958	0.021217202348300376	-0.049777706631090525	0.1360419121704027	0.164227900763798
1.2212447053186635	1.088999330428656	-0.09913706414832293	0.022227799467784096	-0.04888265445088705	0.13899875156266392	0.16358152199746026
1.2273714758524725	1.088702572264449	-0.09827644156658526	0.023227962434997158	-0.04798935614907512	0.14194014715856534	0.1629016218792323
1.2334592696202287	1.0884131335824287	-0.097403435993514	0.02421752172256862	-0.047098310447943915	0.14486549127855763	0.1621882298773026
1.2395079670092022	1.0881309352914765	-0.09651839256904184	0.025196309836585617	-0.046210010864742614	0.14777416198276036	0.16144139582806594
1.2455174256771269	1.0878558963621738	-0.09562166274391067	0.026164160176875614	-0.045324946415531024	0.15066551944640855	0.1606611922052627
1.2514874865930912	1.0875879335855207	-0.09471360360880143	0.027120908228937552	-0.04444360020722292	0.1535389092771519	0.1598477147205682
1.2574179816675846	1.0873269612978869	-0.09379457686037421	0.028066392989321565	-0.0435664477624052	0.15639366668307808	0.15900108246451064
1.2633087240737455	1.087072891888352	-0.09286495038348877	0.029000455621905723	-0.04269395788642057	0.1592291123852626	0.15812144038565673
1.26915952006682	1.0868256353594505	-0.09192509650486982	0.029922941550749708	-0.04182659034744125	0.16204455895287395	0.1572089587186871
1.2749701726897336	1.0865850992851422	-0.09097539137426622	0.030833701226211326	-0.04096479474493769	0.1648393133017558	0.15626383327384988
1.2807404832946234	1.0863511888781532	-0.09001621464138573	0.031732590532096705	-0.040109009704700105	0.1676126782025153	0.15528628592844934
1.2864702530396435	1.0861238070682993	-0.08904794910419267	0.03261947117943413	-0.03925966208649796	0.17036395383362762	0.15427656502821907
1.292159289077207	1.0859028544100517	-0.08807097951322485	0.033494211808246584	-0.03841716551088168	0.17309244163581325	0.15323494481410843
1.2978074096864352	1.0856882290623069	-0.08708569145403519	0.03435668888610551	-0.03758191906679573	0.1757974476883033	0.152161724752806
1.3034144505498042	1.0854798267521246	-0.08609246993797699	0.035206787739420715	-0.036754305884324885	0.17847828664717372	0.1510572283715888
1.3089802635416372	1.0852775410379858	-0.08509169924644754	0.03604440241045855	-0.0359346928542964	0.18113428210729618	0.14992180332472557
1.3145047225287567	1.0850812633192168	-0.08408376150543426	0.03686943655385238	-0.035123429355899544	0.1837647703225823	0.14875581994293915
1.3199877315756037	1.084890882788847	-0.08306903472101326	0.03768180463451967	-0.03432084569025596	0.18636910503755066	0.14755966893789219
1.3254292206526213	1.0847062868412891	-0.0820478930516254	0.03848143122195908	-0.033527253407333396	0.18894665633941096	0.14633376154653938
1.3308291548406719	1.084527361013039	-0.08102070456796141	0.03926825225656684	-0.03274294371574591	0.19149681588965922	0.1450785266025219
1.3361875353527854	1.0843539892229124	-0.07998783046648598	0.04004221505204984	-0.0319681871621804	0.19401899820198165	0.14379440913105115
1.3415044000386898	1.0841860540264188	-0.07894962437925776	0.04080327819585313	-0.031203233449319575	0.1965126416245291	0.14248186895810075
1.3467798264423905	1.084023436787305	-0.07790643117952355	0.041551411785440306	-0.030448310951978762	0.1989772104563004	0.14114137857130105
1.352013933281697	1.0838660179016728	-0.07685858607278928	0.04228659739858434	-0.029703626532426086	0.20141219623667814	0.13977342120076092
1.3572068804365665	1.0837136770629194	-0.07580641398499888	0.04300882782374408	-0.028969365634846807	0.20381711825789858	0.13837848917973752
1.3623588683825725	1.0835662935327477	-0.07475022908136209	0.04371810669325759	-0.02824569251783497	0.20619152374529898	0.13695708240393847
1.3674701409977588	1.0834237463069485	-0.07369033360660135	0.044414448557858456	-0.027532750073027787	0.20853498950596172	0.1355097057963785
1.3725409827765573	1.0832859144329205	-0.07262701788298592	0.04509787816682845	-0.026830660488528776	0.210847120904776	0.13403686824856517
1.3775717141808326	1.0831526773534617	-0.0715605607630876	0.04576842950597499	-0.026139526203918403	0.21312754994792257	0.13253908220485713
1.382562698444482	1.083023914929375	-0.07049122769741599	0.046426146360119755	-0.025459429329598958	0.215375938495195	0.13101685988086562
1.387514330296058	1.0828995079276649	-0.06941927266346774	0.04707108045519739	-0.024790433590932512	0.21759197319588386	0.1294707148694684
1.3924270438604456	1.0827793379911765	-0.06834493604872634	0.04770329214167109	-0.02413258367897381	0.21977536902637013	0.12790115801878849
1.3973013051641017	1.0826632879911435	-0.06726844586489422	0.048322849044510965	-0.023485906729368358	0.22192586581910895	0.12630869803711972
1.4021376047007623	1.0825512423391142	-0.06619001906447354	0.04892982477806021	-0.02285041377236882	0.22404322486984785	0.12469384239209101
1.4069364674670182	1.082443086873399	-0.0651098590172808	0.049524299871663055	-0.022226098892562163	0.22612723317131764	0.12305709250300095
1.411698436617766	1.082338709344585	-0.06402815889684965	0.050106359383927164	-0.021612941872055667	0.22817769603724594	0.12139894778132548
1.4164240877791971	1.0822379991883138	-0.06294509822675438	0.05067609434033755	-0.02101090683896198	0.2301944430345279	0.11971989937183926
1.421114011015152	1.0821408480026513	-0.06186084677812398	0.05123359920144019	-0.020419945104666777	0.23217731989542928	0.11802043512801395
1.4257688165122475	1.0820471494832558	-0.06077556314363005	0.051778972265807015	-0.019839994926522834	0.23412619066934365	0.11630103651715885
1.4303891296468498	1.0819567995768773	-0.05968939576223898	0.052312314793393405	-0.019270982628771277	0.23604093529447617	0.11456217933148807
1.4349755888248352	1.081869696560022	-0.058602483352693205	0.0528337304885883	-0.01871282335318132	0.2379214483653603	0.11280433354853825
1.4395288466907872	1.0817857410439005	-0.05751495457337251	0.053343325377086956	-0.018165421392767847	0.23976763926231098	0.11102796197165862
1.4440495676628524	1.081704836043192	-0.05642692856593364	0.05384120726602454	-0.01762867097226511	0.24157943073139226	0.1092335203111833
1.4485384172158293	1.0816268871733263	-0.05533851754330166	0.054327484342134524	-0.017102457968124006	0.2433567542370111	0.10742146074666362
1.4529960755502305	1.081551802405904	-0.054249823521421825	0.05480226646110455	-0.016586658726090612	0.2450995550642186	0.1055922258519719
1.4574232239144291	1.081479492303012	-0.05316094166347908	0.0552656634499765	-0.016081142101390774	0.24680778649175664	0.10374625348878178
1.4618205468483771	1.0814098699584922	-0.052071959815461206	0.055717785182883756	-0.015585769587486873	0.2484814103679483	0.10188397547022095
1.4661887355055827	1.081342850927517	-0.05098295775305168	0.056158741741261516	-0.015100395339886174	0.25012039799317876	0.10000581568927497
1.470528474104119	1.08127835341027	-0.04989401064760451	0.056588641882574356	-0.01462486805891241	0.2517247246762493	0.09811219555788134
1.4748404560724644	1.0812162979749016	-0.04880518514409525	0.057007594521844986	-0.014159029553784905	0.2532943754498389	0.09620352674520068
1.4791253677604157	1.0811566077688612	-0.04771654355455735	0.05741570697292926	-0.013702716876022933	0.2548293386923039	0.09428021798817932
1.4833838933404584	1.0810992084032283	-0.046628142773568186	0.05781308533650597	-0.01325576208506402	0.25632960770341406	0.09234267282392497
1.4876167179841258	1.0810440278720552	-0.045540033593969	0.0581998346788992	-0.012817992226307912	0.2577951815080528	0.09039128795857176
1.4918245267430907	1.0809909965325686	-0.044452261109888175	0.05857605879676236	-0.012389229762364893	0.25922606408502713	0.08842645356124368
1.4960079928270382	1.080940047208641	-0.043364867895296366	0.05894185908093854	-0.011969294039544807	0.26062226012034173	0.08644855866465681
1.500167794090715	1.080891114938763	-0.04227788989005541	0.0592973359056268	-0.011557999869637504	0.2619837803483538	0.08445798340968214
1.5043045946436788	1.080844137154013	-0.04119136133420098	0.05964258694863326	-0.011155159620050387	0.26331063517972547	0.0824551077258728
1.5084190579781989	1.080799053472427	-0.04010531150945431	0.05997770827123638	-0.01076058212965561	0.26460283884853353	0.0804403051264029
1.5125118461103932	1.0807558056703859	-0.03901976509502381	0.06030279414694507	-0.010374073041592602	0.2658604087870939	0.07841394304371054
1.5165836100832797	1.0807143377383372	-0.03793474483837863	0.06061793624393254	-0.009995435914342191	0.26708336246740466	0.07637638755936037
1.5206349966782262	1.0806745957595343	-0.036850269946554284	0.060923224132020615	-0.00962447176817801	0.2682717193405385	0.07432800021044011
1.5246666512027842	1.0806365278410632	-0.0357663554842046	0.061218745427800605	-0.009260979030562238	0.2694255013920364	0.07226913661114309
1.52867920590999	1.0806000841793841	-0.03468301563977207	0.06150458489995095	-0.008904754760171593	0.27054472962385595	0.07020015245118763
1.5326732907610559	1.0805652169108286	-0.0336002609987997	0.061780825244105435	-0.008555593828232955	0.2716294270363427	0.06812139816329121
1.5366495286608326	1.0805318801133854	-0.032518099978223275	0.062047546702255964	-0.008213289505198014	0.2726796171019663	0.06603322147860352
1.5406085354524284	1.080500029761972	-0.031436538987496807	0.062304827049487164	-0.007877633599923916	0.27369532366258686	0.06393596759639118
1.5445509218189584	1.0804696236704017	-0.030355582063739575	0.06255274170241386	-0.007548416432821064	0.2746765713053162	0.06182997833828392
1.548477300035486	1.0804406214031206	-0.029275229157030628	0.06279136409678025	-0.00722542641948134	0.27562338681148263	0.05971558863847782
1.5523882642749423	1.0804129843834682	-0.028195481690717304	0.06302076445932868	-0.006908451822377547	0.2765357942300747	0.05759313728308288
1.55628441112878	1.080386675700289	-0.02711633707148656	0.06324101106434676	-0.006597279165367573	0.277413819797026	0.055462956075923595
1.5601663263975027	1.0803616601665447	-0.026037792473144552	0.06345216943311588	-0.006291694422711659	0.2782574886943841	0.053325377151080544
1.5640345914752738	1.0803379042371715	-0.024959843218936812	0.06365430270856738	-0.0059914826004595885	0.2790668264760577	0.05118072970265706
1.5678897878608795	1.0803153759504442	-0.02388248165409877	0.06384747185943003	-0.005696427497148813	0.279841859827531	0.04902933762211569
1.5717324828866426	1.080294044979773	-0.02280570126710723	0.06403173494867646	-0.005406312893925494	0.2805826135689651	0.0468715276295409
1.575563245692963	1.0802738825069143	-0.021729492364761363	0.06420714794206288	-0.005120921413398858	0.2812891138329436	0.044707620567433895
1.5793826357949798	1.0802548612565133	-0.020653845404511317	0.06437376414668028	-0.0048400354711667344	0.28196138574628454	0.042537937992333706
1.5831912096092726	1.0802369554303808	-0.01957874929693537	0.06453163452602632	-0.004563436860241033	0.28259945463348624	0.04036279870579716
1.5869895233605533	1.0802201406693972	-0.018504190705726006	0.06468080779477561	-0.004290906625283564	0.2832033463414225	0.038182517250979806
1.5907781216484598	1.0802043940787962	-0.017430157406277194	0.06482132996197153	-0.004022225956675054	0.2837730853298761	0.03599741065922008
1.5945575501055507	1.0801896941456253	-0.016356634832374928	0.06495324484140094	-0.003757175344585015	0.2843086966765029	0.03380779139488206
1.5983283430786765	1.0801760207648745	-0.015283609693197992	0.06507659360897396	-0.003495535512854049	0.28481020422369335	0.03161397466707001
1.6020910387626106	1.0801633551584722	-0.01421106579458363	0.06519141533245534	-0.0032370864193353053	0.28527763267340156	0.029416269854651806
1.605846172936755	1.0801516798826947	-0.013138985929169126	0.06529774672204904	-0.0029816077641500343	0.2857110065221969	0.02721498429463483
1.6095942652469135	1.0801409788471614	-0.012067355917050758	0.06539562177956902	-0.0027288799681723565	0.2861103485762953	0.025010431553142046
1.6133358459291234	1.080131237214028	-0.010996157090178038	0.06548507255402143	-0.002478682410079832	0.28647568298120174	0.022802915948363277
1.6170714321074042	1.08012244145093	-0.009925373178467077	0.06556612850742863	-0.002230795082156862	0.28680703258764895	0.020592746665281485
1.6208015451783122	1.0801145792679911	-0.008854985447876839	0.06563881695241575	-0.0019849974728493275	0.28710442069205805	0.01838022770659704
1.6245267030643715	1.080107639625372	-0.007784975026636691	0.06570316285531068	-0.0017410691360584	0.28736787018935894	0.016165662644533643
1.6282474163461458	1.0801016127245744	-0.006715324129218875	0.06575918879853944	-0.0014987899856370433	0.2875974033771203	0.013949357128633278
1.6319641981545345	1.080096489977894	-0.005646013323330927	0.06580691515831177	-0.0012579396924069556	0.28779304264454264	0.011731613196656696
1.6356775554585843	1.0800922640121438	-0.004577024141128098	0.06584635997605039	-0.0010182982962258483	0.2879548099099684	0.009512734651415227
1.6393879960722644	1.0800889286485615	-0.0035083371703047493	0.06587753906271131	-0.000779645793744906	0.2880827270150312	0.007293023072738693
1.643096023803007	1.080086478900187	-0.0024399335555881745	0.06590046595192688	-0.0005417624941981333	0.288176815501811	0.00507278090279639
1.646802140471091	1.0800849109611856	-0.0013717945221588127	0.0659151519396092	-0.0003044289301046663	0.2882370967471032	0.002852310428193433
1.6505068558602742	1.0800842221994986	-0.0003038986105613976	0.06592160610389265	-0.00006742526245897228	0.2882635920187404	0.0006319079999449117
1.654210664140503	1.080084411158908	0.0007637714242288351	0.06591983524797608	0.00016946716988150803	0.2882563222179362	-0.0015881216515539463
1.657914177811276	1.0800854775925681	0.00183126711532348	0.06590984355943859	0.00040647438526679176	0.2882153064604478	-0.0038075454888620674
1.6616182847880614	1.0800874227030866	0.0028987194027141503	0.06589163034914929	0.0006438398573553365	0.28814055278092626	-0.006026295846543682
1.6653234867144477	1.0800902488868198	0.003966147756750467	0.06586519245391971	0.0008817822051304718	0.2880320679921591	-0.008244073472812455
1.6690302842819777	1.0800939597082835	0.005033571149873	0.06583052449454588	0.0011205197961681808	0.2878898587436267	-0.01046057830632079
1.6727391759977668	1.0800985598997948	0.006101007600687316	0.06578761890819383	0.0013602706243616852	0.2877139316559669	-0.012675508562474205
1.6764506682915652	1.080104055378412	0.00716847698036217	0.06573646583047318	0.0016012529216152223	0.28750429284160606	-0.014888566587106163
1.680165261648288	1.080110453234255	0.008235996918622533	0.0656770532554875	0.0018436842192540233	0.28726094856765644	-0.017099450392485997
1.683883460184271	1.0801177617485658	0.009303585456996817	0.06560936692943406	0.0020877819233988256	0.28698390482858344	-0.019307859196252487
1.6876057733832472	1.0801259904083738	0.010371261439894367	0.06553339028809421	0.0023337633902476467	0.28667316710231944	-0.02151349425366444
1.6913327079124003	1.0801351498991398	0.011439042060218962	0.0654491046089675	0.0025818453439542277	0.2863287409868703	-0.023716053814527627
1.6950647738415046	1.0801452521269823	0.012506944539769405	0.06535648890057892	0.0028322442387952456	0.28595063176339275	-0.025915236635078366
1.6988024819832062	1.080156310223745	0.013574985260839457	0.06525551996149677	0.003085176035059324	0.285538844655668	-0.028110740222997383
1.7025463482342122	1.0801683385723888	0.014643180899564248	0.0651461722645593	0.0033408564439586274	0.2850933843784399	-0.030302263205261366
1.7062968912785192	1.0801813528161275	0.015711547657638818	0.06502841800203177	0.003599500727197098	0.28461425534543905	-0.03248950377902115
1.7100546282426206	1.080195369857142	0.016780099917218193	0.06490222723438774	0.0038613233422717178	0.28410146229897104	-0.034672157004760173
1.7138200827895174	1.0802104079006993	0.017848852436310812	0.06476756763990711	0.0041265384458444325	0.2835550093174436	-0.036849919346329946
1.717593777017801	1.0802264864418951	0.018917817934640938	0.06462440479282844	0.004395359270946264	0.28297490097312994	-0.039022483790233924
1.7213762444266754	1.080243626338656	0.01998701065490273	0.06447270168187438	0.004667998988871162	0.2823611404103419	-0.04118954713781233
1.725168014373756	1.0802618497660084	0.021056441844264626	0.06431241929855663	0.004944669542186638	0.28171373176105985	-0.04335080087141688
1.7289696243256558	1.0802811802908716	0.022126123105055594	0.06414351616497203	0.005225582457678386	0.2810326782656559	-0.04550593801231019
1.7327816120790411	1.0803016428579413	0.02319606408115802	0.0639659486600293	0.005510948213963307	0.28031798362491334	-0.0476546484995838
1.736604524268771	1.0803232638578044	0.024266274729442462	0.06377967063765663	0.005800976803771756	0.27956965049689747	-0.04979662382172915
1.740438907519993	1.0803460711050483	0.025336762713341794	0.0635846338396518	0.006095876999958132	0.2787876821950155	-0.05193155184478584
1.7442853146206776	1.080370093897861	0.026407535011448803	0.06338078761271825	0.006395856740958619	0.27797208158557163	-0.05405912011286014
1.7481443007653028	1.0803953630230703	0.027478596744122365	0.06316807910707802	0.006701122759983378	0.2771228519199773	-0.0561790135843506
1.7520164308201422	1.0804219108325896	0.028549953062502898	0.06294645288324145	0.007011881074712408	0.2762399953015264	-0.05829091844898112
1.7559022666672295	1.0804497711884733	0.029621605512612816	0.06271585163281815	0.007328335888476099	0.2753235155957653	-0.06039451503164004
1.7598023823902438	1.0804789795979128	0.030693556106914106	0.06247621532213573	0.007650690713133913	0.27437341505406626	-0.06248948591160484
1.7637173522284806	1.0805095731611407	0.03176580386396617	0.062227481906246836	0.007979147295339337	0.2733896971885826	-0.06457550921345004
1.767647755941932	1.0805415906415168	0.032838346158964485	0.0619695870365461	0.008313905940899435	0.2723723656390075	-0.06665226137720968
1.7715941821093677	1.0805750725291816	0.03391117948079615	0.06170246384627083	0.008655165692837726	0.2713214233611409	-0.06871941871770781
1.7755572264011503	1.0806100610673024	0.034984298808133585	0.06142604305412488	0.00900312408484566	0.2702368730741554	-0.07077665629982774
1.7795374813241132	1.0806466001960966	0.03605769469898646	0.06114025371385891	0.00935797610881048	0.2691187202234754	-0.0728236425009173
1.7835355489098907	1.0806847356986604	0.03713135659702756	0.0608450223751146	0.009719915183283329	0.2679669697013138	-0.0748600455147096
1.7875520408289367	1.0807245152479608	0.03820527269611802	0.060540273058738575	0.010089133054027602	0.2667816257841373	-0.07688553318095184
1.7915875672038566	1.0807659883370553	0.039279426799650116	0.06022592812630313	0.010465818626216074	0.265562695531862	-0.07889976720278916
1.7956427511644466	1.0808092064640544	0.04035380206443794	0.05990190720554386	0.010850159151193348	0.2643101846175623	-0.08090241036860116
1.7997182105955267	1.0808542229823992	0.041428376005578305	0.05956812866358591	0.011242338349736302	0.2630241030328588	-0.08289311738486956
1.8038145784678816	1.0809010933580667	0.04250312573829132	0.0592245080270006	0.011642538165102965	0.2617044589719065	-0.08487154484213569
1.807932487310466	1.0809498750437565	0.04357802372315343	0.05887095927737915	0.012050937103653575	0.26035126381824236	-0.0868373435033176
1.8120725829777042	1.0810006276812065	0.04465304122106567	0.05850739373302358	0.012467711400050855	0.2589645278344811	-0.08879016485768304
1.8162355038241045	1.081053412892354	0.04572814272376716	0.05813372191134621	0.012893032736717073	0.25754426724437857	-0.09072965119765859
1.8204218953526479	1.0811082944904307	0.04680328964563583	0.057749852350178384	0.013327069470931195	0.25609049966078734	-0.09265544265058766
1.8246324113632213	1.0811653385426934	0.04787844045329781	0.05735569153855612	0.01376998655471951	0.25460324378073285	-0.09456717762274904
1.8288677158527813	1.081224613447388	0.048953550973351335	0.05695114376578999	0.0142219455372798	0.2530825187731486	-0.09646449354568884
1.8331284580113973	1.0812861896214436	0.05002856791304103	0.05653611359918102	0.014683101643526719	0.2515283534975489	-0.0983470157571306
1.8374153079327125	1.0813501400383199	0.05110343779103346	0.05611050256208248	0.015153607325229405	0.24994077390697292	-0.10021437358599804
1.8417289224885676	1.0814165397739717	0.052178098188751236	0.055674212541968554	0.015633608305197794	0.2483198156875843	-0.10206618535598937
1.8460699672356256	1.0814854663579943	0.05325248315324562	0.055227143759742164	0.016123245664419666	0.2466655165011991	-0.10390206821472389
1.8504391117553591	1.0815569997457772	0.05432652187878067	0.054769195307593214	0.016622655063738515	0.2449779178454959	-0.10572163616479903
1.8548370217408572	1.081631222220716	0.055400136643030895	0.054300266091351426	0.017131965536085633	0.2432570683371085	-0.10752449696341117
1.85926436004058	1.081708218429089	0.056473242989917724	0.053820254881683	0.017651299257660208	0.24150302364672513	-0.10931025293226299
1.863721788465937	1.0817880754300242	0.05754575008855468	0.053329060270419525	0.018180771413738857	0.23971584607252217	-0.11107850204579361
1.8682099677335273	1.0818708827142822	0.05861756063239896	0.0528265808195674	0.018720489849409026	0.23789560480202473	-0.11282883824263919
1.8727295470331091	1.0819567320209253	0.059688568293102776	0.05231271640098024	0.01927055344484099	0.2360423804322142	-0.11456084781375077
1.8772811777334144	1.0820457175954115	0.06075866094732092	0.05178736683812533	0.019831053386718332	0.23415625968270803	-0.11627411523547164
1.881865499581008	1.0821379359294654	0.06182771736559077	0.051250433651846804	0.0204020711096589	0.2322373412964743	-0.11796821838572567
1.8864831405067315	1.0822334857363325	0.06289560719771718	0.050701820318875025	0.020983677843164933	0.23028573647787423	-0.1196427292299487
1.8911347238799672	1.0823324680816826	0.06396219266883377	0.05014143162678961	0.02157593511277891	0.2283015660996205	-0.12129721715396627
1.895820854974459	1.082434986075125	0.06502732549164462	0.049569175511015875	0.022178892614709306	0.2262849666875475	-0.12293124482912977
1.90054212509908	1.0825411449109386	0.06609084791065364	0.04898496282235311	0.02279258829491411	0.2242360889676599	-0.1245443706294919
1.9052991084650146	1.0826510517482615	0.0671525920921488	0.04838870796636384	0.023417047511539623	0.22215509945970413	-0.12613614847997742
1.9100923634220441	1.0827648156790033	0.0682123805241577	0.047780329010402245	0.024052282765742797	0.22004218014983656	-0.12770612925936553
1.9149224229297852	1.0828825474285875	0.06927002406506035	0.04715974916532072	0.02469829200852433	0.2178975328809658	-0.12925385874315398
1.9197897989385342	1.0830043593658039	0.07032532312671934	0.0465268965300832	0.025355058780364044	0.21572137762264865	-0.13077888026278284
1.9246949772568773	1.0831303652749718	0.07137806678218782	0.04588170504647499	0.02602255110253671	0.21351395488893407	-0.13228073429715972
1.9296384173560124	1.083260680231966	0.07242803299685961	0.04522411483123152	0.026700721036526775	0.21127552593690233	-0.1337589597368288
1.9346205493375912	1.083395420393789	0.07347498828306245	0.04455407288337248	0.02738950387557104	0.20900637419355617	-0.13521309432922407
1.9396417694369208	1.083534702726256	0.07451868710712084	0.04387153400709833	0.02808881714270813	0.20670680733099067	-0.13664267482848744
1.9447024444039358	1.0836786449596938	0.07555887318808868	0.043176460534848464	0.028798560846098414	0.20437715523409972	-0.13804723975235797
1.9498029032165194	1.0838273651804744	0.07659527819136115	0.04246882376591348	0.02951861600328973	0.20201777370533866	-0.13942632854771023
1.954943435295793	1.0839809815745232	0.07762762185259109	0.04174860454373593	0.03024884408773218	0.19962904517538688	-0.14077948277201544
1.9601242993595234	1.0841396124830385	0.07865561424212704	0.0410157923186918	0.030989088037608727	0.1972113743790508	-0.14210625000399763
1.9653457101897454	1.084303375787486	0.07967895361477897	0.04027038729079357	0.03173917017390888	0.1947651942228397	-0.14340618191684484
1.9706078463555428	1.084472388907254	0.08069732849790534	0.03951239960647098	0.03249889314128774	0.19229096185379757	-0.1446788378672045
1.9759108455002665	1.0846467684095795	0.08171041732072808	0.038741850291229236	0.033268039128744736	0.1897891604537144	-0.14592378523073926
1.9812548097786837	1.0848266299348361	0.08271789002915524	0.03795877070488273	0.03404637060819134	0.18726029620155235	-0.14714060216047015
1.986639802796308	1.0850120878430531	0.08371940806212046	0.0371632031977278	0.0348336299039105	0.18470489916760577	-0.14832887821283408
1.9920658526636454	1.0852032550564328	0.08471462550050925	0.03635520085508364	0.035629539706634336	0.18212352126628842	-0.1494882163281367
1.9975329497865804	1.0854002427176583	0.08570318923528693	0.035534827993516635	0.03643380287770079	0.1795167366525079	-0.15061823355016765
2.0030410537671175	1.0856031601705134	0.08668474079195705	0.03470215927008662	0.037246103649638436	0.17688513773373601	-0.15171856356114863
2.0085900968142174	1.0858121148356665	0.08765891744698898	0.03385727925996254	0.03806610837977186	0.1742293327831342	-0.1527888582028881
2.0141799812814214	1.0860272118704097	0.08862535228856135	0.03300028289867427	0.03889346548939539	0.17154994633502976	-0.15382878772018882
2.019810589412627	1.0862485542974611	0.08958367638338519	0.03213127403297754	0.0397278072580293	0.1688476137154931	-0.15483804318740907
2.025481781825076	1.0864762427227332	0.09053351891825433	0.03125036565233177	0.04056875000029971	0.16612298095003505	-0.15581633657121935
2.0311934036784924	1.0867103753619551	0.09147450862357255	0.030357678911612177	0.04141589542083155	0.1633767009871567	-0.15676340204496167
2.0369452864956736	1.0869510479136653	0.09240627439734019	0.029453342792598217	0.042268831360253986	0.1606094320166171	-0.15767899632259444
2.0427372544646203	1.0871983536344998	0.09332844660497251	0.02853749303532608	0.043127133233883785	0.1578218336525799	-0.15856289953918953
2.048569125521489	1.0874523832177587	0.09424065746211267	0.027610271860505003	0.043990364717506246	0.15501456565667387	-0.15941491509317324
2.054440722080282	1.0877132251114274	0.0951425428633966	0.0266718261354522	0.044858079874036436	0.15218828205834886	-0.16023487072399767
2.0603518666341594	1.0879809652019765	0.09603374176462068	0.025722307920776524	0.045729823045164694	0.14934363260719724	-0.16102261717761343
2.0663023866364756	1.0882556869098974	0.09691389699278316	0.024761873536738054	0.0466051301192056	0.14648125981428192	-0.16177802816545356
2.0722921210751277	1.0885374713936335	0.09778265620938245	0.023790682332498477	0.04748353003774125	0.14360179524165767	-0.16250100031837272
2.0783209207497375	1.088826397486343	0.09863967186684079	0.022808896457728416	0.04836454536014213	0.1407058588901497	-0.16319145218267428
2.084388650097038	1.0891225417133055	0.09948460136557193	0.021816680384942694	0.04924769304142173	0.13779405791068694	-0.16384932336601535
2.090495191950499	1.0894259784690163	0.10031710756726914	0.0208141999483297	0.05013248561432561	0.13486698398032482	-0.16447457390996875
2.0966404450812473	1.0897367798541546	0.10113685826446477	0.019801622564358128	0.051018431296180736	0.13192521421449702	-0.165067182824724
2.1028243300345624	1.0900550159328513	0.10194352675568064	0.01877911609639059	0.05190503527206827	0.12896930817324326	-0.16562714745159524
2.1090467854681507	1.0903807545221633	0.10273679111301234	0.017746849287735598	0.05279179957701532	0.1259998094863997	-0.1661544818607017
2.115307773047043	1.0907140614237498	0.10351633456044051	0.016704990791390307	0.05367822417952073	0.12301724345208886	-0.16664921604973337
2.1216072732609064	1.091055000188369	0.10428184466857388	0.01565370971331057	0.05456380673929004	0.12002211903288049	-0.16711139435974298
2.1279452895932542	1.0914036323230552	0.10503301359572989	0.014593174779817347	0.05544804352360936	0.11701492692792867	-0.167541074603364
2.1343218465812925	1.091760017177775	0.10576953755197398	0.01352355453174339	0.05633042942706339	0.11399614061375288	-0.16793832671994355
2.140736987418157	1.0921242117967782	0.10649111624240319	0.012445017612608134	0.05721045791310184	0.11096621764107525	-0.16830323150240703
2.1471907726837887	1.0924962708237285	0.10719745247162654	0.011357732883094144	0.058087621098824045	0.10792560043185458	-0.16863587948860298
2.153683278717456	1.0928762463796766	0.10788825173043791	0.010261869609039805	0.05896140977644629	0.104874717278385	-0.16893636990811828
2.1602146059646556	1.093264188529716	0.10856322282511499	0.009157595974408524	0.05983131474566716	0.10181397870159717	-0.16920481009450059
2.166784862701372	1.0936601442986862	0.10922207591950628	0.008045081763770662	0.06069682482370042	0.09874378540239953	-0.1694413138492337
2.173394173831742	1.094064158145634	0.10986452327360878	0.006924496824384762	0.061557428221966574	0.09566452445081639	-0.16964600104688696
2.1800426787084137	1.0944762717985463	0.11049027880267952	0.005796011388696589	0.062412612419980605	0.09257657066777565	-0.16981899674360065
2.1867305202959306	1.0948965235296633	0.11109905690116373	0.004659797879566744	0.0632618629467461	0.0894802920179966	-0.1699604302183689
2.193457852269684	1.0953249485250145	0.11169057301725643	0.003516029680775616	0.06410466448633147	0.08637604666540105	-0.17007043460386387
2.2002248393730883	1.0957615788518913	0.11226454353474034	0.0023648810545619584	0.06494050107061687	0.08326418320830314	-0.17014914627226313
2.2070316416939253	1.096206442369774	0.11282068435993896	0.0012065298025322525	0.06576885431029122	0.08014504829374132	-0.17019670416101648
2.2138784286411672	1.096659563540665	0.11335871209193155	0.00004115487938665188	0.06658920532038247	0.07701898055623321	-0.17021324955655426
2.2207653693737095	1.0971209627212257	0.11387834319285636	-0.0011310619849772623	0.0674010337266516	0.07388631539984829	-0.17019892561332942
2.2276926752839303	1.0975906589582323	0.11437929702267385	-0.0023099435175171126	0.06820382275438924	0.07074736615276357	-0.1701538766959807
2.2346605558777592	1.0980686670111401	0.11486129222024088	-0.0034953093841499456	0.0689970540147242	0.06760244469911256	-0.17007824776062222
2.2416691601254515	1.0985549931473648	0.11532404298106147	-0.0046869662096879795	0.06978020120722811	0.06445188817345066	-0.16997218516833124
2.2487186380701347	1.0990496391503686	0.11576726382013405	-0.005884718069454387	0.07055273763434741	0.061296031278218595	-0.16983583640159788
2.2558091156364632	1.09955260042913	0.11619066812799625	-0.00708836221823159	0.07131413371062817	0.05813521789105631	-0.169669350428399
2.262940714438863	1.1000638672574754	0.11659396968171305	-0.008297692473275841	0.07206385949061982	0.054969792455414376	-0.16947287736025646
2.270113546594814	1.100583424286343	0.11697688248904493	-0.00951249834959808	0.07280138439272564	0.05180010261939229	-0.16924656846523506
2.2773277006025943	1.1011112493781252	0.11733912030018706	-0.010732562693751684	0.07352617610879819	0.04862650573653184	-0.1689905766456909
2.284583246712497	1.1016473138306306	0.11768039727834943	-0.01195766263333554	0.07423770160985607	0.045449366677216316	-0.16870505644034936
2.2918802433744876	1.1021915827100763	0.1180004286176892	-0.013187570706695642	0.07493542818617786	0.042269055230917355	-0.16839016384651515
2.299218722089438	1.1027440135826092	0.11829893019792198	-0.014422052356765637	0.0756188224143919	0.03908595292886838	-0.16804605704727898
2.3065986906793543	1.1033045565943134	0.118575619193304	-0.015660866550965945	0.07628735100582094	0.03590045173932462	-0.1676728965072739
2.3140201338741235	1.1038731543654163	0.11883021453528064	-0.016903765954666847	0.0769404813844143	0.032712953944333746	-0.1672708451366184
2.321483008788405	1.1044497414979275	0.11906243721669539	-0.01815049625941077	0.07757768183644262	0.029523874192723957	-0.16684006873827398
2.3289872470745863	1.1050342445964003	0.11927201086178706	-0.01940079664283322	0.0781984222859844	0.026333638652488157	-0.16638073612200688
2.3365327475006974	1.1056265815514745	0.1194586620365862	-0.020654398644154075	0.07880217429394978	0.023142688218420856	-0.1658930197988971
2.3441193781870395	1.106226661573581	0.11962212089700354	-0.02191102666925324	0.07938841192291529	0.01995147755486656	-0.16537709614343193
2.351746971107211	1.1068343846277258	0.11976212166697994	-0.023170397225657006	0.07995661201228377	0.01676047738099316	-0.16483314606172855
2.359415331338061	1.1074496420494804	0.11987840342414414	-0.024432220610275952	0.08050625559428085	0.013570170545036736	-0.16426135463114666
2.367124223629836	1.1080723153666114	0.11997071047459311	-0.025696198865398142	0.08103682763541949	0.010381057566728212	-0.16366191234794653
2.374873384779599	1.1087022771957609	0.12003879317135652	-0.02696202800138393	0.08154781868305154	0.007193651389757803	-0.16303501449110694
2.3826625105601162	1.1093393901046784	0.12008240839474606	-0.02822939605380571	0.08203872474082999	0.004008482665922726	-0.16238086241719196
2.3904912635890594	1.109983507178748	0.1201013202997458	-0.02949798458952007	0.08250904860940597	0.0008260963441057826	-0.16169966323047527
2.3983592677582006	1.110634471511773	0.12009530094393206	-0.030767468030165564	0.08295830034929869	-0.0023529462339397264	-0.16099163052615545
2.406267580460676	1.1112922389263142	0.12006412285040372	-0.03203774983876863	0.08338607555430379	-0.005528656930952414	-0.16025684578082317
2.4142203448495194	1.111957019382731	0.12000752198165161	-0.033309220708006564	0.08379211562296063	-0.008702259762792073	-0.15949507707330446
2.4222170296598233	1.1126286294195127	0.11992524110251562	-0.034581514540594195	0.08417589969227494	-0.01187308374355572	-0.158706512413873
2.430257054842224	1.1133068737836442	0.11981703448697273	-0.035854256764338635	0.08453691679200782	-0.015040438000805881	-0.1578913506801892
2.438339788787527	1.1139915451930684	0.11968266885410284	-0.037127064265964016	0.0848746668660608	-0.018203611169758976	-0.15704980223884965
2.446464565580747	1.1146824258258505	0.11952192392310536	-0.03839954848434985	0.08518866259405054	-0.02136187862208788	-0.15618208742845605
2.454630663271902	1.1153792855344802	0.11933459359042699	-0.03967131237504815	0.08547842956693091	-0.024514494453853286	-0.15528843907074918
2.4628373257253133	1.116081883783862	0.11912048630477402	-0.040941954232214486	0.08574350821338028	-0.02766070050090678	-0.15436910037307613
2.4710837579468405	1.1167899693705352	0.11887942583729597	-0.04221106733593826	0.08598345457697065	-0.030799724974458615	-0.15342432555204097
2.4793691290246267	1.1175032808146557	0.1186112518720646	-0.043478240797115944	0.08619784136130378	-0.03393078406999692	-0.15245437962111283
2.487692579117654	1.118221547129564	0.11831582038069442	-0.04474306100891456	0.08638625899520366	-0.03705308507193372	-0.1514595376389482
2.496053219414259	1.1189444880134087	0.11799300413728094	-0.04600511200748862	0.08654831642620191	-0.04016582676416126	-0.15044008471763784
2.5044501333811744	1.1196718141736766	0.11764269316672575	-0.04726397603244383	0.08668364192030965	-0.0432682003457077	-0.1493963158688754
2.5128823860965364	1.1204032283752838	0.11726479478264985	-0.04851923528477985	0.08679188391312838	-0.04635939330670562	-0.1483285347991564
2.5213490266378726	1.121138425910457	0.11685923378303952	-0.0497704726067866	0.08687271160552029	-0.04943859065528251	-0.14723705348139185
2.5298490961085918	1.1218770955761466	0.11642595229360057	-0.05101727297193248	0.08692581551933615	-0.052504978154135476	-0.14612219095461512
2.538381616753351	1.122618919023721	0.11596491050228629	-0.05225922217915321	0.08695090784983493	-0.05555773870107061	-0.14498427456807644
2.5469456131721997	1.1233635729115141	0.11547608570007724	-0.0534959102375943	0.08694772294859608	-0.05859606026792903	-0.1438236369922234
2.5555401131439828	1.1241107292970578	0.1149594721792729	-0.054726931693875186	0.0869160174724813	-0.06161913633741419	-0.1426406157944935
2.564164155979967	1.124860056689598	0.11441508062056797	-0.055951887012852225	0.08685557042881802	-0.06462616895576524	-0.14143555196142255
2.5728167768854364	1.1256112190221155	0.11384293894294689	-0.05717038052717089	0.08676618331994351	-0.06761636339205271	-0.1402087917611859
2.5814970170964973	1.1263638768693494	0.1132430916056602	-0.0583820220772073	0.08664768018327826	-0.07058893189113162	-0.1389606850813202
2.590203934391003	1.1271176886970293	0.11261559869149693	-0.05958642862194538	0.0864999074013574	-0.07354309737916796	-0.13769158360342107
2.598936593278088	1.1278723103486283	0.11196053635026973	-0.0607832229900708	0.08632273372801125	-0.07647809018366392	-0.13640184189328905
2.607694088342112	1.1286273973971248	0.11127799477601545	-0.06197203717738257	0.08611604965255348	-0.07939315593525058	-0.1350918136315921
2.6164755254829215	1.1293826038493426	0.11056807923504883	-0.06315250981952814	0.08587976748417213	-0.08228754921490503	-0.13376185401584334
2.6252800356728647	1.1301375836547434	0.10983090864746409	-0.06432428810897071	0.08561382075516076	-0.08516053813133864	-0.13241231737838158
2.63410676918453	1.1308919905220722	0.10906661564577345	-0.06548702703230326	0.08531816402178007	-0.08801140235698643	-0.13104355771843237
2.642954906283884	1.1316454791385653	0.10827534523433982	-0.06664039077923474	0.0849927721315255	-0.09083943651784951	-0.1296559267190645
2.651823652719539	1.132397705073512	0.10745725468967492	-0.06778405210217608	0.08463763990035686	-0.09364394858683206	-0.1282497740953344
2.6607122331394275	1.1331483245063756	0.10661251373714835	-0.06891769143956948	0.08425278195972659	-0.09642425772377387	-0.12682544834319545
2.6696199122243587	1.1338969962854002	0.10574130208784922	-0.07004099956106086	0.08383823138585385	-0.09917970077810784	-0.12538329306159415
2.6785459678989225	1.1346433799263729	0.10484381151133096	-0.07115367408053704	0.08339404037166798	-0.10190962377615387	-0.12392365095976689
2.687489715314782	1.135387137880823	0.10392024303839044	-0.07225542240996367	0.08292027863755444	-0.10461338922812988	-0.122446859718286
2.6964504918158108	1.1361279345108601	0.10297080796188188	-0.07334595977267983	0.0824170336271149	-0.10729037133720143	-0.12095325417114397
2.7054276605297947	1.1368654366212327	0.10199572703581061	-0.07442500956573478	0.08188440985062886	-0.1099399569893546	-0.11944316549768065
2.7144206156840727	1.1375993141098297	0.10099522942537306	-0.07549230388470911	0.08132252804437737	-0.11256154716191678	-0.11791692010123335
2.72342877189879	1.1383292392944002	0.09996955342279158	-0.07654758212625841	0.0807315253027149	-0.1151545536274888	-0.1163748412093234
2.7324515728984364	1.1390548878208304	0.09891894504821339	-0.07759059191084783	0.08011155404346645	-0.11771840137023697	-0.11481724721474934
2.7414884822022985	1.1397759380961234	0.09784365868729206	-0.07862108787586279	0.0794627821304724	-0.12025252578340734	-0.11324445310237279
2.7505389946595344	1.1404920723882084	0.09674395531619227	-0.07963883287650762	0.07878539157449836	-0.12275637579725311	-0.11165676829451353
2.759602624787018	1.141202976056319	0.09562010346300744	-0.08064359651686921	0.0780795788644216	-0.1252294104536687	-0.11005449852826195
2.768678900047686	1.1419083372005325	0.0944723797176327	-0.08163515432159663	0.07734555510351916	-0.12767109705946036	-0.10843794695430567
2.777767372118645	1.142607847710343	0.09330106700204019	-0.08261328888932006	0.07658354472917285	-0.1300809142263006	-0.10680741205599942
2.7868676234515903	1.143301203896353	0.092106453303795	-0.08357779043595552	0.07579378444683364	-0.13245835342304682	-0.10516318634112094
2.7959792399878105	1.1439881045407752	0.09088883488591691	-0.0845284537635617	0.07497652513701918	-0.13480291172229752	-0.10350556117170177
2.8051018344459036	1.1446682528211738	0.08964851295073623	-0.08546508064571665	0.074132029483245	-0.1371140978989205	-0.10183482250948078
2.8142350247516394	1.1453413548232088	0.08838579623486355	-0.0863874774835757	0.07326057354186405	-0.13939142687356232	-0.10015125479134986
2.823378458403191	1.1460071214812309	0.08710099739697696	-0.08729545769814737	0.07236244410295178	-0.14163442584505712	-0.0984551364150435
2.832531791162501	1.1466652671171431	0.08579443565036896	-0.08818883945237245	0.07143794031901701	-0.1438426289002323	-0.0967467436100823
2.841694687414396	1.147315509614732	0.08446643652017741	-0.08906744564617	0.0704873734127246	-0.14601557723097347	-0.0950263503784387
2.8508668238100867	1.1479575708152383	0.08311733110917287	-0.08993110421218739	0.06951106602212644	-0.1481528200982228	-0.09329422781147959
2.8600478898407706	1.1485911766755688	0.08174745577895633	-0.09077964809040376	0.06850935182473628	-0.15025391500531973	-0.09155064396914488
2.8692375837524673	1.1492160571020393	0.08035715253588176	-0.09161291477582961	0.0674825756792194	-0.15231842681482077	-0.0897958646494303
2.878435617464587	1.1498319464012712	0.07894676807971188	-0.09243074669956007	0.06643109278980565	-0.15434592892907747	-0.08803015245149891
2.8876417021504115	1.1504385824302663	0.07751665581741862	-0.09323298988764833	0.06535527007884874	-0.15633600020160043	-0.08625376955110421
2.8968555646662275	1.1510357078168258	0.0760671731664749	-0.09401949537777816	0.06425548405545824	-0.15828822868389295	-0.0844669745637157
2.9060769408577802	1.1516230696076042	0.07459868236929013	-0.09479011854706668	0.06313212128151936	-0.16020221019542497	-0.0826700238292274
2.915305558886714	1.152200418335907	0.07311155300554141	-0.09554471770276565	0.06198558018915594	-0.16207754505457903	-0.080863174694228
2.9245411611335017	1.1527675095472507	0.07160615836635545	-0.09628315590246567	0.06081626820331544	-0.16391384282922972	-0.07904668127859138
2.933783496161172	1.153324103383519	0.0700828765452505	-0.09700530022325783	0.05962460244442725	-0.16571072075321924	-0.07722079605074343
2.9430323091560693	1.1538699641295591	0.06854209187350696	-0.09771102100231228	0.05841101074463772	-0.16746780206347792	-0.07538577174812822
2.952287350006557	1.1544048608346646	0.0669841934699794	-0.09840019247926136	0.057175930415470755	-0.1691847178218291	-0.07354185982238075
2.961548371250643	1.1549285673052294	0.06540957543500082	-0.09907269262268308	0.055919808286869384	-0.17086110670609425	-0.07168931087256455
2.9708151302744126	1.1554408623413346	0.06381863633047227	-0.0997284032754455	0.054643100179071466	-0.17249661559285775	-0.06982837423130353
2.9800873865535458	1.1559415296883213	0.062211779500007454	-0.10036720993791315	0.053346271041170665	-0.1740908992348392	-0.0679592985400993
2.9893648900275163	1.1564303575446058	0.06058941497184646	-0.10098900099536909	0.05202979638742114	-0.17564361854518853	-0.066082334132589
2.9986474018327165	1.1569071397996626	0.05895195573258744	-0.10159366915372442	0.050694159178065405	-0.1771544443912828	-0.06419772888362807
3.007934681071949	1.1573716754275603	0.057299819875589436	-0.10218111052447698	0.04933985143385991	-0.1786230555189045	-0.06230573089826712
3.0172264785662057	1.1578237683182406	0.0556334316092855	-0.10275122428061759	0.04796737496277791	-0.18004913789360896	-0.060406589824593016
3.026522553605699	1.1582632282296348	0.053953218140087994	-0.1033039137293147	0.04657723868668203	-0.18143238758237004	-0.058500553464086696
3.0358226604922356	1.1586898702327695	0.05225961193346547	-0.10383908548335392	0.045169960376658526	-0.18277250887773872	-0.056587870536825395
3.045126558678773	1.1591035152986675	0.05055304873865516	-0.10435665007629653	0.043746064894889414	-0.1840692160291164	-0.054668788620482786
3.0544339979300754	1.1595039897387303	0.04883397016008117	-0.10485652114305959	0.042306086211549354	-0.1853222313773865	-0.05274355722433023
3.063744737202436	1.159891126147461	0.04710282004727084	-0.1053386164848438	0.0408505642636132	-0.18653128820560408	-0.05081242390851089
3.0730585275072078	1.1602647627589395	0.04536004750371905	-0.10580285715469209	0.039380047340291595	-0.18769612862496216	-0.04887563783685295
3.0823751118236755	1.1606247435963573	0.04360610679514863	-0.10624916754162958	0.037895091892233626	-0.18881650395631916	-0.046933449823887176
3.0916942458589625	1.1609709193790418	0.04184145329172106	-0.1066774763937362	0.036396258961675844	-0.189892177465766	-0.044986108015993787
3.101015673568656	1.1613031466607344	0.04006654791112649	-0.10708771565123079	0.03488411780034415	-0.19092292159785162	-0.04303386299510736
3.110339148181559	1.1616212887033492	0.038281852979955476	-0.10747982143461221	0.03335924221264096	-0.19190852061347194	-0.04107696338850486
3.119664404540128	1.161925214605772	0.03648783735487005	-0.10785373288123763	0.031822214781193466	-0.192848767816613	-0.03911566166911462
3.128991191118253	1.162214800490525	0.034684970134249614	-0.10820939352384869	0.030273621348509756	-0.19374346916376223	-0.03715020743538278
3.1383192488825773	1.162489928863386	0.03287372453588217	-0.10854675042110296	0.02871405417865021	-0.1945924412168566	-0.0351808518430103
3.1476483294237774	1.1627504892315337	0.031054574210675093	-0.10886575484090626	0.02714410863238567	-0.19539551299456198	-0.033207843772365166
3.1569781781359523	1.1629963776531005	0.029227996322849364	-0.10916636163680832	0.025564385657619586	-0.19615252452870294	-0.031231433365034315
3.166308522660031	1.1632274965673646	0.027394473671164175	-0.10944852897689628	0.02397549348184907	-0.19686332629882183	-0.029251874476229636
3.1756391162498754	1.1634437559611754	0.02555448600152653	-0.10971221970740132	0.02237803992949154	-0.1975277827785778	-0.027269415466694973
3.184969696998366	1.1636450723674525	0.023708517816903484	-0.10995740007229575	0.020772639016885638	-0.19814576931579864	-0.025284307828675533
3.1943000108441955	1.1638313694726645	0.021857053669177763	-0.11018404040320828	0.01915990670526524	-0.19871717396805305	-0.023296801286065035
3.2036297909000004	1.1640025777316365	0.020000582069342337	-0.11039211460374512	0.01754046413717541	-0.19924189629303893	-0.02130714817625936
3.212958785330109	1.164158634951192	0.018139589765030655	-0.11058160081751775	0.015914932481769218	-0.19971984911579377	-0.01931559748997718
3.222286745103338	1.1642994860242282	0.01627456396699527	-0.11075248106721114	0.014283934697006593	-0.2001509576943786	-0.01732239745175521
3.2316134160515144	1.16442508283251	0.014405993750105045	-0.11090474110500817	0.012648096585235412	-0.20053515941012934	-0.015327797195336628
3.240938536138986	1.1645353842801092	0.012534370424944952	-0.1110383704267058	0.011008046953527341	-0.20087240386305474	-0.013332047330399978
3.2502618570625446	1.1646303565772138	0.010660183015624004	-0.1111533625935843	0.009364413480323453	-0.20116265373651018	-0.011335395296863837
3.2595831343192687	1.164709973062781	0.008783920050836388	-0.11124971500019987	0.007717824106622786	-0.201405884255972	-0.009338087460239545
3.2689021184312326	1.164774214127136	0.0069060711427935215	-0.11132742876873587	0.006068908250077131	-0.2016020829590927	-0.007340370967664527
3.278218572975732	1.1648230673351267	0.0050271231685062034	-0.11138650889090913	0.004418293280997153	-0.20175125008292533	-0.005342489858796781
3.2875322478261926	1.1648565272421194	0.0031475654773835404	-0.11142696400311852	0.002766608924555653	-0.20185339801746674	-0.0033446907781374447
3.2968429100977095	1.1648745955347755	0.0012678834659704795	-0.11144880655925403	0.0011144814460817985	-0.20190855175542521	-0.0013472163145631841
3.3031221822879884	1.164878094647775	1.0281567264236458e-12	-0.11145303634362237	-6.244088796361624e-12	-0.20191923236717949	3.3092868723105795e-12
