# Supplementary material for: Multi-orbit lunar GNSS constellation design with distant retrograde orbit and Halo orbit combination
Source: Sci Rep. 2023 Jun 22;13:10158. doi: 10.1038/s41598-023-37348-x (PMC10287729; doi:10.1038/s41598-023-37348-x)
Supplement: Supplementary file 1 — Supplementary Information. [file 41598_2023_37348_MOESM1_ESM.zip › supplement materials of the manuscript/Figure 3/Halo Orbit/L2S/1386.csv]

Time (TU)	X (LU)	Y (LU)	Z (LU)	VX (LU/TU)	VY (LU/TU)	VZ (LU/TU)
0	1.1790623949937609	0	-0.0420474898439647	1.3241368383469964e-15	-0.16531977431864225	-6.339702616845321e-15
0.004189569422662348	1.1790610255437386	-0.0006926124100818753	-0.04204667709693077	-0.0006537376086925842	-0.16531529078933	0.00038798495952567475
0.013459904037016565	1.1790482611473223	-0.002224980675161496	-0.04203910122989059	-0.0020999749482307722	-0.16527349947752504	0.0012464269078860987
0.022732762787345	1.1790220845695123	-0.003757175028301114	-0.042023562772164666	-0.0035456620156047638	-0.16518778950180502	0.002104915765934158
0.03200773457085677	1.1789824986844284	-0.005288719869828391	-0.04200005877072193	-0.004990083921904502	-0.16505815689065245	0.0029632846000207103
0.041284399673858864	1.1789295148406644	-0.006819138093768022	-0.04196858891337662	-0.006432524688664825	-0.16488461854529377	0.0038213656039363325
0.050562350385180296	1.1788631527571969	-0.008347954791839163	-0.04192915547039636	-0.007872271094849498	-0.16466721189443345	0.004678992081255763
0.059841163099361536	1.17878344068392	-0.00987469295523357	-0.04188176339720954	-0.009308608981409635	-0.16440599542221956	0.00553599594059576
0.06912041343107474	1.178690415331719	-0.011398876277203073	-0.04182642030422744	-0.010740826250580399	-0.16410104844813908	0.006392209170746332
0.07839967351068691	1.1785841218800184	-0.012920029015690108	-0.041763136476659614	-0.012168213092431343	-0.1637524711674485	0.007247463667258598
0.08767852574189672	1.1784646137746826	-0.01443767855084451	-0.04169192477339976	-0.01359006473570069	-0.16336038401071754	0.008101592574880832
0.0969565433713938	1.1783319528978642	-0.015951352500135102	-0.04161280075122396	-0.015005679088018703	-0.1629249282298149	0.00895442857024663
0.10623329771275865	1.1781862094567774	-0.017460580210562113	-0.04152578262569976	-0.016414358485557952	-0.16244626556951428	0.009805804603384264
0.11550835830355283	1.178027461927972	-0.018964893087653104	-0.041430891268984416	-0.017815410344764554	-0.16192457812804273	0.010655553986090199
0.12478131164214959	1.1778557966345244	-0.02046382792061229	-0.041328149991665605	-0.01920815058955096	-0.1613600670173126	0.011503512176727052
0.13405174844775183	1.177671307807037	-0.02195692507744491	-0.04121758461679968	-0.020591902280343938	-0.16075295261794467	0.012349515673015668
0.1433192504890844	1.1774740977531588	-0.023443726666648772	-0.041099223623331925	-0.02196599423162648	-0.16010347520038903	0.013193400876563002
0.1525834228024969	1.1772642760685321	-0.024923781983036585	-0.04097309771785028	-0.023329766358222984	-0.15941189239634188	0.014035007090850876
0.16184386179255464	1.1770419601594773	-0.026396642639589237	-0.04083924019624116	-0.024682565466444213	-0.1586784809946016	0.014874173671690433
0.1711001824417523	1.1768072744803662	-0.027861867162597417	-0.04069768653646528	-0.02602374977308635	-0.15790353450841296	0.015710742553436498
0.18035200749909452	1.1765603505850857	-0.029319019482042054	-0.040548474482733556	-0.027352687773912816	-0.15708736342934634	0.01654455731109508
0.18959896690184078	1.1763013269668148	-0.03076766906037853	-0.04039164400542472	-0.028668758618665142	-0.15623029478973638	0.01737546315281284
0.19884068156180867	1.1760303493656554	-0.03220738858636419	-0.04022723754776756	-0.029971350277821912	-0.15533267328125266	0.01820330551168846
0.20807682821252052	1.1757475686626226	-0.03363776426633318	-0.040055298809638325	-0.03125986908069365	-0.1543948543807072	0.01902793588859676
0.21730704876324541	1.1754531433285105	-0.035058381880166994	-0.03987587429679034	-0.032533727312821024	-0.15341721256799484	0.019849203762286802
0.22653100700973797	1.1751472375843532	-0.03646883580932091	-0.03968901227137973	-0.033792351602068345	-0.15240013534645216	0.020666961704000508
0.23574839133033626	1.1748300210178384	-0.0378687295460719	-0.03949476258306717	-0.035035183522606574	-0.15134402207670483	0.02148106561989537
0.24495888836719365	1.1745016692318706	-0.03925767180744698	-0.0392931771341681	-0.036261676298691356	-0.15024928625189712	0.02229137243401065
0.2541621954428709	1.174162363233864	-0.04063527858459854	-0.03908430957810955	-0.03747129680717546	-0.14911635359302225	0.023097741208961263
0.2633580176474359	1.1738122893238851	-0.04200117283263518	-0.038868215323699044	-0.03866352545809913	-0.1479456618057532	0.023900032902269518
0.2725460813279144	1.1734516383483786	-0.04335498657690862	-0.03864495114824391	-0.039837858165176876	-0.14673765821697277	0.024698111546967754
0.28172610858971636	1.1730806064566894	-0.044696357236234927	-0.038414575740200976	-0.040993803268081414	-0.14549280244266452	0.02549184203293098
0.2908978402457618	1.1726993939926562	-0.04602493111168138	-0.03817714909018055	-0.04213088468293587	-0.14421156281823397	0.026281092104828187
0.3000610088847036	1.1723082063849903	-0.047340359563114116	-0.037932733123195894	-0.04324863872924575	-0.14289441953626897	0.027065730039303362
0.3092153821924072	1.1719072521019442	-0.04864230533257268	-0.03768139050155074	-0.04434661961555582	-0.14154185791544863	0.027845628357646597
0.31836071077592754	1.171496744658439	-0.04993043512146049	-0.037423185958476386	-0.04542439321382051	-0.1401543753115399	0.028620659348790375
0.3274967611307522	1.1710769010047177	-0.05120442440129972	-0.037158185372646334	-0.04648154123089985	-0.13873247585148907	0.02939069788636281
0.33662331098770715	1.1706479414900923	-0.052463956775541755	-0.03688645582425446	-0.04751766071208164	-0.13727667046457015	0.030155621008324713
0.3457401356196749	1.1702100902967163	-0.05370872214197522	-0.03660806595272435	-0.04853236258679971	-0.13578747852250245	0.03091530675451329
0.3548470154503355	1.1697635749017812	-0.05493841782943844	-0.03632308570242276	-0.04952527267984451	-0.13426542619505555	0.031669634800804064
0.36394373433184796	1.1693086259641905	-0.05615274842120111	-0.036031586336283256	-0.050496031619385956	-0.13271104624548785	0.032418486302749405
0.3730300754318785	1.1688454773443449	-0.0573514252735509	-0.03573364053663491	-0.05144429450654225	-0.13112487828929265	0.03316174354714577
0.38210583311735663	1.1683743653089966	-0.05853416813918699	-0.03542932198209243	-0.05236973224134082	-0.12950746626569318	0.033899290910333696
0.39117080539333127	1.1678955287063941	-0.059700704182054955	-0.03511870554548006	-0.05327203075008767	-0.12785935922496316	0.034631014211505926
0.40022477165595993	1.1674092099796476	-0.06085076520504014	-0.034801868044811196	-0.05415088889970378	-0.12618111503356075	0.03535679891496973
0.40926752448952636	1.1669156533221803	-0.061984091826062584	-0.034478887140876935	-0.055006021777033925	-0.12447329424769263	0.03607653269302769
0.4182988574342582	1.1664151051259484	-0.06310043192201259	-0.034149841716768777	-0.05583715948296679	-0.12273646186471589	0.036790104412884224
0.4273185505872738	1.165907814616048	-0.06419953892940367	-0.0338148123917309	-0.05664404590702977	-0.12097118976304203	0.037497402994582096
0.43632639097051223	1.1653940325565761	-0.06528117443811074	-0.03347388076758839	-0.057426440690429334	-0.11917805245517027	0.03819831901491631
0.44532216087149845	1.1648740117223946	-0.06634510680467487	-0.03312712983461218	-0.05818411820555087	-0.11735762896777985	0.038892743774048645
0.45430563611710606	1.16434800683962	-0.06739111103447953	-0.03277464403300204	-0.05891686750533652	-0.11551050289868431	0.03958056916150967
0.463276582499418	1.1638162746421161	-0.06841896847039453	-0.032416509395344295	-0.059624492148564356	-0.11363726289658664	0.040261687388935555
0.472234761523495	1.1632790733783973	-0.06942846756143649	-0.0320528133212664	-0.06030681077276788	-0.11173850121754786	0.040935991435634866
0.4811799433284313	1.1627366618552608	-0.07041940535177249	-0.031683644029596766	-0.06096365808238006	-0.10981481061969643	0.04160337600462568
0.49011187241993515	1.1621893013380429	-0.07139158372534615	-0.031309091953224004	-0.06159488234374842	-0.10786679138914504	0.04226373495305882
0.49903029402334814	1.1616372538088575	-0.07234481246740854	-0.030929248667527373	-0.06220034747194569	-0.1058950454963684	0.042916963281929725
0.5079349449682264	1.1610807823508857	-0.07327890832969511	-0.0305442072590057	-0.06277993241226838	-0.10390017827583098	0.04356295645751566
0.5168255539284085	1.1605201509717236	-0.07419369515398883	-0.030154062315356465	-0.06333353123548512	-0.10188279813317463	0.0442016104399074
0.5257018399494829	1.1599556245332199	-0.0750890038197383	-0.029758909990467687	-0.0638610531219877	-0.0998435166447229	0.044832821590215295
0.534563511626777	1.1593874686419685	-0.07596467227131018	-0.02935884804439542	-0.06436242239927312	-0.09778294853015361	0.0454564866307803
0.5434102710929103	1.1588159492279406	-0.07682054601398505	-0.028953975663645305	-0.06483757883739595	-0.09570171050066827	0.046072502943447904
0.5522418139861089	1.1582413323722218	-0.07765647818180957	-0.028544393453253387	-0.06528647766924689	-0.0936004210051427	0.04668076857579445
0.5610578235329903	1.1576638845207068	-0.078472329064492	-0.028130203706425123	-0.06570908932930229	-0.09147970140337815	0.04728118184985065
0.5698579737771784	1.1570838721065504	-0.0792679665243695	-0.02771151025651245	-0.06610539968566705	-0.08934017499798808	0.04787364161188223
0.578641933364459	1.156501561125539	-0.0800432664187012	-0.027288418289115948	-0.06647541023049124	-0.08718246587971178	0.04845804750563759
0.5874093555306822	1.1559172176240815	-0.08079811179728937	-0.026861034816408835	-0.0668191376748606	-0.08500720115923864	0.04903429932761929
0.5961598953803623	1.1553311063742222	-0.08153239448842203	-0.026429467831111268	-0.06713661466080599	-0.08281500647827271	0.04960229819304579
0.6048931907979446	1.1547434919669985	-0.082246013523416	-0.0259938272246419	-0.06742788900162072	-0.08060651051511428	0.05016194530304319
0.6136088808692081	1.154154637400319	-0.08293887675075821	-0.025554223866222425	-0.0676930243347804	-0.07838234014821911	0.050713143165058226
0.6223065907052234	1.1535648049187668	-0.08361089964373998	-0.025110770341708374	-0.0679320995677142	-0.07614312405690057	0.05125579464028903
0.6309859410601167	1.152974255186609	-0.08426200614027395	-0.024663580456950475	-0.06814520915394323	-0.07388949006715682	0.0517898035853353
0.639646552167447	1.1523832468426942	-0.08489212893606549	-0.02421276901128556	-0.0683324630743261	-0.07162206389429651	0.05231507509806751
0.6482880335397585	1.1517920370146213	-0.08550120874816154	-0.02375845229994207	-0.06849398649994247	-0.06934147156431275	0.05283151491191399
0.6569099953912574	1.1512008803604241	-0.08608919516417107	-0.02330074749386439	-0.06862991993436805	-0.06704833619718328	0.05333903010957532
0.6655120438295122	1.1506100292178494	-0.08665604628014648	-0.02283977285753931	-0.0687404189616803	-0.06474327902316807	0.05383752884365542
0.674093783929132	1.150019733217584	-0.0872017288928028	-0.022375647552593633	-0.06882565413672415	-0.06242691833160632	0.05432692053094614
0.6826548203748585	1.1494302390651032	-0.08772621849914145	-0.021908491564941703	-0.06888581079946436	-0.060099869056550875	0.05480711589614385
0.6911947566704838	1.1488417904248311	-0.08822949920020873	-0.021438425708998905	-0.06892108886597917	-0.05776274276007665	0.0552780269350322
0.6997131986808305	1.1482546275096497	-0.08871156385214675	-0.02096557139225096	-0.06893170262421647	-0.05541614643805325	0.05573956711646445
0.7082097576785684	1.147668986708644	-0.08917241413719418	-0.02049005039761006	-0.06891788046232852	-0.05306068143786813	0.05619165153922008
0.7166840478625772	1.1470851006015799	-0.0896120603071703	-0.020011984970849345	-0.06887986457042865	-0.05069694390573891	0.056634196786007535
0.7251356904506746	1.1465031975264488	-0.09003052127580019	-0.01953149753981334	-0.0688179106209577	-0.04832552342413144	0.05706712112664527
0.7335643104589769	1.1459235016573854	-0.09042782431295421	-0.01904871084384145	-0.0687322874580927	-0.045947003693809156	0.05749034433409448
0.7419695401765771	1.1453462326281398	-0.09080400507279683	-0.018563747684256022	-0.06862327674017836	-0.04356196135745302	0.057903787846918235
0.7503510240579198	1.1447716050672285	-0.09115910762719438	-0.01807673058406909	-0.06849117249445716	-0.041170964401143026	0.05830737497886447
0.7587084142964851	1.1441998287817008	-0.09149318406413158	-0.01758778198396465	-0.06833628077229453	-0.0387745732088903	0.05870103066420846
0.7670413749181485	1.1436311083644182	-0.09180629445640281	-0.0170970239466463	-0.06815891918220778	-0.0363733392132598	0.05908468161904921
0.7753495825250338	1.1430656430412476	-0.09209850665472376	-0.016604578052076522	-0.06795941643827995	-0.033967804501418175	0.05945825632804496
0.7836327300671704	1.1425036263228423	-0.09236989616297288	-0.0161105651115084	-0.06773811181062767	-0.03155850055180642	0.05982168515751035
0.7918905214702042	1.1419452462879454	-0.09262054568997646	-0.01561510542543456	-0.06749535479638914	-0.0291459496386997	0.060174900057353056
0.8001226753095729	1.1413906852599245	-0.09285054501881809	-0.01511831850739182	-0.06723150457590968	-0.026730663637840962	0.060517834670207535
0.8083289337287664	1.1408401191466135	-0.0930599909488023	-0.014620322482794572	-0.06694692922306052	-0.024313141275680007	0.060850424625451954
0.81650905017862	1.1402937182170005	-0.09324898664293756	-0.0141212347681516	-0.06664200559656756	-0.02189387161307378	0.06117260694941996
0.8246627978046384	1.139751646496326	-0.09341764155442663	-0.013621171507153288	-0.0663171185772207	-0.01947333149318963	0.06148432033636251
0.8327899679099858	1.1392140618409752	-0.09356607106157672	-0.013120247606350686	-0.06597266061348883	-0.017051985914998166	0.06178550499861488
0.8408903745838372	1.138681115615509	-0.09369439621498286	-0.012618576393702119	-0.06560903101234249	-0.014630286591030274	0.06207610274389558
0.8489638533574491	1.1381529527791576	-0.09380274334468905	-0.012116269644441223	-0.06522663545861308	-0.012208672292299579	0.0623560568146009
0.8570102539806865	1.1376297123605343	-0.0938912436298639	-0.011613437980774943	-0.06482588586337865	-0.00978757099455966	0.06262531154174915
0.865029453663581	1.1371115266057157	-0.09396003292507725	-0.01111018999912691	-0.06440719923252826	-0.007367395898275241	0.06288381269768789
0.8730213448840338	1.1365985217953902	-0.0940092512697072	-0.010606632985492269	-0.06397099777279491	-0.00494854910574348	0.0631315069769639
0.8809858525544438	1.1360908171745852	-0.09403904265025698	-0.010102871791970211	-0.06351770747630357	-0.002531416458452159	0.0633683424209338
0.8889229123865522	1.1355885263842345	-0.09404955451121545	-0.00959901015991216	-0.06304775881997278	-0.00011637413193207186	0.06359426763051663
0.8968324890085939	1.1350917563536616	-0.09404093749050245	-0.009095149539556775	-0.06256158528579381	0.0022962167897422154	0.0638092321971533
0.9047179072470756	1.134600400639586	-0.09401332930169484	-0.008591175802740617	-0.06205940702021668	0.004707029871132279	0.06401327054604182
0.9125831774465719	1.1341143127395124	-0.09396683321447452	-0.008086927722486153	-0.06154137340666426	0.007116963722061434	0.06420641576993058
0.9204282679507262	1.1336335968629625	-0.09390155481081125	-0.0075825011079957375	-0.06100788343265924	0.009525689720261504	0.06438858789578923
0.9282531555825746	1.1331583525652331	-0.0938176022927066	-0.007077991205099596	-0.06045934103014713	0.011932885874711396	0.06455970653616977
0.9360578150475984	1.1326886753927996	-0.0937150864747893	-0.006573493371310947	-0.05989615562380207	0.014338233411259279	0.06471969063506047
0.9438422659144365	1.1322246540801664	-0.09359411996768544	-0.006069100026584532	-0.059318738481647454	0.016741431104729865	0.06486845936357834
0.951606526669938	1.1317663733719443	-0.09345481746509544	-0.0055649036054662955	-0.05872750567898446	0.01914218098364688	0.06500593104147076
0.9593506497117061	1.1313139119846771	-0.09329729495210078	-0.005060994279792197	-0.05812287521929642	0.021540198965215078	0.06513202370452105
0.9670746935475805	1.130867344310413	-0.09312166991556647	-0.004557461753974561	-0.057505268841171756	0.023935206085776824	0.06524665448485203
0.9747787480301093	1.130426739006535	-0.09292806056095236	-0.004054393617310333	-0.05687510976332355	0.026326936121155123	0.06534973990103718
0.9824629090547985	1.1299921605268162	-0.09271658612125884	-0.003551876990468278	-0.0562328244332548	0.02871512753293165	0.06544119536096427
0.9901273016030107	1.1295636678727643	-0.0924873660285296	-0.003049997021797345	-0.055578840390828256	0.031099530395374622	0.06552093535472753
0.9977720734471676	1.1291413150497456	-0.09224051974130483	-0.002548837299361266	-0.05491358648103369	0.03347990421018136	0.06558887320015143
1.0053973838253851	1.1287251517758359	-0.09197616684656224	-0.0020484806003167044	-0.05423749359758796	0.03585601412392571	0.06564492080897989
1.0130034267033994	1.1283152222958304	-0.09169442600481498	-0.0015490073752108544	-0.053550992399600185	0.03822763790323158	0.06568898872987929
1.020590397038448	1.127911567307018	-0.09139541588224205	-0.0010504979757061106	-0.05285451609874686	0.04059455513306612	0.06572098577551186
1.0281585280297243	1.127514222045312	-0.09107925351697398	-0.0005530302257845602	-0.05214849689370553	0.04295655852730774	0.06574081909727002
1.035708066258203	1.1271232177257462	-0.09074605497610803	-0.00005668107499971222	-0.05143336801493789	0.04531344585736865	0.06574839388848787
1.0432392766756522	1.1267385813661766	-0.09039593494676045	0.0004384737044310866	-0.05070956311112996	0.04766502116980364	0.06574361328236718
1.050752462743518	1.126360334876906	-0.09002900550347875	0.0009323608133562576	-0.049977514119151537	0.05001110072169424	0.0657263781527073
1.0582479422060362	1.1259884964257243	-0.08964537692024009	0.0014249077997705896	-0.04923765340267384	0.052351505043732864	0.06569658692296308
1.0657260571474425	1.125623080035387	-0.08924515695360327	0.0019160436827258187	-0.0484904126468667	0.054686061688482175	0.06565413539253985
1.073187156291338	1.1252640965520757	-0.08882845157267014	0.0024056977493134516	-0.047736224515311274	0.05701459929629903	0.06559891668817815
1.0806316234762552	1.1249115523651125	-0.08839536320148278	0.0028938013801613396	-0.04697551969532993	0.05933695605848891	0.06553082093596217
1.0880598578254093	1.124565450489067	-0.0879459915481382	0.0033802866981703676	-0.046208728782815955	0.06165297308104988	0.06544973520273858
1.0954722628719424	1.1242257911486198	-0.08748043414293089	0.003865085806847501	-0.04543628336991749	0.06396249053754681	0.06535554352382346
1.1028692960802338	1.1238925696149904	-0.08699878302987923	0.004348133973291385	-0.04465861082380478	0.06626536261752665	0.06524812611812249
1.1102514052428714	1.123565779236846	-0.0865011285362877	0.004829365406857974	-0.04387614085421246	0.06856143720464976	0.0651273600139421
1.1176190675219233	1.123245409749805	-0.08598755665299242	0.005308715749279553	-0.04308930141779972	0.07085056752129505	0.06499311841049993
1.1249727865547998	1.122931447542192	-0.08545814894996437	0.005786121812654635	-0.04229851896580227	0.0731326106726116	0.06484527048839879
1.1323130712962182	1.122623876664482	-0.08491298391596278	0.006261520132710592	-0.041504220705766086	0.07540742051424237	0.06468368166985998
1.1396404534575535	1.1223226781652642	-0.08435213559519376	0.006734848028525435	-0.04070683274340406	0.07767485248865177	0.06450821316207694
1.1469554778154025	1.1220278305913582	-0.08377567416121719	0.007206042896090182	-0.03990678114155106	0.07993476001774791	0.06431872203031028
1.154258703806519	1.1217393099982296	-0.08318366570136239	0.007675042232324683	-0.03910449177598631	0.08218699437984621	0.06411506106128757
1.1615506996708482	1.1214570902512668	-0.08257617261505022	0.008141783177835142	-0.03830039101353981	0.0844314022688172	0.06389707884204607
1.1688320413538338	1.1211811431179708	-0.08195325368480309	0.0086062023674408	-0.037494905877701365	0.08666782481447746	0.06366461975827725
1.1761033106442886	1.1209114383803125	-0.08131496423593554	0.009068235731697337	-0.03668846429747486	0.08889609635479576	0.06341752404042014
1.1833650917458542	1.1206479439916601	-0.08066135646985838	0.009527818200504365	-0.03588149552696127	0.0911160427197934	0.06315562789980765
1.1906179660089276	1.120390626278974	-0.0799924800205804	0.009984883295248503	-0.0350744307634507	0.09332747895456656	0.06287876379063544
1.197862487651861	1.1201394507683355	-0.07930838440269189	0.010439361539662	-0.034267705870778195	0.09553020128291692	0.06258676153868112
1.2050992118786024	1.1198943811373039	-0.07860911666375645	0.010891182179231223	-0.03346175824454304	0.0977239950551142	0.062279447519506044
1.2123286627745353	1.1196553802678182	-0.07789472468684225	0.011340271121293165	-0.032657030345686275	0.09990862437048036	0.06195664624664307
1.2195513322110794	1.1194224101546209	-0.07716525775248441	0.011786550850957738	-0.031853969737966996	0.10208383121154466	0.06161818091608698
1.2267676474181886	1.119195432780481	-0.0764207703826591	0.012229938437469707	-0.03105303254219958	0.10424932521737483	0.061263875568243
1.233977991952661	1.1189744092204073	-0.0756613209236846	0.01267034687227617	-0.030254680869291315	0.10640478963593303	0.06089355491958609
1.2411826547213767	1.118759300967333	-0.0748869776647566	0.013107682021663992	-0.02945938813295972	0.10854986579938175	0.06050704789106805
1.248381839502828	1.1185500692833756	-0.07409781891168578	0.013541843350570534	-0.028667637512200597	0.1106841559330731	0.06010418842789705
1.255575620919104	1.1183466760951295	-0.07329393896970086	0.013972721451122373	-0.027879926161760975	0.11280721021505778	0.059684819425380835
1.262763934482537	1.1181490837659938	-0.07247545075808791	0.014400197728324491	-0.02709676544347524	0.11491852429450479	0.059248795225982545
1.2699465399449539	1.1179572555369377	-0.0716424916546782	0.014824142577876225	-0.02631868383161834	0.11701752926939787	0.05879598604104518
1.2771230034050207	1.1177711553338139	-0.07079522754098308	0.015244414799448585	-0.02554622746591256	0.1191035876249823	0.058326281721650296
1.2842926576041125	1.1175907480546514	-0.06993385967844909	0.015660859848788452	-0.024779962723654306	0.12117598329340415	0.05783959737496335
1.291454575498863	1.1174159993841748	-0.06905863039631298	0.016073309024468314	-0.024020476950479687	0.12323391619816086	0.05733587869298791
1.2986075381325861	1.1172468756570706	-0.06816982976068842	0.016481578477394416	-0.023268379371504888	0.12527649579605718	0.056815108176809744
1.3057500086084193	1.1170833434836378	-0.06726780178712857	0.016885468738444008	-0.022524300891057766	0.12730273709489004	0.056277311451214417
1.312880122563659	1.1169253689537861	-0.0663529487457172	0.01728476533120138	-0.02178889172838927	0.1293115620577889	0.055722562735932714
1.3199956663041938	1.1167729171217957	-0.06542573709489927	0.017679238821382604	-0.02106281993023254	0.1313017981839562	0.05515099152256194
1.3270940884688038	1.1166259507851388	-0.06448669908455566	0.018068646857958136	-0.020346766069981856	0.13327218717097417	0.054562786795081884
1.3341725050437652	1.1164844295234722	-0.06353643498041268	0.018452735900602972	-0.01964141841020133	0.13522139216596565	0.05395820165331189
1.3412277522556542	1.1163483079361811	-0.06257560851099704	0.01883124556246154	-0.018947463193229347	0.13714801852885103	0.05333755355514259
1.3482564296968043	1.1162175343645497	-0.06160494290204153	0.019203912309776364	-0.018265576122742808	0.13905063175346993	0.052701224572401825
1.3552549789043336	1.1160920492480655	-0.060625211266450346	0.019570474892888018	-0.017596410756482942	0.14092778468720518	0.05204965752502637
1.362219765576127	1.1159717838076604	-0.05963722544488169	0.01993067968773903	-0.01694058724416596	0.1427780448986487	0.0513833504043002
1.3691471796595287	1.1158566588185856	-0.058641821228630056	0.020284286621306043	-0.01629868026743761	0.14460002568410887	0.05070284757511104
1.376033730830489	1.1157465838777356	-0.05763984307748262	0.020631074439444633	-0.015671208525458922	0.14639241436891143	0.0500087297178329
1.3828761418632858	1.1156414570734317	-0.056632128083143135	0.0209708454303574	-0.015058625607744734	0.14815399842669152	0.049301602334786164
1.3896714334759337	1.1155411651057023	-0.05561949023376619	0.021303429274478695	-0.014461312877905226	0.14988368763915835	0.04858208356776633
1.3964169864115563	1.115445583982875	-0.054602707312424954	0.02162868535906277	-0.013879575548850633	0.1515805287294168	0.047850793077280775
1.4031105861964341	1.1153545800965727	-0.053582509932422216	0.021946503913913736	-0.013313641257906485	0.15324371414468985	0.047108341823453886
1.409750453120695	1.1152680115482467	-0.05255957257056611	0.02225680616794923	-0.012763660724855748	0.15487258588118566	0.04635532281299971
1.4163352373761946	1.1151857298964225	-0.0515345099485864	0.022559542687236582	-0.012229711898352924	0.15646662978826367	0.04559230547209092
1.4228640160082764	1.1151075817544396	-0.050507873383998425	0.022854691727061914	-0.011711804243664102	0.1580254698152757	0.04481982990930217
1.4293362589116334	1.1150334106111974	-0.04948015232538278	0.023142256153732103	-0.011209885648489343	0.15954885451790982	0.044038405068926804
1.435751801834158	1.1149630583622576	-0.04845177528560539	0.023422260757356612	-0.01072384865909589	0.161036645337791	0.04324850660295459
1.4421108111367547	1.1148963667422245	-0.047423112559192605	0.023694749282102405	-0.010253537188936892	0.16248880309138505	0.042450576288712114
1.4484137275532143	1.1148331787672663	-0.046394482878689906	0.023959780699990125	-0.009798754451900584	0.16390537009126982	0.04164502477964697
1.4546612258492322	1.1147733397912984	-0.04536615808868783	0.024217426365439915	-0.009359269245765443	0.1652864566021959	0.04083223317981438
1.4608541993531783	1.11471669816333	-0.04433836415053622	0.024467768331314123	-0.008934820142434786	0.16663223323913512	0.04001255197307409
1.466993689668061	1.1146631062519239	-0.043311291602256434	0.024710895569143937	-0.008525123116629407	0.16794291184760313	0.03918630771988875
1.473080877339044	1.1146124207513128	-0.042285096359307835	0.024946902858402745	-0.008129874486448972	0.1692187404422866	0.038353802393654685
1.4791170519669263	1.114564503087119	-0.041259904167911414	0.025175888940560567	-0.007748754992833421	0.17045999401099723	0.03751531581087901
1.485103567826331	1.1145192198290705	-0.040235817836393385	0.025397954284307186	-0.007381434383160767	0.17166696299689543	0.036671110593555795
1.4910418318419294	1.1144764427562406	-0.039212919242648955	0.025613200231317957	-0.007027573565174358	0.17283994908188202	0.035821433099521335
1.4969333111647325	1.1144360487514617	-0.038191268046656034	0.025821728888677002	-0.006686825458609712	0.17397926494840935	0.034966511695864094
1.5027794838100652	1.1143979200612446	-0.03717091034780843	0.026023641041303423	-0.0063588390083431515	0.17508522314175898	0.03410656343093165
1.508581835304798	1.114361944172553	-0.036151879584214126	0.02621903585081391	-0.006043260160876573	0.17615813455400914	0.03324179443692756
1.5143418671607918	1.1143280136142	-0.03513419536143345	0.026408010959396176	-0.005739732137782055	0.17719830909355685	0.0323723986062878
1.520061063980425	1.1142960259983112	-0.034117869604248584	0.026590661251123183	-0.005447897814953406	0.17820604892619124	0.03149856256317988
1.525740900441994	1.1142658837993578	-0.03310290576141211	0.026767079012029363	-0.0051673997849706905	0.17918164934666056	0.030620464822122988
1.5313828390239428	1.114237494194926	-0.032089299629227686	0.026937353784132145	-0.004897880877084649	0.18012539795034846	0.029738276342535334
1.5369883207881918	1.1142107689393266	-0.031077041437778792	0.02710157203700882	-0.004638984925224296	0.18103757276695465	0.028852162226237592
1.5425587731253751	1.1141856241537753	-0.030066114892787703	0.027259817368560563	-0.004390356663961168	0.18191844330885318	0.027962280796841387
1.5480955829818064	1.114161980277337	-0.029056502475208544	0.027412169735896993	-0.004151643120129041	0.18276826620926048	0.027068788209636884
1.553600115646542	1.1141397618076632	-0.028048182500249232	0.02755870602808819	-0.003922492867182543	0.18358728830874582	0.026171835863061085
1.5590737160020394	1.1141188971405935	-0.02704112930074061	0.0276995001008153	-0.0037025561113363465	0.18437574675907148	0.025271570529395937
1.5645177054124415	1.1140993184329964	-0.02603531420123414	0.027834622703296896	-0.0034914849251629363	0.18513386851941824	0.02436813520533659
1.5699333674592573	1.1140809615047573	-0.02503070856804709	0.027964141165585123	-0.003288933838033912	0.18586186849618508	0.023461671866836876
1.5753219680505481	1.11406376562438	-0.02402728049458933	0.028088119943947838	-0.003094559073613226	0.18655995249789203	0.022552318516124426
1.5806847554279226	1.11404767338377	-0.023024995151803666	0.028206620626637844	-0.0029080186146921913	0.18722831717472452	0.02164020949217971
1.5860229339181267	1.1140326306503823	-0.0220238200623186	0.028319701399878747	-0.002728973110375394	0.18786714690478695	0.02072548029916113
1.5913376993531116	1.1140185863402725	-0.02102371883884392	0.02842741788410932	-0.0025570846192152132	0.1884766184108287	0.01980826194581036
1.5966302179435392	1.114005492369802	-0.020024655469698442	0.028529822711752476	-0.0023920173241018263	0.1890568982847554	0.018888684879016664
1.601901628838937	1.1139933035388345	-0.01902659417864204	0.028626965651007575	-0.0022334373876066156	0.18960814359185352	0.017966878908043347
1.6071530610166644	1.1139819773929438	-0.018029496538842237	0.02871889396383081	-0.0020810124089885294	0.19013050381428345	0.017042970574059423
1.6123856122284337	1.1139714741799163	-0.017033325757324365	0.028805652062487388	-0.0019344120200420324	0.19062411881865635	0.016117087142800135
1.6176003653827609	1.1139617567257523	-0.01603804385969869	0.028887281855206223	-0.001793307351347223	0.19108912073825277	0.015189354040960164
1.6227983918294668	1.1139527903518152	-0.015043611326760754	0.028963822817439075	-0.001657370923594259	0.19152563430593778	0.014259894539650668
1.627980732418978	1.1139445428331112	-0.014049990982107656	0.02903531175170777	-0.0015262770991799086	0.1919337754126581	0.01332883342172236
1.6331484214654197	1.113936984286458	-0.013057143666684522	0.029101783188277063	-0.0013997014009708882	0.19231365332392508	0.012396292977881704
1.6383024755606432	1.1139300871266102	-0.012065030621558542	0.02916326925196351	-0.0012773207634220224	0.1926653698573334	0.011462395265257622
1.6434438889124368	1.113923826010676	-0.01107361463030228	0.029219799663087156	-0.0011588135793784888	0.19298901932650872	0.010527263224129316
1.6485736676564429	1.1139181777430256	-0.010082853628937615	0.029271402141238745	-0.0010438588673338882	0.19328469079711946	0.00959101467959363
1.65369278304895	1.113913121283296	-0.009092709951973503	0.029318101916909218	-0.0009321373060548516	0.19355246523871994	0.008653771092613182
1.6588021879664432	1.1139086376745004	-0.00810314738225855	0.029359921997269344	-0.00082333077308435	0.19379241699598415	0.007715654826504101
1.6639028455628537	1.1139047099777228	-0.007114125806457897	0.029396883424186046	-0.0007171216944445136	0.19400461522502163	0.0067767841064637815
1.6689956979760132	1.1139013232653252	-0.006125607472815387	0.029429005023217648	-0.0006131936782233233	0.19418912241272018	0.005837278974216528
1.6740816906022817	1.1138984645694734	-0.00513755248305101	0.029456303603395486	-0.0005112309628979518	0.1943459954855375	0.004897257037344346
1.6791617420401086	1.1138961228713906	-0.004149924822643908	0.0294787938074254	-0.0004109189808371146	0.19447528491435762	0.003956839230957436
1.6842367889269656	1.1138942890525034	-0.0031626838381638264	0.029496488359588933	-0.0003119434200896319	0.194577036107911	0.003016141733914946
1.6893077447796392	1.1138929558939628	-0.0021757924228118664	0.029509397884306333	-0.00021399100030045496	0.19465128834193474	0.0020752837861031472
1.694375517999961	1.1138921180481152	-0.0011892137014520225	0.029517531026269184	-0.00011674907071658297	0.19469807542488135	0.0011343845598994384
1.699441011678939	1.1138917720241266	-0.00020291124809530326	0.02952089446751727	-0.000019905576312640493	0.19471742577453804	0.0001935633906143846
1.7045051403188989	1.1138919161778555	0.0007831539929202037	0.02951949293503948	0.00007685129819435296	0.19470936244307696	-0.000747063138107259
1.7095689457270389	1.1138925507317095	0.0017690460905557873	0.029513328948717738	0.00017383539295811034	0.19467390165128887	-0.0016874025169121636
1.7146336779556663	1.1138936778559214	0.002754869660101375	0.029502402009610205	0.00027136426561306725	0.1946110481081556	-0.0026274010483776688
1.7197002428962331	1.113895301568127	0.0037406621011639206	0.029486709594020697	0.0003697487249876023	0.1945208007253628	-0.0035669410014489158
1.7247695418097677	1.1138974277290739	0.004726459535332715	0.029466247244816796	0.00046929935102818445	0.1944031531412198	-0.004505903490269699
1.7298424844201594	1.1139000640554784	0.005712299176791313	0.02944100852775343	0.0005703267854986093	0.19425809347095305	-0.005444170711079623
1.7349199789712457	1.1139032201283119	0.006698217220348868	0.02941098506313806	0.0006731415733854186	0.1940856044930994	-0.006381623907830726
1.7400029398828767	1.1139069074117218	0.007684250150166467	0.029376166486719806	0.000778054349506201	0.19388566343187558	-0.007318144596130719
1.7450922867902845	1.1139111392721652	0.008670434370012973	0.029336540440752217	0.0008853758569247296	0.193658241916021	-0.008253614187845305
1.7501889432119102	1.1139159309997175	0.00965680576064693	0.02929209257601448	0.0009954169534279248	0.1934033060033411	-0.00918791354862291
1.7552938293119584	1.1139212998251045	0.010643398096930773	0.029242806623229332	0.0011084884781703689	0.19312081660537841	-0.01012092148170643
1.760407901690528	1.1139272649924075	0.011630250544283353	0.029188663987334964	0.0012249021715641897	0.19281072718084716	-0.011052521791695325
1.7655321004633289	1.11393384773847	0.012617397231699025	0.029129644232653632	0.0013449695445538	0.1924729865388533	-0.011982593396643091
1.7706673816302338	1.1139410713632243	0.01360487331035549	0.029065724764699975	0.0014690026219770628	0.19210753703950648	-0.012911016038089473
1.7758147257368095	1.1139489612890336	0.014592716397770893	0.02899688066184376	0.001597314216757837	0.19171431366181396	-0.013837671597569004
1.7809750964848778	1.113957545044296	0.015580958419082643	0.028923085200419304	0.0017302169383426162	0.19129324703474285	-0.014762436414356688
1.786149485994968	1.1139668523793977	0.01656963408659439	0.028844309252811753	0.0018680243298062535	0.19084426003096852	-0.015685189227225754
1.79133891005232	1.1139769153225871	0.017558779735362615	0.028760521267860654	0.0020110508344131036	0.1903672676982364	-0.016605810028755722
1.7965443722558156	1.113987768169612	0.01854842625708723	0.028671687825657637	0.002159610836417427	0.18986218045813658	-0.017524173463060108
1.8017669171012851	1.1139994476509132	0.019538608976540806	0.02857777275263477	0.0023140201530981812	0.189328899112274	-0.01844015799177913
1.8070075883722434	1.114011992917465	0.020529359479389598	0.028478737780353855	0.0024745948964059314	0.18876731863726373	-0.019353638272270487
1.8122674514287302	1.1140254456604644	0.02152070959403285	0.02837454214089507	0.002641652125193549	0.18817732593314623	-0.020264488831471517
1.8175475892663049	1.1140398501832844	0.02251269037128473	0.02826514259870599	0.002815509756457159	0.18755880005798467	-0.021172583093162365
1.8228491039834025	1.1140552534904762	0.02350533208087266	0.028150493387989303	0.0029964866285724255	0.18691161192884678	-0.02207779334934104
1.8281731229588616	1.1140717053982294	0.024498665071426104	0.028030546037396284	0.0031849027343155657	0.18623562339190894	-0.022979991513111465
1.8335207810501164	1.1140892585760627	0.025492716146961563	0.027905249737672062	0.0033810785952363104	0.1855306893547755	-0.023879045803755283
1.8388932505800946	1.1141079687438875	0.026487513841707066	0.027774550625122626	0.0035853363307874965	0.18479665381315552	-0.024774825510577803
1.84429170926861	1.114127894675385	0.027483082133740677	0.027638392500663037	0.003797998467884199	0.18403335396026016	-0.025667195289727864
1.8497173696437959	1.1141490984134748	0.02847944555996369	0.02749671609224031	0.004019389021258223	0.18324061610768916	-0.026556019762762294
1.855171461978851	1.1141716453324066	0.029476625705317772	0.02734945943984963	0.0042498328078997725	0.1824182579142913	-0.027441160345768965
1.8606552385371569	1.114195604278434	0.030474641632152483	0.027196557772509976	0.004489655543130923	0.1815660877590293	-0.02832247564041842
1.8661699770007456	1.1142210477181398	0.03147351013106193	0.027037943391185627	0.004739183914294016	0.18068390415163676	-0.029199821657513034
1.8717169807600635	1.1142480518821907	0.032473245378168446	0.026873545632989947	0.004998745513571778	0.17977149559812816	-0.030073051515896874
1.8772975733772	1.1142766968851785	0.03347385753657906	0.02670329101941066	0.00526866846288715	0.178828641482298	-0.030942014236340482
1.8829131036049298	1.1143070669010986	0.0344753532550494	0.026527103102976023	0.0055492814947590684	0.17785511126623144	-0.03180655521116893
1.8885649395401007	1.1143392502896206	0.03547773420465253	0.026344902648256983	0.005840913482205548	0.17685066553647955	-0.032666514981227676
1.8942544606928196	1.114373339705171	0.03648099527271409	0.026156607918564532	0.00614389276654118	0.17581505760911795	-0.033521727770064395
1.8999830781871567	1.1144094323779037	0.037485127713396	0.025962134041784865	0.006458547938725085	0.17474803005610398	-0.03437202426524722
1.905752199672345	1.114447630062714	0.03849011255771217	0.025761394226111012	0.006785205610204081	0.17364932138421585	-0.03521722613110105
1.9115632557560571	1.1144880393622503	0.03949592485914129	0.025554298941231304	0.007124191427746947	0.17251866150916795	-0.03605714977250723
1.917417664097478	1.1145307716399997	0.04050252707301773	0.02534075727133849	0.007475827519085788	0.17135577909475486	-0.03689160097891891
1.9233168490361192	1.1145759432952398	0.04150987213121521	0.025120676358489802	0.007840433001727178	0.1701603984035345	-0.037720377766202295
1.929262219151875	1.114623675734364	0.042517899270690475	0.024893962374206893	0.008218321939368197	0.16893224444414107	-0.03854326722226443
1.9352551488464558	1.1146740953250616	0.04352653070184575	0.02466052144821021	0.008609801281273052	0.1676710477834024	-0.0393600432026151
1.9412969873567367	1.114727333548777	0.04453567299095417	0.024420259588175612	0.009015170422808798	0.16637654382484604	-0.04017046794639853
1.9473890192228156	1.1147835267089463	0.04554521037493024	0.024173084546630044	0.009434717428729771	0.16504848251669055	-0.040974287260943335
1.9535324508122864	1.1148428157855141	0.04655500267650681	0.023918906790631057	0.00986871665549773	0.16368663306450248	-0.04177122962213772
1.9597283927014435	1.1149053461928833	0.047564882692725206	0.02365764070933187	0.010317425887199624	0.16229078979462228	-0.042561004986694045
1.965977850660322	1.114971267559778	0.048574655158978935	0.02338920552686789	0.010781083899114741	0.16086077630777676	-0.04334330496983193
1.9722816606321973	1.1150407328254115	0.04958408691525864	0.023113528720610073	0.011259903602356753	0.15939646280473435	-0.04411779639245255
1.9786404753489526	1.1151138977191308	0.05059290586564803	0.022830547411171586	0.01175406855552966	0.15789777233436963	-0.04488412196888361
1.9850547224280914	1.11519091980223	0.05160079569119685	0.02254021109571663	0.012263727064238849	0.15636469396115849	-0.045641897929214144
1.9915245743902463	1.1152719574783225	0.052607392898943825	0.022242483993331664	0.012788986867619551	0.15479729360580058	-0.04639071368669662
1.998049921397785	1.1153571688797126	0.053612284694197716	0.021937347363545308	0.013329909823196144	0.15319572449789262	-0.047130132324973505
2.0046303020162117	1.1154467100088328	0.054615000891023724	0.021624803913888237	0.013886502846118741	0.15156024830579964	-0.047859686956432
2.0112648924543937	1.115540733409725	0.05561501542625065	0.021304879618028197	0.014458713411295164	0.14989124235090576	-0.04857888443801799
2.0179524897821652	1.1156393866174517	0.05661174726679024	0.020977625813468414	0.01504642463933782	0.14818920810689631	-0.04928720867673374
2.0246914759498638	1.1157428101519857	0.057604558855439414	0.02064312225854944	0.015649448760357978	0.14645478448952234	-0.049984122260816846
2.0314798250325747	1.115851135986595	0.0585927613678662	0.020301478067879963	0.016267524535384013	0.14468874994953523	-0.05066907295029258
2.0383151259728716	1.115964486206915	0.05957562228845854	0.019952831730792837	0.016900316577986702	0.14289201982574581	-0.05134150154447569
2.0451946160034	1.1160829718549325	0.060552374409264136	0.019597350387418406	0.01754741631653908	0.14106563997835658	-0.05200085035871837
2.0521152212574307	1.1162066919582654	0.061522225598190435	0.019235228498543477	0.018208344385116565	0.13921077750208377	-0.052646571761687175
2.0590736437453594	1.116335733536899	0.062484374586240066	0.018866683795155558	0.018882558332497867	0.13732869782345936	-0.05327814011753084
2.0660664333127796	1.1164701716297623	0.06343802380274817	0.018491953624592286	0.019569459984420022	0.1354207443324233	-0.05389506094345825
2.073090085049071	1.1166100701200148	0.06438239480279347	0.018111289576491784	0.020268406291956136	0.13348830977677423	-0.05449688095018485
2.0801411262310814	1.1167554827581523	0.06531674116667152	0.017724952285707106	0.020978720152576798	0.13153280918104096	-0.055083195571245566
2.087216203319279	1.116906454587544	0.06624036032525317	0.017333205902500533	0.02169970206461935	0.12955565168349564	-0.055653655015688544
2.0943121641482128	1.1170630236867582	0.06715260364969186	0.016936312535305694	0.02243064197798911	0.12755821283249147	-0.0562079684975999
2.101426100701116	1.1172252224210304	0.06805288049441288	0.016534528681911555	0.02317082754402652	0.12554181741291798	-0.05674590419225739
2.1085554128968904	1.1173930794560418	0.06894066419280846	0.01612810036519538	0.023919554734089642	0.12350771615931784	-0.0572672899953859
2.11569781685648	1.117566620760803	0.06981549040303034	0.01571726133977099	0.02467613272234467	0.12145707820918754	-0.0577720094510838
2.122851366356056	1.1177458710558121	0.07067695680027408	0.015302230582277167	0.02543988996104849	0.11939098014432788	-0.05825999845165578
2.1300144403960664	1.117930854538616	0.07152471841213037	0.01488321179203468	0.026210176397774468	0.11731040518170424	-0.058731239476409014
2.1371857380407526	1.118121595809194	0.07235848384181606	0.01446039258349389	0.026986366090665532	0.11521624084210225	-0.0591857565303472
2.1443642363760183	1.1183181198002763	0.07317800729357103	0.014033945977299402	0.02776785543294719	0.11310928797262289	-0.05962360803603039
2.151549198998687	1.1185204529981607	0.07398308666128786	0.013604029048434161	0.028554066433582593	0.11099025560870161	-0.06004488332234959
2.1587401130097352	1.1187286226423883	0.07477355366240003	0.013170785949818804	0.029344441828605964	0.108859777359318	-0.06044969515164939
2.1659366681821663	1.1189426569276872	0.07554926922492014	0.012734348592439083	0.03013844437626564	0.10671841603605596	-0.06083817545648933
2.1731387476165374	1.119162585484373	0.07631012030385623	0.012294836727886026	0.030935557117997694	0.1045666652551349	-0.0612104720368137
2.180346376772147	1.1193884385104733	0.07705601252322099	0.01185236066648365	0.0317352787558097	0.10240496383565448	-0.06156674346432173
2.1875597014555956	1.1196202466141858	0.07778686635647628	0.01140702235641862	0.03253712196243902	0.10023370199177613	-0.06190715609266171
2.1947789889029448	1.1198580413286972	0.07850261584130651	0.010958915104971012	0.03334061406882953	0.0980532208121438	-0.062231882444398395
2.2020045735663207	1.120101853749663	0.07920320196616382	0.010508126786278826	0.034145291438051645	0.09586382862579801	-0.06254109734237782
2.209236864627189	1.1203517150714475	0.0798885725415642	0.010054739295802176	0.03495070057011648	0.09366579897324158	-0.06283497724676959
2.216476325973423	1.120607656176087	0.0805586794495723	0.009598829746650096	0.03575639604438977	0.091459376995432	-0.06311369850899348
2.2237234585980272	1.1208697072137765	0.08121347637118335	0.009140471561800761	0.03656193865193531	0.08924478522832922	-0.06337743600855332
2.230978795020558	1.1211378975462345	0.08185291779327933	0.008679734840338025	0.03736689480889856	0.08702222581993617	-0.0636263624453317
2.238242892426462	1.1214122556121597	0.08247695798246989	0.008216686821814374	0.03817083578199145	0.08479188318074973	-0.0638606476892168
2.245516312038952	1.1216928082204802	0.08308554891619022	0.007751393248793639	0.03897333536427905	0.08255393091109348	-0.06408045783637614
2.2527996159031027	1.121979580434067	0.0836786398925701	0.0072839186406550025	0.03977396947560291	0.08030853343161275	-0.06428595500832394
2.260093386413102	1.1222725963580458	0.08425617896377242	0.00681432510528863	0.0405723182384791	0.07805584058289891	-0.06447729777660004
2.267398185458298	1.122571877520727	0.08481810953290554	0.006342675033811322	0.041367961414954364	0.07579600084897423	-0.06465463996361294
2.2747145731818628	1.122877443569816	0.08536437189268035	0.005869029975266236	0.042160480405836705	0.07352915620714201	-0.0648181312066469
2.2820431107235253	1.1231893123676011	0.08589490337394358	0.0053934505303352845	0.042949458462899354	0.07125544187797503	-0.06496791699823638
2.2893843283925457	1.1235074985843525	0.08640963607713882	0.004915998492686114	0.04373447719811598	0.06897499680025054	-0.06510413809464849
2.296738760878309	1.123832015123807	0.08690849951563263	0.004436734640887671	0.04451512032849543	0.0666879532975329	-0.06522693134308824
2.304106906612234	1.1241628712765013	0.08739141789779668	0.0039557214562807915	0.0452909693037936	0.06439445027524189	-0.06533642906200503
2.3114892710540498	1.1245000745477474	0.08785831318506453	0.0034730203734153874	0.04606160787405761	0.06209462031255204	-0.06543275988874284
2.3188863126976513	1.1248436281291647	0.08830910174249759	0.0029886953747801	0.04682661641335626	0.05978860700698409	-0.06551604815041334
2.326298501510475	1.1251935334713024	0.08874369820419067	0.0025028092352411308	0.04758557802740983	0.057476547285222196	-0.06558641478085205
2.333726265111161	1.1255497876954563	0.08916201234200855	0.0020154271062122575	0.04833807299748228	0.05515858867453742	-0.06564397684699465
2.3411700239619293	1.125912385130356	0.08956395139077608	0.001526614268950581	0.04908368245265218	0.05283487880781129	-0.06568884809758814
2.3486301727488703	1.1262813163259136	0.08994941917133159	0.001036437409317711	0.049821986523542694	0.050505571689621116	-0.06572113895890196
2.3561070859443496	1.126656568206534	0.09031831664367707	0.0005449643034239999	0.05055256498985072	0.048170826400349115	-0.06574095676326651
2.363601117879517	1.1270381239681224	0.09067054213623175	0.000052263858956803346	0.05127499737668993	0.045830807493674686	-0.06574840591809994
2.371112605192483	1.1274259630996395	0.09100599168259164	-0.00044159400359130587	0.05198886328886622	0.04348568463438619	-0.06574358806882491
2.3786418599405423	1.1278200609240718	0.09132455894481285	-0.0009365378596733403	0.05269374187111621	0.04113563513349614	-0.06572660226471284
2.3861891964116118	1.1282203899107868	0.09162613654567545	-0.0014324965079478191	0.05338921442267879	0.0387808359498813	-0.0656975450324427
2.3937548712452132	1.1286269164126355	0.09191061386914323	-0.0019293950036918068	0.054074858991784935	0.03642148272695599	-0.0656565107323472
2.4013391295711375	1.1290396029633594	0.09217787932399131	-0.002427157666071149	0.05475025489782329	0.03405777571985417	-0.06560359165237127
2.408942213420259	1.1294584086763366	0.09242782076331656	-0.0029257086051765495	0.05541498357256675	0.03168991749851969	-0.06553887801643515
2.4165643203707625	1.1298832868872695	0.09266032432918644	-0.003424968989548026	0.056068625098141624	0.029318126131506816	-0.0654624584534048
2.4242056379598593	1.1303141869341693	0.09287527593130938	-0.003924859289243658	0.05671076148022496	0.02694262474312831	-0.0653744199082265
2.431866330297025	1.130751053334006	0.09307256106583957	-0.00442529838605027	0.057340975693265656	0.02456364594884646	-0.06527484789713821
2.439546542974904	1.1311938259718828	0.09325206523478889	-0.004926203886673372	0.057958852335016346	0.022181430577118088	-0.06516382660202209
2.447246407623505	1.1316424402915102	0.09341367429201407	-0.005427492413109588	0.05856397821354133	0.019796226496269206	-0.06504143892529717
2.4549660246437743	1.1320968262147721	0.09355727434760687	-0.0059290784761491695	0.05915594124144758	0.017408294183427975	-0.06490776689756006
2.462705480707234	1.132556909081189	0.09368275244521748	-0.006430875617751461	0.05973433210707656	0.01501790150044258	-0.06476289155404791
2.470464840262672	1.1330226090862183	0.09378999666360635	-0.006932795862892507	0.060298743889587295	0.012625326510997735	-0.06460689320172586
2.4782441543648615	1.1334938417491554	0.09387889652024303	-0.00743475029836427	0.06084877299395991	0.010230854929219171	-0.06443985137137388
2.4860434513869336	1.1339705173030195	0.09394934310890675	-0.007936648481544658	0.061384018764027215	0.007834783142588926	-0.06426184512138342
2.493862742639871	1.134452540982277	0.09400122945438946	-0.008438398816945547	0.061904084197742126	0.005437416620573202	-0.06407295304493162
2.5017020198556446	1.1349398128261654	0.09403445076403787	-0.008939908409930966	0.06240857608727652	0.003039070814135833	-0.06387325344274787
2.50956125826509	1.135432227831881	0.09404890472121108	-0.009441083282443512	0.06289710554335878	0.0006400703232684367	-0.06366282436056656
2.5174404194647266	1.1359296761093187	0.09404449173670344	-0.00994182857428929	0.06336928847598207	-0.001759251874544261	-0.06344174360703787
2.5253411627966527	1.1364321520948484	0.0940211080551562	-0.010442156738167969	0.06382484259927532	-0.004159073474726561	-0.06321003756921484
2.5332690697030054	1.136939901239463	0.09397861085125152	-0.010942325549662426	0.06426368839716316	-0.006560748617075689	-0.06296760123854986
2.5412241057943032	1.137452811041118	0.09391685666529162	-0.011442234803036005	0.06468540804277965	-0.008963912936707485	-0.06271448366452304
2.549206214554774	1.1379707628199416	0.09383570533502927	-0.011941782456766296	0.06508958735446634	-0.011368188947355853	-0.062450734702440086
2.557215323758545	1.1384936320929075	0.09373502026589157	-0.012440865070802805	0.0654758165712751	-0.013773187921161894	-0.06217640491324654
2.56525133675225	1.1390212879747592	0.09361466885548467	-0.012939377299636045	0.06584369037150528	-0.01617850722722378	-0.06189154596086059
2.5733141350492805	1.1395535933165069	0.09347452283540095	-0.013437212099958394	0.06619280850562487	-0.01858373110796581	-0.06159621064921862
2.581403582651718	1.140090404973832	0.09331445854071733	-0.013934261043198327	0.0665227764701103	-0.02098843197297846	-0.06129045287239991
2.589519518100158	1.140631573272801	0.09313435740524494	-0.0144304138748855	0.06683320567135531	-0.0233921680566662	-0.060974328018068485
2.597661769180907	1.1411769429910426	0.09293410598765439	-0.014925559466328208	0.06712371449942367	-0.025794487820907853	-0.060647892502755346
2.6058301363870244	1.141726352268117	0.0927135966669203	-0.01541958485591319	0.06739392818875674	-0.028194925112588146	-0.0603112045110163
2.6140244088700855	1.142279633695841	0.092472727581944	-0.015912376274653948	0.06764347989082113	-0.030593003947259497	-0.05996432345142549
2.6222443494353627	1.1428366133417012	0.09221140336236834	-0.016403818296382093	0.0678720106818163	-0.032988234195698025	-0.05960731066631953
2.630489707547068	1.1433971116680461	0.091929535083221	-0.01689379468190848	0.06807917048116263	-0.035380115512858766	-0.059240228976932416
2.638760220482697	1.143960943669303	0.09162704047913645	-0.017382188500021333	0.06826461851608209	-0.03776813777286973	-0.05886314268909418
2.647055603806281	1.1445279182879924	0.09130384456955111	-0.017868881623074376	0.06842802357349673	-0.040151778451147334	-0.05847611809534471
2.655375562015301	1.1450978392142692	0.09095987956022615	-0.01835375541860429	0.06856906472477454	-0.04253050586113207	-0.05807922306372961
2.663719783036268	1.1456705045952809	0.09059508531565594	-0.01883669048653684	0.06868743166985136	-0.044903777738158464	-0.0576725273544449
2.672087945872645	1.1462457076542119	0.0902094092856015	-0.01931756716466126	0.06878282530467564	-0.04727104360313756	-0.05725610230900193
2.6804797161868184	1.1468232364920103	0.08980280691894023	-0.019796265331089954	0.06885495807321847	-0.04963174369040735	-0.05683002111099992
2.688894750226584	1.1474028744703808	0.08937524170326616	-0.020272664689964318	0.06890355442854944	-0.05198531026339792	-0.05639435863746231
2.6973326916702978	1.1479844001164474	0.0889266855302945	-0.020746644652209628	0.06892835121437134	-0.05433116694820984	-0.05594919166367203
2.705793180455874	1.148567587861265	0.08845711842282049	-0.02121808489108329	0.06892909808124005	-0.056668731418745476	-0.05549459843681948
2.714275846880535	1.1491522077711396	0.08796652900296921	-0.02168686506416103	0.06890555780947764	-0.05899741397703587	-0.05503065901118901
2.7227803193530673	1.1497380262264827	0.08745491420193835	-0.022152865297241357	0.06885750663175388	-0.061316619923444796	-0.05455745485174434
2.7313062203909344	1.150324805796583	0.0869222796056656	-0.022615966011280957	0.06878473453357675	-0.06362574868490244	-0.05407506906488529
2.739853167114668	1.15091230543058	0.08636863955551169	-0.023076048002163587	0.06868704555888329	-0.06592419420773152	-0.05358358639184861
2.748420774157863	1.1515002808200636	0.08579401707281459	-0.02353299264780143	0.06856425806242324	-0.06821134600292782	-0.05308309305764327
2.7570086549684576	1.152088484655122	0.08519844385235266	-0.02398668202227575	0.06841620493439958	-0.07048658974679362	-0.052573676700927864
2.7656164230524785	1.152676666880012	0.08458196023785106	-0.024436999003047324	0.06824273379593027	-0.07274930786350994	-0.05205542630133305
2.774243697346664	1.1532645752325719	0.08394461486661901	-0.024883827586924083	0.06804370706338643	-0.07499888117616163	-0.05152843184725815
2.78289009183271	1.1538519547113553	0.08328646545487228	-0.02532705238497005	0.06781900234274175	-0.07723468644075443	-0.050992784960047166
2.7915552250184015	1.1544385484022104	0.08260757813961704	-0.025766559152666055	0.06756851239388179	-0.0794560990978665	-0.050448578316825254
2.800238723306846	1.1550240978831905	0.08190802718844992	-0.02620223498409216	0.06729214512346793	-0.08166249436246353	-0.049895905417318295
2.8089402152447662	1.1556083430138522	0.0811878954261848	-0.026633968044001616	0.0669898238400421	-0.08385324598791744	-0.04933486092741108
2.817659331516193	1.1561910221189153	0.08044727423933548	-0.027061647598528756	0.06666148737603121	-0.08602772654328059	-0.048765540675333285
2.8263957143687075	1.1567718727994953	0.07968626274452602	-0.027485164499994563	0.06630708980429521	-0.08818531001726086	-0.04818804102152502
2.8351490097479366	1.157350631584788	0.0789049683933209	-0.027904410815009086	0.06592660075798804	-0.09032537008312373	-0.04760245934826504
2.8439188731605505	1.1579270345005408	0.07810350640608954	-0.02831928012436884	0.06552000522208021	-0.0924472817892067	-0.04700889365388528
2.8527049626127745	1.1585008167821078	0.07728200034987416	-0.028729667201391747	0.0650873038693417	-0.09455042008753385	-0.046407443010593886
2.861506950936562	1.1590717138585078	0.07644058092867116	-0.029135468602696717	0.06462851247110599	-0.09663416304095382	-0.045798206706869606
2.8703245120355043	1.1596394606289189	0.07557938719076161	-0.029536582034572517	0.06414366255841598	-0.09869788876814707	-0.045181285169725124
2.8791573399307078	1.1602037928646947	0.07469856459971341	-0.0299329072305003	0.06363280036694613	-0.10074098015547107	-0.044556778618879654
2.8880051241053977	1.1607644457940895	0.07379826736039727	-0.030324344836632856	0.0630959881619976	-0.10276281932976343	-0.043924788775883065
2.8968675696922253	1.161321155568265	0.07287865634437721	-0.030710797330527746	0.0625333030637997	-0.10476279260337937	-0.043285417430391195
2.905744390829056	1.161873658997255	0.07193989963316172	-0.03109216871788505	0.06194483733924909	-0.1067402891386378	-0.042638766884783755
2.914635305410036	1.1624216933913496	0.07098217298788445	-0.03146836431212645	0.06133069869979808	-0.10869470003089456	-0.04198494032533891
2.9235400490616974	1.1629649975872227	0.07000565825106729	-0.03183929132819373	0.060691009270811364	-0.11062542162643066	-0.041324040782387106
2.9324583589781144	1.1635033111087396	0.06901054497657824	-0.03220485819444842	0.06002590661162247	-0.11253185218959495	-0.04065617230209386
2.941389979546432	1.164036374681924	0.06799702975042504	-0.032564974799311176	0.05933554327979591	-0.11441339342272135	-0.039981439530608245
2.9503346595622513	1.1645639302330555	0.06696531642231153	-0.03291955238416256	0.058620086978856234	-0.11626945015205996	-0.03929994791960793
2.959292168637611	1.1650857220080348	0.06591561409885865	-0.03326850418801809	0.057879719130596745	-0.11809943395808892	-0.038611802462332756
2.968262273125196	1.1656014953031695	0.06484813981009495	-0.03361174448829053	0.05711463668582165	-0.11990275841269356	-0.03791710951654866
2.9772447445001995	1.166110997130999	0.06376311748651513	-0.033949188948703336	0.05632505141291873	-0.12167884115113602	-0.037215976174248565
2.9862393658227724	1.1666139767402148	0.06266077707885004	-0.03428075486182926	0.05551118922120362	-0.12342710541147695	-0.03650850975148695
2.995245913377914	1.1671101847443297	0.06154135671478665	-0.034606360474909184	0.054673291717946854	-0.12514697674428157	-0.03579481922965751
3.0042641795798475	1.1675993745617348	0.06040509980808368	-0.034925925841203714	0.05381161404098423	-0.12683788776680285	-0.035075013455091
3.01329395765374	1.1680813017134994	0.05925225684302308	-0.035239372259252645	0.05292642613173616	-0.12849927547562578	-0.03434920234258165
3.0223350478062008	1.168555724316645	0.05808308451467316	-0.03554662250029009	0.0520180120432566	-0.13013058271892372	-0.03361749638569948
3.0313872360887153	1.1690224021473634	0.05689784840254278	-0.035847600110381884	0.05108667199070077	-0.1317312547579441	-0.03288000837815415
3.0404503255410864	1.1694810984433692	0.055696818872635556	-0.036142230486271056	0.05013271912818758	-0.13330074524978175	-0.03213685090073296
3.0495241156678587	1.1699315789882605	0.054480273647223784	-0.036430440190706806	0.049156481491663365	-0.13483851288681395	-0.031388137985397045
3.0586084050866367	1.17037361242834	0.05324849740380354	-0.03671215706899419	0.04815830164711938	-0.13634402228673734	-0.03063398491281506
3.0677029837894647	1.1708069700839192	0.05200178277548403	-0.03698731004336769	0.047138537465174116	-0.13781674316367473	-0.029874508869927027
3.0768076536439635	1.1712314271100044	0.05074042748023413	-0.03725582976488306	0.04609755972450681	-0.13925615409000147	-0.0291098272492925
3.085922208215027	1.1716467616958481	0.04946473698990283	-0.0375176480182921	0.04503575421606966	-0.14066173959020659	-0.028340059333453786
3.0950464319574578	1.1720527552418838	0.04817502461497603	-0.03777269775362611	0.04395352177806155	-0.1420329905776244	-0.027565326385027136
3.104180107906513	1.1724491929071366	0.046871610368167206	-0.03802091334962201	0.042851277287867334	-0.14336940604158602	-0.026785751008517662
3.113323022235082	1.1728358639750545	0.04555482021141612	-0.0382622307599319	0.04172944892967897	-0.14467049411333407	-0.026001456758596338
3.1224749490132497	1.173212561383002	0.044224988151604076	-0.038496587138469256	0.040588479881756644	-0.14593577032271932	-0.025212569445677895
3.1316356426714504	1.1735790816584752	0.04288245731157143	-0.03872392072494095	0.039428829183343145	-0.14716475724418962	-0.0244192178080453
3.140804876920512	1.1739352266865772	0.0415275741511472	-0.038944171864342986	0.0382509666515655	-0.14835699027850968	-0.02362153014682716
3.1499823920946803	1.1742808018074737	0.04016069609426574	-0.03915728175035161	0.03705537936270718	-0.14951201112995405	-0.022819638886820186
3.159167933980332	1.1746156175681224	0.03878218573434918	-0.039363193435706066	0.03584256652477622	-0.150629373538638	-0.022013677209419064
3.1683612475308136	1.174939489631399	0.03739241160836457	-0.03956185169891845	0.03461303998877808	-0.15170864283232874	-0.021203779578432193
3.177562044201856	1.1752522378471384	0.035991753037528815	-0.039753202402991704	0.03336732840434082	-0.15274939270385862	-0.020390084614966945
3.1867700514968456	1.1755536882063473	0.03458059251895049	-0.03993719362295023	0.032105970341797976	-0.1537512115971949	-0.01957273072274298
3.1959849544449432	1.175843671088031	0.03315932452589412	-0.04011377450413549	0.03082952197365392	-0.15471369675302885	-0.018751861256463987
3.2052064610768873	1.1761220236141146	0.03172834533793953	-0.04028289663145175	0.029538547815689545	-0.1556364619169148	-0.017927618693734746
3.2144342702896265	1.1763885887402579	0.030288057771984483	-0.040444513405811254	0.02823362474197497	-0.15651913419719823	-0.01710014745241222
3.223668037135155	1.1766432145217947	0.028838876489885635	-0.04059857953698661	0.02691534663166026	-0.15736135153201744	-0.016269596994507935
3.232907429362475	1.176885755988242	0.02738121902985142	-0.04074505211832653	0.025584316053629406	-0.15816276879344454	-0.015436116736209189
3.2421520989581922	1.1771160745042595	0.02591551005691175	-0.0408838901778205	0.02424114789017526	-0.15892305556774242	-0.014599858564373529
3.25140170131376	1.1773340384436857	0.024442178136094738	-0.041015055026372996	0.022886466151148206	-0.15964189828489744	-0.013760975067989253
3.2606558612646297	1.1775395225596534	0.02296166093086382	-0.041138509822599825	0.021520908504777232	-0.16031899804912184	-0.012919622575784377
3.26991420862268	1.17773240902801	0.02147439934355502	-0.0412542201476342	0.020145120643050345	-0.16095407399440556	-0.012075957894453307
3.2791763550789805	1.1779125870933036	0.01998084097740791	-0.0413621537411865	0.01875975920136007	-0.16154686203505633	-0.011230140358383585
3.2884419084600855	1.1780799535488364	0.018481437619124488	-0.04146228074165645	0.017365489155537532	-0.1620971163702653	-0.010382330481894157
3.297710463822743	1.1782344127220057	0.016976646428852327	-0.041554573632162035	0.015962984634862877	-0.1626046093645066	-0.009532690717521851
3.3069816305831004	1.178375877052187	0.01546692527284553	-0.04163900754379117	0.014552924266692198	-0.16306913338061207	-0.008681382908535864
3.3162549814014475	1.1785042664036285	0.01395274076822636	-0.04171555980656149	0.01313599837052026	-0.16349049846333666	-0.00782857291652065
3.325530101346665	1.178619508979882	0.012434560017307578	-0.04178421046016541	0.011712900926837	-0.16386853528935533	-0.006974426046738075
3.3348065695571174	1.17872154111754	0.010912853300870792	-0.04184494209874405	0.010284331755928827	-0.16420309444172823	-0.0061191086610302954
3.3440839665180278	1.1788103074548342	0.0093880925953479	-0.04189773994312937	0.008850994789795171	-0.16449404692192124	-0.005262787436791513
3.353361856495282	1.1788857608450312	0.007860754165969803	-0.041942591764926575	0.0074136001680274646	-0.164741283831522	-0.004405630916546549
3.3626398232525765	1.178947862731075	0.006331312391643354	-0.041979488088648174	0.005972858081367355	-0.1649447175720422	-0.003547806135659007
3.371917431027614	1.1789965828641729	0.00480024588355688	-0.04200842200762302	0.004529484176187202	-0.16510428090129303	-0.0026894821516917277
3.3811942526657126	1.179031899558222	0.0032680325468340673	-0.04202938932235734	0.0030841945504976294	-0.16521992775221184	-0.0018308273686634844
3.3904698874240005	1.1790537996746147	0.0017351463238117878	-0.04204238852254075	0.0016377023189264792	-0.16529163317476026	-0.0009720078094961118
3.399743885193468	1.1790622784253597	0.00020206941054017524	-0.042047420665255034	0.00019072878313759387	-0.1653193926898079	-0.00011319405546910853
3.4009661803799074	1.179062394988867	1.6590827561606403e-12	-0.042047489843543506	-8.9514960656574e-12	-0.16531977431355943	1.8091954122985074e-12
