# Supplementary material for: Multi-orbit lunar GNSS constellation design with distant retrograde orbit and Halo orbit combination
Source: Sci Rep. 2023 Jun 22;13:10158. doi: 10.1038/s41598-023-37348-x (PMC10287729; doi:10.1038/s41598-023-37348-x)
Supplement: Supplementary file 1 — Supplementary Information. [file 41598_2023_37348_MOESM1_ESM.zip › supplement materials of the manuscript/Figure 3/Halo Orbit/L2S/1463.csv]

Time (TU)	X (LU)	Y (LU)	Z (LU)	VX (LU/TU)	VY (LU/TU)	VZ (LU/TU)
0	1.180506824843928	0	-0.01990687479633898	3.367239432965829e-15	-0.15811356683023692	-2.2436379855191516e-15
0.004207297063109945	1.180505478701846	-0.000665224507782177	-0.019906477599619176	-0.0006399031031211872	-0.1581091191527556	0.00018881273357157608
0.013475133929156056	1.1804930172408516	-0.00213039656513934	-0.019902800482819737	-0.0020491760018925766	-0.15806794517766096	0.0006046988235184528
0.02274535988592752	1.1804674905566268	-0.003595364507598221	-0.019895266959875882	-0.003457849334057607	-0.15798359621368743	0.0010205954475031329
0.032017648850796984	1.1804289021355943	-0.005059676175904913	-0.019883875722969152	-0.004865210814336374	-0.15785607114020853	0.0014364213930620066
0.04129151427073183	1.180377264458615	-0.00652285402530314	-0.019868626921848095	-0.006270524151349255	-0.15768539207065746	0.0018520882219077
0.05056643852311632	1.1803125991300552	-0.00798441594314092	-0.019849522204295488	-0.007673049492491877	-0.15747160477739713	0.002267506127410611
0.059841922744205314	1.1802349366260618	-0.009443883460553977	-0.019826564646391095	-0.009072051724691879	-0.1572147778652467	0.0026825862169009007
0.06911746960811246	1.1801443163153194	-0.010900779372721926	-0.01979975876541014	-0.010466798592202183	-0.1569150028526099	0.0030972397865026975
0.07839256512469804	1.1800407866256875	-0.012354625227618639	-0.019769110578186453	-0.011856558702099876	-0.1565723947430156	0.003511377555750209
0.08766671198293409	1.1799244046692232	-0.013804946904967986	-0.019734627501462303	-0.013240607268071216	-0.15618709081231028	0.003924911205372505
0.09693940084710317	1.1797952364867028	-0.015251270453774838	-0.01969631843774652	-0.014618222528064604	-0.15575925145298225	0.004337752141893456
0.1062101177849036	1.1796533569418137	-0.016693123608609268	-0.019654193759821005	-0.015988687597179647	-0.15528905986767375	0.004749811877923192
0.1154783872927689	1.1794988489254619	-0.01813004279740762	-0.019608265092191057	-0.017351297504700446	-0.15477671948194233	0.00516100398703818
0.12474371297957938	1.1793318041141625	-0.01956156422237882	-0.019558545555868317	-0.018705351081281567	-0.15422245651382788	0.00557124150802044
0.13400561176045472	1.1791523223274698	-0.020987229490856445	-0.01950504959928933	-0.020050156675196548	-0.15362651790830736	0.005980438506305634
0.1432636072356154	1.178960511471947	-0.022406584880178382	-0.019447793005119077	-0.021385031799763875	-0.15298917122160777	0.006388509818121314
0.1525172437116313	1.1787564870616811	-0.023819183760944915	-0.019386792772375386	-0.022709305740986094	-0.1523107031047011	0.006795371703260086
0.1617660704770704	1.1785403723349999	-0.02522458444178828	-0.01932206717798429	-0.024022317840490397	-0.15159141977292054	0.007200941183521232
0.17100964364698235	1.1783122980440208	-0.026622350718177028	-0.019253635742532936	-0.02532341832256298	-0.15083164639601243	0.0076051361571243805
0.18024754098430454	1.17807240187731	-0.028012054351124707	-0.019181519087054927	-0.02661197088818932	-0.1500317252697271	0.008007876074965828
0.18947935602941135	1.1778208283395855	-0.029393274374631018	-0.01910573892761528	-0.02788735232076437	-0.14919201551149738	0.008409081704798373
0.1987046760495744	1.1775577291443629	-0.0307655940158793	-0.019026318226367248	-0.02914894990432594	-0.1483128944772721	0.00880867419767348
0.20792313115268346	1.1772832616048112	-0.03212860821111602	-0.01894328073987178	-0.03039616858228878	-0.14739475249654935	0.009206577238274012
0.21713434633470868	1.176997589723477	-0.0334819166231248	-0.01885665138205426	-0.031628424738738295	-0.1464379966238322	0.009602714980712464
0.22633797847908751	1.1767008828453382	-0.03482512926989875	-0.01876645585196915	-0.03284515154841267	-0.14544304624916501	0.009997013659449893
0.23553367401399028	1.176393316738631	-0.03615786046310042	-0.018672720998152446	-0.03404579365130878	-0.14441033684104598	0.010389399782254612
0.24472112154514483	1.1760750716329407	-0.03747973660809486	-0.01857547425882401	-0.03522981437706511	-0.14334031349021462	0.010779802391961385
0.2539000102309031	1.175746333311855	-0.038790390247481564	-0.018474744031409474	-0.036396690501276016	-0.14223343470052	0.011168151289864882
0.26307003511841964	1.175407292735824	-0.04008946098652021	-0.018370559596856108	-0.0375459132485189	-0.14109017126030793	0.011554377275609418
0.2722309197845105	1.175058144955563	-0.041376598795525105	-0.018262950824751906	-0.038676991337532385	-0.1399110027151697	0.011938413103171631
0.28138240201540315	1.1746990893427869	-0.042651462011567644	-0.018151948281836052	-0.03978944928454433	-0.13869641827534934	0.012320192868979956
0.2905242164437488	1.1743303300438945	-0.04391371500815175	-0.018037583412457953	-0.04088282547712653	-0.1374469184955329	0.012699651288529658
0.29965611681292786	1.173952074884004	-0.04516303138106325	-0.01791988824039343	-0.04195667505196318	-0.13616301171628944	0.013076724625332105
0.30877788196271155	1.173564534826707	-0.04639909475875434	-0.01779889523926315	-0.04301057061663578	-0.13484521236824545	0.013451350922260878
0.3178892796999076	1.1731679252549554	-0.047621593926522876	-0.017674637772284073	-0.04404409813285855	-0.13349404547482285	0.01382346850663461
0.32699010912698606	1.1727624639421075	-0.04883022859759268	-0.01754714949938072	-0.045056861883059164	-0.13211003990609427	0.014193017720026738
0.33608014603378855	1.1723483732297038	-0.050024702155194105	-0.01741646510195068	-0.04604847839920691	-0.13069373596443418	0.014559938685147477
0.3451592062571739	1.171925876984903	-0.05120473009531582	-0.01728261936753839	-0.04701858356759491	-0.12924567516101343	0.014924173868684196
0.35422710363854565	1.1714952022444132	-0.052370034445782546	-0.01714564774719438	-0.04796682795882023	-0.12776640598645708	0.015285666359669284
0.3632836476930312	1.17105657916258	-0.053520343556030116	-0.01700558638364605	-0.04889287672313294	-0.12625648391938918	0.015644359777044075
0.37232866338082127	1.1706102398701235	-0.05465539466065744	-0.01686247179068692	-0.04979641168810402	-0.12471646768241576	0.016000199046844295
0.3813619739424198	1.170156419098181	-0.055774931704979186	-0.016716341094503803	-0.05067712960239361	-0.1231469215675608	0.016353129708433625
0.3903834095032758	1.1696953535676042	-0.05687870645555247	-0.01656723188128237	-0.05153474302844904	-0.12154841351771653	0.01670309824344916
0.3993927985140783	1.169227282233307	-0.05796647746411487	-0.016415182319478312	-0.05236897952725688	-0.11992151616475417	0.017050051730848614
0.4083899771982185	1.1687524456150653	-0.05903801123835716	-0.01626023098686023	-0.053179582556301855	-0.11826680470521311	0.01739393820123047
0.4173747756123371	1.168271086345406	-0.06009308058668622	-0.01610241709294185	-0.05396631019405605	-0.11658485901021623	0.017734706090245203
0.426347030278752	1.1677834483301568	-0.06113146615050682	-0.015941780249833556	-0.05472893628929586	-0.11487626091166363	0.01807230471180439
0.43530656211162544	1.167289777776341	-0.0621529538761156	-0.015778360856323018	-0.05546724858975776	-0.11314159802371233	0.018406683417898154
0.4442532091221706	1.1667903212400483	-0.06315733881400876	-0.015612199499731673	-0.056181051504387514	-0.11138145712362002	0.018737792817620082
0.453186793095972	1.1662853272890803	-0.06414442133286316	-0.01544333755158785	-0.05687016333402833	-0.10959643022145023	0.01906558352205028
0.4621071436316986	1.1657750450053599	-0.06511400986729182	-0.015271816716835996	-0.057534418216375956	-0.10778710952775213	0.019390007029114732
0.47101407271249507	1.1652597252677723	-0.06606591816144167	-0.015097679511034199	-0.058173664193221813	-0.10595409224339532	0.019711014786936557
0.47990740167483886	1.1647396190524115	-0.06699996824315571	-0.014920968737017388	-0.05878776522823329	-0.10409797479145054	0.020028559169557595
0.4887869372703169	1.1642149786547946	-0.06791598789219742	-0.014741727945469197	-0.05937659947033429	-0.10221935742581002	0.020342592606645855
0.4976524835867526	1.1636860568484668	-0.06881381197141073	-0.014560001200037276	-0.05994006013191649	-0.10031884151666952	0.02065306801161985
0.506503841042583	1.1631531067827887	-0.06969328234899956	-0.014375833090723435	-0.060478055395255303	-0.09839702946115506	0.020959938739477543
0.5153408016057532	1.1626163821146003	-0.07055424746498788	-0.014189268829294928	-0.060990508113987825	-0.09645452545059015	0.021263158417850914
0.5241631544696003	1.162076136511222	-0.07139656293904884	-0.014000354127663286	-0.061477356149870724	-0.09449193397792155	0.02156268114168227
0.532970674193839	1.1615326242223378	-0.07222009048707197	-0.013809135449060553	-0.061938551713231815	-0.09250986222782095	0.02185846107015222
0.5417631387171948	1.1609860988204403	-0.07302469968046343	-0.013615659618217386	-0.06237406233477702	-0.09050891581589866	0.022150453036801167
0.5505403125175643	1.1604368140814816	-0.07381026640313827	-0.013419974181651074	-0.06278386994633618	-0.08848970232030715	0.022438611981924084
0.5593019547341738	1.1598850233309077	-0.07457667366738402	-0.0132221272297067	-0.06316797130032624	-0.08645282923424308	0.022722893228775187
0.5680478167254096	1.15933097944033	-0.07532381143753669	-0.013022167447204034	-0.06352637782576936	-0.08439890429578265	0.023003252405120272
0.5767776473812198	1.1587749343341052	-0.07605157711976557	-0.01282014398732891	-0.0638591158035968	-0.08232853400830267	0.02327964561501661
0.5854911864134884	1.1582171392569414	-0.07675987501861933	-0.012616106619549696	-0.06416622603700306	-0.08024232498460075	0.023552029225021604
0.594188167336229	1.1576578444299146	-0.07744861663201694	-0.012410105657396938	-0.0644477639300223	-0.07814088303461834	0.02382035996412632
0.602868318435667	1.1570972988310753	-0.07811772075379865	-0.01220219192939106	-0.06470379945135857	-0.07602481270975842	0.024084594956374574
0.611531363591185	1.1565357499847677	-0.07876711355037813	-0.011992416751718275	-0.06493441707066068	-0.07389471687701347	0.024344691747262368
0.6201770203420008	1.1559734439302125	-0.07939672842653436	-0.011780831967085365	-0.06513971561215343	-0.07175119697478691	0.024600608247737934
0.628805004760086	1.1554106247488865	-0.08000650638707708	-0.01156748981706985	-0.06531980826690013	-0.06959485159065024	0.024852302880902025
0.6374150260685058	1.1548475347594709	-0.08059639564125366	-0.011352443064218632	-0.06547482234429826	-0.06742627758111135	0.025099734424308573
0.6460067959641289	1.1542844137549535	-0.08116635223367985	-0.011135744749246217	-0.06560489931090935	-0.06524606751601904	0.025342862279860677
0.6545800160907648	1.1537214996703162	-0.08171633917269618	-0.01091744849336982	-0.06571019442544863	-0.06305481263128487	0.025581646115942807
0.6631343936124243	1.1531590274118633	-0.08224632743043529	-0.01069760809297527	-0.06579087680681787	-0.060853098669593354	0.02581604630747783
0.6716696320804931	1.1525972293079125	-0.08275629528572677	-0.010476277735606516	-0.06584712910195538	-0.05864150798723899	0.026046023674370644
0.6801854339323457	1.1520363348005804	-0.08324622844100267	-0.010253511923080135	-0.06587914733077203	-0.05642061872393499	0.026271539550814425
0.688681506396435	1.151476569915367	-0.08371612028787095	-0.0100293653007717	-0.06588714068109153	-0.05419100306004894	0.026492555936226164
0.6971575592504976	1.1509181572713103	-0.08416597166739834	-0.009803892696721205	-0.06587133122532203	-0.05195322758599124	0.02670903542387782
0.7056133012292148	1.1503613161850579	-0.08459579059015652	-0.009577149200240623	-0.0658319536785295	-0.04970785406609721	0.026920941102744518
0.714048451738425	1.1498062617716711	-0.08500559272835698	-0.009349189829891023	-0.06576925507686422	-0.047455436148410864	0.027128236842773195
0.7224627275737993	1.1492532056968403	-0.0853954006172009	-0.00912006987025662	-0.06568349454676488	-0.04519652271339151	0.027330886950456074
0.7308558556026354	1.148702355225586	-0.08576524414811462	-0.008889844510466469	-0.06557494291899992	-0.04293165432607674	0.02752885646998194
0.7392275669796563	1.1481539134925562	-0.08611516013656022	-0.00865856897970341	-0.06544388244548649	-0.04066136461690843	0.02772211102536229
0.7475776047960225	1.1476080788973866	-0.08644519248178327	-0.008426298314996793	-0.06529060634389716	-0.03838617805567901	0.027910616980105742
0.7559057147110166	1.1470650456216762	-0.08675539160552263	-0.008193087598936515	-0.06511541859811576	-0.036106612351325146	0.028094341202651824
0.7642116563707908	1.1465250027933973	-0.08704581471993324	-0.00795899162053993	-0.06491863338802203	-0.033823175209559395	0.028273251303405255
0.7724952012130424	1.1459881345519596	-0.08731652550807856	-0.007724064911617681	-0.06470057471370261	-0.0315363647912063	0.028447315553750203
0.7807561279262679	1.1454546202697826	-0.08756759376423923	-0.007488361853458493	-0.06446157612704309	-0.029246670855693328	0.028616502764447334
0.7889942339683234	1.1449246337434067	-0.087799095528224	-0.00725193632660998	-0.06420198000864914	-0.02695457147403415	0.028780782494630595
0.7972093248643907	1.1443983438304812	-0.08801111251228594	-0.007014841993202865	-0.0639221374550243	-0.024660535903500924	0.028940124798411817
0.8054012189546336	1.1438759140940722	-0.08820373202006011	-0.006777132141034682	-0.06362240774819847	-0.02236502320833191	0.02909450029328142
0.8135697517601894	1.1433575024863738	-0.08837704679207475	-0.006538859535117001	-0.0633031577719188	-0.020068480976303715	0.02924388020601231
0.8217147801885081	1.1428432610588146	-0.08853115478806105	-0.006300076271078055	-0.0629647613748962	-0.017771344075013674	0.02938823640082354
0.8298361695875446	1.1423333367634416	-0.08866615864600133	-0.006060834132732805	-0.06260759945491556	-0.015474038265315425	0.02952754110332079
0.8379337977281045	1.1418278711810614	-0.08878216554311652	-0.0058211844595400805	-0.062232059432291834	-0.013176979088161992	0.029661766944278332
0.8460075752940507	1.141326999243566	-0.08887928718230716	-0.005581177519791172	-0.06183853384680825	-0.01088056604538373	0.02979088724891661
0.854057411017977	1.1408308514136152	-0.08895763902212778	-0.005340863525385489	-0.061427421567121096	-0.008585192513040784	0.029914875417083427
0.8620832499498134	1.1403395513252979	-0.08901734044834923	-0.005100291477505411	-0.060999125507766885	-0.00629123489230527	0.03003370548769335
0.8700850440519124	1.1398532176272491	-0.08905851414976246	-0.004859510026178495	-0.060554053670710206	-0.003999061030519035	0.030147351624722298
0.8780627706133789	1.139371962882529	-0.08908128598217271	-0.004618566904946347	-0.060092617777191965	-0.0017090250315573278	0.030255788344280648
0.8860164220538015	1.138895894231042	-0.08908578459803408	-0.004377509223218334	-0.059615233413189916	0.0005785297469437668	0.030358990311335484
0.8939460178460515	1.138425112722402	-0.08907214115525282	-0.00413638309288632	-0.059122318921648195	0.0028632740241199568	0.030456932439697257
0.9018569610811257	1.1379593994192665	-0.08904046136358698	-0.0038950699726779813	-0.05861394515648841	0.005146439669139111	0.030549650887339797
0.9097510231155799	1.1374987532007266	-0.08899083097789717	-0.0036535605181318783	-0.058090387493396456	0.007428223147127164	0.03063712876805822
0.9176282045205791	1.1370432746899903	-0.08892333916331047	-0.0034118991907722135	-0.0575520351491256	0.009708315342612857	0.030719326363679224
0.9254885243474013	1.1365930596175438	-0.08883807719548042	-0.003170129930253092	-0.056999281554188	0.011986416534803687	0.03079620372577388
0.9333320155026124	1.1361481991181062	-0.08873513826449306	-0.0029282962909974973	-0.056432524396022025	0.014262234926511677	0.030867720576005828
0.9411587371742081	1.1357087790643108	-0.08861461706221364	-0.0026864410546569733	-0.05585216444452911	0.01653549010376637	0.030933836362665855
0.9489687578799055	1.1352748810720024	-0.08847660975516064	-0.0024446067496753207	-0.05525860650878415	0.018805907955888292	0.030994510047888224
0.956762165460722	1.134846581977408	-0.08832121362323175	-0.0022028353419291723	-0.0546522584710474	0.02107322339638725	0.031049700144885246
0.9645390687187693	1.1344239538055423	-0.08814852676016241	-0.0019611681829788345	-0.05403353089400522	0.02333718064984142	0.03109936466315328
0.9722996050645287	1.1340070634281798	-0.0879586476010763	-0.001719645772295568	-0.05340283613025633	0.025597535274581952	0.031143461077845297
0.9800439219542251	1.1335959736384416	-0.08775167507996744	-0.0014783083367199204	-0.05276058956530701	0.027854048534679002	0.031181946144318795
0.9877721973471905	1.1331907421246505	-0.08752770786737411	-0.0012371951979665001	-0.0521072077272757	0.030106493117850037	0.03121477594298474
0.9954846335302757	1.1327914218976383	-0.08728684419693601	-0.0009963449696990096	-0.051443108527540055	0.03235465108172714	0.031241905750443243
1.0031814401429342	1.1323980622461962	-0.08702918215333398	-0.0007557960956237071	-0.05076871253229256	0.03459830863063506	0.03126328990983578
1.0108628646352824	1.1320107072506784	-0.08675481844538022	-0.0005155859076250927	-0.0500844401382569	0.03683726470279639	0.03127888185473101
1.018529186194523	1.1316293962284336	-0.08646384820153287	-0.0002757508257909947	-0.04939071183065808	0.03907132888877073	0.03128863396199715
1.026180690489904	1.1312541650922812	-0.0861563656445856	-0.000036327162152115065	-0.048687950292236847	0.04130031374151301	0.03129249742713267
1.033817694714573	1.1308850451915227	-0.08583246291972581	0.00020264964685323472	-0.04797657801232802	0.04352404172801053	0.03129042222206633
1.0414405592054619	1.1305220628951824	-0.08549222920693111	0.00044114538620480576	-0.04725701599106651	0.04574234823830452	0.03128235695469217
1.0490496547166148	1.1301652412920467	-0.08513575181158836	0.0006791260176055001	-0.0465296866508897	0.04795507166458958	0.03126824877008374
1.0566454002468735	1.1298145985188788	-0.08476311415637722	0.0009165588394310529	-0.045795010136507566	0.050162063992146844	0.031248043190358017
1.0642282129643428	1.1294701502167397	-0.08437439788089006	0.0011534108951495254	-0.04505340902569659	0.05236317580702036	0.031221684110599793
1.0717985729035355	1.1291319066804897	-0.08396967934690139	0.0013896509665885155	-0.04430530197861237	0.054558274630244395	0.031189113497945547
1.079356968677737	1.1287998754806963	-0.08354903204955698	0.001625247845740785	-0.04355110894793748	0.056747228664455814	0.031150271428313024
1.0869039317877631	1.1284740600501446	-0.08311252452824648	0.001860171370975668	-0.0427912477670657	0.05892991623529367	0.031105095825306996
1.0944400275717632	1.1281544602481384	-0.08266022048380978	0.0020943921051572206	-0.04202613499459546	0.0611062226149499	0.03105352233830518
1.1019658507072618	1.1278410726956423	-0.08219217873379335	0.002327881153646248	-0.04125618636698206	0.06327603814910071	0.030995484226859826
1.1094820432155703	1.1275338901778444	-0.08170845176117054	0.0025606106764904137	-0.04048181497036708	0.06543926283805544	0.03093091206317841
1.1169892785049182	1.1272329024777006	-0.08120908633312306	0.0027925533416851616	-0.03970343289872946	0.06759580108171045	0.030859733673435266
1.1244882641694478	1.126938096403693	-0.0806941230269284	0.003023682358152636	-0.03892145104389571	0.06974556181261894	0.03078187395813873
1.1319797509617122	1.1266494555930135	-0.08016359528411224	0.003253971693229023	-0.03813627825236059	0.07188846034898558	0.030697254622794712
1.1394645304952409	1.1263669607754463	-0.07961752919244973	0.003483395936352679	-0.03734832167358723	0.07402441696181448	0.030605793999485292
1.146943436027633	1.1260905899109708	-0.07905594307251972	0.003711930253109947	-0.03655798682162057	0.07615335628395942	0.030507406836111656
1.1544173512997367	1.1258203180395412	-0.07847884643356173	0.003939550578843547	-0.035765676811754105	0.07827520895476098	0.030402003960981003
1.1618871984454102	1.1255561179009694	-0.07788624050996934	0.0041662331672781905	-0.0349717938433185	0.080389907256939	0.03028949221897564
1.169353949795812	1.125297959676166	-0.07727811699101551	0.0043919548625568905	-0.03417673818862564	0.08249738749411901	0.030169774079933154
1.1768186158592402	1.125045811574889	-0.07665445862799736	0.004616692641511954	-0.033380909743086676	0.08459758556034491	0.030042747592832236
1.1842822553554153	1.1247996396418647	-0.07601523809280518	0.004840423818773041	-0.032584707262853896	0.08669043869058268	0.029908306000823916
1.1917459831911537	1.1245594076700673	-0.07536041690523772	0.005063126176744546	-0.03178852784908748	0.08877588651874106	0.0297663373350079
1.1992109448712411	1.124325078185579	-0.07468994732355064	0.00528477708773296	-0.030992770047168695	0.09085386269124149	0.02961672464733809
1.2066783353959942	1.1240966119595164	-0.07400377043366581	0.005505353963042205	-0.030197832227466925	0.09292429888443256	0.02945934543983369
1.2141493910572965	1.1238739683991101	-0.07330181659120306	0.005724833884452239	-0.029404113882004743	0.09498712115914519	0.029294071591277077
1.2216253725955653	1.1236571061384093	-0.07258400681830401	0.0059431929852705335	-0.028612017848775182	0.09704224392517544	0.029120769541489087
1.2291075707426782	1.1234459829173797	-0.07185025220426355	0.006160406490942819	-0.027821950155241155	0.09908957006863331	0.0289393000323811
1.236597286492955	1.1232405561615777	-0.07110045580805374	0.006376448022077316	-0.027034322526009735	0.101128984101633	0.02874951847408422
1.244095809698792	1.1230407835035794	-0.07033451498968632	0.00659128886755876	-0.026249555000799136	0.1031603449510448	0.028551275494514874
1.2516044259328942	1.1228466224754772	-0.06955232104234176	0.006804898082286247	-0.025468075514062282	0.10518348647236146	0.02834441685073868
1.2591243476757115	1.1226580320943405	-0.0687537668661465	0.0070172404470318	-0.024690327248359338	0.10719819764239148	0.02812878552514547
1.2666566992514074	1.1224749728352188	-0.06793874961480588	0.007228276019645588	-0.023916770120677958	0.10920421764626619	0.027904222680066794
1.274202455520763	1.1222974076025742	-0.06710717867094772	0.007437958436096271	-0.02314788674975959	0.11120121894583151	0.027670570210173596
1.2817624037611475	1.1221253019018922	-0.06625898173214932	0.007646233947708589	-0.022384185596532016	0.11318879712808282	0.027427673006160835
1.2893370328544083	1.1219586254171774	-0.06539411971591792	0.007853038560820143	-0.02162621088133377	0.11516644239895278	0.02717538400593095
1.2969264515179857	1.1217973524963036	-0.06451259955820271	0.008058296158763467	-0.020874548648967834	0.11713352006091951	0.02691356908247027
1.3045302589818273	1.121641463257642	-0.06361449360092282	0.008261915533926502	-0.020129836492366007	0.11908924015667156	0.02664211433168663
1.3121474299229148	1.12149094389364	-0.0626999587069311	0.00846378807127751	-0.019392770459497877	0.12103263286873389	0.02636093386397632
1.3197761478947116	1.1213457875031585	-0.06176926294946906	0.008663784368229496	-0.018664115316735234	0.12296251317508426	0.02606998054856352
1.3274136405622339	1.1212059942715207	-0.06082281385597922	0.008861751298346487	-0.01794471253696438	0.12487744916427049	0.02576925803713332
1.3350560615027203	1.1210715702877212	-0.059861182424084704	0.009057510689455659	-0.017235481696624956	0.12677574542486197	0.02545883221479568
1.3426983733812745	1.1209425260344454	-0.05888512800738741	0.009250858408249508	-0.016537419687858563	0.12865543002454957	0.025138843581258813
1.350334319444224	1.120818873238004	-0.057895612597900555	0.009441566024654879	-0.015851589956201558	0.13051426638679525	0.02480951670899187
1.3579564965150694	1.120700620359423	-0.056893801495692196	0.009629385183481365	-0.015179101602291138	0.13234979182476428	0.02447116534398832
1.3655565529252	1.1205877668995297	-0.05588104583092894	0.00981405499318572	-0.014521077686734904	0.13415938635357516	0.024124191078712852
1.3731255119119032	1.1204802970848582	-0.054858845253611115	0.009995312101176232	-0.01387861451997379	0.13594036920034921	0.023769074367034435
1.3806542095885468	1.1203781735892042	-0.053828790790222944	0.010172902825678974	-0.013252734846069507	0.13769011742309026	0.023406357217491063
1.3881337636412932	1.1202813327370271	-0.05279249833615135	0.010346595042609397	-0.012644343648683607	0.1394061843653465	0.02303662070824175
1.3955560375144778	1.1201896815724806	-0.051751537688446286	0.010516188867064733	-0.01205419026781505	0.1410864084402571	0.02266045888224254
1.4029139947667681	1.1201030977828095	-0.05070737258229277	0.01068152372483252	-0.011482845238203889	0.14272898810323717	0.022278454683779047
1.410201949639324	1.1200214317693125	-0.04966131251888626	0.010842482190873073	-0.010930690156567288	0.14433252603883437	0.021891158700924535
1.4174156217525187	1.1199445112591409	-0.04861449132131696	0.010998988874131822	-0.010397925908825968	0.14589602464789123	0.021499076820889463
1.4245521447976424	1.1198721461425412	-0.04756785269699856	0.011151008049622272	-0.00988458584039776	0.14741886891422942	0.02110266017952998
1.4316099082344949	1.1198041344726364	-0.04652216140316269	0.011298537679080328	-0.00939056135466372	0.1489007726002906	0.020702304821963634
1.4385884066230994	1.1197402675058075	-0.04547801548969462	0.011441603857473412	-0.008915625702989274	0.1503417277344788	0.020298352290367448
1.4454880044959633	1.1196803346523225	-0.04443587339983283	0.01158025386168639	-0.008459461831239946	0.15174193898940802	0.019891096565334863
1.452309805222431	1.1196241266348632	-0.04339606775391611	0.011714551739622497	-0.008021681040750787	0.15310178260015028	0.019480786561088453
1.4590554358511265	1.119571438691926	-0.04235883368350404	0.011844572579208946	-0.007601845265412592	0.15442175105245456	0.01906763492972377
1.4657268934581096	1.119522072603209	-0.04132432969014081	0.011970398431129663	-0.00719948311021438	0.15570241361320852	0.018651824618295308
1.4723264724649427	1.1194758376601592	-0.04029264725109146	0.012092116076742281	-0.006814099325346083	0.1569443949808483	0.01823351140085205
1.4788566229204148	1.119432551821178	-0.03926383207925051	0.012209813741520706	-0.006445187114990081	0.15814834270636388	0.017812831482131426
1.4853198967763166	1.1193920419566656	-0.03823789251827422	0.012323579694407172	-0.006092233938319156	0.15931491340399512	0.01738990427435473
1.4917188985885086	1.1193541439254795	-0.03721480766890606	0.01243350106101547	-0.005754726311527026	0.1604447608933124	0.016964835271031996
1.4980562317165629	1.1193187025622886	-0.03619453661020907	0.01253966269249468	-0.005432154129291083	0.16153852469062702	0.016537719569121676
1.5043344859672714	1.1192855713486596	-0.035177021239409	0.012642146845780022	-0.00512401225660429	0.16259682668516914	0.01610864288379125
1.5105561852540612	1.1192546122642415	-0.03416219571616179	0.012741032275580618	-0.00482980371620986	0.16362026164243548	0.015677685441847725
1.516723812530789	1.1192256952104538	-0.033149983477424906	0.012836394646977585	-0.004549038758334907	0.16460940126988652	0.015244920715886894
1.5228397653738575	1.1191986977940978	-0.03214030554554563	0.012928305863573563	-0.0042812370767721895	0.16556478703482583	0.014810418984460063
1.5289063782114962	1.1191735047924882	-0.031133077953995846	0.013016834476492923	-0.004025926735149008	0.1664869341485369	0.014374246302792966
1.5349258970861572	1.119150007856415	-0.03012821694618262	0.01310204538077943	-0.0037826451310343824	0.16737632814759715	0.013936466824867749
1.5409005116122336	1.1191281049960515	-0.029125634641147306	0.013184000356643777	-0.0035509374788003137	0.16823343027342522	0.013497141012941822
1.5468323243061035	1.119107700342551	-0.028125245077192385	0.013262757715048715	-0.003330357831862642	0.16905867351884896	0.013056328362876781
1.5527233511684753	1.1190887037922332	-0.02712696505831124	0.013338372424367197	-0.003120468679524727	0.16985246368346	0.012614087904428969
1.558575560856321	1.1190710305617266	-0.02613070836569724	0.013410896710944632	-0.002920839233964156	0.17061518543196175	0.012170475743266436
1.5643908373968212	1.1190546010184332	-0.025136392851393078	0.013480379664023406	-0.002731046478811736	0.17134719792121672	0.01172554829812767
1.5701710017546047	1.1190393403359225	-0.024143937535681795	0.013546867608698662	-0.0025506740687403617	0.17204883849622513	0.011279361121036384
1.575917805247551	1.119025178258497	-0.02315326443622743	0.01361040412087444	-0.0023793122180503098	0.17272042264092288	0.010831969815529065
1.5816329586616729	1.1190120487964632	-0.022164294200730267	0.013671030434791662	-0.002216556527754695	0.17336224809230072	0.010383428154576827
1.5873181095933744	1.1189998900715616	-0.021176950604639807	0.01372878526176291	-0.0020620084030908065	0.17397459274961868	0.009933790189231238
1.5929748485360773	1.1189886440996213	-0.020191160089052803	0.01378370494612887	-0.0019152745549423993	0.17455771615235502	0.009483110131192119
1.598604725517059	1.11897825657394	-0.01920684940000736	0.01383582370354285	-0.0017759662881606788	0.1751118618525374	0.0090314413516549
1.6042092435986837	1.1189686767129345	-0.01822394721117497	0.013885173618856144	-0.0016436994338631266	0.17563725725043824	0.008578837189771892
1.609789860893872	1.1189598571007329	-0.017242384246316973	0.013931784733726874	-0.0015180940434254288	0.17613411439082455	0.008125351078976089
1.6153479922881977	1.118951753540594	-0.01626209342555312	0.013975685129286337	-0.001398774099991787	0.17660263071770804	0.00767103668120774
1.620885021191026	1.1189443249069178	-0.015283008210435304	0.014016901079106674	-0.0012853670403108234	0.17704299059130654	0.007215947179765957
1.626402294283896	1.118937533034574	-0.014305063917192114	0.014055457057571349	-0.0011775036680900385	0.17745536527270153	0.0067601359409619815
1.631901140860271	1.1189313425868943	-0.013328194654012429	0.014091375919882618	-0.0010748175880263301	0.17783991475168742	0.006303655135585511
1.637382840114709	1.1189257209942702	-0.012352339475473734	0.01412467872689868	-0.0009769456440838595	0.17819678578214027	0.005846558659427387
1.6428486607326271	1.11892063831727	-0.011377435685612409	0.014155385051333208	-0.0008835269937044991	0.17852611507659594	0.005388899051691878
1.6482998411455618	1.1189160671866927	-0.010403422658193148	0.014183512884663975	-0.0007942033152304274	0.17882802823445612	0.0049307293217165735
1.6537375885287982	1.1189119827260225	-0.009430242327430097	0.014209078683902868	-0.000708618640972806	0.17910264017234595	0.00447210322558893
1.6591631008302592	1.1189083624657208	-0.008457835536306453	0.014232097515337432	-0.0006264188517483966	0.17935005660392722	0.004013073584737332
1.664577551738644	1.1189051862947452	-0.007486144997307718	0.014252583007562403	-0.0005472517807069322	0.17957037347816793	0.0035536937143887414
1.6699821149547827	1.1189024363919355	-0.006515111200894229	0.01427054746910803	-0.00047076672248762193	0.17976367819145458	0.003094015522714195
1.6753779169819163	1.1189000972022682	-0.005544681150933311	0.014286001752355523	-0.00039661497472292986	0.1799300480756641	0.0026340936771141106
1.6807660967623035	1.1188981553627475	-0.004574797899360911	0.014298955481486676	-0.00032444886244342155	0.18006955280793718	0.0021739806822012554
1.6861477758638383	1.118896599682181	-0.003605406138363052	0.014309416963958287	-0.0002539220482257038	0.18018225342024088	0.0017137295544679774
1.6915240673981824	1.118895421105653	-0.002636450830482377	0.014317393234195888	-0.00018468929150383358	0.18026820273575384	0.0012533932017925948
1.6968960657119065	1.1188946126897237	-0.0016678792953929479	0.014322890058761058	-0.00011640646657060752	0.18032744539475878	0.0007930254424884067
1.702264854821474	1.118894169577087	-0.0006996399143656618	0.01432591197754427	-0.00004873034182106431	0.1803600182729153	0.0003326804168282653
1.7076315440840477	1.118894088979664	0.00026832408573871736	0.014326462319469177	0.00001868196996510981	0.1803659506289148	-0.00012759034428523803
1.7129972066968382	1.1188943701720688	0.0012360633239742063	0.014324543178081432	0.0000861723404126243	0.1803452638234219	-0.000587732517764513
1.7183632401589297	1.118895014529446	0.0022036870433068873	0.014320155116101761	0.00015408630508878998	0.18029796812072035	-0.001047719754191608
1.7237308305911752	1.1188960255182177	0.0031712662370165746	0.014313297227692805	0.00022276653036961086	0.1802240633524599	-0.0015075075671900095
1.7291010426379734	1.118897408655099	0.004138849650846793	0.014303967449623489	0.00029255403990135126	0.18012354226886462	-0.001967040919175288
1.7344749769692773	1.1188991715309116	0.005106491968789003	0.014292162461306546	0.00036379030888354473	0.17999638946230517	-0.002426267596006547
1.739853720370523	1.1189013238144536	0.006074244600525886	0.014277877750319277	0.0004368167228027411	0.17984258207781698	-0.0028851338057742735
1.7452383793825688	1.1189038772818516	0.007042161519253329	0.014261107537315059	0.0005119751244540314	0.17966208901265188	-0.003343586924828267
1.7506300403645447	1.1189068458219655	0.00801029185940317	0.014241844889384108	0.0005896073601154044	0.17945487214818964	-0.003801571966360027
1.7560298238194185	1.1189102454906685	0.008978689456253663	0.014220081542986903	0.0006700561385972427	0.17922088445970394	-0.004259036074148061
1.7614388641205556	1.1189140945394542	0.009947408958259435	0.014195807930887481	0.000753664879798194	0.17896007032719297	-0.004715926649083102
1.7668582895419698	1.1189184134395722	0.01091650201471528	0.014169013264618998	0.0008407775092307279	0.17867236644502962	-0.005172189525294643
1.7722892571194298	1.1189232249514147	0.011886023274793003	0.014139685364430022	0.0009317391062835589	0.17835770002261597	-0.0056277717722040994
1.777732936697684	1.1189285541655458	0.01285602727161566	0.014107810704459552	0.0010268957851294956	0.17801598930303858	-0.006082620193150292
1.7831905127847136	1.1189344285604113	0.013826568492997404	0.014073374386673963	0.0011265948397636693	0.17764714332011713	-0.006536681329588033
1.788663182024586	1.1189408780610897	0.014797700665551798	0.014036360141954255	0.00123118480735458	0.17725106195037182	-0.0069899010975551165
1.7941521672558125	1.118947935124124	0.01576947897153846	0.013996750216241666	0.0013410158512628082	0.17682763473957866	-0.0074422257920371635
1.7996587198819654	1.118955634820455	0.016741960160722113	0.013954525312511665	0.0014564399661060891	0.17637674033552292	-0.00789360209777726
1.8051841183674577	1.1189640149206692	0.01771520196243598	0.013909664560572991	0.0015778111099455311	0.17589824622462927	-0.008343976773043108
1.810729648712765	1.1189731159555154	0.018689259328995334	0.013862145651392786	0.0017054849011533064	0.17539201022556286	-0.008793294876501443
1.8162966579317783	1.1189829814022463	0.019664193494572796	0.013811944351346297	0.0018398199813813372	0.17485787538103856	-0.009241503908981092
1.821886497192337	1.1189936577031367	0.020640061618375987	0.013759034943837622	0.0019811768807145164	0.17429567473968413	-0.009688548988339466
1.8275005739831014	1.1190051944767845	0.021616925540892604	0.013703389720937223	0.002129919434772869	0.17370522602939095	-0.010134376830283093
1.8331403115205755	1.1190176445716395	0.022594844287969828	0.013644979319076251	0.0022864139396859278	0.1730863353147482	-0.01057893226299165
1.838807181000194	1.1190310642695738	0.02357387926827679	0.01358377236278588	0.0024510301549583433	0.17243879331009918	-0.011022160554665124
1.844502696057831	1.1190455134307622	0.024554092840695874	0.013519735458463087	0.0026241413709679295	0.1717623754224847	-0.011464006698296213
1.8502284253541093	1.1190610556946678	0.02553554998258986	0.01345283299011587	0.0028061250115101123	0.1710568397102819	-0.011904416097385224
1.8559859626287376	1.1190777585789464	0.026518312638185805	0.013383027410043331	0.0029973618880447146	0.17032193007067659	-0.012343331965221839
1.8617769874012728	1.1190956938452963	0.02750244954746996	0.013310278453130169	0.0031982383874361664	0.16955736809329386	-0.012780699656504468
1.8676031960478308	1.1191149375093414	0.02848802389623301	0.013234543908622717	0.0034091443929533845	0.16876286132567445	-0.0132164610825892
1.873466361083612	1.119135570243132	0.029475102796221606	0.013155778826003741	0.0036304754953861325	0.16793809506822843	-0.013650558867029625
1.879368313956976	1.1191576775731855	0.030463753670160656	0.013073935647402665	0.003862632659195856	0.16708273393425124	-0.014082934652321324
1.885310949202418	1.1191813501594159	0.03145404423931105	0.01298896407933239	0.0041060225938802765	0.16619642067626172	-0.014513529015082344
1.8912962260389217	1.1192066840853256	0.03244604203428634	0.01290081099657713	0.004361058023080073	0.16527877535925578	-0.014942281170999962
1.8973261624529114	1.1192337811332396	0.0334398126273073	0.01280942046252297	0.004628157593959569	0.16432939575003583	-0.015369128134847984
1.9034028691662543	1.1192627492634262	0.03443542437827637	0.01271473313998117	0.004907747552574342	0.1633478513860319	-0.015794006675414713
1.9095285010110978	1.1192937027407415	0.03543293953222338	0.012616686960702785	0.005200259709176581	0.16233369072085177	-0.016216849418256657
1.9157052796534892	1.1193267625894776	0.03643241707777076	0.012515216737415546	0.00550613243591994	0.16128643726781236	-0.016637586030330203
1.9219355123991495	1.1193620570843394	0.037433914801364675	0.012410253791279111	0.005825811635129725	0.16020558594242215	-0.017056144016964977
1.9282215609578066	1.1193997219911274	0.03843748321293212	0.012301726413450263	0.006159749139745427	0.15909060800308844	-0.01747244611626432
1.9345658225517697	1.1194399008471778	0.039443161583980195	0.012189560191221185	0.006508401386420499	0.15794095452235646	-0.017886408669370798
1.9409707418652704	1.1194827454307301	0.04045097891663511	0.012073677823600843	0.006872229569621591	0.1567560545739944	-0.018297942073610202
1.9474387914336975	1.1195284160424117	0.041460949887656764	0.011953999504771768	0.007251697948556253	0.15553531920646996	-0.018706949192057037
1.9539724245803884	1.1195770815464878	0.04247306666902536	0.011830443887705216	0.0076472701408361	0.15427815122476335	-0.01911332220030651
1.9605740516923371	1.1196289194948623	0.043487294658359606	0.011702928713492267	0.008059406248210985	0.15298395140091633	-0.01951694116306446
1.967246000277832	1.1196841160505462	0.044503565939366885	0.011571371826313704	0.008488558531454362	0.15165212844392792	-0.019917671828689587
1.9739904249373283	1.1197428653468886	0.045521765557580925	0.01143569330588236	0.008935163142467818	0.15028212003235755	-0.020315360798621947
1.9808092628853744	1.1198053690014906	0.04654172537684167	0.011295816872326909	0.009399633856504502	0.1488734061387321	-0.0207098339601054
1.9877040890728455	1.119871834458945	0.04756320361407932	0.011151673511798247	0.009882348067128956	0.14742554434694996	-0.02110088965640268
1.9946760202174034	1.1199424733388845	0.04858587292793753	0.011003204382330035	0.010383634620932928	0.14593819732510446	-0.021488295632282772
2.0017255357953188	1.1200174984666538	0.049609297608815	0.010850365741253941	0.01090375433641461	0.14441117993548822	-0.021871782297570256
2.0088523537179848	1.120097120805084	0.05063292053893492	0.01069313303870481	0.011442882752300047	0.1428444971904997	-0.022251040269953237
2.016055203665173	1.120181544539248	0.05165603728142306	0.01053150756526276	0.012001083636416728	0.14123840684500974	-0.022625713702090874
2.0233316853368986	1.1202709622021259	0.052677784718903435	0.010365521592697548	0.012578287139827428	0.13959346597729413	-0.022995399676384937
2.030678125412184	1.1203655489690563	0.05369713152569979	0.01019524377047367	0.013174266848538209	0.13791057928267958	-0.02335964873701113
2.0380895054813704	1.1204654570624872	0.054712880418730625	0.010020783036771775	0.013788622037488136	0.13619103195519747	-0.023717969998798886
2.0455594878784242	1.1205708109305124	0.055723684999842475	0.009842290186006108	0.014420768589580916	0.13443649909389682	-0.02406984142333789
2.0530805684662456	1.1206817040833164	0.056728083802419116	0.009659956118059615	0.015069942536412686	0.13264902261750966	-0.024414725644703213
2.060644370583392	1.120798198451848	0.05772455167731827	0.009474006102255067	0.015735219108517023	0.13083094987104432	-0.024752090758486913
2.068242027612492	1.1209203261788272	0.05871155971698691	0.009284691056262047	0.01641554410871531	0.1289848444457438	-0.025081432490059716
2.0758646436762316	1.121048094235614	0.059687640953444615	0.009092275946840039	0.017109777346762195	0.127113370791259	-0.025402296454648303
2.083503731302072	1.1211814906024307	0.060651447851198144	0.008897027808865856	0.01781673903574725	0.125219177258196	-0.02571429573178381
2.0911515843864446	1.121320491271861	0.061601796513201836	0.008699204606923163	0.018535254314015346	0.1233047893515714	-0.026017122367434482
2.098801543818913	1.1214650670346002	0.0625376931256556	0.008499046289772601	0.019264190475368342	0.12137252591627806	-0.02631055184385906
2.1064481295932445	1.121615189035588	0.06345834088861708	0.008296769034135926	0.020002482738650174	0.11942444731079939	-0.026594440603841966
2.1140870560367166	1.121770832770129	0.06436313120402876	0.008092562552888363	0.02074914855142601	0.11746233371082498	-0.02686871847615569
2.1217151661923417	1.1219319806635975	0.06525162493929992	0.007886589742236369	0.02150329278256558	0.11548768601082836	-0.02713337831567504
2.1293303109760053	1.1220986233383596	0.0661235278689201	0.007678988118662664	0.022264105677690924	0.11350174365893315	-0.02738846443948154
2.136931187441055	1.1222707595569086	0.06697866274143176	0.007469872732819988	0.023030854703019344	0.11150551615726666	-0.027634060798608348
2.144517202005028	1.1224483961425427	0.06781694583031028	0.007259338767441033	0.023802876913225086	0.10949981096704291	-0.02787028123110269
2.152088309030658	1.1226315467520707	0.06863836235016564	0.007047465139091385	0.024579567109302838	0.10748527042629545	-0.028097260111789736
2.1596448950561347	1.122820231116665	0.06944294854840519	0.006834317121305275	0.02536036916528205	0.10546239879232436	-0.028315145555031233
2.1671876656178664	1.12301447384818	0.0702307754122519	0.006619949116646267	0.026144766493146916	0.10343159024724446	-0.028524093601777545
2.1747175528146676	1.1232143032953728	0.07100193582185442	0.006404407028378556	0.02693227374958291	0.10139315269861461	-0.02872426381165536
2.1822356625654935	1.1234197510757076	0.0717565367579589	0.006187729632928493	0.027722432037534214	0.09934732181117112	-0.028915816540275713
2.189743203281517	1.1236308508311177	0.07249469033993254	0.005969950579813511	0.028514801706396992	0.0972942807307567	-0.02909891018276276
2.197241442020325	1.1238476374487807	0.07321650835811952	0.005751099682668481	0.029308957684595554	0.0952341728925161	-0.02927369955503282
2.2047316815068183	1.1240701466959304	0.07392209929705386	0.005531203650863839	0.03010448680838449	0.09316710941331008	-0.029440335043503872
2.2122152397132506	1.124298414816813	0.07461156588476384	0.005310286772490441	0.030900985297430867	0.09109317592823377	-0.029598961978019905
2.2196934210756645	1.1245324777586443	0.07528500216122026	0.005088371866858739	0.03169805525463244	0.08901244186829194	-0.029749719986820508
2.2271675029629314	1.1247723707466855	0.07594249224310415	0.004865480805454686	0.032495302742096166	0.08692496560857263	-0.029892742825871673
2.2346387257396407	1.125018127905276	0.07658410957555434	0.004641634932342295	0.03329233623357486	0.08483079862645407	-0.03002815836067472
2.242108312088862	1.1252697828201204	0.07720991874252084	0.004416854604775078	0.03408876819904637	0.08272998140507709	-0.03015608909775915
2.2495774145091256	1.1255273666790175	0.07781997125496654	0.0041911608884731355	0.03488420904868001	0.08062255946127615	-0.030276651479484804
2.2570471564802035	1.1257909094962852	0.07841430936921305	0.003964574438293938	0.035678271097998565	0.07850857303483365	-0.03038995686296923
2.264518611792218	1.1260604392711764	0.07899296467292313	0.0037371162292305646	0.036470565970618825	0.07638806407171407	-0.03049611140767369
2.271992810689972	1.1263359820405794	0.07955595893660765	0.003508807474701598	0.03726070489340865	0.0742610756046588	-0.030595216423429814
2.2794707274313764	1.1266175612478895	0.08010330355785662	0.0032796701051952576	0.0380482970620906	0.07212765635281716	-0.030687368460126093
2.286953300638472	1.12690519832143	0.08063500147128755	0.003049726238395941	0.03883295150834211	0.06998785592519904	-0.030772659821836437
2.29444140924882	1.127198911585311	0.08115104579597647	0.0028189990026403077	0.03961427432595233	0.06784173262658356	-0.030851178519321818
2.301935908742471	1.127498717488237	0.08165142276231331	0.0025875115022104722	0.040391872248962284	0.06568934397234072	-0.030923008900434222
2.309437586202973	1.1278046286566852	0.08213610902444175	0.0023552882767584743	0.041165347792223105	0.06353076040665863	-0.030988231411962393
2.316947196814597	1.1281166551515414	0.08260507456143797	0.002122354245065837	0.04193430291737962	0.06136605562549447	-0.03104692319743299
2.324465464271446	1.1284348043505936	0.08305828297836902	0.001888734752256384	0.04269833892941792	0.059195307170304155	-0.03109915826272125
2.3319930631714954	1.128759080047485	0.08349569078269727	0.0016544561742428017	0.04345705458872059	0.05701860219934008	-0.03114500753528157
2.3395306358292483	1.1290894829906464	0.08391724878624804	0.0014195454494156962	0.04421004776831211	0.05483603329356769	-0.031184539175980786
2.347078778312922	1.1294260101139248	0.0843229016751117	0.001184030562547129	0.044956914023390485	0.05264770311481202	-0.03121781867902659
2.354638058060325	1.1297686551472046	0.08471258936386895	0.0009479400407982981	0.04569724835025432	0.050453719889124046	-0.031244909138251713
2.362209005923504	1.1301174081181153	0.08508624689164064	0.0007113032423190352	0.04643064440464992	0.048254200257754246	-0.031265871362516184
2.3697921297442117	1.1304722558339735	0.08544380542140662	0.00047414996906266224	0.047156695847009704	0.046049265850356826	-0.03128076406083709
2.3773878935237516	1.1308331807759548	0.08578519155799039	0.000236511151764991	0.04787499438621899	0.043839049827766235	-0.0312896439331222
2.3849967344868825	1.1312001617453515	0.08611032852596212	-0.000001581652880572993	0.048585131511917484	0.04162369238742707	-0.03129256585680519
2.3926190548976867	1.1315731733400178	0.08641913613252854	-0.00024009597891040902	0.04928669781999282	0.03940334358083901	-0.0312895830096958
2.400255241027021	1.1319521867549063	0.08671153185481788	-0.0004789990201250138	0.04997928487015827	0.03717815820035025	-0.03128074698647555
2.4079056433965755	1.1323371687011488	0.08698743032617198	-0.0007182569899863715	0.05066248347857447	0.03494830192196964	-0.031266107915090297
2.4155705824088787	1.1327280815488634	0.08724674392236013	-0.0009578352786997643	0.05133588440879447	0.03271395003466525	-0.031245714583685653
2.4232503558511866	1.1331248835933954	0.08748938333504926	-0.0011976986711493337	0.05199907919896095	0.03047528559875748	-0.03121961453243977
2.4309452354456353	1.1335275287774236	0.0877152577402338	-0.0014378112244821553	0.05265166002050418	0.028232500776977976	-0.03118785415947201
2.4386554731387946	1.133935966921242	0.08792427527079673	-0.0016781364518806926	0.05329322038966988	0.025985795308244714	-0.031150478789414935
2.446381285966504	1.1343501428248641	0.0881163429001926	-0.001918636840531452	0.053923354105621345	0.02373538120587668	-0.031107532840040142
2.454122871624728	1.1347699969913343	0.08829136719446777	-0.002159274329428325	0.05454165678481432	0.021481478487821642	-0.031059059848246553
2.461880414541426	1.1351954658884833	0.08844925467542823	-0.00240001049057344	0.05514772652154102	0.019224313663959075	-0.03100510249790867
2.469654062723015	1.1356264806064655	0.08858991160932685	-0.00264080580525371	0.05574116229148858	0.016964126709806744	-0.0309457028551259
2.477443953688711	1.1360629682016918	0.08871324483479871	-0.0028816204663265747	0.05632156623383276	0.014701163737109483	-0.030880902271903415
2.485250201064123	1.1365048508981308	0.0888191617530266	-0.0031224139604506414	0.05688854284244341	0.01243568109771978	-0.03081074154984456
2.4930728922026484	1.1369520458798932	0.08890757061521747	-0.0033631449961979707	0.05744169908918965	0.01016794625392244	-0.030735261046742922
2.5009121073783347	1.137404466332191	0.0889783810159066	-0.0036037720965052538	0.05798064605249336	0.007898232383235254	-0.030654500561662048
2.5087679002866716	1.1378620202851992	0.0890315039098553	-0.0038442530005498594	0.05850499778594217	0.005626824189971938	-0.030568499580289354
2.5166403074589274	1.1383246111068928	0.08906685199402581	-0.004084544958065468	0.059014372273544	0.0033540153135029087	-0.03047729725075957
2.524529346399904	1.1387921373595917	0.08908433995135633	-0.004324604677693761	0.059508391587786036	0.0010801089909685683	-0.030380932463543755
2.532435024885406	1.139264493325594	0.08908388470862888	-0.004564388615702317	0.059986682744638135	-0.0011945845095040633	-0.03027944379080546
2.5403575117620365	1.1397415793269075	0.0890654050088483	-0.004803858133196362	0.06044888769361482	-0.0034697967758586944	-0.03017286716886751
2.5483037377333004	1.140223704058478	0.08902878170486873	-0.005043177832684241	0.06089502492047811	-0.005747190415182224	-0.03006114061659317
2.5562737081874727	1.1407107597435537	0.08897389064168494	-0.005282301747064275	0.0613246909379901	-0.008026427364759007	-0.02994428880111156
2.564267421314594	1.1412026338018926	0.08890061028616551	-0.005521183523491107	0.06173748646466349	-0.010307161106074433	-0.029822336390860626
2.572284850427804	1.1416992077357973	0.08880882211602227	-0.005759775904259447	0.062133015835552266	-0.012589031523058227	-0.02969530836200471
2.5803259590902887	1.142200358030657	0.08869841076502802	-0.005998031192076598	0.0625108881711836	-0.014871669150858738	-0.029563229818277185
2.5883906903547267	1.142705955469383	0.08856926440710224	-0.006235900942996694	0.06287071721932934	-0.01715469205454004	-0.02942612620509587
2.5964789622873767	1.143215864827057	0.08842127516726306	-0.006473335853295965	0.06321212161682414	-0.01943770454561127	-0.029284023448151567
2.6045906856425476	1.1437299459724204	0.08825433911415821	-0.006710286297222078	0.06353472608179486	-0.021720302164619336	-0.02913694769835022
2.612725749035625	1.1442480529364851	0.08806835679172778	-0.006946701908421981	0.0638381611827021	-0.02400206748657368	-0.02898492563317391
2.620884025907973	1.1447700343581682	0.08786323338192074	-0.007182531804080617	0.06412206406570385	-0.026282572105543217	-0.028827984381906663
2.62906537522837	1.145295733547164	0.08763887895145596	-0.007417724624370023	0.06438607889140403	-0.028561376856984205	-0.0286661515528582
2.6372696355024137	1.1458249881230012	0.08739520889557306	-0.007652228381579515	0.06462985707678255	-0.0308380301997626	-0.02849945539574143
2.645496638575436	1.1463576309373917	0.08713214380803827	-0.007885990877164581	0.06485305814717258	-0.03311207211566234	-0.028327924564845834
2.653746197162906	1.146893489313876	0.0868496100920124	-0.00811895936604867	0.06505534976856876	-0.03538303071837828	-0.02815158840652973
2.662018114815898	1.1474323857430584	0.0865475398955232	-0.008351080862462421	0.06523640844067231	-0.037650425101314285	-0.027970476788761963
2.6703121837225785	1.1479741378015673	0.0862258713958123	-0.008582302098054025	0.06539591981819788	-0.039913764821203686	-0.027784620175069545
2.678628182161236	1.1485185580529642	0.0858845491271265	-0.008812569473536057	0.0655335790638249	-0.04217254931980961	-0.027594049713353528
2.686965875467659	1.1490654541850176	0.0855235241853476	-0.009041829110394204	0.06564909128821618	-0.04442626833096703	-0.027398797249079256
2.69532502433894	1.1496146296382068	0.0851427540751575	-0.00927002710193933	0.06574217204782906	-0.04667440426700037	-0.027198895158035665
2.703705376860743	1.1501658831746935	0.0847422032394236	-0.009497109315679288	0.06581254759261836	-0.04891643021000619	-0.026994376555731173
2.712106677268162	1.1507190095524955	0.08432184283777232	-0.009723021654211753	0.06585995531554131	-0.05115181242732154	-0.0267852751097652
2.720528657777511	1.1512737990937567	0.08388165130885725	-0.009947709855902178	0.06588414403079909	-0.05338000835998439	-0.026571625260375396
2.728971049819233	1.1518300385363898	0.08342161396054074	-0.010171119817785946	0.06588487436086628	-0.05560046978913695	-0.026353461958577393
2.737433576200307	1.1523875106362094	0.08294172351008555	-0.01039319740593148	0.06586191901155351	-0.05781264094234285	-0.02613082087884015
2.7459159619178175	1.1529459950028689	0.08244197960631013	-0.010613888759652312	0.06581506304621886	-0.060015961518988824	-0.025903738150403213
2.754417919513907	1.1535052672642931	0.0819223897896456	-0.010833139927676101	0.06574410422200759	-0.06220986307309502	-0.02567225075803086
2.762939165053498	1.1540651002527413	0.08138296866996382	-0.01105089730381192	0.06564885318453946	-0.06439377338259585	-0.02543639612850836
2.7714794125614515	1.1546252637760634	0.08082373832532594	-0.011267107497649156	0.06552913371909697	-0.06656711520121422	-0.02519621228480912
2.7800383743107178	1.1551855247786416	0.08024472836842837	-0.011481717359164678	0.06538478298417116	-0.0687293065537906	-0.024951737847279054
2.788615763040136	1.1557456476321533	0.07964597586918165	-0.011694674050686284	0.0652156516938659	-0.07087976152241966	-0.024703011978030136
2.797211292203469	1.156305394299831	0.07902752538909498	-0.011905925067453298	0.06502160430377109	-0.07301789053035511	-0.024450074378325286
2.805824677279051	1.156864524572301	0.0783894289295501	-0.01211541828341254	0.06480251915791257	-0.07514310089368084	-0.024192965253900963
2.8144556364494764	1.1574227962638248	0.0777317459088395	-0.012323101979832428	0.06455828862554595	-0.0772547972129986	-0.023931725296650427
2.823103890354155	1.1579799653502303	0.07705454320107147	-0.012528924850762008	0.06428881924987626	-0.07935238154129534	-0.023666395693758308
2.8317691652721826	1.1585357863288317	0.07635789489573201	-0.012732836088980456	0.0639940317726424	-0.08143525438398536	-0.023397018030604615
2.8404511903885674	1.1590900121975145	0.07564188250860272	-0.012934785329762137	0.06367386132384135	-0.0835028142618077	-0.023123634373971434
2.849149700304666	1.159642394772285	0.07490659477513396	-0.013134722718667054	0.06332825743549096	-0.08555445854792956	-0.02284628719411341
2.8578644337614234	1.160192684762416	0.07415212774166778	-0.013332598889470975	0.062957184171997	-0.08758958339710364	-0.022565019404333787
2.866595139426848	1.160740632291119	0.07337858423647912	-0.013528365101362592	0.06256061994431038	-0.08960758532294144	-0.02227987417196895
2.875341563886271	1.1612859862965803	0.07258607489874487	-0.013721972974502632	0.06213855810252664	-0.09160785864753912	-0.021990895308041068
2.884103467960021	1.1618284957113856	0.0717747166977545	-0.013913374860780878	0.06169100623826026	-0.09358979950605803	-0.021698126732730177
2.892880613685088	1.1623679088028065	0.07094463405833454	-0.014102523557843156	0.06121798682585992	-0.09555280308676867	-0.021401612901215943
2.9016727741109225	1.1629039739340064	0.07009595791367554	-0.01428937252720585	0.060719536750949515	-0.09749626608690508	-0.021101398475670764
2.910479724695307	1.163436439188443	0.06922882647057693	-0.014473875711799507	0.06019570778743026	-0.09941958502493924	-0.02079752861449604
2.919301252304612	1.163965053070406	0.06834338428831176	-0.014655987729531823	0.059646566090890016	-0.10132215846652011	-0.02049004866367795
2.9281371443535353	1.1644895640022401	0.06743978330206031	-0.01483566364919451	0.05907219285388577	-0.10320338490529936	-0.020179004532120286
2.9369872000306114	1.165009721149451	0.06651818164650432	-0.015012859225021297	0.05847268360693894	-0.10506266543655622	-0.019864442301013037
2.945851222310912	1.1655252740937163	0.06557874440541273	-0.015187530734297185	0.057848148708020006	-0.10689940228964294	-0.019546408503086785
2.9547290195651854	1.166035973083008	0.06462164340455968	-0.015359635014298186	0.05719871324029091	-0.1087129994463449	-0.019224950069183174
2.9636204074036234	1.1665415692884482	0.06364705695841788	-0.015529129500383609	0.05652451685798476	-0.11050286328139332	-0.018900114263085036
2.9725252097781767	1.1670418150113215	0.06265516967812025	-0.015695972246463984	0.05582571365464889	-0.11226840302601995	-0.01857194864036565
2.981443249879177	1.167536463321457	0.06164617342972209	-0.015860121756809984	0.05510247284809964	-0.1140090292359549	-0.018240501386264645
2.990374350231735	1.1680252682345165	0.060620267320265105	-0.016021537000515486	0.05435497881811672	-0.1157241541844736	-0.017905821324325243
2.999318349129161	1.1685079857654703	0.059577655759967325	-0.016180177712861794	0.05358342970215033	-0.11741319531927431	-0.01756795730473752
3.008275087180743	1.1689843733271141	0.05851854991438245	-0.01633600414829776	0.05278803842303026	-0.11907557290544152	-0.01722695870534595
3.0172443950098877	1.169454189249583	0.057443169151532344	-0.016488976879923713	0.051969033808093854	-0.12071070813779461	-0.01688287591238252
3.0262261170252143	1.1699171942061566	0.056351738191797306	-0.016639057221034374	0.05112665845288357	-0.12231802790028616	-0.016535759422448913
3.035220098740513	1.1703731506875208	0.05524448854002531	-0.016786207007235324	0.05026116977470394	-0.12389696271287509	-0.016185660327552597
3.0442261739003817	1.1708218225296203	0.054121660061234804	-0.016930388401764578	0.049372841263235226	-0.12544694490383052	-0.01583263082889995
3.0532441860034294	1.171262976178731	0.05298349830229156	-0.017071564260657007	0.04846196038727121	-0.12696741279657284	-0.015476723408457276
3.062273977316738	1.171696380294977	0.05183025578717023	-0.01720969796064483	0.04752882958116696	-0.1284578091399706	-0.015117991261073098
3.0713153877839714	1.172121805876279	0.05066219212273658	-0.017344753396486372	0.046573766318360174	-0.12991758135303444	-0.014756488346545627
3.0803682435456365	1.1725390259152606	0.049479575472960044	-0.01747669483123946	0.04559710431868393	-0.13134618017733024	-0.014392269861631684
3.0894323789682803	1.172947816619756	0.0482826796753473	-0.01760548724187692	0.04459919116666175	-0.13274306369132963	-0.014025391367296476
3.0985076210277724	1.1733479568618421	0.04707178621406481	-0.017731096102507882	0.04358038989071508	-0.13410769524888483	-0.013655909419989315
3.1075937877493436	1.173739228318934	0.045847184413015885	-0.01785348738884	0.04254107910863688	-0.1354395438040204	-0.013283881647054342
3.1166906913775914	1.174121415822347	0.04460917098563604	-0.017972627647451285	0.04148165261795324	-0.1367380849437026	-0.012909366627407652
3.1257981337128884	1.1744943073703717	0.0433580506320823	-0.0180884839599939	0.04040251986389193	-0.13800280078001223	-0.012532424091433925
3.134915911938164	1.174857694584711	0.04209413520210037	-0.01820102404563614	0.03930410516960311	-0.13923318135079749	-0.012153114687768642
3.1440438136269173	1.1752113727160822	0.04081774432468333	-0.018310216223082054	0.038186848211848125	-0.1404287244909504	-0.011771500194432365
3.153181622905399	1.175555141096519	0.039529204485416816	-0.018416029511150532	0.037051203137252034	-0.1415889372189248	-0.011387643264792012
3.1623290895281317	1.175888802218177	0.03822885334451903	-0.01851843330725276	0.035897642299438745	-0.1427133324928098	-0.011001608733175565
3.1714859689532404	1.176212163493518	0.03691703403963442	-0.01861739789139844	0.03472665116098304	-0.1438014350180992	-0.010613461937217022
3.1806520084967382	1.1765250369275255	0.03559409702211394	-0.01871289428601503	0.03353872977832054	-0.14485278000083276	-0.010223269293271896
3.189826940778913	1.1768272391211834	0.034260400911416966	-0.018804894219638154	0.03233439344809925	-0.14586691303021024	-0.009831098573225628
3.1990104652204208	1.177118590949733	0.03291631513262525	-0.01889336999332258	0.031114174989885016	-0.14684338887989068	-0.009437019699686256
3.208202289263433	1.1773989191623742	0.03156221381797621	-0.018978294931137566	0.029878619095468507	-0.14778177675243104	-0.009041102978977986
3.217402099337672	1.17766805566481	0.030198479906783236	-0.01905964312564873	0.028628285870618417	-0.1486816577498585	-0.008643420334546749
3.2266095618730852	1.1779258378379784	0.028825504901094007	-0.01913738950012261	0.027363750463949604	-0.14954262582816488	-0.008244045259818865
3.235824333592455	1.1781721090906672	0.02744368720312539	-0.019211509941233728	0.026085601358883416	-0.1503642895319805	-0.00784305236255477
3.245046045916692	1.1784067186892562	0.026053434299789527	-0.01928198121436143	0.02479444219294751	-0.151146271317272	-0.007440518029676419
3.254274326801152	1.1786295225848804	0.024655159320018244	-0.019348781179842595	0.023490888355319314	-0.15188821020479473	-0.007036519460673498
3.263508798173929	1.1788403835257026	0.02324928120239285	-0.019411888794379155	0.02217556688291857	-0.15258976204856037	-0.006631134754441478
3.2727490446842467	1.1790391705854677	0.021836229262258196	-0.01947128393966028	0.020849120487943084	-0.15325059787096684	-0.0062244442607024605
3.281994647783627	1.179225760211687	0.020416437813474915	-0.019526947707048617	0.019512202274968447	-0.15387040725868303	-0.0058165290633676765
3.291245180601127	1.179400036284647	0.018990346699202645	-0.019578862386685943	0.01816547593818436	-0.1544488984676189	-0.005407471174833773
3.300500199357892	1.1795618901525953	0.017558402368723927	-0.019627011451323853	0.0168096164766987	-0.1549857984561619	-0.004997353885236329
3.309759236829032	1.1797112207618512	0.01612105865167119	-0.019671379570181956	0.01544531062725298	-0.1554808532401735	-0.004586262023174139
3.3190218449024798	1.1798479355253315	0.014678769879182433	-0.0197119528434513	0.014073250005278372	-0.15593383069960642	-0.0041742800311753816
3.3282875371009726	1.1799719495627614	0.013231999521488064	-0.01974871855465923	0.012694138959494049	-0.15634451799261598	-0.003761494480381907
3.337555820896646	1.1800831864230499	0.011781214889223002	-0.019781665365278946	0.011308689195360716	-0.1567127238898379	-0.003347992598858199
3.346826199021682	1.1801815782235636	0.010326886612518472	-0.019810783337689437	0.00991761890433132	-0.15703827918041272	-0.0029338621704447813
3.3560981921952844	1.1802670659515353	0.00886948474163214	-0.019836064008043396	0.008521648644345167	-0.15732103762087493	-0.0025191904736534595
3.3653712875935797	1.180339599035966	0.007409486509097673	-0.0198575002454671	0.0071215083792322146	-0.15756087447808484	-0.002104066539706307
3.374644985226542	1.1803991359021466	0.00594736871641023	-0.019875086404079423	0.005717929797085603	-0.1577576883299741	-0.0016885790340712193
3.383918761223603	1.1804456437678945	0.00448361317542674	-0.01988881825285679	0.004311651126242173	-0.1579114003649516	-0.0012728178530182653
3.3931921252761903	1.1804790990123635	0.003018697302042247	-0.019898693076863837	0.0029034076938644774	-0.15802195558153295	-0.0008568715011491039
3.402464565307374	1.180499486880524	0.001553102498289359	-0.019904709584526236	0.0014939395647956865	-0.15808932179940005	-0.0004408295227711197
3.4117355856182763	1.1805068016524267	0.00008730778361650264	-0.01990686795440469	0.00008398500997920189	-0.15811349021404117	-0.000024780743022896103
3.4122877697103866	1.1805068248400212	1.36963380361569e-12	-0.019906874796170863	-7.299668573594598e-12	-0.15811356682608008	7.002368892789889e-13
