# Supplementary material for: Multi-orbit lunar GNSS constellation design with distant retrograde orbit and Halo orbit combination
Source: Sci Rep. 2023 Jun 22;13:10158. doi: 10.1038/s41598-023-37348-x (PMC10287729; doi:10.1038/s41598-023-37348-x)
Supplement: Supplementary file 1 — Supplementary Information. [file 41598_2023_37348_MOESM1_ESM.zip › supplement materials of the manuscript/Figure 3/Halo Orbit/L2S/154.csv]

Time (TU)	X (LU)	Y (LU)	Z (LU)	VX (LU/TU)	VY (LU/TU)	VZ (LU/TU)
0	1.0687690182032135	0	-0.20135994157387865	5.631824554362595e-15	-0.1843552592333602	-6.28081456227201e-14
0.0040106672379378455	1.0687674140560237	-0.0007393814615819347	-0.20135681259168386	-0.000799937949073292	-0.18435066889377982	0.0015603314320735335
0.013309219880815298	1.0687513536222415	-0.0024534004191359452	-0.20132548444896584	-0.002654401661291728	-0.18430470809366964	0.005177985611830073
0.022611935493504078	1.068718032663142	-0.004167529390603309	-0.20126047947336895	-0.004509190568216616	-0.1842093338989152	0.008797567486893844
0.0319186403571455	1.0686674354631687	-0.005881275533472844	-0.20116175074750162	-0.006363915916203064	-0.18406446299985185	0.012419225744991743
0.04122893183878559	1.0685995527777203	-0.007594102577846284	-0.20102925550003387	-0.008218142264919072	-0.1838700105791619	0.016043021075472074
0.05054239877318173	1.0685143817512779	-0.009305471559207709	-0.2008629549099076	-0.010071431486736372	-0.18362588993827766	0.01966901206148899
0.05985863144266379	1.0684119258906337	-0.011014842758969972	-0.20066281402095976	-0.011923344797290947	-0.18333201226926926	0.023297259220209254
0.06917721107571892	1.0682921952071096	-0.012721673882152113	-0.2004288019897033	-0.013773440710153857	-0.18298828689915506	0.026927821071075813
0.07849771617229152	1.0681552062102389	-0.014425421330261283	-0.20016089204645662	-0.015621276341461958	-0.18259462109652072	0.030560756756066235
0.08781971530305357	1.068000982065169	-0.01612553899919691	-0.1998590617800808	-0.017466406030026523	-0.1821509203363146	0.03419612339152148
0.09714276063010026	1.0678295528133825	-0.01782147723028363	-0.19952329355139464	-0.01930838011568748	-0.18165708873716074	0.037833973693790386
0.10646639216011135	1.0676409554351816	-0.01951268373224304	-0.19915357460204983	-0.021146745851190155	-0.18111302903415094	0.041474357786593405
0.11579013111455681	1.0674352341121833	-0.02119860253416413	-0.19874989756075995	-0.022981046170784326	-0.18051864311903676	0.04511732075956278
0.12511347700700104	1.0672124404673926	-0.02287867363833203	-0.19831226091292603	-0.024810819209436903	-0.1798738325105199	0.048762901663925176
0.1344358945628811	1.066972634103927	-0.02455233087751704	-0.1978406700660193	-0.026635595853874993	-0.17917849968726024	0.05241112852243563
0.14375683068609796	1.066715882427129	-0.02621900520650632	-0.1973351370165453	-0.028454903204180024	-0.17843254734487868	0.05606202508115284
0.15307567476795855	1.0664422619910998	-0.027878117872304053	-0.19679568302849637	-0.030268256982408905	-0.1776358820810909	0.05971559536675575
0.16239177899636034	1.0661518583462062	-0.029529084404689963	-0.19622233837960412	-0.03207516572143636	-0.17678841374672374	0.06337183170259726
0.1717044384709009	1.065844767019626	-0.031171311468917943	-0.19561514435696892	-0.03387512714485769	-0.17589005810720784	0.06703070695839214
0.18101287627112403	1.0655210945251958	-0.03280419472397541	-0.19497415533956153	-0.03566762560463692	-0.17494073963333776	0.07069216868166794
0.19031624740683534	1.0651809588150822	-0.03442712009573711	-0.19429943980589506	-0.03745213323262441	-0.17394039270234946	0.07435614060508917
0.1996136063110611	1.0648244911057514	-0.036039458774420774	-0.19359108410066486	-0.03922810416280578	-0.17288896689389815	0.07802250975175544
0.20890390735167266	1.0644518366804554	-0.037640568148449086	-0.19284919422066318	-0.04099497522248796	-0.1717864293703382	0.0816911264522412
0.21818597678175852	1.0640631568869476	-0.03922978793531811	-0.19207390002935354	-0.04275216128337277	-0.1706327708878567	0.08536179301657401
0.2274585034213538	1.0636586305734153	-0.04080643976233596	-0.19126535842318176	-0.04449905434676444	-0.16942801029348883	0.08903425968138359
0.2367200092769007	1.0632384565202715	-0.04236982353839724	-0.1904237585646932	-0.04623501900674395	-0.16817220215394815	0.09270821249474652
0.24596883379821108	1.0628028554888929	-0.04391921643319297	-0.18954932644967587	-0.04795939070819275	-0.1668654434711306	0.09638326643633253
0.2552031095547199	1.0623520728170286	-0.045453870687683695	-0.1886423306796286	-0.04967147261656782	-0.16550788229074104	0.10005895496548076
0.2644207340056016	1.0618863814148487	-0.04697301112318478	-0.18770308917335995	-0.05137053203812553	-0.16409972784008178	0.10373471780324992
0.2736193456420702	1.0614060847573137	-0.04847583375948574	-0.1867319760259534	-0.0530557979544454	-0.16264126104073554	0.10740989021610339
0.2827963101339687	1.0609115194999617	-0.04996150643065671	-0.1857294277723761	-0.054726460680892354	-0.1611328443028666	0.11108369605754162
0.2919486914846689	1.060403058997958	-0.05142916732211842	-0.18469595166061226	-0.05638166907784433	-0.15957493454393953	0.11475523456566761
0.3010732394244755	1.0598811160769823	-0.05287792654047361	-0.18363213261299952	-0.058020531046535276	-0.15796809447773072	0.11842347337681888
0.3101663826836207	1.059346145471764	-0.054306868931741255	-0.18253863971280213	-0.05964211534294588	-0.15631300344450882	0.12208724365298955
0.3192242280261442	1.0587986458604306	-0.05571505806369994	-0.18141623206789056	-0.061245454640388906	-0.15461046757640223	0.1257452372984004
0.32824257529376744	1.0582391607753028	-0.057101542864405094	-0.18026576256398424	-0.06282955157869091	-0.15286142704887237	0.12939601044829294
0.33721694455828094	1.0576682784566092	-0.05846536611424799	-0.17908817960299658	-0.06439338695810143	-0.15106696053988045	0.13303799175379813
0.34614260760582793	1.0570866310287812	-0.05980557344572282	-0.1778845275677627	-0.06593592859594546	-0.14922828800094834	0.13666949239270532
0.35501464908071356	1.0564948912491037	-0.061121226483901225	-0.1766559423392375	-0.06745614509063334	-0.14734676608906266	0.1402887282047595
0.3638280325276676	1.0558937682336642	-0.0624114160814961	-0.1754036446720545	-0.06895301995479289	-0.14542388044484306	0.14389384406851521
0.37257768210017916	1.0552840013775613	-0.06367527705550469	-0.17412892972065874	-0.070425567811002	-0.14346123211636547	0.1474829450324417
0.3812585712153088	1.0546663529696214	-0.06491200290188381	-0.17283315365223817	-0.0718728509703682	-0.14146051944479193	0.15105413079476496
0.38986580989855046	1.054041600082537	-0.06612085916056851	-0.17151771847401215	-0.07329399489253512	-0.13942351703990044	0.15460553024835177
0.3983947312709377	1.0534105257706619	-0.06730119543704399	-0.17018405507105291	-0.0746882025501963	-0.1373520517411597	0.1581353363396813
0.406840975994787	1.0527739097302855	-0.06845245586826355	-0.1688336047106867	-0.07605476745882729	-0.13524797585500964	0.16164184081356558
0.41520055777788434	1.052132519808835	-0.06957418575931552	-0.16746780190543456	-0.07739308265307021	-0.13311314208590377	0.1651234618439818
0.4234699161139447	1.0514871041108853	-0.07066603544344288	-0.16608805810906305	-0.07870264676963917	-0.1309493793229495	0.16857876701992094
0.4316459545950959	1.0508383839985989	-0.07172776132405494	-0.16469574689119737	-0.07998306710838106	-0.12875847027153522	0.1720064909111609
0.439726052745079	1.0501870491340133	-0.07275922278891017	-0.16329219309625098	-0.08123405798215885	-0.12654213489355978	0.17540554202816924
0.44770807275912444	1.0495337530582391	-0.07376037807404233	-0.16187866282893493	-0.08245543794095973	-0.12430201474958442	0.17877500797200827
0.4555903415954621	1.0488791109995763	-0.07473127679144163	-0.1604563579703767	-0.08364712300800127	-0.12203966413919688	0.18211415042793377
0.4633716364622844	1.0482236977411832	-0.07567205289541097	-0.15902641061400388	-0.08480912042425477	-0.11975654081870847	0.18542240168307658
0.47105113645612723	1.0475680487132752	-0.07658291369060702	-0.15758988437081042	-0.08594151742373721	-0.11745400743082832	0.18869934676841946
0.47862840390274697	1.0469126590307878	-0.07746413277678099	-0.15614777111346026	-0.0870444747015616	-0.11513332550190825	0.19194471810195493
0.4861033406472663	1.046257985047069	-0.07831604030615488	-0.1547009931501668	-0.08811821639513703	-0.11279565797228888	0.19515837935352429
0.49347612632039467	1.0456044479666484	-0.07913901176559959	-0.15325040998353087	-0.0891630179264688	-0.11044207912925398	0.1983403012622642
0.500747208317083	1.0449524333270162	-0.07993346314778087	-0.15179681597300687	-0.09017920165660645	-0.10807356983064388	0.2014905594350843
0.5079172405518918	1.0443022953358947	-0.08069984079968055	-0.15034094879287252	-0.09116712558485618	-0.105691030208232	0.20460930984655243
0.514987062243403	1.0436543579920836	-0.08143861624514542	-0.14888349083262095	-0.09212717811814172	-0.10329528098187715	0.2076967813336275
0.5219576624642185	1.0430089177392192	-0.08215027985580065	-0.14742507407815028	-0.0930597711669099	-0.10088707048130914	0.21075326170363004
0.5288301515482017	1.0423662457455596	-0.08283533569862922	-0.14596628425106273	-0.09396533453770418	-0.09846708054434399	0.2137790865658062
0.5356057307638987	1.0417265905595663	-0.08349429663066898	-0.14450766590029532	-0.09484431043241993	-0.09603593409640242	0.21677462714614754
0.5422856808780246	1.0410901791596852	-0.08412768160965609	-0.14304972393060905	-0.09569715070165523	-0.0935941968976526	0.21974028622036132
0.5488713327360444	1.0404572198295203	-0.08473601154370562	-0.14159292937023268	-0.09652431199492414	-0.0911423864313359	0.2226764859223559
0.5553640694404436	1.0398279021260681	-0.08531980838975294	-0.1401377185509657	-0.09732625514688789	-0.08868096983028179	0.22558366942668956
0.5617652921672376	1.039202400419326	-0.08587959110146612	-0.13868450057154463	-0.09810344016304248	-0.08621037580678008	0.2284622862914252
0.5680764232528508	1.0385808739159779	-0.08641587522231652	-0.1372336567384497	-0.0988563260498875	-0.08373099315919098	0.23131279428856708
0.5742988932219129	1.0379634682696182	-0.08692917114779405	-0.1357855437135048	-0.09958536875055969	-0.0812431755755344	0.23413565397877517
0.5804341275913939	1.0373503172697325	-0.0874199825829719	-0.1343404969322686	-0.10029101923059655	-0.0787472470211545	0.23693132303537373
0.5864835481244745	1.036741543122129	-0.0878888063193985	-0.13289883077286685	-0.10097372336047225	-0.07624350160950963	0.23970025703851572
0.5924485679381497	1.0361372573407917	-0.08833613155984901	-0.1314608401839397	-0.10163392112034565	-0.07373220599289308	0.2424429074515385
0.5983305809584526	1.0355375622286411	-0.0887624389332174	-0.13002680376841189	-0.10227204527345068	-0.07121360436839845	0.24515971691801305
0.6041309705763882	1.0349425504122312	-0.08916820100630578	-0.12859698226729357	-0.10288852221025531	-0.06868791548086384	0.24785112335097917
0.609851091770406	1.0343523070784668	-0.08955388092707414	-0.12717162353707737	-0.10348376995843316	-0.06615534106772596	0.25051755173028606
0.6154922812096192	1.0337669093513835	-0.08991993313670582	-0.12575096071550926	-0.10405819926140965	-0.06361606237037225	0.2531594187970306
0.6210558543316672	1.0331864269826492	-0.09026680314912115	-0.12433521354264945	-0.10461221325143757	-0.06107024219038753	0.255777131728701
0.6265430934255835	1.032610923985303	-0.09059492686415367	-0.12292459203796692	-0.10514620630816375	-0.05851803127665736	0.258371082506763
0.6319552675717034	1.0320404569256858	-0.0909047318610536	-0.12151929203426146	-0.1056605660825272	-0.05595956006204469	0.2609416572829689
0.6372936123052988	1.031475077415959	-0.09119663624955404	-0.12011950100129976	-0.10615567156946484	-0.053394948981445034	0.26348922673949826
0.6425593417037775	1.03091483119768	-0.09147104949480801	-0.11872539554186123	-0.1066318943657429	-0.05082430376509303	0.26601415174933146
0.6477536428108382	1.0303597590685638	-0.09172837221665985	-0.11733714343203272	-0.10708959823516272	-0.04824771899536906	0.2685167806626439
0.6528776801637539	1.02980989672613	-0.09196899654827473	-0.11595490299398742	-0.10752913961591935	-0.04566527678957088	0.27099745141105025
0.6579325895355187	1.0292652757514975	-0.09219330597130074	-0.11457882533719121	-0.10795086718667647	-0.043077050829217714	0.27345648840767706
0.6629194864237117	1.0287259229993366	-0.09240167585583381	-0.11320905261041457	-0.10835512270807046	-0.04048310296084009	0.27589420657711006
0.6678394599975905	1.028191861536932	-0.09259447332745316	-0.1118457201639656	-0.1087422406253381	-0.03788348712542449	0.2783109083376854
0.6726935753189398	1.0276631106839353	-0.09277205752985984	-0.11048895646565039	-0.10911254838675764	-0.03527824911216357	0.2807068845839583
0.6774828819367996	1.0271396853384334	-0.092934780070054	-0.10913888116839601	-0.10946636720143416	-0.032667422703552426	0.2830824188628226
0.6822083996106327	1.0266215977865993	-0.0930829846497242	-0.10779560957348497	-0.10980401107299367	-0.030051038144053816	0.2854377802401963
0.6868711269680151	1.0261088570061536	-0.0932170075576005	-0.1064592506854477	-0.11012578760304843	-0.02742911834932966	0.28777322746848993
0.6914720461004735	1.0256014683912564	-0.09333717793265044	-0.10512990631251287	-0.11043199840989845	-0.024801677012370307	0.2900890112245888
0.6960121167830815	1.0250994346093596	-0.09344381773160963	-0.10380767312801188	-0.11072293883320322	-0.022168722531904828	0.29238537114905533
0.7004922800387388	1.0246027554227426	-0.09353724197675464	-0.10249264204922337	-0.11099889829420173	-0.019530256706407574	0.2946625375556232
0.7049134540877445	1.024111428342948	-0.09361775882492311	-0.10118489981944201	-0.11126016016816628	-0.01688627783010658	0.29692072928948166
0.7092765439645733	1.0236254477595157	-0.09368566990126953	-0.09988452654758917	-0.11150700247948508	-0.014236775655680982	0.29916015855186406
0.7135824342331389	1.0231448059354875	-0.09374127028989	-0.09859159820435477	-0.11173969756441071	-0.011581736328266154	0.3013810271256808
0.7178319921259673	1.0226694928393003	-0.09378484873847671	-0.09730618604384027	-0.11195851237273416	-0.008921141156566517	0.3035835279029468
0.7220260694322358	1.0221994961056702	-0.09381668781002911	-0.09602835635854631	-0.11216370866676934	-0.006254966014442788	0.3057678458020554
0.72616549780395	1.021734801727174	-0.09383706398531758	-0.09475817222957586	-0.11235554289906273	-0.0035831849184655862	0.3079341552568454
0.7302510990013102	1.021275393063602	-0.09384624785850657	-0.09349569069861269	-0.11253426680148174	-0.0009057640247284136	0.31008262550565696
0.7342836762884993	1.020821251958627	-0.09384450420576136	-0.09224096568656708	-0.11270012706764423	0.001777332342963026	0.3122134160484287
0.7382644327097335	1.0203723116847985	-0.09383209028945177	-0.09099391683684499	-0.11285338104321893	0.004466425705366368	0.31432689915250733
0.7421962761940037	1.01992830932215	-0.0938092410499082	-0.08975391247660235	-0.11299433636296556	0.007163046356673319	0.3164243629099461
0.7460799400639068	1.0194892236957243	-0.09377618423986232	-0.08852098769914943	-0.11312320444397914	0.009867302293296128	0.3185059486424127
0.7499161347497888	1.0190550333604158	-0.09373314261385751	-0.08729517749292978	-0.1132401920085094	0.012579299154234681	0.32057178493670707
0.7537055545728936	1.0186257159524035	-0.09368033407047822	-0.08607651488561797	-0.11334550148026404	0.015299144190002901	0.32262199111706047
0.7574488808538478	1.018201247947551	-0.09361797175374258	-0.08486503019168078	-0.11343933118818714	0.018026947951768322	0.32465667881478677
0.7611467841791174	1.0177816045091244	-0.09354626412400689	-0.08366075049232542	-0.11352187550514185	0.02076282554608009	0.3266759531207387
0.7647999199057899	1.0173667600985263	-0.09346541515309531	-0.08246370130642193	-0.11359332482902795	0.023506892917656067	0.3286799100509166
0.7684089336713433	1.0169566879469467	-0.09337562433317056	-0.08127390500313687	-0.11365386579536578	0.02625927050426445	0.330668639467448
0.7719744575261588	1.0165513605873444	-0.0932770868691784	-0.08009138226406329	-0.11370368128274354	0.029020079946933196	0.3326422228767645
0.7754971128956155	1.0161507496072613	-0.09316999372039488	-0.07891615130241804	-0.11374295055244986	0.03178944593002467	0.33460073497319476
0.778977511114513	1.0157548256735378	-0.09305453167889645	-0.07774822786072277	-0.11377184932387284	0.03456749626968323	0.3365442438651005
0.7824162519157697	1.0153635587865204	-0.09293088351744552	-0.0765876258914692	-0.11379054983478407	0.03735436036393252	0.33847281015635716
0.7858139235029084	1.014976918351041	-0.09279922810094353	-0.07543435771297091	-0.11379922093174606	0.040150168835854136	0.3403864868975317
0.7891711061134011	1.0145948728469254	-0.09265974034867018	-0.07428843296617965	-0.11379802815550631	0.04295505610935176	0.3422853215147948
0.7924883692220276	1.0142173902202916	-0.09251259142935224	-0.07314985971687284	-0.11378713379641044	0.045769157812238004	0.34416935416752903
0.7957662737688596	1.0138444377003353	-0.0923579487608168	-0.07201864384808003	-0.11376669696218046	0.04859261231754943	0.3460386189356018
0.7990053698503798	1.0134759821296522	-0.09219597620680071	-0.07089479000308477	-0.11373687365675883	0.051425558453127185	0.3478931424327937
0.8022061985366061	1.0131119898224124	-0.09202683409059156	-0.06977830110848018	-0.1136978168458967	0.05426813670995073	0.3497329447632188
0.8053692934749165	1.0127524264445582	-0.09185067919141773	-0.06866917794941839	-0.11364967649575455	0.05712049039323712	0.3515580403774732
0.8084951781481416	1.012397257385766	-0.09166766497533593	-0.06756742026063578	-0.11359259967001457	0.05998276288994352	0.3533684364262961
0.8115843669258642	1.0120464476975348	-0.0914779416360531	-0.06647302649775919	-0.11352673059218332	0.0628550982520375	0.35516413328616603
0.8146373672546199	1.0116999619000728	-0.09128165604418843	-0.0653859931882383	-0.11345221066109469	0.06573764294071976	0.3569451257630326
0.8176546793207409	1.0113577640745328	-0.09107895183328737	-0.06430631516331596	-0.11336917850087248	0.068630545311045	0.35871140283954966
0.8206367940101852	1.0110198181460437	-0.09086996961448585	-0.06323398640559197	-0.11327777007336544	0.07153395339133682	0.3604629464142124
0.8235841953829776	1.0106860876526358	-0.09065484689172502	-0.062168999280793245	-0.11317811867092338	0.07444801696868722	0.3621997326801208
0.8264973589941581	1.0103565359832711	-0.09043371825620435	-0.06111134525324257	-0.11307035502417316	0.0773728856874639	0.3639217310720174
0.8293767544518184	1.0100311261343256	-0.09020671527101859	-0.060061014067622105	-0.1129546072663031	0.080308711337651	0.36562890570969936
0.8322228437425939	1.0097098209435929	-0.0899739666640946	-0.059017994457419135	-0.11283100104015852	0.08325564595926069	0.36732121434706433
0.8350360807051966	1.0093925831919925	-0.08973559845258255	-0.057982274445151055	-0.11269965958366492	0.08621384099702104	0.3689986079880966
0.8378169140713636	1.0090793753015386	-0.08949173375945436	-0.05695384032374229	-0.11256070364312053	0.08918345023175832	0.370661032633065
0.8405657845981823	1.008770159698431	-0.08924249312134332	-0.05593267780578204	-0.11241425165238836	0.092164626546706	0.37230842750642
0.8432831272670936	1.0084648986033284	-0.08898799436628163	-0.05491877130504638	-0.11226041967504315	0.09515752402308396	0.3739407263054214
0.8459693708487702	1.0081635541173637	-0.08872835271139703	-0.05391210418414016	-0.11209932146628775	0.09816229728094204	0.37555785687905574
0.8486249372480474	1.0078660883309525	-0.08846368089137867	-0.05291265908798485	-0.11193106855906766	0.10117910051702023	0.3771597407694297
0.851250240738454	1.0075724634428471	-0.08819408931106569	-0.051920418323986146	-0.1117557703724267	0.1042080863363874	0.37874629268133075
0.8538456926830608	1.007282641264789	-0.08791968562443224	-0.05093536216137163	-0.11157353394251163	0.1072494109685383	0.3803174232714626
0.8564116964656616	1.0069965838204524	-0.08764057530788377	-0.0499574708232084	-0.11138446429521758	0.11030322824994399	0.3818730360246924
0.8589486492585718	1.0067142531773117	-0.08735686155184141	-0.04898672390345722	-0.11118866438583985	0.11336969136931398	0.3834130282549323
0.8614569436115954	1.0064356112990505	-0.08706864514154126	-0.048023099834976296	-0.11098623501800747	0.1164489545760769	0.38493729200700705
0.8639369659820053	1.0061606202375872	-0.08677602467475018	-0.04706657652398061	-0.11077727499318224	0.11954117121922501	0.386445713102376
0.8663890971372379	1.00588924211509	-0.08647909657760457	-0.04611713127026194	-0.11056188112471081	0.12264649399898107	0.38793817131970976
0.8688137127173373	1.0056214390877247	-0.08617795509353005	-0.045174740620388655	-0.1103401482295872	0.1257650754628858	0.38941454067415027
0.8712111827910219	1.0053571734198772	-0.08587269239194449	-0.04423938060820706	-0.11011216920665037	0.12889706723582608	0.39087468908424494
0.8735818723090651	1.005096407458124	-0.08556339856738183	-0.04331102664616293	-0.10987803503532755	0.13204262038751968	0.39231847858504326
0.8759261408543013	1.0048391036819249	-0.08525016172574201	-0.04238965368859911	-0.10963783483888749	0.13520188489159063	0.393745765113131
0.8782443427504092	1.004585224713716	-0.08493306802619123	-0.04147523625442244	-0.10939165591560251	0.1383750095391954	0.39515639851055406
0.8805368275971334	1.004334733281642	-0.08461220166121089	-0.0405677482787279	-0.1091395837209565	0.14156214245407445	0.3965502227884526
0.8828039401669752	1.004087592251692	-0.08428764491938459	-0.03966716321309289	-0.10888170191266565	0.14476343075930947	0.3979270760017252
0.8850460200078216	1.0038437646907308	-0.08395947829417073	-0.03877345424327365	-0.1086180924341915	0.14797901979726283	0.3992867899460275
0.8872634029199068	1.0036032137249329	-0.08362778031746791	-0.03788659375831335	-0.10834883537729524	0.151209055038184	0.4006291909916232
0.8894564180350629	1.0033659028750497	-0.08329262804427348	-0.0370065545746093	-0.10807400937099029	0.15445367762388063	0.401954098253465
0.8916253917650278	1.003131795645579	-0.08295409651141024	-0.03613330841227851	-0.10779369113876029	0.15771302990050773	0.40326132592092584
0.8937706447593847	1.0029008558712624	-0.08261225924499338	-0.035266827167576204	-0.10750795590876376	0.16098725074073525	0.4045506813578316
0.8958924940059364	1.002673047506291	-0.08226718798323032	-0.034407082121303424	-0.10721687718147825	0.16427647846051943	0.40582196630985834
0.897991251081845	1.0024483348279574	-0.0819189530034061	-0.03355404469722809	-0.10692052699945578	0.16758084791989353	0.4070749757956056
0.9000672246022994	1.0022266821889405	-0.0815676227666487	-0.03270768551902026	-0.1066189756421624	0.17090049412228722	0.4083094995131651
0.902120718070784	1.0020080542621772	-0.0812132643156181	-0.03186797533145071	-0.10631229195829164	0.17423554864199184	0.40952532049582635
0.9041520295417691	1.0017924160890121	-0.0808559433937145	-0.031034885192276384	-0.10600054346992137	0.17758613873217569	0.4107222148680132
0.9061614548994877	1.0015797327438145	-0.08049572391743384	-0.030208385176085723	-0.10568379590903605	0.1809523924703225	0.41189995372645083
0.9081492852883655	1.0013699696203784	-0.08013266846101041	-0.02938844546999876	-0.10536211363166373	0.18433443437671343	0.41305830156176815
0.9101158074599128	1.001163092406475	-0.07976683824593693	-0.028575036278819195	-0.10503555960699994	0.1877323857003738	0.4141970164160871
0.9120613039617093	1.000959067074969	-0.07939829315418802	-0.027768127792572143	-0.10470419542625307	0.19114636446789915	0.41531584994682896
0.9139860541228457	1.0007578597915754	-0.07902709158313899	-0.026967689820366444	-0.10436808116703383	0.19457648698106825	0.41641454794270627
0.9158903332865469	1.0005594370063802	-0.07865329062773005	-0.02617369214894783	-0.1040272755506882	0.19802286627043172	0.41749284982742396
0.9177744120717982	1.000363765540255	-0.0782769462730255	-0.025386104893555732	-0.10368183611516148	0.2014856104656533	0.4185504882026511
0.9196385578919456	1.0001708124359545	-0.0778981131400818	-0.024604897905709685	-0.10333181897984323	0.20496482527196552	0.4195871896677871
0.9214830344178676	0.9999805450235155	-0.07751684462913018	-0.02383004103535147	-0.10297727897093979	0.20846061276950417	0.42060267446999816
0.9233081021343275	0.9997929308718488	-0.07713319284267581	-0.02306150393487205	-0.1026182695446176	0.21197307222987433	0.4215966567668828
0.9251140168430905	0.9996079379509968	-0.07674720893976524	-0.02229925672691182	-0.1022548431139293	0.21550229697766812	0.4225688437731661
0.926901031351426	0.9994255344660876	-0.07635894282469367	-0.021543269331184858	-0.1018870507548392	0.2190483773407228	0.4235189366531521
0.9286693950615899	0.9992456889076021	-0.07596844326761669	-0.02079351167188084	-0.1015149423136108	0.22261139963189705	0.4244466302570304
0.9304193538772567	0.9990683700682393	-0.07557575796260882	-0.020049953752089844	-0.10113856645753541	0.22619144569946256	0.42535161304029234
0.9321511501451134	0.9988935470555899	-0.07518093358009788	-0.01931256571319828	-0.10075797072151796	0.2297885925224151	0.4262335670099201
0.9338650220325753	0.9987211893608399	-0.07478401595264833	-0.018581318134834417	-0.10037320168537775	0.2334029105844973	0.4270921673991245
0.935561205606315	0.9985512666555583	-0.07438504963461716	-0.017856181181569387	-0.0999843045445052	0.23703446794111427	0.42792708369938415
0.9372399331811487	0.998383748964369	-0.07398407831463967	-0.017137125337696655	-0.09959132350393503	0.24068332651010801	0.42873797880275893
0.9389014332158219	0.9982186066799261	-0.07358114488659573	-0.016424121485261883	-0.09919430184767608	0.24434954146855759	0.4295245089646667
0.9405459313677852	0.9980558104627266	-0.07317629123599634	-0.015717140483151728	-0.09879328172704221	0.24803316322936184	0.43028632431397645
0.9421736509982052	0.9978953311971654	-0.07276955814196673	-0.015016152977704457	-0.0983883040572215	0.25173423835787445	0.4310230690601009
0.9437848110842296	0.9977371402025274	-0.07236098583064553	-0.014321130330146226	-0.09797940906406004	0.2554528045544463	0.4317343805403255
0.9453796279947151	0.9975812090615593	-0.0719506135742544	-0.013632043881767225	-0.09756663588498311	0.25918889431203324	0.43241989005488823
0.946958315024707	0.9974275096708031	-0.07153847984029128	-0.01294886518167924	-0.09715002271476324	0.26294253356087643	0.43307922266560206
0.948521082170542	0.9972760142661702	-0.07112462238741955	-0.012271566111623755	-0.09672960690113842	0.2667137407893409	0.4337119971315012
0.9500681375627827	0.9971266952879605	-0.07070907791849511	-0.011600118291019366	-0.09630542458974184	0.27050253019386766	0.4343178265099732
0.9515996850808424	0.9969795256153161	-0.07029188274880585	-0.010934494136943546	-0.09587751140224794	0.27430890556911675	0.4348963172330964
0.9531159261197175	0.9968344783979498	-0.06987307237437664	-0.010274666123889418	-0.0954459019975945	0.27813286421324274	0.4354470698728294
0.9546170594724303	0.9966915270711426	-0.06945268153168636	-0.00962060685838438	-0.09501063013023318	0.2819743963511059	0.435969679123902
0.9561032812896655	0.9965506453628619	-0.06903074423839703	-0.008972289119893232	-0.0945717286900728	0.28583348472330505	0.436463733830111
0.957574784576043	0.9964118073441182	-0.06860729396965823	-0.008329686103858817	-0.09412922988535401	0.2897101029260343	0.4369288168808943
0.9590317598112057	0.9962749873723307	-0.06818236351634421	-0.007692771173639926	-0.09368316509567573	0.2936042166519415	0.43736450549676753
0.9604743947293093	0.9961401601145446	-0.06775598507965774	-0.007061517978659415	-0.09323356497054576	0.2975157827636583	0.437770371234188
0.9619028747726003	0.996007300507257	-0.06732819016813026	-0.006435900277252909	-0.09278045932065522	0.30144475017245853	0.43814598019641815
0.9633173826552949	0.995876383799368	-0.06689900975605292	-0.005815892148141506	-0.09232387728480898	0.3053910583132831	0.43849089299662775
0.9647180979899943	0.9957473855879553	-0.06646847443328606	-0.005201468174913376	-0.0918638474919105	0.30935463568424626	0.4388046647965477
0.9661051987490661	0.9956202816850463	-0.06603661398950482	-0.00459260282483882	-0.0914003976187087	0.3133354035873426	0.4390868457609135
0.9674788604919117	0.995495048191379	-0.06560345767292355	-0.003989270806230703	-0.09093355466434726	0.31733327366483666	0.43933698095921475
0.9688392550695055	0.9953716616150872	-0.06516903463581812	-0.003391447656476635	-0.09046334543462137	0.3213481436861717	0.43955461029822857
0.9701865532995182	0.9952500986291763	-0.0647333731198479	-0.0027991085849930564	-0.08998979566571176	0.32537990496765096	0.43973926914716044
0.9715209233355528	0.9951303362218075	-0.06429650099561851	-0.0022122292067113278	-0.08951293060671962	0.32942843729136584	0.43989048817025084
0.97284253070992	0.9950123516927416	-0.06385844578397824	-0.001630785540503062	-0.08903277504772314	0.3334936085929797	0.4400077935298804
0.9741515394104979	0.994896122558123	-0.06341923432767156	-0.0010547535518163741	-0.08854935296271531	0.33757527789614006	0.4400907071546642
0.9754481104091095	0.9947816266826207	-0.06297889330774138	-0.00048410981601010935	-0.08806268807908745	0.34167329040302685	0.44013874679480997
0.9767324032133583	0.9946688421423149	-0.06253744875100234	0.00008116914911138965	-0.08757280333923351	0.34578748195115544	0.4401514263158933
0.9780045749419605	0.9945577473076033	-0.062094926366209065	0.0006411064614975076	-0.08707972127401072	0.3499176757676189	0.4401282558348401
0.9792647823880628	0.994448320664498	-0.06165135084549704	0.0011957257684161709	-0.0865834632253871	0.354063688872923	0.44006874184092365
0.9805131801732391	0.9943405409784468	-0.061206746515152795	0.001745050419465226	-0.08608405006893022	0.3582253259007437	0.43997238732212146
0.9817499193104063	0.9942343874175058	-0.06076113788441041	0.002289102820424111	-0.08558150283872035	0.3624023738202552	0.4398386921801146
0.9829751491417252	0.9941298393838492	-0.06031454899353537	0.002827905272990191	-0.08507584200487037	0.3665946078926923	0.43966715341565493
0.9841890172315543	0.9940268765238948	-0.05986700347197364	0.003361479914790848	-0.08456708754227527	0.37080179100032684	0.4394572653546543
0.9853916688423368	0.9939254787730141	-0.05941852475589693	0.0038898484766756516	-0.08405525918327716	0.3750236714691055	0.4392085200030517
0.9865832476195784	0.993825626297471	-0.05896913586081087	0.004413032571984698	-0.08354037616549266	0.379259985071791	0.43892040721477604
0.987763895410882	0.9937272995102141	-0.058518859469206756	0.004931053605377105	-0.0830224573366924	0.3835104540737693	0.43859241499047485
0.9889337525150662	0.9936304790504893	-0.0580677178563355	0.005443932870846433	-0.08250152107486396	0.3877747878043106	0.4382240296879102
0.9900929574092571	0.9935351458068898	-0.057615733014555914	0.005951691421011784	-0.08197758543702606	0.39205268135417004	0.4378147363869041
0.9912416474468633	0.9934412808603399	-0.057162926400162975	0.006454350362076392	-0.08145066787135861	0.3963438178457804	0.4373640189336095
0.9923799572875023	0.9933488656126933	-0.0567093195711919	0.0069519301563622645	-0.08092078596545019	0.40064786226437915	0.4368713608611797
0.9935080209007233	0.9932578816229208	-0.05625493341880425	0.007444451489321173	-0.08038795655947502	0.40496446861644086	0.4363362449447593
0.9946259702305577	0.993168310716208	-0.05579978871380439	0.00793193467560019	-0.0798521963898581	0.40929327462832765	0.43575815407134366
0.9957339362378302	0.9930801349000691	-0.05534390570451533	0.008414400104542507	-0.07931352162475445	0.4136339054496415	0.43513657108083703
0.9968320480319589	0.9929933364342056	-0.05488730448634651	0.00889186785214792	-0.07877194830589573	0.4179859700264255	0.43447097954908886
0.9979204332955406	0.992907897796309	-0.05443000484824474	0.009364357857503901	-0.07822749217656733	0.4223490624499332	0.4337608639491103
0.9989992182906884	0.9928238016816203	-0.05397202628678606	0.00983188991679168	-0.07768016870634292	0.4267227617176928	0.4330057100164854
1.0000685279921857	0.9927410309926263	-0.05351338796566469	0.01029448373240612	-0.0771299930507518	0.43110663202118016	0.4322050050315274
1.0011284860011607	0.9926595688458992	-0.05305410876748856	0.01075215886706756	-0.07657698012138398	0.4355002221576315	0.4313582382589385
1.0021792148547524	0.9925793985484499	-0.0525942071738711	0.011204934869119835	-0.07602114444966877	0.43990306658979417	0.43046490108233176
1.0032208353310659	0.9925005036508385	-0.052133701583959136	0.011652830964868889	-0.07546250058045062	0.4443146823151751	0.4295244879907737
1.0042534670801742	0.9924228678985373	-0.051672610056534646	0.01209586632342927	-0.0749010627712057	0.4487345712576309	0.4285364964991922
1.005277228582666	0.9923464752353064	-0.05121095034035316	0.0125340600308113	-0.07433684503737832	0.4531622199107206	0.4275004275818963
1.0062922370223917	0.9922713098126743	-0.050748739945038736	0.012967431027888957	-0.07376986124856567	0.4575970985983379	0.4264157862277509
1.007298608128676	0.9921973560011341	-0.05028599622967235	0.013395998036487956	-0.07320012524864017	0.46203866057214155	0.4252820820897228
1.0082964567331891	0.9921245983488057	-0.049822736162421125	0.013819779790022912	-0.07262765057121452	0.46648634427570945	0.4240988293393881
1.0092858965963636	0.992053021594557	-0.0493589764095038	0.014238794951607077	-0.07205245055796443	0.47093957245866525	0.4228655472702013
1.0102670394298903	0.991982610737914	-0.04889473381115087	0.014653061694650043	-0.07147453896218235	0.47539774758237135	0.4215817620527786
1.011239996624539	0.9919133509136994	-0.048430024585742665	0.015062598428398848	-0.07089392897360536	0.4798602594499913	0.4202470050808129
1.012204878031871	0.9918452274797458	-0.04796486491476219	0.015467423276073531	-0.07031063395630159	0.484326479588635	0.4188608150013052
1.0131617923311012	0.9917782259897603	-0.04749927078573981	0.015867554224846227	-0.06972466726719631	0.48879576276876363	0.41742273779603134
1.0141108468532813	0.9917123322049113	-0.04703325809323385	0.01626300904743388	-0.06913604239698355	0.4932674460595511	0.41593232760692916
1.0150521478636128	0.9916475320733144	-0.0465668425166754	0.01665380541549868	-0.06854477283059568	0.49774085004010543	0.41438914688368106
1.0159858002521396	0.9915838117506445	-0.04610003968792424	0.01703996076661879	-0.06795087227372691	0.5022152772455153	0.4127927674630495
1.0169119081317737	0.9915211575584589	-0.04563286490755297	0.017421492547641755	-0.06735435430686622	0.5066900149550364	0.41114277014674133
1.0178305737754516	0.9914595560554622	-0.04516533369420661	0.01779841777243929	-0.06675523310111363	0.5111643300138526	0.40943874717636525
1.018741898642452	0.9913989939666724	-0.04469746128539143	0.018170753442650504	-0.06615352279834243	0.5156374737203681	0.4076803010860121
1.0196459826470174	0.9913394582314285	-0.04422926302504594	0.018538516244816318	-0.06554923802427912	0.5201086782395593	0.40586704670468804
1.0205429246392514	0.991280935969951	-0.04376075413493025	0.018901722745587088	-0.06494239361285262	0.5245771589336047	0.4039986109366088
1.0214328222685258	0.9912234144913038	-0.043291949799909954	0.019260389333838033	-0.064333004733063	0.5290421137086673	0.40207463369433555
1.022315771560573	0.9911668813190354	-0.04282286540975951	0.01961453205020074	-0.06372108722282088	0.5335027209013897	0.4000947695642806
1.0231918673976816	0.991111324158202	-0.04235351632653255	0.019964166781723126	-0.06310665730736166	0.5379581417109935	0.398058687559893
1.0240612030545562	0.991056730923097	-0.04188391815137085	0.020309309077418805	-0.062489731968535314	0.5424075179051269	0.3959660729694012
1.0249238710035824	0.9910030896846538	-0.041414086309578345	0.020649974470164666	-0.06187032842116668	0.5468499760197917	0.393816626236078
1.025779961834909	0.9909503887362379	-0.04094403665354089	0.020986178050538644	-0.06124846492683727	0.5512846219428877	0.3916100663826597
1.0266295648590729	0.9908986165533429	-0.040473785159395065	0.02131793471059675	-0.06062416041912402	0.5557105441213536	0.38934613045166655
1.0274727679509974	0.9908477618009799	-0.04000334803257383	0.02164525908676728	-0.05999743466602228	0.5601268129248511	0.387024574770892
1.0283096579835544	0.9907978133054133	-0.03953274148462388	0.02196816573235455	-0.05936830799498464	0.5645324831280085	0.384645174612532
1.0291403197473805	0.9907487601163822	-0.03906198235972956	0.022286668705891636	-0.058736802153457696	0.5689265884673845	0.38220772813883974
1.0299648366988594	0.9907005914589405	-0.03859108774151404	0.022600781870229687	-0.0581029398116369	0.5733081458113057	0.3797120553365789
1.030783291175982	0.9906532967186411	-0.03812007484738293	0.022910518980806902	-0.05746674444316413	0.5776761566359229	0.3771579982371161
1.0315957639154585	0.9906068654671946	-0.03764896132378382	0.023215893509511407	-0.0568282407469475	0.5820296048157639	0.3745454233006435
1.0324023338900545	0.9905612874682259	-0.03717776536615223	0.023516918595871843	-0.05618745483804499	0.5863674561195804	0.3718742230068921
1.0332030787664856	0.9905165526478659	-0.03670650547626603	0.023813607230921584	-0.055544413945917866	0.5906886610909913	0.36914431540441395
1.033998074899539	0.9904726510925039	-0.03623520048338486	0.024105972264576035	-0.05489914646734907	0.5949921555121392	0.3663556450470704
1.0347873971178196	0.9904295730577676	-0.03576386969016704	0.024394026338042305	-0.054251682191199836	0.5992768597781414	0.36350818469582813
1.035571118343537	0.9903873089855076	-0.035292533123954146	0.02467778176080239	-0.05360205267214797	0.6035416773963762	0.36060193777224336
1.0363493106745982	0.9903458494418074	-0.03482121090859412	0.0249572509182045	-0.052950290392583144	0.6077855014951755	0.357636935397547
1.037122044369533	0.9903051851688407	-0.034349923891798056	0.025232445916939603	-0.05229642965146219	0.612007209987562	0.35461324107724385
1.037889388206903	0.9902653070617226	-0.0338786934508882	0.02550337873270596	-0.05164050632413602	0.6162056682515612	0.351530950410993
1.0386514099399358	0.9902262061418583	-0.03340754122987191	0.025770061385402922	-0.050982557520054386	0.6203797324074525	0.3483901901729447
1.0394081757210758	0.9901878735838785	-0.03293648950800594	0.026032505750822308	-0.05032262211866581	0.624528247010352	0.3451911214985774
1.0401597504634716	0.9901503006937235	-0.03246556099321857	0.026290723704349032	-0.04966074050478156	0.6286500479188641	0.34193393930796206
1.0409061977086265	0.9901134789123123	-0.03199477891849991	0.026544727091128695	-0.04899695472526798	0.6327439625130716	0.33861887369748356
1.0416475802636096	0.9900773997814509	-0.03152416665094457	0.02679452795745695	-0.048331307956920255	0.636808814181253	0.33524618784973154
1.0423839589842572	0.9900420550006204	-0.031053748472901245	0.027040138154511905	-0.047663845628516735	0.640843416687058	0.33181618423668013
1.0431153943590237	0.9900074363472412	-0.03058354858602644	0.027281569887164014	-0.0469946140292792	0.6448465839373064	0.3283291980821975
1.0438419454161478	0.9899735357272567	-0.030113591813351912	0.027518835360865756	-0.04632366131773024	0.6488171251175011	0.3247856029517907
1.0445636702485113	0.9899403451474461	-0.029643903271025528	0.02775194697146193	-0.045651037070123725	0.6527538487342798	0.321185808865828
1.045280626546597	0.9899078566894625	-0.029174508021696192	0.027980917486701767	-0.04497679179255497	0.6566555667114511	0.3175302599825916
1.0459928704519825	0.9898760625604117	-0.02870543182436301	0.028205759689013146	-0.04430097800487783	0.660521089367634	0.3138194407238032
1.0467004580460353	0.989844955023809	-0.02823670015965145	0.028426486860955055	-0.04362364884692275	0.66434923476542	0.31005386844836963
1.0474034443614795	0.9898145264429465	-0.027768338875444845	0.02864311247860915	-0.042944859010091756	0.6681388246005617	0.30623409867744233
1.0481018842047791	0.9897847692436963	-0.027300373638076417	0.02885565047487116	-0.042264663945444474	0.6718886899256831	0.30236072078677145
1.048795831668169	0.9897556759351468	-0.026832830249901973	0.02906411509250338	-0.0415831203212404	0.6755976697921049	0.2984343605798952
1.0494853406124343	0.9897272390885369	-0.026365734318128775	0.02926852103419719	-0.04090028553737449	0.6792646151199158	0.29445567747872686
1.050170464363018	0.9896994513497995	-0.025899111449980767	0.02946888337237992	-0.04021621800287207	0.6828883883446186	0.2904253660049986
1.0508512564437706	0.989672305409838	-0.025432986742026868	0.029665217763089294	-0.03953097637776933	0.6864678685544299	0.2863441511312729
1.0515277701248216	0.9896457940238849	-0.024967385071970518	0.02985754030671539	-0.03884461998577281	0.6900019503000012	0.28221279039062513
1.0522000584377367	0.9896199100111741	-0.024502331076127887	0.030045867549174383	-0.0381572087675519	0.6934895448920482	0.27803207330287516
1.0528681745219801	0.9895946462422629	-0.024037848895698814	0.03023021657291858	-0.037468802889077356	0.69692958337895	0.2738028186199585
1.0535321721801443	0.9895699956201089	-0.023573961769819837	0.030410605134819368	-0.03677946211477412	0.7003210204787876	0.2695258699301947
1.054192104856652	0.9895459511203485	-0.023110692727145377	0.030587051370799683	-0.036089246808976606	0.7036628303792033	0.2652021012602165
1.0548480263174802	0.9895225057671377	-0.022648064095829392	0.03075957396980522	-0.035398217185179624	0.7069540112640822	0.26083241188021017
1.05549999097598	0.9894996526240963	-0.022186097251673337	0.030928192238626508	-0.03470643290012764	0.7101935878638652	0.2564177230294298
1.0561480532752594	0.9894773848186996	-0.021724813033668723	0.031092925919450377	-0.03401395364460161	0.7133806092377674	0.25195898093013436
1.0567922686224622	0.9894556955123985	-0.02126423106009396	0.03125379540708926	-0.033320838086177	0.7165141541996155	0.247457149237203
1.0574326921299084	0.9894345779461831	-0.020804370605960208	0.031410821407392965	-0.03262714515445078	0.719593325896281	0.24291321652865008
1.0580693801865717	0.9894140253905269	-0.02034524945929534	0.03156402530367967	-0.0319329322849612	0.7226172601138755	0.23832818404000294
1.0587023894013272	0.989394031183978	-0.01988688465669147	0.031713428864982234	-0.031238256489703072	0.7255851207207604	0.23370307171555135
1.0593317770443866	0.9893745887215848	-0.01942929214748902	0.03185905432575099	-0.0305431738136133	0.7284961023053995	0.229038913727238
1.059957601303963	0.9893556914506756	-0.018972486586282027	0.03200092441106418	-0.029847738979406593	0.7313494317425566	0.22433675509876375
1.0605799208045923	0.989337332889227	-0.018516481664332892	0.032139062191602334	-0.029152005851329932	0.7341443662877198	0.21959765382441213
1.0611987946043258	0.9893195066285891	-0.01806129009744947	0.03227349105440893	-0.028456027379718044	0.7368801938941686	0.2148226795576067
1.0618142827242332	0.9893022063214123	-0.0176069232212715	0.03240423478495056	-0.027759854943133287	0.7395562357585036	0.21001290811055864
1.0624264459951687	0.9892854256902508	-0.0171533910860136	0.03253131749318672	-0.027063538450602265	0.7421718456656933	0.20516942108063235
1.06303534548786	0.9892691585465011	-0.01670070286543677	0.0326547634599256	-0.026367126929974474	0.7447264075897327	0.20029330893660433
1.0636410432625314	0.9892533987730701	-0.01624886628982206	0.032774597257180106	-0.02567066761823272	0.7472193388689381	0.19538566368909135
1.0642436017384946	0.9892381403446229	-0.01579788810350461	0.03289084358321325	-0.02497420662583929	0.7496500874401255	0.19044758252820487
1.0648430843072771	0.9892233773149883	-0.01534777359787376	0.03300352734645786	-0.024277788177939595	0.7520181341712154	0.18548016147275562
1.06543955466686	0.9892091038372632	-0.014898527101683573	0.0331126735000103	-0.023581455333399254	0.7543229899275388	0.1804844994806348
1.0660330775508684	0.9891953141491887	-0.0144501514266344	0.03321830714051647	-0.022885249089173148	0.7565641981214858	0.17546169107836573
1.0666237173775266	0.9891820026077074	-0.014002648882854721	0.03332045323036683	-0.02218920992035115	0.7587413292360137	0.17041283651525801
1.067211540174919	0.9891691636474351	-0.013556019820489361	0.03341913690239084	-0.021493375479549767	0.7608539876496255	0.16533902422085314
1.0677966120713778	0.9891567918185813	-0.013110263768572005	0.03351438315547955	-0.02079778233103583	0.7629018054736085	0.16024134241128885
1.06837899937656	0.9891448817865633	-0.012665379377503033	0.033606216842921276	-0.020102465831793773	0.7648844425181808	0.15512087743103362
1.0689587690671147	0.9891334283240797	-0.01222136405122146	0.03369466271908359	-0.019407459526359628	0.7668015874886405	0.14997870848403633
1.0695359884436249	0.9891224263206873	-0.011778214211922997	0.033779745351214474	-0.01871279552971483	0.768652956233135	0.14481590962736843
1.0701107257175553	0.9891118707741607	-0.011335924853350022	0.033861489171840405	-0.018018503797312197	0.7704382929916646	0.13963354354645102
1.070683048945958	0.9891017568128901	-0.010894490364880561	0.033939918290951124	-0.01732461338936234	0.7721573663654592	0.13443267020170266
1.071253026382805	0.9890920796902515	-0.010453904271612585	0.03401505652469106	-0.016631152039370184	0.7738099699414256	0.1292143429519879
1.0718207266924553	0.9890828347826068	-0.010014159078564493	0.03408692739634865	-0.015938145884462136	0.7753959222931778	0.12397960584820307
1.0723862190079851	0.9890740175905259	-0.00957524623434782	0.034155554112565885	-0.015245619383565591	0.7769150664087677	0.11872949233636472
1.0729495727408986	0.9890656237438361	-0.009137156288938034	0.03422095950984437	-0.014553595543171344	0.7783672684245483	0.11346502632328768
1.0735108569937732	0.9890576490113528	-0.008699879363766408	0.03428316596449441	-0.013862096640135624	0.7797524155011843	0.10818722710810436
1.0740701417056355	0.9890500892853215	-0.008263404273987956	0.03434219549996797	-0.013171142815429556	0.7810704180606498	0.10289709811875115
1.0746274963187732	0.9890429406015103	-0.00782771958149056	0.0343980696164388	-0.0124807537213159	0.7823212058185596	0.09759563895909656
1.0751829906219639	0.9890361991280875	-0.0073928129535720385	0.034450809364128546	-0.011790947490774391	0.7835047292184464	0.092283837056601
1.0757366944001587	0.9890298611712088	-0.006958671452517881	0.034500435286558585	-0.011101741180504762	0.7846209579476506	0.08696267059188308
1.076288677773969	0.9890239231719437	-0.006525281286318578	0.03454696743184974	-0.010413150360870451	0.7856698809582782	0.08163310489781934
1.0768390107638977	0.9890183817121118	-0.006092628167757972	0.034590425294602656	-0.009725189672638914	0.7866515049104332	0.0762960963472127
1.0773877631101347	0.9890132335159816	-0.005660697475452063	0.03463082779046357	-0.009037873072084479	0.7875658533302851	0.07095259389905578
1.07793500461822	0.989008475446806	-0.005229474001569303	0.03466819327161395	-0.00835121341950442	0.7884129666830005	0.06560353556714675
1.0784808054203194	0.989004104505403	-0.004798941764690819	0.03470253952673439	-0.007665222170676038	0.7891929020900873	0.060249845674417025
1.0790252350732263	0.9890001178379004	-0.004369084740914253	0.03473388370935915	-0.006979910532555327	0.789905731410885	0.05489244356251661
1.0795683628589745	0.9889965127321748	-0.003939886648444058	0.0347622423554526	-0.006295289113440521	0.7905515413390405	0.04953224061254528
1.0801102591257443	0.9889932866096645	-0.003511329907918433	0.03478763143795273	-0.005611366256737395	0.7911304343434694	0.04417012692442768
1.0806509926021652	0.9889904370424991	-0.0030833977863108887	0.034810066222578706	-0.004928151455001261	0.7916425250764797	0.038806997821481684
1.0811906324225957	0.9889879617395929	-0.002656072817882579	0.034829561368283836	-0.004245652825785633	0.7920879423525822	0.03344373387187765
1.081729248019014	0.9889858585486165	-0.0022293369098405373	0.0348461309033129	-0.0035638772741543043	0.7924668282955256	0.02808120193226167
1.082266908059988	0.9889841254602448	-0.0018031722043238985	0.034859788183766054	-0.0028828318653519192	0.7927793370822008	0.02272026575267854
1.0828036813412503	0.9889827606037469	-0.0013775603948218023	0.03487054592085053	-0.002202522729317749	0.7930256352576869	0.017361777195268303
1.0833396361075045	0.98898176224858	-0.0009524832854391747	0.03487841616133192	-0.0015229559512502308	0.7932059009828337	0.012006583085276343
1.0838748406222443	0.9889811288021425	-0.0005279223608743893	0.03488341029875052	-0.0008441368815829413	0.7933203239887632	0.006655519630278829
1.0844093628226124	0.988980858809979	-0.00010385908175294012	0.034885539065800567	-0.00016607060570632704	0.7933691051037651	0.0013094159829173434
1.084943270058948	0.988980950954603	0.00031972488709571515	0.03488481253809954	0.0005112376929873408	0.7933524560450883	-0.0040309030235978266
1.085476907177465	0.9889814043839039	0.0007430682501022954	0.03488123753996756	0.001188135404500828	0.7932705396906102	-0.009367397084626857
1.0860111519035562	0.9889822201261884	0.0011668324060871865	0.034874806486170265	0.0018656457489962103	0.7931232143000314	-0.014707353354266763
1.0865460706446717	0.988983399476756	0.001591034851604539	0.03486551010700912	0.002543762164250578	0.7929103253248877	-0.020049935447801585
1.0870817306191618	0.9889849438661183	0.0020156934780205843	0.0348533384922123	0.003222478537789201	0.7926317295719009	-0.025394306623240902
1.0876181993447118	0.9889868548606613	0.0024408261446832416	0.034838281091033645	0.0039017885271825457	0.7922872954495933	-0.030739624568447275
1.0881555443688735	0.988989134162313	0.002866450444423749	0.034820326720643925	0.004581685188502339	0.7918769034071198	-0.03608503863333697
1.0886938330880844	0.9889917836075585	0.0032925835397433637	0.034799463580135345	0.005262160718655923	0.7914004465024999	-0.04142968798062553
1.0892331337093506	0.9889948051724815	0.0037192429034503586	0.034775679217520256	0.0059432076422645886	0.7908578298985409	-0.046772711089704086
1.0897735144845087	0.9889982009702726	0.004146445691068622	0.03474896055656483	0.006624817813368007	0.790248971727449	-0.052113238092001864
1.0903150433083866	0.9890019732482435	0.004574208403118747	0.03471929392790653	0.007306981882188627	0.7895738040494714	-0.057450386809833665
1.0908577890388613	0.9890061243969295	0.005002547907704686	0.03468666500556302	0.007989690931782593	0.7888322716566217	-0.06278327578652831
1.0914018199137652	0.9890106569393977	0.005431480169598867	0.034651058899585065	0.008672934457375523	0.7880243344286025	-0.06811100870799304
1.0919472048544991	0.9890155735410525	0.005861021259265879	0.03461246008798596	0.009356701981707615	0.7871499660293688	-0.07343268727632105
1.0924940124181177	0.989020877001152	0.006291186506696442	0.03457085249284249	0.010040981714568728	0.7862091558737003	-0.07874740102055482
1.0930423115319035	0.989026570259117	0.006721991060874666	0.034526219440627545	0.010725761452062527	0.785201908461215	-0.0840542345896395
1.093592171037207	0.989032656390244	0.007153449511579596	0.034478543706152	0.011411027983834613	0.7841282445971408	-0.08935226344790481
1.094143659644891	0.9890391386044972	0.007585575836634484	0.034427807532676345	0.012096767020041655	0.782988202060197	-0.09464055365506724
1.094696846663771	0.9890460202549712	0.008018383954316853	0.03437399257677529	0.012782964078577356	0.7817818345722254	-0.09991816905128663
1.0952518007488103	0.9890533048226535	0.00845188672519883	0.03431708003903241	0.013469602913183111	0.7805092149285205	-0.10518415951288648
1.0958085911366464	0.9890609959312167	0.008886096901986948	0.03425705056017309	0.01415666703231615	0.7791704328502778	-0.11043757303297094
1.0963672865036402	0.9890690973315831	0.009321026220986062	0.03419388435380064	0.014844138273719552	0.7777655981184735	-0.11567744520539683
1.0969279550372066	0.9890776129005984	0.00975668544545601	0.034127561228904556	0.015531996891059807	0.7762948412057665	-0.12090280040487551
1.0974906660481316	0.9890865466649628	0.010193085603309393	0.03405806041619752	0.016220223523731737	0.774758309554075	-0.12611266721493974
1.0980554877398816	0.9890959027668138	0.01063023623911787	0.03398536084919973	0.01690879645337358	0.7731561739160748	-0.13130605807010104
1.0986224884868379	0.9891056854818157	0.01106814639502117	0.033909441036457794	0.017597693171560937	0.7714886255963751	-0.13648198170668094
1.0991917364148736	0.9891158992114558	0.011506824273262458	0.03383027913483033	0.018286889866927013	0.7697558781238469	-0.14163943983163813
1.0997632992358704	0.9891265484783991	0.011946277098726544	0.03374785299891053	0.018976361230812543	0.7679581683528236	-0.146777426273984
1.1003372448239221	0.9891376379357147	0.01238651155241912	0.03366214012320673	0.019666081159520975	0.7660957551942367	-0.15189493283708713
1.1009136402637392	0.9891491723473594	0.012827533031851803	0.033573117806806024	0.020356021617683837	0.7641689231604495	-0.15699094148430182
1.101492552686938	0.9891611566023221	0.013269346286003826	0.03348076305765912	0.02104615365828189	0.7621779802015404	-0.16206443259675773
1.1020740484570526	0.9891735956963101	0.013711954786247116	0.03338505274752989	0.021736446464664175	0.7601232609371869	-0.16711437860870643
1.1026581941405995	0.9891864947500892	0.014155361462124197	0.03328596348437394	0.022426868526164462	0.7580051237520016	-0.17213975336468326
1.103245055542302	0.9891998589870673	0.014599567962704311	0.03318347179846863	0.02311738651324957	0.7558239545977282	-0.17713952462422353
1.1038346981637368	0.9892136937407445	0.015044575004119562	0.0330775540984093	0.023807965849032386	0.753580165798041	-0.18211265902916624
1.1044271868730748	0.9892280044447115	0.015490382119510992	0.032968186760948225	0.02449857035116897	0.7512741976648837	-0.18705812032296554
1.105022586212823	0.9892427966373248	0.015936987892483427	0.03285534610811822	0.025189162625601454	0.7489065176715276	-0.19197487301709573
1.1056209597798032	0.9892580759436254	0.016384389494836345	0.032739008557809236	0.025879703384265755	0.74647762322118	-0.19686187838878358
1.1062223711964676	0.9892738480969465	0.01683258341851994	0.0326191504713348	0.026570152609498392	0.7439880380107257	-0.20171810362498235
1.106826883138236	0.9892901189115324	0.017281564752978776	0.03249574837398412	0.02726046847177696	0.7414383161471433	-0.20654251502777685
1.1074345577718068	0.9893068942905451	0.017731327520888386	0.032368778905354424	0.02795060788343315	0.738829040548777	-0.2113340828490983
1.1080454568516214	0.9893241802260786	0.018181864756778472	0.03223821883052185	0.02864052665345993	0.7361608225859453	-0.21609178325108308
1.1086596413933965	0.9893419827871502	0.018633168275035996	0.03210404514151493	0.029330179167013092	0.7334343035115343	-0.22081459699256362
1.1092771713183271	0.9893603081054462	0.019085228422981514	0.03196623517423431	0.03001951804698565	0.7306501560991434	-0.22550150810027314
1.109898106500941	0.9893791624026871	0.019538034862912154	0.031824766411674366	0.030708495384838778	0.7278090798823785	-0.23015151320880037
1.110522505952962	0.9893985519637908	0.01999157598628406	0.03167961669491649	0.03139706188164835	0.7249118046188714	-0.23476361659508635
1.1111504277201556	0.9894184831295282	0.02044583885776861	0.031530764285591664	0.032085166802788605	0.7219590906315405	-0.23933683086836208
1.111781929989378	0.9894389623284093	0.02090081003257546	0.03137818763521757	0.032772759252219244	0.7189517233113321	-0.24387018634984117
1.1124170692471715	0.9894599960144755	0.021356474244041506	0.031221865856065328	0.03345978622215604	0.7158905214592878	-0.2483627190474886
1.1130559021854312	0.9894815907254451	0.02181281579689685	0.031061778293610984	0.03414619473553405	0.7127763278181293	-0.25281348569364526
1.1136984843882638	0.9895037530365903	0.02226981764209911	0.03089790487505562	0.03483193048363032	0.7096100148530795	-0.25722155564345534
1.114344871083814	0.9895264895825515	0.022727461936027867	0.030730225951760233	0.035516938702646786	0.7063924805550958	-0.2615860174272322
1.1149951169861037	0.9895498070493003	0.02318572994641416	0.030558722362968044	0.03620116406341142	0.703124648546821	-0.26590597879696637
1.1156492760204035	0.9895737121611606	0.023644601880603192	0.030383375534314742	0.03688455044714177	0.6998074687713831	-0.2701805660915499
1.1163074017689638	0.9895982116937703	0.024104057221822857	0.030204167384759284	0.03756704147825711	0.6964419144951658	-0.27440892833939107
1.116969547580542	0.9896233124760155	0.024564074824247616	0.03002108031489855	0.038248580691927395	0.6930289808809225	-0.27859023892764756
1.1176357661658152	0.989649021372404	0.025024632651828898	0.02983409733710569	0.03892911117292542	0.689569686170083	-0.2827236939973473
1.1183061098814877	0.9896753452910708	0.02548570799856425	0.029643202017308835	0.039608575908375895	0.6860650692974184	-0.28680851522298145
1.118980630954273	0.9897022911905315	0.025947277662356747	0.0294483784263097	0.04028691806632305	0.6825161877173215	-0.29084395200232127
1.1196593812892048	0.9897298660703261	0.02640931783227556	0.029249611207420888	0.04096408084969014	0.6789241173581599	-0.2948292810316846
1.1203424125754922	0.9897580769732814	0.02687180418117761	0.029046885559012737	0.04164000765169627	0.6752899509938102	-0.29876380765669713
1.121029777126079	0.9897869310192595	0.02733471244910136	0.028840186991664546	0.04231464292220974	0.6716147926364393	-0.3026468712053451
1.1217215265565081	0.9898164353494224	0.027798017565049522	0.028629501727422423	0.04298793089743922	0.6678997634192617	-0.3064778378625757
1.1224177126430608	0.9898465971603111	0.028261694245591527	0.02841481645273096	0.043659816487299274	0.6641459958758276	-0.3102561060787068
1.1231183876237762	0.9898774237166981	0.028725717206495412	0.02819611822592749	0.04433024558836298	0.6603546311112133	-0.3139811084216495
1.1238236039293652	0.9899089223399978	0.029190060993078547	0.027973394558699915	0.04499916484175361	0.6565268190412721	-0.31765231023996854
1.124533414158206	0.9899411004067404	0.02965469997584023	0.02774663342471957	0.045666521631172026	0.6526637173340797	-0.32126920968241857
1.1252478715169265	0.9899739653685186	0.030119608648605228	0.02751582311711613	0.04633226451239907	0.648766487814765	-0.32483133997767216
1.125967029893351	0.9900075247564138	0.030584761679076384	0.027280952216924313	0.04699634328094167	0.644836294862694	-0.3283382696012732
1.126690943658236	0.9900417861727776	0.03105013378347602	0.027042009649915922	0.04765870878713328	0.6408743053131718	-0.3317896010694382
1.1274196676759412	0.9900767572923084	0.03151569973860311	0.0267989846774289	0.04831931294800933	0.636881687246264	-0.33518497077861925
1.1281532577225772	0.9901124458831204	0.03198143465119987	0.026551866748881367	0.04897810912114606	0.6328596065629384	-0.33852405062621377
1.1288917704802566	0.9901488598084102	0.03244731395028861	0.02630064549080468	0.04963505208023206	0.628809225908469	-0.34180654745914735
1.1296352636064715	0.9901860070318564	0.03291331342609404	0.026045310670301303	0.050290098055112344	0.6247317032221907	-0.34503220281148145
1.1303837955441598	0.9902238956100579	0.03337940910584707	0.02578585224772554	0.05094320454153466	0.6206281917488363	-0.34820079148004723
1.1311374261462364	0.990262533726223	0.03384557763592863	0.025522260147103168	0.05159433081932709	0.6164998356265879	-0.3513121235082457
1.1318962157224948	0.9903019296438491	0.03431179568199948	0.025254524574344264	0.05224343709432965	0.6123477741652678	-0.354366039483881
1.132660226267368	0.9903420917720044	0.0347780406787457	0.02498263557396571	0.052890485525524035	0.6081731342227612	-0.35736241484451176
1.1334295210965704	0.9903830286501636	0.03524429058746088	0.02470658313737026	0.0535354398608984	0.60397703135812	-0.3603011574079575
1.1342041642051015	0.9904247489164917	0.03571052349507488	0.024426357419600635	0.054178264860801774	0.5997605725346786	-0.3631822040893334
1.1349842215117953	0.9904672613770319	0.036176718352506874	0.02414194827717772	0.05481892729458682	0.5955248485904112	-0.36600552472302206
1.1357697596129845	0.9905105749414973	0.036642854208196275	0.02385334570400295	0.055457394858781706	0.5912709403285589	-0.36877111648382827
1.1365608471650896	0.9905546987017015	0.03710891101617118	0.023560539312154904	0.0560936372614323	0.5869999103743653	-0.3714790079085303
1.13735755359253	0.9905996418634925	0.037574868849759115	0.023263518791539133	0.05672762511819316	0.5827128095880054	-0.3741292533368119
1.1381599499389672	0.9906454137966514	0.03804070838784931	0.02296227358356032	0.05735933059214156	0.5784106719163109	-0.37672193492172984
1.138968108878169	0.9906920240392401	0.03850641089645376	0.022656792860816812	0.05798872733892377	0.5740945138685026	-0.37925716155573114
1.139782104101065	0.9907394822653592	0.038971957854209836	0.02234706574574851	0.05861578997323918	0.5697653373559255	-0.38173506592818185
1.1406020111692627	0.9907877983374161	0.03943733142270482	0.022033080975832852	0.05924049467738607	0.5654241247461732	-0.38415580619111434
1.141427906802861	0.9908369822678054	0.03990251401586766	0.021714827162316985	0.059862818593428915	0.5610718423157838	-0.38651956275482896
1.1422598688057146	0.9908870442164177	0.04036748824259331	0.021392292812142364	0.06048273972368479	0.5567094403058739	-0.38882653721982696
1.1430979773915593	0.990937994573411	0.04083223762493439	0.021065465803614975	0.06110023786129506	0.5523378457144814	-0.39107695505519224
1.1439423130005988	0.9909898438302306	0.04129674535825462	0.020734334225330046	0.06171529291279443	0.5479579735090896	-0.3932710586307266
1.144792958349868	0.9910426027063847	0.041760995429976334	0.020398885570655653	0.062327886361407014	0.5435707157249455	-0.39540911185374644
1.1456499971227656	0.9910962820721799	0.04222497187222625	0.020059107242279405	0.0629380002500076	0.5391769481433257	-0.3974913957485688
1.146513514650876	0.99115089299318	0.042688659114354134	0.019714986278223063	0.06354561762328143	0.5347775266451535	-0.3995182093086432
1.1473835974628745	0.9912064467044117	0.04315204171656214	0.019366509525028015	0.06415072215345774	0.5303732894428199	-0.40148986750671406
1.148260333210994	0.9912629546073087	0.04361510431401586	0.019013663664754918	0.064753298046764	0.5259650573616375	-0.40340670035326864
1.1491438112763093	0.9913204283106932	0.04407783191695924	0.018656434968254688	0.06535333041227186	0.5215536307546135	-0.4052690534091647
1.1500341223046038	0.9913788796033367	0.044540209641798986	0.018294809477690594	0.06595080488861157	0.5171397918546325	-0.40707728590420506
1.1509313581012077	0.9914383204486684	0.045002222638573466	0.017928773048148692	0.06654570753053825	0.512724305294242	-0.4088317697803093
1.1518356117791413	0.991498762996049	0.04546385615003584	0.017558311286902304	0.06713802486614527	0.5083079173921135	-0.41053288926664566
1.1527469774712793	0.9915602195629759	0.045925095347211176	0.017183409671388327	0.06772774366729709	0.5038913575982323	-0.4121810396343874
1.1536655512818137	0.9916227027008667	0.04638592579167692	0.016804053157726748	0.06831485152170029	0.49947533395866717	-0.413776628202578
1.1545914297486504	0.9916862250926236	0.046846332640509976	0.016420226814528448	0.06889933579922358	0.49506054064181054	-0.41532007089894685
1.1555247112006468	0.9917507996458678	0.04730630131243383	0.016031915264929978	0.06948118448503178	0.4906476514884342	-0.4168117940108003
1.1564654949736095	0.9918164394408361	0.047765817077009165	0.015639103012339044	0.07006038563978116	0.4862373238966406	-0.4182522321885478
1.1574138815434294	0.991883157740255	0.048224865106629	0.01524177438874166	0.07063692745133199	0.4818301982893222	-0.4196418281004011
1.158369972846762	0.9919509680129656	0.04868343061467871	0.014839913423267955	0.07121079839286011	0.47742689676705274	-0.42098103230705
1.1593338713943586	0.9920198838719111	0.0491414984142789	0.014433504218475104	0.07178198665621818	0.47302802733851024	-0.42227030145570105
1.16030568173919	0.992089919179388	0.04959905360412667	0.014022530336543527	0.07235048099522133	0.46863417734109136	-0.4235100997551983
1.1612855088696867	0.992161087933023	0.05005608078830335	0.013606975480816531	0.07291626973902347	0.46424592095141587	-0.42470089628435703
1.1622734593474373	0.9922334043478734	0.05051256460065738	0.013186823020636819	0.07347934143294382	0.45986381417937716	-0.42584316599179517
1.1632696407748366	0.9923068828186583	0.05096848943874427	0.012762056221528182	0.07403968449568471	0.4554883974630293	-0.42693738852118285
1.1642741620670982	0.9923815379401201	0.05142383957480962	0.012332658135085404	0.07459728734475614	0.45112019465298686	-0.4279840480552925
1.1652871329394883	0.9924573844692421	0.05187859890922248	0.011898611824115344	0.07515213808367284	0.44675971543604653	-0.42898363233191406
1.166308664979031	0.992534437405636	0.052332751438489804	0.011459899909892803	0.07570422506302298	0.44240745091379025	-0.42993663327877396
1.1673388703050525	0.9926127118915375	0.05278628063924416	0.011016505152455149	0.0762535361186748	0.43806387958366216	-0.43084354526291424
1.1683778627178403	0.9926922232983899	0.05323916996652433	0.01056840996445195	0.07680005916881474	0.4337294626442372	-0.43170486577640416
1.169425757172138	0.9927729871875548	0.053691402603034045	0.010115596643748696	0.07734378189899582	0.4294046464874447	-0.43252109452087906
1.1704826694539205	0.9928550192850453	0.05414296130871642	0.009658047520991288	0.07788469157400295	0.42508986422857675	-0.4332927328124281
1.171548717043914	0.9929383355481994	0.05459382877823801	0.00919574459374604	0.07842277545893593	0.4207855323872253	-0.43402028387409647
1.1726240185759083	0.9930229521241049	0.05504398739111471	0.008728669767959293	0.07895802051016138	0.41649205338214457	-0.43470425203733815
1.173708693738951	0.9931088853414693	0.055493419159012444	0.008256804908825733	0.07949041330622089	0.41220981614006635	-0.4353451423641747
1.1748028638682513	0.9931961517572047	0.055942105956701266	0.007780131591972301	0.08001994031444304	0.40793919400698186	-0.4359434606696779
1.1759066515270347	0.9932847681235191	0.056390029330754585	0.007298631293250365	0.0805465876560693	0.40368054669002773	-0.4364997129182223
1.1770201806510316	0.9933747513991981	0.05683717054391967	0.006812285334432413	0.08107034115214974	0.39943421995437994	-0.4370144049923565
1.1781435765698154	0.9934661187511952	0.05728351056735479	0.0063210748825930805	0.08159118630770398	0.39520054582037245	-0.43748804239059835
1.1792769658653952	0.9935588875428248	0.057729030008929955	0.005824981020998261	0.08210910822205823	0.3909798433682802	-0.4379211298762943
1.1804204768056548	0.9936530753689103	0.05817370926766659	0.00532398456866271	0.08262409176262289	0.38677241740210366	-0.43831417136029893
1.1815742389369042	0.9937487000222562	0.05861752835577307	0.004818066268056984	0.08313612135196799	0.38257856026565656	-0.4386676694578544
1.1827383836807182	0.9938457795427595	0.05906046711121239	0.004307206533165451	0.08364518120771375	0.37839854996435635	-0.43898212540484854
1.1839130432909277	0.9939443321302348	0.059502504781875985	0.0037913859170648784	0.08415125485888268	0.37423265422263274	-0.43925803850441547
1.1850983523219347	0.9940443762665525	0.059943620565465226	0.0032705844777999563	0.08465432576121168	0.37008112552209627	-0.43949590626657953
1.186294446568362	0.9941459306267691	0.06038379318768314	0.0027447822542572622	0.08515437680788632	0.3659442052142791	-0.4396962238811681
1.1875014635035965	0.9942490141153221	0.060823001049409735	0.0022139590845096416	0.0856513904941682	0.36182212226462995	-0.4398594840969354
1.1887195424234471	0.9943536458780116	0.06126122225777608	0.0016780945536997364	0.0861453489476028	0.35771509309542254	-0.43998617700246695
1.1899488241391516	0.9944598452752325	0.06169843449463577	0.0011371681405250064	0.08663623377528028	0.353623322951617	-0.4400767897695607
1.1911894513339973	0.9945676319119834	0.06213461512482621	0.000591159072166925	0.0871240261822973	0.34954700501634506	-0.44013180648583844
1.192441568274926	0.9946770256122761	0.06256974107313958	0.0000400464633267168	0.08760870683028371	0.34548632169108473	-0.44015170793735364
1.1937053217582128	0.9947880465012743	0.063003789129981	-0.0005161910875076206	0.08809025617390838	0.341441441872833	-0.4401369714225442
1.194980860855777	0.994900714983785	0.06343673582973718	-0.0010775753734339516	0.0885686543180586	0.33741252222745155	-0.4400880704898324
1.1962683370426128	0.9950150517557791	0.06386855746279389	-0.0016441286216046832	0.08904388102505827	0.3333997072102966	-0.4400054747071276
1.1975679024175871	0.9951310776454259	0.06429922945686321	-0.002215872696328742	0.08951591503170404	0.3294031349340227	-0.43988964962396293
1.1988797105424414	0.9952488136845363	0.06472872665326701	-0.0027928294544766266	0.08998473435782728	0.32542293469853945	-0.43974105667852464
1.2002039174043952	0.9953682811934316	0.06515702360300257	-0.0033750211545759143	0.09045031662891136	0.32145922435727153	-0.4395601529674747
1.2015406813030314	0.9954895017705412	0.0655840944986586	-0.0039624703919256075	0.09091263899730549	0.3175121110662293	-0.4393473910773748
1.2028901618174075	0.9956124971974565	0.06600991282101121	-0.004555199629415582	0.09137167775829062	0.31358169465657326	-0.4391032191240371
1.204252521307008	0.9957372895736445	0.06643445179492787	-0.005153231841458646	0.09182740884264709	0.3096680635230028	-0.43882808039717
1.2056279238444105	0.9958639012180931	0.06685768402500895	-0.005756590028896865	0.0922798074218088	0.30577129808829917	-0.4385224134246763
1.2070165361731382	0.9959923547556527	0.06727958176797606	-0.006365297622770917	0.09272884819915665	0.3018914683871674	-0.43818665166969034
1.2084185270936236	0.9961226730593092	0.06770011671462899	-0.006979378197583312	0.0931745051751261	0.29802863616629205	-0.43782122355191555
1.209834067596464	0.9962548792605638	0.06811926000628751	-0.007598855512288798	0.09361675166507731	0.29418285481593304	-0.4374265523355534
1.2112633306906402	0.996388996731278	0.0685369821599169	-0.008223753417318905	0.09405556022088048	0.29035417013497566	-0.43700305610530926
1.2127064926124793	0.9965250491953328	0.06895325339316435	-0.008854096364465299	0.09449090297176094	0.2865426174275752	-0.43655114732529554
1.2141637311841702	0.996663060572647	0.06936804311620304	-0.00948990866999644	0.09492275109034712	0.2827482262304554	-0.4360712332512441
1.2156352272222266	0.9968030551095248	0.06978132031221944	-0.010131215110440864	0.09535107519175068	0.278971016890764	-0.43556371543601863
1.217121163570557	0.9969450572849022	0.07019305323255608	-0.010778040480402854	0.09577584501626939	0.27521100341346716	-0.4350289899853649
1.218621725610712	0.9970890918559845	0.07060320951509597	-0.011430409794773435	0.09619702955417148	0.2714681924290432	-0.43446744734643816
1.2201371018706277	0.9972351839144608	0.07101175631787694	-0.012088348531632839	0.09661459718240803	0.2677425820221464	-0.4338794720211243
1.2216674825732887	0.9973833587440941	0.07141865989561687	-0.01275188197991086	0.09702851523183693	0.2640341656342778	-0.43326544308072373
1.2232130614120436	0.9975336419888516	0.07182388604895579	-0.013421035987893206	0.09743875044789119	0.2603429279999377	-0.43262573344646615
1.2247740342808418	0.9976860595272049	0.07222739975313973	-0.014095836389201649	0.09784526861315118	0.25666884855884076	-0.43196071035953504
1.22635059966138	0.9978406375058327	0.07262916523438641	-0.014776309147856315	0.0982480346282386	0.2530119007788827	-0.43127073521744935
1.2279429590198165	0.9979974023749434	0.07302914604045029	-0.01546248050553744	0.09864701258438421	0.24937205152777908	-0.4305561633846261
1.2295513166085252	0.9981563808653319	0.07342730495671204	-0.01615437687096828	0.09904216568060215	0.24574926184426873	-0.4298173442608271
1.2311758794495928	0.9983175999827361	0.0738236039710167	-0.016852024787655694	0.09943345619102968	0.2421434872581437	-0.4290546212836634
1.2328168572131748	0.9984810869913571	0.07421800421417625	-0.01755545085623523	0.09982084540912069	0.2385546783249567	-0.4282683319893596
1.234474463146602	0.998646869502082	0.07461046615036589	-0.01826468210613261	0.10020429383679451	0.23498277887989175	-0.42745880756803556
1.2361489124009035	0.9988149753007384	0.07500094914572945	-0.018979745251877105	0.10058376076455763	0.2314277299431224	-0.4266263736806422
1.2378404239316219	0.9989854325330676	0.0753894118876184	-0.01970066747914814	0.10095920468467352	0.22788946587697842	-0.42577134954634255
1.2395492192096937	0.9991582695704216	0.07577581204808055	-0.020427475865325152	0.10133058296617233	0.22436791741476797	-0.42489404859055746
1.2412755233754686	0.9993335151206838	0.07616010651465571	-0.021160197842134777	0.10169785208080628	0.22086300951642066	-0.42399477787820083
1.243019564056583	0.9995111981029494	0.07654225108946543	-0.02189886066326119	0.10206096731717137	0.21737466406215916	-0.42307383874228083
1.2447815718360935	0.9996913476882751	0.07692220056646554	-0.022643491574600282	0.10241988286039252	0.2139027990955073	-0.4221315265791089
1.2465617817227934	0.9998739934440853	0.07729990901014022	-0.0233941184036181	0.10277455205731459	0.21044732621110745	-0.4211681300814996
1.248360430527887	1.0000591650591384	0.07767532915678504	-0.02415076841952231	0.10312492685514948	0.20700815595624306	-0.42018393267530946
1.250177759053351	1.0002468925604355	0.07804841284994944	-0.024913469225337107	0.10347095821625969	0.20358519377372283	-0.4191792113795241
1.252014011174005	1.0004372062118283	0.0784191108093807	-0.025682248337558982	0.10381259590489103	0.20017834203073995	-0.418154237336592
1.2538694343320693	1.000630136557409	0.07878737269716823	-0.026457133360011154	0.10414978855255637	0.19678749931990597	-0.4171092755774847
1.2557442790114206	1.000825714358868	0.07915314697686833	-0.027238151729616404	0.10448248353264589	0.19341256165571807	-0.41604458535694583
1.257638799516479	1.0010239706680935	0.07951638103161632	-0.02802533100638647	0.10481062707260062	0.19005342127990552	-0.4149604197566405
1.2595532536774803	1.0012249367879777	0.07987702106646556	-0.02881869871351672	0.10513416416799706	0.18670996744399093	-0.4138570258918458
1.2614879026390073	1.0014286442409397	0.08023501203235973	-0.02961828221319537	0.10545303851861762	0.1833820869922034	-0.41273464508028346
1.2634430117980897	1.001635124858149	0.08059029776170958	-0.03042410905646974	0.1057671926530047	0.18006966296951188	-0.41159351234478614
1.265418848313844	1.0018444105063276	0.08094282047969503	-0.03123620591894807	0.10607656750093036	0.17677257904237262	-0.4104338579170982
1.2674156851046416	1.0020565334995901	0.08129252149067685	-0.03205460020842305	0.10638110300394799	0.1734907129517723	-0.4092559049528002
1.269433797865633	1.0022715262734845	0.08163934059812761	-0.03287931879564339	0.10668073760716429	0.17022394177082142	-0.4080598713236628
1.2714734656397384	1.0024894214331956	0.0819832161769479	-0.03371038821138371	0.10697540833057277	0.16697214108584232	-0.40684596934285294
1.2735349727494758	1.0027102519482243	0.08232408545769172	-0.034547835390939474	0.10726505101575291	0.16373518213536628	-0.40561440466639614
1.2756186061662815	1.0029340508591238	0.08266188404140386	-0.03539168655873812	0.1075495999136276	0.16051293621822377	-0.4043653779114833
1.2777246570153658	1.0031608514250554	0.08299654611634653	-0.03624196779897942	0.10782898787576752	0.15730527246838907	-0.40309908381769916
1.2798534205387888	1.0033906871066316	0.08332800440841892	-0.03709870499487167	0.10810314631554777	0.15411205812967732	-0.4018157113223524
1.2820051966572834	1.0036235916129437	0.0836561902231031	-0.03796192400726811	0.10837200524479354	0.15093315793836376	-0.40051544327550687
1.2841802888769924	1.0038595987690204	0.08398103323260678	-0.03883165018747165	0.10863549310119967	0.14776843596178219	-0.39919845715543745
1.286379004640317	1.004098742538131	0.08430246149306041	-0.03970790847252217	0.10889353676836278	0.1446177552288768	-0.3978649249160755
1.288601655689868	1.0043410570454063	0.08462040145726904	-0.040590723482282494	0.1091460615900477	0.14148097738254475	-0.39651501282397994
1.2908485585414742	1.0045865766132445	0.08493477799610451	-0.041480119655988294	0.10939299138892102	0.13835796222127836	-0.3951488812275453
1.2931200335588007	1.0048353356433541	0.0852455142223821	-0.0423761208334975	0.10963424832980574	0.13524856919179806	-0.39376668517676694
1.2954164064615963	1.0050873687640847	0.08555253165406435	-0.04327875079832637	0.10986975304941116	0.13215265550170474	-0.39236857356386573
1.2977380059413046	1.005342710550528	0.08585574984747936	-0.04418803228540786	0.11009942437594453	0.12907007953965788	-0.3909546906327439
1.3000851667857494	1.0056013958483216	0.08615508676922555	-0.04510398815422453	0.11032317961662207	0.12600069684923743	-0.38952517413487364
1.3024582276392187	1.0058634595078417	0.08645045845137886	-0.04602664045250795	0.1105409342960094	0.12294436332730002	-0.3880801567514207
1.3048575320375595	1.0061289364772836	0.08674177908103624	-0.04695601076456748	0.11075260222647568	0.11990093402583794	-0.386619765521312
1.307283428357711	1.0063978617757674	0.0870289609444832	-0.04789212013168841	0.1109580954674282	0.11687026341435608	-0.3851441219303971
1.3097362696874337	1.0066702704565982	0.08731191436370057	-0.0488349889414484	0.11115732428023982	0.11385220572625633	-0.38365334204900936
1.3122164142530206	1.0069461976315752	0.08759054769756815	-0.049784637030531216	0.1113501971292421	0.11084661461262091	-0.3821475363301705
1.3147242254484963	1.0072256784503915	0.08786476729287535	-0.05074108363106098	0.11153662064586865	0.10785334330847292	-0.38062680965068496
1.3172600716488148	1.0075087480549303	0.08813447741270283	-0.051704347233785634	0.11171649957826088	0.10487224504661663	-0.3790912614829491
1.3198243266827008	1.0077954416061468	0.08839958023589997	-0.052674445701026355	0.11188973678910161	0.10190317268653737	-0.37754098566683914
1.322417369121248	1.0080857941776835	0.0886599757315091	-0.05365139592895459	0.1120562331708155	0.09894597972672002	-0.3759760708979868
1.325039583295521	1.008379840841722	0.08891556171234415	-0.054635214162843296	0.11221588767838397	0.0960005193092673	-0.3743966001701989
1.3276913591150414	1.0086776166199631	0.08916623375953012	-0.05562591585459308	0.11236859727577937	0.09306664463930225	-0.37280265094432496
1.330373092624461	1.008979156516317	0.08941188521741929	-0.05662351579482546	0.11251425692598276	0.09014420858013794	-0.3711942948731505
1.3330851847116028	1.009284495340603	0.0896524070181422	-0.0576280275551837	0.1126527594798162	0.08723306526534945	-0.369571598635188
1.335828043168443	1.0095936679081026	0.08988768781211832	-0.058639464175680396	0.1127839957459476	0.08433306806025448	-0.36793462275778577
1.338602079991331	1.0099067087019422	0.09011761367560978	-0.05965783708679133	0.11290785431723022	0.08144407263566067	-0.36628342328822205
1.3414077147640027	1.0102236522196624	0.09034206834364675	-0.06068315727491874	0.11302422169241833	0.07856593358748337	-0.3646180498322057
1.3442453728268668	1.010544532730988	0.0905609329904943	-0.06171543452055021	0.11313298214299666	0.07569850659460255	-0.36293854670639625
1.347115485077328	1.0108693842176038	0.09077408616127593	-0.06275467724253725	0.1132340176707553	0.07284164878893436	-0.3612449531104943
1.3500184907534327	1.011198240649507	0.09098140391650916	-0.06380089341571328	0.1133272080612266	0.06999521619993228	-0.35953730154349023
1.352954834171553	1.0115311355756909	0.09118275952389586	-0.06485408929511394	0.11341243072057533	0.06715906723403753	-0.3578156197894544
1.3559249665216286	1.0118681022855167	0.09137802353190042	-0.06591426997315396	0.11348956069757432	0.06433306108556254	-0.35607992991438625
1.3589293465975567	1.012209173848487	0.09156706374810696	-0.06698143953939593	0.11355847065092453	0.06151705728875981	-0.3543302479015574
1.3619684389783748	1.0125543828629664	0.09174974505651838	-0.06805560033216883	0.11361903075775018	0.05871091766018033	-0.35256658477149755
1.3650427171222432	1.0129037617609677	0.09192592954109703	-0.06913675393110408	0.11367110873203498	0.055914503648432964	-0.35078894484249423
1.368152660453141	1.0132573424290112	0.0920954762391987	-0.07022490001839952	0.11371456971402003	0.05312767927387553	-0.3489973274832287
1.3712987561506693	1.0136151563612887	0.0922582411816031	-0.07132003690235873	0.11374927625777866	0.05035030970515475	-0.34719172613256344
1.3744814996487758	1.0139772346644882	0.09241407734223897	-0.0724221615739	0.11377508827987737	0.04758226108809449	-0.34537212807765705
1.377701392924336	1.014343607809165	0.09256283448171743	-0.07353126899631052	0.1137918629925702	0.04482340228569961	-0.34353851549350567
1.3809589489131335	1.0147143060762067	0.09270435927812666	-0.0746473535055098	0.11379945487362363	0.042073601347277965	-0.34169086298922297
1.3842546855269837	1.0150893588179495	0.09283849497721003	-0.0757704066253333	0.11379771558203673	0.039332730887824366	-0.3398291410755639
1.3875891326136658	1.015468795189806	0.09296508161597437	-0.07690041932142651	0.11378649391592602	0.03660066248904199	-0.33795331228183595
1.390962827592583	1.0158526435908979	0.09308395574981952	-0.0780373803689747	0.1137656357396557	0.0338772706791217	-0.33606333369902025
1.394376315440734	1.0162409315974017	0.0931949503881536	-0.07918127622090164	0.1137349839415676	0.031162433152880614	-0.33415915703813803
1.3978301522340209	1.0166336862978247	0.09329789503270958	-0.08033209205524747	0.11369437834663407	0.028456028222816312	-0.33224072671550947
1.4013249015844975	1.017030933817524	0.09339261547689645	-0.08148981043269757	0.11364365568496114	0.025757937955571242	-0.33030798190718313
1.40486114014932	1.0174326998719703	0.09347893387375515	-0.0826544129714574	0.11358264945220249	0.0230680442064217	-0.3283608535656817
1.4084394491539916	1.0178390087276499	0.09355666843160368	-0.08382587739001038	0.11351118998000412	0.020386235424535673	-0.3263992691645332
1.4120604256937719	1.0182498844071641	0.09362563359816391	-0.08500418106326676	0.11342910417135277	0.017712398389810882	-0.3244231465468354
1.415724674343308	1.0186653496541203	0.09368563976883845	-0.08618929809263332	0.11333621558076695	0.015046424909770713	-0.3224323986114758
1.4194328120686803	1.0190854264054987	0.09373649329621674	-0.08738120073512988	0.1132323442415667	0.012388208496195378	-0.32042693069548245
1.42318546659994	1.019510135518174	0.0937779963594837	-0.08857985868815373	0.11311730662597431	0.009737645936480936	-0.31840664153877224
1.4269832744741047	1.0199394964558133	0.09380994685964035	-0.08978523828611122	0.11299091564493724	0.007094638982329635	-0.3163714243983188
1.4308268906097612	1.0203735282753401	0.0938321383993248	-0.09099730534228857	0.11285298025203443	0.004459088065266055	-0.3143211619934345
1.434716977256327	1.020812248277082	0.09384436007599095	-0.0922160214285909	0.11270330572110296	0.001830900419196843	-0.3122557325156503
1.4386542121462906	1.0212556728218125	0.09384639643694304	-0.0934413462441595	0.11254169328542257	-0.0007900151600989092	-0.31017500534693787
1.4426392841316675	1.0217038167298342	0.09383802735125936	-0.09467323602268167	0.11236794021548568	-0.003403744926889631	-0.3080788434634814
1.4466749174968823	1.022156920260831	0.09381901575867473	-0.0959122626972625	0.11218174381133217	-0.006011668360566521	-0.3059660461821203
1.450762348676404	1.0226150524390045	0.09378911160559499	-0.09715852163712875	0.11198285176638074	-0.008614135439527068	-0.3038362056856358
1.4549023451901923	1.0230782261476312	0.093748059922036	-0.09841195458078437	0.11177102774937817	-0.011211173297146063	-0.3016891613662734
1.4590956894035867	1.0235464524334585	0.0936956003183643	-0.09967249941534906	0.1115460308350535	-0.01380280535861314	-0.29952474482722496
1.463343176011115	1.0240197400825204	0.09363146690921836	-0.10094008915192225	0.11130761555767991	-0.01638904931186316	-0.2973427812284
1.4676456217163292	1.0244980965486976	0.09355538804890504	-0.10221465452795353	0.11105553127589411	-0.018969922479765613	-0.29514308437149417
1.4720038512765101	1.0249815262431894	0.09346708643030233	-0.10349611955224378	0.11078952287048707	-0.021545432814243565	-0.2929254639206894
1.476418712344498	1.025470032022503	0.09336627870935216	-0.10478440560017649	0.11050932978813265	-0.024115587276146343	-0.29068971786782966
1.4808910664723638	1.0259636140184085	0.09325267554111252	-0.10607942842807958	0.11021468647226812	-0.02668038586878439	-0.28843563719507326
1.485421793408752	1.0264622699377954	0.09312598137063388	-0.10738109910581413	0.10990532200546797	-0.02923982359853672	-0.28616300375088516
1.4900117890521165	1.0269659946529246	0.09298589436459076	-0.10868932308307616	0.10958096015034602	-0.031793888713114074	-0.2838715913431955
1.4946619718086018	1.027474780706814	0.09283210609109811	-0.11000400164281397	0.109241318800816	-0.03434256561750734	-0.28156116263291425
1.4993732751692044	1.0279886172976607	0.09266430161646867	-0.11132502941047495	0.10888611040364914	-0.03688583009372498	-0.27923147291099953
1.5041466559865684	1.0285074909748708	0.09248215910253378	-0.11265229630548826	0.10851504125163328	-0.039423653173403114	-0.27688226605736055
1.5089830915662736	1.0290313850993948	0.09228534975370467	-0.11398568629713858	0.10812781157487567	-0.041955998796265805	-0.27451327607651493
1.5138835755202238	1.0295602791685463	0.09207353787043188	-0.11532507585519478	0.1077241157826108	-0.04448282098014449	-0.2721242291886981
1.5188491289007757	1.030094149782234	0.09184638025451212	-0.11667033657245633	0.10730364145706456	-0.04700406888625949	-0.26971483846112937
1.523880790397271	1.0306329693345546	0.09160352649059689	-0.11802133202021213	0.10686607004546822	-0.049519680974291935	-0.2672848086738113
1.5289796272185798	1.0311767069223916	0.09134461830786156	-0.11937792021405126	0.10641107582436482	-0.05202958971970047	-0.26483383112472375
1.534146722185445	1.0317253266941755	0.09106929008397643	-0.12073994966721308	0.10593832692683426	-0.05453371439018226	-0.2623615899311533
1.5393831889486416	1.032278789190629	0.09077716794837234	-0.1221072629328844	0.10544748388430225	-0.05703196772227884	-0.2598677547876892
1.5446901639262516	1.03283705018737	0.09046787005299912	-0.12347969391607365	0.10493820023208104	-0.05952425106173821	-0.25735198492967076
1.5500688050997096	1.0334000602661357	0.09014100654925662	-0.12485706704131162	0.10441012255104563	-0.06201045300984968	-0.25481392975316225
1.5555202948973292	1.0339677648034011	0.08979617933034192	-0.12623919745755555	0.10386289011930189	-0.0644904499613221	-0.25225322749648743
1.5610458453887612	1.0345401041768907	0.08943298158768824	-0.12762589176304168	0.10329613429564094	-0.06696410753531892	-0.24966950287325285
1.566646695266348	1.035117013098122	0.08905099787335866	-0.12901694660604668	0.10270947871468254	-0.06943127818846269	-0.24706236857717054
1.5723240973506818	1.0356984189744478	0.08864980490209899	-0.13041214500117065	0.1021025405558133	-0.07189179487952325	-0.2444314311207615
1.5780793366648471	1.0362842434066932	0.08822897027906662	-0.1318112602201074	0.10147492861788478	-0.07434547817796858	-0.24177628243992114
1.5839137206966194	1.0368744008024784	0.08778805311189133	-0.13321405273084874	0.10082624429452614	-0.07679213103046464	-0.23909650445966268
1.5898285772774676	1.037468797775822	0.08732660417846838	-0.13462026907719293	0.10015608181559303	-0.07923153703975844	-0.23639167005624165
1.5958252577468888	1.0380673330683097	0.08684416571069319	-0.1360296420128427	0.09946402791218899	-0.08166346094000668	-0.23366134158511093
1.6019051304162435	1.0386698964862988	0.08634027196521667	-0.1374418883285262	0.0987496626045523	-0.08408764508902686	-0.23090507382710326
1.6080695781381957	1.039276368255655	0.08581444955256558	-0.1388567077083962	0.09801255958989309	-0.0865038078026709	-0.22812241500143432
1.6143199942315842	1.0398866182158844	0.08526621796665934	-0.1402737812425759	0.0972522868752313	-0.08891164113498096	-0.22531290848275587
1.620657785138715	1.0405005056718621	0.08469508957809714	-0.1416927714931886	0.09646840663416255	-0.09131081132093084	-0.22247609146019032
1.627084352528084	1.0411178772567589	0.08410057153575219	-0.14311331798834742	0.09566047764961959	-0.09370095150725913	-0.2196115027654968
1.6336010950104523	1.0417385667336025	0.08348216606147184	-0.14453503726358674	0.09482805546256803	-0.0960816622617252	-0.21671868181228854
1.6402094039747295	1.0423623942314593	0.08283937131980014	-0.14595752160961076	0.09397069328069786	-0.09845250988548761	-0.21379717015058855
1.646910639184133	1.0429891636152169	0.08217168440887448	-0.1473803336190293	0.0930879456357675	-0.10081301778663455	-0.21084652187303154
1.6537061217552944	1.0436186615882574	0.08147860292422608	-0.14880300477727862	0.09217937000053923	-0.10316266471622432	-0.20786630616108748
1.6605971297028972	1.0442506570760806	0.08075962636935584	-0.15022503471133414	0.09124452814531099	-0.10550088408842037	-0.20485610865396414
1.6675848668284143	1.044884898240109	0.0800142605208948	-0.1516458851490629	0.09028299124664825	-0.10782705463374916	-0.20181554436521798
1.6746704546629203	1.045521111748408	0.07924201970404048	-0.15306497904513566	0.08929434212160553	-0.1101404996486632	-0.19874426033410575
1.6818548906542112	1.0461589991432287	0.07844243298615433	-0.1544816932792036	0.08827818235892636	-0.11244047579600812	-0.19564195277827676
1.6891390439751455	1.0467982367847486	0.07761504663661291	-0.15589535941349345	0.08723413449170449	-0.11472617512571989	-0.19250836772518234
1.6965236157220842	1.047438472805238	0.07675943080829128	-0.15730525783892482	0.08616184940571521	-0.1169967163545566	-0.1893433168920178
1.7040090985724927	1.0480793243356104	0.07587518681649297	-0.15871061263833355	0.08506101425131121	-0.1192511374302379	-0.18614669348299237
1.711595742627467	1.0487203755992285	0.07496195418920562	-0.16011058843657527	0.0839313598405828	-0.12148839135779702	-0.18291848506632274
1.719283523538232	1.0493611765267647	0.07401941785474742	-0.16150428842295897	0.08277266802334281	-0.12370734389769114	-0.17965878527236556
1.7270721009424184	1.0500012409194792	0.07304731691824415	-0.16289075140423787	0.0815847808313242	-0.12590676968986894	-0.1763678094096781
1.7349607662524051	1.0506400441882406	0.07204545527435907	-0.1642689479679502	0.08036761163910451	-0.12808534696372767	-0.17304591432652858
1.7429484101208883	1.0512770231878177	0.07101371023678907	-0.16563778117692765	0.07912115368671138	-0.13024165938548138	-0.1696936097361927
1.751033498060155	1.0519115771066814	0.0699520403762282	-0.16699608944201488	0.07784548752058691	-0.1323742011797371	-0.16631156604250485
1.759214024173907	1.052543067058109	0.06886049645175363	-0.16834264649859038	0.07654079204487246	-0.13448137752541103	-0.16290063127150559
1.7674875066820963	1.0531708193790974	0.06773922702420475	-0.16967616917423958	0.07520734909658142	-0.13656151698240562	-0.15946183050147245
1.7758509842090735	1.0537941292327733	0.06658848378867782	-0.17099532554797667	0.07384554773805141	-0.13861288420321552	-0.15599636517100265
1.7843010178884644	1.0544122648694516	0.06540862587647493	-0.17229874423993913	0.0724558874039283	-0.14063369408824827	-0.15250561019239353
1.7928337283899587	1.0550244745498627	0.06420011886617748	-0.17358502900842823	0.07103897496309265	-0.14262213382556568	-0.14899109695251742
1.8014448393900098	1.0556299937836295	0.06296353211901289	-0.1748527736254279	0.06959552009573099	-0.14457638494563452	-0.14545449416520323
1.8101297553966982	1.0562280546848317	0.06169953026612207	-0.17610058079123495	0.06812632418267917	-0.14649465120381935	-0.14189757518441018
1.8188836195579061	1.0568178934253005	0.060408866475435995	-0.17732707666740274	0.06663227168466654	-0.14837517933049638	-0.13832219418675906
1.8277014133904879	1.057398759977194	0.05909236849875115	-0.17853092982678198	0.06511431355266337	-0.15021628626416142	-0.13473024581703918
1.8365780434178065	1.0579699261535833	0.057750925371755066	-0.17971086631282127	0.06357345187591583	-0.15201638013723676	-0.13112363087652104
1.8455084440199236	1.0585306938487786	0.05638547050398457	-0.1808656848345733	0.06201072081788822	-0.1537739812864725	-0.12750421602300244
1.8544876519769167	1.059080400560937	0.05499696796590972	-0.18199426614223815	0.06042717163546628	-0.1554877342920864	-0.12387380550207937
1.8635108806288596	1.0596184241080662	0.05358639801740577	-0.18309558063910344	0.05882385714587371	-0.15715641735542143	-0.1202341133961026
1.8725735779386836	1.0601441856112408	0.052154744458472166	-0.18416869239932507	0.05720181853300557	-0.15877894630765896	-0.11658674264829051
1.8816714891414255	1.0606571520522436	0.05070298074796984	-0.18521276233722822	0.05556207095938736	-0.1603543774758198	-0.11293316241277417
1.8908006599564926	1.0611568348847231	0.04923206527697905	-0.18622704341981922	0.053905599656019584	-0.16188189872860106	-0.10927470934638037
1.8999574718089896	1.061642790156632	0.04774293155044438	-0.18721087911228707	0.05223335027786046	-0.16336082565689242	-0.10561257593411547
1.909138635929232	1.0621146160768995	0.0462364850240422	-0.18816369679407607	0.050546226763623456	-0.16479059041851096	-0.10194781518314325
1.9183411899532083	1.0625719506449767	0.04471359979216275	-0.18908500149998897	0.04884508895753609	-0.16617073133401133	-0.09828134409264969
1.9275624738180743	1.0630144682306635	0.04317511899387578	-0.1899743677391296	0.04713075430056948	-0.16750087984296472	-0.09461395514305777
1.9368001221746352	1.0634418770544554	0.04162185284383543	-0.1908314333190922	0.04540399675955219	-0.16878075068661477	-0.09094632095143437
1.9460520321938133	1.0638539155863207	0.04005458111749569	-0.19165589117098378	0.04366555061202844	-0.1700101292923921	-0.08727900847635453
1.9553163404821283	1.0642503495868798	0.03847405451816175	-0.19244748263270745	0.041916112857329955	-0.17118886151198817	-0.08361248934696441
1.9645913998343307	1.064630969320604	0.036880996420404176	-0.1932059912203967	0.04015634593466186	-0.1723168442273552	-0.07994715004090035
1.9738757544361858	1.064995586900614	0.03527610520900175	-0.19393123678982435	0.03838688099473178	-0.17339401665322632	-0.07628330247755648
1.983168110996868	1.0653440337018667	0.03366005764073043	-0.19462306994671405	0.03660832219723843	-0.1744203521052762	-0.0726211960332348
1.9924673235592958	1.0656761585206984	0.03203351011819098	-0.19528136803540763	0.034821248617153217	-0.17539585218509243	-0.06896102400232151
2.0017723714666906	1.0659918256398355	0.030397101375235155	-0.19590603101580026	0.03302621763289458	-0.17632054085134413	-0.06530293263216004
2.0110823397220363	1.0662909131791813	0.028751454963245594	-0.19649697797342205	0.03122376802432291	-0.17719445946994677	-0.06164702909790925
2.0203964057901924	1.0665733118271707	0.027097180780206526	-0.19705414443596317	0.029414421963233756	-0.17801766308443734	-0.0579933868515892
2.0297138287045047	1.0668389237615248	0.025434876326739225	-0.1975774801061631	0.02759868666052666	-0.17879021731697547	-0.05434204999633133
2.039033924388501	1.0670876613187879	0.023765130551692677	-0.198066946136174	0.025777058799062644	-0.17951219460157292	-0.050693042997010725
2.0483560733260613	1.0673194466966718	0.022088522028041062	-0.19852251446528327	0.023950022739599584	-0.18018367346470063	-0.04704636766404838
2.0576796939965174	1.0675342108056047	0.02040562333093546	-0.1989441655047575	0.022118055469595003	-0.18080473536280142	-0.04340201350809005
2.0670042460630267	1.0677318930075779	0.018717000156915443	-0.199331887587167	0.020281625790398255	-0.18137546411508002	-0.03975995641230797
2.076329222752355	1.067912440614239	0.017023212425890347	-0.1996856759557296	0.018441195651219492	-0.18189594464653205	-0.03612016151594162
2.08565413460962	1.0680758083203494	0.015324817006704081	-0.20000553163995055	0.01659722322777379	-0.18236626155222024	-0.03248258943925598
2.0949785265373793	1.0682219583034227	0.01362236442323397	-0.2002914616456303	0.01475015945058625	-0.1827864995806089	-0.02884718950645699
2.104301952477505	1.0683508595841886	0.011916403292049644	-0.20054347770474398	0.012900452920925787	-0.18315674198359588	-0.025213909486231853
2.1136239813853375	1.068462488010159	0.010207479091601256	-0.200761596252133	0.011048548661372809	-0.18347707065503369	-0.021582693113190717
2.122944188868651	1.0685568260381726	0.008496135561204647	-0.20094583801375895	0.00919488971449199	-0.18374756568164735	-0.01795348319487243
2.132262161465221	1.0686338627000072	0.006782913796038516	-0.20109622795718068	0.007339916239653532	-0.18396830540941264	-0.014326219791874047
2.141577491602971	1.0686935934668338	0.005068353057392378	-0.20121279504822454	0.005484066465441734	-0.1841393662086638	-0.010700842026267846
2.1508897739460955	1.0687360201724698	0.003352991338473309	-0.20129557212610222	0.0036277773733328074	-0.18426082239665942	-0.007077289347720487
2.160198602354795	1.0687611509762112	0.0016373658223368822	-0.20134459585897677	0.0017714852623292874	-0.18433274626176785	-0.0034555025603985206
2.1690805430253626	1.0687690182034184	5.084301035740424e-14	-0.2013599415740049	3.660804298588616e-13	-0.18435525923347965	-3.5072552501125287e-13
