# Supplementary material for: Multi-orbit lunar GNSS constellation design with distant retrograde orbit and Halo orbit combination
Source: Sci Rep. 2023 Jun 22;13:10158. doi: 10.1038/s41598-023-37348-x (PMC10287729; doi:10.1038/s41598-023-37348-x)
Supplement: Supplementary file 1 — Supplementary Information. [file 41598_2023_37348_MOESM1_ESM.zip › supplement materials of the manuscript/Figure 3/Halo Orbit/L2S/462.csv]

Time (TU)	X (LU)	Y (LU)	Z (LU)	VX (LU/TU)	VY (LU/TU)	VZ (LU/TU)
0	1.1206860008483868	0	-0.1862546969688298	6.217898043869259e-16	-0.22485960636679286	9.597809273537015e-15
0.004076982859564035	1.1206843103291826	-0.0009167424704607414	-0.18625211550246173	-0.0008292958468036671	-0.22485497757230347	0.001266360703893017
0.013529179979558919	1.1206673856365936	-0.0030419362139983176	-0.1862262700304149	-0.0027517404613698806	-0.2248086341462505	0.004202298460252628
0.022986369488200823	1.120632269233981	-0.005167578587507113	-0.18617263826189573	-0.0046744934101100215	-0.22471246582029838	0.00713968953520926
0.032448185382440584	1.1205789437659421	-0.007293114859122502	-0.18609118113523038	-0.0065969845445410236	-0.22456639963034242	0.010078351908295678
0.04191424159774001	1.120507399561842	-0.009417984580609344	-0.18598186478135934	-0.008518638396114298	-0.22437037038305402	0.013018097038043668
0.05138415794716593	1.1204176345774992	-0.01154162760314884	-0.18584466041354392	-0.010438879655112244	-0.22412432043155647	0.01595873789708823
0.06085753600137862	1.1203096546523794	-0.013663478857711183	-0.1856795447051887	-0.012357128488787481	-0.223828200320269	0.0189000814607361
0.07033399138924135	1.1201834732347977	-0.015782975790262548	-0.18548649936051445	-0.01427280730248557	-0.22348196797606068	0.0218419387152505
0.07981312920129968	1.1200391116523873	-0.017899553040981443	-0.18526551152477228	-0.01618533596683893	-0.22308558939869516	0.02478411699799152
0.08929455140977505	1.1198765990814101	-0.020012644306856973	-0.18501657374039787	-0.018094133540619194	-0.2226390385307058	0.027726422279279114
0.09877785342172815	1.1196959726437492	-0.022121681775935223	-0.18473968410494573	-0.01999861779878456	-0.22214229748284753	0.0306686580703188
0.10826263255014684	1.1194972772776854	-0.024226098215881762	-0.1844348460887575	-0.021898207157634908	-0.22159535614274453	0.03361062802845923
0.11774847266448815	1.1192805660742877	-0.02632532377242235	-0.18410206907323678	-0.023792317823635667	-0.22099821306997142	0.036552131172246184
0.12723496207053933	1.1190458999301278	-0.02841879014754049	-0.18374136784710804	-0.025680367604317907	-0.22035087451516516	0.039492967403598124
0.13672167939297453	1.1187933478743677	-0.03050592768399514	-0.1833527631443052	-0.027561773316290953	-0.21965335530164443	0.042432933104985124
0.14620820025242365	1.1185229869384756	-0.03258616706108998	-0.18293628148680127	-0.02943595235479618	-0.21890567845343525	0.04537182318522383
0.15569409094370024	1.118234902352506	-0.0346589381297118	-0.1824919555369734	-0.03130232168381018	-0.218107875731436	0.04830942909569112
0.16517891356027367	1.117929187427401	-0.03672367126757115	-0.1820198239741125	-0.03316029909760098	-0.2172599873090463	0.0512455403929389
0.17466221759898193	1.1176059438479797	-0.03877979578751957	-0.18151993201237943	-0.03500930182922368	-0.21636206259331603	0.05417994211441543
0.18414355485459688	1.1172652811951802	-0.040826743412443564	-0.1809923307355933	-0.03684874971704164	-0.21541415891481935	0.057112419362045405
0.19362246366217073	1.1169073174838626	-0.04286394509666695	-0.1804370780095546	-0.038678062386108575	-0.2144163430446687	0.06004275239873619
0.20309847362895148	1.1165321790384424	-0.04489083231496282	-0.1798542383803622	-0.04049666045007962	-0.21336869088448893	0.06297071808740447
0.2125711015278386	1.1161400006841855	-0.04690683645262361	-0.17924388347092088	-0.04230396500722505	-0.21227128804568618	0.06589608859642934
0.22203986017401225	1.115730925403882	-0.048911390969530705	-0.17860609155490634	-0.0440993996240602	-0.2111242289441363	0.06881863411488488
0.23150424266895764	1.1153051050225615	-0.05090392833699804	-0.17794094874102176	-0.04588238763428287	-0.20992761878479704	0.07173811796155595
0.2409637427181362	1.114862699334873	-0.05288388462112763	-0.17724854773891724	-0.04765235628706946	-0.20868157119154768	0.07465430282814309
0.2504178304645017	1.114403877207365	-0.05485069469517302	-0.17652898971871628	-0.04940873250807482	-0.20738621139696098	0.07756694329806349
0.25986596964170694	1.1139288158149387	-0.05680379615755277	-0.17578238326626322	-0.051150946450574525	-0.20604167420221173	0.08047579111068408
0.2693076025581926	1.1134377013904055	-0.058742626537854024	-0.1750088457194205	-0.05287842904871315	-0.20464810621800494	0.08338059051029302
0.2787421561399955	1.1129307289720867	-0.06066662491398053	-0.17420850294736007	-0.0545906135135687	-0.20320566529930567	0.08628108008616858
0.2881690444680532	1.1124081022770025	-0.06257523278086664	-0.17338148933503766	-0.056286936156893626	-0.20171452034458162	0.08917699352818129
0.2975876564889426	1.111870034398873	-0.06446789193592896	-0.17252794908653074	-0.05796683456531988	-0.2001748534701586	0.09206805582923942
0.3069973711330969	1.111316746985818	-0.06634404793038755	-0.17164803513661023	-0.05962975072300116	-0.19858685786974442	0.0949539879085412
0.31639753231159806	1.1107484717152587	-0.06820314548489642	-0.1707419117230614	-0.06127512700508815	-0.19695074227649964	0.09783449892255622
0.32578747014423615	1.110165449096625	-0.07004463318872144	-0.16980975273219845	-0.06290241040909361	-0.19526672779859744	0.10070929276455395
0.3351664854711263	1.1095679294224698	-0.07186796089359104	-0.16885174347749957	-0.0645110503126875	-0.19353505095077328	0.10357806330484454
0.3445338560071205	1.1089561724269452	-0.07367258142864105	-0.16786808043773124	-0.06610050006141323	-0.19175596300376324	0.10644049626889485
0.353888831719464	1.108330447601134	-0.07545795021742233	-0.16685897206294845	-0.06767021670406734	-0.18992973126503265	0.10929626781798667
0.3632306254925174	1.1076910348646094	-0.07722352407214633	-0.165824640183836	-0.06921966001653893	-0.18805664145850545	0.1121450417037193
0.37255842604678685	1.1070382237334848	-0.07896876425225274	-0.1647653190162973	-0.07074829527686964	-0.18613699575723577	0.1149864732188532
0.381871387736829	1.1063723140242578	-0.08069313513284282	-0.1636812566641673	-0.07225559218337713	-0.18417111534364966	0.117820206094046
0.3911686252425724	1.1056936162734912	-0.08239610389867885	-0.16257271619927907	-0.07374102468892829	-0.18215934221851124	0.12064587090490711
0.40044921566757563	1.105002451629164	-0.08407714165529526	-0.1614399759099516	-0.07520407208104533	-0.18010203951428677	0.12346308574200528
0.4097122029249081	1.1042991515284541	-0.08573572494143122	-0.16028332921728458	-0.07664422040842435	-0.17799959121476816	0.12627145757454344
0.418956588958324	1.1035840583460597	-0.08737133488841828	-0.15910308620875213	-0.07806096186455512	-0.17585240482703438	0.1290705796254386
0.4281813358272492	1.102857525234077	-0.08898345839652069	-0.1578995738781173	-0.07945379593492398	-0.17366091172280013	0.13186003205580546
0.4373853597705609	1.1021199165709215	-0.09057158792829358	-0.15667313740063682	-0.0808222293524824	-0.17142556938403955	0.13463938023083855
0.4465675375001332	1.1013716074314859	-0.09213522346956479	-0.1554241398162043	-0.08216577793122602	-0.16914686077235153	0.137408176693665
0.4557266975537714	1.1006129842305057	-0.09367387193109433	-0.15415296369071435	-0.08348396619790888	-0.1668252973284729	0.14016595863615897
0.4648616271004708	1.0998444441007236	-0.09518704923001704	-0.1528600107001259	-0.08477632933546334	-0.16446141821238466	0.14291225004441105
0.47397107707552494	1.0990663943371735	-0.0966742820227239	-0.15154570133246184	-0.08604241481541534	-0.16205578977889995	0.14564656333483872
0.48305374135106754	1.098279254046038	-0.09813510523315176	-0.15021047834504508	-0.08728178045806667	-0.15960901196126365	0.14836839321114684
0.49210828034679205	1.097483451990786	-0.09956906688523531	-0.1488548038334198	-0.0884939987207983	-0.15712171300235325	0.15107722387923
0.5011333154718293	1.0966794268561408	-0.10097572809025644	-0.14747916038596548	-0.08967865684666566	-0.15459455169016773	0.15377252749988315
0.5101274315919171	1.0958676268011247	-0.10235466434668357	-0.14608405105840278	-0.09083535813184627	-0.15202821747233125	0.1564537650614959
0.5190891834070427	1.095048508613024	-0.10370546739477336	-0.14466999867078154	-0.09196372365056933	-0.14942342935973715	0.1591203884208983
0.5280170866188311	1.0942225382132262	-0.10502774474386599	-0.1432375474475769	-0.09306339203024834	-0.14678093918557653	0.16177183782375934
0.5369096287224145	1.0933901893538858	-0.10632112217123821	-0.1417872615557909	-0.09413402171332955	-0.14410152919977984	0.1644075452814235
0.5457652975952628	1.0925519405312152	-0.10758524856670922	-0.14031972048281544	-0.09517529511048238	-0.14138600383397867	0.16702694318409017
0.5545825392219736	1.0917082785244379	-0.1088197904793968	-0.1388355259723603	-0.0961869142334266	-0.13863520287017814	0.16962945192729365
0.5633598085947641	1.0908596931263121	-0.11002444001124852	-0.13733529356060126	-0.09716860733395213	-0.13584998617117336	0.17221449512463993
0.5720955469894591	1.0900066787850844	-0.1111989120587441	-0.1358196561758021	-0.09812012674009088	-0.1330312407575723	0.17478149302728724
0.5807882125104079	1.0891497310978735	-0.11234294885478832	-0.13428925863177998	-0.09904125264136712	-0.13017987102375816	0.1773298716448791
0.5894362618280811	1.0882893480103975	-0.11345631775689839	-0.13274476042242983	-0.09993179136031233	-0.12729680440202512	0.17985905749524317
0.5980381761143808	1.087426026663161	-0.11453881482498511	-0.13118683072581508	-0.1007915782816408	-0.12438298255173916	0.1823684853205064
0.606592467814912	1.0865602620555157	-0.11559026559524536	-0.12961614655293494	-0.10162047845952009	-0.12143935838847147	0.18485760013099134
0.6150976660350511	1.0856925478800554	-0.11661052316951431	-0.12803339480000184	-0.10241838509696782	-0.11846690045540756	0.18732585302654386
0.6235523645754313	1.0848233709762758	-0.11759947376916934	-0.12643926262632574	-0.1031852238524374	-0.11546657539501945	0.1897727152001141
0.6319551912385382	1.083953213764377	-0.11855703253863063	-0.1248344422607442	-0.10392094944368549	-0.11243935747317936	0.1921976690255062
0.6403048244253965	1.083082551894962	-0.11948314504002658	-0.12321962706019887	-0.10462554670981011	-0.10938622170486782	0.1946002128844164
0.6486000032116337	1.0822118525386437	-0.12037778771769556	-0.12159550861868289	-0.10529903080539109	-0.1063081389086645	0.19697986404371784
0.6568395407255001	1.0813415723158175	-0.1212409684805378	-0.11996277308479965	-0.10594144741653583	-0.10320606920970175	0.19933616242030908
0.6650223128678446	1.0804721578388605	-0.12207272452846166	-0.11832210227850826	-0.1065528708764377	-0.10008096461746283	0.2016686672493074
0.6731472632181376	1.0796040446003616	-0.12287312192107956	-0.11667417168194856	-0.10713340359346758	-0.09693376568191321	0.20397695839806493
0.681213425059513	1.078737654037657	-0.12364225662456672	-0.1150196448483994	-0.10768317648706567	-0.0937653912425099	0.2062606424831501
0.6892198920833741	1.077873396120168	-0.12438025045549238	-0.11335917823308464	-0.10820234570893475	-0.09057674805662873	0.2085193443918823
0.6971658505171623	1.0770116653950728	-0.1250872529175515	-0.11169341349972346	-0.10869109358965992	-0.08736871644091804	0.21075271620161956
0.70505055948011	1.0761528426306182	-0.12576343803361806	-0.11002298044498188	-0.10914962598691554	-0.0841421562028567	0.2129604314148961
0.7128733574824625	1.075297293694707	-0.12640900364199734	-0.10834849458679674	-0.10957817138669038	-0.08089790231924177	0.21514218657994696
0.7206336675661418	1.0744453686076503	-0.12702417043464034	-0.10667055498837381	-0.10997697977878547	-0.07763676098786225	0.21729770247470281
0.7283309818324418	1.0735974029008875	-0.12760917933668026	-0.10498974656736092	-0.11034632044793795	-0.07435951435180375	0.21942671954549076
0.7359648743636407	1.0727537159089537	-0.1281642911857415	-0.10330663634068152	-0.11068648127565693	-0.07106691341997062	0.22152900123714533
0.7435349940136042	1.0719146113088969	-0.1286897847727004	-0.10162177403485105	-0.11099776696328657	-0.0677596794137211	0.22360433170205074
0.7510410518721469	1.0710803783066243	-0.12918595466394092	-0.09993569401754242	-0.11128049719385012	-0.06443850772814058	0.22565251208922232
0.7584828418928053	1.0702512891816038	-0.12965311128535323	-0.09824890985908241	-0.11153500611558381	-0.06110405736288905	0.22767336589314643
0.7658602033678586	1.069427603334773	-0.1300915772220273	-0.09656192202662359	-0.11176163969719413	-0.05775696620445553	0.22966672844126537
0.7731730512151102	1.0686095638288018	-0.1305016879494343	-0.09487521034600936	-0.11196075558401157	-0.054397836232870526	0.23163245484719772
0.7804213500709727	1.067797400221697	-0.13088378907926207	-0.0931892392539327	-0.11213272107597176	-0.05102724398804386	0.23357041270412146
0.7876051338566762	1.0669913263523298	-0.13123823628800024	-0.09150445266909321	-0.11227791248150322	-0.0476457303765084	0.23548048703533034
0.7947244606323502	1.0661915454091226	-0.13156539197953981	-0.08982128402216773	-0.1123967130869774	-0.044253820816854084	0.23736256798824384
0.8017794620534852	1.0653982444126673	-0.13186562672786092	-0.08814014418545181	-0.11248951315466618	-0.040852001041377234	0.23921656371193323
0.8087703055423257	1.0646115985151285	-0.13213931644087762	-0.08646142990915041	-0.11255670818494662	-0.03744073402496608	0.241042390019646
0.8156971969250926	1.063831770783262	-0.13238684167231937	-0.08478552286898827	-0.11259869815329043	-0.03402045811350408	0.24283997086140532
0.8225603808031247	1.0630589122516483	-0.1326085868109909	-0.08311278925426459	-0.11261588668949477	-0.03059158618975366	0.24460923817196012
0.8293601325503039	1.0622931629345493	-0.1328049390360211	-0.08144358143021102	-0.11260868027319551	-0.02715450907169389	0.24635012956007998
0.8360967689032961	1.0615346507582866	-0.13297628787972016	-0.07977823508591923	-0.11257748748240937	-0.02370958961805884	0.24806259077533932
0.8427706463036846	1.0607834918869603	-0.1331230243255707	-0.07811706934634685	-0.11252271813906169	-0.020257162816548328	0.2497465749597439
0.8493821304247993	1.0600397943023432	-0.13324553945829326	-0.0764603941617383	-0.11244478288299191	-0.016797551077369362	0.25140203470629446
0.8559316045820624	1.0593036570106023	-0.13334422426822845	-0.07480850817190766	-0.11234409273634285	-0.013331059910407145	0.2530289240796326
0.862419481502442	1.058575168880968	-0.13341946931896487	-0.07316169563757031	-0.11222105842113067	-0.009857971483475697	0.2546272013547024
0.8688461928561979	1.057854409992214	-0.1334716640319118	-0.07152022896469662	-0.112076089968233	-0.006378549847070228	0.25619682618753103
0.8752121853085366	1.057141452247767	-0.13350119621204978	-0.06988436965693698	-0.11190959637325325	-0.0028930429366312003	0.2577377584742117
0.8815179227718896	1.0564363592985477	-0.13350845165704686	-0.0682543677035919	-0.11172198514576065	0.0005983187443715956	0.25924995873084034
0.8877638837032061	1.0557391870245383	-0.13349381374405772	-0.06663046224501443	-0.11151366198797293	0.004095320747487254	0.2607333872608015
0.8939524488019172	1.0550497736431872	-0.13345764871385665	-0.06501238662734532	-0.11128495726316658	0.007598839362317205	0.26218844552032516
0.9000850228992788	1.05436806181465	-0.1334003041507922	-0.0634001136444585	-0.11103621354364085	0.011109244698510393	0.2636152863888043
0.9061620633567085	1.053694094723591	-0.13332212549853953	-0.06179385547110029	-0.11076780178678115	0.014626386700368973	0.2650138317472162
0.9121840242395035	1.053027910736874	-0.13322345545649242	-0.06019381899941581	-0.11048009152517665	0.018150120392659702	0.2663839978166217
0.9181513666958651	1.0523695424000623	-0.1331046337213586	-0.058600203171722556	-0.11017345030230796	0.021680311603138654	0.2677256974791511
0.9240645536086095	1.0517190171791533	-0.1329659969099837	-0.05701320046063569	-0.10984824378011664	0.025216833632869643	0.2690388389602437
0.9299240510490266	1.0510763574466322	-0.13280787840395183	-0.055432996553957184	-0.10950483555457047	0.02875956785859916	0.270323326078695
0.9357303272947184	1.0504415807352148	-0.13263060824600284	-0.05385977069023085	-0.10914358709867648	0.03230840289966313	0.2715790579475522
0.9414838489181528	1.0498147003069556	-0.13243451316623267	-0.05229369680134594	-0.10876485792770932	0.03586323193101708	0.27280592807099385
0.9471850823814201	1.0491957251150488	-0.13221991647850112	-0.050734943174821405	-0.1083690054595089	0.0394239533003726	0.27400382466282414
0.9528344949162909	1.0485846598443844	-0.13198713797734615	-0.04918367230017374	-0.10795638489620281	0.04299047075802454	0.27517263079144855
0.9584325564320919	1.0479815048419039	-0.13173649377178906	-0.047640040424576556	-0.10752734900858049	0.04656269438498205	0.27631222471674666
0.9639797387530531	1.0473862563362657	-0.13146829621547068	-0.046104197836383934	-0.10708224810055673	0.05014053987197743	0.2774224796581723
0.9694765054271337	1.0467989076593662	-0.131182854362805	-0.04457629178004519	-0.10662143079963163	0.05372392159264158	0.2785032617400326
0.9749233266393369	1.0462194477724815	-0.1308804732087815	-0.04305646241748814	-0.10614524282892555	0.05731276188220444	0.27955443295912513
0.980320667977292	1.0456478625951109	-0.1305614542034339	-0.04154484603027194	-0.10565402788634567	0.06090698343953657	0.28057584892943777
0.985668995492852	1.0450841345857373	-0.13022609496009405	-0.0400415737025595	-0.10514812719637175	0.06450651228377817	0.2815673598702006
0.9909687750401991	1.0445282429342366	-0.12987468924712467	-0.038546771589344414	-0.10462787952653725	0.06811127701489608	0.28252881045434025
0.9962204698021596	1.0439801639388886	-0.12950752712652053	-0.03706056170164024	-0.10409362140699582	0.07172120679734986	0.28346003935675107
1.001424541279551	1.0434398710146588	-0.12912489488778806	-0.03558306171970803	-0.10354568703328308	0.07533623165702821	0.2843608794599693
1.0065814466156313	1.0429073350797327	-0.1287270752522842	-0.03411438584476915	-0.10298440855421484	0.07895628023685854	0.2852311574298799
1.0116916468716872	1.042382523809041	-0.12831434673377431	-0.03265464253016938	-0.10241011516724573	0.08258128524459894	0.2860706951432137
1.016755594786973	1.0418654030031285	-0.12788698458989628	-0.03120393805545702	-0.10182313445321693	0.08621117448884145	0.2868793076655743
1.0217737498508193	1.041355935147184	-0.1274452595884199	-0.029762372302439433	-0.10122379066062569	0.08984588125473156	0.28765680574197805
1.0267465619187088	1.0408540811867928	-0.1269894393875826	-0.028330043531490264	-0.10061240659483459	0.0934853322210281	0.28840299321665197
1.0316744789528838	1.0403597998295557	-0.1265197879327977	-0.02690704625609615	-0.09998930275982114	0.09712945256752233	0.28911766837800373
1.036557951968837	1.0398730471502284	-0.1260365649678844	-0.025493469890516453	-0.09935479670496863	0.10077816933734	0.2898006246990765
1.0413974251045872	1.0393937776813824	-0.1255400269932733	-0.0240894016979968	-0.09870920427946649	0.10443140374337583	0.2904516494627615
1.0461933410639341	1.0389219439561632	-0.12503042678171977	-0.022694925302111407	-0.09805283896268739	0.10808907480133836	0.291070524653702
1.0509461389333956	1.0384574968126092	-0.124508013628565	-0.021310121399619342	-0.09738601216421319	0.11175109731192862	0.2916570267620741
1.0556562565258254	1.038000385249327	-0.12397303312900836	-0.0199350671568704	-0.09670903291011734	0.11541738328386203	0.29221092718859576
1.0603241302781155	1.0375505565233822	-0.12342572719654574	-0.018569836312868328	-0.09602220784466942	0.11908784153728799	0.29273199230957697
1.0649501890381994	1.037107956828351	-0.12286633483509596	-0.017214501073565407	-0.09532584216400893	0.12276237242733985	0.293219982925368
1.0695348634374942	1.036672530469452	-0.12229509107881627	-0.015869129445183625	-0.09462023824993593	0.12644087483853436	0.2936746554482748
1.0740785781882747	1.036244220679585	-0.12171222794818931	-0.01453378756158058	-0.09390569682711251	0.1301232397266987	0.2940957612164257
1.0785817589074504	1.0358229690469167	-0.12111797363356089	-0.013208537752478534	-0.0931825159172426	0.13380935524020474	0.29448304731741287
1.0830448214794304	1.035408716584299	-0.12051255392969615	-0.011893441742199312	-0.09245099254676552	0.13749909767043567	0.29483625582478856
1.0874681845910328	1.0350014026248415	-0.11989619063511772	-0.01058855702975766	-0.09171142075157687	0.14119234132526862	0.29515512507735225
1.091852259179717	1.0346009658710091	-0.11926910301969747	-0.009293940063166774	-0.0909640933062425	0.14488894946179035	0.2954393890247483
1.096197457077553	1.034207343663066	-0.11863150667477862	-0.0080096437549495	-0.09020930029290822	0.14858878112479734	0.2956887780736276
1.1005041844959838	1.0338204726406057	-0.11798361448088525	-0.006735719468072971	-0.08944733020697987	0.1522916853220547	0.295903018862501
1.1047728461799693	1.0334402884264708	-0.11732563605644711	-0.005472215850300158	-0.08867846924821493	0.15599750418602437	0.29608183475153865
1.1090038404534537	1.0330667261286313	-0.116657778569575	-0.004219180360183605	-0.08790300221429401	0.1597060683260234	0.29622494585800513
1.1131975659802071	1.0326997197965657	-0.11598024574620358	-0.0029766573238194484	-0.08712121128376796	0.16341720235251217	0.29633206959798286
1.1173544134813989	1.032339203206317	-0.11529323924245599	-0.0017446904441403121	-0.08633337754449893	0.1671307172454247	0.2964029207110046
1.1214747743033364	1.031985109163382	-0.11459695732323517	-0.0005233203171209706	-0.08553977940256058	0.17084641757609664	0.296437211790426
1.125559032753248	1.0316373702201411	-0.11389159618380082	0.0006874132444817597	-0.08474069403134507	0.174564094325638	0.29643465346145464
1.1296075750020922	1.031295917964434	-0.11317734848902206	0.0018874737991794845	-0.08393639564198346	0.17828353261194707	0.2963949547471534
1.1336207864730228	1.0309606833066574	-0.112454403809946	0.003076827452618036	-0.08312715593007382	0.18200450915162672	0.296317823228944
1.137599046532189	1.0306315969750004	-0.1117229496198785	0.004255441235022838	-0.08231324512435817	0.18572678706172377	0.2962029654471737
1.1415427239534783	1.0303085899201954	-0.110983172262639	0.005423281712909127	-0.08149493296472916	0.18945011113380253	0.296050087591665
1.1454521883580775	1.0299915924074974	-0.11023525493645693	0.006580318335575937	-0.0806724863704462	0.1931742181719605	0.29585889563220075
1.1493278023885067	1.0296805347017963	-0.10947937921576474	0.007726521076316898	-0.07984617104294457	0.19689882932512373	0.29562909601331344
1.153169927028157	1.0293753466739093	-0.10871572411061879	0.00886186196824346	-0.07901625034094485	0.2006236548331116	0.2953603958633964
1.156978919994128	1.0290759579734832	-0.10794446642270263	0.009986314590429913	-0.07818298558798774	0.2043483922507015	0.2950525034791096
1.1607551336849744	1.0287822982270365	-0.10716578122980348	0.011099853427007353	-0.07734663650326318	0.20807272416173447	0.29470512897064755
1.1644989182544834	1.028494296832217	-0.10637984133036335	0.01220245474141493	-0.07650746050642362	0.21179632092330242	0.29431798450409935
1.168210620843584	1.0282118830569644	-0.1055868174471879	0.01329409631661629	-0.07566571284630993	0.2155188397087208	0.29389078481367126
1.1718905826694195	1.0279349862939542	-0.1047868789179077	0.014374756569799578	-0.07482164723344475	0.21923992135089326	0.2934232480653729
1.1755391426760238	1.0276635358137054	-0.10398019298717875	0.015444415599483967	-0.07397551498376104	0.22295919377365078	0.2929150959953472
1.1791566369313704	1.0273974608461087	-0.10316692498127068	0.016503054980295494	-0.07312756510567728	0.22667627123159623	0.2923660544691514
1.182743395769936	1.0271366908207602	-0.10234723901517101	0.01755065690314891	-0.07227804493031846	0.2303907511934253	0.29177585448329346
1.1862997478000756	1.026881155101312	-0.1015212971558573	0.01858720532633932	-0.07142719912919485	0.23410221829797018	0.29114423214031965
1.1898260166141392	1.0266307832542323	-0.10068926023118825	0.019612684994005973	-0.07057527044262922	0.23781024081985172	0.29047092976637545
1.1933225241242016	1.026385504837796	-0.09985128711129108	0.020627082389215203	-0.06972249882776145	0.24151437404439266	0.28975569590571415
1.1967895874022108	1.026145249654503	-0.09900753550802838	0.0216303847974195	-0.0688691221638245	0.24521415686359058	0.2889982865189138
1.2002275191553862	1.025909947739124	-0.09815816193915478	0.022622580433379124	-0.06801537609015997	0.24890911216879547	0.2881984655860747
1.2036366319598886	1.02567952909584	-0.09730332073182411	0.02360365964825978	-0.06716149288879927	0.25259875137190885	0.28735600473010703
1.2070172294745625	1.0254539243195016	-0.0964431662684741	0.02457361238672167	-0.06630770361268794	0.25628256490384044	0.2864706859840059
1.2103696157732586	1.0252330639850809	-0.09557785071597946	0.02553243086613282	-0.06545423568851591	0.2599600322926287	0.2855423001996706
1.2136940905306304	1.025016878997961	-0.09470752527734122	0.02648010818091111	-0.06460131404637219	0.26363061700578366	0.2845706488680161
1.2169909505133336	1.0248053005168012	-0.09383233986328474	0.027416638723274576	-0.06374916066879181	0.267293768139774	0.28355554439565195
1.2202604878399224	1.0245982600864818	-0.09295244360561047	0.028342017683942712	-0.06289799496420034	0.27094891857720105	0.2824968113225228
1.2235029918684874	1.0243956895363056	-0.09206798441151343	0.029256241586433692	-0.06204803320271672	0.274595487194898	0.28139428645172004
1.226718749265317	1.02419752099841	-0.09117910898158205	0.03015930830098865	-0.06119948841073141	0.27823287911472017	0.2802478194657386
1.229908040834176	1.0240036871213007	-0.09028596373833353	0.031051216155136844	-0.060352571126135124	0.2818604822916087	0.27905727477439135
1.233071147186598	1.0238141207404803	-0.08938869329860144	0.03193196552500877	-0.05950748781342656	0.28547767415349906	0.27782253016286446
1.236208344739712	1.0236287551445804	-0.08848744161777924	0.03280155771137202	-0.05866444182943915	0.2890838173329913	0.27654347888571584
1.2393199060421671	1.0234475240702765	-0.08758235195291642	0.03365999503791792	-0.05782363325292851	0.2926782602996156	0.27522003029513825
1.2424061007790024	1.0232703616595324	-0.08667356661622645	0.0345072811347175	-0.05698525852441012	0.2962603388289049	0.27385211012938004
1.2454671962976633	1.0230972024481624	-0.08576122684920974	0.03534342108435977	-0.056149510207405245	0.2998293769790859	0.2724396609156541
1.2485034563290915	1.0229279814562322	-0.08484547323184945	0.03616842107533113	-0.05531657724155496	0.3033846859985168	0.27098264319119
1.2515151424058093	1.0227626341245006	-0.08392644528998959	0.03698228879425116	-0.0544866444605523	0.3069255664060883	0.26948103548886676
1.2545025131431653	1.0226010963719838	-0.08300428173457769	0.037785033233771206	-0.053659892692309794	0.31045130761879924	0.26793483528025125
1.2574658244731531	1.0224433045990104	-0.08207912041574039	0.03857666476139965	-0.052836498599638904	0.31396118872295636	0.26634405946784295
1.2604053312624626	1.0222891956188407	-0.08115109783110555	0.03935719555323434	-0.0520166341333623	0.31745448093227874	0.2647087440534503
1.2633212836259355	1.0221387068682188	-0.08022035030139577	0.04012663861669907	-0.05120046746457683	0.3209304437803884	0.2630289467070848
1.266213930641955	1.0219917762263184	-0.07928701282043828	0.04088500878501996	-0.0503881618577401	0.32438833012767887	0.2613047452711371
1.2690835213125304	1.0218483419878617	-0.07835121872979044	0.04163232295901765	-0.04957987530237907	0.32782738796828315	0.2595362375258345
1.2719303009835887	1.0217083430616387	-0.07741310087649776	0.04236859916776072	-0.0487757614281253	0.33124685681691435	0.25772354374747086
1.2747545125402981	1.0215717189220324	-0.07647279124527868	0.04309385688949987	-0.04797596908569151	0.3346459698181535	0.25586680649331234
1.2775564011341793	1.0214384093991196	-0.07553041937094465	0.04380811825686841	-0.047180640921473165	0.3380239601653503	0.25396618778238195
1.2803362077830012	1.021308355006822	-0.0745861144528942	0.044511406402730366	-0.04638991510755959	0.3413800541486925	0.25202187354967676
1.2830941734371955	1.0211814967626625	-0.07364000398992483	0.04520374649630272	-0.0456039241136894	0.3447134768163736	0.2500340712245095
1.2858305390851335	1.0210577762036774	-0.07269221371100171	0.04588516574843675	-0.04482279460227102	0.348023452896667	0.24800300974108758
1.2885455436598723	1.0209371354989196	-0.0717428682759022	0.04655569287330369	-0.044046647958414585	0.35130920506995605	0.2459289412019549
1.2912394282091568	1.0208195172804735	-0.07079208979575548	0.047215359102021376	-0.04327559903699563	0.35456995982985773	0.2438121377886544
1.2939124314001758	1.0207048648613941	-0.06983999937208761	0.04786419704787792	-0.04250975739202408	0.3578049428682507	0.2416528951818554
1.2965647935029632	1.020593122078231	-0.06888671566216507	0.04850224165807641	-0.04174922608840506	0.3610133847259404	0.23945152940600284
1.2991967552770742	1.0204842333599613	-0.06793235522347492	0.04912952990262678	-0.04099410197813736	0.36419452027442695	0.23720837750590654
1.3018085574364586	1.0203781437677535	-0.066977032667538	0.04974610061155695	-0.04024447581992927	0.3673475888961834	0.2349237978185815
1.3044004411884027	1.0202747989891023	-0.06602086042616237	0.05035199456733996	-0.039500432098534634	0.3704718359596932	0.2325981693014885
1.3069726506545696	1.0201741452606323	-0.0650639478047892	0.050947255021238834	-0.038762048311582385	0.3735665165441474	0.2302318889952805
1.309525430305548	1.0200761294903633	-0.06410640186991652	0.051531927036570134	-0.03802939569672925	0.3766308931331212	0.22782537387330376
1.3120590251145186	1.0199806992663327	-0.06314832735261978	0.05210605747894854	-0.03730253918691208	0.37966423658238596	0.22537906034482147
1.3145736812610713	1.0198878028449554	-0.062189826339484944	0.052669695124929056	-0.03658153721613443	0.38266582772573277	0.222893403149345
1.3170696485487416	1.0197973890801217	-0.06123099729101184	0.05322289113563807	-0.03586644104366433	0.3856349609801443	0.22036887236389519
1.3195471773458687	1.0197094075542568	-0.060271936146843	0.05376569829800121	-0.03515729565788636	0.3885709413806016	0.21780595576847991
1.3220065201595725	1.0196238085357554	-0.05931273567320114	0.054298171307081554	-0.034454139360266436	0.3914730871221466	0.2152051566462241
1.3244479312788557	1.0195405430073743	-0.05835348554594185	0.054820366611179706	-0.03375700391180474	0.3943407297611424	0.212566993442153
1.326871666952168	1.0194595626745313	-0.05739427222960058	0.05533234237214092	-0.03306591453504672	0.3971732150149216	0.20989199884471824
1.3292779852109597	1.0193808199848955	-0.05643517899720026	0.055834158347009444	-0.03238089002557161	0.39996990310685365	0.20718071921743994
1.3316671473174726	1.0193042680948625	-0.05547628530121511	0.056325876102212256	-0.031701942409904885	0.4027301709492539	0.2044337121428764
1.3340394151843307	1.0192298609659864	-0.054517667756511894	0.05680755838904358	-0.031029077757412257	0.4054534096106328	0.2016515485141347
1.3363950533237894	1.0191575533125623	-0.05355939931945722	0.057279269460521504	-0.030362295710360393	0.4081390270012079	0.19883480949359977
1.3387343277821313	1.0190873006457366	-0.05260154967649547	0.05774107476259868	-0.029701589878324476	0.41078644702349854	0.19598408689399846
1.341057507369422	1.0190190592458532	-0.05164418470370046	0.058193041084713334	-0.029046947589369574	0.4133951112970187	0.1930999808152257
1.3433648631230077	1.0189527861889556	-0.05068736664473823	0.05863523635122591	-0.028398350148408944	0.41596447880993637	0.19018309935434607
1.3456566663704665	1.018888439409212	-0.04973115488658044	0.059067729157957896	-0.02775577349166336	0.41849402401048436	0.1872340601986373
1.34793319067426	1.0188259776478648	-0.0487756051332819	0.05949058905682295	-0.027119187753863853	0.4209832391941062	0.18425348734839092
1.3501947116917066	1.0187653604641465	-0.04782076943607101	0.0599038864267553	-0.026488557429487296	0.4234316344796104	0.18124201037285906
1.352441506362711	1.018706548262294	-0.04686669651514251	0.0603076922258756	-0.025863841724647306	0.4258387370273845	0.17820026460304075
1.354673852798656	1.0186495022971216	-0.045913431796132234	0.06070207788009625	-0.0252449947149706	0.42820409100450896	0.17512889046261385
1.3568920295356566	1.0185941846942188	-0.04496101772474318	0.0610871150636127	-0.02463196568170301	0.43052725685218735	0.17202853371314172
1.359096318362616	1.0185405583809508	-0.044009492547302666	0.06146287609653	-0.02402469846355438	0.43280781424322873	0.16889984069019237
1.3612870001360833	1.0184885871914413	-0.043058892106878854	0.061829433126301646	-0.023423132748799008	0.4350453576581989	0.16574346336379797
1.3634643570764882	1.018438235807927	-0.04210924886490875	0.06218685844143601	-0.022827203576046298	0.4372394987400712	0.162560055403547
1.365628671917304	1.018389469779897	-0.041160592277621255	0.06253522424003226	-0.022236841705946808	0.43938986532015617	0.15935027266331422
1.3677802283320584	1.0183422555120858	-0.0402129486221891	0.06287460261404654	-0.02165197364262483	0.44149610171936693	0.15611477185385841
1.369919310671109	1.0182965602680984	-0.03926634112634443	0.06320506541986277	-0.021072521844932003	0.44355786831537325	0.1528542102388071
1.3720462015953097	1.0182523522158373	-0.03832079104114656	0.06352668383959867	-0.02049840550329372	0.44557483912016005	0.14956924865180937
1.3741611861891172	1.0182096003353676	-0.03737631584458703	0.06383952893738631	-0.019929539563220404	0.44754670554223525	0.14626054461502352
1.376264549025626	1.018168274477044	-0.036432930566644026	0.06414367112728848	-0.019365835657733407	0.4494731733248766	0.1429287562220876
1.3783565748652564	1.0181283453410275	-0.035490647511246955	0.064439180207341	-0.01880720205360593	0.45135396297824	0.13957454053000923
1.3804375467602976	1.018089784506295	-0.034549477148017815	0.06472612502711304	-0.018253544289607255	0.45318880785173743	0.13619855612531193
1.3825077488840085	1.0180525643695513	-0.03360942687706771	0.06500457382216678	-0.017704764552326915	0.45497745642496196	0.13280145812879382
1.3845674640566998	1.018016658184332	-0.032670502187145296	0.06527459380587998	-0.017160762465035083	0.45671966983886286	0.12938390175576328
1.3866169748528683	1.017982040032353	-0.031732706200207926	0.06553625126400787	-0.01662143491983143	0.45841522260654727	0.12594654013388226
1.3886565641248914	1.0179486848077686	-0.030796039474555382	0.06578961155632329	-0.01608667606700355	0.46006390271986947	0.122490023018784
1.3906865133460211	1.017916568236935	-0.02986050081151362	0.06603473884903796	-0.015556377873903907	0.4616655099793026	0.11901499923399161
1.3927071026218167	1.017885666867773	-0.02892608730687214	0.06627169607584993	-0.015030430238629218	0.4632198557711499	0.11552211640750207
1.394718612298919	1.0178559580360207	-0.02799279366082375	0.06650054507932841	-0.014508720687938343	0.46472676401725144	0.11201201792739297
1.3967213207731524	1.0178274198897108	-0.02706061324652412	0.06672134630762455	-0.013991135062142895	0.46618606919003136	0.10848534648860414
1.3987155063007586	1.0178000313529072	-0.026129537327343036	0.06693415897920076	-0.013477557156235144	0.46759761738274735	0.10494274072981738
1.4007014463149006	1.0177737721274491	-0.025199555429586067	0.06713904095786091	-0.012967869007366137	0.4689612654620635	0.10138483621344255
1.4026794163581264	1.0177486226974362	-0.02427065590282002	0.06733604860637336	-0.012461951273951407	0.47027688005097057	0.09781226718960637
1.4046496913353872	1.0177245643028239	-0.023342825395127928	0.0675252368834202	-0.011959683015997846	0.4715443381175001	0.0942256642330113
1.4066125451120013	1.0177015789358952	-0.022416049101872636	0.06770665926543348	-0.011460941898972628	0.4727635263902666	0.09062565484119382
1.4085682502272188	1.0176796493353701	-0.021490310963570836	0.06788036768891154	-0.010965604363618504	0.47393434089588554	0.08701286387433231
1.4105170791090766	1.0176587589640809	-0.02056559315322022	0.06804641262596407	-0.010473545413182744	0.47505668738572504	0.08338791123594962
1.4124593011060371	1.0176388920321413	-0.019641877548011947	0.06820484280160993	-0.009984639454927717	0.47613047933458125	0.07975141734195121
1.4143951857365769	1.0176200334525158	-0.01871914425365141	0.06835570545093458	-0.00949875956724204	0.47715563957786095	0.07610399707102786
1.4163250023276117	1.0176021688388233	-0.01779737183530979	0.06849904624549563	-0.009015777681011592	0.47813209971653386	0.07244626036859382
1.4182490175997062	1.0175852845197497	-0.01687653853556754	0.06863490908814196	-0.008535565268168096	0.47905979861124154	0.06877881682578295
1.4201674968835603	1.0175693675174369	-0.015956621763348097	0.06876333619926492	-0.008057993115185584	0.47993868285151897	0.06510227345073634
1.4220807059413387	1.0175544055250085	-0.015037597285221036	0.06888436821539239	-0.0075829309491933575	0.4807687073166747	0.061417231207883366
1.4239889077831278	1.0175403869250643	-0.014119440818314032	0.06899804396044353	-0.007110248306468673	0.4815498334920047	0.05772429118106331
1.4258923653534572	1.017527300760371	-0.013202126807509101	0.06910440060650366	-0.006639813938228079	0.4822820304501282	0.054024049488386613
1.4277913411677283	1.017515136731198	-0.01228562866364712	0.06920347362344269	-0.006171495974700858	0.48296527438736797	0.05031709803688275
1.4296860952699417	1.017503885201407	-0.011369919815780158	0.06929529666018454	-0.005705162498263689	0.48359954768404656	0.04660402860996146
1.4315768874443555	1.0174935371767635	-0.010454972711428152	0.06937990165580811	-0.005240681064665507	0.48418483954940333	0.04288542867457304
1.4334639767867903	1.017484084302277	-0.009540759088518374	0.06945731879982876	-0.004777918875455128	0.48472114562951485	0.03916188232330365
1.43534762089436	1.0174755188602178	-0.00862725043425297	0.06952757649036129	-0.004316743040558043	0.48520846759986774	0.035433972003711664
1.4372280766788432	1.017467833759865	-0.007714417657753636	0.0695907013637441	-0.0038570204406433387	0.485646813254676	0.03170227705814675
1.4391056004741558	1.0174610225321423	-0.006802231103408116	0.06964671828807735	-0.0033986177618886594	0.4860361963493406	0.027967373651175194
1.440980448133731	1.0174550793248143	-0.005890660568959991	0.06969565035593767	-0.002941401531743682	0.48637663643976903	0.024229834724180156
1.4428528732777683	1.0174499989027834	-0.004979676223904829	0.06973751883882146	-0.002485238603791568	0.486668158458051	0.020490233655454933
1.4447231301978505	1.0174457766343843	-0.004069247262811549	0.06977234326075524	-0.002029995505895976	0.4869107931209947	0.016749138636529746
1.4465914729568414	1.0174424084918523	-0.00315934240731794	0.06980014135904045	-0.001575538715844108	0.4871045765573965	0.013007114626405636
1.448458152914574	1.017439891051335	-0.002249931176777264	0.06982092905240685	-0.0011217353171343873	0.4872495499899325	0.009264728488694318
1.4503234226952517	1.0174382214821078	-0.0013409820211100886	0.06983472050209266	-0.0006684520872417494	0.4873457600692765	0.005522541226091423
1.4521875334931047	1.0174373975482645	-0.0004324636976769556	0.06984152807376207	-0.0002155562055450918	0.4873932585213489	0.0017811135591549979
1.4540507362055568	1.017437417604227	0.0004756552162590294	0.06984136235417862	0.00023708497036401135	0.48739210218078277	-0.0019589961601321477
1.4559133087592018	1.0174382806116404	0.0013834195765058425	0.06983423199497472	0.0006896104930493581	0.48734235182272645	-0.0056972865986648375
1.457776594344363	1.017439987385461	0.0022913934681112573	0.06982013340834474	0.001142418135959424	0.487244000216521	-0.009435395350316216
1.4596408412813804	1.017442539559874	0.003199607150840722	0.0697990593181223	0.0015956396830826382	0.48709703181318403	-0.013172760857960535
1.4615062984921006	1.0174459393545747	0.004108090921743167	0.06977100070383492	0.002049407010606582	0.48690143635002564	-0.016908821197835724
1.4633732159715602	1.0174501895784518	0.005016875281550687	0.06973594678679045	0.0025038521494145883	0.4866572087973833	-0.020643014850206746
1.4652418438436223	1.0174552936306047	0.005925990411297649	0.06969388504185087	0.0029591070026397707	0.48636434948853824	-0.024374778635632227
1.467112433778065	1.0174612555070814	0.006835466798064167	0.06964480116573088	0.0034153036376315293	0.4860228639509247	-0.028103550374076247
1.468985234603157	1.0174680797892535	0.00774533303874877	0.06958867920010094	0.0038725731613803065	0.4856327638179002	-0.03182875998006021
1.4708604992717773	1.0174757716695457	0.008655619163287857	0.06952550135084119	0.004331047364404319	0.4851940656302634	-0.035549843187500825
1.4727384784596382	1.0174843369325053	0.009566353460474398	0.06945524817839517	0.004790857101913277	0.4847067922215246	-0.039266228656754956
1.4746194261566898	1.017493781981445	0.010477565128556585	0.06937789841724536	0.005252133603631731	0.484170971529687	-0.04297734892173608
1.4765035952399665	1.017504113823519	0.011389282063558227	0.06929342914029646	0.005715007332363195	0.4835866378059365	-0.04668263147435997
1.4783912395090206	1.017515340082685	0.012301531783685529	0.06920181569791868	0.006179608422048632	0.48295383126131763	-0.050381502668619474
1.4802826143330658	1.0175274690093106	0.013214341677299107	0.06910303168856409	0.006646066776999337	0.48227259793686006	-0.05407338884824513
1.4821779756559201	1.0175405094801395	0.01412773845725462	0.06899704901171196	0.0071145117654995435	0.4815429901443292	-0.057757714264636835
1.4840775782738604	1.017554470990175	0.015041747269904872	0.06888383798929609	0.0075850717284107975	0.48076506737520325	-0.06143389764797449
1.4859816807740123	1.0175693636935539	0.015956394009638695	0.06876336709316773	0.008057875135576887	0.47993889450186306	-0.06510136168562021
1.4878905401943574	1.0175851983709339	0.016871702685152812	0.06863560327240412	0.008533049196538538	0.47906454410323374	-0.06875952258728539
1.4898044168037905	1.017601986473074	0.017787697652233023	0.06850051166692679	0.009010720978502248	0.47814209457682105	-0.07240779921243676
1.4917235700520297	1.0176197400944922	0.018704401607248296	0.06835805588968549	0.009491016328283041	0.47717163214596325	-0.07604560522642649
1.4936482603204624	1.0176384719935263	0.01962183636617823	0.06820819793694163	0.009974060233628077	0.47615325031554834	-0.07967235242862886
1.4955787506838862	1.0176581956177324	0.020540023639235173	0.06805089806114173	0.010459977192346854	0.47508704908209975	-0.08328745400313882
1.4975153038647644	1.0176789250819904	0.021458983515505518	0.06788611502518167	0.010948890371864821	0.4739731367314139	-0.08689031873937116
1.4994581833680105	1.0177006751857003	0.022378734944630697	0.06771380604609983	0.011440921813055845	0.4728116295159493	-0.09048035318943927
1.5014076543545554	1.0177234614303359	0.023299296088505055	0.06753392674047692	0.011936192570452604	0.4716026513471374	-0.09405696328301642
1.5033639826559388	1.0177473000166404	0.024220683792710012	0.06734643123432191	0.01243482237990786	0.4703463345919625	-0.09761955251576494
1.5053274351991348	1.0177722078572782	0.02514291372723196	0.06715127215312393	0.012936929680329588	0.4690428200534632	-0.10116752277340264
1.5072982802575343	1.017798202588556	0.026066000443303067	0.06694840062273091	0.013442631590542393	0.46769225702029693	-0.10470027482822303
1.5092767867958474	1.0178253025704003	0.02698995700625873	0.06673776636469081	0.013952043651488064	0.4662948039373926	-0.10821720722696757
1.5112632258434826	1.017853526913792	0.027914795577511326	0.06651931758048248	0.014465280087639325	0.46485062766511626	-0.11171771881539215
1.5132578667494612	1.0178828954358572	0.0288405256135603	0.06629300139825939	0.014982452744119851	0.46335990644776937	-0.11520120225439462
1.5152609821462582	1.0179134287384182	0.029767156121629154	0.06605876336590577	0.015503672271004021	0.46182282656332674	-0.11866705291439303
1.5172728457571518	1.0179451481873876	0.030694694577206628	0.06581654771619083	0.016029047460708337	0.46023958407878424	-0.12211466510212583
1.5192937311449644	1.0179780759009827	0.03162314629412096	0.06556629756102851	0.01655868481823996	0.4586103860976793	-0.12554343010880445
1.521323912736143	1.018012234772873	0.03255251484781052	0.06530795481948072	0.017092688721726004	0.456935450245336	-0.12895273821041434
1.5233636662388934	1.0180476484879029	0.03348280221402824	0.06504146020627796	0.01763116142643015	0.4552150045459664	-0.13234197958288105
1.525413267799413	1.0180843415162417	0.03441400833209192	0.0647667533845489	0.018174202734297273	0.45344928834540693	-0.1357105431293397
1.527472994552838	1.0181223391308853	0.0353461313081525	0.06448377294304902	0.01872191002834823	0.45163855207720466	-0.13905781767296754
1.5295431246045947	1.0181616674159388	0.03627916735769277	0.06419245644468421	0.019274378156263965	0.44978305747476505	-0.14238319219959528
1.53162393520474	1.0182023532389555	0.03721310994013613	0.06389274073997833	0.01983169882744795	0.44788307943929073	-0.14568605327026962
1.5337157054218202	1.018244424308813	0.03814795092254183	0.06358456164745889	0.020393961209799208	0.4459389038540222	-0.1489657896768476
1.5358187134537684	1.0182879091300534	0.039083679333034374	0.06326785439873445	0.02096125109143503	0.4439508302330312	-0.15222178855538104
1.537933238236319	1.0183328370404858	0.040020282046956485	0.06294255346910599	0.021533651191430102	0.4419191704451879	-0.15545343836143283
1.540059559650869	1.0183792382231227	0.04095774383954901	0.06260859259986042	0.022111241097866916	0.43984424864420496	-0.15866012957455675
1.5421979564871338	1.0184271436677206	0.04189604645475327	0.0622659051809041	0.02269409659346687	0.4377264034018853	-0.16184125207599953
1.5443487090469576	1.0184765852330135	0.04283516972339565	0.061914423907151454	0.02328229024109146	0.4355659852988556	-0.16499619955488937
1.5465120952533986	1.0185275955627893	0.04377508983514084	0.0615540814780512	0.02387589019854996	0.4333633609283598	-0.16812436428274294
1.5486883945572134	1.0185802081786477	0.044715781025570105	0.0611848100354449	0.024474961162701675	0.4311189090944832	-0.1712251434209855
1.5508778843852398	1.0186344573993653	0.04565721401496391	0.060806541828707816	0.025079563272289513	0.4288330245064056	-0.17429793445901628
1.5530808424668436	1.0186903783980426	0.046599357004830325	0.06041920890324969	0.025689752624023062	0.4265061154670911	-0.17734213917967273
1.5552975464114795	1.018748007194996	0.04754217547878944	0.060022743242024834	0.026305581037158902	0.4241386043093082	-0.18035716362643475
1.55752827177103	1.0188073806079017	0.04848563137241962	0.05961707719264142	0.026927095394813992	0.42173092947592955	-0.18334241612228078
1.5597732934302997	1.0188685362859247	0.049429683669118187	0.05920214330875839	0.02755433790947149	0.41928354404668244	-0.18629730989571422
1.5620328859587516	1.0189315127192258	0.05037428854550978	0.05877787436261969	0.0281873461063304	0.416796915283825	-0.18922126419685767
1.5643073206291143	1.0189963491532101	0.05131939813308921	0.058344203991334095	0.028826151873722564	0.4142715278388615	-0.19211370116789983
1.566596869489511	1.0190630856985996	0.052264962231860126	0.05790106601865411	0.02947078249284822	0.41170787915993357	-0.19497405184853772
1.5689018015965093	1.0191317632204722	0.05321092675719871	0.05744839525628847	0.030121259473297895	0.40910648351415557	-0.19780175210420345
1.5712223850419935	1.0192024233903192	0.05415723460279234	0.05698612720608013	0.030777599018555337	0.4064678695587809	-0.20059624597150405
1.5735588868257346	1.019275108677605	0.05510382560463766	0.056514198164657435	0.03143981189279684	0.4037925802419585	-0.20335698620316928
1.575911570601476	1.019349862271877	0.05605063565650773	0.0560325457672683	0.03210790268771515	0.4010811751308612	-0.20608343238193594
1.578280698793015	1.0194267281383251	0.05699759760557727	0.05554110865437702	0.032781870332189454	0.3983342277131069	-0.20877505424694429
1.580666531839593	1.0195057509850058	0.05794464098062011	0.05503982670891311	0.033461707795973065	0.39555232592261136	-0.2114313315554822
1.5830693277566654	1.0195869762369913	0.05889169185900562	0.05452864123631145	0.03414740188762039	0.39273607228550167	-0.214051754372792
1.58548934300972	1.019670450053621	0.05983867325562954	0.05400749486484732	0.03483893343370395	0.3898860824904724	-0.2166358247913211
1.5879268321514384	1.0197562193045893	0.06078550502073606	0.05347633170127295	0.03553627711308808	0.38700298535756444	-0.2191830572320901
1.5903820459424733	1.0198443314887444	0.06173210316371601	0.05293509782608481	0.036239400863244606	0.38408742458664963	-0.2216929772401595
1.592855234191471	1.019934834818409	0.06267838101095143	0.052383740756489244	0.03694826664482795	0.38114005488289665	-0.2241651251749281
1.5953466445758513	1.0200277781634834	0.06362424879586821	0.05182220977520894	0.03766283006520783	0.37816154278795044	-0.226599055605408
1.5978565225986026	1.0201232110332745	0.06456961369787907	0.05125045601420315	0.038383040334528676	0.3751525661448881	-0.2289943379081761
1.6003851120799903	1.020221183578167	0.06551438008301329	0.05066843241261187	0.039108840383657556	0.3721138128898249	-0.23135055733248763
1.6029326530101802	1.0203217464874164	0.06645844876329042	0.05007609428181252	0.03984016623307781	0.3690459829891835	-0.23366731359586804
1.6054993850764683	1.0204249511068524	0.06740171837400472	0.04947339855843991	0.04057694799937916	0.3659497835272205	-0.23594422470359358
1.608085547042576	1.0205308493998697	0.06834408518208417	0.048860303994210236	0.04131910971953224	0.36282592874218295	-0.23818092671883065
1.6106913743222646	1.0206394938289347	0.06928544225728793	0.04823677178623314	0.04206656866517524	0.35967514224042507	-0.24037707207869918
1.6133171012608318	1.0207509374269306	0.07022568036872298	0.047602765094759816	0.042819236016771935	0.35649815351021874	-0.24253233200602986
1.6159629624938217	1.0208652338376887	0.0711646885130449	0.046958248754107305	0.043577017279597896	0.3532956955256771	-0.24464639785435036
1.6186291878207892	1.0209824370744034	0.07210235214669952	0.046303190564391986	0.04433981085053721	0.3500685101928415	-0.24671897726795963
1.6213160105423756	1.0211026018610434	0.0730385561874004	0.04563755929532471	0.04510751044762407	0.3468173374942155	-0.2487498009984841
1.624023660753469	1.0212257833211367	0.073973182685227	0.044961326357989925	0.04588000323909727	0.3435429228399948	-0.25073861772039824
1.6267523680050424	1.0213520370719482	0.0749061118126771	0.04427446518827013	0.04665717066238283	0.34024601307903324	-0.25268519625283975
1.629502361657175	1.0214814192207002	0.07583722202464703	0.0435769511840768	0.04743888858733206	0.3369273553095126	-0.2545893258297132
1.6322738724993906	1.0216139864228537	0.07676639063393742	0.042868761311757736	0.048225027843680185	0.3335876941739564	-0.25645081712795675
1.635067130500982	1.0217497957576944	0.07769349307575515	0.04214987469270693	0.04901545365388169	0.33022777383686275	-0.2582695005821125
1.637882364686643	1.0218889046984745	0.07861840291158395	0.04142027266072307	0.04981002567953343	0.32684833739798286	-0.2600452262625397
1.6407198068522375	1.0220313712755862	0.07954099307739118	0.040679937813443034	0.05060859915363699	0.3234501217199995	-0.26177786604029224
1.6435796873956456	1.0221772538515403	0.08046113453188573	0.03992885510153177	0.05141102379007242	0.32003386174557624	-0.2634673106962528
1.646462239887879	1.0223266113316796	0.08137869775644958	0.03916701064234192	0.052217145159159095	0.316600284360066	-0.26511347240483746
1.6493676994443984	1.02247950306762	0.08229355221863961	0.03839439214099797	0.053026804316552226	0.3131501097212286	-0.26671628329380376
1.6522963003268416	1.0226359887108396	0.08320556562971958	0.037610989533998974	0.053839837230648495	0.3096840534909315	-0.2682756937716226
1.6552482801194357	1.022796128413305	0.0841146052643638	0.03681679388065092	0.054656076043017796	0.3062028212914823	-0.2697916744197093
1.6582238773769244	1.022959982685785	0.08502053721594995	0.03601179798684266	0.05547534850945721	0.30270711094993813	-0.2712642142212012
1.6612233336355096	1.0231276124897097	0.08592322700526181	0.03519599586029651	0.05629747865220431	0.2991976096140302	-0.27269332107604966
1.6642468927517933	1.0232990791857635	0.08682253935562978	0.034369382881028726	0.05712228667107062	0.2956749940618546	-0.2740790208797269
1.6672948004862953	1.023474444492859	0.08771833805213862	0.03353195591072319	0.05794958892625386	0.29213993074076305	-0.2754213567690651
1.6703673046294358	1.0236537704763817	0.08861048596500061	0.03268371325580812	0.058779198071150174	0.2885930751986211	-0.27672038862654064
1.6734646557914066	1.0238371195760725	0.08949884525831409	0.031824654445384154	0.05961092336220802	0.2850350707882524	-0.2779761928249847
1.6765871082146997	1.0240245546386642	0.09038327758712762	0.030954779997553226	0.06044457096741067	0.2814665474041786	-0.27918886189257824
1.6797349200118301	1.024216138918814	0.09126364411607087	0.030074091342226588	0.06127994411383446	0.27788812093297705	-0.2803585038844791
1.6829083495553334	1.0244119358416748	0.09213980447610629	0.029182591826996337	0.062116842219513156	0.2743003970841565	-0.28148524039782047
1.686107659538708	1.0246120092296724	0.09301161787443196	0.028280285580693364	0.06295506206402343	0.2707039665154269	-0.2825692074768891
1.6893331156414524	1.0248164232048635	0.09387894267451405	0.027367177881411166	0.06379439751653652	0.2670994061562978	-0.28361055442331146
1.6925849875238246	1.0250252422345587	0.09474163661763413	0.02644327487160763	0.06463463987561778	0.26348727793037957	-0.2846094434366853
1.6958635482458484	1.0252385310781662	0.09559955661229168	0.025508583718793654	0.06547557779293922	0.2598681292823964	-0.2855660487202996
1.6991690740069285	1.0254563547517288	0.09645255861729257	0.02456311268953419	0.06631699728222111	0.25624249336031024	-0.28648055573463743
1.7025018433958563	1.025678778457602	0.09730049740584205	0.02360687136713116	0.06715868160561056	0.2526108897460469	-0.28735316035708014
1.7058621407972172	1.0259058677922948	0.09814322737992667	0.02263986967672365	0.06800041220375702	0.2489738206964178	-0.2881840691121411
1.7092502514814054	1.0261376883982898	0.09898060126917606	0.02166211929851275	0.06884196752350476	0.2453317764699281	-0.2889734972390871
1.7126664656134343	1.026374306211833	0.09981247109169304	0.020673632522235478	0.06968312409148629	0.24168523097326694	-0.28972166908005953
1.7161110767521248	1.026615787341643	0.10063868771498691	0.019674422684934443	0.07052365619466394	0.23803464343072098	-0.2904288170485596
1.7195843827859953	1.0268621981131587	0.10145910102011586	0.018664503908055248	0.07136333616359995	0.23438045745500652	-0.29109518118723865
1.7230866831422829	1.0271136048476004	0.1022735591847537	0.017643891919962348	0.07220193375156066	0.23072310406161878	-0.2917210080232655
1.726618282022257	1.0273700740663159	0.10308190939524646	0.01661260312903874	0.07303921697130215	0.22706299835111127	-0.2923065506150748
1.7301794884532071	1.0276316724753594	0.10388399777593116	0.015570654619068841	0.07387495213972675	0.22340053962579035	-0.2928520678949106
1.7337706141879314	1.0278984667886006	0.10467966884377519	0.014518064778499044	0.07470890342047577	0.21973611371735063	-0.29335782373703806
1.7373919749729776	1.028170523793867	0.10546876573661894	0.013454852948363358	0.07554083316383253	0.21607009183512474	-0.29382408661026127
1.741043888902808	1.0284479102019173	0.10625112979417671	0.012381039925794108	0.07637050156615954	0.2124028324074502	-0.29425112882957194
1.7447266800284524	1.028730692891882	0.10702660127170138	0.011296646925303813	0.07719766752489725	0.2087346776466681	-0.29463922646162133
1.7484406727309383	1.0290189384530308	0.10779501808010174	0.010201697257947869	0.07802208739606077	0.2050659593917799	-0.29498865818169745
1.7521861992241297	1.0293127137328275	0.10855621729388801	0.00909621414712799	0.07884351669957766	0.20139699188099647	-0.2952997055431373
1.7559635923089818	1.0296120852459856	0.10931003357755864	0.007980222891399595	0.07966170852624965	0.1977280791736893	-0.295572651782823
1.759773189343574	1.0299171194493812	0.11005629994787533	0.006853749724086882	0.08047641444240519	0.19405951147128456	-0.29580778174544325
1.7636153319037233	1.0302278826849864	0.1107948476281854	0.0057168219439804845	0.08128738442293786	0.1903915657436216	-0.2960053813704638
1.7674903651884821	1.0305444410989753	0.1115255058625453	0.004569468124342651	0.08209436673384388	0.18672450659005888	-0.2961657372094769
1.7713986372275417	1.0308668605402815	0.11224810170668126	0.0034117183832708046	0.08289710778136943	0.183058587266208	-0.29628913599087237
1.7753404998053304	1.0311952065977759	0.11296246014440865	0.002243604147575905	0.08369535231728473	0.17939404909177215	-0.29637586427495444
1.7793163103286713	1.0315295447203183	0.11366840434965249	0.001065157638140407	0.0844888438124015	0.1757311200481359	-0.2964262080784306
1.7833264263179747	1.031869939715258	0.11436575463834076	-0.00012358645624086255	0.08527732335459029	0.17207002018133957	-0.29644045242085
1.7873712108597586	1.0322164561628526	0.11505432938752454	-0.001322592551918764	0.08606053074855216	0.16841095686671745	-0.2964188810767994
1.791451039868545	1.0325691590121255	0.1157339461331229	-0.0025318262778089833	0.08683820585755464	0.16475411873864887	-0.296361776018624
1.7955662852598528	1.0329281120983114	0.11640441862810673	-0.0037512494390664276	0.08761008532701275	0.1610996912792968	-0.29626941715759
1.7997173207415675	1.0332933785795788	0.11706555783132273	-0.004980821685165755	0.08837590375181165	0.15744785177034776	-0.29614208216419846
1.803904524261509	1.0336650211012373	0.11771717225538464	-0.00622050118479894	0.08913539413498826	0.15379876743905674	-0.29598004614573037
1.8081282764676867	1.0340431016111904	0.11835906766271327	-0.007470244117590565	0.08988828759433616	0.15015259715615836	-0.2957835814195752
1.8123889645182556	1.034427681651693	0.1189910475795716	-0.008730005746878865	0.09063431402421433	0.14650948850982737	-0.29555295706205964
1.816686973344261	1.0348188215199652	0.1196129119348173	-0.009999737780008238	0.09137320054571473	0.14286958564536578	-0.29528843911854635
1.8210226958868534	1.0352165811360885	0.12022445853195193	-0.01127939133821293	0.09210467329322314	0.1392330208434388	-0.29499028983661785
1.8253965284691331	1.0356210195743583	0.12082548228266772	-0.012568915527002693	0.09282845656639747	0.13559991888895048	-0.29465876764726584
1.829808866104942	1.0360321945665796	0.12141577453384207	-0.01386825599405801	0.09354427205942732	0.13197040126860465	-0.29429412736395205
1.8342601137868528	1.0364501634897239	0.12199512454823479	-0.0151773581928073	0.09425184069502507	0.12834457719362027	-0.2938966190989357
1.8387506735993917	1.0368749821042804	0.122563317725329	-0.016496163522942475	0.09495088051151127	0.12472255456978396	-0.2934664891376419
1.843280956453524	1.0373067055913263	0.12312013708497203	-0.01782461271585325	0.09564110851377859	0.12110443078695018	-0.29300397873266437
1.8478513712787066	1.037745387465146	0.12366536184865369	-0.019162642592657483	0.09632223896794269	0.11749030180578882	-0.2925093249736645
1.852462333378889	1.0381910802983811	0.12419876843866147	-0.02051018844754415	0.0969939846707641	0.11388025580631292	-0.2919827598185826
1.8571142584117333	1.0386438350751672	0.12472012971184801	-0.02186718221418124	0.09765605602854738	0.11027437831945529	-0.29142451060088215
1.861807567704961	1.0391037016327864	0.12522921553424282	-0.023233553947468812	0.0983081618128056	0.10667274842262424	-0.29083479929913036
1.8665426843162682	1.0395707282062598	0.12572579228787004	-0.02460923059879112	0.09895000856839138	0.10307544218002411	-0.29021384287517665
1.8713200338641427	1.0400449614306495	0.1262096229386075	-0.02599413618530308	0.09958130072350053	0.09948253233239583	-0.2895618530877235
1.8761400457081416	1.0405264463795862	0.1266804671209694	-0.027388192055748033	0.1002017407267793	0.09589408776781957	-0.2888790362353164
1.8810031552815882	1.0410152267222403	0.127138081305322	-0.028791317481895642	0.10081102930220172	0.0923101722021714	-0.2881655926992348
1.885909790042744	1.0415113432251433	0.12758221746305107	-0.030203425529197855	0.1014088636875461	0.08873085485350846	-0.28742171895093155
1.8908603917117373	1.0420148359028307	0.12801262512484926	-0.031624429390896186	0.10199494039703746	0.08515619442484465	-0.2866476042103675
1.8958553988738092	1.0425257421796152	0.1284290497300772	-0.03305423728912677	0.10256895303652966	0.08158625225705911	-0.2858434329515441
1.9008952496541387	1.0430440970584134	0.1288312329168705	-0.034492753176948325	0.1031305926824232	0.07802109058770404	-0.2850093845341797
1.9059803936763124	1.0435699342597398	0.1292189134478355	-0.03593988006550305	0.10367954919166539	0.0744607644652726	-0.28414563116444874
1.9111112742431644	1.0441032842942106	0.1295918257709897	-0.0373955148523577	0.1042155092029677	0.07090533470934114	-0.28325234080221023
1.9162883416668552	1.0446441757376368	0.12994970106107803	-0.03885955203740703	0.10473815760251719	0.06735485885204975	-0.28232967491015976
1.9215120424137955	1.045192634000879	0.1302922664355876	-0.04033188055988824	0.10524717639602256	0.06380939898242714	-0.28137779033164806
1.9267828318517342	1.0457486825599522	0.13061924582643802	-0.041812387313796814	0.10574224598572426	0.060269013361027315	-0.2803968369936239
1.9321011646621946	1.0463123418494402	0.13093035931605065	-0.043300954347313604	0.106223044199386	0.05673376334116768	-0.2793869596018976
1.9374674936584058	1.0468836290221104	0.13122532312667656	-0.04479745845735177	0.10668924623830955	0.05320371438934276	-0.27834829791782445
1.942882278881193	1.047462558804805	0.13150385014768412	-0.04630177364141186	0.10714052549028479	0.04967893040545204	-0.277280985015777
1.9483459806151848	1.048049142646899	0.1317656495309241	-0.04781376904899724	0.10757655289612829	0.0461594787209718	-0.2761851486051124
1.9538590571400618	1.0486433883589799	0.13201042663850576	-0.049333308278996325	0.10799699681858796	0.04264543181038339	-0.2750609115292018
1.9594219688955476	1.049245300439384	0.13223788329172873	-0.05086025044879897	0.10840152341585667	0.039136864891681056	-0.27390839096991765
1.9650351790488094	1.0498548800176604	0.13244771780702178	-0.05239445025308291	0.1087897966858616	0.03563385593013935	-0.27272769833462546
1.9706991479508333	1.0504721241298136	0.13263962482680916	-0.053935756357785684	0.10916147811017649	0.032136489419143474	-0.2715189404502607
1.9764143433129602	1.0510970267008009	0.1328132957202265	-0.055484014082403756	0.10951622736601054	0.028644850392283615	-0.2702822174350859
1.9821812238642211	1.0517295766332573	0.13296841810687085	-0.057039060871567904	0.1098537013187517	0.025159034779237	-0.2690176262465661
1.9880002588449106	1.0523697598092774	0.13310467650278326	-0.05860073148396792	0.11017355527146054	0.02167913781422163	-0.2677252565026949
1.993871905393116	1.0530175564762545	0.133221751796356	-0.06016885181250167	0.11047544171122939	0.018205267976395077	-0.26640519550180514
1.999796631893963	1.0536729436803458	0.1333193218768355	-0.06174324506508526	0.11075901165860988	0.01473753331165726	-0.26505752309541053
2.005774898443968	1.054335892977338	0.13339706129710197	-0.06332372644921545	0.11102391369810208	0.011276053340379353	-0.26368231611246573
2.0118071644361235	1.0550063711274595	0.13345464155867068	-0.06491010512890197	0.11126979448533587	0.00782095478114848	-0.2622796467461632
2.017893886884453	1.0556843397685975	0.13349173120268384	-0.06650218370369707	0.11149629876764804	0.004372372782038943	-0.26084958301100897
2.0240355254612163	1.0563697558357605	0.13350799594605742	-0.06809975944323683	0.11170306965778456	0.0009304483517604879	-0.2593921876232398
2.0302325360545472	1.0570625707007801	0.13350309874685992	-0.06970262251657063	0.11188974847853451	-0.0025046676929052786	-0.2579075195754499
2.0364860398936	1.0577628050045331	0.13347669599904682	-0.07131072749069964	0.1120559915141914	-0.0059331793600141194	-0.25639547172079397
2.042798784534598	1.0584706568199012	0.13342841726290272	-0.07292443303182504	0.11220147878433472	-0.00935614339266386	-0.25485552834736136
2.0491712395168764	1.0591860638169146	0.13335788750498714	-0.07454349996149187	0.11232581612918117	-0.012773338618807126	-0.25328771349029444
2.0556038816749074	1.0599089583824497	0.13326472921979293	-0.07616768389736196	0.11242860808018258	-0.016184539139024196	-0.2516920459400956
2.0620971707129745	1.0606392647114549	0.13314856291148594	-0.0777967289906443	0.11250945757981337	-0.019589501019776575	-0.2500685453188194
2.068651544765483	1.0613768981353646	0.13300900762105045	-0.07943036686643987	0.11256796636623313	-0.02298796015051655	-0.24841723338787444
2.0752674286549326	1.0621217658836806	0.13284568121341103	-0.08106831874813886	0.11260373550209053	-0.026379636717139773	-0.24673813215934615
2.08194522653569	1.0628737660939294	0.1326582009657679	-0.08271029367944878	0.11261636573085095	-0.029764231506574344	-0.2450312659104038
2.0886853207628926	1.0636327875267149	0.13244618410375705	-0.08435598834226643	0.11260545797127952	-0.03314142555925796	-0.24329666166034417
2.0954880789798263	1.0643987102127026	0.13220924806470213	-0.08600508887934127	0.11257061378294636	-0.0365108838973019	-0.24153434751206
2.1023538408142315	1.0651714038101872	0.13194701143508214	-0.08765726776043403	0.11251143589800602	-0.03987224907498826	-0.2397443562460009
2.1092829088267417	1.0659507264525063	0.1316590949767883	-0.08931218181057225	0.11242752897660514	-0.043225137222606035	-0.23792672791675318
2.1162755527503183	1.0667365251046128	0.13134512221923636	-0.09096947348710957	0.11231850032358964	-0.046569140705930656	-0.23608150900226835
2.1233320088507535	1.0675286353832474	0.13100472021187118	-0.09262877098101974	0.11218396061972866	-0.049903828338488776	-0.2342087527952102
2.1304524646757406	1.068326879754232	0.13063752106917076	-0.09428968494390418	0.11202352502213912	-0.05322873882468669	-0.2323085236955728
2.1376370785895156	1.0691310696512866	0.1302431618536229	-0.09595181341833871	0.11183681361762698	-0.05654339065836265	-0.23038089226161496
2.1448859576848465	1.0699410029445613	0.12982128656117173	-0.0976147370506274	0.11162345276757861	-0.05984727250340404	-0.22842594133228722
2.15219916013999	1.0707564641773992	0.12937154700088543	-0.09927802011283285	0.11138307606281589	-0.06313984524496494	-0.2264437656759678
2.1595766868384456	1.07157722362942	0.1288936043383957	-0.10094120910671876	0.1111153256346435	-0.06642053921025341	-0.22443447453199064
2.1670184861054262	1.0724030378710008	0.1283871298861494	-0.10260383440626154	0.11081985309014195	-0.06968875738645652	-0.22239819060081656
2.1745244502855186	1.0732336494342187	0.12785180639032995	-0.10426541006614964	0.11049632071010954	-0.07294387496254652	-0.2203350512266701
2.182094406991984	1.0740687859300633	0.12728732978416707	-0.10592543253050496	0.11014440296650624	-0.07618523671594238	-0.21824521106234768
2.1897281095455785	1.074908159124757	0.12669341116709212	-0.10758337929892016	0.10976378824991265	-0.07941215434634477	-0.21612884500294527
2.19742524765636	1.0757514662858103	0.12606977728442204	-0.10923871207171748	0.10935417966642054	-0.08262391251505599	-0.21398614551766582
2.2051854345894784	1.0765983889762007	0.12541617280538722	-0.11089087480310517	0.1089152969746303	-0.08581976491732188	-0.21181732647404602
2.2130082132365336	1.077448593968404	0.12473236114924302	-0.11253929590977439	0.10844687760010105	-0.08899893841088159	-0.20962262171348436
2.220893039367502	1.0783017317168093	0.12401812728009425	-0.11418338569374364	0.10794867898954362	-0.09216062786565736	-0.20740229000610902
2.228839290610142	1.0791574376846227	0.12327327834608369	-0.11582253929408513	0.10742047952232564	-0.09530400167428661	-0.20515661280583303
2.2368462741173714	1.080015333546311	0.1224976442530297	-0.11745613928090462	0.1068620793133673	-0.09842820647403536	-0.20288589230337767
2.2449132063891817	1.0808750254459751	0.12169108089624928	-0.1190835525848395	0.10627330291799778	-0.10153236099498404	-0.20059045735516293
2.2530392195560007	1.0817361051655305	0.12085347097121171	-0.12070413297701837	0.10565400034071681	-0.10461556054480588	-0.19827066194394052
2.2612233715658996	1.0825981517268357	0.11998472421347167	-0.12231722425513154	0.10500404757218956	-0.10767688275761353	-0.19592688246626364
2.269464635954802	1.0834607308680273	0.1190847796776821	-0.12392215935920894	0.10432334861545657	-0.11071538556157916	-0.19355952082461592
2.2777619116539727	1.0843233966806807	0.11815360588805195	-0.12551826348634257	0.10361183592081004	-0.11373011272374789	-0.19116900177840193
2.286114025112096	1.085185692458295	0.11719120166894513	-0.12710485563695312	0.10286947129133302	-0.11672009637183606	-0.18875577245629865
2.294519739607631	1.0860471523097905	0.1161975960372288	-0.1286812514894786	0.10209624603686801	-0.11968436198889602	-0.18632029976232975
2.3029777361456776	1.0869072998891214	0.11517285137330793	-0.13024676093113477	0.10129218366033728	-0.12262192334198091	-0.18386307599636303
2.3114866462360313	1.0877656524668342	0.11411706037290083	-0.13180069529702393	0.10045733768353904	-0.1255317956525791	-0.1813846094238948
2.3200450561373667	1.0886217220321552	0.1130303460459952	-0.1333423690321686	0.09959179176041193	-0.12841299821523836	-0.1788854230345999
2.3286515047905225	1.0894750157759412	0.11191286243320005	-0.13487110018373497	0.09869566034342972	-0.13126455483435778	-0.17636605513228623
2.3373044815494697	1.0903250365890322	0.11076479534626035	-0.13638621089483624	0.09776908937135004	-0.13408549428930513	-0.17382705999368472
2.3460024649315643	1.0911712875684518	0.10958635749178752	-0.13788703496354163	0.09681225238521986	-0.13687486394467654	-0.1712689964591092
2.3547438816415664	1.0920132686779498	0.10837779404361918	-0.1393729113584263	0.09582535504918195	-0.13963171721954445	-0.16869243989753893
2.363527171783308	1.0928504837310893	0.10713937374374627	-0.14084319600299375	0.09480862790408114	-0.1423551350329026	-0.16609796293603918
2.3723507491290814	1.093682437147635	0.10587139412652725	-0.14229725538550517	0.09376233056909543	-0.14504421349314925	-0.16348614704454512
2.3812130413936075	1.094508638374037	0.10457417554631877	-0.14373447365130293	0.09268674677209005	-0.14769807662336235	-0.16085757052352442
2.3901124690917674	1.0953286004212446	0.1032480637708954	-0.14515424933570836	0.09158218639382736	-0.15031586992505389	-0.15821281462659398
2.3990474801950845	1.0961418435836314	0.10189342435919191	-0.14655600110060926	0.09044898069200935	-0.15289677060656295	-0.15555245313790642
2.4080165316513	1.0969478941706459	0.10051064474697932	-0.14793916478298524	0.08928748390333323	-0.15543998180354912	-0.1528770577095087
2.417018108852307	1.0977462866967922	0.09910013061385431	-0.1493031964250982	0.08809807007063782	-0.15794473786522492	-0.1501871919219688
2.426050730649121	1.098536564664231	0.09766230426818895	-0.15064757284577598	0.08688113152396934	-0.16041030513259377	-0.1474834096253684
2.435112954622229	1.0993182813116986	0.0961976029173102	-0.15197179215171264	0.08563707725134856	-0.1628359826411603	-0.14476625320213496
2.444203370031975	1.1000909992633925	0.09470647890169648	-0.15327537239698477	0.08436633293365624	-0.16522109947081617	-0.14203625553098295
2.4533206014512383	1.100854291097352	0.0931893982466594	-0.15455785183066367	0.0830693395600831	-0.16756501505029275	-0.13929393876831753
2.4624633233627384	1.1016077407612521	0.09164683730643323	-0.15581879056762832	0.08174655039792053	-0.16986712208916732	-0.13653980982548927
2.4716302592578465	1.1023509436024974	0.09007928188649847	-0.1570577699299836	0.08039843006271856	-0.17212684527657385	-0.1337743604979268
2.4808201775597665	1.1030835061277608	0.0884872269504365	-0.15827439137189048	0.07902545409924958	-0.17434363925891294	-0.1309980685695877
2.490031878928237	1.1038050451012655	0.08687117792083641	-0.1594682743529957	0.07762810995582528	-0.1765169847427683	-0.1282114015481864
2.4992642232605577	1.1045151897518526	0.08523164506888115	-0.16063905939025844	0.07620689199225376	-0.178646394056447	-0.12541480840831212
2.5085161096534625	1.1052135802094265	0.08356914607828857	-0.16178640487718476	0.07476230354188869	-0.18073140538227273	-0.12260872555593838
2.5177864900861295	1.105899868560461	0.08188420272092928	-0.1629099882673831	0.0732948538870107	-0.18277158495895293	-0.11979357260234146
2.5270743511735514	1.1065737174669197	0.08017734328541432	-0.16400950328127972	0.07180506023553546	-0.1847665220774417	-0.11696975782932885
2.5363787214875186	1.1072348007222048	0.07844910047261815	-0.16508466032980507	0.07029344576917841	-0.18671582994457991	-0.11413767591443419
2.5456986785613793	1.107882803698802	0.07670000928301084	-0.16613518676973515	0.06876053767255381	-0.18861914624996984	-0.1112977057432676
2.5550333336431748	1.1085174222139953	0.0749306090858748	-0.1671608246174233	0.06720686882764888	-0.19047612914113546	-0.1084502150058659
2.5643818322306093	1.1091383625525864	0.07314144284665304	-0.16816133018123822	0.06563297703720063	-0.1922864566940252	-0.10559556000668621
2.573743355615	1.1097453415314975	0.07133305617001573	-0.16913647378172517	0.06403940408666062	-0.19404982655060515	-0.1027340851690973
2.583117126461974	1.110338086784075	0.06950599555487665	-0.17008603984195148	0.06242669410952043	-0.19576595623186238	-0.09986612130539035
2.5925023921945947	1.11091633562291	0.06766081099584526	-0.17100982472251208	0.06079539579147944	-0.19743457938131653	-0.09699199068214728
2.6018984323433823	1.1114798354662785	0.06579805399979682	-0.17190763709305193	0.05914606054079761	-0.1990554466015285	-0.09411200476738929
2.6113045461532933	1.1120283430428737	0.06391827950692278	-0.17277929637109216	0.057479244113285435	-0.20062832280269222	-0.09122646802724876
2.6207200687756194	1.1125616253017059	0.06202204216514781	-0.17362463389620694	0.055795503239873756	-0.20215298949164032	-0.08833567296392598
2.6301443524455936	1.113079458251305	0.060109899600994006	-0.17444349082783814	0.054095398456830285	-0.20362924114866277	-0.08543990589418889
2.639576782100224	1.1135816277816561	0.058182408811516165	-0.1752357192089879	0.0523794908359242	-0.2050568873165553	-0.08253944216238673
2.6490167469432295	1.1140679280825774	0.05624013152979067	-0.17600117924680295	0.05064834669761177	-0.2064357478690914	-0.07963455489407731
2.6584636716190166	1.1145381632616365	0.054283627452988495	-0.17673974165942274	0.04890253152491229	-0.20776565740876296	-0.07672550542578893
2.667916985364919	1.1149921457022236	0.05231346019610113	-0.1774512848983691	0.04714261521308705	-0.2090464604288258	-0.07381255281338239
2.6773761380458025	1.1154296968637427	0.050330193638277496	-0.17813569623123066	0.04536916876128317	-0.21027801342700267	-0.07089594891851704
2.6868406038037946	1.1158506473636427	0.0483343907748051	-0.17879287170012567	0.04358276318980745	-0.21146018498858138	-0.06797593729825938
2.696309855537389	1.116254835791693	0.046326618758297196	-0.17942271411637228	0.04178397400200683	-0.2125928523339664	-0.06505276109913939
2.705783388977108	1.1166421097742396	0.04430744352362283	-0.18002513458234393	0.039973376328229206	-0.21367590420768176	-0.06212665565468858
2.7152607091438	1.1170123253350344	0.04227743233705257	-0.1806000513624586	0.03815154716039394	-0.21470923899335476	-0.05919785268618702
2.724741334493699	1.1173653470382854	0.04023715262522274	-0.18114738998567698	0.03631906425722216	-0.21569276503895507	-0.05626657904676012
2.7342247853719925	1.117701047538307	0.038187174184958796	-0.18166708243696472	0.03447650808570239	-0.21662639933940012	-0.05333306031633212
2.743710597055366	1.1180193080526317	0.03612806611412468	-0.18215906779008367	0.03262445902227909	-0.2175100688036028	-0.05039751679464304
2.753198317299119	1.1183200182075195	0.034060397060223534	-0.18262329187424642	0.030763497530527123	-0.21834370977914827	-0.047460164281425035
2.762687495692449	1.1186030756673604	0.031984737285178866	-0.1830597066181506	0.0288942059772356	-0.21912726699236482	-0.04452121739616884
2.7721776904134177	1.11886838634768	0.029901656959364364	-0.18346827030429172	0.027017167057105745	-0.2198606941172903	-0.04158088751300722
2.781668468126086	1.1191158643744106	0.027811725940442178	-0.1838489474383369	0.025132963551676782	-0.2205439536469216	-0.03863938281615102
2.791159394391764	1.119345431818182	0.02571551565592036	-0.18420170828086646	0.02324217998641245	-0.22117701615243757	-0.0356969112964238
2.8006500481029484	1.119557019044996	0.02361359569729996	-0.1845265293345029	0.021345399519568962	-0.2217598612508712	-0.03275367630154877
2.8101400159037393	1.1197505645084465	0.02150653481518465	-0.18482339297885367	0.019443204797333465	-0.22229247703681074	-0.029809878287384156
2.819628882285431	1.11992601452426	0.019394902903238222	-0.18509228708709255	0.017536179705321342	-0.2227748594752317	-0.02686571791397845
2.829116237237882	1.1200833234276548	0.01727926909440755	-0.1853332052368355	0.015624907611354348	-0.2232070128542688	-0.02392139369638208
2.838601678043922	1.120222453558109	0.015160201146981241	-0.18554614666239488	0.013709970770696071	-0.2235889497674612	-0.02097710146988704
2.848084799671343	1.1203433750842329	0.013038267384015603	-0.18573111596912892	0.011791952039191866	-0.22392069066298298	-0.018033037394664834
2.8575652069915827	1.120446066150068	0.010914033760568213	-0.18588812334629426	0.009871432183806811	-0.22420226428067971	-0.015089394185186093
2.867042506349119	1.1205305127119776	0.008788065546416481	-0.18601718431273692	0.007948991364110848	-0.22443370724488326	-0.012146363748839897
2.876516304002517	1.1205967085096356	0.006660927481831206	-0.18611831967419828	0.006025209234880906	-0.2246150640305292	-0.009204137692108833
2.8859862119662663	1.120644655081044	0.004533182272408779	-0.18619155555395803	0.004100663546485862	-0.2247463870545169	-0.006262905527810694
2.895451840809713	1.1206743616774322	0.002405392013535363	-0.18623692327653882	0.0021759313948708312	-0.22482773649736987	-0.0033228569325991454
2.9049128084698883	1.1206858452610937	0.0002781160199007999	-0.18625445938410204	0.0002515872202913563	-0.22485918035668725	-0.00038417903068175196
2.9061496522055963	1.1206860008481894	-1.163370615120396e-14	-0.18625469696882346	-2.168371276804748e-13	-0.22485960636664634	2.639508620352893e-13
