# Supplementary material for: Multi-orbit lunar GNSS constellation design with distant retrograde orbit and Halo orbit combination
Source: Sci Rep. 2023 Jun 22;13:10158. doi: 10.1038/s41598-023-37348-x (PMC10287729; doi:10.1038/s41598-023-37348-x)
Supplement: Supplementary file 1 — Supplementary Information. [file 41598_2023_37348_MOESM1_ESM.zip › supplement materials of the manuscript/Figure 3/Halo Orbit/L2S/539.csv]

Time (TU)	X (LU)	Y (LU)	Z (LU)	VX (LU/TU)	VY (LU/TU)	VZ (LU/TU)
0	1.0307648689004496	0	-0.1875291287169943	-5.2745771010299633e-14	-0.12153241951476737	-9.073276338426684e-13
0.004000911797782146	1.0307636568995004	-0.0004862352645828501	-0.1875253210546828	-0.0006058613339285131	-0.12152850054462881	0.001903402560433092
0.012482700775627114	1.0307530712466564	-0.0015168940910031607	-0.18749206336583468	-0.0018902091562128073	-0.12149426873005105	0.005938835400821789
0.02096797969766726	1.030731581602164	-0.00254753688580695	-0.18742453982715246	-0.003174911157489923	-0.12142475681966881	0.009976818769433066
0.02945785265388808	1.0306991715739207	-0.0035779974411540333	-0.18732268255533924	-0.004460015496924084	-0.12131987326735678	0.014018486742324685
0.03795278086278467	1.0306558237963557	-0.004608029944709526	-0.1871864122001724	-0.0057454722756594264	-0.12117950354320649	0.018064672522983553
0.04645322907541051	1.0306015195227343	-0.005637387227085025	-0.1870156365668535	-0.00703123124806303	-0.12100350851762562	0.02211621742004207
0.05495968491366487	1.0305362384499992	-0.0066658227829363105	-0.18681024994594878	-0.00831724456744073	-0.12079172351817172	0.02617398156229514
0.0634726460876642	1.0304599587046055	-0.0076930888847809775	-0.18657013292578925	-0.009603464664774547	-0.12054395782560934	0.030238839366904764
0.07199261491755245	1.0303726568492386	-0.008718935579126768	-0.18629515224654608	-0.010889843229691007	-0.12025999415307745	0.0343116785263459
0.08052012466582276	1.0302743075463614	-0.009743113496502013	-0.1859851595475416	-0.012176334985807833	-0.1199395869180794	0.03839341427375319
0.08905573986475006	1.0301648833705592	-0.010765373485362224	-0.18563999055318145	-0.013462897519472732	-0.11958246089516576	0.042484991354703676
0.09760002432604369	1.030044355097061	-0.011785462367696129	-0.18525946573154436	-0.014749486231427017	-0.11918831131811777	0.04658737057604897
0.10615358189199113	1.029912691072887	-0.012803127388791325	-0.18484338802773023	-0.016036060242533987	-0.11875680087530635	0.05070155032032298
0.11471701992941281	1.0297698576140035	-0.013818111403054171	-0.1843915438013095	-0.01732257664658196	-0.1182875599348467	0.05482855111851892
0.12329093514736435	1.0296158192712719	-0.014830150765061594	-0.18390370332210618	-0.018608988136643217	-0.11778018622928392	0.05896941093462536
0.13187591902137297	1.0294505388183173	-0.01583897554960377	-0.18337962035516758	-0.019895243574747378	-0.1172342435015506	0.06312518997337675
0.1404725055028858	1.0292739784226543	-0.01684430301104264	-0.18281903546909598	-0.021181279918307053	-0.11664926393477029	0.06729694759767009
0.14908115585761259	1.0290861003888179	-0.017845835532593137	-0.1822216779769919	-0.0224670197555728	-0.11602474908199882	0.07148573704945113
0.1577021804150917	1.0288868695195796	-0.018843251374063934	-0.18158727302079078	-0.023752359469326287	-0.11536017610389264	0.07569256928024562
0.1663356856851896	1.0286762554478233	-0.019836198683612923	-0.18091554860246573	-0.025037161311033253	-0.11465500393318098	0.07991838855230136
0.17498143835912333	1.028454237565277	-0.02082428035118517	-0.18020625097219628	-0.026321233264770184	-0.11390868823782699	0.08416400657753832
0.18363876270726398	1.0282208100768286	-0.021807043389673562	-0.17945916057876987	-0.02760431415800585	-0.11312069711991436	0.08843005156615522
0.19230633445303563	1.0279759908311885	-0.022783957397964287	-0.17867412033984612	-0.02888604376980786	-0.11229054005701458	0.09271686444259633
0.20098193874074627	1.027719832809134	-0.023754390369423672	-0.17785107284569915	-0.030165928203783065	-0.11141780680038166	0.09702437414592222
0.20966220476636438	1.0274524381799914	-0.024717583657998685	-0.17699010640606236	-0.03144330255557489	-0.11050221643758033	0.10135195719028318
0.2183422625926906	1.0271739768902048	-0.025672620518957124	-0.17609151650844462	-0.032717283060606006	-0.10954368399681502	0.10569825306046401
0.2270153686322109	1.0268847088521298	-0.02661839406283632	-0.17515588003036314	-0.0339867158605917	-0.1085424023294094	0.11006095675542717
0.23567261826246488	1.0265850057591708	-0.02755358789381668	-0.174184129661967	-0.035250139896463646	-0.10749892639486788	0.1144366468569332
0.24430270321231923	1.0262753731910625	-0.028476664572766933	-0.17317763085940407	-0.03650575765340745	-0.1064142628132457	0.11882062791968473
0.2528919304674953	1.0259564642857855	-0.029385884562545792	-0.1721382330485092	-0.03775144510030117	-0.10528993447439189	0.12320689805933965
0.26142458241948124	1.0256290794195684	-0.030279361914928426	-0.17106827650503845	-0.038984811493780254	-0.10412799958260666	0.12758828729786423
0.2698836324156791	1.025294148248611	-0.03115515509966435	-0.16997054208455928	-0.0402033098037304	-0.10293100995232571	0.13195678128964422
0.2782517898613906	1.0249526921361534	-0.03201138679272954	-0.16884813602928214	-0.04140439254076956	-0.10170189814807294	0.13630402595164587
0.28651269812589053	1.0246057718999941	-0.03284637125285315	-0.16770432457081844	-0.042585686183303606	-0.10044380720423592	0.1406219300633827
0.29465200533552566	1.0242544322734355	-0.033658719354071685	-0.1665423546959643	-0.043745143417066076	-0.09915990088281598	0.1449032247454139
0.3026581184895807	1.0238996531979312	-0.03444740319719423	-0.16536529410083955	-0.044881146474243516	-0.09785319001455822	0.14914187918509386
0.31052251821718685	1.0235423167031532	-0.035211770985834404	-0.16417591972864873	-0.045992545293206996	-0.09652640783413621	0.1533333015863649
0.31823969221116977	1.0231831905176296	-0.0359515217132452	-0.16297665969897535	-0.047078640343813385	-0.09518194105661376	0.15747434677580907
0.32580678292369036	1.0228229269298517	-0.036666652391077255	-0.1617695848698956	-0.04813912509954015	-0.09382181425275371	0.1615631725882098
0.3332231062413956	1.0224620713053616	-0.03735739531586581	-0.16055643239547382	-0.049174011292024734	-0.0924477093998912	0.16559902241688557
0.3404896485778965	1.0221010756231212	-0.038024156704148666	-0.15933864643912476	-0.050183552536437095	-0.09106100503826574	0.16958198847271527
0.3476086044995084	1.021740313745953	-0.03866746274125369	-0.15811742538829257	-0.05116817513273135	-0.08966282365483402	0.17351278842304363
0.35458299365953266	1.0213800958522439	-0.03928791627591566	-0.15689376703828714	-0.05212842131036401	-0.08825407788371228	0.17739257714348566
0.36141636930242566	1.0210206806010351	-0.03988616459251354	-0.15566850687101513	-0.05306490633439946	-0.08683550993024082	0.18122280188497536
0.3681125816874452	1.020662286213473	-0.04046287432171646	-0.15444235335033057	-0.05397828414289386	-0.0854077286209341	0.18500508209498484
0.3746756274450346	1.0203050982706854	-0.04101871560966968	-0.15321591262098389	-0.054869225514054154	-0.08397123511535326	0.18874113275210988
0.38110952631117134	1.019949276848239	-0.041554349890162254	-0.15198971140896586	-0.05573840051165531	-0.08252644726620635	0.19243269975969535
0.38741825399155627	1.0195949611236896	-0.042070423336194374	-0.1507642116349807	-0.056586468957921264	-0.08107371490026263	0.19608152469406329
0.3936056855960642	1.0192422736912277	-0.04256756180563383	-0.14953982430761462	-0.05741407260667734	-0.07961333471741934	0.19968931386036712
0.39967556676800897	1.01889132349799	-0.04304636851539473	-0.1483169188957589	-0.05822183124715594	-0.07814556024030885	0.2032577219943179
0.4056314948812603	1.0185422082673765	-0.043507422809347315	-0.1470958310996096	-0.05901034028345447	-0.0766706101521381	0.20678834096546364
0.41147690997014763	1.018195016365927	-0.04395127988870951	-0.14587686882904208	-0.05978016969879393	-0.07518867473107303	0.21028269358026197
0.41721509555269337	1.0178498280482993	-0.04437847141253954	-0.14466031611342856	-0.06053186437857677	-0.07369991996625483	0.21374223289560423
0.4228491805043133	1.0175067165708296	-0.04478950622252669	-0.1434464366280461	-0.0612659445937948	-0.07220449133831412	0.21716834198736523
0.4283821370749846	1.0171657494757984	-0.0451848708294647	-0.1422354779033666	-0.06198290600390795	-0.07070251858139619	0.2205623311915551
0.43381679849162974	1.016826988599372	-0.04556503131988366	-0.1410276710679391	-0.06268322220940811	-0.06919411502658288	0.22392544724436986
0.439155855113166	1.0164904913115311	-0.04593043369480975	-0.139823234999035	-0.06336734451060207	-0.06767938246496225	0.2272588693454148
0.44440186993092534	1.0161563104845264	-0.046281505562289244	-0.13862237598951876	-0.06403570416169814	-0.06615841050465811	0.23056371714345728
0.44955728492792013	1.0158244949451265	-0.04661865713347318	-0.13742528915221724	-0.06468871342178509	-0.06463127811295157	0.2338410532255721
0.4546244239738428	1.0154950900876347	-0.046942281974103134	-0.13623216043827135	-0.06532676616042755	-0.06309805600669086	0.23709188342398071
0.4596055050266864	1.0151681378243154	-0.04725275833190178	-0.13504316628695318	-0.06595023962833074	-0.061558806061726576	0.2403171631148909
0.4645026454753981	1.0148436769120341	-0.04755044996675343	-0.1338584746409874	-0.06655949533753194	-0.060013582474718455	0.24351779929718287
0.46931786966878936	1.0145217430813647	-0.04783570708371796	-0.1326782452586942	-0.06715488020073533	-0.05846243204182436	0.2466946541737347
0.4740531152416645	1.014202369191667	-0.04810886715001757	-0.13150263012752594	-0.0677367275016664	-0.05690539457715317	0.24984854807479315
0.4787102348645785	1.0138855856506597	-0.04837025542017624	-0.13033177486550018	-0.06830535729101656	-0.05534250466707268	0.2529802594051323
0.4832910089938331	1.0135714200464585	-0.04862018605520354	-0.129165817226798	-0.06886107811550951	-0.05377378958944096	0.2560905320450007
0.4877971422353659	1.0132598978524177	-0.04885896228375052	-0.12800488957488296	-0.06940418672862608	-0.05219927252807718	0.25918007185392117
0.49223027522610996	1.0129510420386862	-0.04908687739892055	-0.1268491173162156	-0.06993496967969555	-0.05061897039203659	0.26224955372352854
0.4965919835415086	1.0126448735412819	-0.04930421502102635	-0.12569862052242428	-0.07045370331720313	-0.04903289593427997	0.2652996198997793
0.500883786495397	1.0123414110158144	-0.049511249853448375	-0.12455351288709898	-0.07096065496986768	-0.04744105624951473	0.2683308851922459
0.5051071474567249	1.012040671154945	-0.04970824797801139	-0.12341390279578716	-0.07145608310079334	-0.04584345416453255	0.2713439363879619
0.5092634758216491	1.011742668871652	-0.04989546723193447	-0.12227989391042851	-0.07194023765907831	-0.044240089004382	0.27433933280023454
0.5133541351784433	1.01144741701483	-0.050073157840546174	-0.12115158397677571	-0.07241336114196809	-0.042630954847412854	0.27731761135840605
0.517380443390199	1.0111549266384163	-0.050241562649510234	-0.120029065729289	-0.07287568869774742	-0.04101604171323476	0.2802792860157391
0.5213436738507917	1.0108652071731903	-0.05040091741142831	-0.11891242744263522	-0.07332744836691875	-0.03939533629284731	0.28322484797462466
0.5252450576839103	1.0105782665149976	-0.050551451104342685	-0.11780175317254418	-0.0737688614286212	-0.0377688222556198	0.28615476661846934
0.5290857886134508	1.010294110898942	-0.050693386333289917	-0.11669712216845432	-0.07420014303971192	-0.03613647933817008	0.2890694925234003
0.5328670265520156	1.0100127448474672	-0.05082693964728236	-0.11559860855944701	-0.07462150271121809	-0.03449828278687122	0.2919694596580171
0.5365898930264792	1.0097341717136374	-0.05095232155949091	-0.11450628337048303	-0.07503314387136949	-0.032854206287328526	0.2948550813476002
0.5402554793825742	1.0094583932638275	-0.05106973701766034	-0.11342021279974512	-0.07543526485271936	-0.031204219346965947	0.297726756027617
0.5438648439816154	1.0091854100677415	-0.051179385474080026	-0.1123404596506602	-0.07582805864713026	-0.02954828938416219	0.3005848645960939
0.5474190168712029	1.008915221318632	-0.05128146119730157	-0.11126708253275215	-0.07621171348248346	-0.027886380461528845	0.3034297735947531
0.5509189997902474	1.0086478249935267	-0.051376153420196656	-0.11020013640078914	-0.07658641288060192	-0.02621845404256916	0.3062618347930462
0.5543657685227931	1.0083832178267118	-0.05146364655040786	-0.10913967235798257	-0.07695233596654759	-0.024544468620420926	0.3090813866655585
0.5577602720483754	1.0081213955200252	-0.05154412028844057	-0.10808573840918327	-0.07730965743246104	-0.022864380841486273	0.31188875329384735
0.5611034361487094	1.0078623526035286	-0.05161774985296306	-0.10703837881732918	-0.07765854797184939	-0.021178144431703228	0.31468424693256025
0.5643961625752747	1.0076060826297835	-0.0516847060871476	-0.10599763480046773	-0.0779991742397308	-0.01948571124393935	0.3174681669657901
0.5676393305825234	1.007352578179812	-0.05174515561926602	-0.10496354447756384	-0.07833169906129196	-0.01778703112454805	0.3202408008182154
0.5708337996439302	1.0071018307684005	-0.051799261030268696	-0.10393614239951103	-0.07865628175416019	-0.01608205107514019	0.32300242594937123
0.5739804075991995	1.0068538311007385	-0.051847180931204315	-0.10291546051684233	-0.0789730779799669	-0.014370716778942886	0.32575330795954016
0.5770799731167894	1.006608568986488	-0.051889070117358875	-0.10190152775426194	-0.07928224003678994	-0.012652971846251488	0.3284937023956523
0.5801332961585275	1.0063660334044222	-0.051925079678187505	-0.10089437020045586	-0.07958391694339169	-0.010928758066452476	0.33122385487897416
0.5831411586724541	1.006126212544422	-0.051955357107297574	-0.09989401120858057	-0.07987825454498491	-0.009198015516619393	0.3339440014428429
0.5861043254904476	1.0058890938284284	-0.05198004640938723	-0.09890047141130033	-0.08016539563665859	-0.007460682522756931	0.3366543690763614
0.5890235443860367	1.0056546639941801	-0.05199928819549737	-0.09791376900133181	-0.08044548000325907	-0.0057166960863080625	0.33935517551882305
0.591899547068637	1.0054229091001892	-0.05201321978371945	-0.0969339196861275	-0.08071864454912925	-0.003965991749319631	0.3420466299159452
0.5947330501329461	1.0051938145297712	-0.052021975291601304	-0.09596093663757219	-0.08098502341953173	-0.0022085034376975116	0.34472893347459477
0.5975247547574911	1.0049673650924171	-0.05202568572007071	-0.09499483085685595	-0.0812447480023175	-0.00044416405268925697	0.3474022789536823
0.6002753486659613	1.0047435449385758	-0.05202447903953332	-0.09403561074817841	-0.08149794714003414	0.0013270953705966123	0.35006685231927437
0.6029857654533655	1.0045223164307158	-0.05201847945777243	-0.09308319087895638	-0.08174477064082442	0.0031055170910782425	0.35272308820136977
0.6056574469598557	1.004303598387853	-0.05200780389609621	-0.0921372955331095	-0.0819854115127813	0.004891709642248805	0.3553719463089908
0.6082910301408212	1.0040873735200782	-0.05199256614629456	-0.09119792218306719	-0.08221998705785641	0.0066857784631173	0.35801361728761627
0.6108871329945421	1.0038736246435942	-0.051972877346738985	-0.09026506874743825	-0.08244861166019282	0.008487826593406035	0.36064827914664144
0.6134463615559221	1.0036623341675106	-0.05194884603983875	-0.08933873133793294	-0.08267139744931908	0.010297958939541848	0.3632761039080059
0.6159693095451148	1.0034534841778475	-0.05192057824445325	-0.08841890458054728	-0.08288845429407883	0.01211628172583765	0.3658972570570536
0.6184565596106497	1.0032470563876448	-0.051888177511320396	-0.08750558135218796	-0.08309988993456605	0.013942903084400014	0.3685118986367342
0.6209086816878668	1.003043032324026	-0.051851745011736915	-0.08659875356599236	-0.0833058098667384	0.01577793155408656	0.3711201813308217
0.6233262355535383	1.00284139316516	-0.051811379571707235	-0.08569841141185974	-0.08350631758414039	0.01762147765519447	0.37372225294981587
0.6257097701288591	1.0026421198446394	-0.05176717774247693	-0.08480454377856626	-0.08370151454016639	0.01947365311689374	0.37631825553206716
0.6280598234730134	1.002445193097212	-0.05171923386522995	-0.08391713842308958	-0.0838915001711238	0.021334570582765063	0.3789083251421227
0.6303769239039406	1.0022505934082253	-0.05166764011089844	-0.08303618170807053	-0.08407637200966613	0.0232043442184245	0.38149259291726195
0.6326615898519341	1.002058301067144	-0.05161248654031552	-0.0821616588067472	-0.0842562256929685	0.025083089354920172	0.3840711847492449
0.6349143296348676	1.0018682962264782	-0.05155386116917722	-0.0812935539387464	-0.08443115496668607	0.02697092203909379	0.3866442208502416
0.6371356425284782	1.0016805588500395	-0.05149184999923016	-0.08043185010363421	-0.08460125178973285	0.028867959664133167	0.38921181679148903
0.6393260186795112	1.0014950687569062	-0.05142653707391046	-0.07957652924974176	-0.0847666063462774	0.030774320672540958	0.3917740832544385
0.6414859399257277	1.0013118055872456	-0.05135800450626884	-0.07872757208525744	-0.0849273071260955	0.032690125049720645	0.3943311268415462
0.6436158783042664	1.001130748962869	-0.05128633257838691	-0.07788495879280262	-0.08508344083215377	0.03461549277828057	0.39688304815777126
0.645716297898968	1.0009518783634488	-0.051211599736899094	-0.0770486684318224	-0.08523509253806161	0.0365505452303497	0.3994299438233585
0.6477876547780942	1.0007751731629853	-0.051133882641516616	-0.0762186790790492	-0.08538234569938233	0.03849540492784528	0.4019719062760623
0.6498303966993115	1.0006006126852123	-0.051053256224477386	-0.07539496806288447	-0.08552528214991427	0.040450195060045074	0.4045090232656312
0.6518449638111286	1.0004281761728955	-0.05096979371200209	-0.07457751179553149	-0.08566398216872136	0.042415039937195864	0.40704137856983325
0.6538317884020758	1.0002578428372777	-0.05088356668055098	-0.07376628598339328	-0.08579852447919105	0.04439006455327479	0.4095690515430451
0.6557912951900121	1.0000895918603896	-0.050794645091760564	-0.07296126561766482	-0.08592898628613595	0.04637539466027518	0.41209211732989615
0.6577239013597155	0.9999234024178917	-0.05070309733687688	-0.07216242506391715	-0.08605544329527787	0.04837115659998603	0.4146106467637781
0.6596300177128408	0.9997592536051562	-0.0506089902254455	-0.07136973768617628	-0.08617796980400398	0.05037747830883058	0.41712470773314875
0.6615100474418267	0.9995971245667303	-0.05051238908532568	-0.0705831764498537	-0.08629663863617644	0.0523944878761563	0.4196343634556841
0.6633643867943908	0.9994369944625173	-0.050413357775303834	-0.06980271374421888	-0.08641152120212414	0.05442231402789068	0.42213967319368656
0.6651934254625582	0.99927884245654	-0.05031195870590946	-0.06902832131103037	-0.08652268753804435	0.05646108636860029	0.4246406926433546
0.6669975468827967	0.9991226477124038	-0.0502082528613268	-0.06825997020453764	-0.08663020633800893	0.05851093555891389	0.4271374742280301
0.6687771274629489	0.998968389480945	-0.05010229988322441	-0.06749763120735655	-0.08673414492235924	0.06057199226615683	0.4296300658992808
0.6705325381139436	0.9988160469875339	-0.049994158020397236	-0.06674127426127807	-0.08683456934268395	0.06264438874653848	0.4321185131363699
0.6722641428070851	0.9986655995763574	-0.04988388425250952	-0.06599086916724296	-0.0869315443115498	0.0647282570087242	0.43460285679874444
0.6739722999926413	0.9985170266059037	-0.04977153424124334	-0.06524638505558565	-0.08702513329825591	0.06682373031037682	0.43708313499964246
0.6756573621864082	0.998370307502615	-0.04965716239052495	-0.06450779063984459	-0.08711539851778474	0.06893094252800792	0.4395593824088686
0.6773196755727116	0.9982254218127483	-0.0495408219113318	-0.06377505446890715	-0.0872024009241366	0.07105002747833007	0.4420316295276473
0.6789595814047379	0.9980823490969741	-0.04942256476062019	-0.06304814438558513	-0.08728620029787351	0.07318112052571611	0.4444999046322801
0.6805774148298543	0.9979410690486846	-0.04930244175686504	-0.062327028114882596	-0.08736685519697923	0.07532435694307979	0.44696423191365664
0.682173505569052	0.9978015614502116	-0.04918050256754917	-0.061611673035878084	-0.08744442300594049	0.07747987261096248	0.4494246323551836
0.6837481786810761	0.9976638061207839	-0.04905679568171058	-0.06090204590483429	-0.0875189599841783	0.07964780492590554	0.45188112480847265
0.6853017528401302	0.997527783081444	-0.048931368576480096	-0.060198113696297635	-0.087590521196169	0.08182829029707137	0.4543337231973033
0.6868345426930739	0.9973934723626148	-0.04880426756391114	-0.05949984260568854	-0.08765916063528988	0.08402146724470066	0.456782440074545
0.6883468568435538	0.9972608541938454	-0.048675537984421424	-0.05880719902508817	-0.08772493114262564	0.08622747343403629	0.45922728332620166
0.6898389998911361	0.9971299088379346	-0.04854522406871531	-0.05812014867617721	-0.08778788451028614	0.08844644844790109	0.4616682593086504
0.691311270704339	0.997000616754685	-0.04841336911459656	-0.057438657460814835	-0.08784807141776001	0.09067853113148895	0.4641053699423482
0.6927639637565459	0.9968729584956257	-0.04828001540273871	-0.05676269090759927	-0.08790554150143146	0.09292386140387798	0.4665386147557339
0.6941973690112366	0.9967469147254565	-0.04814520423309139	-0.056092214278912714	-0.08796034335947694	0.09518257998547561	0.46896799060473887
0.695611771409536	0.9966224662781505	-0.048008976002013336	-0.05542719286682261	-0.08801252454365756	0.09745482745007045	0.47139349068513575
0.6970074518764127	0.9964995940791015	-0.04787137013540273	-0.05476759157659578	-0.08806213160861756	0.09974074568039495	0.4738151061250785
0.6983846864439452	0.9963782792325069	-0.047732425200636225	-0.054113375392036665	-0.08810921009034778	0.10204047632766108	0.4762328243671825
0.6997437468651153	0.996258502977254	-0.047592178875497076	-0.05346450913986133	-0.0881538045400961	0.10435416165255601	0.4786466300978468
0.7010849009734035	0.9961402466647115	-0.047450667936204866	-0.05282095736721181	-0.08819595854583431	0.10668194502769457	0.48105650578473963
0.7024084117609096	0.9960234918491769	-0.04730792838054289	-0.052182684833300574	-0.08823571471349863	0.10902396921266518	0.4834624299089662
0.7037145385284684	0.9959082201953249	-0.047163995333613234	-0.051549656007437335	-0.08827311471422236	0.11138037820180464	0.4858643789053537
0.7050035365993172	0.9957944135119294	-0.0470189031012131	-0.05092183525162904	-0.0883081992841819	0.11375131663090089	0.4882623265533994
0.7062756573580685	0.9956820537566227	-0.046872685189876306	-0.050299186847512875	-0.08834100823536428	0.11613692972970467	0.4906562439403388
0.7075311478497114	0.9955711230792401	-0.04672537437892654	-0.04968167523947836	-0.08837158045596193	0.11853736242223487	0.49304609857964865
0.7087702511036803	0.9954616038008612	-0.04657700271106604	-0.04906926492413863	-0.08839995393070882	0.12095275975164903	0.4954318548733928
0.7099932071209187	0.9953534783338884	-0.04642760139696129	-0.04846192000493414	-0.08842616577252083	0.12338326869336945	0.49781347590759084
0.711200251681705	0.995246729294472	-0.04627720098002062	-0.04785960482252647	-0.08845025220387294	0.12582903572751925	0.5001909210552179
0.7123916170292286	0.9951413394489115	-0.046125831278386056	-0.047262283659385215	-0.08847224858232111	0.12829020803422206	0.5025641471708827
0.7135675316790866	0.9950372917370653	-0.04597352143160361	-0.04666992087584188	-0.08849218940611456	0.13076693297898193	0.5049331080990934
0.7147282205237098	0.9949345692694446	-0.04582029991122933	-0.046082480899107645	-0.08851010832620197	0.13325935817897028	0.5072977547539281
0.7158739056637156	0.9948331552597119	-0.04566619443161606	-0.04549992784019765	-0.08852603816718842	0.13576763318871016	0.5096580367117264
0.717004804768156	0.9947330331756806	-0.045511232190275155	-0.04492222636422308	-0.08854001091228689	0.1382919058181309	0.512013898735534
0.7181211329883562	0.9946341865755598	-0.045355439633014825	-0.04434934075591133	-0.08855205773945675	0.14083232617900415	0.5143652845920637
0.7192231015556276	0.9945365992375318	-0.04519884266586746	-0.04378123567148886	-0.08856220901197452	0.14338904345257777	0.5167121340271275
0.7203109187012224	0.9944402550835412	-0.045041466549903555	-0.04321787570486307	-0.08857049429844238	0.14596220781706729	0.5190543845657225
0.7213847899003366	0.9943451381627123	-0.044883335882716986	-0.04265922529320409	-0.08857694238081872	0.14855197096579933	0.5213919719555228
0.7224449167443673	0.9942512327560916	-0.04472447478378072	-0.042105249337460876	-0.08858158125543587	0.15115848328005552	0.5237248276042884
0.7234914978515147	0.9941585233006749	-0.04456490678437656	-0.04155591276630454	-0.08858443814928844	0.15378189582655075	0.5260528804082519
0.7245247290739035	0.9940669943755527	-0.04440465481371894	-0.04101118045895246	-0.08858553952753308	0.15642236078641292	0.5283760571140342
0.7255448033617146	0.9939766307182746	-0.044243741236699066	-0.04047101734707191	-0.08858491109967076	0.15908003103316967	0.5306942819209556
0.7265519104491156	0.9938874172568413	-0.04408218792295102	-0.039935388613505596	-0.08858257782792177	0.16175505918209368	0.5330074756463289
0.7275462372096008	0.9937993390822376	-0.04392001621127074	-0.039404259536946824	-0.08857856393585588	0.16444759835983774	0.5353155564007731
0.7285279674306888	0.9937123814722477	-0.043757246965769984	-0.03887759564378824	-0.08857289291754011	0.16715780145216727	0.537618438940157
0.7294972828786079	0.9936265298008645	-0.04359390041693961	-0.038355362166539925	-0.08856558753850283	0.16988582393158028	0.539916037051938
0.7304543617391871	0.9935417696799627	-0.0434299964385641	-0.03783752491017583	-0.08855666985243558	0.17263181942043296	0.5422082597766987
0.731399379841972	0.9934580868543088	-0.0432655543624921	-0.037324049624435196	-0.08854616120142068	0.17539594294584418	0.5444950141621798
0.7323325103434143	0.9933754672329328	-0.04310059304812931	-0.03681490220179789	-0.08853408222460785	0.1781783499508804	0.546776204407117
0.7332539235814273	0.9932938969051821	-0.042935130926516255	-0.03631004878568308	-0.08852045286790383	0.1809791957130794	0.549051731377706
0.7341637876081901	0.9932133620966089	-0.04276918592257624	-0.03580945550665484	-0.08850529238365491	0.18379863681979436	0.551321493797082
0.7350622676999978	0.9931338492153053	-0.04260277555963313	-0.03531308877762865	-0.08848861934455553	0.18663682955853705	0.5535853869189429
0.7359495266678073	0.9930553448272365	-0.0424359169208861	-0.034820915150646954	-0.08847045164624479	0.18949393072049783	0.5558433031697203
0.736825725066444	0.992977835640455	-0.0422686266254502	-0.03433290122596204	-0.08845080650900203	0.19237009816827522	0.5580951325704264
0.7376910205511918	0.9929013085646308	-0.042100920967600305	-0.03384901403602695	-0.08842970049887021	0.19526548859096168	0.5603407609614063
0.7385455688340574	0.9928257506289677	-0.04193281575054385	-0.03336922053817664	-0.08840714951291484	0.19818026050604265	0.5625800723365773
0.7393895231149118	0.9927511490349419	-0.04176432641057875	-0.03289348795583242	-0.08838316879816055	0.20111457226756546	0.5648129472630209
0.7402230343607713	0.9926774911339222	-0.04159546797848183	-0.032421783646393365	-0.08835777295096095	0.20406858287216667	0.5670392634854542
0.7410462509567608	0.992604764460237	-0.041426255166404885	-0.03195407532304197	-0.08833097593432068	0.2070424505726351	0.5692588948659736
0.7418593196240967	0.9925329566522083	-0.041256702195249594	-0.03149033055710217	-0.08830279105464592	0.21003633604223515	0.5714717137302839
0.7426623844203393	0.9924620555425366	-0.041086823014457534	-0.03103051736835149	-0.08827323099969295	0.21305039864734887	0.5736775880563275
0.743455587268523	0.9923920491135139	-0.04091663120980891	-0.03057460394811686	-0.088242307828387	0.21608479818476276	0.5758763827641398
0.7442390680891963	0.9923229254872713	-0.04074613998902783	-0.0301225586048878	-0.08821003297088092	0.21913969526883326	0.5780679599654158
0.7450129646141996	0.9922546729440369	-0.04057536223600808	-0.029674349892854467	-0.08817641724127401	0.22221525048850024	0.5802521783261368
0.7457774127628336	0.9921872798907073	-0.04040431044208748	-0.029229946415321416	-0.08814147082674983	0.2253116257667444	0.5824288940050323
0.7465325459617548	0.9921207349224861	-0.04023299687193767	-0.02878931724069113	-0.08810520332374654	0.22842898147918522	0.5845979585967862
0.7472784959348655	0.9920550267548413	-0.04006143340211631	-0.02835243146474647	-0.08806762370812729	0.23156747948200626	0.5867592212464917
0.7480153924773022	0.9919901442449942	-0.03988963158358594	-0.027919258360933237	-0.08802874034931482	0.23472728210375518	0.5889125278966517
0.7487433633087853	0.991926076406308	-0.03971760268990521	-0.0274897674866635	-0.08798856102337436	0.23790855136740507	0.5910577207309904
0.7494625341866471	0.9918628123997352	-0.039545357705945874	-0.02706392863744828	-0.08794709291324161	0.24111144929259018	0.5931946383673312
0.7501730291467631	0.9918003415139826	-0.0393729072835461	-0.02664171172340949	-0.08790434259974082	0.24433613882484898	0.5953231164480018
0.7508749701884379	0.9917386531945309	-0.0392002618304844	-0.026223086974910364	-0.08786031608479498	0.2475827822794278	0.5974429865754234
0.7515684779000479	0.991677736989898	-0.039027431369917945	-0.025808024588146742	-0.08781501875708049	0.2508515440825233	0.5995540780731824
0.7522536704105428	0.9916175826449505	-0.038854425813324864	-0.02539649537006488	-0.0877684554641032	0.25414258571635123	0.6016562146770641
0.7529306646570616	0.9915581799906944	-0.03868125465817881	-0.024988469998133127	-0.08772063043455136	0.2574560715233546	0.6037492182608107
0.7535995756816064	0.9914995190071664	-0.03850792717480314	-0.024583919458220208	-0.08767154732778351	0.26079216527023286	0.6058329065753671
0.7542605164655337	0.9914415898389457	-0.03833445246545906	-0.02418281516434773	-0.08762120925331791	0.2641510290678161	0.6079070925793206
0.7549135989162195	0.991384382709664	-0.03816083921891866	-0.023785128377661245	-0.08756961870089422	0.2675328281984613	0.6099715873992676
0.7555589327342715	0.991327888022259	-0.037987096019557666	-0.02339083091033107	-0.08751677763050437	0.2709377252170466	0.6120261966498642
0.7561966262484852	0.9912720962867188	-0.037813231139968574	-0.022999894635090178	-0.08746268741255371	0.27436588404726986	0.6140707229278966
0.7568267863178599	0.9912169981295907	-0.03763925257597283	-0.02261229155926936	-0.087407348836967	0.27781746940350194	0.616104965393503
0.7574495178297411	0.9911625843386965	-0.03746516819750186	-0.02222799414969209	-0.0873507621615097	0.28129264386850833	0.6181287180176738
0.758064924323028	0.9911088458094188	-0.0372909855898637	-0.021846974965935052	-0.08729292706223273	0.28479157109756204	0.6201417714546177
0.7586731078396869	0.9910557735584778	-0.03711671210477318	-0.021469206766126684	-0.0872338426488106	0.2883144148881711	0.6221439124426679
0.7592741690147107	0.9910033587168289	-0.036942354845178674	-0.021094662465712913	-0.08717350745857563	0.2918613395630817	0.6241349239755114
0.7598682066445288	0.990951592567987	-0.03676792080253331	-0.020723315421691542	-0.08711191950397246	0.2954325072348182	0.6261145837380945
0.7604553183131143	0.9909004664940803	-0.036593416687359055	-0.020355139057620854	-0.0870490762139906	0.29902808130207115	0.6280826660450008
0.7610356000771548	0.990849972003945	-0.03641884903141217	-0.019990107074024304	-0.08698497446883648	0.30264822442950123	0.6300389406689326
0.7616091466249865	0.9908001007198878	-0.036244224151828146	-0.01962819336308168	-0.08691961058650559	0.3062930993365546	0.6319831732408074
0.7621760511787811	0.990750844386771	-0.036069548191676806	-0.019269372084197742	-0.0868529803369701	0.3099628680047772	0.6339151247881661
0.7627364057607948	0.9907021948494303	-0.03589482704876933	-0.018913617509201324	-0.08678507891400573	0.3136576932227049	0.6358345525112747
0.763290300787198	0.9906541440884771	-0.03572006651225186	-0.018560904293293906	-0.08671590098667514	0.3173777357525668	0.6377412082642834
0.7638378254133764	0.9906066841907871	-0.03554527216723454	-0.018211207269955756	-0.08664544066212869	0.3211231563688884	0.6396348395991092
0.7643790675648661	0.9905598073473181	-0.03537044939412852	-0.017864501443555617	-0.08657369148322111	0.3248941159275811	0.6415151897472564
0.7649141137359518	0.9905135058710075	-0.03519560344390324	-0.017520762131083976	-0.08650064645782667	0.32869077378188727	0.6433819967898585
0.7654430492402187	0.9904677721754923	-0.03502073936793522	-0.017179964814502294	-0.08642629802887518	0.3325132893218913	0.6452349943951777
0.765965958094275	0.9904225987855856	-0.034845862065795194	-0.01684208522763855	-0.08635063809249248	0.3363618209707731	0.6470739112836829
0.7664829231880582	0.9903779783229485	-0.03467097623847741	-0.016507099258385293	-0.08627365797606108	0.340236527240611	0.6488984716956414
0.7669940260695539	0.9903339035250499	-0.03449608647063392	-0.01617498309991599	-0.08619534847217403	0.34413756494247383	0.6507083945023574
0.7674993471643052	0.9902903672265557	-0.0343211971667818	-0.01584571312051427	-0.08611569980904812	0.3480650906121897	0.6525033938483201
0.7679989654562457	0.9902473623871415	-0.03414631267225287	-0.015519266083448549	-0.08603470170406262	0.3520192578021775	0.6542831778855773
0.7684929589806689	0.9902048820493179	-0.03397143711289028	-0.01519561883741223	-0.08595234328917419	0.3560002206850783	0.6560474503939161
0.7689814046762784	0.9901629193515089	-0.03379657445400555	-0.014874748423294552	-0.08586861313446256	0.3600081327625457	0.6577959101306331
0.7694643783090035	0.9901214675348785	-0.0336217285369761	-0.014556632135175046	-0.08578349926323463	0.364043146036689	0.6595282504287421
0.7699419544602535	0.9900805199445729	-0.03344690309423	-0.0142412475394729	-0.08569698915789113	0.368105410649941	0.661244159023539
0.7704142066921598	0.9900400700157813	-0.033272101698931036	-0.013928572376837596	-0.08560906973323387	0.3721950760422047	0.6629433185169098
0.7708812073903938	0.9900001112874347	-0.0330973278322108	-0.0136185846766095	-0.08551972736769177	0.37631228937667444	0.6646254056846961
0.7713430280305086	0.9899606373796179	-0.03292258479341124	-0.013311262590644192	-0.08542894785547687	0.3804571976358253	0.6662900923083298
0.771799738664243	0.9899216420376716	-0.032747875903988956	-0.013006584745457435	-0.08533671651032446	0.38462994276609846	0.6679370431972268
0.772251408777193	0.9898831190590888	-0.03257320419133555	-0.01270452968117226	-0.08524301799822649	0.3888306691702424	0.6695659191556884
0.7726981065244117	0.989845062358988	-0.03239857268882619	-0.012405076370731802	-0.08514783649231834	0.39305951653862514	0.6711763741029718
0.7731398992587112	0.9898074659251884	-0.03222398424184356	-0.01210820387681171	-0.08505115556737448	0.3973166244669489	0.6727680568548777
0.7735768531636603	0.9897703238496288	-0.03204944166016448	-0.01181389160735682	-0.08495295828040202	0.4016021287340518	0.674340609678952
0.7740090336315406	0.9897336302963394	-0.03187494757762686	-0.011522119071039578	-0.08485322709056173	0.4059161646851731	0.675893669535218
0.7744365048793355	0.9896973795342004	-0.03170050461488512	-0.011232866145319858	-0.08475194394874981	0.41025886318570276	0.67742686657579
0.7748593303392337	0.989661565903887	-0.03152611523127583	-0.010946112822150479	-0.08464909021114135	0.4146303542252865	0.6789398254314775
0.7752775723914808	0.989626183840637	-0.03135178184229543	-0.01066183939756023	-0.08454464670481408	0.41903076394595096	0.6804321641376775
0.7756912926836906	0.9895912278473166	-0.0311775066960164	-0.010380026263686655	-0.08443859365198549	0.4234602176936322	0.681903495161137
0.7761005517581588	0.9895566925260272	-0.031003292037382665	-0.010100654170822197	-0.08433091076642331	0.4279188358047573	0.68335342395873
0.7765054092191384	0.9895225725639816	-0.030829140049223352	-0.009823704122905265	-0.08422157721795927	0.4324067349904002	0.684781549471077
0.7769059240112665	0.9894888627101196	-0.03065505274050331	-0.009549157195211426	-0.08411057155967028	0.43692403115395645	0.6861874649962012
0.7773021540960295	0.9894555578024589	-0.030481032092992133	-0.009276994763553833	-0.08399787181694728	0.44147083555159006	0.6875707569395082
0.7776941566289174	0.9894226527532143	-0.030307079993632545	-0.009007198391202582	-0.08388345544321484	0.44604725644970095	0.6889310053361462
0.7780819878074448	0.9893901425615925	-0.030133198310631694	-0.008739749941474808	-0.08376729936825651	0.45065339703262364	0.6902677832251763
0.7784657030487313	0.9893580222988978	-0.029959388823955258	-0.00847463146356413	-0.08364937995169261	0.4552893571212362	0.6915806571742067
0.7788453571534252	0.9893262870948881	-0.029785653157422723	-0.008211825086355713	-0.08352967293321002	0.45995523492169993	0.6928691877362827
0.7792210038687063	0.9892949321743592	-0.029611992985618833	-0.007951313328072928	-0.08340815357210762	0.46465112139042314	0.6941329278679943
0.7795926962093113	0.9892639528302642	-0.029438409897544062	-0.007693078882076305	-0.08328479655440854	0.4693771037442683	0.695371423946538
0.7799604863310157	0.9892333444342717	-0.029264905463645966	-0.007437104711918591	-0.08315957603904947	0.4741332635249228	0.6965842152651512
0.7803244258325441	0.98920310241164	-0.029091481101506982	-0.007183373848312459	-0.08303246555985291	0.47891968016107983	0.6977708349504124
0.78068456535516	0.9891732222745357	-0.028918138272811943	-0.006931869674771593	-0.08290343816686008	0.48373642544228534	0.6989308085677016
0.7810409549296117	0.9891436995931682	-0.02874487832694694	-0.006682575692791615	-0.0827724663120438	0.48858356768669126	0.7000636551891849
0.7813936436580178	0.9891145300221424	-0.028571702662945796	-0.006435475750898797	-0.08263952197049151	0.49346116708603327	0.7011688863123431
0.7817426802019353	0.9890857092600314	-0.028398612499191424	-0.006190553709599701	-0.0825045764650038	0.4983692820227862	0.7022460073423478
0.7820881121998527	0.989057233097511	-0.028225609167796737	-0.005947793856034044	-0.08236760069278629	0.5033079606192642	0.7032945157170895
0.7824299868430298	0.9890290973697562	-0.028052693837684602	-0.005707180506398034	-0.08222856491085329	0.5082772484189638	0.7043139026424843
0.7827683504000363	0.9890012979955998	-0.027879867760364274	-0.005468698346221203	-0.08208743893117022	0.5132771812107826	0.7053036516055556
0.7831032486740331	0.9889738309398465	-0.027707132046713486	-0.005232332114655695	-0.08194419194250281	0.5183077912702813	0.7062632397038046
0.7834347266485138	0.9889466922423482	-0.027534487854931188	-0.004998066859945608	-0.08179879266431178	0.5233691017619821	0.7071921365704681
0.7837628286700025	0.988919878002917	-0.02736193630566884	-0.004765887816609956	-0.08165120928023407	0.528461128997858	0.708089804894592
0.7840875985076995	0.9888933843764144	-0.02718947845748672	-0.0045357803687628645	-0.08150140941795761	0.5335838829931522	0.7089557005573056
0.7844090791783589	0.9888672075869815	-0.027017115407144073	-0.004307730179697637	-0.0813493602382356	0.5387373643030575	0.7097892721513414
0.7847273131650702	0.9888413439101152	-0.02684484818125909	-0.004081723042358442	-0.0811950283439795	0.5439215670377248	0.7105899615662712
0.7850423422701067	0.9888157896845876	-0.026672677822328898	-0.003857744988971089	-0.08103837985885401	0.5491364760947064	0.7113572036077064
0.7853542077505434	0.988790541301347	-0.026500605322779185	-0.003635782199924561	-0.08087938037183033	0.5543820689350218	0.7120904263521691
0.7856629502027327	0.9887655952128083	-0.026328631695504177	-0.00341582109097428	-0.08071799500546832	0.5596583132324263	0.7127890508880508
0.7859686095942805	0.988740947930138	-0.02615675796492297	-0.003197848295614377	-0.08055418841428223	0.5649651668986209	0.7134524914444772
0.7862712254539882	0.9887165960078594	-0.025984985067148785	-0.002981850534405194	-0.08038792469408533	0.5703025809488274	0.7140801558384963
0.7865708365119141	0.9886925360727479	-0.02581331406080368	-0.0027678148764970307	-0.08021916759038501	0.5756704927379053	0.7146714447651206
0.786867481126583	0.9886687647893405	-0.025641745892231983	-0.0025557284393458524	-0.08004788027808395	0.5810688330099307	0.715225752752485
0.7871611971395625	0.9886452788716105	-0.025470281482940865	-0.0023455784967403295	-0.07987402544917263	0.5864975229876416	0.7157424678859143
0.7874520217032392	0.9886220750966186	-0.025298921837769543	-0.0021373526064520465	-0.07969756543031335	0.5919564706939155	0.7162209715935623
0.7877399915143677	0.9885991502857046	-0.025127667916473206	-0.0019310384474632764	-0.07951846206192846	0.5974455747498713	0.7166606391651194
0.7880251427000334	0.9885765013134915	-0.024956520707402615	-0.0017266239056894796	-0.0793366767817042	0.602964721784444	0.7170608396552753
0.7883075109662037	0.9885541250959728	-0.024785481145338014	-0.0015240969715109764	-0.0791521705463544	0.6085137888266008	0.7174209362053178
0.7885871314343743	0.9885320186033822	-0.024614550216084632	-0.0013234458607576532	-0.07896490395181176	0.6140926396778523	0.7177402859294637
0.7888640387855388	0.9885101788486611	-0.02444372887625027	-0.0011246589152619552	-0.07877483715728074	0.6197011272465625	0.7180182402363319
0.7891382672421206	0.9884886028888125	-0.024273018069686143	-0.0009277246194415533	-0.07858192991166241	0.6253390927722614	0.7182541449207475
0.7894098504671121	0.9884672878327145	-0.024102418796928968	-0.000732631676320865	-0.07838614164343927	0.6310063632632795	0.7184473402332433
0.7896788217303075	0.9884462308279219	-0.023931932018183433	-0.0005393688916282656	-0.07818743136303977	0.6367027544305218	0.7185971611885014
0.7899452138403636	0.988425429065916	-0.023761558701229934	-0.0003479252259334575	-0.07798575772821303	0.642428068848184	0.7187029376634131
0.7902090590398332	0.9884048797901448	-0.02359129989580531	-0.00015828987337416567	-0.0777810791472201	0.6481820931610014	0.7187639945712416
0.7904703894151676	0.9883845802639741	-0.02342115647500887	0.000029548029859160536	-0.07757335348138512	0.6539646065542064	0.7187796521508731
0.7907292363993352	0.9883645278093398	-0.023251129461285904	0.00021559904496073004	-0.07736253844930653	0.6597753694838909	0.7187492260313938
0.7909856314494819	0.9883447197541115	-0.023081219587739538	0.0003998739145481135	-0.0771485910986258	0.6656141383858809	0.7186720273833755
0.7912396054305426	0.9883251534798725	-0.022911427704756328	0.0005823831166132171	-0.07693146831646037	0.6714806515930197	0.7185473630872725
0.791491188661933	0.988305826418031	-0.022741754759235164	0.0007631368952262358	-0.07671112682872329	0.6773746296811719	0.7183745360944644
0.7917404111564875	0.9882867360312723	-0.022572201641008875	0.0009421454294629726	-0.07648752302157048	0.683295780490785	0.7181528455766898
0.7919873024464956	0.9882678798268071	-0.022402769305522503	0.001119418705725338	-0.07626061311777538	0.6892437945961745	0.7178815873027903
0.7922318916734508	0.9882492553493264	-0.022233458719507136	0.001294966579652789	-0.07603035312632722	0.6952183469033206	0.7175600538800331
0.7924742077209296	0.9882308601707981	-0.02206427077334489	0.0014687988689281043	-0.0757966987397434	0.7012190994935111	0.7171875348324992
0.7927142790764012	0.9882126919009264	-0.021895206380472872	0.0016409252515520673	-0.07555960548514061	0.7072456978786751	0.7167633170263252
0.7929521338801816	0.9881947481833127	-0.02172626644839529	0.0018113552985636488	-0.07531902870443342	0.7132977717625429	0.7162866849053547
0.7931878000154721	0.9881770266885939	-0.02155745181848855	0.001980098536124847	-0.07507492348603745	0.7193749369612704	0.7157569205808242
0.7934213048650246	0.9881595251326528	-0.021388763444479538	0.0021471642689501985	-0.07482724494229083	0.7254767887350003	0.7151733046791183
0.793652675693034	0.9881422412478306	-0.021220202122532172	0.0023125618514256065	-0.07457594783805802	0.7316029112724807	0.714535115776416
0.793881939375219	0.9881251728031508	-0.021051768688288116	0.002476300492063385	-0.07432098689551637	0.7377528703659595	0.7138416313131062
0.7941091225036976	0.9881083175963705	-0.020883463945119685	0.0026383893263371492	-0.07406231671031627	0.7439262157700152	0.7130921276656811
0.7943342514269431	0.988091673450976	-0.020715288637310418	0.0027988374429008447	-0.07379989172913415	0.7501224819772463	0.7122858803082885
0.7945573520742157	0.9880752382290864	-0.020547243584849096	0.002957653756318669	-0.07353366648195674	0.7563411830295883	0.7114221647863166
0.7947784501605677	0.9880590098161859	-0.020379329534658236	0.0031148471511817646	-0.07326359537496892	0.7625818177656264	0.7105002563757341
0.7949975711883802	0.9880429861210318	-0.02021154716069454	0.0032704264808269467	-0.07298963270752425	0.7688438696472545	0.7095194303371807
0.7952147403516042	0.9880271650826375	-0.02004389713947874	0.003424400497112606	-0.07271173281553706	0.7751268037564759	0.7084789626585136
0.7954299826262722	0.9880115446635993	-0.019876380083761625	0.0035767779125898294	-0.07242984998623993	0.7814300690759478	0.7073781300120306
0.795643322662619	0.9879961228578844	-0.01970899662914149	0.0037275673220241784	-0.07214393862677922	0.7877530950454814	0.7062162106657001
0.7958547848658315	0.9879808976848743	-0.01954174737507218	0.0038767772577013755	-0.07185395319239156	0.7940952935800016	0.7049924845048271
0.7960643935366712	0.9879658671792574	-0.019374632774970337	0.004024416286355611	-0.0715598480159502	0.8004560630865135	0.7037062325303588
0.7962721724800568	0.9879510294190825	-0.019207653450292267	0.004170492731319108	-0.07126157788359273	0.8068347763524262	0.702356739619685
0.7964781455728793	0.9879363824850399	-0.01904080973960078	0.004315015070269477	-0.07095909726380616	0.8132307975613908	0.7009432913965514
0.7966823362699282	0.9879219244957914	-0.018874102096304576	0.0044579915854754066	-0.07065236103767751	0.8196434669766494	0.6994651777440524
0.7968847677923678	0.9879076535943828	-0.01870753094162416	0.004599430494728263	-0.07034132426941225	0.8260721063771381	0.6979216921105641
0.7970854631654383	0.987893567945554	-0.01854109663592131	0.004739339975693993	-0.07002594217959139	0.8325160200269706	0.6963121316455727
0.7972844451832377	0.9878796657382	-0.018374799509826078	0.004877728139280794	-0.06970617023003801	0.8389744933473947	0.6946357978890675
0.7974817365154935	0.9878659451779093	-0.018208639776760696	0.0050146031017707145	-0.06938196398136863	0.8454467962008498	0.6928919962764404
0.797677359425605	0.9878524045065513	-0.018042617772560308	0.005149972787198779	-0.06905327958836219	0.8519321734459859	0.6910800390704294
0.7978713361609994	0.9878390419751008	-0.01787673362901469	0.0052838451962150075	-0.06872007319200756	0.8584298575487977	0.689199242369936
0.7980636885807908	0.9878258558693911	-0.017710987591962987	0.005416228146455481	-0.06838230157834606	0.8649390560644916	0.6872489300178329
0.7982544384328043	0.9878128444909294	-0.01754537978810489	0.005547129462225728	-0.06803992174582152	0.8714589606657612	0.6852284314910502
0.7984436071968221	0.9878000061676359	-0.01737991036191618	0.005676556864608263	-0.06769289121368537	0.8779887416965043	0.6831370839525003
0.7986312161111039	0.9877873392519128	-0.017214579456665813	0.005804517988349706	-0.06734116802143005	0.8845275488324287	0.6809742325969921
0.7988172862214101	0.9877748421172543	-0.017049387174425522	0.005931020413775913	-0.06698471067986483	0.8910745125992808	0.6787392306687178
0.7990018383921821	0.9877625131574771	-0.016884333568200224	0.0060560716725168925	-0.06662347818625175	0.8976287446465591	0.6764314398362862
0.7991848931389897	0.9877503507978141	-0.01671941879530062	0.0061796791326337005	-0.06625743039886456	0.904189331616077	0.6740502329185418
0.7993664709058429	0.987738353476322	-0.016554642872228194	0.0063018501850088	-0.06588652753768914	0.9107553448547342	0.6715949910133437
0.7995465917382865	0.9877265196654806	-0.016390005972976452	0.006422592021484069	-0.06551073088851708	0.9173258285346395	0.6690651084320499
0.7997252755930713	0.9877148478515912	-0.01622550815215825	0.006541911842272481	-0.06513000222393796	0.9238998106852977	0.6664599892344848
0.7999025420907938	0.9877033365509352	-0.016061149574299702	0.006659816688925852	-0.06474430436787161	0.9304762940687502	0.6637790513679521
0.8000784105773122	0.9876919843054858	-0.015896930463623334	0.006776313485438406	-0.06435360113544858	0.9370542582082482	0.661021726708256
0.8002529003823653	0.987680789666137	-0.015732850865390533	0.006891409208325332	-0.06395785680634997	0.9436326690137727	0.6581874576684285
0.8004260303169431	0.9876697512249264	-0.015568911120449449	0.007005110553512289	-0.06355703730697003	0.9502104598458808	0.6552757059597134
0.8005978190172687	0.9876588675925764	-0.015405111549656871	0.007117424164333108	-0.06315110951613782	0.9567865442519742	0.6522859481363382
0.8007682848994969	0.9876481374012781	-0.01524145249980494	0.007228356600917317	-0.06274004142275152	0.9633598142565392	0.6492176770899194
0.8009374461356802	0.9876375593060318	-0.015077934370766152	0.007337914324224682	-0.062323802244908605	0.9699291394231819	0.6460704033199646
0.8011053205578653	0.9876271319903673	-0.014914557713818279	0.007446103634454432	-0.06190236273983707	0.9764933630811675	0.6428436577166532
0.8012719258042624	0.9876168541569271	-0.014751323095823131	0.007552930766312907	-0.06147569491852069	0.9830513079898953	0.6395369898478686
0.8014372791104883	0.9876067245400763	-0.014588231308930446	0.007658401755785822	-0.061043772653901304	0.989601768155997	0.6361499731044501
0.8016013975862858	0.9875967418885352	-0.014425283104916871	0.0077625226184956046	-0.06060657104938605	0.9961435197819429	0.6326822002580134
0.8017642979485448	0.9875869049814346	-0.014262479463845002	0.007865299180453877	-0.060164067213957416	1.0026753107885609	0.6291332899904886
0.8019259966915119	0.987577212617544	-0.01409982143200574	0.007966737188105373	-0.059716239900554566	1.0091958676759347	0.6255028845375049
0.8020865099080823	0.9875676636256179	-0.013937310307607562	0.008066842197970396	-0.05926307008647758	1.0157038884749672	0.6217906548658071
0.8022458534859251	0.9875582568521982	-0.01377494745029526	0.008165619702139554	-0.05880454052448864	1.0221980508279576	0.6179962975493207
0.8024040429824157	0.9875489911686777	-0.013612734413423503	0.008263075052317131	-0.05834063618222828	1.0286770071760127	0.6141195388448937
0.8025610936521703	0.9875398654691698	-0.01345067292322491	0.0083592134800704	-0.057871344263900074	1.0351393861365628	0.6101601354073316
0.8027170204333476	0.9875308786708062	-0.013288764899833187	0.008454040091699276	-0.05739665435094284	1.0415837922593458	0.6061178759944941
0.8028718379329934	0.9875220297140311	-0.01312701247980736	0.008547559863117239	-0.056916558551614455	1.0480088057844514	0.6019925832769911
0.8030255605421863	0.9875133175555106	-0.012965417902310533	0.008639777712963398	-0.05643105124311887	1.0544129878644275	0.5977841121297199
0.8031782022050574	0.987504741180724	-0.012803983757988354	0.008730698367614354	-0.05594012989799671	1.0607948714546038	0.5934923572885775
0.8033297765797913	0.9874962995941242	-0.012642712828325726	0.008820326463327085	-0.05544379469671	1.0671529685364989	0.5891172505881829
0.8034802970996531	0.9874879918152474	-0.012481608026082006	0.008908666586059561	-0.05494204842094377	1.073485773335075	0.5846587604914699
0.8036297767837423	0.9874798168886149	-0.012320672603583271	0.008995723164674138	-0.0544348971818251	1.0797917550683909	0.580116899042592
0.8037782284669789	0.9874717738704377	-0.012159909912766553	0.009081500610814313	-0.05392234975578391	1.0860693683919436	0.575491716469377
0.8039256645194321	0.9874638618432808	-0.011999323714249348	0.009166003161202441	-0.05340441864686398	1.0923170423885147	0.5707833112257434
0.8040720971290433	0.9874560799000458	-0.011838917877898043	0.009249235046987365	-0.0528811192198588	1.0985331934274556	0.5659918226887427
0.8042175381262388	0.9874484271528037	-0.011678696578783747	0.00933120039822166	-0.05235247040889652	1.1047162187367492	0.5611174380493411
0.8043619990772002	0.9874409027271386	-0.011518664201087575	0.009411903303068977	-0.051818494487897396	1.1108645014225786	0.5561603906968264
0.8045054912922703	0.9874335057611239	-0.01135882533319621	0.009491347817733146	-0.05127921712687937	1.116976411976755	0.5511209611541367
0.8046480257093026	0.9874262354106579	-0.011199184902795029	0.009569537908040406	-0.05073466792500059	1.1230503045249336	0.5459994824924149
0.8047896131193272	0.9874190908372241	-0.011039747929534138	0.009646477579965018	-0.05018487964538749	1.1290845277331791	0.5407963335700862
0.8049302639834013	0.9874120712166722	-0.010880519733390605	0.009722170784389495	-0.04962988898879784	1.1350774183706966	0.5355119466594479
0.805069988537499	0.9874051757332464	-0.010721505820810148	0.009796621480499068	-0.0490697362697325	1.1410273072132089	0.5301468047592177
0.8052087967617881	0.9873984035805319	-0.010562711922449267	0.009869833624844034	-0.04850446560643716	1.1469325192352857	0.5247014437223554
0.8053466984485091	0.987391753957562	-0.010404143918166913	0.009941811212730838	-0.04793412470826388	1.1527913780608525	0.5191764504982593
0.8054837031665253	0.9873852260700433	-0.010245807879174527	0.010012558264412517	-0.047358765070666206	1.158602206069356	0.51357246525211
0.805619820291819	0.9873788191283697	-0.010087710034477636	0.010082078846041908	-0.04677844189646891	1.164363327359201	0.5078901808249203
0.8057550590877035	0.9873725323434399	-0.009929856677920396	0.01015037711463094	-0.046193213784457905	1.1700730728422104	0.502130339840389
0.805889428548972	0.9873663649335218	-0.009772254349892267	0.010217457243097328	-0.045603143426829945	1.1757297753994116	0.49629374169310053
0.8060229376165798	0.9873603161138863	-0.009614909586449644	0.010283323532497566	-0.04500829669899191	1.1813317807171648	0.49038123369419173
0.8061555951000848	0.987354385100184	-0.009457829007918458	0.010347980375112482	-0.04440874299206934	1.1868774457795765	0.484393714367254
0.806287409657785	0.9873485711090213	-0.009301019341202688	0.010411432247828535	-0.04380455530380843	1.192365139844086	0.47833213438687155
0.8064183899611627	0.987342873350506	-0.009144487221862719	0.010473683793237638	-0.04319580946939903	1.1977932530787412	0.4721974888318212
0.8065485443782566	0.987337291041885	-0.008988239569570925	0.010534739670412388	-0.042582585605885334	1.2031601852223768	0.46599083166702515
0.8066778815324138	0.987331823383287	-0.008832282915801596	0.0105946048198231	-0.04196496546438143	1.2084643704577054	0.4597132489015908
0.8068064097991338	0.9873264695794454	-0.00867662400251969	0.01065328422566736	-0.04134303473565584	1.2137042583385607	0.4533658817145396
0.806934137600902	0.9873212288270686	-0.008521269424109142	0.010710783053766252	-0.040716881605212835	1.2188783276462305	0.44694991164114045
0.8070610733346896	0.9873161003180477	-0.008366225709662065	0.010767106616249477	-0.040086597026591515	1.2239850850444054	0.44046656310129617
0.8071872254695239	0.9873110832356939	-0.008211499198522132	0.010822260412639948	-0.03945227415673118	1.2290230705801624	0.43391709731964745
0.8073126025123738	0.9873061767564726	-0.00805709607543956	0.0108762501106231	-0.038814008424449334	1.233990857763242	0.4273028126848755
0.8074372128960104	0.9873013800546004	-0.007903022503522593	0.010929081495098967	-0.038171898011886564	1.2388870505957137	0.42062504942738643
0.8075610651965006	0.9872966922938539	-0.007749284350574922	0.010980760557970471	-0.03752604264416859	1.2437102935581352	0.4138851767149798
0.8076841680963633	0.9872921126296108	-0.007595887226758429	0.011031293475398612	-0.0368765436443512	1.2484592713073726	0.4070845927615562
0.8078065303102416	0.9872876402121263	-0.007442836570507635	0.01108068657125576	-0.03622350420003886	1.2531327069404803	0.4002247271842056
0.8079281606294668	0.987283274185304	-0.007290137587177185	0.01112894633015197	-0.03556702900874123	1.2577293648204015	0.39330703686490603
0.8080490680239174	0.9872790136836556	-0.007137795114305059	0.011176079430530277	-0.03490722358990294	1.262248055343304	0.38633299822124617
0.8081692615112208	0.9872748578376476	-0.00698581377907249	0.011222092684987094	-0.03424419484883838	1.266687630805364	0.37930411264995373
0.8082887501727443	0.9872708057736154	-0.006834197972948585	0.01126699304048509	-0.03357805086278158	1.2710469868378544	0.37222190380808823
0.8084075433427281	0.9872668566080536	-0.006682951605305369	0.011310787640906903	-0.03290889967928887	1.275325069906444	0.3650879043227247
0.8085256504190222	0.9872630094548801	-0.006532078336660875	0.011353483745836102	-0.032236850212631334	1.2795208708104335	0.35790366476535435
0.8086430809556202	0.9872592634230577	-0.006381581455334653	0.011395088756051407	-0.03156201157778677	1.2836334284227666	0.35067074603339626
0.8087598446698407	0.987255617617238	-0.006231463862014295	0.011435610205505754	-0.030884492890815744	1.287661830124092	0.34339071665658594
0.8088759512650672	0.987252071144018	-0.0060817282927466245	0.011475055690788596	-0.030204404153274234	1.2916052058864143	0.3360651617843059
0.8089914107509437	0.9872486231027968	-0.005932376901980675	0.011513432971733219	-0.02952185424121151	1.2954627393191152	0.3286956610310523
0.8091062332816594	0.9872452725918485	-0.005783411464648365	0.01155074990287829	-0.028836951679598533	1.2992336618486253	0.32128379621616066
0.8092204289134387	0.9872420187160182	-0.005634833687673813	0.01158701434654128	-0.02814980595970711	1.3029172447451483	0.313831165142029
0.8093340081310644	0.9872388605723045	-0.005486644522347963	0.011622234332234178	-0.027460524246702	1.3065128160382478	0.30633934542028374
0.8094469813620999	0.9872357972647225	-0.005338844791826105	0.011656417889816677	-0.026769214148498106	1.3100197443100008	0.29880992395155304
0.8095593592637264	0.9872328278970156	-0.005191434814577911	0.011689573129447859	-0.026075981850090187	1.3134374474300736	0.29124447617666743
0.8096711524570196	0.9872299515805849	-0.0050444147498288	0.011721708151738931	-0.0253809336146608	1.3167653838475681	0.2836445819558746
0.8097823718293492	0.9872271674272913	-0.004897784198756079	0.011752831126758474	-0.024684173792544225	1.3200030611782498	0.2760118033685794
0.809893028340661	0.9872244745554217	-0.004751542456568582	0.011782950226021167	-0.023985805890952512	1.3231500295658123	0.2683476959152381
0.8100031330655983	0.9872218720893545	-0.004605688455936838	0.011812073624783516	-0.023285932198114968	1.3262058821973495	0.26065380396674964
0.8101126971739199	0.987219359160795	-0.0044602207919940485	0.011840209486777983	-0.0225846537965606	1.3291702539227204	0.2529316604828048
0.8102217318299734	0.9872169349116982	-0.0043151378558578925	0.0118673659300033	-0.02188207110952069	1.332042817779757	0.24518279263961096
0.8103302485069692	0.98721459848798	-0.004170437416479659	0.01189355109569385	-0.021178281778248948	1.3348232923682206	0.23740869802955653
0.8104382585549171	0.9872123490498328	-0.00402611719585182	0.011918773031279502	-0.020473383352559313	1.337511429484113	0.22961087395714466
0.8105457732953418	0.9872101857697975	-0.003882174745630108	0.011943039710416391	-0.019767472622266514	1.3401070161253201	0.22179080978016064
0.8106528044311836	0.9872081078252217	-0.0037386068991861264	0.011966359116116838	-0.019060642841174105	1.3426098832951066	0.21394995580715592
0.8107593635100856	0.9872061144098248	-0.003595410491097649	0.011988739109554678	-0.018352987168260594	1.3450198918299094	0.20608976107486088
0.8108654620666498	0.9872042047309986	-0.0034525821700177707	0.012010187458809045	-0.017644597687755673	1.3473369352186366	0.19821166224519451
0.81097111193619	0.9872023780048004	-0.003310117978165697	0.012030711893655585	-0.01693556324741512	1.3495609452820878	0.19031705926684028
0.8110763246865015	0.9872006334665839	-0.003168014119133468	0.012050319984700266	-0.016225973201858646	1.3516918788101657	0.1824073567511219
0.8111811121003435	0.987198970362901	-0.00302626631085024	0.012069019232912889	-0.015515914135993411	1.353729726906872	0.17448392726831033
0.8112854860037444	0.9871973879551347	-0.002884870019560574	0.012086817027413321	-0.014805470963156164	1.3556745100604664	0.1665481233154248
0.8113894581591001	0.9871958855214786	-0.002743820608210586	0.012103720621811148	-0.014094727617051857	1.3575262751505652	0.15860128483642932
0.8114930402220006	0.9871944623575989	-0.00260311339955308	0.012119737125378718	-0.01338376732769767	1.3592850940292707	0.1506447421427981
0.8115962440136391	0.9871931177731019	-0.0024627433102488703	0.012134873541464322	-0.012672670728218859	1.3609510672800134	0.14267979455312216
0.8116990813111502	0.9871918510949207	-0.002322705139223601	0.012149136728091472	-0.011961517262943703	1.362524319425814	0.13470772596172761
0.8118015638623237	0.9871906616672729	-0.002182993552204462	0.012162533397158778	-0.011250385072237187	1.3640049983381024	0.12672980340460366
0.8119037033797865	0.9871895488518874	-0.002043603094233614	0.012175070110651826	-0.010539351021445218	1.365393274303654	0.11874727724853054
0.8120055115018379	0.9871885120285231	-0.0019045282478847062	0.012186753273594843	-0.009828490966835347	1.3666893387166261	0.11076138405534859
0.8121070000675518	0.9871875505924455	-0.0017657630619459528	0.012197589161333922	-0.009117877825476456	1.3678934065741404	0.10277332477344205
0.8122081805527599	0.98718666396012	-0.0016273019270332937	0.012207583854255645	-0.008407585516192672	1.3690057086851812	0.0947843089179947
0.8123090646132858	0.9871858515639679	-0.00148913883807476	0.012216743295802272	-0.007697685162238422	1.370026497561713	0.08679551180321986
0.8124096638239835	0.9871851128550458	-0.0013512677558801586	0.012225073261231154	-0.006988246919053105	1.37095604339633	0.07880809499449586
0.8125099896696101	0.9871844473030229	-0.0012136826248982863	0.012232579356875118	-0.0062793400486644375	1.371794633420406	0.07082320707803526
0.812610053611066	0.9871838543956879	-0.0010763772875436637	0.012239267024733227	-0.0055710324622270865	1.3725425718595625	0.0628419784438426
0.8127098670133763	0.9871833336394009	-0.0009393455880762194	0.012245141536459846	-0.0048633912404549146	1.3732001787068824	0.05486552708795918
0.8128094411901998	0.9871828845587449	-0.0008025813166867559	0.012250207996419652	-0.004156482332557231	1.3737677895114302	0.046894955168554686
0.8129087874793272	0.987182506696249	-0.0006660781108054653	0.012254471343971882	-0.0034503700335299483	1.3742457550858822	0.03893134306107265
0.8130079170262743	0.987182199613223	-0.0005298297574920001	0.012257936343260317	-0.0027451185378468243	1.3746344398174577	0.030975766837445164
0.8131068409326051	0.9871819628889223	-0.0003938299948250669	0.012260607591881004	-0.0020407909047025293	1.3749342220997989	0.023029286564173836
0.8132055705646627	0.9871817961201167	-0.00025807209231469997	0.012262489525036422	-0.0013374468756514432	1.375145494267104	0.015092921641204451
0.8133041165574494	0.9871816989227787	-0.0001225502255971882	0.012263586395802311	-0.0006351499902679386	1.3752686598525943	0.007167731065147145
0.8134024899216524	0.9871816709297068	0.000012742040732886703	0.01226390230132162	0.00006604027839636408	1.3753041360102831	-0.0007452753325127067
0.813500701399394	0.9871817117914577	0.00014781086242241585	0.012263441171679145	0.0007660639143923418	1.3752523517554114	-0.008645084897131282
0.8135989454853043	0.9871818214451922	0.00028291516066395166	0.012262203735475069	0.0014661714872684602	1.3751134067733821	-0.016545477104169988
0.8136973579333217	0.9871820002322818	0.0004182330089983109	0.0122601861927238	0.0021671939499377122	1.3748869224779448	-0.02445549382316443
0.8137959494660871	0.9871822485027953	0.0005537704392524474	0.01225738467881562	0.0028690697888059703	1.3745725437586607	-0.03237410239150144
0.813894730959102	0.9871825666242484	0.0006895336030714737	0.012253795166348837	0.0035717373197181406	1.3741699284171347	-0.04030026534720846
0.8139937134135448	0.9871829549819066	0.0008255287296595139	0.012249413462321328	0.004275134475399276	1.3736787473191585	-0.04823293805830821
0.8140929075546046	0.9871834139771015	0.000961761569255459	0.012244235227778764	0.004979195937024398	1.373098687068474	-0.05617103641497802
0.8141923246060062	0.9871839440305261	0.00109823845234196	0.012238255941328723	0.005683858621236601	1.3724294463942657	-0.06411349874628298
0.8142919754416988	0.9871845455784262	0.0012349651197578362	0.012231470942828539	0.0063890556452677	1.371670741524819	-0.07205921782436948
0.8143918713536181	0.98718521907666	0.0013719477718680435	0.01222387538835173	0.0070947217570153055	1.3708223016310699	-0.08000710212092277
0.8144920234751009	0.9871859649975124	0.0015091922723466347	0.012215464286934909	0.007800789239468722	1.3698838734244299	-0.08795602970652967
0.8145924431320346	0.987186783831949	0.0016467046249588819	0.012206232475990234	0.00850719038344944	1.3688552188980636	-0.0959048761671731
0.8146931417766751	0.9871876760895043	0.0017844908774746582	0.012196174623459857	0.009213857004454006	1.3677361160642372	-0.10385250921122363
0.8147941306282817	0.9871886422949712	0.0019225566252404004	0.012185285266053327	0.009920717916552774	1.3665263636973506	-0.11179776033821869
0.814895421106805	0.9871896829919845	0.0020609076001636938	0.012173558769803056	0.010627701977594432	1.3652257774261316	-0.11973945918300276
0.8149970247137104	0.9871907987421682	0.002199549502470753	0.012160989340686584	0.011334737244627944	1.3638341914051406	-0.12767642409019297
0.8150989528444716	0.9871919901229438	0.0023384877402588275	0.012147571050345201	0.01204174967163922	1.3623514616389005	-0.13560744759738927
0.8152012170816566	0.9871932577306612	0.002477727824786647	0.012133297801890389	0.012748665152539862	1.3607774626674716	-0.14353131947564474
0.8153038289548664	0.9871946021777889	0.0026172750384863084	0.012118163362664561	0.013455407859153728	1.3591120916526611	-0.15144680819334003
0.8154067998795276	0.9871960240916087	0.002757134348127757	0.012102161380054688	0.014161899842517821	1.3573552705522889	-0.15935265661031914
0.815510141705125	0.987197524121704	0.0028973111449568626	0.012085285298409982	0.014868064804899377	1.3555069374404367	-0.167247624318617
0.8156138658892602	0.9871991029283594	0.003037810118696229	0.012067528490805716	0.015573822450086776	1.3535670613956425	-0.17513042457006356
0.8157179840454498	0.9872007611898157	0.0031786359978068913	0.012048884178628826	0.016279092266584347	1.351535634069044	-0.1829997667818066
0.8158225078501403	0.9872024996009524	0.0033197934187649625	0.012029345447695178	0.016983792905909758	1.3494126718500676	-0.19085434973057647
0.8159274487696418	0.9872043188683823	0.0034612865538974002	0.012008905304682875	0.017687840375134493	1.3471982223516876	-0.19869284160475031
0.816032818451213	0.9872062197165987	0.003603119636268983	0.011987556609364106	0.018391150710428038	1.3448923573735831	-0.20651391001175837
0.816138628456984	0.9872082028832169	0.0037452965971479595	0.011965292129432151	0.019093638222261795	1.3424951791588926	-0.21431620263469503
0.8162448902759618	0.9872102691185907	0.003887821079986923	0.011942104546157026	0.019795215631337373	1.340006821250587	-0.2220983490047881
0.8163516153810669	0.9872124191863955	0.004030696514725042	0.011917986449215295	0.020495794501638586	1.3374274481543589	-0.22985896557047947
0.8164588153284045	0.9872146538653394	0.004173926247814672	0.011892930318916608	0.021195285939458235	1.334757253646039	-0.2375966636849278
0.8165665015435344	0.987216973944431	0.004317513253883959	0.011866928580708733	0.02189359924851554	1.3319964667550142	-0.2453100349812038
0.8166746852071305	0.9872193802195903	0.004461459983220308	0.011839973644518857	0.02259064127936946	1.3291453559891284	-0.25299764454749446
0.816783377827693	0.9872218735057778	0.004605769122803333	0.01181205777029783	0.023286320196646493	1.326204215151672	-0.26065807280291337
0.8168925904534642	0.9872244546188755	0.00475044254686674	0.011783173272399314	0.023980540481347533	1.3231733849471843	-0.26828986071377087
0.8170023344245863	0.9872271243922833	0.004895482315162153	0.011753312335175225	0.02467320783222118	1.3200532334856354	-0.27589156412086774
0.8171126207009646	0.9872298836605141	0.0050408897819732125	0.011722467197988657	0.025364224976649006	1.3168441755874847	-0.2834617080343577
0.8172234603865828	0.987232733271169	0.00518666628982619	0.011690630022647116	0.02605349508328799	1.3135466587274076	-0.2909988244874907
0.8173348642884	0.987235674073266	0.005332812588395451	0.011657793025262257	0.02674091909676224	1.310161176505018	-0.2985014237276358
0.8174468431810324	0.9872387069231046	0.005479329184845967	0.011623948412029857	0.027426397506694972	1.3066882616232325	-0.3059680140170518
0.8175594077851805	0.9872418326831758	0.005626216316080535	0.011589088392781432	0.028109830312354797	1.3031284869295912	-0.31339710163635104
0.8176725685966372	0.9872450522166817	0.005773473727528793	0.011553205243414117	0.028791116100647496	1.299482471327995	-0.32078718130420963
0.8177863361913166	0.9872483663953875	0.005921101072833313	0.011516291219628565	0.02947015400898335	1.2957508704584653	-0.3281367579399887
0.8179007208118866	0.9872517760870625	0.0060690973789101765	0.011478338698124141	0.03014684136443981	1.2919343904134142	-0.335444321527215
0.8180157328374352	0.9872552821684629	0.0062174616581523135	0.011439340033215874	0.03082107660978796	1.2880337725682125	-0.3427083792418244
0.8181313821374224	0.987258885505084	0.006366192077379522	0.011399287783273744	0.03149275563075226	1.2840498155141062	-0.3499274163209542
0.8182476788370302	0.9872625869737087	0.0065152869491342	0.011358174461002936	0.03216177637778085	1.279983349225714	-0.35709994634825926
0.8183646326834193	0.9872663874421106	0.006664743919723656	0.011315992760174903	0.03282803530442924	1.2758352567390463	-0.3642244734202844
0.8184822534359808	0.9872702877805214	0.006814560475324866	0.01127273542916922	0.03349142976589895	1.271606460580684	-0.37129951840276765
0.8186005506036138	0.9872742888523662	0.006964733611114124	0.011228395374742928	0.03415185665954288	1.2672979318902746	-0.37832360488708056
0.8187195336315248	0.9872783915196144	0.007115260075167252	0.011182965603510177	0.03480921362683298	1.2629106835038035	-0.3852952725335434
0.8188392117233912	0.9872825966359499	0.00726613614893278	0.011136439298384048	0.03546339820817861	1.2584457761099466	-0.39221306860254446
0.8189595941696077	0.9872869050575337	0.0074173580673527984	0.011088809700212195	0.03611430978168661	1.2539043055659405	-0.3990755689700204
0.8190806899253572	0.9872913176274832	0.007568921493121436	0.0110400702801672	0.03676184739511315	1.249287418061416	-0.4058813556898183
0.8192025079639655	0.9872958351877247	0.007720821967770249	0.010990214609258968	0.037405911823717164	1.2445962961900705	-0.41262903920185107
0.8193250570528522	0.9873004585702615	0.007873054637262254	0.010939236455350203	0.03804640449882137	1.2398321666639232	-0.41931724751939287
0.8194483458409908	0.9873051885996451	0.008025614368894565	0.010887129756263344	0.03868322811546224	1.2349962961583132	-0.4259446330954321
0.8195723830091463	0.9873100260982671	0.00817849594316904	0.01083388856194769	0.03931628752434783	1.2300899843832984	-0.43250988251846745
0.8196971770281035	0.9873149718765767	0.008331693761140345	0.010779507142607647	0.0399454886008922	1.2251145724822756	-0.43901170515348253
0.8198227363484473	0.9873200267399078	0.008485202085651967	0.010723979913798684	0.0405707393365082	1.2200714344095023	-0.44544884488080105
0.8199490693352088	0.9873251914855287	0.008639014967062512	0.010667301469165306	0.04119194960913906	1.2149619782489236	-0.4518200780724278
0.8200761841887445	0.9873304668988849	0.00879312615442481	0.010609466621761493	0.041809030908016756	1.2097876481436718	-0.4581242111585707
0.8202040892570609	0.9873358537661757	0.008947529480803063	0.010550470266292305	0.042421897947663656	1.2045499101979698	-0.46436009745072854
0.8203327927671056	0.9873413528630899	0.009102218542048691	0.010490307502837755	0.04303046743036193	1.1992502618769572	-0.4705266247277005
0.8204623029207304	0.9873469649584827	0.00925718681949072	0.010428973596563456	0.04363465859546313	1.1938902266060483	-0.476622721119175
0.820592627940677	0.9873526908162077	0.009412427740241792	0.010366463957769896	0.04423439349924236	1.1884713502853685	-0.48264735814394355
0.8207237759715477	0.9873585311906248	0.009567934564475541	0.010302774190940094	0.04482959661883767	1.1829952037924738	-0.48859954692142166
0.8208557553639317	0.987364486839172	0.009723700727129081	0.01023789995765498	0.04542019619136886	1.1774633694695715	-0.49447835171459553
0.8209885744079501	0.9873705585106225	0.009879719524927779	0.010171837104788606	0.04600612302840301	1.171877450536408	-0.500282878132942
0.8211222414741185	0.9873767469513867	0.010035984287279393	0.010104581595802428	0.046587311184961996	1.1662390635228919	-0.5060122798930665
0.8212567650615535	0.9873830529079463	0.01019248843485795	0.010036129484422632	0.04716369817584538	1.1605498345139509	-0.5116657609403689
0.8213921537094017	0.9873894771229317	0.010349225378490562	0.00996647695736649	0.04773522459566352	1.154811401185639	-0.5172425716801827
0.821528416119734	0.9873960203411132	0.010506188663978604	0.00989562026942363	0.048301834640324594	1.149025405919418	-0.5227420140285374
0.8216655610612839	0.9874026833051062	0.010663371862018984	0.009823555790167764	0.048863475686708784	1.1431934982115683	-0.5281634372092462
0.821803597570936	0.9874094667654684	0.010820768800011557	0.009750279894927476	0.049420099095537504	1.137317324465715	-0.5335062453661114
0.8219425347440821	0.9874163714709241	0.010978373321472513	0.009675789070818046	0.04997165931490928	1.1313985352978855	-0.5387698887118824
0.8220823819044253	0.9874233981770598	0.011136179479783693	0.009600079823053683	0.05051811452941837	1.1254387767498928	-0.5439538695628502
0.8222231485693103	0.9874305476451368	0.011294181496857273	0.009523148688246906	0.05105942646203496	1.1194396902469168	-0.5490577401571008
0.8223648444949753	0.987437820644907	0.01145237381186777	0.009444992204597383	0.05159556048548859	1.113402909210372	-0.5540811033958216
0.8225074795857691	0.9874452179504766	0.01161075097755355	0.009365606956876778	0.05212648521167304	1.1073300615265222	-0.5590236086641178
0.8226510640325865	0.9874527403479417	0.011769307812098033	0.009284989494962223	0.0526521729438021	1.1012227623121682	-0.563884955716364
0.8227956082365682	0.9874603886320364	0.011928039310647919	0.009203136370557818	0.05317259930874316	1.095082615895692	-0.5686648908514194
0.8229411228415622	0.987468163608368	0.012086940677913422	0.009120044113928411	0.05368774329678555	1.0889112132326488	-0.5733632068891619
0.823087618859554	0.9874760661007829	0.012246007460090686	0.009035709156131843	0.05419758760854227	1.082710125469193	-0.5779797458629123
0.8232351074854357	0.9874840969421063	0.012405235337541305	0.008950127928977989	0.054702117902176516	1.0764809107537794	-0.5825143916830849
0.8233836002226828	0.9874922569814677	0.012564620256987567	0.008863296787777919	0.05520132314159803	1.0702251079335408	-0.5869670728437915
0.8235331088524783	0.9875005470832725	0.01272415839231918	0.00877521202348001	0.05569519538668194	1.0639442369661471	-0.5913377600270583
0.8236836454022337	0.9875089681260312	0.012883846105797313	0.008685869876226465	0.05618372959193792	1.0576397994079934	-0.5956264638251857
0.8238352222904017	0.9875175210110722	0.013043680095685774	0.008595266444186619	0.05666692397266671	1.0513132715986073	-0.5998332374277519
0.8239878521376767	0.9875262066525929	0.013203657189664058	0.008503397790486816	0.05714477928650067	1.044966111891488	-0.6039581697814586
0.8241415478363809	0.9875350259820267	0.013363774413484065	0.008410259898112551	0.05761729896619588	1.0385997571048686	-0.608001386278725
0.8242963227262248	0.9875439799587732	0.01352402916671279	0.008315848558204324	0.0580844895471907	1.0322156147203791	-0.611963051835334
0.8244521903813381	0.9875530695586425	0.013684418992896982	0.00822015949388018	0.058546359896464395	1.025815071267126	-0.6158433637001299
0.8246091645844558	0.9875622957727292	0.013844941548611994	0.008123188373382306	0.05900292105245327	1.0193994929056502	-0.619642549644887
0.8247672595349458	0.9875716596201072	0.014005594810346828	0.008024930678206945	0.05945418673509306	1.0129702165444652	-0.6233608716895348
0.8249264896931131	0.987581162139284	0.014166376907225511	0.007925381794892284	0.05990017278083294	1.0065285559466801	-0.6269986208117325
0.825086869794134	0.9875908043894531	0.01432728612934643	0.007824537003561107	0.060340897091007276	1.0000758008907173	-0.6305561160185905
0.825248414827842	0.9876005874496929	0.014488320901634674	0.00772239148802664	0.060776379485934534	0.9936132177596683	-0.634033702658943
0.8254111402326529	0.9876105124312055	0.0146494799698552	0.007618940210027607	0.06120664212745854	0.9871420416580854	-0.6374317552391764
0.8255750615880146	0.9876205804591298	0.01481076208730736	0.007514178101112718	0.06163170859620804	0.9806634886172356	-0.6407506695307253
0.8257401947209347	0.9876307926792469	0.014972166116860721	0.007408099994256862	0.06205160410711848	0.9741787511811529	-0.6439908638701962
0.8259065559358753	0.9876411502726519	0.015133691248248036	0.007300700473668061	0.062466355998399635	0.9676889893894378	-0.6471527823830823
0.8260741616168201	0.9876516544315037	0.015295336602956473	0.007191974128748116	0.06287599263569103	0.9611953464062107	-0.650236886037545
0.8262430285239255	0.9876623063777339	0.01545710151776362	0.007081915361934557	0.06328054408220687	0.9546989369195125	-0.6532436573295268
0.8264131736214314	0.9876731073526176	0.015618985372288327	0.006970518498870296	0.06368004159505436	0.9482008538927267	-0.6561735959979679
0.8265846142401864	0.9876840586273566	0.015780987738392916	0.006857777681307801	0.06407451793493035	0.9417021624227736	-0.6590272208479934
0.8267573679163351	0.9876951614931593	0.01594310822043882	0.0067436869717265825	0.06446400690957055	0.9352039060406792	-0.6618050659299665
0.8269314524011563	0.9877064172620262	0.016105346460828056	0.006628240347121694	0.06484854333827093	0.9287071063953739	-0.6645076799049932
0.8271068856595156	0.9877178272668096	0.016267702134714734	0.006511431700330345	0.06522816299077487	0.9222127633942502	-0.6671356252307642
0.8272836860236845	0.9877293928714524	0.016430175087102598	0.00639325473744201	0.06560290285396368	0.9157218496794713	-0.6696894795768448
0.8274618719792111	0.9877411154572885	0.01659276512946216	0.006273703120343433	0.06597280060416572	0.9092353187466189	-0.6721698317546989
0.8276414623277211	0.9877529964338578	0.016755472185021856	0.006152770358353259	0.0663378948955672	0.9027540991389936	-0.6745772833041239
0.8278224759852798	0.9877650372257653	0.01691829610115243	0.006030449944296308	0.06669822489065538	0.8962791019430818	-0.6769124449926021
0.8280049321832046	0.9877772392860801	0.017081236827758257	0.005906735220179677	0.06705383061923599	0.8898112137098632	-0.6791759388380206
0.8281888503801914	0.9877896040907	0.01724429433292922	0.005781619436907936	0.0674047527439875	0.8833512998692467	-0.6813683961865851
0.8283742503236649	0.9878021331426293	0.01740746865292977	0.005655095713312942	0.06775103262530431	0.8769002028186118	-0.6834904577471878
0.8285611518411581	0.9878148279579922	0.017570759704891185	0.005527157179595986	0.06809271188499569	0.8704587494034648	-0.6855427705758753
0.8287495750513525	0.9878276900803309	0.017734167470235294	0.005397796834876231	0.06842983276327247	0.8640277437372643	-0.6875259899780474
0.8289395403237761	0.9878407210780451	0.017897691954468588	0.005267007575531147	0.06876243799241946	0.8576079689027869	-0.6894407783741815
0.8291310681292261	0.9878539225341916	0.01806133305559613	0.0051347822996710086	0.06909057049644832	0.8512001922185015	-0.6912878032698764
0.8293241792516907	0.9878672960610784	0.018225090743754186	0.005001113762766401	0.06941427372473805	0.8448051582961053	-0.6930677388846609
0.8295188947699238	0.9878808432992048	0.018388965039651452	0.004865994591085765	0.06973359156649767	0.8384235900463775	-0.6947812652791262
0.8297152357555736	0.9878945658962996	0.018552955757967646	0.004729417492869543	0.07004856782168811	0.8320561987975199	-0.6964290652366865
0.8299132236735316	0.9879084655351951	0.018717062842177876	0.00459137498234456	0.0703592468266711	0.8257036713833723	-0.698011827363438
0.8301128801645156	0.9879225439187904	0.01888128617800392	0.004451859532072003	0.0706656730594516	0.8193666775641032	-0.6995302436709199
0.8303142270610512	0.9879368027711707	0.01904562560499254	0.004310863563803829	0.07096789113794381	0.8130458697128771	-0.7009850093328104
0.8305172864089755	0.9879512438391447	0.019210080932011795	0.004168379435333389	0.07126594582393467	0.8067418823670672	-0.7023768224544161
0.8307220804506161	0.987965868891076	0.019374651921329197	0.004024399454163501	0.07155988196945223	0.8004553329957401	-0.7037063835669215
0.8309286317665353	0.9879806797270739	0.019539338399328275	0.003878915779555037	0.07184974468747966	0.7941868179486425	-0.7049743961181277
0.8311369629802764	0.9879956781579018	0.019704140017653828	0.0037319206321671074	0.07213557890440664	0.7879369217363346	-0.7061815642283443
0.8313470970528672	0.9880108660260829	0.019869056486521878	0.0035834060887216393	0.07241742975067898	0.7817062083088122	-0.7073285941863012
0.8315590571810343	0.9880262451986966	0.020034087489759607	0.00343336415535869	0.07269534238452406	0.7754952244934518	-0.7084161933964304
0.8317728667960725	0.9880418175673414	0.020199232681171197	0.0032817867703469118	0.07296936196317959	0.7693045003227356	-0.7094450700162829
0.8319885494682729	0.9880575850411738	0.02036449160895425	0.003128665873935461	0.07323953349852522	0.7631345520439804	-0.7104159322010662
0.8322061291531689	0.988073549564917	0.020529863902473793	0.0029739932356219797	0.07350590214363777	0.7569858753284606	-0.7113294889189714
0.8324256298964541	0.9880897130973256	0.020695349043570906	0.0028177606656348514	0.07376851279868789	0.750858954007898	-0.7121864483050353
0.8326470761302598	0.9881060776329567	0.020860946589225163	0.002659959806361664	0.07402741045038144	0.7447542519957417	-0.712987518603796
0.8328704924642938	0.9881226451868748	0.021026656010303325	0.002500582282894694	0.07428263989377464	0.7386722194845114	-0.7137334070023117
0.8330959037919939	0.9881394178025106	0.02119247676881419	0.002339619629540389	0.0745342458363466	0.7326132902949977	-0.7144248197533265
0.8333233352635143	0.9881563975497177	0.0213584082946201	0.0021770633111227403	0.07478227284283971	0.7265778829524187	-0.7150624617827434
0.8335528122779217	0.9881735865242253	0.02152444997705877	0.0020129047306939353	0.07502676530565647	0.7205664012034707	-0.7156470364020785
0.833784360572991	0.9881909868544212	0.0216906012266716	0.0018471351674065979	0.0752677675178415	0.7145792320066212	-0.7161792452587422
0.8340180060898873	0.9882086006912623	0.021856861374279602	0.0016797458754841679	0.07550532350795235	0.7086167494070896	-0.716659787734135
0.8342537751076811	0.988226430218423	0.022023229764600243	0.001510727990136787	0.07573947716031722	0.7026793113831726	-0.7170893610115562
0.8344916941699608	0.9882444776468352	0.022189705700293758	0.0013400725823210368	0.07597027211806395	0.6967672620902242	-0.7174686596613598
0.8347317903312601	0.9882627452334884	0.022356288609667197	0.0011677704841666157	0.07619775199693074	0.6908809261639222	-0.7177983757464805
0.8349740906837289	0.9882812352455533	0.022522977712749793	0.000993812630854784	0.07642195990944342	0.685020620795433	-0.718079197869022
0.8352186227695174	0.9882999499917451	0.022689772305679746	0.0008181897671416581	0.07664293884347852	0.6791866458775649	-0.7183118115854634
0.8354654143951286	0.9883188918082675	0.022856671628012106	0.000640892582962498	0.07686073146667219	0.6733792889328457	-0.7184968989304474
0.8357144938108418	0.9883380630726444	0.023023674980342437	0.000461911586984219	0.07707538026660542	0.6675988212567464	-0.7186351383497256
0.8359658894801523	0.9883574661860886	0.023190781564469326	0.00028123727473961424	0.07728692732921812	0.661845503717675	-0.7187272043300865
0.836219630340827	0.9883771035936689	0.023357990654190808	0.00009885994359659875	0.07749541454538177	0.6561195810887943	-0.7187737673492411
0.8364757456786135	0.9883969777747018	0.023525301505292924	-0.00008523021388750493	0.07770088348067203	0.6504212854276953	-0.7187754935876611
0.8367342650770709	0.9884170912389064	0.023692713319080044	-0.0002710430712127665	0.07790337532022353	0.6447508375472134	-0.718733044774725
0.8369952189312498	0.9884374465665321	0.023860225568075006	-0.00045858893436294976	0.07810293124622336	0.6391084362793001	-0.7186470778663729
0.8372586377090836	0.9884580463510343	0.024027837511187984	-0.0006478780080250461	0.07829959183707473	0.6334942751788699	-0.7185182449581174
0.8375245520326973	0.9884788932052235	0.024195548248779647	-0.0008389204512117622	0.07849339713850105	0.6279085407477387	-0.7183471933304594
0.8377929932664196	0.9884999898073836	0.0243633570903523	-0.0010317267967951426	0.07868438708172062	0.6223514003948251	-0.71813456497378
0.8380639927969944	0.9885213388449062	0.024531263096079076	-0.0012263074313818472	0.07887260094482472	0.6168230179374504	-0.7178809969265986
0.8383375827660974	0.9885429430719196	0.024699265530189418	-0.0014226731183386208	0.07905807786076405	0.6113235388149733	-0.7175871205835253
0.8386137954865511	0.9885648052634234	0.024867363492789216	-0.0016208345753943997	0.07924085639331169	0.605853102477929	-0.7172535620874568
0.8388926639538545	0.9885869282557621	0.025035556228661694	-0.0018208028384903805	0.07942097486977423	0.6004118325163869	-0.7168809416703488
0.839174221464141	0.9886093149165186	0.025203842887808275	-0.0020225889842321416	0.07959847110993441	0.5949998447207088	-0.7164698739748984
0.8394585017139118	0.9886319681524217	0.025372222582639138	-0.002226204198121456	0.07977338248451903	0.589617245409923	-0.7160209678861339
0.8397455390360248	0.9886548909282469	0.025540694521648873	-0.0024316599400056624	0.0799457460460756	0.584264127400775	-0.7155348260606249
0.8400353680939184	0.9886780862425474	0.025709257822026033	-0.0026389677213779616	0.08011559832677936	0.5789405762379208	-0.7150120453185812
0.8403280241501303	0.9887015571491695	0.02587791166164246	-0.002848139293845561	0.08028297548822809	0.5736466655849701	-0.7144532161239856
0.8406235428311406	0.9887253067385103	0.02604665513636868	-0.003059186477093964	0.08044791317191603	0.5683824619530837	-0.7138589229456245
0.8409219603890649	0.9887493381585839	0.026215487404780108	-0.0032721213419749768	0.08061044663741014	0.5631480203794418	-0.7132297437011099
0.8412233135823217	0.9887736546055595	0.026384407612199772	-0.0034869561210438484	0.08077061068046754	0.5579433870479049	-0.71256624991782
0.8415276395259361	0.988798259311716	0.02655341480187571	-0.0037037030978462728	0.08092843954627141	0.5527686022117282	-0.7118690070464104
0.8418349761014647	0.9888231555786231	0.02672250813740124	-0.0039223748947639445	0.0810839671345232	0.547623693570828	-0.7111385735072678
0.8421453615807061	0.9888483467468265	0.02689168668611562	-0.004142984200485938	0.08123722679147827	0.5425086831339074	-0.7103755015062171
0.8424588347598811	0.9888738362067213	0.02706094948859707	-0.00436554386131182	0.08138825137363372	0.5374235852604324	-0.7095803367322481
0.8427754351750848	0.988899627416166	0.02723029566745265	-0.004590067029392941	0.08153707334013269	0.5323684036103546	-0.7087536177838215
0.8430952027587262	0.9889257238726162	0.027399724234981104	-0.004816566914087104	0.08168372457813983	0.5273431371181294	-0.707895877033036
0.8434181779385636	0.988952129121161	0.027569234142574804	-0.005045056847910864	0.08182823644821204	0.5223477786422835	-0.7070076404133695
0.8437444019832248	0.988978846782844	0.027738824454796158	-0.0052755505259994544	0.08197063992973312	0.5173823100301843	-0.7060894264695204
0.8440739166092761	0.9890058805226332	0.027908494134944613	-0.005508061722859391	0.08211096543444858	0.5124467086425898	-0.7051417474343388
0.8444067641634851	0.9890332340643556	0.028078242134415777	-0.00574260441627866	0.08224924288207311	0.5075409448798723	-0.704165108756223
0.8447429875999415	0.9890609111888754	0.028248067373724685	-0.0059791927658916525	0.08238550168306226	0.5026649829069457	-0.7031600091880928
0.845082630479929	0.9890889157341185	0.028417968735712933	-0.006217841107787081	0.08251977073250226	0.49781878100710647	-0.7021269408227784
0.845425736961583	0.9891172515942438	0.02858794505390352	-0.006458563941897353	0.08265207840086831	0.49300229206212626	-0.7010663891676969
0.8457723519703765	0.9891459227337653	0.028757995189613812	-0.006701376045979207	0.08278245259323869	0.48821546152598966	-0.6999788326576377
0.8461225209973048	0.9891749331709278	0.028928117924379496	-0.006946292328221337	0.08291092066487099	0.4834582306289813	-0.6988647433219496
0.8464762901860396	0.9892042869849105	0.02909831199668532	-0.007193327882748134	0.08303750945084053	0.47873053546336053	-0.6977245865748007
0.8468337063292855	0.9892339883155364	0.029268576093347737	-0.007442497981244772	0.08316224526023679	0.47403230735414975	-0.6965588212866869
0.8471948170167702	0.9892640413755974	0.029438908912358237	-0.00769381816999962	0.0832851539221651	0.46936347126524164	-0.6953678993597592
0.8475596705061328	0.989294450440163	0.02960930909301161	-0.007947304173469207	0.08340626073411123	0.46472394787278093	-0.6941522662068302
0.8479283155990338	0.9893252198362195	0.029779775152253118	-0.00820297180232904	0.08352559041925939	0.460113655391124	-0.6929123612457937
0.8483008019672426	0.9893563539698482	0.029950305629593367	-0.008460837173647083	0.08364316723052666	0.45553250574286824	-0.6916486168863839
0.8486771799367664	0.9893878573082283	0.030120898978831107	-0.008720916554398005	0.08375901487484767	0.4509804076167258	-0.6903614593260261
0.8490575005426665	0.9894197343841794	0.03029155358675051	-0.008983226393087997	0.08387315652852717	0.44645726605133756	-0.6890513084507354
0.8494418157002726	0.989451989810507	0.030462267841952335	-0.009247783430966643	0.08398561488417434	0.44196298072135237	-0.68771857732606
0.8498301779342522	0.9894846282572664	0.030633040005849214	-0.009514604508336348	0.08409641206614445	0.43749744944975055	-0.6863636732177226
0.8502226406481331	0.9895176544743435	0.030803868325181703	-0.009783706743213392	0.08420556970678468	0.43306056532880827	-0.6849869967487728
0.8506192579713554	0.9895510732785796	0.03097475095645184	-0.0100551074189358	0.08431310889856723	0.4286522187931246	-0.6835889425224027
0.8510200847785485	0.9895848895553232	0.03114568596769761	-0.01032882399048167	0.08441905019814691	0.4242722976356192	-0.6821698991534315
0.8514251766684299	0.989619108256568	0.03131667132299062	-0.010604874063109082	0.0845234136197593	0.41992068746153177	-0.6807302494436943
0.8518345901676305	0.9896537344181013	0.03148770496114729	-0.010883275523940259	0.08462621868557979	0.41559726975096517	-0.6792703697572696
0.8522483828637805	0.9896887731707701	0.031658784840266144	-0.011164046623772286	0.08472748445158855	0.41130192085525286	-0.67779062963819
0.852666612686117	0.9897242296794965	0.03182990863212652	-0.011447205481095098	0.08482722932853227	0.40703451973749766	-0.6762913944861509
0.8530893387893815	0.9897601092180104	0.032001074080991475	-0.01173277067441435	0.08492547129762766	0.40279493900039454	-0.6747730225035844
0.8535166210460458	0.9897964171257684	0.03217227878538119	-0.012020760889604716	0.0850222277833898	0.39858305042249087	-0.6732358666172362
0.8539485201614476	0.9898331588175795	0.03234352023863759	-0.012311194990258185	0.08511751568083019	0.3943987239706104	-0.6716802741758288
0.854385097789198	0.9898703397933071	0.03251479586687624	-0.01260409208713241	0.08521135137895318	0.3902418269146642	-0.6701065866437199
0.8548264164085815	0.9899079656273171	0.03268610297237921	-0.012899471447364958	0.08530375073158973	0.3861122252498753	-0.6685151401528532
0.8552725395639302	0.9899460419887529	0.03285743881852339	-0.013197352646225001	0.08539472910554688	0.3820097816843418	-0.666906264751485
0.8557235315698691	0.9899845746162643	0.03302880050717617	-0.013497755361172559	0.08548430131676554	0.37793435862636027	-0.6652802855800626
0.8561794577923154	0.9900235693418297	0.03320018507879672	-0.013800699550847126	0.08557248168610242	0.3738858158086343	-0.6636375219720287
0.8566403843273268	0.9900630320631304	0.0333715893831984	-0.014106205232658315	0.08565928397483236	0.3698640133701444	-0.6619782887254988
0.8571063785583218	0.9901029687910571	0.03354301027964292	-0.014414292843540953	0.08574472148907371	0.3658688071644233	-0.6603028942118677
0.8575775085947712	0.9901433856014816	0.03371444441900256	-0.014724982858406913	0.08582880697114885	0.3619000538975543	-0.6586116425131836
0.8580538436286974	0.9901842886655757	0.03388588836808509	-0.015038296017156033	0.08591155266494535	0.35795760821918565	-0.6569048322554488
0.8585354538547663	0.9902256842427621	0.034057338571198276	-0.015354253262111678	0.08599297029857612	0.3540413236335608	-0.6551827570139052
0.8590224105249551	0.9902675786851898	0.03422879136096011	-0.015672875764183414	0.08607307109149553	0.3501510522601662	-0.6534457052356962
0.8595147859754257	0.9903099784398205	0.03440024295843909	-0.015994184930319826	0.08615186575608696	0.3462866448427853	-0.651693960264102
0.8600126533129824	0.9903528900211539	0.03457168935634057	-0.01631820218940276	0.08622936444665218	0.3424479533673594	-0.64992780157023
0.8605160870565124	0.990396320066207	0.03474312653300159	-0.016644949400429702	0.08630557685928392	0.33863482624184665	-0.648147502591381
0.8610251625903094	0.9904402752871366	0.03491455025409093	-0.016974448485886955	0.0863805121432706	0.33484711274439827	-0.6463533327927167
0.8615399565066767	0.9904847625004731	0.035085956181437485	-0.01730672164414373	0.08645417895201064	0.3310846605769386	-0.6445455565721792
0.8620605463815829	0.9905297886074289	0.035257339788734965	-0.01764179119373777	0.0865265854080288	0.3273473177106147	-0.642724434169701
0.8625870110588094	0.9905753606181203	0.03542869644708205	-0.017979679745978822	0.08659773914138459	0.3236349304907973	-0.6408902207890549
0.8631194305270006	0.9906214856406049	0.03560002137416923	-0.018320410114259163	0.08666764726901498	0.31994734473963504	-0.6390431671521976
0.8636578858585496	0.9906681708752046	0.035771309606010014	-0.018664005264094924	0.08673631638503213	0.3162844063342998	-0.6371835198288842
0.8642024594870849	0.9907154236381708	0.035942556076101695	-0.019010488478956485	0.08680375259393383	0.31264595948635393	-0.6353115203975834
0.8647532348849728	0.9907632513333148	0.03611375550336143	-0.019359883142917013	0.08686996146695644	0.3090318491096001	-0.6334274066797277
0.8653102965739187	0.9908116614524406	0.03628490238905288	-0.01971221273728563	0.08693494804395316	0.3054419208172931	-0.631531412809054
0.8658737306229992	0.9908606616181632	0.03645599116081025	-0.02006750114403434	0.0869987168894627	0.301876017861638	-0.6296237676530777
0.8664436241415335	0.990910259539378	0.03662701600638333	-0.020425772312561572	0.08706127203011492	0.2983339845932097	-0.6277046966624023
0.8670200658833277	0.9909604630633342	0.03679797104609106	-0.02078705062773408	0.08712261701911604	0.29481566283992433	-0.625774419951471
0.8676031454030854	0.991011280101675	0.036968850070986665	-0.021151360367708677	0.0871827548419958	0.29132089727394356	-0.6238331552526297
0.8681929537697419	0.9910627186919704	0.037139646747127095	-0.021518726139784516	0.08724168799217474	0.28784953113339506	-0.621881115632329
0.8687895834219888	0.9911147869845867	0.03731035456119467	-0.021889172776152186	0.0872994184512568	0.2844014073087315	-0.6199185101020226
0.8693931281349485	0.9911674932391824	0.03748096680063572	-0.022262725299997087	0.0873559476826406	0.2809763686966166	-0.6179455438478508
0.8700036831838464	0.9912208458383772	0.03765147658942073	-0.022639409013325743	0.08741127664355243	0.27757425743265024	-0.615962417816143
0.8706213449803885	0.9912748532553198	0.03782187677614858	-0.023019249259087514	0.0874654057489547	0.2741949170694388	-0.6139693300132045
0.8712462113529038	0.9913295240774437	0.03799216000412332	-0.02340227158160053	0.08751833489571811	0.2708381910980095	-0.6119664746993078
0.8718783819054207	0.99138486703719	0.03816231879710647	-0.023788501931770942	0.08757006348836573	0.2675039212139341	-0.6099540413654537
0.8725179575095298	0.9914408909668152	0.038332345409077054	-0.024177966340741038	0.08762059039170732	0.264191950226143	-0.607932216487293
0.8731650402532061	0.9914976047930648	0.03850223180361056	-0.02457069087654662	0.08766991392654418	0.26090212235864463	-0.6059011837796836
0.8738197339952397	0.9915550175849182	0.03867196979047929	-0.024966701967124243	0.08771803190997547	0.2576342805218319	-0.603861122560386
0.8744821443245955	0.9916131385492262	0.03884155100024592	-0.025366026358409656	0.08776494164554353	0.2543882667681088	-0.6018122080203412
0.8751523780577427	0.9916719769857189	0.0390109667439443	-0.025768690795791003	0.08781063988351882	0.2511639249102386	-0.59975461289923
0.8758305434945853	0.9917315423084774	0.03918020807084899	-0.02617472216516761	0.08785512283806791	0.2479610993106104	-0.5976885067855278
0.876516750769545	0.9917918440757971	0.039349265844808426	-0.02658414768753264	0.08789838620642565	0.24477963336093583	-0.5956140551622129
0.8772111117552398	0.9918528919807486	0.039518130706053624	-0.026996994843624025	0.08794042515646174	0.24161937014745685	-0.5935314198357848
0.8779137395236302	0.9919146958027268	0.03968679292962544	-0.02741329103801663	0.08798123429085529	0.23848015501058223	-0.5914407606601831
0.8786247491707213	0.9919772654788428	0.03985524261511441	-0.027833064073580185	0.08802080769358049	0.2353618319026872	-0.5893422331716124
0.8793442574728265	0.9920406110725681	0.040023469589813815	-0.028256341929411975	0.08805913890376874	0.23226424512352611	-0.5872359897451016
0.8800723827437031	0.9921047427599406	0.040191463364633764	-0.028683152660616353	0.08809622090478221	0.22918724003397165	-0.5851221801173706
0.8808092451848502	0.9921696708591471	0.0403592132044183	-0.029113524587411524	0.08813204613886559	0.2261306616661065	-0.5830009504715009
0.8815549666583375	0.9922354058092121	0.04052670806326519	-0.029547486144341183	0.08816660649105225	0.22309435581477793	-0.5808724442103919
0.8823096710876005	0.9923019582039664	0.04069393666247224	-0.029985066095800598	0.08819989330338482	0.22007816752740597	-0.5787368009239379
0.8830734838037309	0.9923693387329938	0.040860887332603714	-0.03042629313839498	0.08823189734098875	0.21708194385912824	-0.5765941583566562
0.8838465324038183	0.992437558255847	0.04102754819132085	-0.03087119638028246	0.08826260882538832	0.2141055305624801	-0.5744446500892633
0.8846289460844635	0.9925066277417287	0.041193906984170275	-0.03131980493680612	0.08829201740118481	0.21114877484662886	-0.5722884075267344
0.8854208563124817	0.9925765583270866	0.041359951215933735	-0.03177214829709086	0.08832011215755765	0.20821152292720466	-0.5701255581481885
0.8862223959870291	0.9926473612399753	0.041525667960729325	-0.03222825582512424	0.08834688159270337	0.2052936232854275	-0.5679562279164854
0.8870337005450425	0.9927190478959473	0.04169104408038393	-0.03268815737121855	0.08837231364782408	0.202394922695243	-0.5657805383720376
0.8878549069691885	0.9927916298086303	0.04185606600535894	-0.033151882686896644	0.08839639566837681	0.19951526997126537	-0.563598609433659
0.8886861544129312	0.9928651186430665	0.0420207198511604	-0.03361946176060432	0.08841911442016183	0.196654513798678	-0.5614105578113284
0.8895275841250664	0.9929395262071078	0.04218499138847223	-0.034090924753473625	0.08844045608102073	0.19381250314229018	-0.5592164973255033
0.890379339635321	0.9930148644658133	0.0423488660647518	-0.034566302081473974	0.0884604062395398	0.1909890867572548	-0.5570165385398772
0.8912415663254741	0.9930911455014145	0.04251232890736112	-0.035045624154170174	0.08847894987922578	0.18818411473721386	-0.5548107899816365
0.892114411845529	0.9931683815479311	0.04267536459087699	-0.03552892158611405	0.0884960713835839	0.18539743722195065	-0.5525993571632903
0.8929980260559712	0.993246584983796	0.042837957411150256	-0.03601622514187276	0.08851175452870397	0.18262890471736137	-0.5503823428447834
0.8938925609756748	0.9933257683248827	0.043000091261652766	-0.03650756568489527	0.08852598247682031	0.17987836836618876	-0.548159847268595
0.8947981711900579	0.9934059442581827	0.04316174969250487	-0.03700297437831873	0.08853873777672762	0.1771456788147492	-0.5459319672559985
0.8957150133086074	0.9934871255912372	0.04332291579730868	-0.037502482363433086	0.08855000234918084	0.17443068799582423	-0.5436987976623185
0.896643246299519	0.9935693252791064	0.04348357225976455	-0.0380061209203069	0.08855975748680814	0.17173324819362384	-0.5414604306437586
0.8975830314249701	0.9936525564158869	0.04364370132761509	-0.03851392140855922	0.08856798384750364	0.16905321233900625	-0.5392169559169345
0.8985345327259167	0.9937368322747924	0.04380328487936172	-0.039025915504052155	0.08857466145210557	0.1663904327503964	-0.5369684597122938
0.8994979164381433	0.9938221662534712	0.04396230430856226	-0.03954213485752987	0.08857976967255586	0.16374476292398613	-0.5347150262796849
0.9004733513273432	0.9939085719005991	0.04412074056580316	-0.040062611250454266	0.08858328722884556	0.16111605667708392	-0.5324567371881124
0.9014610084993836	0.993996062895873	0.04427857411247216	-0.04058737646802115	0.08858519218218604	0.1585041687603837	-0.5301936718650498
0.9024610617626135	0.9940846530787841	0.0444357849638675	-0.04111646246615553	0.08858546192999654	0.1559089539848445	-0.5279259068584676
0.9034736879460391	0.9941743564733584	0.04459235272019293	-0.041649901510341106	0.08858407319762325	0.1533302665571387	-0.5256535152438349
0.9044990659743913	0.9942651872026402	0.04474825640558038	-0.04218772565943696	0.08858100203197	0.1507679625707552	-0.5233765688164264
0.905537377696722	0.9943571595583803	0.0449034745815622	-0.04272996717583628	0.08857622379487574	0.14822189796534138	-0.5210951363159481
0.9065888076036531	0.9944502879721341	0.04505798528622585	-0.043276658347670985	0.08856971315648506	0.1456919293586386	-0.5188092841654088
0.9076535432218991	0.9945445870462053	0.04521176607497176	-0.0438278316646578	0.08856144408578707	0.14317791320588868	-0.5165190757162482
0.9087317748528834	0.9946400715263394	0.0453647939633755	-0.04438351965117869	0.08855138984432946	0.14067970655985554	-0.5142245719308222
0.9098236953285982	0.9947367562758015	0.0455170453767016	-0.044943754711716126	0.08853952298244672	0.13819716771180912	-0.5119258319872623
0.9109295006717214	0.994834656329369	0.04566849622607077	-0.04550856944043039	0.08852581532606013	0.13573015476336878	-0.5096229119729635
0.9120493897549419	0.9949337868585273	0.04581912184177255	-0.04607799641383287	0.08851023797236215	0.13327852652710695	-0.5073158657127398
0.9131835646828701	0.9950341632004701	0.04596889700648646	-0.04665206835300121	0.08849276127719541	0.13084214179371223	-0.5050047440809387
0.9143322306005108	0.9951358008361494	0.04611779590960974	-0.0472308179921557	0.08847335484938942	0.128420859879713	-0.5026895955084167
0.9154955954176214	0.9952387153607238	0.04626579209412452	-0.047814277907714246	0.0884519875486948	0.1260145412906476	-0.5003704666249192
0.916673870422542	0.9953429225325163	0.04641285851770081	-0.048402480794100554	0.08842862746810216	0.12362304652323762	-0.49804740111578555
0.9178672701893554	0.9954484382592235	0.04655896751961615	-0.048995459380594956	0.08840324192660036	0.12124623639486469	-0.4957204400237883
0.9190760126474118	0.9955552785982859	0.04670409080867233	-0.049593246429478745	0.0883757974592418	0.11888397202640526	-0.49338962172137285
0.9203003186452878	0.9956634597123737	0.04684819939156431	-0.05019587448483174	0.08834625981946088	0.11653611579051312	-0.49105498284449495
0.9215404130474895	0.9957729979601048	0.046991263682751326	-0.05080337637640469	0.08831459394514818	0.11420252929945057	-0.4887165562909364
0.9227965235851512	0.9958839097880554	0.04713325334802773	-0.05141578461558228	0.0882807639778285	0.11188307572577441	-0.48637437351620205
0.9240688818830596	0.9959962118148225	0.04727413740294321	-0.052033131860760556	0.08824473322862807	0.10957761796485826	-0.48402846268834543
0.9253577226869938	0.9961099207558914	0.04741388410424489	-0.05265545050127093	0.08820646419066588	0.10728602017066564	-0.481678850227707
0.9266632851456884	0.9962250535295856	0.047552461068060624	-0.053282773236879286	0.08816591849290484	0.10500814557448593	-0.4793255585621745
0.9279858110468509	0.9963416270940331	0.047689835057974084	-0.05391513218620552	0.08812305694462991	0.10274385971327436	-0.47696860943091224
0.9293255463194796	0.9964596585720165	0.047825972125674805	-0.054552559570133545	0.08807783948208964	0.10049302786963214	-0.47460802124468965
0.930682741094857	0.9965791652482839	0.04796083758996806	-0.05519508769313756	0.08803022515484542	0.09825551514658201	-0.47224380911862945
0.9320576492619731	0.9967001645220723	0.04809439596685973	-0.055842748685982574	0.08798017213075252	0.09603118735091859	-0.4698759857704595
0.9334505282079572	0.9968226738757392	0.0482266109233376	-0.05649557434102843	0.08792763769770749	0.09381991149307069	-0.46750456204596097
0.9348616392108362	0.9969467109005129	0.04835744529468672	-0.05715359625445146	0.08787257824184838	0.0916215552263821	-0.46512954631647097
0.936291248587652	0.9970722933881513	0.04848686116449556	-0.057816846312212206	0.08781494919205253	0.08943598520498361	-0.4627509426666911
0.9377396257682639	0.9971994391520915	0.048614819661771794	-0.05848535574407398	0.08775470508577891	0.08726307019722701	-0.46036875423438356
0.9392070448955584	0.9973281661582011	0.04874128108369229	-0.059159155819937095	0.08769179949665308	0.08510267871857677	-0.4579829806230756
0.9406937845965361	0.9974584924943266	0.048866204846183314	-0.059838277689698294	0.08762618503202851	0.08295467954290313	-0.4555936184123459
0.9422001272474375	0.997590436295269	0.04898954939702106	-0.060522751996802564	0.08755781335596544	0.08081894287481323	-0.45320066243373974
0.9437263602660627	0.9977240158450588	0.049111272298251615	-0.06121260941593785	0.087486635122275	0.07869533860187031	-0.4508041037940608
0.9452727753999255	0.9978592495031245	0.04923133013903464	-0.061907880273181344	0.08741259999545704	0.07658373745265738	-0.44840393112613897
0.9468396685943931	0.997996155681035	0.04934967850116246	-0.0626085944347426	0.08733565664848451	0.07448401126392212	-0.446000130869982
0.9484273411185985	0.9981347529286649	0.04946627201765966	-0.06331478175523288	0.08725575269783774	0.0723960315820253	-0.44359268563728765
0.9500360988684478	0.9982750598605035	0.049581064289510174	-0.06402647170509132	0.087172834725752	0.07031967075280958	-0.4411815754043738
0.9516662521898854	0.9984170951271769	0.04969400784705762	-0.06474369323598426	0.08708684828020254	0.06825480224586501	-0.43876677785751633
0.953318117218383	0.9985608775185444	0.049805054214357054	-0.0654664753099961	0.08699773779383747	0.0662012990789417	-0.4363482665062693
0.9549920138541703	0.9987064257732463	0.04991415374162666	-0.06619484594913566	0.0869054466812099	0.06415903648632743	-0.433926013766683
0.9566882686780227	0.9988537588177951	0.050021255769899416	-0.06692883344569558	0.08680991716969128	0.062127888439568596	-0.4314999868062899
0.9584072128022998	0.999002895564346	0.050126308456135214	-0.0676684653565985	0.08671109040431084	0.06010773044919093	-0.42907015079257194
0.9601491823699149	0.999153854938542	0.05022925877878728	-0.06841376865827124	0.08660890641133416	0.058098439043765895	-0.42663646824047957
0.961914518833066	0.9993066558875103	0.05033005252537612	-0.06916476980034643	0.0865033040720358	0.05609989155497001	-0.4241988987050412
0.9637035703799973	0.9994613174863384	0.050428634339282914	-0.0699214952389736	0.08639422102430311	0.054111964666556676	-0.42175739693626013
0.9655166904151571	0.9996178587888015	0.05052494759645536	-0.07068397071311608	0.0862815937396162	0.052134536313190996	-0.4193119151130561
0.967354237321206	0.9997762987889647	0.05061893436503491	-0.07145222107689986	0.08616535752915264	0.05016748602198796	-0.4168624032245075
0.969216576416934	0.999936656571332	0.050710535474076106	-0.07222627104489811	0.08604544640930101	0.04821069293399169	-0.41440880654598905
0.9711040787677462	1.00009895118854	0.05079969041417615	-0.07300614461137685	0.08592179316235604	0.046264037262786134	-0.41195106736313886
0.973017120875303	1.000263201614692	0.05088633729158086	-0.07379186484639107	0.08579432934669634	0.04432740072224	-0.4094891254521106
0.9749560867171144	1.000429426899594	0.05097041288601577	-0.07458345465228144	0.08566298514901545	0.04240066459891251	-0.4070229155528515
0.9769213661414399	1.0005976460089727	0.051051852537956556	-0.07538093601478596	0.08552768947643812	0.04048371156311179	-0.40455236957103563
0.9789133559244646	1.0007678778925821	0.05113059015771217	-0.07618433034758443	0.0853883698721631	0.038576424768024635	-0.4020774153394259
0.9809324584437322	1.000940141347494	0.051206558135542854	-0.07699365786780898	0.08524495259530161	0.03667868927294983	-0.3995979783731966
0.9829790845683499	1.0011144552406173	0.05127968741416473	-0.07780893866499534	0.0850973624035424	0.034790389464852	-0.3971139784141665
0.9850536508509036	1.0012908382438168	0.05134990734159613	-0.07863019147737829	0.08494552273776172	0.032911411880386605	-0.39462533300781855
0.9871565820684884	1.0014693090242897	0.05141714572241793	-0.07945743460670983	0.0847893555252736	0.031041643021509798	-0.39213195452804206
0.9892883095240336	1.001649886072926	0.051481328717422135	-0.0802906851421731	0.08462878128896723	0.029180971080627668	-0.38963375234401637
0.9914492727817211	1.0018325878234584	0.05154238085680654	-0.08112995953814782	0.08446371900378583	0.02732928457473692	-0.38713063088242283
0.9936399186329646	1.0020174325355364	0.0516002249641901	-0.08197527309965155	0.08429408615873239	0.025486473443815015	-0.38462249097311885
0.9958607020969068	1.0022044383490232	0.05165478214095302	-0.08282664025959223	0.08411979866532228	0.023652428377204573	-0.38210922881217474
0.998112085637727	1.0023936231865809	0.051705971701386765	-0.08368407416286462	0.0839407709031466	0.02182704165473867	-0.3795907369770597
1.0003945405236863	1.0025850048354559	0.05175371116005535	-0.0845475870685989	0.08375691559735593	0.02001020621882991	-0.3770669030158526
1.0027085466640957	1.0027786008995072	0.05179791617743207	-0.08541719016044651	0.08356814381337622	0.018201816035347942	-0.3745376097846044
1.0050545927972472	1.002974428779541	0.05183850051395666	-0.08629289348847996	0.08337436492421248	0.016401766161985742	-0.37200273538333245
1.0074331764839852	1.0031725056360923	0.05187537598012009	-0.08717470583495428	0.08317548659370641	0.014609952966903776	-0.36946215330087473
1.0098448046755621	1.0033728483986561	0.05190845239490137	-0.08806263478934333	0.082971414711713	0.012826273915647446	-0.3669157319447886
1.0122899933266896	1.003575473693949	0.05193763752852827	-0.08895668646518809	0.08276205340886654	0.011050628080954236	-0.36436333519176617
1.0147692679677733	1.0037803978525315	0.05196283705924939	-0.08985686556821454	0.0825473049909134	0.009282915933717429	-0.361804821914125
1.017283164983974	1.0039876369715515	0.051983954530350075	-0.09076317570782838	0.08232706980817316	0.007523038679042307	-0.35924004481819183
1.019832230423741	1.0041972067715248	0.05200089128051485	-0.09167561880586014	0.0821012463383882	0.005770899361610342	-0.35666885183653313
1.0224170212330368	1.0044091226518213	0.05201354639764006	-0.0925941953805989	0.08186973105905734	0.004026402247008728	-0.3540910850190046
1.0250381051176307	1.0046233996309213	0.05202181665773464	-0.0935189043274307	0.08163241843832927	0.0022894531851686698	-0.3515065808400003
1.0276960606852141	1.0048400523080243	0.052025596466657484	-0.0944497427970339	0.08138920090192342	0.0005599597717055559	-0.3489151702111455
1.0303914795777873	1.005059094984282	0.05202477779932942	-0.09538670675833495	0.08113996861521927	-0.0011621697513031967	-0.3463166765818007
1.0331251420961343	1.0052805558118927	0.0520192496191498	-0.09632985115684282	0.08088459296453704	-0.0028771353104546293	-0.343710749700488
1.0358985088631263	1.0055045161455052	0.05200889405005339	-0.0972794551159177	0.08062287907144157	-0.004585534897620006	-0.3410964142035428
1.0387122165715241	1.0057309887023973	0.05199359009648369	-0.09823550381146694	0.08035470671518438	-0.00628742615345782	-0.33847349870060855
1.0415669199449165	1.0059599860185893	0.051973214001060336	-0.09919798196263203	0.08007995283602938	-0.0079828686080149	-0.33584181996313733
1.0444632862761563	1.0061915199399798	0.05194763918597781	-0.10016687172623724	0.07979849202154535	-0.00967191991939417	-0.33320118830780554
1.0474019968835795	1.006425601670228	0.05191673617317529	-0.1011421529607637	0.07951019634295071	-0.011354636406461562	-0.33055140642368275
1.0503837483138618	1.006662241793739	0.05188037249486504	-0.10212380338063418	0.07921493520985105	-0.0130310733596649	-0.3278922684954649
1.0534092507762312	1.0069014500755278	0.051838412634606326	-0.10311179778709545	0.07891257549768375	-0.014701283776585545	-0.32522356180819345
1.0564792307453519	1.0071432355890058	0.05179071791785846	-0.10410610866482015	0.07860298126285378	-0.016365319443928543	-0.32254506462599347
1.0595944292034971	1.0073876064948803	0.051737146457222646	-0.10510670533777038	0.07828601389080253	-0.018023229576590045	-0.3198565479449528
1.0627556058776348	1.007634570287936	0.05167755299945145	-0.106113555050365	0.07796153163706233	-0.01967506267635529	-0.3171577720376468
1.0659635355751722	1.0078841334192012	0.05161178890129291	-0.10712662149081355	0.07762938996874806	-0.0213208641434989	-0.3144484898500478
1.0692190120358	1.008136301503146	0.051539701971488716	-0.10814586571199562	0.07728944113912851	-0.022960677861345476	-0.311728443930399
1.0725228481375702	1.0083910792333044	0.05146113636711376	-0.1091712458578483	0.07694153412896694	-0.024594545792169128	-0.308997366543219
1.0758758754392328	1.008648470243061	0.051375932508184535	-0.11020271667741369	0.0765855146594413	-0.02622250725861169	-0.3062549803101335
1.0792789448128954	1.0089084770468457	0.05128392696936049	-0.11124022937142584	0.07622122509219585	-0.027844598779046763	-0.30350099792576735
1.0827329310755314	1.0091711012794837	0.051184952250771985	-0.11228373262490281	0.07584850389482625	-0.02946085573656672	-0.3007351186979166
1.086238728749745	1.009436343251572	0.05107883678297139	-0.11333317091299246	0.07546718605326423	-0.031071309786731376	-0.29795703228791337
1.089797257022784	1.0097042022007148	0.05096540467592435	-0.11438848558524252	0.07507710249600716	-0.03267599060826936	-0.29516641503608615
1.0934094567502906	1.0099746759325872	0.050844475696655525	-0.11544961353356341	0.07467808037751231	-0.03427492393037511	-0.292362932646001
1.097076296587145	1.0102477611421992	0.05071586495231331	-0.11651648854521393	0.07426994235953928	-0.035868133653015055	-0.28954623572010274
1.1007987721297665	1.0105234531989429	0.050579382780661014	-0.1175890405398794	0.0738525066508814	-0.037455640732592665	-0.28671596084269624
1.1045779057493665	1.010801745978827	0.05043483462650865	-0.11866719500785408	0.0734255869759738	-0.039037462415459565	-0.2838717310701967
1.1084147474944277	1.0110826317693926	0.0502820208811983	-0.11975087274164176	0.07298899242516733	-0.04061361193152234	-0.2810131555876958
1.112310382384453	1.0113661016299056	0.05012073644908373	-0.12083999131937215	0.07254252656851845	-0.04218410071410389	-0.2781398246825558
1.1162659232003043	1.0116521446798161	0.049950770885463514	-0.1219344624587933	0.07208598821715055	-0.04374893462344879	-0.27525131554144916
1.1202825221472503	1.0119407487514889	0.049771907753181195	-0.12303419462371418	0.07161917002219345	-0.04530811777067162	-0.2723471841137044
1.1243613633982523	1.0122318996426327	0.04958392477247765	-0.12413909026275254	0.07114185926631916	-0.0468616486310604	-0.26942697105656926
1.1285036719439672	1.0125255815339447	0.049386593257980164	-0.1252490475096925	0.07065383676746673	-0.048409522539630906	-0.2664901958143164
1.1327107115037973	1.0128217766050143	0.04917967802721515	-0.12636395883000617	0.07015487704643332	-0.04995172985327925	-0.2635363586639274
1.1369837902191307	1.0131204651890666	0.048962936935811614	-0.12748371171525802	0.06964474757689805	-0.05148825699482425	-0.2605649372389806
1.141324258921437	1.013421625387133	0.04873612076244554	-0.1286081873454913	0.06912320890879378	-0.05301908468687672	-0.2575753883200156
1.145733519694333	1.013725233383016	0.04849897255745554	-0.12973726188362444	0.06859001355622321	-0.05454418980422212	-0.2545671425113736
1.150213023898294	1.014031263002367	0.04825122751381708	-0.13087080494355396	0.06804490613791246	-0.05606354336142055	-0.2515396062798346
1.1547642772632138	1.0143396857425677	0.047992612460047636	-0.1320086798269768	0.06748762266475691	-0.05757711093046048	-0.24849215914318876
1.1593888412317768	1.0146504705214392	0.047722845539938746	-0.1331507427220574	0.06691789027404028	-0.05908485166814504	-0.24542415346040142
1.1640883438491245	1.014963584040215	0.047441635314295044	-0.13429684416352328	0.06633542577786083	-0.060586720333024244	-0.24233490795504187
1.1688644725819748	1.0152789899045833	0.047148680900150335	-0.13544682593770999	0.06573993643039311	-0.0620826633040609	-0.2392237132730061
1.1737189881053667	1.015596649119822	0.04684367085635717	-0.1366005230388545	0.06513111809782803	-0.06357262126531152	-0.23608982372967702
1.1786537216676307	1.0159165194581061	0.04652628303018663	-0.1377577615057544	0.0645086554539123	-0.06505652650506791	-0.23293245991528821
1.1836705841094675	1.0162385555597617	0.04619618366957521	-0.13891835894627558	0.06387222071389045	-0.06653430373229767	-0.22975080376022253
1.188771572319205	1.0165627088164957	0.04585302664866672	-0.14008212426634867	0.06322147266771531	-0.06800586984898166	-0.22654399541380985
1.1939587702933476	1.0168889268678873	0.04549645303205178	-0.14124885602219361	0.06255605639086745	-0.06947113200105727	-0.22331113357874546
1.1992343543448778	1.0172171533243182	0.04512609035822384	-0.14241834161247935	0.06187560242630021	-0.0709299867440003	-0.22005127321819548
1.2046006044881714	1.0175473278188691	0.04474155145495558	-0.14359035765120756	0.0611797251542453	-0.07238232069043535	-0.2167634195470795
1.2100599060185868	1.0178793853881887	0.04434243390648215	-0.14476466796035783	0.06046802241041284	-0.07382800820183083	-0.213446528187059
1.2156147559659338	1.0182132561041404	0.043928319169978865	-0.14594102248548652	0.05974007447268326	-0.07526691028435545	-0.21009950231275176
1.2212677637223046	1.0185488642976226	0.04349877211558136	-0.14711915480211946	0.0589954438071948	-0.07669887180736894	-0.2067211933218106
1.2270216630905109	1.0188861284061113	0.04305333970415843	-0.14829878184964979	0.05823367331364183	-0.0781237214947013	-0.20331039463934483
1.2328793148863644	1.0192249601818375	0.04259155035217153	-0.14947960144155553	0.05745428580128824	-0.07954126923965571	-0.19986584125290335
1.238843703262944	1.0195652634865136	0.042112913825394345	-0.15066128839023918	0.056656784316846336	-0.0809513018527848	-0.196386212809475
1.2449179361170983	1.0199069332839652	0.0416169208738721	-0.15184349139127692	0.05584065195873759	-0.08235357983975401	-0.1928701340976968
1.2511052451465547	1.0202498545623877	0.04110304294274414	-0.1530258297231056	0.05500535175986646	-0.08374783405151359	-0.18931617558373418
1.257408968284091	1.0205939002506423	0.04057073343728786	-0.15420788655600529	0.054150328990248846	-0.08513375845843865	-0.18572286379764655
1.2638325350419692	1.0209389293282494	0.04001942894054419	-0.15538920305065088	0.05327501315375612	-0.08651100405467843	-0.18208868947295204
1.2703794328122464	1.0212847839663084	0.03944855228694275	-0.1565692692628499	0.05237882267746213	-0.08787916923238702	-0.17841212583824473
1.2770531614518814	1.0216312862034918	0.038857517021678986	-0.15774751363769826	0.05146117136454629	-0.08923778879952114	-0.17469165247414725
1.2838571678648085	1.0219782338294194	0.038245734105946644	-0.15892329001150873	0.05052147780388543	-0.09058632043799834	-0.17092578904055133
1.2907947499634143	1.0223253951046327	0.03761262202690522	-0.1600958609213382	0.0495591792900521	-0.09192412731009372	-0.16711314422677823
1.2978689285243834	1.0226725024881944	0.03695762072461318	-0.16126437787125336	0.048573750577584535	-0.09325045766026399	-0.16325248003917672
1.30508226296287	1.0230192445084976	0.03628021187742565	-0.16242785571396212	0.047564730944811416	-0.09456441828291466	-0.15934280372385617
1.3124366297316763	1.0233652571213594	0.03557994422799774	-0.16358514574848576	0.04653175713513325	-0.09586494718124915	-0.1553834761142574
1.3199329275846161	1.0237101133051578	0.03485646769984755	-0.16473490337286967	0.04547460733872388	-0.0971507807444963	-0.15137435490447126
1.3275707427304595	1.0240533130332505	0.034109573616183164	-0.16587555747810853	0.04439325176232912	-0.09842042353657297	-0.1473159540516124
1.3353479540238529	1.02439427323125	0.0333392432149726	-0.16700528020109537	0.0432879126929678	-0.09967211899981929	-0.1432096294389384
1.343260370418675	1.0247323222506726	0.032545695485495324	-0.1681219719205285	0.04215912100246077	-0.10090383733417672	-0.1390577419366982
1.3513014123979041	1.0250666992604054	0.03172943259994681	-0.16922326243652622	0.04100776717078304	-0.1021132809631245	-0.13486379338380472
1.359461961554136	1.025396563275001	0.030891269450821924	-0.17030654342358828	0.03983512866201688	-0.10329792346406853	-0.13063247312242326
1.3677304712755545	1.0257210140762076	0.030032335892515027	-0.171369038877134	0.03864285950541055	-0.10445508828424654	-0.12636957157222387
1.3760933769704584	1.0260391242004692	0.029154045295148614	-0.17240791013167572	0.0374329355342859	-0.10558206250671676	-0.12208174679175948
1.3845358055883226	1.0263499792233886	0.028258027029005334	-0.17342038587832048	0.03620755432763164	-0.1066762346052782	-0.11777614961120268
1.393042481085773	1.0266527198408575	0.02734603193453349	-0.1744038958039937	0.03496900408836978	-0.10773523292658388	-0.11345996403710873
1.401598643571341	1.0269465775609001	0.026419829650625663	-0.17535618153355104	0.03371952775986896	-0.1087570371189798	-0.10913995625509876
1.410190827285447	1.027230898582556	0.025481115416281508	-0.17627536801336147	0.03246120538997848	-0.10974004558649134	-0.10482210768369069
1.4188073621295	1.0275051527251762	0.024531443075267403	-0.17715998611001985	0.03119587539546277	-0.11068309049497871	-0.10051139498713987
1.427438604788502	1.027768929998736	0.023572186114278103	-0.1780089556697403	0.029925094888181358	-0.11158541147033042	-0.09621170798920499
1.4360769182031385	1.0280219278064084	0.022604526786046804	-0.17882153928007874	0.02865013718308862	-0.11244659969790294	-0.09192589125800893
1.4447164962390286	1.0282639337642863	0.021629464066754218	-0.17959728308096856	0.02737201284082578	-0.11326653014062525	-0.08765585787511411
1.4533530763995628	1.0284948067338953	0.020647836430109718	-0.18033595300348162	0.026091508225274854	-0.11404529071874038	-0.08340275266280738
1.4619836729646136	1.0287144604327048	0.019660344685300354	-0.18103748030226843	0.02480922205076154	-0.11478312284326296	-0.07916709933061344
1.4706062873345143	1.0289228484791004	0.01866757952194718	-0.18170191250114565	0.02352560620101442	-0.11548036883347046	-0.0749489536999686
1.4792196845860899	1.0291199530932842	0.017670043292544263	-0.18232937664709672	0.022240997466679208	-0.1161374331452411	-0.07074802017131011
1.4878231893794096	1.0293057759001898	0.016668170960910545	-0.1829200497123082	0.020955646978071063	-0.11675475167816352	-0.06656375554271951
1.4964165267399614	1.0294803311760503	0.01566234694570162	-0.18347413708615024	0.01966974339198562	-0.11733276992896362	-0.06239544852710921
1.5049997294948294	1.0296436415430201	0.014652914945178043	-0.18399185904145338	0.018383426421578607	-0.11787192968308256	-0.0582422652649664
1.5135730118890758	1.0297957337982082	0.013640192266785787	-0.18447343774704986	0.01709680564583587	-0.11837265637794822	-0.054103310120871606
1.5221367335140419	1.0299366371465142	0.012624473940968158	-0.18491909197071318	0.015809965944850877	-0.11883535451031364	-0.04997764198536797
1.530691327390904	1.030066381192873	0.011606041292816399	-0.18532903104478315	0.014522978400782108	-0.11926040225327364	-0.045864307484867126
1.539237279467971	1.0301849951722832	0.01058516459902068	-0.18570345275451416	0.013235903542846468	-0.11964815010380259	-0.041762349114044944
1.5477750997898458	1.0302925072408358	0.009562106816398767	-0.1860425414066994	0.011948795873598582	-0.11999891965176755	-0.037670817279735945
1.5563053149393553	1.0303889442184133	0.008537124823487582	-0.1863464673053751	0.010661705209582047	-0.12031300373646316	-0.03358877209051903
1.5648284314245615	1.0304743311195699	0.007510474181452287	-0.1866153855366685	0.009374682413943751	-0.12059066581720274	-0.029515299055277527
1.5733449549073693	1.0305486914208883	0.006482407200330527	-0.18684943704919177	0.008087776706458561	-0.1208321416447363	-0.025449498084677297
1.5818553777605515	1.0306120469664846	0.005453174795927315	-0.187048748566466	0.00680103774379872	-0.1210376396545537	-0.021390487729373124
1.5903601789927813	1.030664418039724	0.00442302685264245	-0.18721343299719226	0.005514515828219394	-0.12120734180837985	-0.01733740355913565
1.5988598315176599	1.0307058234684194	0.0033922116818689593	-0.18734358992545222	0.004228260997450431	-0.12134140445477636	-0.01328939310952415
1.6073547906849925	1.0307362806205873	0.0023609777391593026	-0.1874393057327239	0.00294232494308563	-0.12143995875073704	-0.009245619811585577
1.6158455023524216	1.0307558055227901	0.001329572963832826	-0.18750065408226002	0.0016567599674730251	-0.12150311139986442	-0.005205257656766592
1.624332426955358	1.0307644129238158	0.0002982421600054995	-0.1875276962093093	0.0003716155112036246	-0.12153094513602203	-0.0011674783001409316
1.6267864500640745	1.0307648689006352	1.1008067287571199e-13	-0.18752912871717917	3.4191367185437693e-13	-0.12153241951451131	-1.380539129194891e-12
