# Supplementary material for: Multi-orbit lunar GNSS constellation design with distant retrograde orbit and Halo orbit combination
Source: Sci Rep. 2023 Jun 22;13:10158. doi: 10.1038/s41598-023-37348-x (PMC10287729; doi:10.1038/s41598-023-37348-x)
Supplement: Supplementary file 1 — Supplementary Information. [file 41598_2023_37348_MOESM1_ESM.zip › supplement materials of the manuscript/Figure 3/Halo Orbit/L2S/693.csv]

Time (TU)	X (LU)	Y (LU)	Z (LU)	VX (LU/TU)	VY (LU/TU)	VZ (LU/TU)
0	1.1376224485527104	0	-0.1668415035882087	4.820027266484964e-15	-0.22418734067477938	2.1443829097057224e-15
0.004093336915229371	1.137620802523281	-0.0009176680112585046	-0.1668391162182203	-0.0008042446264038939	-0.2241827188336943	0.0011664655552561735
0.013527457926740108	1.1376044724379386	-0.003032457211661935	-0.166815430407907	-0.002657593425660379	-0.22413686415576733	0.003854822411860818
0.022966215786633614	1.137570639861459	-0.005147621056797957	-0.16676635271392776	-0.004511099076161051	-0.22404185184222447	0.006544322390671046
0.032409332647925546	1.1375192903827591	-0.007262632145573479	-0.16669185055972113	-0.006364179447465717	-0.22389761866279534	0.009234761537150422
0.04185648953399798	1.1374504169804573	-0.009376952772682585	-0.16659189601672578	-0.0082162431746187	-0.22370411028627066	0.011925923731600365
0.05130737452725069	1.137364019937088	-0.011490045903078342	-0.16646646566271728	-0.010066699351652015	-0.22346128098833368	0.014617594402902072
0.06076166792013815	1.137260106965088	-0.01360137202464033	-0.166315540752806	-0.011914954851463634	-0.22316909395862666	0.017309556280741073
0.07021904239801294	1.1371386932865848	-0.015710389375744184	-0.16613910732909723	-0.0137604146047546	-0.22282752148296148	0.02000158943204338
0.07967917330782169	1.1369998015494072	-0.01781655642172397	-0.16593715609801982	-0.015602483846702583	-0.2224365446695868	0.022693474167530692
0.08914172655048101	1.1368434620155559	-0.019919329342363037	-0.16570968270929826	-0.017440565998276494	-0.22199615394684105	0.02538498757836854
0.09860637803230249	1.1366697122705947	-0.022018166543394124	-0.16545668734384864	-0.01927406669008153	-0.22150634821665585	0.028075909051544418
0.1080727825374334	1.1364785977821101	-0.0241125219355334	-0.1651781755431976	-0.021102387969303454	-0.2209671364054184	0.03076601139972898
0.11754061070974078	1.1362701712337602	-0.026201853325533896	-0.16487415726212248	-0.022924935710110683	-0.2203785355686773	0.03345507135687668
0.12700951011362618	1.1360444933285454	-0.028285613997913298	-0.1645446480679969	-0.02474111234634526	-0.2197405731456815	0.036142858494750185
0.13647913495516412	1.1358016321891036	-0.03036325948519731	-0.16418966830149528	-0.02655032286252859	-0.21905328526072518	0.03882914364938369
0.14594913949969562	1.1355416634592082	-0.03243424629750536	-0.1638092432645577	-0.028351973762845574	-0.21831671700700725	0.041513697027601826
0.1554191691567554	1.1352646705428036	-0.03449803017000484	-0.1634034036169897	-0.030145471627566086	-0.2175309231281965	0.04419628565881065
0.16488885985661283	1.1349707446694333	-0.036554066150798085	-0.16297218552719278	-0.03193022327711221	-0.21669596821775933	0.04687667320361378
0.17435785186366376	1.1346599844741658	-0.038601811813221004	-0.16251563011662362	-0.033705638645025786	-0.2158119255445118	0.049554623844886785
0.18382577296246233	1.1343324965117938	-0.04064072381541584	-0.16203378428122617	-0.035471127874573224	-0.21487887853815832	0.052229897507814
0.19329225663900984	1.1339883946415736	-0.04267026203984198	-0.1615266998607151	-0.03722610498969827	-0.21389691906958694	0.05490225497907595
0.2027569202023155	1.1336278007764118	-0.044689885100686916	-0.1609944348218037	-0.03896998408932184	-0.2128661496248588	0.057571451704003705
0.212219383570193	1.1332508442008415	-0.04669905459938325	-0.16043705234152916	-0.040702183113468376	-0.2117866814068601	0.060237243070146405
0.22167926108309266	1.1328576618320096	-0.04869723358120984	-0.15985462128555766	-0.0424221225898101	-0.21065863513225924	0.06289938207089327
0.2311361599466749	1.132448398267992	-0.05068388643455155	-0.15924721638198447	-0.04412922563253397	-0.20948214123302866	0.06555761884501309
0.24058968067408606	1.1320232057547672	-0.05265847922015475	-0.15861491828255345	-0.04582291831245211	-0.20825733983420838	0.0682117007797249
0.25003941468115276	1.131582244278055	-0.05462047941078353	-0.1579578138174771	-0.04750262952180318	-0.2069843811010916	0.07086137181453132
0.2594849526525408	1.1311256811436943	-0.05656935786773865	-0.15727599549555185	-0.04916779275323991	-0.20566342411887178	0.07350637476396606
0.2689258757949362	1.1306536913383218	-0.05850458725676064	-0.1565695621734849	-0.05081784482744596	-0.2042946380318536	0.07614644883836397
0.27836175955572456	1.130166457317323	-0.060425643065281205	-0.1558386188806794	-0.05245222685036015	-0.20287820154149036	0.07878133066223639
0.2877921779213	1.12966416871861	-0.062332004707903246	-0.15508327653668366	-0.0540703852362135	-0.20141430219103382	0.08141075544450577
0.29721668422614633	1.129147023336893	-0.06422315189867289	-0.15430365357364592	-0.055671768716027574	-0.19990313933751425	0.0840344516023031
0.30663482840665	1.1286152261888667	-0.0660985684295527	-0.15349987470128676	-0.05725583164222761	-0.19834492158173375	0.08665214555635621
0.31604615817765924	1.1280689893520683	-0.06795774263121575	-0.15267207083395468	-0.05882203445737244	-0.19673986644509336	0.08926356202257753
0.32545020076509373	1.1275085329612118	-0.0698001640280835	-0.1518203807844033	-0.060369840965645204	-0.1950882034683504	0.09186841891733913
0.3348464789699502	1.126934084241969	-0.07162532681706717	-0.15094494999808705	-0.0618987213632383	-0.1933901715691731	0.09446643179990649
0.34423451247045467	1.1263458773249646	-0.07343273035990541	-0.15004593046745418	-0.06340815273211026	-0.19164601868280717	0.09705731419669969
0.3536137937109054	1.1257441546916158	-0.07522187483606996	-0.14912348315682633	-0.06489761550619409	-0.18985600627137397	0.09964077092668176
0.3629838146704452	1.125129165450415	-0.07699226672607984	-0.14817777559782494	-0.06636659815606455	-0.18802040446200793	0.1022165054779252
0.3723440609265936	1.124501165585664	-0.07874341791963635	-0.14720898249515926	-0.06781459652584294	-0.18613949302107613	0.10478421833341599
0.38169399134734955	1.123860419247515	-0.08047484224115913	-0.1462172879651049	-0.06924111106440287	-0.18421356549912088	0.10734360138575988
0.3910330515308465	1.123207197822598	-0.08218605836579204	-0.14520288437420784	-0.07064564936180316	-0.1822429267765653	0.1098943416326882
0.40036067920892715	1.1225417794587726	-0.08387659113806498	-0.14416597187187868	-0.0720277273362984	-0.18022789195341765	0.11243612263869766
0.4096762984214617	1.1218644493609662	-0.08554597082729584	-0.1431067591287884	-0.07338686872498269	-0.17816878758118698	0.11496862292737955
0.4189793063645421	1.1211755006740243	-0.08719373116703473	-0.14202546502174673	-0.07472260361239426	-0.17606595473908682	0.11749151241248014
0.4282690946698639	1.1204752328419725	-0.08881941355616897	-0.14092231638157807	-0.07603447197183255	-0.17391974445828898	0.12000445818685257
0.43754502837021925	1.1197639530606767	-0.09042256372621002	-0.1397975505996386	-0.077322021086289	-0.17173052259617222	0.12250711882438838
0.4468064596905907	1.1190419751467655	-0.0920027345914008	-0.13865141419317809	-0.07858480798449764	-0.1694986668557316	0.12499914813176556
0.4560527231025248	1.118309619785559	-0.09355948578884822	-0.1374841635479457	-0.07982239919515029	-0.16722456804402847	0.1274801938229077
0.46528313131935617	1.117567214729614	-0.09509238344488362	-0.13629606560782556	-0.08103437070113285	-0.1649086312362851	0.12994989646966382
0.47449697901976207	1.1168150943793216	-0.09660100125949797	-0.1350873975952273	-0.08222030894561555	-0.16255127505942266	0.13240789053390997
0.48369353219516836	1.11605360052363	-0.09808491924213726	-0.1338584486095485	-0.08337980999217721	-0.16015293464717484	0.13485380156897214
0.49287204628958586	1.1152830807086154	-0.09954372714902773	-0.13260951742279165	-0.0845124823754107	-0.1577140571868845	0.13728725110084763
0.5020317445662787	1.1145038898754456	-0.10097702148725071	-0.13134091556051172	-0.08561794491826202	-0.15523510779088803	0.13970785092989735
0.5111718362983464	1.1137163886774775	-0.1023844089269567	-0.13005296503102964	-0.08669582954948911	-0.1527165649347567	0.14211520802224079
0.5202915152698541	1.1129209433932794	-0.10376550648981644	-0.12874599862948818	-0.08774578158580039	-0.15015892093007047	0.14450892415275757
0.5293899359705779	1.112117927819374	-0.1051199384700386	-0.12742036353403619	-0.08876745756673288	-0.14756268886317406	0.14688858973772007
0.5384662444136465	1.1113077203917734	-0.10644734164944039	-0.12607641708080383	-0.08976052940098857	-0.14492839424761345	0.14925379201925826
0.5475195644467447	1.110490705146801	-0.10774736370162455	-0.12471452883973891	-0.09072468330942553	-0.14225657901937094	0.15160411154943496
0.5565489920271816	1.1096672720218672	-0.10901966292659092	-0.12333508165084378	-0.09165961982048783	-0.1395478035295655	0.15393912081798558
0.565553613395308	1.1088378149625153	-0.11026391135290653	-0.12193846899695288	-0.09256505623887717	-0.13680264136597023	0.1562583890693246
0.5745324903957943	1.108002732988605	-0.11147979314026364	-0.1205250973239076	-0.09344072563385204	-0.13402168390591024	0.15856147860694578
0.5834846685523011	1.1071624291828255	-0.11266700621177883	-0.11909538489578801	-0.09428637820818775	-0.13120553809272278	0.1608479470009315
0.5924091787870576	1.1063173102309016	-0.11382526293622522	-0.1176497615664008	-0.09510178194802821	-0.1283548260318834	0.16311734764209393
0.6013050271543932	1.1054677870937117	-0.11495428927572474	-0.11618867050093967	-0.09588672219935222	-0.1254701884639635	0.16536922726846862
0.6101712243787176	1.1046142718709084	-0.11605382898920699	-0.1147125633553492	-0.09664100475968108	-0.12255227535177883	0.1676031335822439
0.6190067538491432	1.1037571805158162	-0.11712363995486438	-0.11322190550258557	-0.09736445346165286	-0.11960175632488225	0.1698186072728145
0.6278106027658213	1.102896929492216	-0.11816349841793712	-0.11171717081389358	-0.09805691323018816	-0.11661931052110766	0.17201519000278107
0.6365817314351341	1.1020339384002737	-0.11917319565169905	-0.11019884679419653	-0.09871824796742859	-0.11360563694320397	0.17419241686039266
0.645319125684342	1.1011686244625938	-0.12015254435721273	-0.10866742545258944	-0.09934834488894041	-0.11056143656188518	0.1763498295312453
0.6540217436040561	1.1003014073714625	-0.12110137273991049	-0.10712341234824596	-0.09994711071914422	-0.10748743050372642	0.17848696318727753
0.6626885623267809	1.0994327042752678	-0.12201952999844555	-0.10556731824797654	-0.10051447531652695	-0.10438434374100244	0.1806033581772404
0.6713185560591786	1.0985629315496925	-0.12290688397571896	-0.10399966274119847	-0.10105039019715098	-0.10125291256246474	0.18269855470060611
0.6799107022675559	1.0976925037871774	-0.1237633219697558	-0.10242097292659039	-0.10155482909231997	-0.09809388228290677	0.1847720944506949
0.6884639894530089	1.0968218326076353	-0.12458875156842951	-0.10083178171888074	-0.10202778845348763	-0.09490800420220132	0.18682352259697463
0.6969774296399515	1.0959513249699793	-0.1253831017553251	-0.09923262516608032	-0.10246928801955067	-0.09169603057532953	0.18885239082743235
0.7054500353578201	1.0950813851143657	-0.12614632061812245	-0.09762404639106752	-0.10287936945180838	-0.08845872290013955	0.19085825190323247
0.7138808422220572	1.0942124118630947	-0.12687837737414076	-0.09600659101593903	-0.10325809740046173	-0.08519684314347986	0.1928406651252288
0.7222689142279614	1.0933447976699222	-0.12757926252538757	-0.0943808056829304	-0.10360555939837837	-0.08191115115574375	0.1947991975693758
0.7306133284412554	1.0924789298159014	-0.12824898627201414	-0.09274724056981856	-0.10392186488027605	-0.07860241017891115	0.19673342051333498
0.7389132011095098	1.0916151873333297	-0.12888758033145725	-0.09110644385755418	-0.1042071458589177	-0.07527137610045816	0.19864291551796615
0.7471676618227012	1.0907539433281428	-0.12949509548378949	-0.08945896631958783	-0.10446155552104226	-0.07191880720534709	0.20052726842518812
0.7553758764956701	1.0898955622498478	-0.13007160296657785	-0.08780535632796366	-0.1046852686009217	-0.06854545451976299	0.20238607464713682
0.7635370498870797	1.0890403992930908	-0.13061719405745845	-0.08614615878557122	-0.10487848079845703	-0.06515206007503643	0.20421893962960222
0.7716504173424499	1.0881888009514824	-0.1311319789225112	-0.0844819162602513	-0.10504140792869734	-0.06173935968315059	0.20602547689332354
0.7797152401807661	1.0873411052187956	-0.13161608583008416	-0.08281316946037783	-0.10517428528714878	-0.058308084417979356	0.20780530696871272
0.7877308276280736	1.0864976390185102	-0.13206966190273267	-0.08114045220334529	-0.10527736739448286	-0.05485895076810072	0.20955806216507314
0.7956965222323863	1.0856587194892158	-0.13249287152454461	-0.07946429387872075	-0.1053509269800203	-0.05139266615590094	0.21128338319599796
0.8036117057076673	1.084824653148662	-0.13288589601566358	-0.07778521772425338	-0.10539525434614255	-0.04790992586500996	0.21298092033878852
0.8114758047033018	1.0839957350864386	-0.13324893316919345	-0.0761037390689888	-0.10541065659320611	-0.04441140985266851	0.21465033449811055
0.819288269513388	1.083172251032866	-0.13358219554767978	-0.07442036938490855	-0.10539745680194236	-0.040897791650023996	0.21629129253042856
0.8270486226882044	1.0823544720838494	-0.13388591183014906	-0.07273560532788881	-0.105355993170781	-0.03736971595469876	0.21790347729243068
0.8347564151667421	1.0815426591993527	-0.1341603239908667	-0.0710499376212267	-0.1052866180794301	-0.03382781753789009	0.21948657811486574
0.8424112221475535	1.0807370635328402	-0.1344056866009019	-0.06936385159236391	-0.10518969753067609	-0.030272722901834574	0.22104028989769126
0.8500126656811136	1.0799379239679814	-0.13462226692567061	-0.06767782180927266	-0.10506561019134804	-0.02670503946876607	0.2225643175901508
0.8575603965304167	1.0791454689650883	-0.13481034359066058	-0.06599231564811144	-0.10491474681970624	-0.023125363536039948	0.22405837231427223
0.8650541132785619	1.078359914511719	-0.13497020635760276	-0.06430778863808213	-0.10473750913714688	-0.019534270839174393	0.22552217498235658
0.8724935470001496	1.077581465713304	-0.13510215493495964	-0.06262468746741905	-0.10453430927949356	-0.015932323317514135	0.22695545301316267
0.8798784559895648	1.0768103173376717	-0.1352064982380558	-0.060943450840778075	-0.10430556925188486	-0.012320071400933063	0.2283579391763767
0.887208639900409	1.0760466523492715	-0.13528355392926628	-0.05926450593289014	-0.10405171978893013	-0.008698046823708939	0.229729374122539
0.8944839408970037	1.0752906418299035	-0.13533364758228375	-0.05758826773956568	-0.10377319942386556	-0.005066761537838877	0.23106950628750061
0.9017042200587088	1.074542447481963	-0.13535711178247053	-0.05591514418713939	-0.10347045461476145	-0.0014267191343890102	0.2323780873079518
0.908869384420421	1.0738022188822411	-0.13535428562828536	-0.05424552960888694	-0.10314393798650826	0.0022215989294377425	0.23365487679443428
0.9159794333893865	1.0730700888113835	-0.13532551352610803	-0.05257979347454148	-0.10279410499429967	0.005877757929778914	0.23489964995576953
0.9230348794110129	1.0723461303756652	-0.13527113939157445	-0.05091818043705732	-0.10242138913359902	0.009541591186541703	0.2361122680013455
0.9300356851291411	1.0716304665170606	-0.13519151117965889	-0.049261059467813	-0.102026254461096	0.013212652545776355	0.23729249243904446
0.9369818389523953	1.0709232105579536	-0.13508698114639717	-0.04760878989736252	-0.10160916981753046	0.016890508091429675	0.23844008837790004
0.943873348044849	1.0702244670204577	-0.1349579054344362	-0.045961722894641455	-0.10117060869334019	0.020574732475531862	0.23955482325603208
0.9507102450157257	1.06953433105769	-0.13480464348232835	-0.044320199705611144	-0.10071104830081992	0.024264912461592188	0.24063646785235523
0.957492582945131	1.0688528890817204	-0.1346275576133968	-0.042684552675899705	-0.10023096935031486	0.02796064428922172	0.24168479536782317
0.9642204363490472	1.0681802187942573	-0.1344270125483956	-0.04105510487279515	-0.09973085548237273	0.03166153416914826	0.24269958149262588
0.9708938922960445	1.0675163902054758	-0.13420337524696302	-0.03943217210953559	-0.09921119346519139	0.03536719331651604	0.24368060301696098
0.9775130680801033	1.0668614640117569	-0.13395701391107848	-0.037816058532453206	-0.09867247137312588	0.03907724766361403	0.2446276403924448
0.9840780910133067	1.066215493754245	-0.1336882982182851	-0.03620706141672034	-0.09811517967661385	0.04279132660139326	0.24554047467617912
0.9905891154294937	1.0655785242877631	-0.1333975982766966	-0.034605466912577286	-0.09753980940510422	0.04650907243629772	0.2464188899007881
0.9970463125122606	1.0649505929486027	-0.13308528456829938	-0.03301155242815021	-0.09694685249989393	0.05023013465731685	0.24726267152109987
1.0034498664201825	1.0643317300863768	-0.13275172778185695	-0.031425587511551695	-0.0963368017704606	0.05395416756764242	0.2480716058898989
1.0097999798640698	1.0637219586815738	-0.1323972981898772	-0.02984783240576687	-0.09571014998319359	0.057680833372236805	0.24884548096315037
1.0160968713082457	1.0631212947845756	-0.13202236541793552	-0.028278538674267974	-0.09506738970709856	0.06140980046847661	0.24958408588705142
1.0223407749229314	1.0625297476886237	-0.1316272981000125	-0.02671794915783997	-0.0944090129243137	0.06514074330756447	0.2502872109571778
1.0285319392297922	1.0619473202288425	-0.13121246362757003	-0.025166298266140204	-0.09373551078833553	0.06887334147241715	0.25095464743422036
1.0346706216358348	1.0613740094617	-0.13077822823016252	-0.023623813315481388	-0.09304737387942501	0.0726072762098801	0.25158618697942325
1.0407571043064632	1.06080980535374	-0.13032495555212317	-0.022090710510823328	-0.09234509007256299	0.07634223994892633	0.2521816232836616
1.0467916671575082	1.0602546934691417	-0.12985300830997965	-0.020567201715437595	-0.09162914725379079	0.0800779196821508	0.25274074933996216
1.0527746142031595	1.0597086526935233	-0.12936274608581888	-0.01905348780405798	-0.09090002997646637	0.08381401294635311	0.2532633600736933
1.058706255638435	1.0591716570647893	-0.12885452640807238	-0.017549763168739428	-0.0901582212165882	0.08755021666817464	0.2537492506219574
1.0645869092359093	1.0586436757998603	-0.12832870447329903	-0.016056215375105324	-0.08940420196743057	0.09128622776264939	0.2541982166081818
1.070416905476767	1.0581246729969653	-0.12778563248424207	-0.014573023866319167	-0.08863845031140241	0.09502174619224674	0.2546100546254796
1.0761965838909846	1.0576146081345001	-0.1272256597433841	-0.013100360899871481	-0.0878614415929856	0.09875647250182032	0.2549845619951051
1.0819262931054154	1.0571134362306858	-0.1266491324507713	-0.011638391550823293	-0.08707364814623796	0.10249010767382603	0.2553215368536023
1.0876063822789082	1.0566211087467172	-0.1260563944178382	-0.01018727592041628	-0.0862755402461167	0.10622234731596605	0.2556207778068771
1.0932372151196685	1.0561375725183617	-0.12544778549207178	-0.00874716558363165	-0.08546758393999972	0.1099528906057989	0.2558820848810015
1.0988191594770231	1.0556627708225903	-0.1248236424466101	-0.0073182062726032315	-0.08465024224281331	0.11368143332583384	0.25610525904235326
1.1043525895286288	1.055196643337327	-0.12418429862585025	-0.005900537350677028	-0.08382397461842703	0.11740766908966338	0.25629010249225
1.1098378819658623	1.0547391266091937	-0.12353008427089644	-0.00449429282494233	-0.08298923734505723	0.12113128656418082	0.2564364187357279
1.1152754163618435	1.054290154157525	-0.1228613264096399	-0.0030996012908349963	-0.0821464832913172	0.12485196945672265	0.25654401287505624
1.1206655820764375	1.053849656047438	-0.12217834789959174	-0.0017165841996090397	-0.0812961606445396	0.12856940105677303	0.2566126919528098
1.1260087657180093	1.0534175600610212	-0.12148146889018613	-0.000345359115306212	-0.08043871467255252	0.1322832554511892	0.25664226496048
1.1313053594184284	1.0529937911465572	-0.12077100573533484	0.0010139623654685267	-0.07957458626549538	0.13599320298559653	0.2566325432777309
1.1365557563658457	1.0525782719117471	-0.12004727150286384	0.002361273424306707	-0.07870421247251452	0.13969890698316925	0.2565833409177668
1.1417603498290534	1.0521709228203875	-0.11931057608365976	0.003696471727178535	-0.07782802651583486	0.14340002283049433	0.25649447490307914
1.1469195359574096	1.051771662091606	-0.11856122576789238	0.005019460099348631	-0.07694645716772384	0.14709619976679744	0.25636576558384827
1.1520337138947014	1.0513804058164358	-0.11779952316488122	0.006330146509877947	-0.07605992855271262	0.1507870808362834	0.25619703692650786
1.157103279965191	1.0509970685189167	-0.11702576803687709	0.007628442537371047	-0.07516886099698973	0.15447229853899488	0.25598811706481606
1.1621286283533059	1.050621563201958	-0.11624025723489424	0.00891426350379291	-0.07427367079521588	0.15815147509185115	0.25573883879496456
1.1671101537460764	1.050253801250775	-0.1154432843020066	0.010187529110640995	-0.07337476960715895	0.16182422418654363	0.25544903992515927
1.1720482538880843	1.0498936923549693	-0.11463513903299484	0.01144816404925353	-0.07247256383126294	0.16549015278704182	0.25511856350133433
1.1769433183599354	1.0495411454285724	-0.11381610930833855	0.012696095095932796	-0.07156745650570333	0.16914885269558888	0.25474725900412604
1.1817957405938018	1.0491960678252783	-0.11298647915903476	0.013931254143215572	-0.07065984498183944	0.17279990934731226	0.25433498207787814
1.1866059117582488	1.0488583658817079	-0.11214652976678978	0.015153576600629753	-0.06975012188855383	0.17644289721415957	0.25388159540144284
1.1913742171251893	1.0485279452546092	-0.11129654015089223	0.016363000440303237	-0.06883867569492876	0.18007737695071008	0.2533869696307498
1.1961010429012289	1.0482047105254237	-0.11043678601124687	0.017559467901658868	-0.06792588928111365	0.18370290051511623	0.25285098332201417
1.2007867719609981	1.0478885655840446	-0.10956754050091365	0.018742924376375276	-0.067012140600885	0.18731900792388265	0.25227352388566027
1.2054317854269507	1.047579413600901	-0.10868907397443761	0.019913318779841538	-0.06609780223464819	0.19092522846682294	0.25165448798546114
1.2100364623365882	1.047277157130517	-0.10780165407313498	0.021070603438250995	-0.06518324130404687	0.19452108049800873	0.25099378212992207
1.2146011754357946	1.0469816984603875	-0.10690554658413357	0.022214733008385345	-0.06426882016754265	0.19810606819664006	0.250291323901231
1.2191262978762105	1.046692939244146	-0.10600101418951068	0.023345666138279673	-0.06335489494399214	0.20167968688445667	0.24954704160157612
1.2236121964298405	1.0464107810115753	-0.10508831783772427	0.024463363745903032	-0.062441816723354276	0.20524141781640526	0.24876087590934642
1.2280592392967933	1.0461351247417807	-0.10416771521192915	0.025567790948978323	-0.06152992983588116	0.208790734509491	0.2479327791770002
1.2324677873757852	1.0458658714798388	-0.1032394625418866	0.026658914871805054	-0.0606195734767659	0.21232709599896352	0.24706271756706713
1.2368382029968434	1.0456029218613656	-0.10230381283056947	0.02773670679668567	-0.05971107976276491	0.21584995402834717	0.24615067002649346
1.2411708413178926	1.04534617670247	-0.10136101769731258	0.02880114001851989	-0.058804775354226	0.219358746405047	0.24519663057830848
1.245466060929475	1.045095536429073	-0.10041132512007107	0.02985219243977965	-0.05790097909017691	0.2228529058571056	0.24420060663516083
1.249724210956271	1.0448509019017627	-0.09945498227323024	0.030889843387994803	-0.05700000453313259	0.22633184990972688	0.24316262242520215
1.2539456426529296	1.0446121737950742	-0.09849223300451876	0.031914076443354616	-0.05610215738090922	0.22979499066266276	0.24208271691519834
1.2581307050875281	1.044379252916188	-0.09752331878020858	0.03292487835891217	-0.05520773621197709	0.23324173170514523	0.24096094524600023
1.2622797448759957	1.044152040278663	-0.09654847875983406	0.03392223897986613	-0.05431703239004657	0.23667146833121805	0.23979737930329753
1.2663931061767442	1.0439304371592173	-0.09556794981224202	0.03490615122699645	-0.05343032991657424	0.24008358799905033	0.2385921082136546
1.270471132667619	1.0437143450486965	-0.09458196604737583	0.03587661155085614	-0.05254790485656561	0.24347747247493887	0.23734523820409326
1.2745141663301187	1.043503665776818	-0.09359075909441496	0.036833619617145597	-0.051670025453773354	0.24685249736916481	0.2360568933261192
1.278522549849326	1.0432983014451351	-0.09259455749853437	0.03777717884930171	-0.050796951467981695	0.25020803471190795	0.23472721502621732
1.282496624142124	1.0430981546140794	-0.09159358730331985	0.038707295813978165	-0.04992893457480211	0.2535434514931676	0.23335636321305633
1.2864367318344203	1.0429031281834564	-0.09058807115355019	0.03962398100521574	-0.049066217477218683	0.25685811320488994	0.23194451532061822
1.2903432141999784	1.0427131256043682	-0.08957822902878687	0.04052724809061281	-0.04820903445039924	0.26015138192610177	0.23049186753605902
1.2942164142001058	1.042528050784605	-0.08856427742966567	0.04141711457916243	-0.047357610561330726	0.2634226195518148	0.22899863384956365
1.298056674268609	1.0423478082521451	-0.08754642990502215	0.04229360126480334	-0.04651216204826656	0.2666711866174477	0.2274650469552403
1.3018643417225315	1.0421723029572045	-0.08652489556361997	0.04315673341053368	-0.04567289503269046	0.26989644758248127	0.22589135609492578
1.3056397608274037	1.0420014406979237	-0.08549988112581264	0.04400653888537745	-0.044840007180503016	0.2730977648332099	0.2242778302066046
1.3093832793413414	1.0418351278670928	-0.08447158912762423	0.04484304959846701	-0.04401368618614338	0.27627450494395817	0.2226247552097108
1.3130952490282435	1.0416732714899715	-0.0834402176847983	0.04566630153399973	-0.043194109594749626	0.27942603984857123	0.2209324334877465
1.316776022157406	1.0415157794324588	-0.08240596138236014	0.04647633389693361	-0.04238144552472684	0.28255174459758614	0.21920118520031354
1.3204259556267213	1.041362560273058	-0.08136901005306549	0.04727318994902491	-0.04157585172083807	0.2856510015811328	0.21743134610600873
1.3240454064447635	1.041213523544985	-0.08032954997499006	0.048056915934510024	-0.04077747652837489	0.2887231974078362	0.21562326936454157
1.3276347375806443	1.0410685795398371	-0.07928776212875903	0.04882756226747002	-0.03998645759318056	0.29176772857448946	0.21377732228783605
1.331194314678155	1.040927639494977	-0.07824382304235683	0.04958518271513332	-0.03920292259295777	0.2947839993608789	0.21189388743499776
1.3347245042877283	1.0407906157046996	-0.07719790524591025	0.050329833932339696	-0.038426989645171314	0.2977714210030373	0.20997336312233492
1.3382256815551512	1.0406574212648967	-0.07615017491575408	0.05106157698042504	-0.037658765651347015	0.30072941884558746	0.2080161586978988
1.3416982210083925	1.0405279704744403	-0.075100794517008	0.051780475269493614	-0.036898348372166906	0.3036574251604279	0.20602269891651234
1.345142501273483	1.0404021786885826	-0.07404992134116443	0.052486595447736824	-0.03614582545253504	0.30655488373451034	0.20399342079967203
1.348558907113672	1.0402799622863748	-0.07299770679165286	0.05318000769031895	-0.03540127405595597	0.30942125213494653	0.2019287716739487
1.3519478240901093	1.040161238900519	-0.07194429794187963	0.05386078448420162	-0.03466476212187055	0.312255997744344	0.19982921161886297
1.3553096422514879	1.0400459273148965	-0.0708898363427542	0.05452900126144488	-0.033936347663126316	0.3150586013580325	0.19769521057266262
1.3586447579729943	1.0399339474376055	-0.06983445735905593	0.055184736620666516	-0.033216078489293005	0.31782855914988145	0.19552724629156507
1.3619535666360691	1.039825220577241	-0.06877829241563227	0.05582807074974791	-0.03250399391909018	0.32056537699606175	0.19332580827956405
1.3652364706893163	1.039719669196616	-0.06772146639509573	0.056459086881372175	-0.03180012317880414	0.32326857754979166	0.19109139178155046
1.3684938738073174	1.039617217130964	-0.06666409943911353	0.057077870013114394	-0.031104486813643095	0.3259376957302391	0.18882450079907293
1.3717261804160947	1.039517789616278	-0.06560630708441623	0.057684506704571994	-0.030417096941121383	0.3285722786699769	0.1865256477678612
1.3749338013610644	1.0394213131312822	-0.06454819837483325	0.05827908601097833	-0.029737956212571942	0.3311718906044272	0.18419534875560947
1.3781171478763208	1.0393277156006084	-0.06348987779308082	0.058861698208070995	-0.029067059275753922	0.33373610816109045	0.18183412689633557
1.3812766340937688	1.0392369263291137	-0.0624314444182046	0.05943243513221401	-0.02840439242368326	0.33626452259412054	0.17944250983895096
1.3844126755372836	1.0391488760559575	-0.06137299240829336	0.05999138977256091	-0.02774993410139253	0.33875673872006634	0.17702103009148504
1.3875256910930431	1.0390634969068606	-0.060314610323397765	0.060538656490439186	-0.027103654689855424	0.34121237659368686	0.17457022273617992
1.3906160992936663	1.0389807225028767	-0.05925638237719183	0.061074330229938766	-0.026465517479611504	0.34363106863749143	0.17209062757072008
1.3936843204214657	1.038900487903079	-0.058198387732789285	0.061598506769597085	-0.025835478432640044	0.3460124613679011	0.16958278678674074
1.3967307766763968	1.0388227296027073	-0.0571407004456836	0.06211128261888406	-0.025213486356545807	0.34835621552010965	0.16704724408751095
1.3997558892274746	1.0387473856072185	-0.05608339050096194	0.0626127543988189	-0.024599483714241657	0.35066200376054973	0.16448454646051766
1.402760081362074	1.0386743953479731	-0.0550265227424002	0.06310301925502991	-0.02399340618833407	0.35292951307134296	0.16189524091897814
1.4057437750368733	1.0386036997626726	-0.053970158105119626	0.06358217417112993	-0.02339518358942699	0.35515844205515845	0.15927987680657704
1.4087073928433793	1.0385352412388695	-0.05291435296272694	0.06405031618448599	-0.022804739664536954	0.3573485023473481	0.15663900355198582
1.411651357860793	1.0384689636105329	-0.051859159210640896	0.06450754224631085	-0.022221992337809734	0.35949941836830623	0.15397317019242882
1.4145760932783467	1.038404812158164	-0.05080462443784559	0.06495394904967319	-0.0216468539954984	0.3616109268850177	0.1512829251389512
1.4174820183404204	1.0383427336842856	-0.04975079344379202	0.06538963231793035	-0.02107923248343743	0.363682773956792	0.14856881945103814
1.4203695533518825	1.0382826763886477	-0.04869770649415571	0.0658146874818668	-0.020519030319477334	0.36571471841412356	0.14583140181618132
1.4232391167132838	1.0382245899189262	-0.047645400447870676	0.06622920913597267	-0.01996614547443209	0.3677065295425422	0.14307122084658216
1.4260911266444274	1.0381684253199266	-0.0465939081891779	0.06663329120263596	-0.01942047123354011	0.3696579880979877	0.14028882303513604
1.4289259999030346	1.0381141350447338	-0.045543259158015714	0.06702702665598248	-0.0188818966383159	0.3715688851887935	0.1374847535814855
1.4317441492327623	1.0380616729845997	-0.044493480371881895	0.06741050709761989	-0.018350307154173174	0.37343902037960497	0.1346595586245829
1.4345459872526187	1.0380109943756706	-0.043444595060213274	0.06778382322679566	-0.01782558411229676	0.3752682041157844	0.13181378111090872
1.4373319256262902	1.0379620557994995	-0.04239662303691833	0.06814706463763544	-0.017307605054140245	0.37705625687975974	0.12894796126065985
1.4401023723266058	1.0379148152126576	-0.04134958180566691	0.06850031939210878	-0.01679624441591286	0.37880300719479537	0.1260626391179281
1.4428577349794987	1.0378692318688028	-0.04030348538179488	0.0688436743912009	-0.016291373077283382	0.3805082935333516	0.12315835088289381
1.4455984147390053	1.0378252664003866	-0.03925834669976541	0.06917721455155329	-0.01579285964904935	0.38217196029152833	0.12023563516866155
1.44832481552025	1.0377828806471006	-0.038214174188126324	0.06950102389331467	-0.01530056894481516	0.3837938632415207	0.11729502306950694
1.4510373346486851	1.0377420377869828	-0.03717097541691761	0.06981518434270666	-0.014814363840693992	0.385373863592923	0.1143370479552436
1.453736370134549	1.0377027022018885	-0.036128754402900864	0.07011977655392246	-0.014334104109345918	0.3869118321141995	0.11136223753201178
1.4564223155086293	1.0376648395365504	-0.03508751367885904	0.07041487925589571	-0.01385964749580015	0.38840764585247217	0.10837111933524218
1.4590955634129916	1.0376284166257588	-0.03404725299731687	0.07070056961633925	-0.013390849218984806	0.38986118995391744	0.10536421670004155
1.4617565014328138	1.03759340153218	-0.03300797103896594	0.07097692274950902	-0.01292756284223666	0.391272355137834	0.1023420533636425
1.46440551598524	1.0375597634723368	-0.03196966399328269	0.07124401210210203	-0.012469639720222636	0.3926410396175165	0.09930514907692141
1.4670429906592504	1.0375274728202803	-0.030932326293077857	0.07150190923685998	-0.012016929419471677	0.3939671479546009	0.0962540214314398
1.4696693070891294	1.037496501077648	-0.029895950361593124	0.07175068388497777	-0.011569279691841097	0.3952505912736853	0.09318918483955685
1.4722848435963398	1.0374668208711877	-0.028860527237944498	0.07199040378382023	-0.011126536826202196	0.39649128636418135	0.09011115211614934
1.4748899758249006	1.037438405925674	-0.027826046420066145	0.07222113471566222	-0.010688545652248306	0.39768915580699804	0.08702043378139745
1.4774850770087338	1.0374112310426384	-0.026792495849631948	0.07244294050633662	-0.010255149605792586	0.39884412789227086	0.08391753778271843
1.4800705176359026	1.037385272086073	-0.025759862136345266	0.07265588297264723	-0.009826190891393208	0.3999561362656723	0.08080296994602743
1.4826466666241704	1.0373605059534283	-0.02472813017834383	0.07286002199591646	-0.009401510390359094	0.4010251202286563	0.07767723261883776
1.4852138889250317	1.0373369105820465	-0.023697284211062215	0.07305541530967792	-0.00898094815531364	0.4020510235396809	0.07454082764590671
1.4877725494456917	1.0373144648958352	-0.02266730632432586	0.07324211878596941	-0.008564342860701171	0.40303379582409943	0.07139425168132559
1.4903230068038196	1.0372931488450257	-0.021638179063458808	0.07342018595621626	-0.008151532913438534	0.4039733899616336	0.06823800394772478
1.492865620882394	1.0372729433240324	-0.020609882478050515	0.07358966855081243	-0.007742355309968328	0.4048697648308973	0.06507257706060451
1.4954007478060332	1.0372538302006193	-0.019582396232640416	0.07375061611915047	-0.007336646539125634	0.4057228832134279	0.06189846332237621
1.4979287423465415	1.0372357922816617	-0.01855569872362709	0.0739030761836974	-0.006934242274953542	0.4065327125103341	0.058716151867131645
1.5004499556650948	1.0372188133156521	-0.01752976808321057	0.07404709409162737	-0.006534977815319256	0.4072992238584876	0.055526131632147174
1.5029647371586303	1.037202877965044	-0.016504581518735306	0.07418271312677216	-0.006138687861476961	0.4080223926277247	0.05232888919319535
1.5054734381232124	1.0371879717730188	-0.015480113900583738	0.07430997467779937	-0.0057452060192023395	0.40870219922669476	0.04912490421331221
1.507976403161502	1.037174081204897	-0.014456341352715556	0.07442891777535293	-0.005354366221493621	0.40933862653940184	0.04591466053649385
1.5104739762594321	1.037161193596978	-0.01343323886255726	0.07453957942327215	-0.00496600183713743	0.4099316615981768	0.04269863863750201
1.5129665016366642	1.0371492971440153	-0.01241078001261438	0.07464199460869649	-0.004579945609289544	0.41048129555123075	0.03947731465347836
1.515454320128692	1.0371383809078047	-0.01138893854632991	0.07473619613584159	-0.0041960302820849464	0.41098752268417404	0.03625116521039116
1.5179377718566813	1.0371284347938887	-0.01036768735778938	0.07482221473959046	-0.003814088247416347	0.4114503409435598	0.03302066415827915
1.520417194486602	1.0371194495499956	-0.009346999289820935	0.07490007901818545	-0.0034339518733893966	0.41186975149295707	0.029786285007786056
1.5228929261164124	1.0371114167468132	-0.0083268460282879	0.07496981552471713	-0.003055453119422371	0.41224575912636474	0.02654849734900975
1.5253653011096309	1.0371043287846566	-0.007307199899757658	0.07503144864025396	-0.002678424230998769	0.41257837150879745	0.023307772476339066
1.5278346552635411	1.0370981788696587	-0.006288031823227716	0.07508500071738804	-0.0023026970047808656	0.41286759987787075	0.020064576816401822
1.5303013228183975	1.0370929610178004	-0.0052693126228494196	0.075130491988105	-0.001928103300373365	0.41311345847843406	0.01681937602432747
1.5327656350195158	1.037088670050224	-0.004251013703790549	0.07516794055300306	-0.0015544753096885262	0.41331596443886215	0.013572637080252602
1.5352279245969531	1.0370853015787924	-0.00323310528203308	0.07519736246171704	-0.0011816449284759035	0.413475138144859	0.010324822587879477
1.5376885217417942	1.0370828520089979	-0.00221555812633527	0.07521877164793536	-0.0008094444174955543	0.4135910028313375	0.007076396267597335
1.5401477585764776	1.037081318530599	-0.0011983417894796508	0.07523217997738056	-0.00043770577557329974	0.41366358478922705	0.003827817255908573
1.5426059636057698	1.0370806991193333	-0.00018142698221372804	0.07523759720488639	-0.00006626162793524294	0.4136929130846758	0.0005795476300762188
1.54506346566588	1.037080992529596	0.0008352159810611729	0.0752350310162961	0.0003050553225978946	0.41367901974161686	-0.0026679526069952842
1.5475208047958773	1.0370821984363248	0.001851704325109494	0.07522448577159388	0.0006764441245932255	0.4136219328982988	-0.005914503869660559
1.5499787540356786	1.0370843178493523	0.0028682516436230026	0.07520595887599701	0.0010481389448104396	0.4135216571414524	-0.009160234675054535
1.5524376402030453	1.0370873525826667	0.0038848867867004753	0.07517944542900838	0.0014203064445738657	0.413378198680516	-0.012404683482950492
1.5548977922389458	1.0370913052296757	0.004901639259888808	0.07514493845432033	0.0017931134726804588	0.41319156660275225	-0.015647390983781984
1.5573595392096502	1.037096179164274	0.0059185383196358	0.07510242890977141	0.0021667267145288292	0.412961772941674	-0.018887897265125343
1.5598232089557957	1.0371019785395157	0.0069356123378339594	0.07505190572385396	0.0025413124368032706	0.4126888328928063	-0.022125739847380765
1.5622891320337522	1.0371087082991013	0.007952890351492329	0.07499335572621416	0.002917037035716161	0.41237276446049437	-0.025360458680052086
1.5647576374694605	1.0371163741712068	0.008970400231633762	0.07492676373774776	0.003294066340277326	0.41201358897078516	-0.02859159037475282
1.5672290560428548	1.0371249826807918	0.009988169960707635	0.07485211250542384	0.00367256605983651	0.4116113307492244	-0.03181867233613687
1.5697037198754082	1.0371345411547912	0.011006227382587972	0.0747693827050192	0.004052701669674397	0.4111660171695939	-0.03504124202814514
1.5721819591680315	1.0371450577141705	0.012024598782813799	0.07467855306292431	0.004434637854704138	0.4106776793460026	-0.0382588325555284
1.5746641097847998	1.0371565413111634	0.013043311927245737	0.0745796000931015	0.004818539621464396	0.4101463507581766	-0.04147098234539488
1.5771505038167721	1.0371690016958244	0.014062392105508347	0.07447249845034434	0.00520457078684031	0.40957206919355543	-0.04467722272605106
1.5796414778920758	1.0371824494604176	0.015081865463759348	0.07435722061753658	0.005592895203260989	0.4089548751131521	-0.04787708852730671
1.58213736964366	1.037196896032675	0.016101757472477114	0.07423373704007602	0.005983676155410039	0.40829481242359894	-0.051070113323349
1.584638516094444	1.0372123536734807	0.017122092188456787	0.07410201622620145	0.00637707604364787	0.40759192906345465	-0.054255827224419
1.5871452563703505	1.037228835500433	0.018142893284940405	0.07396202463160594	0.006773256743270616	0.4068462764379142	-0.05743376020976676
1.589657933100473	1.0372463555088116	0.01916418453702742	0.07381372657387826	0.00717237976454669	0.4060579090205451	-0.06060344372138476
1.5921768874828448	1.0372649285483733	0.020185987732763075	0.07365708452648466	0.007574605403723919	0.4052268859742106	-0.06376440427849721
1.59470246418793	1.0372845703671467	0.02120832458669655	0.07349205885015041	0.007980093450102045	0.4043532697788499	-0.0669161695427942
1.5972350090607559	1.0373052976070898	0.022231215723088168	0.07331860793802619	0.008389002749966895	0.40343712706182955	-0.07005826528159527
1.5997748711595887	1.037327127832712	0.023254681416522434	0.07313668808905512	0.008801491461833103	0.402478527988473	-0.07319021776912876
1.6023224004051704	1.0373500795246826	0.024278740558363404	0.07294625368020254	0.009217716601308917	0.40147754723196205	-0.07631155074190885
1.6048779470496009	1.0373741720855092	0.02530341036568083	0.07274725724044567	0.009637833869231756	0.40043426441563695	-0.07942178468281398
1.6074418651963411	1.0373994258849435	0.026328707712104882	0.07253964920236486	0.010061998145174299	0.3993487628649508	-0.08252044102683113
1.61001451042078	1.0374258622528079	0.027354648086634185	0.07232337809549441	0.010490363014441475	0.3982211306802241	-0.08560703914520068
1.6125962422891462	1.0374535035196224	0.02838124651292062	0.07209839035172098	0.01092308110039732	0.39705145977783063	-0.0886810992747167
1.6151874202362198	1.0374823729887	0.02940851582183482	0.07186463067581399	0.011360303285972423	0.3958398478730648	-0.09174213750448242
1.6177884065433183	1.0375124949815753	0.030436467755627174	0.07162204182091647	0.011802179113964376	0.39458639735641676	-0.09478966929401611
1.6203995668241724	1.0375438948610534	0.03146511307038792	0.07137056455540035	0.012248856776351773	0.3932912151731128	-0.0978232099517486
1.6230212686839993	1.0375765990327261	0.03249446091834639	0.07111013780752491	0.012700482787923736	0.3919544136151558	-0.10084227300017828
1.6256538815802606	1.0376106349590037	0.03352451871012702	0.07084069871197582	0.013157201855851286	0.3905761105946039	-0.10384637000083315
1.6282977781648522	1.0376460311931937	0.03455529255511599	0.0705621825028357	0.013619157004117062	0.38915642912680565	-0.10683501207046461
1.6309533324234335	1.0376828173724508	0.03558678644888775	0.07027452273647232	0.014086489138526148	0.38769549849403384	-0.10980770775692963
1.6336209211926873	1.0377210242549433	0.03661900278172594	0.06997765116899402	0.014559337194703507	0.38619345363517876	-0.11276396477787377
1.6363009229365293	1.0377606837202893	0.03765194177974862	0.06967149792610002	0.015037837802616845	0.384650436015257	-0.11570328868286822
1.6389937222529327	1.0378018288556299	0.03868560315299308	0.06935599101696119	0.015522125972116942	0.38306659118302294	-0.11862518780048736
1.641699700133624	1.0378444938269331	0.039719982266049	0.06903105750305231	0.016012333219761053	0.3814420746394716	-0.12152916267509326
1.6444192461474905	1.0378887140837119	0.040755074730368	0.06869662211124083	0.016508589630001368	0.37977704485768304	-0.12441471935019903
1.6471527493302935	1.0379345262378135	0.041790872825587924	0.0683526083481478	0.017011022081133295	0.3780716688433836	-0.12728135957970993
1.6499006009462265	1.0379819681230593	0.04282736648085795	0.06799893822923381	0.01751975460092285	0.3763261207242133	-0.13012858395356067
1.6526631947289558	1.0380310788177476	0.043864543285003235	0.06763553229747607	0.018034908268828597	0.37454058178519367	-0.13295589227272078
1.6554409245942445	1.038081898621	0.044902387552518214	0.06726230998334014	0.01855660064004331	0.3727152421587033	-0.1357627813838067
1.6582341919321109	1.0381344692046828	0.045940882968487334	0.06687918867788765	0.019084946966117382	0.3708502962066179	-0.13854875270217548
1.6610433963754023	1.0381888334642757	0.046980009056038066	0.06648608502129855	0.019620058312223996	0.3689459487290934	-0.14131330302159814
1.66386893881566	1.0382450355870902	0.04801974224414154	0.06608291458270332	0.020162041954736865	0.3670024132470709	-0.14405592788154592
1.6667112239189306	1.0383031211195142	0.04906005672040582	0.0656695915648322	0.020711001703142093	0.36501991043737175	-0.14677612423743544
1.6695706585698165	1.038363136955772	0.05010092377697465	0.06524602907813867	0.021267037444699936	0.3629986693110536	-0.14947338912703248
1.67244764930918	1.038425131299398	0.05114231081266801	0.0648121395953915	0.021830244476563707	0.36093892919569365	-0.15214721755065844
1.675342605413345	1.0384891537420464	0.052184182392968084	0.064367834575534	0.022400713931107367	0.35884093772554276	-0.15479710570689648
1.678255935143592	1.0385552551954451	0.05322649883704338	0.06391302511501595	0.022978531864355597	0.3567049536890087	-0.15742254787796414
1.6811880528577379	1.0386234880658267	0.05426921870559809	0.06344762092134627	0.02356378048918988	0.3545312419492	-0.16002304320545038
1.6841393691937039	1.038693906043956	0.05531229523340246	0.06297153192964186	0.024156536050426364	0.352320080753315	-0.162598087219553
1.6871102970847707	1.0387665642517205	0.05635567843561517	0.062484667457823696	0.024756869834771975	0.3500717574414491	-0.16514717769878534
1.6901012513709706	1.0388415192470446	0.05739931490909164	0.06198693634368523	0.02536484791940638	0.34778656877093866	-0.16766981466596986
1.6931126430128014	1.038918828886577	0.058443145775700575	0.06147824800773261	0.025980529810767643	0.3454648254197637	-0.17016549599370584
1.6961448878720904	1.0389985525536265	0.05948710970712823	0.060958511088171075	0.02660397004719152	0.3431068453217881	-0.1726337252814443
1.6991983994111703	1.0390807509799875	0.06053114034898733	0.060427634761554536	0.027235216529564413	0.3407129592870032	-0.17507400623019312
1.7022735898323262	1.0391654862746253	0.06157516670647549	0.05988552867338072	0.02787431056293577	0.3382835101810046	-0.17748584422968988
1.7053708722613126	1.0392528219852422	0.06261911386762307	0.05933210266373871	0.028521287127284668	0.33581885119288174	-0.1798687486463868
1.7084906594022642	1.0393428230642283	0.06366290252081573	0.05876726710461382	0.0291761744224794	0.3333193468355525	-0.18222223228400722
1.7116333588461734	1.039435555728368	0.06470644738781602	0.05819093387387326	0.029838992700748287	0.33078537666794766	-0.1845458085177056
1.7147993805100639	1.039531087668515	0.06574965971324476	0.057603015126976465	0.030509755652446784	0.32821732925036917	-0.1868389975475867
1.7179891312757898	1.0396294878884689	0.06679244547492573	0.05700342438565678	0.031188469109786714	0.3256156063211628	-0.1891013229968306
1.7212030181607918	1.0397308267926886	0.06783470643581158	0.05639207606662538	0.03187513155298695	0.322980620074312	-0.1913323148488198
1.7244414425461585	1.0398351759942346	0.06887633828448511	0.05576888669721218	0.03256973271737683	0.3203127977073801	-0.19353150608626546
1.7277048060940117	1.0399426084859151	0.06991723258399915	0.055133773917942046	0.03327225470051407	0.31761257637127277	-0.19569843751849997
1.7309935055732102	1.0400531984576031	0.070957275136016	0.05448665760018679	0.03398267070501991	0.31488040718744165	-0.19783265494889954
1.7343079362449305	1.0401670213868173	0.07199634710433618	0.05382745931695768	0.03470094562501852	0.31211675218131235	-0.19993371215912858
1.737648489196473	1.040284153927532	0.07303432421395954	0.05315610299079897	0.035427035338714184	0.30932208618747276	-0.20200116987285488
1.7410155536562935	1.040404673965611	0.07407107752461478	0.0524725145560747	0.03616088708770331	0.3064968945772496	-0.2040345979132688
1.7444095146931378	1.0405286605120916	0.07510647276668947	0.05177662254125095	0.03690243886502268	0.3036416748059371	-0.20603357444888568
1.74783075421638	1.0406561937085514	0.07614037071230169	0.051068357989462056	0.037651619530363306	0.3007569351700029	-0.20799768729439008
1.7512796490157272	1.0407873547211381	0.07717262665041678	0.05034765498551956	0.03840834828967684	0.29784319602259124	-0.20992653346409468
1.7547565710199482	1.0409222257104622	0.07820309055370682	0.04961445073207832	0.03917253467047726	0.2949009890945622	-0.2118197200647777
1.7582618935778387	1.0410608900409326	0.07923160900228929	0.048868684331876334	0.03994407983768834	0.29193085167265165	-0.21367686828252788
1.7617959821874078	1.0412034318838368	0.08025802250418954	0.04811029884852799	0.04072287450319782	0.2889333339139266	-0.2154976088895989
1.7653591978242091	1.0413499362980585	0.08128216658663501	0.04733924072815265	0.04150879961435448	0.2859089954838822	-0.21728158474860412
1.7689519014936224	1.0415004893757795	0.08230387317661056	0.04655545891202792	0.04230172733179419	0.28285840111166016	-0.21902845357687833
1.7725744481127461	1.0416551779478553	0.08332296891444241	0.04575890625365495	0.04310151966664307	0.2797821251831566	-0.22073788532533115
1.7762271862398182	1.0418140895145387	0.08433927519966085	0.04494953969489802	0.04390802841933813	0.2766807513555181	-0.22240956268258075
1.779910466091314	1.041977312543107	0.08535261051175529	0.04412731858273515	0.044721096963419964	0.2735548651150609	-0.22404318517887342
1.783624631697266	1.0421449360801407	0.08636278829286795	0.04329220648283638	0.04554055853997741	0.27040505979343954	-0.22563846587387434
1.7873700233777274	1.0423170498018557	0.08736961773750276	0.042444170720626194	0.04636623684444194	0.2672319338073669	-0.2271951328850207
1.7911469810160783	1.0424937441120479	0.08837290474727988	0.041583181712131295	0.04719794680034091	0.26403608722542	-0.228712930983567
1.7949558417575144	1.0426751099865965	0.08937245136957123	0.040709213545070635	0.048035494114552386	0.2608181230624288	-0.23019162075825128
1.7987969378987296	1.0428612388138714	0.09036805532998786	0.039822244533476	0.0488786748898422	0.2575786483978495	-0.2316309780019968
1.8026706011145246	1.0430522225375374	0.09135951121824563	0.03892225630994695	0.04972727664184703	0.2543182701455328	-0.23303079547764646
1.8065771637520767	1.043248153670574	0.09234661085571082	0.03800923356610376	0.050581078675656206	0.25103759333159076	-0.23439088330719066
1.8105169542947945	1.043449125014294	0.0933291421924827	0.03708316515500697	0.05143985119747803	0.2477372242796191	-0.23571106731221575
1.8144902995744303	1.04365522970517	0.09430688994334001	0.03614404362789559	0.05230335591635078	0.24441776811998256	-0.23699118980654113
1.8184975279594395	1.0438665613231404	0.09527963641506924	0.03519186451797978	0.053171346858412766	0.24107982552813223	-0.2382311104787218
1.8225389659314502	1.0440832136575113	0.09624716069738903	0.03422662718184412	0.05404356975001477	0.2377239950111242	-0.23943070508195638
1.826614941333042	1.0443052808197044	0.09720923948527534	0.033248334059077914	0.05491976285525076	0.23435086964856333	-0.24058986621093864
1.8307257836298352	1.0445328572048165	0.09816564714518018	0.0322569906292382	0.055799657165329926	0.23096103636759713	-0.2417085030167367
1.83487181881412	1.0447660371493026	0.09911615455521466	0.03125260666759215	0.0566829754518064	0.22755507964272734	-0.2427865395207471
1.8390533782998595	1.0450049153655097	0.10006053118449022	0.03023519412090351	0.0575694343151719	0.2241335736966385	-0.24382391666068137
1.843270792141775	1.0452495865055413	0.10099854352917345	0.029204768764540628	0.058458742883478715	0.2206970876498777	-0.24482059006962928
1.8475243955486846	1.0455001454765136	0.10192995657480432	0.028161348633300862	0.05935060433893704	0.21724617979939906	-0.2457765312285939
1.8518145214199278	1.0457566869471029	0.10285453213444427	0.02710495586264065	0.06024471449531569	0.2137814033285103	-0.2466917252515507
1.856141506688778	1.0460193056567422	0.10377203024413593	0.02603561515316822	0.06114076328426417	0.2103033008088845	-0.24756617187981336
1.860505692487214	1.0462880963740522	0.10468220914710721	0.02495335373594779	0.06203843492614394	0.2068124038067629	-0.24839988489058534
1.8649074209840173	1.046563153645334	0.10558482459639244	0.02385820216773082	0.06293740742101445	0.2033092351682975	-0.24919289090999017
1.8693470373629615	1.0468445718526365	0.10647963024937586	0.02275019385762643	0.06383735310508214	0.1997943072007478	-0.2499452292698037
1.8738248908541586	1.047132445219667	0.10736637783354937	0.021629364822714145	0.0647379389989933	0.1962681206770661	-0.2506569515863093
1.8783413321207716	1.047426867582509	0.10824481658657129	0.020495754356841252	0.06563882642027054	0.19273116674547164	-0.25132812075091293
1.882896716508877	1.0477279325347808	0.1091146938596997	0.019349404234075114	0.06653967177461925	0.1891839242488807	-0.2519588108632892
1.8874914024588694	1.0480357332624626	0.10997575475274307	0.018190359123115712	0.06744012636748217	0.1856268608965913	-0.2525491063704901
1.8921257525284638	1.0483503625469908	0.11082774225710204	0.017018666348516065	0.06833983673400232	0.18206043242007322	-0.2530991016024382
1.8968001295357342	1.0486719124343342	0.11167039650482172	0.01583437688803612	0.0692384440210024	0.17848508550819392	-0.2536088997432798
1.9015149030633263	1.0490004746082897	0.11250345591168366	0.014637543750649715	0.07013558537230347	0.17490125281043478	-0.25407861301034707
1.9062704432481792	1.0493361398939491	0.11332665600151118	0.013428223573803782	0.07103089285286016	0.17130935772712672	-0.25450836138229316
1.9110671214956292	1.049678998224058	0.11413972952469952	0.012206476474226312	0.07192399372666529	0.16770981386815784	-0.2548982722104736
1.9159053207771541	1.0500291393053178	0.11494240813364076	0.01097236345139505	0.0728145124776413	0.164103017436541	-0.25524848044490517
1.9207854164525027	1.050386651165378	0.11573441910399344	0.009725951305432072	0.07370206736343182	0.16048936169884553	-0.2555591265802852
1.9257077945125218	1.05075162138689	0.11651548834139477	0.008467308019859883	0.07458627389888996	0.15686922347760823	-0.25583035751181876
1.9306728371968753	1.0511241359744783	0.11728533799239507	0.007196506468736139	0.07546674234256248	0.1532429739643045	-0.25606232507545307
1.9356809327986526	1.0515042799902263	0.11804368798654959	0.005913621948924287	0.07634307958169734	0.14961097163727613	-0.2562551861528062
1.9407324689050045	1.0518921369599246	0.11879025494712143	0.004618733948567599	0.07721488803727238	0.1459735673872725	-0.25640910186256993
1.9458278349160671	1.0522877889664204	0.11952475256988568	0.0033119255440122283	0.0780817662301099	0.14233110284617392	-0.2565242372607101
1.950967425179596	1.052691316802844	0.12024689203262891	0.001993282637568735	0.07894330940993927	0.13868390837877428	-0.2566007609350203
1.9561516294489751	1.0531027991283892	0.12095638062456283	0.0006628964493673342	0.079799108056486	0.135032310088974	-0.25663884442289037
1.9613808406230901	1.0535223129669384	0.1216529228557387	-0.0006791384226601577	0.08064874931041986	0.13137662450709095	-0.2566386620013719
1.9666554515463714	1.0539499333519284	0.12233622000028359	-0.0020327231359588815	0.08149181654764935	0.12771716110087664	-0.2566003902589748
1.9719758510320693	1.0543857328890658	0.12300596961422464	-0.0033977535363607374	0.08232788888042565	0.12405422523496797	-0.25652420782961877
1.9773424345862407	1.0548297825198907	0.12366186691149668	-0.004774122862642154	0.083156542971785	0.12038811101602279	-0.2564102949346351
1.982755590962842	1.0552821503071448	0.12430360308410342	-0.006161718249457746	0.08397735103940025	0.11671911081429236	-0.25625883325004317
1.9882157033715826	1.0557429013943576	0.12493086557578606	-0.007560420993178671	0.0847898812418456	0.11304751455547826	-0.2560700057694446
1.9937231587514432	1.056212098660643	0.12554333921275734	-0.008970108882689187	0.08559369921155117	0.1093736037066831	-0.255843996257465
1.999278340978994	1.0566898020308177	0.1261407054333912	-0.010390654411884876	0.08638836715166348	0.10569765616255025	-0.2555809891635992
2.004881625335533	1.0571760678609698	0.12672264179758075	-0.011821923322848787	0.0871734432235508	0.10201995010387355	-0.2552811697307184
2.0105333837821573	1.0576709492475111	0.1272888226827952	-0.013263775916454841	0.08794848249923547	0.09834076068446537	-0.25494472362901166
2.01623398691657	1.0581744960656476	0.1278389195514531	-0.014716067510240863	0.08871303738034989	0.0946603590342361	-0.25457183662486044
2.021983796764275	1.0586867541955485	0.12837260034309425	-0.016178646562781746	0.08946665679331375	0.09097901718153731	-0.25416269486510507
2.0277831733266485	1.0592077659559924	0.12888953022873892	-0.017651356307434793	0.09020888725644252	0.08729700405838826	-0.253717484315472
2.0336324647973356	1.0597375690814181	0.12938937085718336	-0.019134032235018278	0.09093927181234247	0.08361459196581052	-0.25323639136800236
2.0395320125908865	1.0602761970133054	0.12987178100367905	-0.02062650335019687	0.0916573509243753	0.07993205353038065	-0.2527196024302833
2.045482151714961	1.0608236787835057	0.13033641675481575	-0.022128592242216326	0.09236266273555044	0.07624966170269425	-0.25216730379291435
2.0514832079418093	1.0613800386012258	0.13078293145535358	-0.023640114351548152	0.09305474295712299	0.07256769173377961	-0.2515796818073028
2.0575354953108786	1.061945295459532	0.1312109757428858	-0.02516087733241199	0.09373312484963961	0.06888642287119001	-0.2509569231134458
2.0636393201825105	1.0625194633510238	0.13162019806742992	-0.026690682068533235	0.09439733995707071	0.06520613605340975	-0.2502992142150289
2.0697949792764647	1.0631025509290082	0.1320102447540843	-0.02822932217551698	0.09504691813834606	0.0615271153221116	-0.24960674162466953
2.0760027552198057	1.063694560923624	0.13238075996767576	-0.029776582894618576	0.09568138738862636	0.05784965065037083	-0.24887969236146962
2.0822629163667834	1.0642954899541468	0.13273138600986165	-0.03133224107048999	0.09630027416701266	0.054174038142503	-0.24811825403701734
2.0885757205809976	1.0649053287271795	0.13306176382307128	-0.03289606611565353	0.09690310410265997	0.05050057794224213	-0.2473226144299867
2.0949414091545284	1.0655240612894774	0.13337153295205478	-0.03446781853089612	0.09748940173496969	0.04682957793025486	-0.24649296226328382
2.101360212552762	1.0661516654217889	0.13366033215265863	-0.03604725136582713	0.0980586914087602	0.04316135051187013	-0.2456294865164614
2.107832343027372	1.0667881117607414	0.13392779935836913	-0.03763410844166336	0.09861049695704953	0.03949621699402915	-0.2447323774362888
2.114357998525394	1.067433364019733	0.13417357221698714	-0.03922812537323527	0.09914434244318496	0.03583450543007336	-0.24380182608929787
2.1209373615533895	1.0680873787241094	0.13439728838186357	-0.040829029350899854	0.09965975243827567	0.03217655138425861	-0.2428380245630216
2.1275705932093962	1.068750104463175	0.13459858569309407	-0.04243653776619736	0.10015625197125552	0.028522701316185048	-0.24184116692472607
2.1342578491593414	1.0694214833382638	0.13477710303803542	-0.04405036216493506	0.10063336813404596	0.02487330386758194	-0.24081144688794728
2.140999247282601	1.0701014475757042	0.1349324798388169	-0.04567020052009032	0.10109062815904214	0.02122872764880101	-0.239749062828119
2.147794893041642	1.0707899219179284	0.13506435726518248	-0.04729574349439779	0.1015275617927688	0.017589347273565807	-0.23865421408400625
2.154644878691666	1.0714868234236719	0.13517237853001773	-0.04892667433437896	0.10194370159216197	0.013955543982718716	-0.23752710106067407
2.161549277067125	1.072192060716462	0.1352561891488854	-0.05056266749231706	0.10233858293801609	0.010327709080545557	-0.23636792627066447
2.168508125574795	1.0729055322189445	0.13531543727161602	-0.052203384994086756	0.10271174367490367	0.0067062522559032944	-0.23517689718967633
2.1755214609435454	1.0736271295925952	0.1353497745200273	-0.05384848480671409	0.10306272654630584	0.003091583390117952	-0.23395422048138223
2.18258927703439	1.0743567333047588	0.13535885611336748	-0.05549761105560036	0.10339107744806253	-0.0005158655131353531	-0.23270010932991433
2.1897115510061127	1.075094215208952	0.135342341627456	-0.057150400384158646	0.1036963473988213	-0.004115654041480267	-0.23141477911015423
2.196888727871296	1.0758394888492124	0.13529989165569412	-0.058806593599933406	0.1039781111177656	-0.007707574581172072	-0.23009835783026472
2.204121020254088	1.0765924370239888	0.13523116743085487	-0.06046587238577844	0.10423593500200781	-0.011291295000085666	-0.22875101071000106
2.2114083491311876	1.0773529051640016	0.1351358360025136	-0.06212784732573192	0.10446937964095529	-0.014866335015686762	-0.22737295482338984
2.2187506016722276	1.078120727914479	0.13501357081348025	-0.06379211819133326	0.10467801207702483	-0.01843219749289426	-0.22596441320655225
2.2261476262993187	1.0788957285567773	0.13486405251666622	-0.06545827313278497	0.10486140643779043	-0.021988366421152494	-0.22452561606217175
2.2335992567748995	1.079677721490229	0.13468696915411144	-0.06712589440201104	0.10501914523763789	-0.025534318784055134	-0.22305679626746922
2.2411052749990237	1.0804665083070912	0.13448201760369774	-0.06879455029511176	0.10515081919058447	-0.029069507012257335	-0.22155819681572672
2.2486654199953584	1.0812618787154753	0.13424890430735592	-0.07046379760332741	0.10525602839024127	-0.03259336395022077	-0.22003006941781322
2.2562794048877346	1.0820636123332052	0.13398734551491887	-0.07213318574655415	0.10533438335996739	-0.03610531123361321	-0.21847267130375703
2.2639469028985992	1.0828714772442998	0.13369706839258885	-0.07380225404306699	0.10538550558030628	-0.039604753118943244	-0.2168862682149247
2.271667546606208	1.0836852299666437	0.1333778118496248	-0.0754705319780537	0.10540902833340197	-0.043091076687659595	-0.21527113479637247
2.2794409267719753	1.0845046153961255	0.13302932739378245	-0.07713753940237406	0.1054045975596394	-0.04656365189324755	-0.21362755507719816
2.2872666109854407	1.085329368861744	0.13265137901201599	-0.07880279095828764	0.10537187261510321	-0.05002184036580795	-0.21195581869846328
2.295144125092655	1.0861592142780043	0.1322437446468511	-0.08046579250495285	0.10531052697562439	-0.053464987515876264	-0.21025622496133936
2.3030729357734336	1.0869938624440179	0.13180621798381006	-0.08212603798283313	0.10522024932006739	-0.056892415686029776	-0.20852908685505128
2.311052475068492	1.087833013788126	0.1313386080550634	-0.0837830151499923	0.10510074427606098	-0.060303435653797456	-0.20677472601768687
2.319082127560247	1.0886763572031386	0.1308407407063622	-0.08543620342148762	0.10495173338638664	-0.06369734175048088	-0.20499347570690452
2.3271612411621763	1.0895235713904547	0.13031245872907762	-0.08708507665536566	0.10477295577450453	-0.06707341717833908	-0.2031856786074279
2.335289120981057	1.0903743244482218	0.12975362295154305	-0.08872910242698868	0.10456416903099153	-0.07043093208693725	-0.20135168834011138
2.343465043998801	1.091228275663154	0.12916411190381014	-0.09036774553588782	0.10432514957165465	-0.07376915029931995	-0.19949186627786827
2.3516882404917014	1.0920850738431882	0.1285438237376957	-0.0920004647863095	0.10405569381788157	-0.07708732229770847	-0.19760658585219792
2.35995789660699	1.0929443578978446	0.12789267680057148	-0.09362671412783541	0.10375561894998975	-0.08038468715251532	-0.19569623214723295
2.3682731757572775	1.0938057593872796	0.12721060856423297	-0.09524594742555968	0.10342476280603002	-0.08366048177062578	-0.19376119706215164
2.3766332076249603	1.0946689017130438	0.1264975769308506	-0.09685761677809669	0.10306298477233307	-0.08691393702782106	-0.1918018818721536
2.3850370789955866	1.0955333995388326	0.1257535615728875	-0.09846117131721684	0.10267016679827631	-0.09014427494151454	-0.1898186994664457
2.393483870296741	1.096398862928971	0.12497856116381043	-0.10005606470914756	0.10224621220854513	-0.09335072337381155	-0.18781206577635576
2.4019726195998174	1.097264894028728	0.12417259689013035	-0.10164174874479588	0.10179104775607774	-0.09653250269754436	-0.18578240826128783
2.4105023385535715	1.098131089118459	0.12333571145754912	-0.1032176769117401	0.10130462334643932	-0.09968883261457728	-0.18373016219490246
2.4190720378250967	1.0989970416008272	0.12246796679530006	-0.10478330950400072	0.10078691082429006	-0.10281894199322203	-0.18165576449753032
2.427680690902245	1.099862338742185	0.12156944779590055	-0.10633810734730588	0.10023790626174313	-0.10592205592979513	-0.17955966240639154
2.4363272738256723	1.100726566111057	0.12064025843671228	-0.10788153945214655	0.09965762773505138	-0.10899741070022069	-0.1774423038130485
2.4450107373399406	1.1015893051978296	0.11968052472165408	-0.10941307831604455	0.09904611715925137	-0.112044244043388	-0.17530414396224098
2.4537300448917003	1.1024501376229172	0.11869039054148416	-0.11093220698113164	0.0984034376972844	-0.11506180890025802	-0.17314563604000519
2.4624841287308867	1.103308641201579	0.1176700224991541	-0.11243841159529352	0.09772967684255962	-0.11804935832874797	-0.17096724190315446
2.4712719353520245	1.104164394858377	0.11661960469840014	-0.11393118962058053	0.09702494303325324	-0.12100616155164107	-0.16876942075434556
2.480092411983329	1.1050169776802903	0.11553934001548577	-0.11541004762182235	0.09628936638188766	-0.12393149930462742	-0.1665526323352678
2.488944507270253	1.105865969381952	0.11442944980110073	-0.11687450155903031	0.09552309840321989	-0.12682466419876215	-0.1643173366395777
2.49782717770762	1.1067109513120421	0.1132901728145212	-0.11832407799632691	0.09472631119246123	-0.12968496291882067	-0.16206399216919784
2.506739389555407	1.1075515070027575	0.11212176463699677	-0.11975831449556196	0.0938991968985068	-0.13251171683080298	-0.15979305530992688
2.515680118704558	1.1083872225143956	0.11092449732358928	-0.12117675965317735	0.09304196735313838	-0.13530426191399153	-0.15750498023138204
2.5246483610549997	1.1092176877438213	0.10969865760027042	-0.12257897476254269	0.09215485263964218	-0.1380619519180108	-0.15520021609175474
2.53364311840918	1.110042495436023	0.10844454833307843	-0.12396453158094818	0.09123810200033938	-0.1407841538798373	-0.15287921051886902
2.542663418443533	1.110861243341852	0.10716248533584928	-0.1253330154146374	0.09029198136805097	-0.14347025412798795	-0.1505424043446932
2.5517083053084417	1.111673533630578	0.10585279814531608	-0.12668402356309236	0.08931677374958157	-0.1461196551820804	-0.1481902338818014
2.5607768469869687	1.1124789738251257	0.10451582845539192	-0.12801716632997404	0.08831277789491805	-0.14873177772133644	-0.1458231288853892
2.569868125771605	1.1132771762081737	0.1031519309917904	-0.12933206549913606	0.08728030878060067	-0.1513060576055954	-0.1434415149140883
2.578981246714674	1.1140677588251284	0.1017614717707084	-0.1306283554731604	0.08621969613902213	-0.15384194813882004	-0.14104581102098043
2.588115338480352	1.1148503457755055	0.10034482741804214	-0.13190568322917468	0.0851312837617465	-0.1563389200307771	-0.1386364294148155
2.5972695618555783	1.1156245681288486	0.09890238326437316	-0.13316370929693735	0.08401542784842027	-0.1587964633741	-0.13621377309634947
2.60644308610299	1.1163900621036382	0.09743453650633892	-0.1344021043021017	0.08287249927306381	-0.16121408097619944	-0.13377824201251046
2.6156351204615436	1.1171464719008	0.09594169069476466	-0.1356205530897142	0.08170287914470056	-0.16359129651681936	-0.13133022462819863
2.624844878733794	1.1178934469165631	0.09442426088126023	-0.13681874975470473	0.08050696264989794	-0.1659276449647044	-0.12887010725191586
2.63407160987988	1.1186306444282246	0.09288266816564068	-0.13799640153040182	0.07928515462847072	-0.1682226802977918	-0.12639826582915326
2.643314578758826	1.1193577281543259	0.09131734232394018	-0.13915322603997857	0.07803787147361996	-0.17047597028460107	-0.12391507101128725
2.6525730795706766	1.1200743694542104	0.08972871905995115	-0.1402889527979518	0.0767655387968052	-0.17268709956407946	-0.12142088449738438
2.6618464182057635	1.1207802460658833	0.08811724252196174	-0.1414033208070262	0.07546859328643757	-0.1748556651283608	-0.11891606373220603
2.671133932598619	1.1214750437862997	0.08648336133080128	-0.14249608083801382	0.07414747937825593	-0.17698128093229662	-0.11640095637944815
2.680434971830136	1.1221584549752515	0.08482753174159742	-0.14356699269973586	0.07280265165491308	-0.17906357275791487	-0.11387590592820494
2.6897489151537535	1.1228301800666893	0.08315021384572573	-0.14461582726506797	0.07143457163588461	-0.18110218233881392	-0.11134124651037708
2.699075141653621	1.123489925454743	0.08145187658578558	-0.14564236283189302	0.07004371173108362	-0.18309676047396906	-0.10879731112929125
2.7084130700764515	1.1241374064380856	0.07973299015467677	-0.14664638939836683	0.0686305489094502	-0.18504697552860266	-0.10624442079940054
2.7177621245464274	1.1247723448362872	0.07799403179021919	-0.14762770463960312	0.06719556930641325	-0.1869525058091324	-0.10368289387164513
2.7271217400501047	1.1253944695025448	0.07623548446499291	-0.14858611442755146	0.0657392670523406	-0.18881304077162353	-0.10111304455395545
2.736491381650903	1.1260035176636705	0.07445783289800888	-0.1495214346167148	0.06426214085334002	-0.19062828468461254	-0.09853517763129799
2.745870511889979	1.12659923282722	0.07266156933391672	-0.1504334875575313	0.06276469866888593	-0.1923979500576729	-0.09594959742183777
2.7552586178092024	1.1271813666232677	0.07084718810158723	-0.15132210467826104	0.06124745309064228	-0.19412176284929494	-0.09335660035674234
2.7646552014391275	1.1277496782115193	0.06901518704820352	-0.15218712532850245	0.05971092241694235	-0.1957994604166123	-0.09075647759422495
2.7740597701369336	1.1283039337566871	0.06716606910895064	-0.1530283957544568	0.0581556318696007	-0.19743078972140884	-0.08814951770650359
2.7834718391636524	1.1288439066787572	0.06530034153931343	-0.1538457692699618	0.05658211286288798	-0.199015507853718	-0.08553600599359075
2.7928909474306627	1.1293693785967112	0.06341851248244369	-0.15463910747736265	0.054990900008561105	-0.2005533845867782	-0.0829162201230669
2.8023166304161107	1.1298801378271068	0.06152109605120855	-0.15540827779966604	0.05338253530763165	-0.20204419777752333	-0.08029043766897155
2.811748442266634	1.1303759806817408	0.05960860764951424	-0.15615315525691634	0.05175756410586281	-0.20348773699194034	-0.07765892998875747
2.821185941424804	1.1308567107159144	0.05768156657578747	-0.15687362115585884	0.0501165372042647	-0.20488380114275417	-0.07502196624229489
2.8306286963696774	1.1313221390851131	0.055740494604959945	-0.1575695634608141	0.04846000956710709	-0.20623219938180487	-0.07237981181453215
2.840076282360954	1.131772084417562	0.05378591639282046	-0.15824087644483745	0.04678854057669959	-0.2075327505930576	-0.0697327292463217
2.849528283145503	1.132206372936664	0.051818358873160074	-0.1588874607239871	0.04510269343099919	-0.20878528362328216	-0.06708097777912685
2.8589842859801657	1.1326248382698645	0.049838352048314744	-0.15950922283251615	0.04340303573459643	-0.20998963661846232	-0.06442481477409906
2.868443889783486	1.1330273218496596	0.04784642704572381	-0.16010607568707066	0.04169013774582867	-0.21114565807717617	-0.061764493446228155
2.8779066942758713	1.133413672465103	0.04584311815573622	-0.16067793779600295	0.03996457404052324	-0.21225320546792412	-0.059100265937555796
2.8873723047321103	1.133783746516558	0.043828961614343624	-0.1612247335221465	0.0382269223843536	-0.21331214588161604	-0.056432382007540874
2.8968403401184473	1.1341374083392939	0.04180449363018673	-0.16174639345060263	0.03647776194281692	-0.21432235688156212	-0.05376108675821302
2.906310417663961	1.1344745296174354	0.03977025344000791	-0.16224285342105613	0.03471767583214945	-0.21528372476152374	-0.051086625003965415
2.915782159548005	1.1347949896837046	0.03772678167534899	-0.16271405487723625	0.03294724962889816	-0.21619614534882822	-0.048409239411458596
2.925255188725929	1.1350986754049215	0.03567462104925265	-0.16315994461154112	0.031167071882534664	-0.21705952363022324	-0.0457291717020633
2.93472914371067	1.1353854816639197	0.03361431293541986	-0.16358047539196077	0.029377731063842068	-0.21787377508012581	-0.043046658489883996
2.9442036598884904	1.1356553107543397	0.03154640119555477	-0.16397560499944128	0.0275798187996877	-0.2186388239049384	-0.04036193658619318
2.953678374405695	1.1359080725789101	0.029471430926702395	-0.16434529645333776	0.025773928707291567	-0.2193546035818168	-0.03767524164131909
2.9631529363078526	1.1361436849163	0.02738994602986684	-0.16468951834126785	0.023960654194571836	-0.22002105759330914	-0.03498680528819615
2.9726269863470445	1.1363620729009665	0.0253024934336959	-0.16500824400500605	0.022140592055170612	-0.22063813794093393	-0.03229686088928394
2.9821001816916355	1.1365631696307865	0.023209617462099246	-0.16530145238092744	0.02031433747913558	-0.2212058068559484	-0.029605636543580727
2.991572177032641	1.136746915693478	0.02111186378597191	-0.16556912726731202	0.018482487413507963	-0.22172403545808841	-0.02691336046653703
3.001042632540758	1.1369132593424287	0.019009777473494464	-0.16581125754642123	0.016645638780817117	-0.2221928042565915	-0.024220258749351915
3.010511206506697	1.1370621563536714	0.01690390442766552	-0.16602783694769557	0.014804389653797052	-0.22261210275653076	-0.02152655746954115
3.01997756458717	1.1371935701748204	0.014794789140994136	-0.16621886424201104	0.012959337212410915	-0.22298192989342525	-0.018832480079297217
3.0294413746336857	1.1373074718070348	0.012682975650059373	-0.1663843430532239	0.011111078496666848	-0.2233022937206579	-0.016138248892746454
3.0389023077712354	1.1374038397976267	0.010569007106390057	-0.16652428183674184	0.009260209951058569	-0.2235732114140257	-0.013444084796086945
3.048360035745552	1.1374826601886914	0.008453426182484363	-0.16663869379998597	0.007407327700409797	-0.2237947091575762	-0.010750208019919352
3.057814230215766	1.1375439265017329	0.006336775047277204	-0.16672759688085428	0.005553027449722685	-0.22396682213554964	-0.008056838357977348
3.067264576181906	1.1375876397782163	0.004219592175214177	-0.16679101381288608	0.003697901609586254	-0.2240895946860182	-0.005364191357863465
3.076710750937415	1.1376138084029308	0.002102416877570549	-0.16682897188087695	0.00184254318768795	-0.2241630798491405	-0.002672484333614296
3.0860890356921926	1.1376224485519755	6.524728674017766e-14	-0.1668415035880718	-9.680912755466453e-13	-0.2241873406741278	8.179745943082128e-13
