# Supplementary material for: Multi-orbit lunar GNSS constellation design with distant retrograde orbit and Halo orbit combination
Source: Sci Rep. 2023 Jun 22;13:10158. doi: 10.1038/s41598-023-37348-x (PMC10287729; doi:10.1038/s41598-023-37348-x)
Supplement: Supplementary file 1 — Supplementary Information. [file 41598_2023_37348_MOESM1_ESM.zip › supplement materials of the manuscript/Figure 3/Halo Orbit/L2S/770.csv]

Time (TU)	X (LU)	Y (LU)	Z (LU)	VX (LU/TU)	VY (LU/TU)	VZ (LU/TU)
0	1.1431825962236626	0	-0.15842884365857388	5.782796895797555e-15	-0.22213517709674413	4.185782044296138e-15
0.004098167308523163	1.14318097074404	-0.0009103408059816996	-0.15842653492535713	-0.0007932677989062022	-0.22213055439626225	0.0011267139957455224
0.013512986303774207	1.1431649242547748	-0.003001483221162043	-0.1584037425230277	-0.00261542147896155	-0.22208491798743102	0.0037150782699343875
0.02293218715507135	1.1431317062733035	-0.005092939025096013	-0.1583565543588614	-0.004437653969193222	-0.22199043521026238	0.006304444728799977
0.03235558173193021	1.1430813037972096	-0.007184205264406546	-0.15828494064088156	-0.006259391306237377	-0.22184704722412563	0.008894620030510777
0.04178287726469415	1.1430137111170473	-0.009274754722274016	-0.15818887605416979	-0.008080038179214469	-0.22165470456034847	0.011485381592909995
0.0512137761474831	1.142928929798626	-0.011364058262446027	-0.15806833972038228	-0.009898997491182903	-0.2214133670255909	0.014076505019739725
0.06064798021324885	1.142826968690289	-0.01345158595313425	-0.1579233151979816	-0.01171567142951633	-0.22112300368059107	0.016667765262574564
0.0700851844986305	1.1427078440216587	-0.015536805865481186	-0.1577537906179055	-0.013529460512667447	-0.22078359308387874	0.019258934895324976
0.07952508287202527	1.1425715793840356	-0.01761918550165803	-0.1575597586564253	-0.015339764926717233	-0.2203951232032673	0.021849785647866528
0.08896737106101937	1.1424182056899022	-0.01969819264113903	-0.15734121648351562	-0.017145985353629878	-0.2199575912720577	0.024440089222628844
0.09841173242302567	1.1422477614224342	-0.021773292391499655	-0.1570981661300695	-0.0189475205031171	-0.21947100447748477	0.027029613377590897
0.10785785688416183	1.1420602923463103	-0.023843951545033465	-0.15683061409321086	-0.02074377099235376	-0.2189353791174699	0.029618127108343634
0.1173054229710533	1.1418558518415076	-0.025909634818985026	-0.1565385718354521	-0.022534136176899262	-0.21835074154052722	0.03220539570758614
0.12675411948307216	1.1416345004617925	-0.027969809789190378	-0.15622205518304996	-0.024318018523803508	-0.21771712687557693	0.03479118668753591
0.13620361654404411	1.1413963065776949	-0.030023940756336687	-0.15588108527946504	-0.026094818392216806	-0.21703458086855917	0.037375261838866004
0.14565358505763248	1.1411413459749107	-0.0320714932008854	-0.1555156880529388	-0.027863937992518614	-0.21630315873810793	0.03995738254592244
0.1551036943287884	1.1408697018874892	-0.03411193345406034	-0.1551258943105229	-0.029624781195645437	-0.21552292527902436	0.042537309118450245
0.16455361663626217	1.1405814648336485	-0.03614472987149015	-0.15471173955471704	-0.03137675463915801	-0.21469395440420963	0.04511480202045556
0.17400300577404695	1.1402767332613508	-0.03816934841699928	-0.15427326497022018	-0.03311926401799018	-0.21381633102239297	0.04768961600095277
0.1834515222055904	1.1399556127885158	-0.04018525828568728	-0.15381051639852786	-0.03485171903060586	-0.21289014888206517	0.050261506941198505
0.19289882965514665	1.139618216220805	-0.04219193133913173	-0.1533235444323843	-0.03657353297832159	-0.21191551065086595	0.0528302308964048
0.20234457272368989	1.139264664327532	-0.04418883755344282	-0.1528124056135536	-0.03828411895585995	-0.21089253019693358	0.05539553799044511
0.21178839283396825	1.1388950853094713	-0.046175448649540894	-0.1522771617527647	-0.03998289307410502	-0.2098213311057489	0.05795717674398596
0.2212299504558012	1.1385096138358495	-0.04815124293918343	-0.1517178786232195	-0.041669278689497706	-0.20870204393754338	0.06051490007141347
0.23066886983627902	1.1381083932119977	-0.05011569393286872	-0.15113462920022883	-0.043342696766525475	-0.2075348125769527	0.06306845027618888
0.2401047926671304	1.1376915731944743	-0.05206828181095315	-0.1505274905986074	-0.04500257577378774	-0.20631978796412345	0.0656175735772259
0.24953735517693784	1.1372593108365623	-0.05400848880978506	-0.14989654540718256	-0.04664834783176577	-0.20505713062012168	0.0681620138702952
0.2589661815529539	1.13681177076894	-0.055935798100368285	-0.14924188221840592	-0.04827944786342713	-0.20374701155580485	0.07070151093591918
0.2683908933182125	1.1363491247425768	-0.057849695951380724	-0.14856359508846403	-0.049895315530435684	-0.20238961103496136	0.07323580295068399
0.2778111115061902	1.1358715514454427	-0.05974967237168621	-0.14786178339920014	-0.05149539586650481	-0.20098511813626196	0.07576462704160802
0.28722644515884554	1.1353792370195799	-0.061635219004276647	-0.14713655275693696	-0.05307913759801761	-0.1995337323851342	0.07828771617082252
0.29663650272568376	1.1348723744305125	-0.06350583165648713	-0.14638801421379413	-0.05464599537338656	-0.19803566202359335	0.08080480217219703
0.3060408911388956	1.1343511634159569	-0.06536101030861106	-0.1456162843422851	-0.056195429856486505	-0.19649112398280308	0.08331561546632468
0.31543920451829266	1.133815811037319	-0.06720025710766608	-0.14482148621303348	-0.05772690614594645	-0.1949003456585875	0.08581988201552736
0.32483103140216935	1.1332665312317256	-0.06902307805048633	-0.14400374890475248	-0.05923989528552461	-0.19326356374522105	0.08831732523515423
0.3342159584239717	1.1327035445074107	-0.07082898391856052	-0.14316320722690046	-0.06073387513344551	-0.19158102349052666	0.09080766693881209
0.3435935600581462	1.1321270784674837	-0.07261748853046039	-0.1423000026858429	-0.06220832901089085	-0.18985298043622834	0.09329062458491938
0.35296340927815084	1.1315373670872504	-0.07438811103440476	-0.14141428259968644	-0.06366274769675406	-0.18807969844895198	0.09576591407645098
0.3623250635173223	1.13093465149985	-0.07614037348911615	-0.14050620147924084	-0.06509662753628989	-0.18626145228456287	0.09823324601974978
0.37167808309654693	1.1303191787371187	-0.07787380458577661	-0.13957591934600586	-0.06650947359486033	-0.18439852401725335	0.10069233056093305
0.3810220029496878	1.1296912034788589	-0.07958793464294595	-0.13862360459346282	-0.06790079567373095	-0.1824912085634228	0.10314286991751873
0.390356367747946	1.129050985639812	-0.08128230237273006	-0.13764943056819387	-0.06927011392592147	-0.18053980662730915	0.1055845675849974
0.39968070079654155	1.128398792337278	-0.08295644941456685	-0.13665357878779322	-0.070616954514452	-0.1785446309360203	0.10801712014453195
0.4089945206443503	1.127734896672775	-0.0846099236605258	-0.13563623734199495	-0.07194085241806243	-0.17650600282671397	0.11044022159642722
0.4182973256533293	1.1270595787196194	-0.08624227679415747	-0.1345976026651607	-0.07324134956898806	-0.17442425558721256	0.11285355932247199
0.42758862091814176	1.1263731234674466	-0.08785306932159598	-0.1335378766484306	-0.07451799897955082	-0.17229972845696892	0.11525682105604096
0.4368678856937716	1.1256758230612203	-0.08944186513944954	-0.13245727036046925	-0.07577036052316344	-0.17013277387354964	0.11764968640956157
0.4461345908816601	1.1249679754246216	-0.0910082349314595	-0.1313560022251342	-0.0769980037633416	-0.1679237536113089	0.12003183140429484
0.45538818135301595	1.1242498854938516	-0.09255175351492999	-0.13023430024908983	-0.0782005060017762	-0.1656730430431339	0.12240292392241889
0.46462810735233095	1.123521862673711	-0.09407200544924135	-0.12909239837369854	-0.07937745678859154	-0.16338102361762727	0.12476263176358178
0.473853794463253	1.122784223010756	-0.09556858032128367	-0.12793054018806632	-0.08052845436230223	-0.16104809010736662	0.12711061493153175
0.4830646615258476	1.1220372876524398	-0.09704107605868849	-0.12674897685546377	-0.08165310835319278	-0.15867464625121405	0.129446530219192
0.49226011328083297	1.121281383266491	-0.09848909804393395	-0.12554796811424376	-0.0827510392198992	-0.15626110657123018	0.13177002932516887
0.5014395163287375	1.1205168439001776	-0.09991225576890068	-0.124327785615082	-0.08382187588203946	-0.15380790289837476	0.1340807528206362
0.510602244905234	1.119744007056227	-0.10131017041589636	-0.12308870706388482	-0.08486526161107767	-0.15131547242594418	0.13637834173369692
0.5197476509210327	1.1189632159751595	-0.10268247049166579	-0.12183102022965193	-0.08588085085365214	-0.14878426559469762	0.13866242999125333
0.528875064387045	1.1181748194558054	-0.10402879235557222	-0.1205550230778166	-0.08686830980462623	-0.14621474620735703	0.1409326445847956
0.537983809663195	1.1173791702713431	-0.10534878302014054	-0.1192610216254189	-0.087827318621189	-0.14360738696321518	0.1431886096513022
0.5470731816526173	1.1165766270376698	-0.1066420970535631	-0.11794933339605404	-0.08875756931352247	-0.1409626762821088	0.1454299406000005
0.5561424649559055	1.115767552353712	-0.10790839980244388	-0.11662028484600372	-0.08965876826317089	-0.13828111300039966	0.14765624892255086
0.5651909215711065	1.1149523136737864	-0.10914736604769106	-0.11527421324115694	-0.09053063541840582	-0.13556321004996455	0.14986713921537392
0.5742178054326948	1.1141312817829154	-0.11035868242684445	-0.11391146460977403	-0.09137290617641042	-0.13280949023688993	0.15206221280411328
0.5832223446881447	1.1133048321632093	-0.11154204542341589	-0.11253239647325569	-0.09218533013797667	-0.130020491684348	0.15424106348568076
0.5922037559518366	1.112473343465047	-0.11269716372102855	-0.11113737580065641	-0.09296767292650071	-0.12719676364966523	0.1564032810854206
0.6011612430130812	1.1116371973575214	-0.1138237583862554	-0.109726779235012	-0.09371971646003667	-0.12433886694492045	0.1585484512054937
0.6100939891738315	1.1107967789793547	-0.11492156229863726	-0.10830099435354937	-0.09444125874069718	-0.12144737647865511	0.16067615347768868
0.6190011697618923	1.1099524754951242	-0.1159903221052866	-0.1068604177338864	-0.09513211532194749	-0.11852287734869998	0.16278596465200693
0.6278819314738934	1.1091046777689646	-0.11702979612253309	-0.10540545832317741	-0.09579211812063176	-0.11556597171818374	0.16487745380652996
0.636735426426241	1.1082537768368375	-0.11803975876292565	-0.10393653192476979	-0.09642111842746066	-0.11257726768118011	0.16695019050931476
0.6455607858602282	1.1074001660976085	-0.11901999773953603	-0.10245406545198908	-0.09701898525517977	-0.10955738798644808	0.1690037387068578
0.6543571382235907	1.1065442392654676	-0.11997031646738332	-0.10095849391031367	-0.09758560698644028	-0.10650696401137194	0.17103766107690926
0.6631235948674287	1.1056863914323514	-0.12089053278269267	-0.09945026275493345	-0.09812089073215177	-0.1034266407054751	0.17305151581955835
0.6718592705102127	1.1048270167439995	-0.12178048140987507	-0.09792982432841078	-0.09862476391849655	-0.10031706948889761	0.17504486149697435
0.6805632611576179	1.1039665102269183	-0.1226400119080846	-0.09639764157744732	-0.09909717321439854	-0.0971789160420872	0.17701725208853944
0.689234669649855	1.1031052649359312	-0.12346899150523266	-0.0948541835007759	-0.09953808624296517	-0.09401285122243257	0.1789682429466371
0.6978725850558632	1.1022436736447419	-0.12426730325052876	-0.09329992863953585	-0.09994749065083335	-0.0908195584675112	0.18089738624820506
0.7064761161712496	1.1013821251605767	-0.12503484929367703	-0.09173535891038778	-0.10032539587743251	-0.08759972141269615	0.1828042386105593
0.7150443534517179	1.100521007769729	-0.12577154747233435	-0.09016096626745317	-0.10067183144596113	-0.08435403788661112	0.18468835270080045
0.7235763995884734	1.099660705835321	-0.12647733419683252	-0.0885772469859025	-0.10098684845536045	-0.08108320850006837	0.18654928416764066
0.7320713630664936	1.0988016000864298	-0.1271521638499389	-0.08698470257046746	-0.10127051924700137	-0.0777879388671357	0.18838659028854635
0.7405283530593203	1.0979440677907248	-0.1277960084022537	-0.08538384047894033	-0.10152293723213351	-0.07446894149985726	0.19019982898287532
0.748946500428726	1.0970884802846483	-0.12840885897720664	-0.08377516988546235	-0.1017442174558652	-0.07112692744493011	0.1919885634186637
0.7573249357226572	1.0962352048677595	-0.12899072407068662	-0.08215920554817709	-0.10193449579906896	-0.06776261473908747	0.1937523573761201
0.7656628093186991	1.0953846024302039	-0.1295416309166145	-0.08053646367013115	-0.10209392936948418	-0.0643767202806344	0.19549077962787711
0.7739592850007072	1.0945370277853643	-0.13006162481431172	-0.07890746278677814	-0.10222269608154762	-0.06096996214865044	0.19720340263015645
0.7822135366210231	1.0936928297051747	-0.13055076875283292	-0.07727272410712005	-0.10232099439235316	-0.057543060836630466	0.1988898019296364
0.7904247723489874	1.0928523481441594	-0.13100914458646207	-0.07563276635562027	-0.10238904327572176	-0.05409672896365816	0.20054956117155243
0.7985922018690589	1.0920159173120854	-0.1314368508087137	-0.07398811190983397	-0.10242708149321969	-0.05063168468562451	0.20218226545478438
0.8067150683759426	1.09118386213246	-0.1318340040519302	-0.07233928005785398	-0.10243536751486	-0.047148638095762724	0.20378750786763097
0.8147926308793481	1.0903564998013187	-0.13220073774047642	-0.07068679015297526	-0.10241417894983085	-0.04364829842571938	0.205364885948214
0.8228241989069551	1.089534135998511	-0.13253720320677076	-0.06903115409975227	-0.10236381192693449	-0.04013135869178537	0.20691400844235464
0.8308090921235385	1.088717068809215	-0.1328435673155103	-0.06737288417511747	-0.10228458058500421	-0.03659851281054523	0.20843448735240097
0.8387466511170899	1.0879055874200305	-0.13312001262292478	-0.06571249048637795	-0.1021768166480889	-0.03305045085415966	0.20992594013431556
0.8466362422577347	1.0870999714400487	-0.1333667371250661	-0.06405047958708261	-0.102040868866582	-0.029487856725547407	0.21138799065359945
0.8544772604624465	1.0863004904560258	-0.1335839538399988	-0.06238735350120673	-0.10187710238892245	-0.025911406684163366	0.21282026969249468
0.8622691158727956	1.085507405244489	-0.1337718899633623	-0.060723612177003984	-0.10168589848690282	-0.022321775266340275	0.21422241254364713
0.870011271002082	1.084720963864317	-0.13393078724875787	-0.059059745177817334	-0.10146765304847624	-0.018719617995451247	0.21559406570092882
0.877703201614781	1.0839414055373366	-0.13406090042573648	-0.05739623962146617	-0.10122277681591771	-0.015105589100752858	0.2169348797385985
0.8853444191952229	1.0831689582757336	-0.13416249716505996	-0.05573357500527551	-0.1009516941745608	-0.011480330968809533	0.21824451332573272
0.8929344713052388	1.0824038387873047	-0.1342358573770156	-0.05407222271444759	-0.10065484234822764	-0.007844473636839423	0.21952263315997106
0.9004729295288619	1.081646253647549	-0.13428127244336402	-0.0524126482807105	-0.10033267113386392	-0.004198640323533844	0.2207689118549653
0.9079593991244693	1.0808963982966528	-0.13429904471973836	-0.05075530892314163	-0.09998564184694622	-0.000543442658893062	0.2219830295358602
0.915393524269313	1.0801544565125971	-0.1342894868361827	-0.049100652011651875	-0.09961422628036731	0.0031205221571930218	0.22316467455759467
0.9227749740822967	1.0794206018225891	-0.13425292100854216	-0.04744911781840162	-0.0992189066103983	0.006792664723753365	0.2243135411518534
0.9301034759777701	1.0786949942231514	-0.13418967815863764	-0.045801131708244854	-0.09880017281136913	0.010472420285154788	0.22542933447232036
0.9373787479575106	1.0779777869435745	-0.134100097725615	-0.044157119012818095	-0.09835852566873461	0.014159215049101882	0.22651176008126672
0.9446005483243457	1.0772691215514485	-0.13398452687659232	-0.04251749363574111	-0.0978944734828501	0.017852490934358894	0.22756053169759163
0.9517686625212728	1.076569129329963	-0.13384331997117135	-0.040882660718285654	-0.09740853208277923	0.02155169910458854	0.2285753691047666
0.9588829045905227	1.075877931216916	-0.13367683794712645	-0.0392530160433394	-0.0969012240503351	0.025256300777948083	0.22955599832456958
0.9659431252037457	1.0751956371287112	-0.1334854474827474	-0.03762894392689133	-0.0963730774091983	0.02896577154274491	0.23050215262095364
0.9729491946914713	1.0745223477200836	-0.1332695207969775	-0.036010820862521165	-0.09582462614715676	0.03267959258656427	0.2314135701033743
0.9799010280771697	1.0738581521002406	-0.1330294342988527	-0.03439900951370486	-0.09525640758629764	0.03639726401058538	0.23228999693426713
0.9867985588440314	1.0732031305005723	-0.13276556873571652	-0.032793864538894955	-0.09466896369156107	0.04011829107279374	0.23313118376950998
0.993641756769879	1.072557352718343	-0.1324783079955463	-0.031195728254824022	-0.09406283894307095	0.04384219377989389	0.23393688792955486
1.0004306124779707	1.071920879745774	-0.13216803909532662	-0.029604934036265122	-0.0934385809634591	0.047568498639349824	0.23470687140393576
1.0071651537401582	1.0712937624060292	-0.13183515088733153	-0.028021802324604838	-0.09279673838184344	0.051296747633670654	0.2354409026341695
1.0138454293138364	1.070676043053277	-0.1314800341889054	-0.026446644243130805	-0.0921378616306223	0.05502648945966096	0.23613875452823996
1.0204715181122919	1.0700677549020712	-0.1311030807872278	-0.02487975929499617	-0.0914625014451811	0.0587572846417074	0.23680020536827648
1.027043517914893	1.0694689232592383	-0.1307046835195041	-0.023321437893426635	-0.09077120937230213	0.06248869924867421	0.23742503755148503
1.0335615560346636	1.0688795647392766	-0.130285235154185	-0.02177195871968725	-0.09006453608745293	0.06622031092299668	0.2380130385674482
1.0400257838856746	1.0682996879702242	-0.1298451281620574	-0.020231589894717225	-0.08934303133326978	0.06995170589141557	0.23856400031571212
1.0464363718644205	1.0677292942554677	-0.1293847545884229	-0.01870059010653735	-0.0886072439322142	0.07368247601641323	0.2390777185897375
1.0527935123427192	1.0671683775059058	-0.12890450541461984	-0.017179207820385553	-0.08785772093183329	0.0774122204926769	0.2395539932907629
1.0590974221508926	1.0666169242347379	-0.12840476989668168	-0.015667680611829483	-0.08709500676128519	0.08114054733863381	0.23999262849991443
1.0653483276379179	1.066074915072468	-0.12788593632996095	-0.014166238692647874	-0.08631964453645286	0.08486706454363968	0.2403934313814438
1.0715464812772235	1.0655423235178743	-0.12734839035592554	-0.012675100886351012	-0.08553217358640737	0.08859138983538518	0.24075621332514205
1.0776921536346726	1.0650191168578726	-0.12679251517505996	-0.01119447651460815	-0.08473312992565993	0.0923131459534196	0.24108078928580753
1.0837856204445062	1.064505257463082	-0.12621869241194178	-0.009724568491427638	-0.08392304753453203	0.09603195271302851	0.24136697716154043
1.0898271806007083	1.06400070145302	-0.12562730018758841	-0.008265568975646074	-0.0831024556243384	0.09974743780580982	0.24161459879709082
1.0958171398913243	1.063505400269468	-0.12501871433752385	-0.006817663286379893	-0.08227188039514462	0.10345922681449773	0.2418234792392816
1.1017558239410636	1.0630192997919228	-0.12439330686467952	-0.0053810267787676586	-0.08143184290242321	0.10716695109156342	0.24199344732218894
1.107643559521759	1.0625423420679134	-0.12375144761393225	-0.003955829371013191	-0.0805828613166188	0.11087023604706904	0.24212433515191598
1.1134806906211532	1.0620744641774693	-0.12309350238213586	-0.0025422316729337108	-0.07972544833982176	0.1145687110373816	0.24221597873536593
1.119267568866928	1.0616155992021943	-0.12241983370645292	-0.0011403873217401667	-0.07886011223451228	0.11826200329215729	0.24226821782580588
1.1250045497923242	1.0611656766892035	-0.12173080115492835	0.00024955608781379807	-0.0779873571124532	0.12194973536309674	0.24228089613299125
1.1306919950837913	1.0607246226333558	-0.12102676094995293	0.0016274575196742358	-0.07710768234908728	0.12563152637661942	0.24225386163676865
1.1363302812250655	1.0602923589826492	-0.12030806471654797	0.0029931845597151287	-0.07622158095084977	0.1293069975530544	0.24218696670736134
1.141919782457253	1.059868805123522	-0.11957506145731325	0.004346609253171053	-0.07532954192873831	0.1329757610632376	0.24208006842760021
1.1474608773392156	1.059453877517244	-0.11882809667948327	0.005687609658834119	-0.0744320490708309	0.13663742409606147	0.24193302894137012
1.152953948158051	1.0590474898954907	-0.11806751238176963	0.007016069669618004	-0.07352958080232688	0.14029158835306976	0.2417457157858543
1.1583993774183077	1.058649553663267	-0.11729364747572052	0.00833187812656078	-0.07262261054401745	0.1439378475881532	0.24151800238227683
1.1637975544143568	1.058259977557841	-0.11650683679665935	0.009634930369479273	-0.07171160540451528	0.1475757918972466	0.24124976815039528
1.1691488659461762	1.0578786684643708	-0.11570741236953035	0.010925125955439177	-0.07079702751345238	0.1512050014146028	0.2409408992877883
1.1744536996091535	1.057505531300062	-0.11489570293082184	0.01220236941830602	-0.06987933328495634	0.15482504840449468	0.24059128911677108
1.1797124421609597	1.0571404692537993	-0.11407203415902127	0.013466569840090075	-0.06895897350401956	0.15843549607423646	0.24020083866029257
1.1849254825781825	1.0567833836956286	-0.11323672818060469	0.01471764155088326	-0.06803639259633006	0.16203590062359965	0.2397694568936272
1.1900932041595318	1.0564341748361963	-0.11239010482416147	0.01595550219983388	-0.06711202983113182	0.16562580576626404	0.23929706188782798
1.195215992194193	1.0560927413100856	-0.11153248041057769	0.017180074566011307	-0.066186317783787	0.16920474799746568	0.23878358073938002
1.2002942318441088	1.0557589804382292	-0.11066416806860135	0.018391286016068938	-0.06525968250637283	0.17277225518103223	0.23822895020809332
1.2053283033443556	1.055432788649008	-0.10978547856842284	0.019589067330993578	-0.06433254421718382	0.1763278432175147	0.23763311779416288
1.2103185838935082	1.0551140614463528	-0.10889672005344837	0.020773353136743278	-0.0634053167878279	0.1798710173997801	0.23699604219571363
1.2152654527238265	1.0548026931875856	-0.10799819714732979	0.0219440830815584	-0.06247840661011311	0.1834012761217353	0.23631769321279433
1.2201692836475726	1.0544985776582398	-0.10709021229364618	0.023101200042438597	-0.061552213790593904	0.18691810572537254	0.23559805325501487
1.2250304456050394	1.0542016081182577	-0.10617306572818692	0.024244650243168252	-0.0606271318825688	0.19042098100499427	0.2348371179843746
1.2298493116595826	1.0539116768449008	-0.10524705379980952	0.02537438534953354	-0.05970354598530429	0.19390937189102664	0.23403489547891185
1.2346262466056508	1.0536286759806044	-0.10431247132323411	0.026490359534242697	-0.05878183491257148	0.1973827347598518	0.23319140873217561
1.2393616155737586	1.053352497095305	-0.10336960997182772	0.027592531482176958	-0.057862369367004535	0.2008405189067601	0.23230669486585512
1.2440557836293238	1.0530830313071482	-0.10241875832946948	0.02868086426836582	-0.0569455118155192	0.2042821665997844	0.23138080562858354
1.2487091099694114	1.0528201697015662	-0.10146020307165886	0.029755323992518536	-0.05603161743514831	0.20770710917454804	0.23041380905387618
1.2533219544580099	1.0525638030364124	-0.10049422765925989	0.0308158812782712	-0.05512103265542504	0.21111477219949232	0.22940578871208653
1.2578946784627305	1.0523138217897725	-0.0995211121189599	0.03186251143253504	-0.05421409479698834	0.21450457655077346	0.2283568438644666
1.2624276379274304	1.0520701166240465	-0.09854113449735886	0.03289519283326593	-0.05331113326211167	0.21787593374443243	0.22726709144745844
1.266921190488857	1.0518325780743365	-0.09755456934667002	0.03391390853788416	-0.05241246795054611	0.22122825169537513	0.22613666488443637
1.271375692504628	1.0516010967929421	-0.09656168833085212	0.03491864557400046	-0.051518409675450016	0.22456093304679428	0.22496571510736113
1.2757915036612382	1.051375563391918	-0.09556275916281057	0.03590939594527496	-0.050629259070916754	0.22787337918252398	0.22375440962973794
1.2801689808182146	1.0511558688434013	-0.09455804693724562	0.03688615520685364	-0.04974530766765633	0.23116498621353107	0.2225029344115144
1.2845084817436623	1.0509419043616235	-0.09354781326531994	0.03784892327289105	-0.048866836993551356	0.23443514838488422	0.22121149311990557
1.2888103699364284	1.0507335612502984	-0.09253231507626511	0.03879770543306064	-0.04799411745085218	0.23768326236525722	0.21988030575453876
1.293075006756671	1.0505307313708445	-0.09151180638246241	0.03973251055374264	-0.04712740977599628	0.24090872198370292	0.21850961104561267
1.2973027603298266	1.0503333067910832	-0.09048653610220062	0.04065335298193844	-0.04626696311207502	0.24411092563545297	0.21709966368508216
1.3014939955723797	1.0501411803347285	-0.08945675037944101	0.04156025029991017	-0.045413016927852635	0.2472892694312625	0.21565073751393962
1.3056490874225943	1.0499542450429893	-0.08842268928253993	0.042453226132463884	-0.04456579822945539	0.25044315792593835	0.2141631209509198
1.3097684109904806	1.0497723947100277	-0.08738458910544644	0.043332307924982515	-0.04372552348495974	0.25357199736659175	0.2126371200940996
1.3138523451652704	1.0495955237884846	-0.0863426814014304	0.04419752764648523	-0.04289239782506219	0.25667519913581943	0.21107305727478487
1.3179012739562972	1.0494235274057637	-0.085297192538738	0.0450489219809425	-0.04206661472018388	0.2597521814796129	0.2094712702110966
1.3219155870845873	1.0492563014149312	-0.08424834342995927	0.04588653234533261	-0.041248355827757245	0.26280237065764944	0.20783211132734078
1.3258956752430007	1.0490937426610338	-0.08319635066997566	0.046710403797567225	-0.04043779194319174	0.26582519803028676	0.2061559492638941
1.3298419378611592	1.0489357487258129	-0.08214142440008483	0.04752058654429652	-0.039635081419506765	0.2688201066316626	0.20444316520308986
1.3337547801186471	1.0487822181244437	-0.08108376895684373	0.048317135185212245	-0.03884037079838858	0.2717865495487723	0.20269415342856012
1.337634607617466	1.0486330505737154	-0.08002358422087953	0.049100107512197344	-0.03805379592915088	0.27472398651498225	0.20090932316680005
1.3414818377274282	1.0484881466106457	-0.07896106243294511	0.04986956668092159	-0.03727547972188616	0.27763189310998354	0.19908909281120354
1.3452968858656575	1.0483474081760273	-0.07789639184635652	0.0506255783100708	-0.03650553500096139	0.2805097509503535	0.19723389557050086
1.3490801808258603	1.0482107380929888	-0.07682975238875983	0.05136821340277416	-0.035744061495446115	0.2833570598135056	0.1953441714635704
1.3528321507937604	1.0480780406383416	-0.07576131945403325	0.052097545420361435	-0.03499114877094358	0.28617332758782316	0.19342037329083187
1.3565532307344959	1.04794922131542	-0.07469126175990705	0.052813651603758074	-0.0342468748595782	0.28895807632250237	0.1914629623019379
1.3602438585559466	1.0478241870333576	-0.07361974235903712	0.05351661207868641	-0.033511307166245646	0.2917108397873553	0.1894724093759088
1.3639044809683762	1.047702845948517	-0.07254691686278376	0.05420651082013559	-0.03278450145164166	0.29443116824311744	0.18744919105836233
1.3675355467671286	1.0475851077317793	-0.07147293531065126	0.05488343421005142	-0.03206650333886845	0.2971186237785579	0.18539379230978673
1.3711375104788186	1.0474708834788682	-0.07039794104638121	0.05554747157336171	-0.03135734776498639	0.29977278334396346	0.1833067036977622
1.3747108276372084	1.0473600858901329	-0.06932207207104646	0.0561987141489624	-0.03065706009997058	0.3023932355472684	0.1811884232976348
1.3782559594105175	1.0472526291476127	-0.0682454596226437	0.05683725579225332	-0.029965655431408115	0.30497958431476985	0.17903945322656342
1.3817733730561712	1.0471484289310324	-0.06716822797093315	0.057463192877916625	-0.029283138693403286	0.30753144938439386	0.17686029840772338
1.3852635326334446	1.0470474027115928	-0.06609049723134637	0.05807662249196592	-0.028609506684291363	0.3100484597306811	0.17465147152020008
1.3887269096804424	1.0469494694480752	-0.06501238008352246	0.05867764418740982	-0.027944746212828067	0.31253026145634594	0.17241348565146072
1.3921639756681927	1.046854549820808	-0.06393398407388828	0.059266358495142085	-0.02728883578773814	0.31497651242186964	0.1701468582320449
1.3955752057002642	1.0467625661339548	-0.06285541046492356	0.059842867422865736	-0.02664174513737875	0.31738688496764117	0.1678521079310275
1.3989610745804981	1.0466734424287265	-0.06177675547487566	0.06040727363909378	-0.026003436194446793	0.31976106315137476	0.16552975654391167
1.402322059247142	1.0465871044180892	-0.06069810952685277	0.060959680750001084	-0.025373862868779278	0.3220987444850126	0.1631803267026043
1.4056586392735644	1.0465034794768862	-0.05961955709424727	0.06150019323097445	-0.024752971199883757	0.3243996402247043	0.1608043407882635
1.408971292244459	1.046422496755759	-0.0585411782174577	0.062028915538677606	-0.02414070046045871	0.32666347211552593	0.15840232356266173
1.4122604965041328	1.0463440871030747	-0.057463047662202935	0.06254595243975547	-0.023536982878370822	0.3288899742430795	0.15597479968014039
1.4155267309063135	1.0462681830644043	-0.05638523503633115	0.06305140884009736	-0.02294174392518141	0.331078892749439	0.1535222932670994
1.4187704744830223	1.046194718881604	-0.055307804940230874	0.06354538960600038	-0.0223549026179704	0.33322998547280797	0.15104532759597888
1.4219922033564296	1.0461236305495725	-0.05423081804925068	0.06402799898138914	-0.021776372311672995	0.33534301977202263	0.14854442695644865
1.4251923950689365	1.046054855704037	-0.05315432973459253	0.06449934113588454	-0.021206060148439787	0.3374177752442659	0.1460201128760666
1.4283715225695244	1.045988333736847	-0.05207839214380016	0.06495951916469202	-0.020643868362948247	0.33945403963579124	0.14347290838340102
1.4315300602401242	1.0459240056483003	-0.05100305224599149	0.06540863587832864	-0.0200896934319148	0.3414516125806448	0.14090333286536025
1.4346684787872686	1.0458618141365408	-0.0499283536302753	0.0658467929613339	-0.01954342720148914	0.3434103021232434	0.13831190575907296
1.437787248946936	1.0458017035020144	-0.048854335323250855	0.06627409140784483	-0.019004956453536843	0.34532992686344005	0.13569914319857476
1.4408868377471447	1.0457436197009442	-0.047781033149411525	0.06669063091088366	-0.01847416376893882	0.34721031341083747	0.13306556078025913
1.443967710200179	1.0456875102889673	-0.04670847924041902	0.0670965100207101	-0.017950927437285442	0.3490512972424125	0.13041167190454117
1.447030328364436	1.0456333244157257	-0.04563670244951751	0.06749182594269572	-0.017435121817967202	0.35085272192161215	0.12773798832749497
1.450075151641559	1.0455810127954037	-0.0445657283417822	0.06787667450702763	-0.016926617483570078	0.35261443906802103	0.12504501969669804
1.4531026394099809	1.0455305276396647	-0.0434955783543083	0.06825115042191728	-0.016425280975998775	0.35433630961813717	0.12233327097931972
1.4561132437442204	1.0454818227562417	-0.042426272460475076	0.0686153463003656	-0.015930976200886782	0.3560181994288524	0.11960324878003314
1.4591074165039475	1.045434853403995	-0.04135782676896309	0.06896935348795015	-0.01544356342660574	0.35765998312486025	0.11685545489312506
1.4620856042974693	1.0453895763503278	-0.0402902554089815	0.06931326139335435	-0.01496290028636558	0.3592615410467754	0.11409039073110044
1.4650482528917936	1.0453459497772053	-0.039223569056417516	0.06964715795637323	-0.014488841228119248	0.3608227614420305	0.11130855317572605
1.4679958022237518	1.0453039333316776	-0.0381577768245643	0.06997112902522015	-0.014021238480398964	0.36234353756970317	0.10851043914040459
1.470928692679817	1.0452634880097476	-0.03709288410111546	0.07028525901128127	-0.013559941207261244	0.3638237707598525	0.10569653958952173
1.4738473569675126	1.0452245762466743	-0.03602889559245992	0.07058962995846407	-0.013104796946107482	0.36526336602294013	0.10286734723444961
1.4767522280457086	1.04518716178206	-0.03496581255044876	0.07088432235943326	-0.01265565050270705	0.3666622358621378	0.10002334892699688
1.4796437333055674	1.0451512097146287	-0.033903634991986085	0.07116941450361515	-0.012212345002927543	0.368020297156882	0.09716503126481398
1.4825222960858784	1.0451166864553842	-0.032842361257926105	0.07144498261907009	-0.011774721783370095	0.36933747177626663	0.09429287919223002
1.485388341081497	1.0450835596410883	-0.03178198611607718	0.07171110134721857	-0.011342619704480318	0.3706136888008655	0.09140737059094232
1.4882422846250563	1.0450517982271477	-0.030722504448385368	0.07196784278755532	-0.010915876751326497	0.37184887989272014	0.08850898602928037
1.4910845421581425	1.0450213723755668	-0.029663908598004694	0.0722152771853449	-0.010494329018528377	0.37304298251500695	0.08559820135746535
1.493915525450603	1.0449922534657101	-0.028606189497502026	0.07245347264439525	-0.010077811247261	0.3741959384841507	0.08267549055752155
1.4967356427747727	1.0449644140698988	-0.02754933670775621	0.07268249512670681	-0.009666156907843218	0.37530769388816027	0.07974132566109345
1.4995452988505584	1.044937827932049	-0.026493338541348176	0.07290240843422137	-0.009259198312150607	0.3763781989153743	0.07679617691116143
1.5023448975984075	1.0449124699218058	-0.025438181125978822	0.07311327440160552	-0.008856766319249795	0.37740740871124945	0.07384050996215683
1.505134839259437	1.0448883160434135	-0.024383849582314022	0.07331515264353193	-0.008458690854998828	0.3783952820651526	0.0708747889797417
1.5079155171131742	1.0448653434413755	-0.023330329371773727	0.07350810032834043	-0.008064801465610127	0.37934178020629544	0.06789948031090386
1.510687327309268	1.04484353029834	-0.022277602674694374	0.07369217286446997	-0.007674926010060263	0.3802468700772633	0.06491504212839187
1.5134506605079376	1.0448228558891004	-0.021225651647416566	0.07386742328698738	-0.007288891939085075	0.38111052124072636	0.061921933457211274
1.5162059055051897	1.0448033005328352	-0.02017445714627386	0.0740339025026077	-0.0069065258641674955	0.3819327069893255	0.058920610445195865
1.5189534465550425	1.0447848455954087	-0.019123999844618197	0.07419165911970017	-0.0065276540097181784	0.38271340341598387	0.055911529426939645
1.5216936673197983	1.0447674734453454	-0.018074258820150735	0.07434073967973488	-0.0061521017424585244	0.3834525904673588	0.05289514277295516
1.5244269512151214	1.044751167440091	-0.017025211508895594	0.07448118863992917	-0.005779693607084277	0.3841502517744424	0.04987189861261308
1.5271536730840654	1.0447359119603943	-0.01597683699513375	0.07461304794567178	-0.005410254530848644	0.38480637243979454	0.04684225021768405
1.529874210214613	1.044721692329253	-0.014929111877442298	0.07473635760416825	-0.005043608388758511	0.3854209417995859	0.04380664400284502
1.5325889380265703	1.0447084948274563	-0.013882012009942709	0.0748511554349923	-0.004679578664067836	0.38599395210360493	0.04076552442837453
1.5352982274506688	1.0446963066928112	-0.012835513605581064	0.07495747696524357	-0.004317988862037735	0.3865253979086999	0.037719337126038026
1.5380024496359928	1.0446851160852373	-0.011789591510553322	0.07505535562904035	-0.003958661940502556	0.38701527699484234	0.03466852380807563
1.540701972809255	1.0446749120908307	-0.01074422050486551	0.075144822635063	-0.0036014207910843067	0.3874635896271564	0.03161352596921707
1.5433971659563535	1.0446656846975526	-0.009699373965202018	0.0752259070886696	-0.003246087810097387	0.38787033909363716	0.028554780907386928
1.5460883917298487	1.0446574248104534	-0.008655026701397912	0.0752986357740048	-0.0028924858910654248	0.3882355305415804	0.025492729955471773
1.5487760146060163	1.0446501242136463	-0.007611151882352032	0.0753630334106496	-0.002540437402947308	0.38855917219707736	0.02242780942292982
1.5514604009612447	1.0446437755677696	-0.0065677210867829145	0.07541912260607879	-0.002189764240625987	0.38884127506405214	0.01936045065593671
1.5541419092859121	1.044638372426215	-0.005524708192787385	0.0754669236480821	-0.0018402891557410092	0.3890818518193607	0.016291091412189786
1.5568208989362646	1.044633909203714	-0.0044820860641783325	0.07550645472464834	-0.0014918346609919656	0.3892809178609883	0.013220166077780664
1.559497730780463	1.0446303811730713	-0.0034398263807044966	0.07553773190254594	-0.001144222999786232	0.3894384911479142	0.010148105099261543
1.5621727652821313	1.0446277844657728	-0.0023979004668842644	0.07556076907792601	-0.0007972764461929056	0.38955459190207936	0.0070753373674340685
1.5648463563704769	1.044626116071003	-0.0013562817645542053	0.07557557794747519	-0.0004508181470555753	0.3896292424172549	0.004002297464374466
1.5675188648822798	1.0446253738204	-0.0003149406801511434	0.07558216811287365	-0.00010467042696418066	0.38966246754400985	0.0009294104165417445
1.5701906446732476	1.0446255563946498	0.0007261499217675351	0.07558054699806932	0.000241343364083799	0.38965429423525844	-0.0021428921479142546
1.5728621605619935	1.0446266633791823	0.001767060587374263	0.07557071933722441	0.0005874140861651775	0.38960474893144703	-0.005214307376285373
1.5755342060014974	1.0446286956585604	0.0028079899276314455	0.07555268366574298	0.0009337750491665053	0.3895138398493488	-0.008284910678154714
1.5782071362724994	1.0446316550043486	0.0038489656932082453	0.07552643598506577	0.001280602715297559	0.3893815754580391	-0.011354273412631382
1.5808813038519542	1.0446355440256667	0.0048900143405524515	0.07549197021440364	0.001628073032881692	0.3892079667612024	-0.014421963341979123
1.5835570679959015	1.0446403661847161	0.005931164680756927	0.07544927807233484	0.001976362633268952	0.38899302670943253	-0.017487555435527578
1.5862347831380503	1.0446461257835733	0.0069724432805016116	0.07539834921956086	0.0023256472756508287	0.38873677093196124	-0.020550618366682673
1.5889148055538396	1.0446528279760705	0.00801387697476754	0.0753391711857152	0.0026761026632192704	0.38843921738409154	-0.02361072197355113
1.591597494497198	1.0446604787774083	0.00905549322412666	0.07527172932316195	0.0030279045444964767	0.38810038613522624	-0.026667438354070934
1.594283206999982	1.0446690850552705	0.010097318011523393	0.07519600693043349	0.00338122798236996	0.3877203000129793	-0.029720335744381647
1.5969723027807534	1.0446786545481828	0.011139377666082731	0.07511198514173063	0.003736247945425011	0.38729898407480806	-0.032768983933689794
1.5996651419567913	1.0446891958653433	0.012181697891133127	0.07501964298638557	0.004093138955792297	0.3868364659371872	-0.03581295147220687
1.6023620861740033	1.0447007184972865	0.0132243041184173	0.07491895735946193	0.004452075184637423	0.3863327756618168	-0.038851806771670355
1.6050634961636172	1.044713232812271	0.014267220480395637	0.07480990312350673	0.004813230070961665	0.3857879463008039	-0.04188511518086167
1.6077697366077932	1.0447267500856812	0.015310471606195867	0.07469245292856778	0.0051767769133987205	0.38520201303590185	-0.044912444288286314
1.6104811720428829	1.0447412824908493	0.016354080953765646	0.07456657737553715	0.005542888266041292	0.3845750140372134	-0.04793335913961123
1.6131981707762242	1.0447568431287755	0.017398072233156845	0.07443224484770652	0.005911736406286557	0.3839069896683837	-0.05094742644069529
1.6159210994685629	1.0447734460083526	0.018442467237069028	0.07428942177728055	0.006283492539941798	0.3831979838600039	-0.05395420836790665
1.6186503259453158	1.0447911060697828	0.019487286841355023	0.07413807254314243	0.006658327111832867	0.382448043645457	-0.056953265574417614
1.6213862260793754	1.044809839243349	0.020532553547980725	0.07397815907590771	0.007036410691078099	0.38165721725750673	-0.05994416455876844
1.6241291716828528	1.0448296623835103	0.02157828676154554	0.07380964153697955	0.007417912240918111	0.3808255575456805	-0.06292646420188124
1.6268795384716737	1.0448505933324521	0.02262450575195875	0.07363247789386582	0.0078030001404557955	0.3799531199238254	-0.06589972438329521
1.629637705695415	1.0448726509340898	0.023671229417765505	0.07344662392925634	0.008191842067970056	0.3790399624742124	-0.06886350538524776
1.6324040552979306	1.0448958550437413	0.024718475872868885	0.07325203329288903	0.008584604813054779	0.37808614626208936	-0.07181736681361346
1.635178964401727	1.0449202264763888	0.02576625951966692	0.07304865806987094	0.008981453122651873	0.3770917381696926	-0.07476085950051155
1.6379628225741747	1.0449457871698618	0.026814597487773238	0.07283644755825743	0.009382552079158557	0.3760568049652841	-0.07769354376347522
1.6407560166275124	1.0449725600722317	0.027863503791260097	0.0726153493623879	0.009788064855572449	0.3749814187142469	-0.08061497307503379
1.6435589356161677	1.0450005691988993	0.028912991132480338	0.07238530906868554	0.010198153333980936	0.37386565523876364	-0.0835246993137635
1.6463719737027684	1.045029839679577	0.029963071879875895	0.07214627002023409	0.01061297843760409	0.37270959307892854	-0.08642227561394492
1.649195525953192	1.0450603977348787	0.031013756398298988	0.07189817367556568	0.011032699424178288	0.37151331528511783	-0.08930725188761957
1.6520299910147165	1.0450922707216541	0.0320650539575544	0.07164095940832241	0.011457474181257315	0.3702769084942719	-0.09217917751166041
1.6548757698925058	1.0451254871391202	0.03311697218168005	0.07137456463387787	0.011887458944889115	0.3690004635862304	-0.09503759998859462
1.6577332667127935	1.0451600766567313	0.034169517237783976	0.07109892476500111	0.012322808309094066	0.36768407551108084	-0.09788206565223931
1.6606028864192748	1.0451960701052612	0.035222692895430806	0.07081397346579898	0.012763674763755407	0.3663278445352288	-0.10071211733458031
1.663485043424647	1.0452334996068127	0.03627650360301932	0.07051964181295181	0.013210209914695617	0.3649318722855421	-0.1035273028249345
1.6663801484263703	1.0452723984301306	0.03733094955366015	0.07021585963536198	0.013662562341369635	0.3634962681516244	-0.10632716183161092
1.669288616935467	1.0453128011171606	0.0383860297244934	0.06990255470893078	0.014120878781811967	0.3620211454662721	-0.10911123440165835
1.6722108693056843	1.0453547435090975	0.03944174177837752	0.06957965276154915	0.014585304024303107	0.36050662155788826	-0.11187906084750648
1.6751473296839254	1.045398262756707	0.040498081577151006	0.06924707760420769	0.015055980621543286	0.3589528183866911	-0.11463018067556753
1.6780984198008417	1.0454433972479087	0.041555040860115376	0.06890475188788067	0.015533047754266822	0.35735986606800857	-0.11736412683788029
1.6810645722888393	1.0454901868303939	0.0426126119295581	0.06855259561947152	0.016016643236050246	0.3557278959394085	-0.12008043817442926
1.6840462163373986	1.0455386726164333	0.04367078241207071	0.06819052785957545	0.016506901056450467	0.35405704844530084	-0.12277864613114736
1.6870437877476518	1.0455888971607232	0.04472953875979625	0.06781846559443223	0.01700395286312508	0.352347467859879	-0.12545828410291707
1.6900577249579065	1.0456409044224606	0.04578886473181263	0.06743632424542424	0.017507927167760794	0.35059930461148076	-0.12811888382442102
1.6930884697357151	1.0456947397997574	0.046848741544274056	0.0670440176348438	0.018018949304520027	0.34881271506773154	-0.13075997607982132
1.696136463422807	1.0457504500837569	0.04790914647063316	0.06664145853627464	0.018537140630810092	0.3469878639608484	-0.13338108758251196
1.6992021524993803	1.0458080835785797	0.04897005470059933	0.06622855801882245	0.019062619296315246	0.34512492130494576	-0.1359817459847469
1.7022859872676919	1.0458676901037867	0.05003143877662582	0.06580522565993975	0.019595499860837192	0.3432240632788002	-0.13856147879939948
1.7053884181461436	1.0459293209445824	0.05109326722970096	0.06537137011868639	0.02013589247933703	0.3412854746791611	-0.14111981047098351
1.7085098991027976	1.045993028937436	0.05215550568185669	0.0649268987423621	0.020683903310923138	0.3393093470011923	-0.1436562654874124
1.7116508880943428	1.0460588685030034	0.053218116899582474	0.06447171756039544	0.021239634420957876	0.3372958782695405	-0.14617036888136978
1.7148118437384707	1.0461268955982046	0.05428105957965581	0.06400573183404716	0.021803183009316246	0.33524527530001125	-0.14866164376699273
1.7179932258971597	1.046197167744189	0.05534428847995772	0.06352884606688812	0.022374641313857337	0.33315775352052374	-0.1511296121466268
1.7211954970758157	1.046269744074398	0.05640775481516883	0.06304096388277299	0.022954096664435066	0.33103353620325665	-0.15357379630810897
1.724419121365193	1.0463446853290586	0.05747140582815814	0.06254198826828485	0.02354163109638771	0.3288728552763813	-0.15599371830185638
1.727664562070258	1.0464220538136533	0.05853518394758163	0.06203182204028018	0.024137320712057483	0.32667595305628927	-0.15838889855002417
1.7309322864023118	1.0465019135228115	0.059599028270684	0.06151036721313795	0.024741236332913908	0.3244430792016433	-0.16075885972772186
1.7342227598405167	1.0465843300184172	0.060662872657080744	0.06097752598544622	0.025353442257859123	0.32217449462267195	-0.16310312300268873
1.7375364521758714	1.0466693705895755	0.06172664763795833	0.06043319987479895	0.02597399717424939	0.3198704674173314	-0.1654212128169533
1.7408738300538855	1.0467571040748505	0.06279027795697073	0.05987729103375652	0.026602952560499042	0.31753127807498605	-0.16771265202745883
1.744235360138561	1.0468476009446397	0.06385368356516566	0.05930970186399193	0.027240353056763963	0.3151572173739981	-0.169976964720411
1.7476215094896659	1.046940933316414	0.06491677970296912	0.05873033506701403	0.027886236326730207	0.31274858613429435	-0.172213676964635
1.751032745291084	1.0470371749515561	0.06597947677792079	0.058139093803382794	0.02854063279923557	0.3103056953975785	-0.17442231712492956
1.7544695317735255	1.047136401167805	0.06704167938522011	0.05753588235132269	0.02920356486813532	0.3078288686162201	-0.17660241443921884
1.757932332749549	1.0472386889054777	0.06810328709071035	0.056920605801977775	0.029875047168026907	0.30531843981092177	-0.17875350129025402
1.7614216109862402	1.0473441167054542	0.06916419422174123	0.05629317029306866	0.030555086252393893	0.30277475394090086	-0.18087511337618703
1.764937825816072	1.0474527646278253	0.07022428914155551	0.05565348357244541	0.03124367992722955	0.30019816855250436	-0.18296678889275178
1.7684814351441513	1.0475647142991182	0.07128345487236863	0.05500145477700804	0.03194081744464745	0.297589052200526	-0.18502807042939187
1.7720528929562527	1.0476800488189153	0.07234156836366902	0.054336995026841285	0.032646478823589634	0.294947786126017	-0.18705850417299502
1.7756526516116689	1.0477988528133861	0.07339850120197185	0.05366001714347486	0.033360635117143225	0.29227476238570244	-0.189057641926595
1.7792811568679179	1.0479212122486288	0.07445411818282427	0.05297043672701333	0.034083247249455786	0.28957038733140433	-0.19102503904390214
1.7829388553194512	1.0480472146521949	0.07550827952814408	0.05226817089411864	0.03481426732597163	0.28683507583209417	-0.1929602592301242
1.7866261837227941	1.0481769487207522	0.07656083783969515	0.05155314045668239	0.035553636347074216	0.284069258958366	-0.19486286951475215
1.7903435807959451	1.048310504693728	0.07761164155460408	0.05082526779827681	0.036301286418793106	0.281273374845596	-0.19673244720136146
1.7940914757579987	1.0484479739151762	0.07866053173043674	0.05008447923330291	0.037057138320524395	0.27844787693736645	-0.19856857462985977
1.7978702947050524	1.0485894490157657	0.07970734394295376	0.0493307039160012	0.037821102658242525	0.2755932288283265	-0.20037084320276932
1.8016804579860286	1.0487350237735942	0.08075190762484935	0.0485638744949723	0.03859307922581943	0.2727099058263891	-0.20213885277189927
1.8055223823096758	1.048884793146383	0.08179404672954908	0.04778392682743367	0.03937295733475605	0.26979839291610275	-0.2038722133059118
1.8093964779449556	1.0490388531136212	0.08283357905216562	0.046990800676190325	0.0401606151647815	0.2668591864036024	-0.20557054424725643
1.8133031505580413	1.0491973006925246	0.08387031682648488	0.046184439470204786	0.04095592006888346	0.2638927920246338	-0.207233475997096
1.817242800592374	1.0493602338571875	0.08490406665153577	0.04536479055533335	0.04175872839609947	0.26089972488532753	-0.20886065022790584
1.8212158206170928	1.0495277513653902	0.08593462890812331	0.044531805874370126	0.04256888491484445	0.2578805109250057	-0.21045171940809773
1.8252226026518896	1.0496999530023285	0.086961799768855	0.043685440552175055	0.0433862242868677	0.2548356807749319	-0.2120063502975792
1.8292635277384197	1.0498769390724996	0.08798536860703796	0.042825655198767625	0.0442105689376009	0.25176577708808334	-0.21352422030122115
1.8333389752792324	1.050058810727545	0.08900512051537215	0.04195241405282857	0.0450417309741901	0.24867134683065964	-0.21500502161803095
1.8374493193116839	1.0502456697381775	0.09002083544595263	0.04106568586424909	0.045879511454951866	0.24555294349001278	-0.21644846015410638
1.84159493027288	1.050437618501319	0.0910322887522081	0.0401654436090688	0.04672370079393416	0.24241112510317211	-0.21785425649913084
1.8457761745547867	1.0506347599482984	0.09203925117039433	0.039251664669468486	0.047574078729514045	0.23924645395963973	-0.21922214602652154
1.8499934124880664	1.0508371973720516	0.09304148843965898	0.038324331359950704	0.04843041398939985	0.23605949748616165	-0.22055187850104604
1.8542470020387836	1.0510450345228721	0.09403876229213645	0.03738343019762677	0.049292465131743644	0.23285082480901018	-0.22184321949010155
1.858537296761642	1.0512583754325633	0.09503083005403254	0.0364289524207584	0.050159980231569916	0.22962100766859236	-0.22309594983293704
1.8628646485105225	1.0514773244682565	0.09601744536365416	0.035460893451957735	0.05103269754421255	0.22637061775262624	-0.22430986652241006
1.8672294079175573	1.051701986282151	0.09699835833902792	0.03447925284115176	0.051910345724216725	0.22310022573710597	-0.22548478277683942
1.8716319214724144	1.0519324655820386	0.09797331498843134	0.033484034973091964	0.0527926433725658	0.2198104028853587	-0.22662052718924675
1.876072536616897	1.0521688673143408	0.09894205841369394	0.032475247966550845	0.0536793002042224	0.2165017166627167	-0.22771694497402592
1.8805515989286883	1.0524112964403258	0.09990432822559597	0.03145290434705011	0.05457001663216589	0.21317473230378406	-0.2287738970221539
1.885069450239375	1.0526598577470265	0.10085986021054189	0.03041702152122464	0.05546448355757708	0.2098300136724288	-0.22979125931922117
1.889626438115835	1.0529146562863465	0.1018083883808004	0.029367619637466404	0.056362384413083784	0.20646811574484017	-0.2307689248325476
1.8942229069542007	1.0531757968103128	0.10274964309809695	0.028304723650218834	0.057263393561638246	0.2030895907592701	-0.23170680111760897
1.8988592031380194	1.0534433839743815	0.10368335218462474	0.027228362163125738	0.058167177488510025	0.1996949839714736	-0.2326048111168615
1.9035356737205806	1.0537175221841455	0.10460924065706263	0.026138567754535148	0.05907339471375079	0.19628483423816648	-0.2334628924624222
1.9082526676059623	1.0539983155828616	0.10552703096801237	0.025035376724298442	0.059981696196569796	0.1928596727972043	-0.23428099726449514
1.9130105353109188	1.0542858679571008	0.10643644295301756	0.023918829168181638	0.06089172546305717	0.18942002312450967	-0.2350590915895537
1.91780962936219	1.05458028267849	0.10733719389924082	0.022788968903849377	0.06180311885763387	0.18596640036229553	-0.2357971550357736
1.9226503046184107	1.0548816626410198	0.1082289985907812	0.021645843413321205	0.06271550577812536	0.1824993108413833	-0.23649518026505825
1.927532920393971	1.055190110312891	0.10911156966850542	0.020489503357459166	0.06362850924383942	0.1790192503618012	-0.23715317274367176
1.9324578392332008	1.055505727581919	0.10998461735608348	0.01932000287996581	0.06454174582452386	0.17552670492186478	-0.23777114995511556
1.937425420416008	1.0558286152474678	0.11084784830386739	0.01813740117368214	0.06545482461462088	0.17202215516226288	-0.2383491400912309
1.9424360324855465	1.056158873737329	0.11170096777382142	0.016941759525380115	0.0663673497203651	0.16850606738323556	-0.23888718304775444
1.9474900484219562	1.0564966027236935	0.11254367869620666	0.015733142475233188	0.06727891950205099	0.16497889695548482	-0.23938532911376542
1.952587838530063	1.0568419005548135	0.11337568045757974	0.014511619543277086	0.06818912545525926	0.1614410932378462	-0.2398436377301811
1.957729776356834	1.0571948645461648	0.11419666989639239	0.013277263845786777	0.06909755345892882	0.1578930953918677	-0.2402621776200891
1.9629162449889286	1.0575555913285155	0.11500634223101121	0.012030150605184274	0.07000378502166393	0.154335328105925	-0.2406410266424126
1.9681476203189188	1.0579241755949882	0.11580438837985269	0.010770361199276336	0.0709073944929918	0.15076821316239467	-0.24098026994406105
1.9734242866854304	1.0583007110800262	0.11659049740433933	0.009497979435258246	0.0718079519663366	0.1471921587468257	-0.24128000064396435
1.9787466305808483	1.0586852900262993	0.11736435546677532	0.008213093092857582	0.0727050223125779	0.14360756389977927	-0.24154031878012538
1.9841150336507574	1.0590780025633182	0.11812564482375104	0.00691579565237306	0.07359816417115289	0.14001482331112672	-0.2417613305402386
1.9895298869069462	1.0594789376266973	0.11887404586462855	0.0056061828995317	0.07448693249071298	0.13641431789891612	-0.241943148448128
1.994991576195115	1.0598881817845651	0.11960923502572528	0.004284356474615038	0.07537087625557481	0.13280642470765097	-0.2420858902683453
2.0005004852334753	1.060305819324417	0.12033088528919848	0.0029504231811461647	0.0762495391911103	0.12919151496009615	-0.2421896788331708
2.006057002941012	1.060731932685105	0.1210386671557438	0.001604493251758586	0.07712246109580469	0.1255699494235648	-0.2422546417691315
2.0116615127302375	1.061166601518562	0.12173224725945822	0.0002466829819690304	0.07798917629711162	0.1219420856283677	-0.24228091089746037
2.0173143968409883	1.0616099028797539	0.12241128899605444	-0.0011228862771065747	0.07884921453282541	0.11830827518610294	-0.24226862200484423
2.0230160349231814	1.062061910979018	0.12307545239850286	-0.0025040877341521613	0.07970210091436195	0.11466886490220189	-0.24221791450681926
2.028766809166068	1.0625226974526936	0.12372439477175173	-0.0038967903587773947	0.08054735686436809	0.11102419373562278	-0.24212893104940397
2.0345670861948393	1.0629923297671184	0.12435776872204153	-0.005300854457019142	0.08138449764927697	0.10737460448323943	-0.2420018175005283
2.040417230094009	1.063470872089423	0.12497522381290307	-0.006716134790025762	0.08221303456928622	0.10372043561415241	-0.24183672265829587
2.046317599027952	1.0639583848605907	0.12557640629661312	-0.008142479721300088	0.08303247468472964	0.10006202361083513	-0.24163379807452892
2.052268542692456	1.0644549244203771	0.1261609590018699	-0.009579730569837443	0.08384232071025145	0.09639970472464338	-0.2413931979689261
2.05827040212863	1.06496054281913	0.1267285214987691	-0.011027721539384656	0.08464207126505471	0.09273381523933	-0.24111507911584062
2.0643235047399	1.0654752872186144	0.12727872984305016	-0.012486278496589051	0.08543122051039558	0.08906469464135466	-0.24079960099661268
2.0704281782812535	1.0659992009050498	0.12781121805272147	-0.013955222325170415	0.08620926026740272	0.08539267729829512	-0.24044692496634953
2.0765847256324315	1.0665323209565576	0.1283256160743756	-0.015434362839638168	0.08697567706626777	0.08171810785740523	-0.2400572155386574
2.0827934454574626	1.0670746798206878	0.12882155188940206	-0.01692350375786602	0.08772995515436129	0.07804132888668118	-0.23963063921934294
2.089054615702782	1.0676263036995848	0.12929865040403657	-0.01842243874082948	0.0884715747913927	0.07436269085386057	-0.23916736550809037
2.095368500426572	1.0681872129440015	0.12975653435557968	-0.01993095305113952	0.08920001350540833	0.07068254811223586	-0.2386675665077146
2.1017353502438696	1.0687574219058809	0.13019482464314114	-0.02144882367918839	0.08991474652144563	0.06700125876668403	-0.23813141686209843
2.1081553930760073	1.0693369379164928	0.13061314003761879	-0.02297581717049986	0.0906152461426662	0.06331919010251287	-0.23755909456199564
2.114628839957753	1.0699257616037372	0.1310110979970801	-0.024511691060476126	0.0913009828828988	0.05963671523623263	-0.23695078055968158
2.1211558790750926	1.0705238861552022	0.13138831469835377	-0.026056192516107482	0.09197142530387763	0.05595421655289418	-0.23630665939067627
2.127736686482225	1.0711312981066405	0.13174440607520896	-0.027609060939410582	0.09262604160485739	0.052272079693509096	-0.2356269181893945
2.13437139979113	1.071747974723865	0.13207898682355365	-0.02917002183711219	0.0932642975057263	0.04859070831131312	-0.23491174947533972
2.141060146443899	1.0723738864145445	0.13239167244195188	-0.030738793594573263	0.09388565963472972	0.04491050819692528	-0.23416134838519814
2.147803023652381	1.0730089946860981	0.1326820786577079	-0.03231508285516449	0.09448959411230866	0.04123189845803713	-0.23337591487924442
2.154600099146784	1.073653252015198	0.13294982207989764	-0.03389858484096654	0.09507556729875724	0.03755531093949212	-0.2325556538994086
2.161451427880451	1.074306603255415	0.133194521378773	-0.03548898738042006	0.0956430478279572	0.033881181151972035	-0.23170077346414963
2.168357017620003	1.0749689821929183	0.13341579655507324	-0.03708596306215813	0.0961915043319961	0.030209966727452752	-0.23081148903084667
2.1753168617781466	1.0756403145022635	0.1336132707539841	-0.03868917704219243	0.09672040886968991	0.026542129641933372	-0.22988801961003433
2.1823309185971973	1.0763205156023132	0.13378657013054382	-0.0402982824024147	0.09722923588446412	0.022878147255877123	-0.2289305905199937
2.189399121266124	1.0770094914808386	0.13393532476881284	-0.041912922688815565	0.09771746367873993	0.019218506835437535	-0.22793943221271146
2.1965213696374017	1.077707137754653	0.13405916909343207	-0.04353273022758056	0.09818457450604036	0.015563709755777736	-0.2269147815407971
2.203697530619981	1.0784133395744926	0.13415774256692226	-0.045157326463397304	0.09863005536227984	0.011914271083944581	-0.22585688189844005
2.2109274470600773	1.0791279723860139	0.13423069044858715	-0.04678632421698837	0.099053399253356	0.008270714914516617	-0.22476598204351833
2.218210923940794	1.0798509004712409	0.13427766425410395	-0.04841932482391295	0.09945410506784583	0.00463358122242358	-0.22364233826458654
2.2255477416055474	1.0805819781689108	0.13429832254286528	-0.05005592139058319	0.09983167908616512	0.0010034190237244228	-0.22248621251426232
2.2329376391001765	1.0813210481468485	0.1342923314943398	-0.05169569535891234	0.10018563482962772	-0.002619205524711531	-0.22129787512494245
2.2403803422580446	1.0820679441522119	0.13425936556594986	-0.053338223048833074	0.10051549516848951	-0.0062337231155155815	-0.22007760042981075
2.247875597154799	1.0828224943745564	0.13419910748712094	-0.05498308318160539	0.10082079403369623	-0.009839577090505716	-0.21882566094824327
2.2554230585230184	1.0835845102115502	0.13411124947997366	-0.05662983259635857	0.1011010722758544	-0.013436169550798512	-0.2175423458648586
2.2630223487590038	1.0843537921521011	0.13399549398196667	-0.058278019720985993	0.10135588134420669	-0.01702289065422166	-0.2162279517436982
2.2706730583177483	1.085130129826961	0.13385155429731152	-0.059927185011516844	0.10158478404146781	-0.020599119047046897	-0.21488278256038612
2.27837474503848	1.0859133019694887	0.13367915526126564	-0.061576861171454486	0.10178735523957692	-0.024164221805323988	-0.21350714991488084
2.2861269368085413	1.0867030767348653	0.13347803382117077	-0.06322657409599688	0.10196318267467047	-0.0277175559315692	-0.21210137264097778
2.293929117884732	1.0874992103723427	0.1332479400658348	-0.06487584036167428	0.1021118673964023	-0.03125846241492975	-0.2106657793978044
2.3017807609432506	1.0883014505811908	0.13298863694762353	-0.06652417441241357	0.10223302513096794	-0.03478628112281622	-0.20920070287941264
2.3096812928464936	1.0891095331267524	0.1326999018578675	-0.06817108170629492	0.10232628627695031	-0.038300335508706956	-0.2077064861479917
2.3176301102702523	1.0899231835599354	0.13238152683324028	-0.06981606245673172	0.10239129695512623	-0.04179994010787616	-0.20618347987120325
2.3256265843804655	1.0907421178446883	0.13203331891956546	-0.07145861300315204	0.10242771967915833	-0.045284402882873144	-0.20463204145892244
2.333670058944804	1.0915660423329716	0.13165510074920367	-0.07309822581302132	0.10243523392052918	-0.04875302464786633	-0.20305253543129634
2.341759836922552	1.0923946525778856	0.13124671175027022	-0.0747343871876009	0.10241353675573435	-0.05220509367650371	-0.20144533611844656
2.349895233538496	1.0932276389751672	0.13080800592311623	-0.07636658839051524	0.10236234325444063	-0.055639908616733444	-0.1998108171098173
2.3580755014961525	1.0940646793259692	0.130338856065479	-0.07799431092396664	0.10228138720310667	-0.05905674687465011	-0.19814936611265177
2.3662998799496413	1.0949054440949764	0.12983915179261096	-0.07961703686684263	0.10217042154063623	-0.06245488590430555	-0.19646137526080967
2.374567573481239	1.0957495945202103	0.1293088011505579	-0.08123424509822526	0.1020292190443636	-0.06583359475061018	-0.1947472453760974
2.3828777769724283	1.0965967854315823	0.12874772946867047	-0.08284541659873858	0.10185757242463654	-0.06919214463224452	-0.19300738084115696
2.391229651899203	1.0974466631232438	0.1281558812212884	-0.08445003020724631	0.10165529513509407	-0.07252979957446326	-0.19124219448967836
2.3996223475067113	1.098298867821232	0.12753321894828035	-0.08604756713344541	0.10142222134915999	-0.07584582534226411	-0.18945210316791017
2.4080549915041516	1.099153033055417	0.12687972415211576	-0.08763750952825096	0.101158206478546	-0.07913948599004346	-0.18763752964239658
2.41652670789118	1.1000087877955678	0.12619539613083175	-0.08921934419727609	0.1008631268817837	-0.08241005110354677	-0.18579889870754898
2.425036587516481	1.1008657538154836	0.1254802544980048	-0.09079255742348993	0.10053688107713661	-0.0856567846570046	-0.18393664349251498
2.433583733728413	1.1017235506494238	0.12473433558917796	-0.09235664378975543	0.10017938828695412	-0.08887896283609674	-0.1820511954603825
2.442167228677931	1.1025817925438182	0.12395769527865483	-0.09391110019106716	0.09979058974498797	-0.09207586127093122	-0.18014299164518655
2.4507861518274883	1.1034400906797872	0.12315040746180089	-0.09545542953146231	0.09937044805709323	-0.0952467623001284	-0.17821247051071032
2.4594395764751784	1.1042980531843891	0.12231256433483695	-0.09698914033100829	0.09891894734901911	-0.09839095381642521	-0.17626007260964338
2.4681265789311015	1.1051552864018468	0.12144427544587785	-0.09851174857480186	0.09843609274803694	-0.10150773274131351	-0.17428623840317606
2.4768462252030274	1.1060113939398286	0.12054566891727378	-0.10002277557404882	0.0979219110294428	-0.10459640035564276	-0.17229141116776994
2.4855975881870354	1.106865978730742	0.11961688962097058	-0.10152175117642986	0.0973764495679345	-0.10765626861314842	-0.1702760329876281
2.4943797507334895	1.1077186436730786	0.11865809859143997	-0.10300821438833037	0.0967997758819468	-0.1106866611611546	-0.16824054388555537
2.50319179434206	1.1085689908775347	0.11766947401137706	-0.10448171156401155	0.09619197812350286	-0.11368690943564905	-0.16618538430333202
2.51203281188996	1.109416623249419	0.11665120959085641	-0.10594179867187999	0.0955531640068546	-0.11665635710276474	-0.16411099203548293
2.5209019027566497	1.110261144351008	0.11560351481788925	-0.1073880405444935	0.09488346083573557	-0.11959435837496059	-0.16201780323337628
2.5297981714920894	1.1111021586132268	0.11452661485641828	-0.10882001074918028	0.09418301533376308	-0.12250027762675748	-0.15990625261800737
2.538720750700044	1.1119392738131055	0.11342074742566727	-0.11023729528999462	0.09345199146995192	-0.12537349680369367	-0.157776767918216
2.547668774045506	1.1127720988209122	0.11228616567807442	-0.11163948824696686	0.0926905721660497	-0.12821340649378085	-0.1556297761426418
2.5566413865014033	1.1136002448842668	0.11112313665805747	-0.11302619346929968	0.09189895816798846	-0.13101940932099343	-0.15346570106500046
2.5656377530500563	1.1144233267194974	0.10993193978915705	-0.11439702589643477	0.09107736686152924	-0.13379092259177064	-0.15128496101588793
2.574657063853235	1.1152409632334854	0.10871286569785985	-0.1157516122312013	0.09022603126288556	-0.13652737964378273	-0.14908796748461733
2.58369851502226	1.1160527760276164	0.10746621835306756	-0.11708958795198454	0.08934520132990045	-0.13922822382480307	-0.14687512968320876
2.592761323685941	1.1168583910268803	0.10619231265183968	-0.11841059953359677	0.08843514212534587	-0.14189291302262325	-0.14464685080026662
2.601844726650203	1.1176574385836855	0.10489147413421349	-0.11971430412398969	0.08749613342830675	-0.1445209190678167	-0.142403528222323
2.6109479713879176	1.1184495529143326	0.10356403985101847	-0.12100036815629334	0.08652847019754473	-0.14711172501347036	-0.1401455556802066
2.6200703342310296	1.1192343739050252	0.1022103553019524	-0.12226846982682014	0.0855324601828352	-0.14966483022266872	-0.13787331867031039
2.6292111002779976	1.1200115455634463	0.10083077692395805	-0.123518296127438	0.08450842556792115	-0.15217974449901622	-0.1355871993650445
2.638369579162375	1.120780717574974	0.09942566934139255	-0.12474954492631389	0.083456700789659	-0.15465599240116687	-0.13328757263051277
2.6475451036465176	1.1215415453352897	0.09799540508178511	-0.12596192457601363	0.08237763213735641	-0.1570931125872906	-0.13097480629410468
2.656737009282821	1.1222936884404153	0.09654036733902058	-0.12715515109832698	0.08127157968518385	-0.15949065230562032	-0.12864926622696693
2.665944671330672	1.1230368138907756	0.09506094376470113	-0.12832895287977847	0.08013891243662159	-0.16184817699097923	-0.126311306980296
2.6751674578530915	1.1237705924138923	0.09355753350191864	-0.12948306445344046	0.07898001352414398	-0.1641652579399665	-0.12396128362094878
2.6844047697477476	1.1244947018645273	0.09203054040809092	-0.13061723150742918	0.07779527489055675	-0.16644148254962296	-0.12159954155653538
2.693656018968771	1.1252088255996806	0.09048037615630686	-0.13173120795346743	0.07658509951282642	-0.168676448613468	-0.11922642203676792
2.7029206369140537	1.1259126532718038	0.08890745848342255	-0.13282475682421838	0.07534989990624387	-0.17086976631315495	-0.11684225999493783
2.712198069120414	1.126605880536323	0.08731221170021394	-0.13389764947958482	0.07409009838168572	-0.17302105682094426	-0.11444738539099986
2.72148777043949	1.1272882088241227	0.08569506719129062	-0.13494966493875746	0.07280612731834936	-0.1751299511604649	-0.11204212445839877
2.7307892193735843	1.1279593465128812	0.08405646058347971	-0.13598059137896285	0.07149842679124913	-0.17719609341384435	-0.1096267959920799
2.7401018968780932	1.128619007483456	0.08239683510931956	-0.13699022361357677	0.07016744711932495	-0.17921913587133623	-0.10720171684052174
2.749425301707262	1.1292669123510275	0.0807166386111023	-0.13797836470367925	0.06881364636360142	-0.18119874246836828	-0.10476719793691952
2.7587589442280533	1.1299027881127053	0.07901632430671328	-0.13894482513980813	0.06743749081539702	-0.1831345873527946	-0.10232354591012964
2.7681023524423587	1.1305263686433293	0.07729634937387754	-0.1398894233303977	0.06603945373145936	-0.18502635607059678	-0.09987106151430575
2.777455051734036	1.1311373934342936	0.07555717838100226	-0.14081198343919163	0.06462001801037194	-0.18687374144198632	-0.09741004495827374
2.7868165901378785	1.1317356093738347	0.07379927835561137	-0.1417123378413298	0.06317967207622985	-0.18867644868662223	-0.09494078929160854
2.7961865152086727	1.1323207693154087	0.07202312279732943	-0.14259032472793565	0.061718913042936786	-0.19043419083145263	-0.09246358650609242
2.805564393584959	1.132892633412445	0.07022918773614667	-0.14344578989354548	0.06023824337972756	-0.19214669249241526	-0.08997872239657734
2.814949795477872	1.133450968212816	0.06841795438877937	-0.14427858516154513	0.05873817298542564	-0.19381368692235174	-0.08748648067640187
2.82434229514315	1.1339955467995837	0.06658990885153111	-0.14508856839760753	0.05721921884568477	-0.19543491623589143	-0.08498714288869264
2.833741473570466	1.1345261490457272	0.06474554135070075	-0.14587560369770822	0.055681904317931026	-0.1970101319803493	-0.08248098772255585
2.843146931566387	1.135042562401055	0.06288534340407223	-0.14663956236551628	0.05412675665824064	-0.19853909728272265	-0.07996828754010049
2.852558262065405	1.1355445804069164	0.06100981302259961	-0.14738032053282285	0.052554311261160044	-0.20002158227432787	-0.07744931578675944
2.8619750711588328	1.1360320039485616	0.05911945034666868	-0.14809776084700654	0.05096510792353565	-0.20145736765131178	-0.07492434140843847
2.871396970185077	1.1365046408742645	0.05721475896859563	-0.14879177174416863	0.04935969184915871	-0.20284624339870025	-0.07239363098594977
2.8808235696051936	1.1369623057691554	0.05529624696056092	-0.14946224696548108	0.04773861442450467	-0.2041880079967941	-0.06985745041044807
2.8902544983653136	1.1374048209586904	0.05336442271387855	-0.15010908688145605	0.04610242960858758	-0.20548247124082697	-0.06731605969983223
2.899689379365705	1.1378320153650767	0.051419799704101876	-0.1507321966767783	0.04445169786139479	-0.20672945077299062	-0.06476971962066203
2.9091278385070796	1.1382437250370951	0.04946289446157381	-0.15133148699770302	0.04278698434219139	-0.20792877353745168	-0.062218689287602026
2.9185695106327256	1.138639793458162	0.04749422512171558	-0.15190687427528352	0.04110885758043133	-0.2090802765813557	-0.059663224579745676
2.928014037231238	1.1390200714643264	0.04551431166756649	-0.1524582804859447	0.03941788958023458	-0.2101838067244412	-0.05710357877741817
2.9374610560750374	1.1393844168755052	0.043523677894571074	-0.1529856325063348	0.037714657404350135	-0.21123921941108653	-0.054540005393404464
2.9469102188820773	1.1397326952365832	0.04152284749287842	-0.1534888630831787	0.03599973973073668	-0.21224638078880528	-0.05197275340555593
2.956361168512327	1.140064778984938	0.03951234865077768	-0.1539679095311827	0.034273720697409825	-0.2132051652340211	-0.04940207346710009
2.9658135633602276	1.1403805483844929	0.0374927086855841	-0.15442271499184493	0.03253718520522631	-0.21411545799729162	-0.04682821129968319
2.9752670504287964	1.1406798906209754	0.0354644595725239	-0.154853227043985	0.030790723570068016	-0.2149771525422393	-0.044251415037855124
2.9847212985146085	1.1409627009194472	0.03342813064336903	-0.1552593992346221	0.029034925146419904	-0.21579015372348198	-0.04167192620856075
2.9941759638115806	1.141228881464634	0.03138425575812008	-0.15564118945380676	0.027270384404504595	-0.21655437464153646	-0.039089989122137056
3.0036307145080747	1.1414783421840657	0.029333367821474374	-0.15599856099494683	0.025497696110220246	-0.21726973886672452	-0.03650584418258716
3.0130852228835825	1.141711000494745	0.02727600027350248	-0.15633148213083486	0.023717456510036688	-0.21793617968595072	-0.03391973005600055
3.02253915488887	1.1419267810736056	0.02521268916731273	-0.15663992573256066	0.021930265034889845	-0.21855363942893777	-0.03133188653856922
3.031992185591167	1.142125616256143	0.023143969616689766	-0.15692386979301928	0.020136721131377894	-0.21912207059900543	-0.028742550348135897
3.0414439963703805	1.1423074459298308	0.02107037619833017	-0.1571832972326051	0.01833742450943541	-0.2196414355606677	-0.026151955901312956
3.050894262894871	1.1424722173002715	0.01899244539749486	-0.1574181955304756	0.0165329771687563	-0.2201117058716281	-0.023560338623222696
3.0603426695545575	1.142619885172604	0.016910712253379936	-0.15762855709690834	0.01472398039302165	-0.22053286309207426	-0.020967931006042433
3.0697889043042403	1.1427504118190064	0.014825711295051523	-0.15781437906060197	0.01291103546467794	-0.22090489841638872	-0.01837496403371472
3.0792326537170176	1.1428637668998947	0.012737977446949473	-0.1579756631388575	0.011094744357687588	-0.22122781246441495	-0.01578166855307593
3.0886736061798916	1.1429599275101892	0.010648045141382612	-0.15811241569151185	0.009275708872250111	-0.2215016154342889	-0.013188274410454913
3.098111462946797	1.1430388782450271	0.008556445683362624	-0.15822464780781179	0.007454528245809311	-0.2217263273149392	-0.010595007426559938
3.1075459137663364	1.143100610940775	0.006463712466046061	-0.15831237493726827	0.005631803599512026	-0.22190197717926163	-0.008002096104472976
3.1169766635329013	1.1431451248726021	0.004370374885595895	-0.15837561717514204	0.003808132547195081	-0.22202860378174227	-0.00540976431930975
3.126403410765362	1.1431724265607817	0.0022769629347685607	-0.1584143989970887	0.0019841131033462374	-0.2221062550469766	-0.002818237244589459
3.1358258605052263	1.1431825298138623	0.00018400416587446367	-0.15842874933578982	0.00016034094630867565	-0.22213498823675257	-0.00022773781965184422
3.136654203950335	1.1431825962225601	1.4586118771142687e-13	-0.15842884365835772	-1.4900434401957097e-12	-0.22213517709574804	1.1718283678477381e-12
