# Supplementary material for: Multi-orbit lunar GNSS constellation design with distant retrograde orbit and Halo orbit combination
Source: Sci Rep. 2023 Jun 22;13:10158. doi: 10.1038/s41598-023-37348-x (PMC10287729; doi:10.1038/s41598-023-37348-x)
Supplement: Supplementary file 1 — Supplementary Information. [file 41598_2023_37348_MOESM1_ESM.zip › supplement materials of the manuscript/Figure 3/Halo Orbit/L2S/952.csv]

Time (TU)	X (LU)	Y (LU)	Z (LU)	VX (LU/TU)	VY (LU/TU)	VZ (LU/TU)
0	1.1563232658974851	0	-0.13342147139904495	3.532826307531524e-15	-0.21274933794203818	9.725330221487878e-15
0.0041113924933913705	1.1563217021533605	-0.0008746896958909553	-0.13341940613567244	-0.0007606843446328439	-0.2127447153525472	0.0010046527115811596
0.013460610083433619	1.1563065050782486	-0.002863513564806583	-0.1333993342436587	-0.0024902110926915237	-0.21269978959804053	0.0032891318655165654
0.02281374322551786	1.1562751250985805	-0.004852526431892242	-0.13335788348180044	-0.0042196540148165505	-0.21260701442770455	0.005574314178159465
0.03217049546277232	1.156227553850323	-0.006841216805985271	-0.13329503253439706	-0.005948395577440562	-0.21246634561554228	0.007859950506043767
0.04153062224173343	1.1561637898973378	-0.00882908343800203	-0.13321076391960168	-0.007675827000728305	-0.21227774930831395	0.010145803919627883
0.050893873165365255	1.1560838388394994	-0.01081562320769209	-0.13310506412239503	-0.009401337854522046	-0.21204120231177018	0.012431635596239976
0.06025998633030741	1.1559877134356755	-0.012800330101108086	-0.13297792375229842	-0.011124315303414062	-0.21175669242544978	0.014717203443576896
0.06962871490010716	1.155875433366758	-0.014782701019204965	-0.1328293372300086	-0.012844149282245726	-0.21142421771652528	0.01700226858908336
0.07899979308176763	1.1557470256025932	-0.01676222874555298	-0.13265930327778513	-0.01456022652394736	-0.21104378758545259	0.019286587081461144
0.08837295166649772	1.1556025243085373	-0.018738405429574608	-0.1324678248064232	-0.01627193372097041	-0.21061542247434745	0.02156991369143872
0.0977479304728314	1.1554419706430417	-0.0207107253878741	-0.132254908662383	-0.017978660084684725	-0.21013915325586072	0.023852004945845398
0.10712446431161812	1.155265412944702	-0.022678682318358578	-0.13202056589584832	-0.019679795063174993	-0.20961502178070293	0.02613261570890639
0.1165022789912779	1.1550729068439072	-0.024641768654455005	-0.13176481193498457	-0.02137472792134289	-0.20904308120818033	0.02841149821779136
0.12588110740050135	1.1548645149471537	-0.026599479121823776	-0.13148766619784943	-0.02306285094882981	-0.2084233950722858	0.0306884059961675
0.13526066954921787	1.1546403072456914	-0.028551306748547178	-0.13118915267190784	-0.024743556150993797	-0.20775603850482702	0.03296308900775479
0.14464069522498071	1.1544003605952193	-0.030496747778212027	-0.13086929926367005	-0.02641623961908219	-0.20704109670174695	0.03523529915773002
0.15402090173978544	1.1541447592245118	-0.03243529722371723	-0.13052813852298348	-0.02808029783506516	-0.20627866645608817	0.037504784896441996
0.16340100491213763	1.1538735944737026	-0.03436645135000086	-0.13016570734788716	-0.029735129947117994	-0.20546885540495644	0.03977129388734379
0.17278072181327211	1.1535869646765358	-0.036289708422822115	-0.12978204688529352	-0.03138013854331783	-0.20461178170804467	0.04203457366858774
0.18215977972902195	1.1532849748058807	-0.038204570708563715	-0.12937720211836226	-0.03301473148523784	-0.20370757302025694	0.04429437380395942
0.1915378835674987	1.1529677374671852	-0.040110537995192944	-0.1289512232663279	-0.034638316504703615	-0.2027563695059123	0.046550438022615714
0.2009147579063029	1.1526353714989512	-0.04200711635881523	-0.1285041639820941	-0.03625030881637882	-0.20175831969436003	0.04880251434421872
0.2102901118015576	1.1522880030848799	-0.04389381117794711	-0.12803608292376525	-0.03785012528916404	-0.2007135838644768	0.051050346599932114
0.21966365459473705	1.1519257651893489	-0.0457701305429605	-0.12754704308263395	-0.039437187483500856	-0.19962233241246508	0.05329367823300496
0.22903509617623674	1.1515487974739356	-0.04763558548146483	-0.12703711176033944	-0.04101092196523301	-0.1984847456638092	0.05553225234882478
0.23840415101046694	1.15115724604724	-0.04948969092174674	-0.12650636032460016	-0.042570761236589386	-0.1973010131856803	0.05776581265787818
0.24777053139105998	1.150751263648534	-0.051331964512335494	-0.12595486455669602	-0.044116142857260454	-0.19607133441375016	0.05999410184475756
0.25713394178113774	1.1503310098408177	-0.05316192569917427	-0.12538270502118537	-0.04564650879795891	-0.1947959193217864	0.062216860212093425
0.26649409304674176	1.1498966503127124	-0.05497909869564127	-0.12478996622837998	-0.047161308050075616	-0.19347498639445532	0.06443382904766108
0.27585069363378145	1.1494483571685385	-0.05678301090943569	-0.12417673714335167	-0.048659995419695644	-0.19210876359741957	0.06664474850156199
0.2852034465116503	1.1489863090054224	-0.05857319253697719	-0.12354311141466341	-0.05014203131279082	-0.19069748871630537	0.06884935684767696
0.29455206410697315	1.1485106900844968	-0.06034917958798925	-0.12288918636451349	-0.051606884353288654	-0.18924140693230437	0.07104739397882898
0.30389625476405663	1.148021690877926	-0.06211051143095884	-0.1222150638668288	-0.053054029451908395	-0.18774077259887056	0.07323859817665727
0.31323572350349904	1.1475195079519387	-0.06385673111723686	-0.12152085032488577	-0.054482948190896476	-0.18619584900688993	0.07542270626779687
0.32257017323552184	1.1470043438134065	-0.06558738578167315	-0.12080665660285396	-0.05589312926635843	-0.18460690804302252	0.0775994538814303
0.33189931364832836	1.1464764063022508	-0.06730202843490399	-0.1200725973285102	-0.05728407005010778	-0.18297422844565875	0.07976857748187384
0.34122283836051637	1.145935909768204	-0.06900021391089083	-0.11931879268013677	-0.05865527340381989	-0.18129809958242973	0.08192980901562606
0.35054044950895424	1.145383073585096	-0.07068150356101037	-0.11854536648047798	-0.060006251598747555	-0.17957881700922756	0.08408288159814195
0.35985185081638565	1.144818122394092	-0.07234546409049786	-0.11775244668983004	-0.06133652545559434	-0.17781668336363743	0.08622752784269858
0.36915674110917435	1.1442412863726799	-0.07399166654040304	-0.11694016594889016	-0.06264562362707252	-0.1760120093637066	0.08836347831910023
0.3784548120701521	1.1436528012804477	-0.07561968607462592	-0.11610866182095772	-0.06393308254302432	-0.1741651141339501	0.09049046100716565
0.3877457644549025	1.1430529073135915	-0.07722910497290665	-0.1152580753518263	-0.06519844887794257	-0.17227632179247337	0.09260820496064671
0.39702928762012085	1.1424418502708065	-0.07881950918732296	-0.11438855289815872	-0.06644127692171875	-0.1703459652955341	0.09471643557140212
0.40630507168360447	1.1418198806614124	-0.08039049062609255	-0.11350024505538132	-0.0676611304842212	-0.16837438383686684	0.09681487730263968
0.41557279682968934	1.1411872542932437	-0.08194164549184035	-0.11259330769161645	-0.06885758170211466	-0.16636192492111027	0.0989032512173707
0.42483214073387876	1.1405442316645165	-0.08347257572459518	-0.11166790128507302	-0.07003021227082862	-0.16430894266902568	0.10098127662052103
0.43408278538621253	1.139891077341186	-0.08498289025627233	-0.1107241902294402	-0.07117861449139366	-0.16221579605235015	0.10304867252476324
0.4433243948087023	1.1392280613892902	-0.08647220151614507	-0.10976234511355414	-0.0723023887065245	-0.16008285372426628	0.10510515261133464
0.4525566409926609	1.1385554574139884	-0.08794012983475406	-0.10878254010815316	-0.07340114675280295	-0.15791048799597054	0.10715043097764226
0.46177918070986385	1.1378735440810868	-0.08938629986142738	-0.10778495539658163	-0.07447450935415635	-0.15569907999952193	0.10918421692030271
0.4709916660622104	1.137182604237089	-0.09081034246335515	-0.10676977613596618	-0.07552210767022417	-0.153449017155885	0.1112062172451051
0.4801937491471157	1.1364829244068981	-0.09221189559510606	-0.10573719195434092	-0.07654358403058052	-0.15116069183339922	0.11321613722900231
0.4893850626676699	1.1357747961248945	-0.09359060152132398	-0.10468739916214917	-0.07753859001798373	-0.1488345060221511	0.11521367633488153
0.49856523899675037	1.1350585143577148	-0.09494610994264199	-0.10362059868757402	-0.07850678887431362	-0.14647086653262206	0.11719853234668345
0.5077338907939927	1.1343343788641151	-0.09627807531452962	-0.10253699836398045	-0.0794478536952677	-0.14407018984068104	0.1191703971299971
0.5168906265092547	1.1336026928554974	-0.0975861593865365	-0.10143681121888495	-0.08036146938533835	-0.1416328980753661	0.12112895996849839
0.5260350490756791	1.1328637629298253	-0.09887003117851761	-0.10032025564649666	-0.08124733274261856	-0.13915941918387897	0.12307390722702481
0.5351667454023772	1.1321178997641055	-0.10012936571709288	-0.09918755674410205	-0.0821051517127172	-0.13665018967823997	0.1250049200830808
0.5442852889765167	1.131365417767918	-0.1013638446890048	-0.09803894610371822	-0.08293464600123515	-0.13410565396453236	0.12692167508500402
0.5533902421345007	1.1306066347437056	-0.102573157014547	-0.09687466161262616	-0.083735547612988	-0.1315262636975785	0.12882384462479912
0.5624811528279261	1.1298418719944499	-0.10375699867797855	-0.09569494794413762	-0.08450760089140924	-0.12891247867119132	0.1307110962566785
0.571557555056655	1.1290714541268358	-0.10491507307329737	-0.09450005659521941	-0.08525056291188461	-0.12626476671209483	0.13258309279821268
0.5806189619997248	1.1282957094726191	-0.1060470904430516	-0.09329024689684108	-0.08596420330413526	-0.12358360573813705	0.13443949094110463
0.5896648792110929	1.1275149687921737	-0.10715276985625972	-0.0920657843615249	-0.08664830569036044	-0.12086947992543093	0.1362799439930424
0.5986947879313018	1.126729566524756	-0.10823183744405504	-0.09082694300751884	-0.08730266675699157	-0.11812288469911504	0.1381040984969086
0.6077081545742781	1.125939839795309	-0.10928402793124409	-0.08957400419872245	-0.08792709741534867	-0.11534432401495187	0.13991159623102262
0.6167044292571828	1.1251461283454736	-0.11030908478122836	-0.0883072569279321	-0.08852142307591311	-0.1125343108524704	0.14170207396098203
0.6256830321503715	1.1243487755470891	-0.11130675903150292	-0.08702699985800647	-0.08908548320512039	-0.10969337162483557	0.14347516081625253
0.6346433832021896	1.1235481255640938	-0.11227681299974769	-0.08573353720161767	-0.08961913366199135	-0.10682203693452369	0.14523048426795548
0.6435848523702504	1.1227445275746095	-0.11321901521938921	-0.08442718596438353	-0.0901222441081464	-0.10392085756580227	0.14696766045227366
0.6525068246476127	1.121938329733837	-0.11413314783779506	-0.08310826663084864	-0.09059470229086443	-0.10099038374242747	0.14868630701023597
0.6614086337097583	1.1211298849017084	-0.11501899999656788	-0.08177711292882062	-0.0910364107307251	-0.09803118676856418	0.15038603031703768
0.6702896039885174	1.1203195466257274	-0.11587637269402162	-0.08043406577665095	-0.09144728956982678	-0.0950438455684152	0.1520664338209687
0.6791490373196792	1.1195076700940285	-0.1167050778011325	-0.07907947531440823	-0.09182727628913442	-0.09202895120311085	0.1537271156240629
0.687986197698434	1.1186946132869968	-0.11750493715022904	-0.07771370335499916	-0.09217632562036292	-0.08898711236503372	0.1553676658685687
0.696800348747977	1.1178807332725593	-0.1182757864359924	-0.07633711769839516	-0.09249441157913552	-0.08591894278231559	0.15698767395127836
0.7055907181533803	1.117066389196642	-0.11901747237993182	-0.07495009765378989	-0.0927815264654311	-0.08282507360609698	0.1585867221220037
0.7143565060845208	1.1162519412368008	-0.1197298540599448	-0.07355303284943124	-0.09303768179880259	-0.07970615089606624	0.16016438737908542
0.7230969002836204	1.1154377489078782	-0.12041280459773816	-0.07214632087081009	-0.09326290923529242	-0.07656283050964745	0.1617202444743934
0.7318110561303144	1.1146241726124237	-0.1210662099918068	-0.0707303704645704	-0.09345726044311592	-0.0733957854520374	0.16325386263286376
0.7404981128685215	1.1138115718218202	-0.12168997086776452	-0.06930559895659813	-0.09362080800218603	-0.07020570034516535	0.16476480879141106
0.7491571889838382	1.1130003051870476	-0.12228400252267327	-0.06787243297601046	-0.09375364567198043	-0.06699327331500542	0.16625264710377627
0.7577873756164519	1.1121907308324706	-0.12284823493142884	-0.06643130953887333	-0.09385588872467511	-0.06375921873804766	0.16771693819856903
0.7663877541428661	1.1113832043765084	-0.12338261434289684	-0.06498267308816272	-0.0939276745636479	-0.06050426095789864	0.16915724257466644
0.7749573803484702	1.1105780800790566	-0.12388710261896273	-0.06352697806790214	-0.09396916285560686	-0.05722914045554485	0.17057311831047162
0.7834952939064876	1.1097757096119119	-0.12436167824601753	-0.062064687268493464	-0.09398053596968915	-0.053934610577486816	0.17196412311165077
0.7920005252400294	1.1089764410697862	-0.12480633702451666	-0.06059627053260247	-0.09396199921100468	-0.05062143509550466	0.17332981584466914
0.800472098608199	1.1081806183364327	-0.1252210924386931	-0.0591222040532415	-0.09391378091991981	-0.047290387126809594	0.17466975741041202
0.8089090375864818	1.107388580229693	-0.12560597606326565	-0.057642969216355665	-0.09383613246123092	-0.04394224705363372	0.17598351197073037
0.8173103344550374	1.1066006630370135	-0.1259610363878549	-0.05615905779034533	-0.09372932860051862	-0.04057781486504452	0.17727064263615613
0.8256749870157433	1.105817196722128	-0.1262863407619271	-0.05467096530216245	-0.09359366729212795	-0.03719789581585512	0.1785307177245562
0.834001988796537	1.1050385055173886	-0.1265819750125404	-0.05317919250090694	-0.09342946967189697	-0.03380330439609501	0.17976330964948825
0.8422903288986671	1.10426490761652	-0.12684804354538542	-0.051684245142568704	-0.09323707999288756	-0.030394864552335688	0.1809679953791076
0.8505390129970738	1.1034967129067248	-0.127084670011542	-0.05018662991417491	-0.09301686493969794	-0.02697340112289375	0.18214435991776293
0.8587470508331321	1.1027342238481097	-0.12729199674479127	-0.04868685634607512	-0.09276921355082672	-0.02353974492614258	0.18329199482873035
0.8669134655079428	1.1019777343327832	-0.12747018488382786	-0.047185434788032964	-0.09249453660860917	-0.02009472890385592	0.184410499944453
0.8750372952533535	1.1012275292662161	-0.12761941416741007	-0.045682875714738926	-0.09219326610584008	-0.016639187304526876	0.18549948394420393
0.8831176076222044	1.1004838830271946	-0.1277398828458632	-0.04417968670210675	-0.09186585412995674	-0.013173949505575	0.18655856652998923
0.8911534850103188	1.0997470605982869	-0.12783180700843477	-0.042676374693680796	-0.09151277274443263	-0.009699846006848792	0.18758737673478784
0.8991440483691966	1.0990173152054417	-0.12789542043903193	-0.04117344115813631	-0.09113451227527967	-0.0062176980400225285	0.18858555622087655
0.9070884417836418	1.0982948895827267	-0.12793097385955776	-0.039671384527553116	-0.09073158114857546	-0.0027283239656534044	0.18955275744149808
0.9149858517874003	1.0975800140862866	-0.1279387344590019	-0.03817069611663291	-0.09030450408879202	0.0007674694254874003	0.19048864616249395
0.9228355034593819	1.0968729069668042	-0.12791898510713567	-0.036671860385823485	-0.0898538212872571	0.004268885589740491	0.19139290097337477
0.9306386839536613	1.096173593445271	-0.12787200787629477	-0.03517496543386186	-0.08937996117717543	0.007776051475475193	0.19226543609799465
0.9383955687174679	1.0954821927960785	-0.12779808358420264	-0.03368030693082573	-0.0888834146573879	0.011288609394341658	0.19310602775256655
0.9461055962521385	1.0947988826830177	-0.12769750562431956	-0.03218832032210572	-0.08836472747962307	0.01480586929969514	0.1939143717611685
0.9537682467649027	1.0941238288675925	-0.12757057856363643	-0.030699432117454954	-0.08782445583011762	0.01832715510300562	0.19469017438484443
0.961383042309095	1.0934571852432862	-0.12741761733037574	-0.0292140594925957	-0.08726316531197592	0.021851805036593244	0.1954331521569005
0.9689495454852745	1.0927990940168257	-0.12723894643137693	-0.027732610188478495	-0.08668143003918445	0.025379171330262146	0.19614303156831747
0.976467368826467	1.0921496849861665	-0.12703489888509906	-0.0262554803293906	-0.08607983088631692	0.028908624881647187	0.19681954970815863
0.9839361649518359	1.0915090765169246	-0.12680581557747705	-0.02478305601850031	-0.08545895519654668	0.032439550974969804	0.1974624530486362
0.9913556328512182	1.0908773751346696	-0.12655204424463598	-0.023315711795545545	-0.0848193952653245	0.03597135249891698	0.1980714977313695
0.998725513269948	1.0902546760775669	-0.12627393875241041	-0.021853811254627428	-0.08416174770620242	0.03950344803534657	0.1986464488525828
1.006045585866866	1.0896410637013583	-0.1259718583974714	-0.020397707343917937	-0.08348661274480483	0.043035270707150255	0.1991870799643004
1.013315672683927	1.0890366113669336	-0.12564616697558348	-0.018947741431710182	-0.08279459296369317	0.04656627003937906	0.19969317305098955
1.0205356347049381	1.0884413819253365	-0.12529723212400107	-0.017504243762882215	-0.08208629268554125	0.050095910491002794	0.20016451795778958
1.0277053740021487	1.0878554277485797	-0.12492542443913257	-0.016067532822447855	-0.08136231685721927	0.05362367267374414	0.20060091221085022
1.0348248211509128	1.087278791971435	-0.12453111739325243	-0.014637917672565812	-0.08062327146112064	0.05714904728911287	0.20100215995764903
1.0418939493665387	1.086711507555375	-0.12411468589906073	-0.013215694955054149	-0.0798697612661928	0.06067154218368601	0.20136807254935635
1.0489127613927371	1.086153598582857	-0.12367650632784993	-0.01180115137426659	-0.07910239037363616	0.06419067596270608	0.20169846748983428
1.0558812878337018	1.0856050806059336	-0.12321695603351761	-0.010394563911787677	-0.07832176169535555	0.06770597714989168	0.20199316818572044
1.0627995898022946	1.0850659606609092	-0.12273641260808477	-0.00899619918415188	-0.0775284759700026	0.07121698551559644	0.20225200387826345
1.0696677478772185	1.0845362383538601	-0.12223525410843057	-0.007606315581755241	-0.07672313237278408	0.07472324644564846	0.20247480906839713
1.0764858753456998	1.0840159050561005	-0.12171385761959835	-0.006225160512643083	-0.07590632636670068	0.07822431762215633	0.20266142386061345
1.0832541022120463	1.083504945365288	-0.12117259993300981	-0.00485297357178166	-0.07507865097589599	0.08171976080454155	0.20281169331199883
1.0899725779733331	1.0830033370994634	-0.12061185696526396	-0.003489985928683703	-0.07424069594505583	0.08520914310784355	0.20292546753044427
1.0966414666563953	1.0825110518767558	-0.1200320038089157	-0.002136421291882246	-0.07339304785841334	0.08869203428592537	0.20300260160801456
1.1032609513817946	1.0820280549821109	-0.1194334140126135	-0.0007924949490107156	-0.07253628909210325	0.09216800895536083	0.20304295573895983
1.1098312262916352	1.0815543061658768	-0.11881645997817908	0.0005415846213310449	-0.0716709983887483	0.09563664221930582	0.20304639520786985
1.1163524961780247	1.0810897598576419	-0.11818151276615836	0.0018656156938841092	-0.07079775050787085	0.09909750926508568	0.20301279058040184
1.1228250328667368	1.0806343614113727	-0.11752893609183994	0.0031794147548140804	-0.06991710810222976	0.10255021532318706	0.2029420171186571
1.129249067599781	1.0801880549728535	-0.11685909654222619	0.004482794653978389	-0.06902963572532947	0.10599433840058389	0.20283395543301042
1.1356248266877538	1.0797507810144105	-0.11617236034360448	0.005775571854274072	-0.06813589495916178	0.10942944767580165	0.2026884922416346
1.1419525498386531	1.079322475222446	-0.11546909134737969	0.007057570158005014	-0.06723644156397784	0.1128551130958399	0.20250552044594564
1.148232465763441	1.0789030703175209	-0.11474965360819384	0.008328615770987592	-0.06633182860588126	0.1162708919878108	0.20228494017268978
1.1544648100018382	1.0784924949796806	-0.11401440941073107	0.009588540927938774	-0.0654226036588739	0.11967633844737041	0.2020266588536684
1.1606498186398408	1.0780906744253784	-0.11326371989952944	0.010837182630415216	-0.06450930938536323	0.12307099976101316	0.2017305918733394
1.1667877225572343	1.0776975309159593	-0.11249794577097934	0.012074381501515704	-0.0635924841017773	0.12645441305591895	0.2013966634327075
1.172878749713738	1.0773129837299744	-0.11171744703853648	0.013299982270305063	-0.06267266117500692	0.12982610635965935	0.20102480713430906
1.1789231291559579	1.0769369490410035	-0.11092258252188084	0.01451383459995658	-0.0617503681239719	0.13318560068534757	0.20061496636714438
1.184921079968905	1.0765693407327037	-0.11011371131052423	0.015715790894264937	-0.060826128009458816	0.1365324037875935	0.20016709571262561
1.1908728151038448	1.0762100702607358	-0.10929119236761181	0.016905707107256827	-0.05990045859005021	0.13986601216145014	0.1996811615523818
1.1967785444070516	1.0758590465822175	-0.10845538416934514	0.018083443388191373	-0.058973871559468566	0.1431859126839337	0.19915714260544043
1.2026384734635747	1.0755161763442236	-0.10760664489529413	0.019248863889505016	-0.05804687241612021	0.14649158196991027	0.19859503076196613
1.2084527970536285	1.0751813643729051	-0.10674533344673963	0.02040183551467141	-0.057119961197092055	0.14978248270315253	0.19799483254892253
1.214221706195448	1.0748545133620995	-0.10587180851186134	0.021542229375449667	-0.05619363106044146	0.15305806766951435	0.19735656933957144
1.2199453866348462	1.0745355240732108	-0.10498642882615497	0.02266992054482663	-0.05526836819748905	0.15631777903725197	0.19668027829942192
1.2256240177208984	1.0742242955051349	-0.10408955339792861	0.023784787894454547	-0.05434465168633204	0.15956104789107153	0.19596601335138542
1.2312577745615427	1.0739207248821763	-0.10318154121830678	0.024886714580488575	-0.053422952807922745	0.16278729568730224	0.19521384574244655
1.2368468279869085	1.0736247077684438	-0.1022627512897576	0.02597558809646466	-0.05250373470707368	0.16599593452006906	0.19442386482584997
1.242391348103159	1.0733361379962252	-0.10133354204427972	0.027051301023530212	-0.05158745145640632	0.16918636950651061	0.19359617828763673
1.2478915001000042	1.073054908005762	-0.10039427202529154	0.028113750271134285	-0.05067454839252965	0.17235799677734429	0.19273091344112603
1.2533474485480214	1.0727809087388154	-0.09944529915577463	0.029162837968654813	-0.04976546105382989	0.17551020639668605	0.1918282172700453
1.2587593580888692	1.072514029731147	-0.09848698056566059	0.030198471646005264	-0.04886061470845389	0.17864238327037243	0.19088825688531513
1.264127398275023	1.0722541590087256	-0.09751967164888739	0.031220565197363357	-0.047960423189446995	0.18175391051071058	0.18991121915109835
1.269451739014596	1.0720011834509597	-0.09654372676418405	0.03222903803929513	-0.04706528930764885	0.1848441674099049	0.1888973118669728
1.2747325561577614	1.0717549886596756	-0.09555949811237414	0.033223816198276884	-0.04617560357742038	0.18791253332765137	0.18784676308669104
1.2799700319802645	1.0715154590874127	-0.0945673354829368	0.03420483240667675	-0.0452917438064463	0.1909583886665888	0.18675982119609172
1.2851643596723112	1.0712824779883114	-0.09356758521364887	0.03517202693367342	-0.04441407402571747	0.19398111820925687	0.18563675404028313
1.2903157368035376	1.0710559278701788	-0.09256059124004681	0.03612534634550695	-0.04354294530086287	0.1969801080671132	0.18447785029815583
1.2954243759999262	1.0708356901751348	-0.09154669282079199	0.03706474545888607	-0.0426786936579977	0.1999547526645547	0.1832834170528438
1.3004904971433677	1.0706216457854356	-0.09052622582189242	0.03799018584675849	-0.04182164115661853	0.20290445098398946	0.18205378131162236
1.3055143404931797	1.0704136746284831	-0.08949951983434477	0.038901638174990684	-0.040972093452146266	0.2058286149967424	0.18078928652949663
1.3104961570584692	1.0702116562578503	-0.08846689981217726	0.03979908034680779	-0.04013034123771638	0.20872666484574667	0.17949029440313036
1.3154362174722558	1.0700154696541486	-0.08742868396709862	0.040682499006933596	-0.03929665858999127	0.21159803478851666	0.1781571820523119
1.3203348068566283	1.0698249936047617	-0.08638518451805433	0.04155188848774553	-0.038471303717849424	0.2144421709707816	0.1767903426317396
1.3251922266764489	1.0696401067899282	-0.08533670701546323	0.04240725101129221	-0.037654518563420815	0.21725853324837585	0.17539018412073912
1.3300087958552265	1.0694606879001045	-0.08428354980133347	0.043248596736705315	-0.03684652856407388	0.22004659655119416	0.1739571281778413
1.3347848567817417	1.0692866155770635	-0.08322600236693431	0.04407594463029419	-0.036047541634990486	0.22280585503327485	0.17249160735464425
1.3395207683819563	1.0691177688338702	-0.08216434653594935	0.04488932105840949	-0.03525774936009043	0.22553581869114042	0.17099406606914688
1.3442169064761402	1.0689540271846136	-0.08109885610686762	0.045688759664313024	-0.034477326988901436	0.22823601417458309	0.16946495950998688
1.3488736644340409	1.0687952707599382	-0.08002979642796174	0.04647430128115609	-0.03370643341854008	0.2309059857229535	0.16790475237194444
1.3534914609275308	1.0686413801857868	-0.07895742231200266	0.04724599500859619	-0.0329452100436469	0.2335453000975778	0.16631391503091636
1.3580707282072122	1.0684922371179728	-0.07788198043738592	0.048003895995898646	-0.032193782862893094	0.23615354029379462	0.16469292622255965
1.3626119143364173	1.0683477242782575	-0.07680370861091135	0.04874806560309517	-0.03145226229093798	0.23873030723871014	0.1630422712100945
1.3671154869701858	1.0682077254471205	-0.07572283463102641	0.049478571780816674	-0.03072074275851821	0.2412752222795184	0.16136243920794063
1.3715819275297856	1.0680721257550252	-0.0746395774442789	0.05019548786919987	-0.02999930390760036	0.24378792416516884	0.15965392427925243
1.3760117379973458	1.0679408115726503	-0.0735541452914292	0.050898893440362705	-0.029288009760614478	0.2462680731032241	0.15791722153245388
1.3804054285841627	1.0678136709708257	-0.07246673851918495	0.05158887207508124	-0.028586910996313872	0.24871534401423934	0.15615283067960084
1.3847635268608458	1.0676905935240175	-0.07137754719288396	0.05226551257521474	-0.02789604378186535	0.2511294317961315	0.1543612513565535
1.3890865704003197	1.0675714705951302	-0.07028675276457852	0.05292890755722619	-0.027215431268346423	0.25351004730858845	0.152542984921033
1.3933751053161267	1.0674561954282362	-0.06919452834731483	0.05357915300789199	-0.026545084137976273	0.25585691665645477	0.15069853409669032
1.3976296956511098	1.0673446629498937	-0.06810103621590409	0.054216349466861026	-0.025884999478492838	0.258169786330517	0.1488283978724343
1.40185090881835	1.0672367702069714	-0.06700643142334324	0.05484059958017434	-0.025235163410423228	0.26044841519809464	0.14693307673203737
1.4060393217267302	1.067132416234106	-0.06591086019142214	0.055452008814280064	-0.024595550474887793	0.26269257781401795	0.14501306912885373
1.4101955160241622	1.0670315022017185	-0.06481446110734228	0.056050684540617006	-0.023966124716364123	0.26490206177548736	0.143068872758431
1.4143200862531993	1.066933931240709	-0.06371736294153883	0.05663673699526471	-0.023346838806211027	0.26707667192870743	0.14110097988254608
1.41841362432365	1.0668396088321381	-0.06261968874198659	0.05721027684551605	-0.022737636745309903	0.2692162219834631	0.13910988383562634
1.4224767277032786	1.0667484426115992	-0.06152155369904566	0.05777141619204071	-0.022138452965170724	0.2713205387411683	0.13709607453972553
1.4265100024314918	1.0666603423121837	-0.0604230643255165	0.05832026877361952	-0.021549212249789902	0.27338946341265197	0.13506003621277587
1.4305140505113498	1.066575220042497	-0.05932432190839707	0.05885694805619339	-0.020969831934201575	0.27542284490647084	0.13300225302665752
1.434489478913497	1.0664929900773965	-0.05822542012371566	0.05938156830718262	-0.020400220915583734	0.27742054427726925	0.13092320406765706
1.4384368956836249	1.0664135689335388	-0.057126446149226566	0.05989424389768188	-0.01984028055929556	0.2793824324835785	0.12882336474129208
1.4423569060133123	1.0663368754302953	-0.056027481838013336	0.060395088649516336	-0.019289905574563098	0.2813083882235936	0.12670320842487237
1.4462501160801788	1.0662628305904713	-0.054928602739910154	0.06088421620185331	-0.01874898377855523	0.28319829963231863	0.12456320404049556
1.4501171305582292	1.0661913576674884	-0.05382987888590178	0.061361739555866934	-0.018217396755339836	0.28505206280639434	0.12240381700439919
1.4539585559237744	1.0661223820607022	-0.05273137394051159	0.061827771350283944	-0.017695019704240297	0.28686958312174554	0.12022550701403363
1.457774992281181	1.0660558314371096	-0.051633147634641795	0.06228242274073433	-0.017181722847713726	0.2886507710840852	0.11802873234165036
1.4615670382820964	1.0659916356085868	-0.05053525448548306	0.06272580390568068	-0.016677371028389475	0.29039554446258464	0.11581394686178098
1.4653352876995325	1.0659297265586336	-0.049437744902921986	0.06315802354242182	-0.016181824434730513	0.2921038264640497	0.11358160182472325
1.469080337456141	1.0658700382786244	-0.048340662967252736	0.06357918968709636	-0.015694937808512516	0.2937755491097097	0.11133214089211185
1.472802774003665	1.065812506956352	-0.04724405052338847	0.06398940806783342	-0.015216562483120146	0.2954106468291646	0.1090660080656705
1.4765031807629652	1.0657570708144999	-0.04614794515484119	0.06438878289485626	-0.01474654563284537	0.29700905965281016	0.10678364322198843
1.4801821401269992	1.065703670048104	-0.045052379708097876	0.0647774169847591	-0.014284730259778364	0.2985707337916878	0.10448548072127824
1.4838402263610364	1.065652246893225	-0.04395738453116866	0.06515541092998478	-0.01383095631314288	0.30009561835925225	0.10217195373462701
1.4874780106708225	1.0656027455134607	-0.04286298610770851	0.06552286358500851	-0.013385060255328804	0.30158366734815567	0.0998434910824574
1.491096062691152	1.0655551119467401	-0.04176920672960409	0.06587987213648071	-0.01294687509588684	0.3030348399497306	0.09750051618737854
1.49469494040971	1.0655092942007995	-0.040676067678386656	0.06622653105509746	-0.01251623180586546	0.30444909630040146	0.0951434535971944
1.4982752045105163	1.0654652420277533	-0.039583585023100436	0.06656293345906564	-0.01209295776775751	0.30582640301966757	0.09277271970543047
1.5018374056190138	1.0654229070520547	-0.03849177362222687	0.0668891698278434	-0.011676878486968226	0.30716672795462846	0.09038873109914536
1.5053820905366226	1.065382242652838	-0.03740064537125049	0.06720532857217602	-0.011267817008913555	0.30847004247368376	0.08799190055727801
1.5089098004481267	1.0653432039495891	-0.03631020988559679	0.0675114958314349	-0.01086559429119838	0.30973632060182144	0.0855826383094686
1.5124210737118724	1.065305747736027	-0.035220473771522785	0.0678077556813025	-0.010470029040444922	0.31096553983956055	0.08316135020581683
1.515916441209306	1.0652698324961842	-0.03413144219847554	0.06809418970354597	-0.010080938387786656	0.31215767933431904	0.08072844099340633
1.5193964301185472	1.0652354183285484	-0.03304311786457334	0.06837087728644159	-0.009698137599104411	0.3133127210694395	0.07828431184086423
1.5228615631238906	1.065202466922194	-0.03195550136945828	0.06863789552726098	-0.009321440301625924	0.3144306494039189	0.07582936097830106
1.5263123554315898	1.0651709415513841	-0.030868592284052036	0.06889531898858825	-0.008950658931922498	0.31551144998706376	0.07336398595263198
1.5297493203778536	1.0651408069905668	-0.029782387518219263	0.06914322011122864	-0.008585604248172634	0.3165551114217607	0.07088857978346225
1.5331729655724566	1.0651120295202947	-0.028696882657493518	0.06938166889968263	-0.008226085865764564	0.31756162387908343	0.06840353383126763
1.5365837944558907	1.065084576882865	-0.027612071598317446	0.06961073302486535	-0.007871912199911733	0.3185309794578353	0.06590923683276843
1.5399823052972927	1.0650584182613372	-0.026527946990405997	0.06983047774441282	-0.00752289067500405	0.3194631717746048	0.0634060757852482
1.5433689905280494	1.0650335242548328	-0.02544450057601596	0.07004096586152425	-0.007178827887859961	0.320358195711961	0.06089443662015221
1.546744343597733	1.0650098668018784	-0.02436172111479447	0.07024225813607712	-0.006839529009715608	0.3212160490934741	0.05837469926795949
1.5501088470160238	1.0649874192408042	-0.023279598331684154	0.07043441254417745	-0.006504799088121391	0.3220367294576424	0.05584724671273233
1.5534629838859735	1.0649661562018495	-0.022198119339338733	0.07061748497426196	-0.00617444196871575	0.322820236945842	0.05331245658052907
1.5568072303036207	1.0649460536349895	-0.021117271194953033	0.0707915287794678	-0.005848261138610174	0.323566572318092	0.05077070700457465
1.5601420612560566	1.0649270887490017	-0.020037039113637096	0.0709565950994591	-0.005526059223697672	0.32427573825544354	0.04822237235097574
1.5634679460608385	1.064909240017259	-0.018957408053655624	0.07111273261728045	-0.005207638511000734	0.32494773824488776	0.04566782685792405
1.566785350366342	1.0648924871434704	-0.017878362183275733	0.07125998767155625	-0.0048928008232768955	0.32558257698737025	0.04310744331108213
1.57009473907316	1.0648768110278544	-0.016799884037781168	0.07139840437806876	-0.004581347314273467	0.32618026085272	0.04054159096033469
1.5733965752661063	1.0648621937565765	-0.015721954968988424	0.07152802455741147	-0.004273078644537521	0.3267407975014075	0.0379706364960911
1.5766913116171701	1.0648486186197832	-0.014644558062507886	0.07164888741503483	-0.003967795843078046	0.3272641944317734	0.03539495095342325
1.579979403946449	1.064836070033563	-0.013567673817555977	0.07176103008393718	-0.0036652991007676146	0.32775046126138285	0.03281489935098674
1.5832613033353924	1.064824533559581	-0.012491282824261664	0.07186448731167205	-0.0033653885678923473	0.3281996083115988	0.03023084701319936
1.5865374627720275	1.0648139958666025	-0.01141536368750885	0.07195929167360354	-0.0030678638034329843	0.3286116474726043	0.02764315453136779
1.5898083249383204	1.064804444756933	-0.010339897137789242	0.0720454732129482	-0.0027725249414124638	0.32898659058160984	0.025052187592087848
1.5930743364213635	1.0647958691064912	-0.00926486146642315	0.07212305986649917	-0.002479171451419191	0.3293244512174079	0.02245830595412676
1.59633593774143	1.0647882588836461	-0.008190235901284175	0.07219207719131455	-0.002187603094206533	0.3296252434599424	0.01986187152448676
1.5995935693206678	1.0647816051210561	-0.007115998742296823	0.07225254852415774	-0.0018976194337549962	0.3298889825346723	0.017263243819421722
1.6028476717748146	1.064775899907828	-0.006042127359919033	0.07230449496698177	-0.0016090198642371057	0.3301156847034463	0.014662779906656055
1.6060986795045167	1.06477113639175	-0.004968600406780484	0.07234793528925489	-0.0013216042262829786	0.33030536679458766	0.012060839718499599
1.6093470298521613	1.0647673087551155	-0.003895394891868247	0.07238288607979877	-0.0010351720417217448	0.3304580468249683	0.009457778925987419
1.612593155340582	1.0647644122197273	-0.0028224888378661148	0.0724093616418961	-0.0007495232468275431	0.33057374350472635	0.006853955337167369
1.6158374905789508	1.0647624430325042	-0.0017498590942734398	0.0724273740741526	-0.0004644576285211286	0.3306524765561094	0.004249723554490078
1.6190804651898885	1.0647613984661564	-0.0006774837690007626	0.07243693322264146	-0.00017977549170325626	0.33069426647319544	0.0016454408374980988
1.6223225142385995	1.064761276810333	0.0003946611264477723	0.07243804672894134	0.0001047232124094361	0.33069913470380274	-0.0009585410808030945
1.6255640643098548	1.064762077371824	0.0014665969800083923	0.07243072000413035	0.00038923761988334107	0.330667103510909	-0.003561864624891731
1.6288059346058938	1.0647638007314242	0.002538475089965405	0.07241495386406316	0.0006740011608334821	0.33059818561501186	-0.006164488116247067
1.6320486115852662	1.0647664486073265	0.0036103366398209445	0.07239074578055361	0.0009592179385574962	0.3304923896570036	-0.00876610265626602
1.635292522641905	1.0647700237228213	0.004682203109670798	0.07235809110379683	0.0012450867039365302	0.3303497255413222	-0.011366351745399442
1.6385381013981495	1.0647745298236266	0.005754097774072469	0.07231698292408507	0.0015318065434014837	0.3301702038335012	-0.013964883527770873
1.6417857788559593	1.0647799716730502	0.0068260426845844465	0.07226741214491135	0.0018195760556326348	0.32995383608465934	-0.016561343506675354
1.645035984003776	1.0647863550525523	0.007898058780036316	0.07220936751499667	0.0021085933561974333	0.32970063497893803	-0.01915537486085201
1.648289155331911	1.0647936867901915	0.008970169590819073	0.0721428354156879	0.002399057056457723	0.3294106134171593	-0.02174662744619198
1.6515457211483235	1.0648019747259299	0.010042394654708985	0.07206780023079161	0.0026911644640249793	0.32908378614354666	-0.024334741911595563
1.6548061171242285	1.0648112277542954	0.01111475520892339	0.07198424402205474	0.0029851130967173552	0.32872016834692225	-0.02691936351239531
1.658070780065685	1.0648214558205888	0.012187272040545313	0.07189214663586257	0.003281100081053618	0.3283197761458225	-0.029500136951675363
1.6613401484299357	1.0648326699309858	0.013259965561137588	0.07179148569241499	0.0035793221491313447	0.3278826265637115	-0.03207670660626495
1.6646146651302045	1.064844882173156	0.014332856628999278	0.07168223648983967	0.0038799758463087066	0.3274087371383406	-0.03464871854227281
1.6678947667163375	1.0648581056857143	0.0154059629087301	0.0715643723743789	0.0041832564839314945	0.32689812755467385	-0.03721581184159478
1.6711808972634534	1.064872354719558	0.016479303327918762	0.07143786429652685	0.004489359356006609	0.32635081774786123	-0.039777629350186174
1.674473504100842	1.0648876446381832	0.017552896573439548	0.07130268092453043	0.0047984792992437405	0.325766828430089	-0.04233381410875538
1.6777730321165776	1.0649039919036818	0.01862675913707684	0.07115878888993137	0.00511081009839547	0.32514618218487235	-0.044884004763203526
1.681079933398314	1.064921414135949	0.01970090835895436	0.07100615239511049	0.005426545331682159	0.3244889018078113	-0.047427842872360786
1.6843946594991355	1.0649399300909972	0.020775359807006972	0.07084473354410084	0.005745877579781711	0.3237950117723619	-0.049964966741905606
1.68771766854006	1.064959559715295	0.021850129480401985	0.07067449201482415	0.006068999041549451	0.32306453685911535	-0.05249501670626058
1.6910494166741765	1.064980324114561	0.02292523094121842	0.07049538548629185	0.006396100642654737	0.32229750403226254	-0.055017628433892365
1.6943903655375079	1.0650022456140902	0.024000677624222047	0.07030736927773489	0.006727372685153583	0.3214939409309973	-0.05753243845552658
1.697740979739998	1.0650253477641463	0.025076481917447758	0.07011039647556312	0.0070630045340986	0.3206538764587474	-0.060039082074015086
1.701101728632192	1.0650496553727595	0.026152655621251925	0.06990441783335916	0.007403184720746018	0.319777340401755	-0.06253719451454397
1.7044730824886665	1.065075194499619	0.027229208616818792	0.0696893820110776	0.007748100479105412	0.31886436449256333	-0.06502640791983538
1.70785551641458	1.0651019925053087	0.028306150010220434	0.06946523535246936	0.00809793805624221	0.31791498150594977	-0.06750635411038824
1.7112495081507952	1.065130078057803	0.029383487320306233	0.06923192203384324	0.008452882402745764	0.31692922593525574	-0.06997666280699946
1.714655540505939	1.0651594811757907	0.030461227140311586	0.06898938391292338	0.008813117335664	0.31590713339680854	-0.07243696326016
1.7180741016477816	1.0651902332582885	0.03153937510985826	0.06873756050481819	0.009178825483883504	0.314848740577278	-0.07488688427772694
1.721505680165842	1.0652223670657535	0.03261793424304968	0.06847638936099784	0.009550187662241635	0.3137540868691065	-0.07732605054599814
1.7249507702066968	1.0652559167908122	0.03369690643748453	0.06820580571990109	0.009927383312486174	0.31262321293809353	-0.07975408620459933
1.728409870404234	1.0652909180771604	0.03477629201590186	0.06792574259518594	0.010310590286401161	0.31145616113525765	-0.08217061393069448
1.731883486385094	1.065327408074983	0.035856090383222156	0.06763613058015999	0.010699985018713668	0.31025297472331814	-0.08457525653349938
1.7353721250526346	1.0653654254117528	0.036936298123508425	0.06733689833421147	0.011095741776624955	0.30901369993658195	-0.08696763284800343
1.7388762959649922	1.065405010231665	0.03801690932159326	0.06702797252047955	0.011498032676678848	0.30773838573845846	-0.08934735865693284
1.7423965182638537	1.065446204304827	0.039097917575701184	0.06670927721728032	0.011907028355061983	0.30642708141838704	-0.09171405128595435
1.745933312124671	1.0654890509633654	0.04017931323212613	0.06638073469038595	0.012322896859003306	0.3050798398053426	-0.09406732367723988
1.7494872025504313	1.0655335951742215	0.041261084436143645	0.06604226509940202	0.012745803937918193	0.3036967160649934	-0.0964067869116643
1.7530587179770087	1.0655798835534982	0.04234321658352783	0.0656937866658352	0.013175912731572398	0.30227776839386	-0.09873204922489255
1.7566483967990518	1.0656279644854527	0.043425694166185275	0.06533521506334027	0.013613384410791227	0.30082305554420247	-0.10104272016589395
1.760256779517708	1.0656778880570599	0.04450849825564749	0.06496646420675768	0.01405837708494078	0.2993326400424836	-0.1033384053810421
1.7638844073599096	1.0657297060661362	0.0455916059823731	0.06458744646943311	0.014511045446765644	0.29780658903348145	-0.10561870580550507
1.7675318314049238	1.0657834721829944	0.04667499314160909	0.06419807178833459	0.01497154173230298	0.2962449706452064	-0.107883223419417
1.77119960138609	1.0658392418237383	0.04775863072481909	0.06379824888669133	0.015440014143621596	0.29464785887426337	-0.11013155421221754
1.7748882785605793	1.0658970723754535	0.048842488609985156	0.06338788394668074	0.01591660829326458	0.29301532822287496	-0.11236329615574264
1.7785984232497445	1.0659570230428124	0.04992653174635375	0.06296688201497609	0.016401465427211832	0.291347459263318	-0.11457804155552859
1.7823305994902978	1.066019154947831	0.051010721418685144	0.06253514657940501	0.016894722804699558	0.2896443368556776	-0.1167753800242756
1.7860853807085042	1.0660835312607368	0.052095016760302114	0.0620925789648277	0.01739651425018527	0.2879060476907295	-0.11895490183456112
1.789863335215757	1.0661502169866957	0.05317937043237065	0.06163908010231902	0.0179069680077549	0.2861326871474325	-0.12111618954077229
1.7936650409940875	1.066219279247542	0.054263732785839014	0.061174548879073136	0.018426208483177664	0.28432435267561795	-0.1232588267328316
1.797491076322858	1.0662907871509368	0.0553480490405498	0.060698883329425475	0.01895435475749622	0.28248114832723575	-0.12538239274770782
1.8013420239921398	1.066364811894509	0.05643226037984379	0.060211980216675245	0.019491520917727705	0.2806031829587117	-0.12748646524090843
1.8052184681925811	1.066441426736078	0.05751630295816672	0.0597137355129828	0.020037815381389615	0.27869057190742896	-0.12957061864910738
1.8091209964861752	1.0665207070576361	0.05860010835131485	0.059204044252017154	0.020593340915977087	0.27674343621456954	-0.13163442549495225
1.8130501981526936	1.0666027303582921	0.05968360298926943	0.05868280084401054	0.021158194146967534	0.274761903606957	-0.1336774557336571
1.8170066560573903	1.0666875760998522	0.06076670584284848	0.058149900292664994	0.021732464102758416	0.2727461128354062	-0.13569927291974274
1.8209909629450451	1.0667753260678172	0.061849332824247635	0.05760523614821972	0.022316234285026236	0.2706962056093659	-0.13769944298020267
1.8250037064069455	1.0668660640702103	0.06293139257493519	0.05704870264211662	0.02290958021631201	0.2686123343719332	-0.13967752681812154
1.829045476383152	1.066959876111617	0.06401278844772218	0.056480193810920884	0.023512570240657386	0.2664946586311747	-0.1416330845458769
1.8331168562641535	1.0670568501965851	0.06509341606188254	0.05589960488729839	0.024125263904116016	0.26434334975947404	-0.1435656716106141
1.8372184309951758	1.0671570765189862	0.0661731654337974	0.0553068313214057	0.02474771285752692	0.26215858690682664	-0.14547484325665586
1.8413507802707563	1.067260647300701	0.067251919130042	0.05470176990639676	0.025379959531621823	0.2599405607103958	-0.14736015181673728
1.8455144834778554	1.0673676569078627	0.06832955354173345	0.054084318228229594	0.026022037582295418	0.2576894707657617	-0.1492211495852076
1.8497101100917088	1.0674782015953281	0.06940593638091065	0.053454376257317374	0.02667397010573004	0.2554055308971053	-0.15105738512353387
1.8539382281592751	1.0675923797049827	0.07048092889091874	0.052811845280034575	0.02733577063272733	0.25308896465976777	-0.15286840777052682
1.8581993966423482	1.067710291442173	0.07155438389758495	0.052156629232221224	0.028007441634215598	0.25074000954905346	-0.15465376499384795
1.862494167906463	1.067832038909026	0.07262614649275968	0.051488634526349615	0.0286889745991912	0.24835891568244797	-0.15641300428010446
1.8668230851814334	1.0679577259962332	0.07369605345190552	0.05080777064462924	0.02938034933268368	0.24594594720069568	-0.15814567289484294
1.8711866794313927	1.0680874582425262	0.07476393255062619	0.0501139508498564	0.03008153315422557	0.243501384001551	-0.15985131755322757
1.8755854760441983	1.068221342978822	0.07582960430096568	0.04940709133778008	0.03079248168370838	0.24102551793588944	-0.16152948796022662
1.8800199857644735	1.0683594889998793	0.07689287983676549	0.04868711288892235	0.031513137110997375	0.2385186577810055	-0.16317973417512563
1.884490709171959	1.0685020066289779	0.07795356213809151	0.04795394037348027	0.03224342865209285	0.23598112659617093	-0.16480160932350563
1.8889981279947197	1.0686490073628776	0.07901144412232186	0.047207504397083266	0.03298327088046098	0.23341326648066293	-0.16639466745026368
1.8935427164749248	1.0688006041493676	0.08006631150539584	0.0464477396547726	0.03373256535283805	0.23081543190440307	-0.16795846864656178
1.8981249283861694	1.0689569108707	0.08111793993782722	0.04567458729787065	0.0344911982671554	0.22818799684241928	-0.16949257547965832
1.902745202945399	1.0691180424289495	0.08216609661363962	0.044887994182511055	0.03525904123751002	0.22553135111720704	-0.17099655618404733
1.9074039693479221	1.0692841148030514	0.0832105414872818	0.04408791229269108	0.03603595188846713	0.2228458974260696	-0.17246998706402422
1.9121016285290164	1.0694552442832401	0.08425102341071755	0.043274302076375115	0.03682177067373026	0.2201320614614689	-0.1739124477252963
1.916838571119366	1.0696315479752296	0.08528728444370288	0.04244712958400709	0.0376163237494634	0.2173902811463635	-0.17532352789198224
1.9216151699908564	1.0698131434075868	0.08631905842452058	0.04160636793316182	0.03841942165036187	0.21462101044731022	-0.17670282597403478
1.9264317773775677	1.0700001482776158	0.08734607063933773	0.040751998011890854	0.03923085874805694	0.21182472053753587	-0.17804994926087758
1.9312887305454443	1.0701926805199293	0.08836803933413713	0.039884007660749114	0.0400504141806889	0.20900189596065508	-0.17936451650069218
1.9361863465448677	1.0703908579511658	0.08938467488700082	0.039002392771036884	0.04087785097826363	0.20615303709159608	-0.18064615731741082
1.9411249260160763	1.07059479826113	0.09039568091638252	0.03810715676598764	0.0417129167457104	0.20327865731143904	-0.18189451410841553
1.9461047555794861	1.0708046189576177	0.09140075504648157	0.03719831030088295	0.04255534414284951	0.2003792809712007	-0.1831092433484012
1.951126100082586	1.0710204368784484	0.09239958763282607	0.0362758728048952	0.0434048496797697	0.19745544724200503	-0.18429001437535353
1.9561892169390822	1.0712423686372348	0.0933918649258792	0.035339869970031065	0.04426113628065238	0.1945077010868754	-0.18543651343714052
1.9612943430896241	1.0714705299031484	0.09437726674123578	0.034390336238234585	0.04512389124610111	0.19153660016323462	-0.18654844109345836
1.9664417039977002	1.0717050356229745	0.09535546851942465	0.03342731323222522	0.045992787971937156	0.18854270889056327	-0.18762551475815423
1.9716315122438115	1.071945999798702	0.09632614129809101	0.03245085007959748	0.04686748593500978	0.1855265985762632	-0.18866746868300258
1.9768639736051432	1.0721935356119838	0.09728895307744373	0.03146100231738574	0.0477476319644408	0.1824888432003531	-0.189674055373228
1.9821392806132023	1.0724477549689009	0.09824356782912019	0.030457833139575285	0.0486328594237773	0.17943002249241297	-0.19064504439957305
1.9874576196659826	1.0727087686792576	0.09918964701413358	0.029441412078427844	0.04952278969547913	0.17635071715351083	-0.1915802238149519
1.9928191721924444	1.0729766863716077	0.10012684993963089	0.028411814783346034	0.050417032674412846	0.17325150756886168	-0.19247940020547097
1.9982241146131836	1.0732516163509043	0.1010548338882672	0.02736912302152226	0.051315187072623794	0.1701329732491456	-0.1933423984622366
2.0036726174795736	1.0735336654114012	0.10197325410993893	0.026313424834157575	0.05221684060183201	0.16699569277447074	-0.19416906140111992
2.0091648510102895	1.0738229389832434	0.10288176487674777	0.02524481344554095	0.053121571223494785	0.1638402400919203	-0.1949592502877529
2.014700986243565	1.0741195410709765	0.10378001972713785	0.0241633870008599	0.05402894766558493	0.16066718340162503	-0.19571284449682014
2.020281193963356	1.0744235740750612	0.10466767133496582	0.02306924873525176	0.054938529576253343	0.15747708536466448	-0.19642974082167458
2.025905646677276	1.0747351387770951	0.1055443718673871	0.02196250654545469	0.05584986817982867	0.15427050160539818	-0.19710985317437182
2.031574522999968	1.0750543344715942	0.10640977366557958	0.020843272077488612	0.05676250730910311	0.1510479779093102	-0.19775311244712815
2.03728800261641	1.0753812585777827	0.1072635284453382	0.01971166166756707	0.057675982906948565	0.1478100528408949	-0.19835946520687334
2.0430462704721	1.0757160067637423	0.10810528792638124	0.01856779546794804	0.05858982401797168	0.14455725514955464	-0.19892887348591598
2.0488495177284056	1.0760586729003985	0.10893470392040665	0.017411797205224646	0.05950355323979896	0.14129010308326548	-0.1994613141029247
2.0546979443379643	1.0764093491179838	0.10975142862116621	0.016243793614914945	0.06041668741253044	0.1380091028515328	-0.19995677807797682
2.0605917516056875	1.0767681252617494	0.11055511349185079	0.015063915879762583	0.0613287367361884	0.13471475275243025	-0.20041526920261296
2.0665311485828215	1.0771350891672127	0.11134541011493901	0.013872298313982668	0.06223920605406167	0.13140753956163914	-0.20083680385899447
2.0725163540455913	1.077510326690782	0.11212197034791214	0.012669077922545928	0.06314759540611428	0.1280879374877519	-0.20122141031629465
2.078547590115359	1.0778939212148753	0.11288444539448077	0.011454395646116442	0.06405339930418259	0.12475641180409662	-0.20156912750829584
2.0846250862458335	1.0782859537908367	0.11363248626027993	0.010228395531147677	0.06495610759004908	0.12141341674238118	-0.20188000457304764
2.0907490790663896	1.078686503029628	0.11436574363829484	0.008991224733842616	0.06585520564021671	0.11805939574298376	-0.20215410007784756
2.0969198093373658	1.0790956447977997	0.11508386746500697	0.007743034113843189	0.06675017414536961	0.11469478331059156	-0.20239148116492225
2.1031375203846308	1.0795134519960663	0.11578650670198594	0.006483978536868288	0.06764048912377622	0.11132000605761208	-0.2025922228701432
2.109402454785074	1.0799399942086605	0.1164733089603475	0.005214217536882991	0.06852562169950221	0.10793548469693137	-0.20275640747171164
2.1157148644101924	1.080375338261358	0.11714392158951813	0.003933913273209747	0.0694050397613277	0.10454162884650545	-0.20288412419990137
2.122075000061404	1.0808195473971953	0.11779799049788418	0.0026432326253024744	0.07027820671317511	0.10113884291016229	-0.20297546837024674
2.1284831067800845	1.0812726808003883	0.11843515974007311	0.0013423481451097132	0.07114458110461243	0.09772752880761237	-0.20303054092921347
2.1349394355178055	1.0817347942734146	0.11905507274486053	0.00003143568873476541	0.0720036184779669	0.09430808000701588	-0.20304944816906265
2.1414442282239876	1.0822059390369736	0.11965737088948537	-0.0012893225553795365	0.0728547696109739	0.09088088973875826	-0.20303230120224838
2.1479977554876943	1.0826861643262595	0.1202416969780045	-0.002619745705865869	0.07369748565216737	0.0874463315130697	-0.2029792153737408
2.1546002797111896	1.0831755146258537	0.12080769168959762	-0.003959646702345305	0.07453121341409549	0.08400477900561322	-0.2028903096716427
2.161252021596422	1.0836740269674947	0.12135499105491648	-0.005308825501863091	0.07535539157487955	0.08055662362690416	-0.202765707275129
2.167953182136258	1.084181732292311	0.12188322890987847	-0.0066670735561024114	0.0761694540495358	0.077102262987551	-0.2026055356649966
2.174703959064675	1.084698656498493	0.12239203849116459	-0.008034177161995035	0.07697283240718661	0.07364209258050212	-0.2024099261990389
2.1815045284826935	1.0852248188621312	0.12288105124998203	-0.009409913757725107	0.0777649540349064	0.07017651545867139	-0.20217901445524133
2.188355051288286	1.0857602323208637	0.12334989770588026	-0.010794053256452494	0.07854524337871031	0.06670593906689636	-0.20191294009601535
2.1952556709068776	1.0863049031012868	0.12379820762072977	-0.012186357624290638	0.07931312213668774	0.06323077656407702	-0.20161184693519277
2.2022065051333968	1.0868588298679402	0.12422560987203943	-0.013586579283958965	0.08006800886297373	0.05975145104999173	-0.20127588336230443
2.2092076534159557	1.087422004087973	0.12463173336956103	-0.014994462646292225	0.08080932032664802	0.05626839198931681	-0.20090520213111182
2.216259178534015	1.0879944083460642	0.12501620647230358	-0.016409740501689692	0.08153647015605041	0.052782044393757874	-0.20049996146447854
2.223361120871265	1.0885760172671184	0.12537865839959636	-0.01783213698846895	0.08224887102404918	0.04929286170281232	-0.2000603245472409
2.2305134933754327	1.0891667969065486	0.12571871946295296	-0.019261366682996214	0.08294593475039667	0.04580130832939364	-0.19958645994274657
2.2377162720061285	1.0897667037498568	0.12603602121627186	-0.020697132816437827	0.08362707207965067	0.04230786429312509	-0.19907854245593076
2.2449693980779584	1.090375684685751	0.12633019727155337	-0.022139127896153632	0.08429169371071764	0.038813023958249045	-0.19853675330646162
2.2522727746964035	1.090993676498615	0.12660088386023513	-0.02358703316621991	0.08493921078409257	0.035317297630783936	-0.19796128069758165
2.2596262719971194	1.0916206061129798	0.12684772075235104	-0.025040519833582527	0.08556903618663636	0.031821208911701565	-0.19735231970325354
2.267029710527084	1.0922563889873536	0.1270703514491358	-0.02649924599111157	0.0861805840008698	0.028325302432346468	-0.19671007394825227
2.274482877895528	1.0929009303490778	0.12726842455224605	-0.027962860144002687	0.08677327186621463	0.024830135712095157	-0.19603475457588498
2.281985512327287	1.0935541236142212	0.1274415940789747	-0.02943099822255251	0.08734652056641773	0.021336286691546167	-0.1953265819941108
2.289537309898864	1.0942158508493134	0.12758952054553557	-0.030903285289828934	0.08789975563293116	0.01784435002164919	-0.1945857856045715
2.2971379250940958	1.0948859826858983	0.12771187180270402	-0.03237933594227141	0.08843240836486917	0.014354936539850514	-0.193812604037297
2.304786962149651	1.095564377436725	0.12780832375892875	-0.033858752947368974	0.08894391624489519	0.0108686769278702	-0.19300728633935432
2.312483984854297	1.0962508818566223	0.12787856141903192	-0.03534112948788146	0.08943372467417517	0.0073862168643773814	-0.19217009128558407
2.3202285090479458	1.0969453303989234	0.12792227964787667	-0.03682604806601297	0.08990128750646995	0.003908220098999716	-0.19130128843454605
2.3280199969612574	1.097647544639064	0.12793918408792046	-0.038313079814102334	0.09034606783510017	0.0004353705416572217	-0.1904011591035241
2.33585788418084	1.0983573356694087	0.12792899209088843	-0.03980179003722275	0.09076754059640513	-0.0030316401582777	-0.18946999350417817
2.3437425437262105	1.099074592017392	0.12789142699919348	-0.041291920274137126	0.09116524033591004	-0.00649253424267354	-0.1885079715193771
2.3516749228984035	1.0997992482489478	0.12782620564428607	-0.042783315749073104	0.0915387292424306	-0.009947273916236978	-0.1875151936543765
2.3596542424352833	1.1005310744230474	0.12773305940843835	-0.044275493256590435	0.09188749085601493	-0.013395060766161818	-0.18649197096852946
2.3676796794192416	1.101269828207804	0.12761173578447407	-0.045767962070585366	0.09221102443763084	-0.01683508350086712	-0.1854386279693189
2.375750378624998	1.1020152560292729	0.12746199896317992	-0.04726022653248304	0.09250884643831873	-0.020266523246491697	-0.18435550115298066
2.3838654422645456	1.102767092261983	0.12728363068798665	-0.048751784619181115	0.0927804910382711	-0.023688549559012978	-0.18324294033437866
2.3920239532276915	1.1035250615437588	0.12707643040087818	-0.05024213268943879	0.09302551183209867	-0.027100330624937493	-0.18210130541809785
2.4002249549062737	1.1042888771003985	0.12684021622475639	-0.05173076222435138	0.09324348193922474	-0.030501025071332545	-0.1809309690356242
2.4084674801129196	1.1050582436528225	0.12657482468156211	-0.053217165539038054	0.09343399556510423	-0.03388979432556138	-0.1797323123171136
2.4167505337400663	1.105832856049429	0.12628011153341878	-0.05470083303433195	0.09359666811409637	-0.03726579561453361	-0.17850572711434795
2.4250731141154684	1.106612401526125	0.12595595139106727	-0.05618125743597465	0.0937311372014958	-0.04062819092399017	-0.17725161263233155
2.4334342038022707	1.1073965591344088	0.12560223822254407	-0.057657932497737645	0.09383706286456751	-0.043976143345403215	-0.1759703764646709
2.4418327810502873	1.1081850011169643	0.12521888505838716	-0.05913035537976332	0.09391412809782387	-0.04730882180344749	-0.17466243254706512
2.450267809376575	1.1089773922474608	0.12480582456326389	-0.0605980251440322	0.0939620390404295	-0.050625397000918414	-0.17332820244558841
2.458738275925888	1.1097733937640966	0.12436300717289618	-0.06206044971842387	0.09398052538143407	-0.05392505652900222	-0.17196810892615064
2.4672431536074155	1.1105726601525754	0.12389040282264423	-0.06351713953838688	0.09396934017162531	-0.057206989886123535	-0.17058258151073996
2.475781436176071	1.1113748427870729	0.12338799900316072	-0.06496761383362283	0.09392825993010698	-0.06047040209687541	-0.16917205045773762
2.48435213604513	1.1121795900717897	0.12285580049403626	-0.06641140036013383	0.0938570843691538	-0.06371451254025688	-0.16773694656937926
2.4929542621999987	1.112986545715342	0.12229383046813228	-0.0678480318285908	0.09375563641517376	-0.0669385464229626	-0.1662777044615374
2.5015868362483094	1.113795350590591	0.12170212934160286	-0.06927704880095722	0.09362376202415194	-0.07014174084571868	-0.164794759556773
2.5102488898766047	1.114605642848081	0.12108075467026105	-0.07069799940110269	0.0934613300245494	-0.07332334373588922	-0.1632885481460877
2.5189394793470394	1.1154170596208648	0.12042977978548042	-0.07211044179478746	0.09326823158821188	-0.07648261901822694	-0.16175950449263735
2.5276576876567085	1.1162292375617118	0.11974929313353319	-0.07351394454892435	0.09304437972283985	-0.07961884705822772	-0.1602080599931449
2.5364026085164855	1.1170418116826104	0.1190393990779631	-0.07490808407261566	0.09278970926766712	-0.08273131863314284	-0.15863464563387736
2.545173362729467	1.1178544172098495	0.11830021621885368	-0.07629244728549137	0.09250417609716283	-0.08581934062938339	-0.15703968873787882
2.5539690949182723	1.1186666895943724	0.11753187715281721	-0.07766663106448474	0.09218775671664337	-0.08888223457068423	-0.15542361317689618
2.5627889693653265	1.1194782644374135	0.11673452837572666	-0.0790302415729819	0.09184044795229629	-0.09191933492871165	-0.15378683981230018
2.571632179789323	1.1202887786912243	0.1159083289384367	-0.08038289573954116	0.09146226609780356	-0.09492999225842783	-0.1521297843809807
2.5804979343852494	1.1210978695760263	0.11505345134909285	-0.08172421890633308	0.09105324703831191	-0.09791356783726723	-0.1504528599995056
2.58938547763641	1.12190517685615	0.11417007903556937	-0.0830538480871643	0.09061344478876324	-0.10086944082240075	-0.14875647279614496
2.5982940712825364	1.1227103413670616	0.1132584076624271	-0.08437142898726296	0.09014293181474844	-0.1037970015568443	-0.1470410252380667
2.6072230029878747	1.1235130060666014	0.1123186438312727	-0.08567661723223029	0.08964179812958892	-0.10669565427091003	-0.14530691426860842
2.6161715885531507	1.124312816475676	0.11135100433938383	-0.08696907857096366	0.08911015060996	-0.10956481752479601	-0.1435545306449307
2.625139165920978	1.1251094203730125	0.11035571632741259	-0.0882484878813963	0.08854811279456028	-0.11240392201933211	-0.14178425989902202
2.6341250895044124	1.1259024675266427	0.10933301749664429	-0.08951452827545892	0.08795582477730211	-0.1152124086549494	-0.13999648330683248
2.643128743788262	1.1266916111192826	0.10828315415022642	-0.090766892920425	0.08733344184531	-0.11798973263814486	-0.13819157504399932
2.652149523025034	1.1274765061734777	0.10720638310502228	-0.09200528208130115	0.0866811353608403	-0.12073535700641078	-0.13636990610378835
2.6611868646131365	1.1282568126621868	0.10610296731495268	-0.09322940759938628	0.08599908989424603	-0.12344876266190086	-0.13453183744845504
2.67024020734732	1.1290321920640662	0.10497318043176831	-0.09443898702729465	0.08528750575062007	-0.12612943548813788	-0.13267772832436198
2.6793090143886094	1.12980230955598	0.10381730370985837	-0.09563374668603526	0.08454659689304805	-0.12877687326429055	-0.13080793155161433
2.688392765831163	1.1305668335504666	0.10263562654033836	-0.09681342054063918	0.08377659106147374	-0.13139058332191886	-0.1289227949595001
2.697490971408422	1.1313254369279466	0.10142844440871338	-0.09797775171154557	0.08297772823151826	-0.1339700860548027	-0.12702265867115453
2.706603136993121	1.1320777944011895	0.10019606296946386	-0.09912648805406071	0.08215026311121466	-0.13651490529777724	-0.1251078620362326
2.7157288042884438	1.132823585987579	0.09893879245976234	-0.10025938713344036	0.08129446126754422	-0.13902457953104153	-0.12317873530749747
2.7248675263612854	1.1335624951118568	0.09765695059486987	-0.10137621295865804	0.08041060084743736	-0.14149865483472215	-0.12123560470457224
2.7340188641141645	1.1342942084904855	0.09635086282159672	-0.10247673549243852	0.07949897261817415	-0.14393668400186388	-0.11927879317549313
2.7431823977189462	1.1350184172047593	0.09502086043426611	-0.10356073195491802	0.07855987851312618	-0.14633822963090176	-0.11730861795957209
2.752357712803577	1.1357348157434903	0.09366728228211618	-0.10462798507721298	0.07759363267679113	-0.14870286046649112	-0.11532539354441441
2.7615444203877964	1.1364431037033864	0.09229047157834691	-0.10567828534063912	0.07660055904914229	-0.15103015657518545	-0.11332942736845125
2.770742129375103	1.1371429837773852	0.09089077970769616	-0.1067114276924585	0.0755809939439205	-0.15331970228697447	-0.11132102577885353
2.7799504708830245	1.1378341637672187	0.08946856235088449	-0.10772721425572906	0.07453528312361762	-0.15557109242106418	-0.10930048876835056
2.7891690744566104	1.138516354903387	0.0880241828723576	-0.10872545158087067	0.07346378413650874	-0.1577839264185848	-0.10726811519071092
2.7983975904250444	1.1391892736501448	0.08655800864580254	-0.10970595303986126	0.07236686348902156	-0.1599578138743668	-0.10522419788169479
2.8076356700812193	1.1398526403534104	0.08507041392466487	-0.11066853659316613	0.07124489864326027	-0.16209236981350883	-0.1031690280486013
2.8168829695800524	1.1405061796775817	0.08356177907554224	-0.1116130251964766	0.07009827735119221	-0.16418721581894177	-0.10110289446663312
2.8261391608365023	1.1411496214947134	0.08203248859631637	-0.11253924785145593	0.06892739603157098	-0.16624198258903394	-0.09902608107674948
2.835403914905879	1.1417826998275031	0.08048293363144504	-0.11344703785128256	0.06773266156694398	-0.16825630627294474	-0.0969388707345484
2.8446769090883453	1.1424051534836508	0.07891351065108917	-0.11433623348255982	0.06651449019899583	-0.17022983025266075	-0.09484154367283956
2.853957835555783	1.1430167267344322	0.07732461978134844	-0.11520667877834909	0.0652733061123198	-0.17216220703970037	-0.09273437557774283
2.863246381469712	1.1436171680982337	0.07571666799871214	-0.11605822157694581	0.06400954380933378	-0.17405309418964357	-0.09061764212915212
2.872542235771777	1.1442062309428294	0.07409006785887225	-0.11689071419212956	0.0627236470389908	-0.1759021560096502	-0.08849161752856337
2.881845101351752	1.1447836743635866	0.07244523518947359	-0.11770401446117491	0.06141606686488887	-0.1777090661055907	-0.08635657175354162
2.89115467529058	1.1453492620429642	0.07078259238123444	-0.11849798394726202	0.06008726416287632	-0.17947350360606357	-0.0842127751175561
2.9004706507422418	1.1459027625337337	0.06910256796768718	-0.11927248817056382	0.05873770921549617	-0.18119515388760582	-0.0820604979119056
2.909792741203256	1.1464439508099347	0.06740559208467413	-0.12002739860410173	0.05736787796083255	-0.18287371322241008	-0.07990000483781087
2.919120661808115	1.1469726072079773	0.06569209961486806	-0.12076259101348731	0.055978254385934706	-0.18450888529756243	-0.0777315593376361
2.928454106537158	1.1474885162937356	0.06396253428155844	-0.12147794372927988	0.05456933377058404	-0.18610037757491527	-0.07555542895987405
2.937792793984987	1.147991469564759	0.0622173400867183	-0.12217334124784597	0.05314161564067193	-0.18764790950059923	-0.07337187475798979
2.9471364358161645	1.1484812637613193	0.0604569669428941	-0.1228486717293366	0.05169560822777656	-0.18915120713726846	-0.07118115865704869
2.9564847426293586	1.1489577013235728	0.058681869464046334	-0.12350382748913134	0.05023182739210373	-0.19061000444933093	-0.06898354213552696
2.9658374243548735	1.1494205905286121	0.056892506748755275	-0.12413870504698007	0.04875079634392536	-0.19202404360061076	-0.06677928617132778
2.97519419854862	1.1498697459938916	0.05508934062941467	-0.12475320568039874	0.04725304408449351	-0.19339307637143144	-0.06456864931551229
2.9845547875155782	1.1503049885910024	0.053272836027347385	-0.12534723517084484	0.04573910557578959	-0.19471686377406694	-0.06235188838432691
2.99391888719338	1.1507261441319514	0.051443466867314096	-0.12592070188905002	0.044209526574048884	-0.19599517195985428	-0.06012926587038725
3.003286225218412	1.1511330461440823	0.04960170463350227	-0.12647352045925017	0.04266485397381952	-0.1972277805554431	-0.05790103621083998
3.0126565177007114	1.1515255339402306	0.04774802658903843	-0.12700560900826866	0.04110564254167815	-0.19841447669761095	-0.055667456044752005
3.02202947565171	1.151903453049119	0.045882914402224154	-0.12751688964504834	0.03953245367032565	-0.19955505626073303	-0.05342878272780631
3.0314048134542406	1.1522666556606422	0.04400685231047511	-0.12800728895855068	0.03794585371932831	-0.20064932512159508	-0.051185272334840166
3.0407822471720403	1.1526150006176181	0.042120327274543665	-0.12847673790397385	0.03634641402073573	-0.2016970990549629	-0.04893718007498419
3.050161497669863	1.1529483535863063	0.04022382816798089	-0.12892517193557998	0.03473471006657834	-0.20269820417370724	-0.04668475955356021
3.0595422751245436	1.1532665865759895	0.038317848737640145	-0.1293525302698073	0.03311132390307452	-0.20365247542126602	-0.04442826650507002
3.06892430440099	1.153569578891834	0.03640288229062018	-0.1297587570807477	0.031476839488276495	-0.20455975937229967	-0.042167952707022456
3.0783072977851536	1.1538572162644178	0.03447942705479769	-0.13014380025023398	0.02983184713078195	-0.20541991156740771	-0.03990407254653098
3.087690983477857	1.1541293918146924	0.03254798018131085	-0.13050761258610913	0.028176938241959642	-0.20623279935355127	-0.037636876161343806
3.0970750712863735	1.1543860050669539	0.030609044605607347	-0.13085015043122797	0.026512711078048593	-0.20699829888974455	-0.03536661772612095
3.106459276145192	1.1546269627362047	0.028663124054071232	-0.13117137465278453	0.024839766343097938	-0.20771629746384632	-0.03309354978499489
3.115843333207809	1.154852179081095	0.026710719698050753	-0.13147125105081214	0.023158704168159377	-0.2083866945067752	-0.030817919584617604
3.1252269571709963	1.155061574901572	0.02475233840984196	-0.1317497489679058	0.021470131078758187	-0.20900939857870227	-0.02853997892957554
3.134609879141115	1.1552550784771407	0.022788484920752253	-0.13200684249030228	0.01977465311454864	-0.20958433014111183	-0.026259975246956977
3.1439918135333147	1.1554326248618876	0.02081966854780504	-0.1322425094664776	0.01807288149668772	-0.2101114194429843	-0.023978159621593255
3.1533724934193237	1.155594156632896	0.01884639561189196	-0.13245673246309106	0.016365425948251418	-0.2105906087323306	-0.021694778204843133
3.1627516438799077	1.155739623363984	0.01686917483409075	-0.13264949803270681	0.01465289921963108	-0.2110218506855845	-0.01941007868808551
3.1721290006235336	1.1558689819537222	0.014888513236550178	-0.13282079712107406	0.012935913407371002	-0.21140510937877363	-0.017124305767551317
3.1815042929622663	1.1559821963575982	0.012904919546688902	-0.13297062468953855	0.011215082767341962	-0.21174035949615402	-0.014837705286553106
3.1908772622681543	1.1560792378280689	0.010918900115173585	-0.1330989800155664	0.009491020041003228	-0.21202758704905214	-0.012550519731576365
3.200247641228561	1.1561600846549602	0.008930963123634806	-0.13320586633699283	0.007764339971373019	-0.21226678861944853	-0.01026299328697633
3.2096151630399317	1.1562247222969635	0.006941616464082709	-0.13329129101905213	0.006035657331148692	-0.2124579717664408	-0.007975369589499764
3.2189795822666016	1.1562731434638476	0.004951363124164831	-0.1333552656609015	0.004305582776895306	-0.21260115529060483	-0.005687886626828205
3.2283406363182805	1.1563053478247969	0.0029607091911866027	-0.13339780571326912	0.00257472967172524	-0.2126963683973531	-0.0034007861401580777
3.237698076034005	1.1563213421707594	0.0009701571807025121	-0.1334189307010937	0.0008437081557529163	-0.21274365120750496	-0.0011143061500698444
3.24225821160781	1.1563232658949067	5.581066208140695e-13	-0.13342147139852617	-3.767627052356226e-12	-0.21274933793964576	2.4220772956717873e-12
