# Supplementary material for: Multi-orbit lunar GNSS constellation design with distant retrograde orbit and Halo orbit combination
Source: Sci Rep. 2023 Jun 22;13:10158. doi: 10.1038/s41598-023-37348-x (PMC10287729; doi:10.1038/s41598-023-37348-x)
Supplement: Supplementary file 1 — Supplementary Information. [file 41598_2023_37348_MOESM1_ESM.zip › supplement materials of the manuscript/Figure 5/L1 North Family Halo orbit/10.133.csv]

Time (TU)	X (LU)	Y (LU)	Z (LU)	VX (LU/TU)	VY (LU/TU)	VZ (LU/TU)
0	0.8686486770761512	0	0.18872592719747955	-3.3322756836601795e-14	0.24234907172264852	8.779608888765632e-14
0.0037635035344845487	0.8686507532480392	0.0009120732698283163	0.1887226606974784	0.0011033151858832531	0.24234244105862796	-0.001735880038736776
0.011401716723885593	0.8686677320288184	0.002762964172387313	0.18869594707371573	0.0033423734733981775	0.24228821486038082	-0.0052588098922573085
0.01904415863063687	0.86870183503833	0.004614256384475843	0.1886422886833318	0.005582146638381971	0.24217929192343562	-0.008783318211565529
0.026690977669834325	0.8687530864949315	0.006465566557542844	0.18856164278270393	0.007822325143540015	0.24201558276987442	-0.012309223573078669
0.0343422719521384	0.8688215087418737	0.008316497708552131	0.188453967225636	0.010062583340783832	0.24179699773917623	-0.015836320926996692
0.041998138093129536	0.8689071222680085	0.010166651013081361	0.18831922041050078	0.012302593689725843	0.24152344684489815	-0.019364404266685103
0.049658672981690063	0.8690099456993101	0.012015626197266996	0.1881573612706596	0.014542027184237034	0.24119483970929792	-0.022893267601639223
0.057323960847570986	0.869129995566413	0.013863018386369112	0.18796834961487965	0.016780549484989565	0.2408110861984754	-0.02642269916263303
0.06499408239692604	0.86926728631716	0.015708420291177607	0.18775214607963175	0.019017823512268658	0.24037209625939254	-0.02995248578062106
0.07266910829039858	0.8694218301181361	0.017551420621337754	0.18750871241114722	0.021253507466104462	0.2398777804160113	-0.033482410057719125
0.0803491042795458	0.8695936368417045	0.01939160531258796	0.18723801145300287	0.0234872562539484	0.23932804965695592	-0.037012252909747155
0.08803411678024482	0.8697827136180168	0.021228554072776767	0.18694000781688508	0.02571871723305047	0.23872281669978662	-0.040541787121963366
0.09572418285789276	0.8699890648755908	0.02306184279981245	0.18661466778176405	0.027947533071644305	0.23806199567758946	-0.04407078213902886
0.10341932328788334	0.8702126920045035	0.024891041954844345	0.18626195978586377	0.03017333969586211	0.23734550301832763	-0.04759900108292684
0.11111954312088802	0.8704535931698342	0.02671571674979167	0.18588185468036514	0.03239576643255529	0.2365732578291315	-0.05112620123009604
0.11882482218315399	0.870711762784396	0.02853542497177146	0.18547432651957285	0.03461443326525077	0.23574518335924702	-0.05465212989111187
0.126535118822431	0.8709871913433858	0.030349717980724653	0.1850393527796027	0.03682895194180471	0.23486120729081145	-0.0581765263775906
0.1342503715097596	0.8712798652261585	0.032158141204177135	0.18457691462801615	0.03903892646731627	0.23392126212137065	-0.06169912298934821
0.14197048406086493	0.8715897658448161	0.033960230823622935	0.18408699822566002	0.04124394893115082	0.23292528763305645	-0.06521963853963945
0.1496953340759058	0.8719168696078068	0.035755515953077445	0.1835695947420666	0.043443602026916855	0.23187323073607674	-0.06873778250846324
0.1574247642405695	0.8722611472153781	0.037543516834021184	0.18302470142796753	0.04563745669184189	0.2307650474497833	-0.07225325138775852
0.16515857702270378	0.8726225630058749	0.039323743891041825	0.18245232261071906	0.04782507077413034	0.22960070471699057	-0.07576572661090816
0.17289654216514352	0.8730010748764155	0.041095699776234104	0.1818524697831381	0.050005991357196654	0.22838018036370095	-0.0792748783145538
0.18063838037856486	0.8733966330644041	0.042858875983011434	0.1812251635004329	0.052179750393288704	0.22710346672700207	-0.08278035831335943
0.18838376942380433	0.8738091799386426	0.04461275467061311	0.18057043368346903	0.05434586671987726	0.22577057103205722	-0.08628180326951622
0.19613233107431371	0.8742386487961278	0.04635680618673584	0.17988832150510517	0.05650384275393548	0.22438151898270914	-0.08977882922692834
0.20388363750181776	0.8746849636372579	0.048090491066971594	0.17917887973209495	0.058653166687230966	0.22293635520134927	-0.09327103496113186
0.21163719599032915	0.8751480377153873	0.049813257222193444	0.1784421750227914	0.0607933087047414	0.22143514764588174	-0.09675799557459766
0.21939245662380794	0.8756277733464825	0.051524542358795444	0.17767828823362686	0.06292372365714627	0.21987798796723432	-0.10023926648240557
0.22714879692712492	0.8761240603306922	0.053223771345320574	0.17688731694590284	0.06504384743304559	0.21826499638881128	-0.1037143770559274
0.23490552634274517	0.8766367755247135	0.05491035807336633	0.17606937617638338	0.06715309888509101	0.21659632288545777	-0.1071828332183024
0.24266187803922445	0.8771657816101038	0.05658370460654885	0.1752246003843807	0.06925087835274824	0.21487215100806728	-0.11064411437988626
0.2504170093516509	0.8777109263923771	0.05824320230830403	0.17435314465094978	0.07133656862575315	0.21309270002547806	-0.11409767426749869
0.25816998947782105	0.8782720411904927	0.05988823033044538	0.17345518733220266	0.07340953256238486	0.21125823008523434	-0.11754293610172732
0.2659198057086016	0.8788489404950265	0.061518158178252146	0.17253093070813563	0.0754691157952878	0.2093690432952051	-0.12097929606019937
0.273665355675486	0.8794414206451028	0.0631323453680007	0.17158060322400187	0.07751464575829817	0.20742548807344852	-0.12440612052935635
0.281405445308465	0.8800492588918053	0.06473014240947168	0.17060446114122058	0.07954543234775259	0.20542796231446556	-0.12782274592099668
0.289138789962838	0.8806722127256543	0.06631089252176917	0.16960278979198698	0.08156076949437115	0.20337691576972583	-0.13122847989380046
0.29686401182169875	0.8813100189391873	0.06787393264877266	0.16857590528813143	0.08355993582890218	0.20127285338719145	-0.13462260092851205
0.3045796399663221	0.8819623929214258	0.06941859509988847	0.1675241558887809	0.08554219612515024	0.19911633798800377	-0.13800435907851488
0.31228411410633405	0.8826290283107068	0.07094420997067388	0.16644792282121243	0.0875068037378087	0.1969079918608667	-0.14137297830565174
0.31997578542351435	0.88330959647222	0.07245010700854859	0.1653476214145197	0.08945300233297498	0.19464849904002063	-0.1447276575177766
0.32765292397673784	0.8840037466251858	0.07393561878054755	0.16422370121395768	0.09138002930907883	0.19233860553729631	-0.14806757443022472
0.3353137209552608	0.8847111056161817	0.07540008280562673	0.16307664669495867	0.09328711790619643	0.18997912085361512	-0.15139188711987883
0.3429562973619822	0.8854312783714824	0.07684284489986885	0.16190697690516184	0.09517350091776768	0.187570917339701	-0.1546997383133137
0.35057871130396207	0.8861638483538203	0.07826326217035735	0.16071524512146032	0.09703841399669014	0.18511492963856702	-0.15799025898171892
0.35817896887491507	0.8869083784958903	0.0796607065803665	0.15950203775187322	0.09888109976975094	0.1826121526248116	-0.1612625733925765
0.36575503543809573	0.8876644123325685	0.08103456843669248	0.15826797292712785	0.10070081193072479	0.18006363875272463	-0.16451580421704165
0.3733048457071725	0.8884314751680611	0.08238425949395678	0.15701369904517634	0.10249681891351337	0.17747049535550158	-0.16774907700122116
0.3808263168515604	0.8892090756984368	0.08370921642364944	0.15573989257731088	0.10426840814282565	0.17483388046496118	-0.17096152581143698
0.3883173630040143	0.8899967079493045	0.08500890430028735	0.15444725535503856	0.10601489042350719	0.17215499759451405	-0.17415229933761214
0.39577590743180846	0.8907938531353865	0.08628281943091098	0.15313651197567693	0.10773560357253208	0.1694350907997014	-0.17732056585692663
0.4031998977966707	0.891599981999262	0.08753049246341625	0.15180840640645774	0.10942991655127762	0.1666754381029757	-0.18046551937239141
0.41058731771858475	0.8924145569036208	0.08875149059041662	0.15046369897213313	0.1110972325084587	0.16387734573093488	-0.1835863840405141
0.41793620166121387	0.8932370344156093	0.08994542003978279	0.14910316250505715	0.11273699234344477	0.16104214062063324	-0.18668241987330342
0.42524463753135	0.8940668666275925	0.09111192630808357	0.14772758055548216	0.11434867529757958	0.15817116722338714	-0.18975292314306336
0.4325107905779174	0.8949035049610744	0.09225069759171582	0.14633774145842926	0.11593180406330325	0.15526577566816002	-0.1927972356460986
0.43973289976487634	0.8957464009455915	0.0933614635401449	0.1449344373712654	0.11748594356588929	0.1523273202791004	-0.19581474228577656
0.44690929659695816	0.8965950096101225	0.09444399735441826	0.1435184589375346	0.11901070447852267	0.1493571489420841	-0.1988048779988232
0.45403840587745037	0.8974487908391259	0.09549811483449398	0.14209059328713552	0.12050574259761404	0.146356599417063	-0.20176712703577632
0.4611187492086126	0.8983072110323962	0.0965236737330184	0.14065162149695407	0.12197075869864064	0.1433269945062527	-0.20470102335836088
0.4681489498454697	0.89916974492241	0.09752057316571391	0.13920231574693595	0.12340549853830847	0.14026963655239286	-0.20760615156401377
0.4751277363043386	0.9000358772341469	0.09848875269495634	0.1377434366951292	0.12480975245678823	0.13718580235708205	-0.2104821472629069
0.48205393952200365	0.9009051035140672	0.09942819041772459	0.13627573221117664	0.12618335358045743	0.13407674093241348	-0.21332869478685346
0.4889264936496102	0.9017769313499194	0.10033890152257814	0.13479993541935867	0.12752617671417152	0.13094366976636237	-0.21614552641290216
0.4957444375574463	0.9026508816387616	0.10122093686777736	0.13331676261972236	0.12883813729403026	0.1277877707838204	-0.21893242188372458
0.5025069085772195	0.9035264888055995	0.10207438051297688	0.1318269129534012	0.13011918879581588	0.12461018997532136	-0.2216892047736284
0.5092131392885872	0.9044033013227258	0.10289934769409202	0.1303310675366848	0.1313693207642571	0.12141203587775191	-0.22441574015070131
0.5158624554071274	0.90528088230173	0.10369598295003031	0.12882988844409315	0.1325885570512979	0.11819437769990541	-0.22711193272718022
0.5224542748217231	0.9061588101755514	0.1044644583870459	0.1273240175070852	0.13377695425272965	0.1149582430099339	-0.22977772551106287
0.5289880929137987	0.9070366774749927	0.1052049703982202	0.12581407836135527	0.13493459771094393	0.11170462237861825	-0.2324130929632525
0.5354634922960912	0.9079140927811991	0.10591773929131786	0.12430067302915107	0.13606160196639072	0.10843446225511907	-0.23501804408500707
0.5418801259064777	0.9087906790472193	0.10660300590206694	0.12278438471951969	0.1371581064808515	0.10514867119476737	-0.23759261479349272
0.5482377187862252	0.9096660743494441	0.10726103042479103	0.12126577644170305	0.13822427475468335	0.10184811705760624	-0.24013686789853253
0.5545360628403839	0.9105399316362297	0.10789209050207188	0.11974539132844267	0.13926029224110406	0.09853362786583289	-0.24265089029752596
0.5607750082415931	0.9114119179371165	0.10849647908713062	0.1182237538944326	0.14026636380206814	0.09520599469799808	-0.2451347888951959
0.5669544650011153	0.9122817149236075	0.10907450340319445	0.11670136893546847	0.1412427129012025	0.09186596942658123	-0.24758869063482972
0.5730743922138849	0.9131490176964424	0.10962648277421862	0.11517872351348184	0.14218957886194875	0.08851426918690122	-0.2500127376696476
0.5791348025226519	0.9140135356616415	0.11015274796368817	0.11365628528197398	0.1431072166021899	0.08515157280995891	-0.2524070886296409
0.585135749469958	0.9148749909415418	0.11065363902185756	0.11213450512983009	0.14399589376204158	0.08177852674000503	-0.2547719131505817
0.5910773263631892	0.915733118362176	0.11112950429084242	0.11061381706578992	0.14485588972089322	0.07839574489843537	-0.2571073910221172
0.5969596711147672	0.9165876662853405	0.11158069988229231	0.1090946365860714	0.1456874954641987	0.0750038051233	-0.25941371370431326
0.60278295140755	0.9174383945626421	0.11200758764968402	0.10757736414113309	0.14649101066327236	0.07160325694711298	-0.26169107815173565
0.6085473687031484	0.9182850751747405	0.11241053475115781	0.10606238384741433	0.1472667435549556	0.06819461880330696	-0.2639396880870883
0.6142531521459076	0.9191274913789836	0.11278991248011641	0.10455006484647436	0.14801500942776166	0.06477838112998767	-0.26615975134326664
0.6199005594541867	0.919965437854711	0.11314609565407749	0.10304076088203507	0.14873613011063713	0.06135500546819805	-0.2683514799678444
0.6254898738274275	0.9207987202446112	0.11347946175966016	0.1015348109531034	0.14943043295310995	0.05792492596397934	-0.2705150887986703
0.6310213980026983	0.9216271542435899	0.11379039001137697	0.10003254079385647	0.15009824952909198	0.054488552773179225	-0.27265079297447836
0.6364954585691874	0.9224505662004349	0.11407926106259252	0.0985342616185861	0.1507399156493549	0.051046269228611094	-0.2747588094410137
0.6419123976441208	0.9232687918145905	0.11434645603200347	0.09704027231727536	0.1513557698685206	0.04759843688388935	-0.2768393535969361
0.6472725771107726	0.9240816767029664	0.11459235626312635	0.09555085825744329	0.15194615353027985	0.04414539277936668	-0.27889264080867987
0.652576371390415	0.9248890752266788	0.11481734253593194	0.09406629325908908	0.1525114095218874	0.04068745401208112	-0.28091888353666183
0.6578241730052079	0.9256908512449874	0.11502179491098224	0.0925868380426996	0.15305188247923737	0.03722491413309516	-0.2829182933837543
0.6630163838932642	0.9264868766943668	0.11520609198345563	0.09111274267257327	0.15356791748341653	0.03375804883159819	-0.2848910777130866
0.66815342141417	0.9272770323992873	0.11537061076904809	0.08964424489197792	0.15405986032721578	0.030287112025414793	-0.28683744188806626
0.6732357087580211	0.928061206487287	0.11551572605293672	0.088181572893352	0.15452805624476706	0.026812342369067762	-0.28875758559835074
0.678263680214704	0.9288392950769663	0.11564181029157135	0.08672494388125922	0.15497285014063913	0.02333395986346728	-0.2906517048458065
0.6832377801159805	0.9296112019952509	0.11574923328501409	0.0852745644262047	0.15539458618117036	0.01985216664439112	-0.2925199915301872
0.688158460362807	0.9303768382691877	0.11583836185398605	0.08383063124770429	0.15579360729915456	0.016367148808208234	-0.2943626325188741
0.6930261801637447	0.9311361219554743	0.11590955960272417	0.08239333137008407	0.1561702549227605	0.012879076745013988	-0.29617980956314055
0.6978414047315635	0.9318889778053632	0.11596318668301384	0.08096284259120116	0.1565248686380749	0.009388106223675648	-0.29797169883418645
0.7026046031012533	0.9326353367883632	0.11599959958562434	0.07953933422790221	0.1568577858236905	0.005894380170337609	-0.29973847014754207
0.7073162517170752	0.9333751365183375	0.11601915099643546	0.07812296614411798	0.15716934170785665	0.0023980262333173903	-0.3014802883367805
0.7119768285485125	0.934108320195085	0.11602218959261988	0.07671389061190213	0.1574598687744925	-0.0011008387061261457	-0.30319731112043125
0.7165868192789984	0.9348348374401437	0.11600905991144271	0.0753122505509963	0.15772969698919093	-0.004602112958316242	-0.3048896914410064
0.7211496142978755	0.9355551018301455	0.11598007865826114	0.07391729150479404	0.15797930647235983	-0.008107948862778854	-0.30655863515776427
0.7256663498439654	0.9362691779139547	0.11593554360655785	0.07252892786308036	0.158209019001953	-0.011618849894419614	-0.30820450459685794
0.7301374823562112	0.9369770275437058	0.1158757491970684	0.07114727417962967	0.1584191119436121	-0.015134815883891506	-0.30982740394715347
0.7345634662547362	0.937678616475622	0.11580098576985329	0.06977243980619131	0.15860985916553114	-0.018655854474445944	-0.31142742855076033
0.7389447563357058	0.938373914630013	0.11571153949293533	0.06840452827530104	0.15878153108467927	-0.02218198272672389	-0.31300466578957487
0.7432818046734325	0.9390628954827199	0.11560769238463871	0.06704363838556729	0.1589343944763497	-0.02571322436953572	-0.31455919398585247
0.7475750622005332	0.9397455361997561	0.11548972226767598	0.06568986383463461	0.15906871249639018	-0.029249610761249017	-0.3160910829977196
0.7518249814838645	0.940421817965815	0.11535790265336411	0.06434329245496316	0.15918474469855748	-0.03279118295234192	-0.3176003952234533
0.7560320113409097	0.9410917250167047	0.11521250286590114	0.06300400802596029	0.159282746813356	-0.036337987001767866	-0.3190871836996782
0.7601965995924868	0.9417552449670381	0.11505378795907993	0.06167208952381134	0.1593629707986478	-0.039890075967816095	-0.32055149310862907
0.7643191930787608	0.9424123687053093	0.11488201869568146	0.06034761122545393	0.1594256647897707	-0.04344750969443996	-0.32199335980107296
0.7684002358664866	0.9430630900024268	0.11469745161372663	0.05903064339515124	0.15947107303445623	-0.0470103530200409	-0.323412811190283
0.7724401699017982	0.9437074055118909	0.11450033900944769	0.057721252189582926	0.15949943588564217	-0.0505786760578855	-0.32480986600937123
0.7764394358130878	0.9443453147962794	0.11429092890017853	0.05641949950588929	0.15951098978021108	-0.05415255465845204	-0.326184534611718
0.7803984711626603	0.9449768199489063	0.11406946511915503	0.0551254436564026	0.15950596720789148	-0.05773206860973915	-0.32753681839125576
0.784317714643226	0.9456019261657254	0.11383618708508028	0.05383913810018813	0.15948459668052126	-0.06131730520410303	-0.32886671123495104
0.7881975998213145	0.9462206406518913	0.11359133016147595	0.052560633590400176	0.15944710271995144	-0.06490835335134856	-0.33017419740521475
0.7920385581163782	0.9468329730037166	0.11333512551960222	0.05128997730750044	0.1593937058575257	-0.0685053059928034	-0.3314592525874592
0.79584101749553	0.9474389349095398	0.11306780024759723	0.05002721339224895	0.1593246226466064	-0.072108258631044	-0.3327218434770989
0.7996054017295742	0.9480385399426454	0.11278957744670233	0.04877238329886324	0.15924006569622756	-0.07571730831889029	-0.3339619275697397
0.8033321325860621	0.94863180382431	0.1125006761119712	0.047525525166712025	0.15914024364073723	-0.07933255546661284	-0.3351794539191983
0.8070216303288021	0.9492187444184302	0.11220131110714511	0.04628667374329113	0.15902536111036947	-0.08295410413047152	-0.33637436331275633
0.8106743105268346	0.9497993811412329	0.11189169344923361	0.045055861547558286	0.1588956188287827	-0.08658205865500063	-0.33754658725624875
0.8142905853980449	0.9503737350953713	0.11157203025449652	0.043833118517788955	0.15875121360483832	-0.09021652467922443	-0.33869604844972917
0.8178708657981806	0.9509418293075083	0.111242524595649	0.04261847142837459	0.15859233826036592	-0.09385761089939378	-0.33982266144120016
0.8214155579021875	0.9515036881250708	0.11090337583401479	0.04141194510083988	0.15841918177692335	-0.09750542548466234	-0.3409263315963489
0.8249250639607868	0.952059337263187	0.11055477961288511	0.04021356224122139	0.15823192930627925	-0.10116007652247422	-0.3420069553817518
0.8283997850220424	0.9526088041635272	0.11019692762924665	0.03902334259604136	0.15803076204386765	-0.1048216746020959	-0.3430644212284587
0.831840117661622	0.9531521174062011	0.10983000799643407	0.03784130415081824	0.15781585741686738	-0.10849032917780402	-0.34409860854524366
0.8352464547815134	0.9536893067687685	0.10945420522304314	0.036667462943173613	0.1575873890807644	-0.1121661491031011	-0.3451093880037497
0.8386191864350728	0.9542204032903632	0.10906970017193181	0.03550183285982699	0.157345526893372	-0.11584924325408139	-0.3460966218142326
0.8419586983994127	0.9547454389826101	0.10867667027089331	0.034344426208688696	0.1570904370442969	-0.1195397187132539	-0.3470601633360768
0.8452653744791147	0.9552644471297235	0.10827528929568932	0.03319525299889954	0.15682228191430653	-0.12323768303843648	-0.34799985777741027
0.8485395925948284	0.9557774616137715	0.10786572789147542	0.03205432237469477	0.15654122041879762	-0.12694323963967846	-0.3489155411101934
0.8517817290458658	0.9562845175254946	0.10744815311373078	0.0309216412096741	0.15624740770382223	-0.13065649225649448	-0.349807041322446
0.8549921554222323	0.9567856506232383	0.10702272886253408	0.029797215253971592	0.155940995440242	-0.1343775412109105	-0.35067417758415514
0.8581712403460322	0.9572808975507135	0.10658961571919669	0.028681048598448763	0.15562213171212494	-0.13810648510319418	-0.3515167607723477
0.8613193493539599	0.9577702957645319	0.10614897100809666	0.027573143783223952	0.15529096105575713	-0.1418434204310536	-0.3523345934674518
0.8644368425533325	0.9582538831185482	0.10570094918563751	0.026473502691584133	0.15494762475372353	-0.14558843850754002	-0.3531274693938677
0.8675240786149738	0.9587316984343711	0.10524570133596159	0.025382125210705084	0.15459226045485194	-0.14934162992374936	-0.3538951744998234
0.8705814109033876	0.959203780852376	0.10478337578094823	0.0242990106607352	0.15422500264018937	-0.15310307962435088	-0.3546374860171492
0.8736091888504414	0.9596701699993954	0.10431411795525752	0.023224157376500933	0.15384598253704984	-0.1568728682085571	-0.3553541728858611
0.8766077589818266	0.9601309061017415	0.10383807030656027	0.022157562404974306	0.1534553280393093	-0.16065107290721717	-0.3560449960559453
0.8795774646647689	0.9605860299015967	0.10335537238307954	0.02109922165316681	0.1530531637738797	-0.16443776700892035	-0.35670970847110767
0.882518644840265	0.96103558242038	0.10286616109792623	0.02004913039867174	0.15263961132135598	-0.16823301794281972	-0.35734805484780585
0.88543163481349	0.9614796050399979	0.10237057066851875	0.01900728306684937	0.15221478917206524	-0.17203688794426011	-0.35795977193640816
0.8883167657635348	0.9619181393892006	0.1018687327635108	0.01797367346266146	0.15177881285583025	-0.17584943308629503	-0.3585445885003641
0.8911743661681503	0.9623512275224447	0.10136077631716088	0.016948294315040927	0.15133179478416836	-0.17967070483626163	-0.3591022256897899
0.8940047601021776	0.9627789116246022	0.10084682788496908	0.01593113793944577	0.1508738445624938	-0.18350074748809786	-0.35963239678187303
0.8968082684491531	0.9632012341597912	0.10032701149288559	0.01492219585540251	0.15040506886360488	-0.18733959943963646	-0.3601348075180004
0.899585207675597	0.9636182376527354	0.09980144892488141	0.013921459277821726	0.14992557169093543	-0.19118729118506933	-0.3606091559831538
0.9023358911926342	0.9640299648615729	0.09927025953442194	0.012928918676244907	0.1494354542155649	-0.19504384683102685	-0.3610551329637527
0.9050606283518008	0.9644364585955996	0.09873356049528455	0.011944564184166024	0.14893481501113134	-0.19890928236606537	-0.3614724218909284
0.9077597255372561	0.9648377618483818	0.09819146665075892	0.010968385250985058	0.148423749921058	-0.20278360685189253	-0.36186069913824337
0.9104334853382474	0.9652339176447846	0.09764409073443345	0.010000370985449486	0.14790235227040896	-0.2066668209154021	-0.36221963401825275
0.9130822055101246	0.9656249688605524	0.09709154365496567	0.009040510576346205	0.14737071315053688	-0.2105589148393833	-0.3625488888104849
0.9157061823083553	0.9660109586885264	0.09653393386758219	0.008088792126917783	0.14682892082614457	-0.21445987307890027	-0.3628481193412868
0.9183057073275545	0.9663919301450682	0.09597136808605294	0.007145203840458163	0.14627706142619684	-0.21836966929349488	-0.36311697472859406
0.9208810689757847	0.966767926263353	0.09540395103855336	0.006209733525815991	0.14571521872193863	-0.2222882681389777	-0.36335509774102154
0.9234325515221035	0.9671389899306175	0.09483178573810552	0.005282368981532303	0.14514347440614703	-0.22621562345197233	-0.3635621248900348
0.9259604360632903	0.9675051640071698	0.09425497333396371	0.004363097681772514	0.1445619079610865	-0.23015167933380018	-0.36373768672227963
0.9284650014035017	0.967866491430549	0.0936736129607777	0.0034519064915235235	0.1439705965146751	-0.23409637119515025	-0.3638814080528405
0.9309465214311903	0.968223014815284	0.09308780240086305	0.00254878265504185	0.14336961552521113	-0.23804962128087098	-0.36399290800837963
0.9334052671415857	0.9685747767262661	0.09249763768457672	0.0016537130935207487	0.14275903839636614	-0.24201134143331288	-0.36407180040121395
0.935841507243035	0.9689218197444768	0.0919032129912241	0.0007666842158489531	0.14213893638483527	-0.24598143375146408	-0.3641176939464792
0.9382555060634904	0.9692641861492302	0.09130462121045102	-0.00011231728858814732	0.1415093791994536	-0.24995978684039247	-0.36413019244567085
0.9406475256075997	0.9696019181938961	0.09070195349970817	-0.000983305169351655	0.14087043455941123	-0.2539462787817711	-0.3641088950915774
0.9430178294572462	0.9699350586331498	0.09009529831719325	-0.0018462950065947993	0.14022216716640032	-0.25794078345476557	-0.3640533965572478
0.9453666766703903	0.9702636498396802	0.08948474298102922	-0.0027013019610813475	0.13956464035898894	-0.2619431601590609	-0.3639632871999615
0.9476943190982386	0.970587733420282	0.08887037446570166	-0.0035483397711832667	0.1388979170136063	-0.2659532484727045	-0.363838153610454
0.95000100643032	0.9709073509120038	0.08825227817714919	-0.004387422564795757	0.13822205826526632	-0.26997087633451755	-0.36367757884587165
0.9522869847060508	0.9712225435603171	0.08763053839674609	-0.005218564293838699	0.13753712401224805	-0.2739958571308342	-0.36348114282279065
0.9545524969824304	0.9715333523991868	0.08700523816183067	-0.006041778954715043	0.1368431728144667	-0.27802799047053733	-0.363248422633409
0.9567977845315679	0.9718398184012935	0.08637645898076084	-0.006857081001493717	0.13614026159985362	-0.2820670639948043	-0.3629789927455607
0.9590230848377246	0.9721419821904396	0.08574428143467668	-0.007664484597299572	0.13542844635855888	-0.2861128494762862	-0.3626724255613033
0.9612286328701706	0.9724398842044548	0.08510878487738852	-0.008464004057234738	0.13470778183962032	-0.2901651047396915	-0.36232829166606223
0.963414661558503	0.972733564746494	0.08447004733906674	-0.0092556540013287	0.13397832146641783	-0.2942235742428838	-0.3619461601047481
0.9655813998781515	0.973023063716444	0.08382814613120458	-0.010039448643217343	0.13324011805662894	-0.2982879852101429	-0.3615255991056148
0.9677290754444994	0.9733084209488324	0.08318315713508347	-0.010815402712645862	0.13249322304126515	-0.30235805213549277	-0.36106617603760494
0.969857913306745	0.9735896760391375	0.08253515519145006	-0.011583531001728284	0.13173768693792168	-0.30643347427864154	-0.36056745800493867
0.9719681352886222	0.9738668682477029	0.08188421434981484	-0.01234384811224278	0.1309735596772643	-0.3105139340892213	-0.3600290124576149
0.9740599619647613	0.9741400367504679	0.08123040730472908	-0.01309636915357158	0.13020088997729606	-0.31459910073327463	-0.3594504071481784
0.9761336104169089	0.9744092203349358	0.08057380612850065	-0.013841108920367355	0.1294197262383857	-0.31868862549112853	-0.3588312111557848
0.978189296217801	0.9746744576509838	0.07991448169429431	-0.014578082593522907	0.12863011589954632	-0.3227821453631411	-0.3581709948192831
0.9802272333155367	0.9749357871844737	0.07925250373675773	-0.01530730568386308	0.1278321055385089	-0.3268792826707045	-0.35746933016616983
0.9822476312392736	0.9751932468915847	0.07858794180197191	-0.01602879302115976	0.12702574205739015	-0.33097963919034207	-0.3567257923866264
0.9842507001166373	0.975446874833159	0.07792086364852131	-0.016742560537255282	0.12621107079053398	-0.3350828060551623	-0.35593995857000155
0.9862366462668297	0.9756967086033456	0.07725133672157898	-0.01744862367978767	0.12538813732615411	-0.3391883546646664	-0.35511140977047506
0.988205674350454	0.9759427855970444	0.07657942748451348	-0.01814699817062996	0.12455698673911657	-0.3432958408459876	-0.35423973075867093
0.9901579872017937	0.9761851429804748	0.07590520150255956	-0.018837699935540853	0.12371766373149243	-0.3474048043702832	-0.3533245105812041
0.9920937857414645	0.9764238176728738	0.07522872350224148	-0.019520745063578104	0.12287021274676438	-0.3515147686339387	-0.352365343118348
0.9940132687742433	0.9766588463150466	0.07455005747365141	-0.020196149727282578	0.12201467814120116	-0.35562524009631774	-0.351361827731104
0.9959166334044731	0.9768902653142005	0.07386926655541058	-0.02086393032113013	0.12115110408370822	-0.3597357090489569	-0.35031356960764826
0.9978040742478775	0.9771181107422734	0.07318641334715723	-0.02152410317773386	0.1202795349977595	-0.3638456478131723	-0.3492201807682768
0.9996757846665416	0.977342418480364	0.07250155949687706	-0.02217668499417488	0.11940001508410811	-0.3679545133286544	-0.3480812799605002
1.0015319559223794	0.9775632241103636	0.07181476603206922	-0.022821692528545948	0.1185125887881672	-0.3720617452656235	-0.3468964937099106
1.0033727776612686	0.9777805629679546	0.0711260932110473	-0.0234591427629298	0.11761730065743027	-0.3761667670440261	-0.3456654566238069
1.0051984373837453	0.977994470075105	0.07043560074750761	-0.024089052714454592	0.11671419568159888	-0.380268984635199	-0.3443878123434598
1.0070091203788611	0.9782049801294308	0.06974334786990218	-0.02471143940992082	0.115803319425374	-0.38436778638141184	-0.3430632142614905
1.0088050110122484	0.978412127649895	0.06904939285615305	-0.02532632032453966	0.11488471746750394	-0.3884625459290211	-0.34169132520977713
1.0105862913425625	0.9786159468112892	0.0683537935852598	-0.025933712901524394	0.11395843617586568	-0.3925526191517478	-0.34027181907802534
1.0123531407459472	0.9788164714006379	0.06765660772283047	-0.02653363442536695	0.11302452301682223	-0.3966373433002906	-0.3388043818613639
1.0141057376931397	0.9790137350173939	0.06695789205292167	-0.027126102625566743	0.11208302571958292	-0.40071604116893667	-0.33728871090104445
1.0158442581925422	0.9792077708934156	0.06625770311569278	-0.027711135145619268	0.1111339931836876	-0.4047880176148524	-0.33572451682529125
1.0175688768961892	0.9793986120154934	0.06555609679411417	-0.028288749916742434	0.11017747497962382	-0.4088525622572324	-0.33411152328609195
1.0192797657098056	0.9795862909692811	0.06485312890397704	-0.028858964691912854	0.10921352220923822	-0.4129089463634476	-0.3324494689376416
1.02097709502851	0.9797708400757946	0.0641488547226286	-0.02942179746286727	0.10824218692594512	-0.41695642592492876	-0.33073810703019
1.0226610328632173	0.9799522912948108	0.06344332937532031	-0.029977266171456202	0.10726352272507264	-0.420994239791692	-0.32897720698392263
1.024331745539254	0.9801306763007894	0.06273660757413968	-0.03052538894526866	0.10627758444630911	-0.42502161156715046	-0.32716655443137616
1.0259893965954685	0.9803060263655281	0.06202874411170514	-0.031066183741123774	0.10528442892503563	-0.4290377472159788	-0.32530595316012945
1.0276341487357357	0.9804783725660106	0.06131979305913083	-0.031599668988843865	0.10428411393308	-0.4330418400738187	-0.3233952237113231
1.0292661616348273	0.9806477455526967	0.060609808728444486	-0.03212586288087553	0.10327669959104405	-0.43703306586202884	-0.32143420658237754
1.0308855927649407	0.9808141756402353	0.05989884535498922	-0.0326447836531395	0.10226224799408136	-0.44101058502517443	-0.31942276214364634
1.0324925976567327	0.9809776928362547	0.059186957011095186	-0.03315644967772469	0.10124082315423176	-0.44497354376223786	-0.3173607710962557
1.034087329361876	0.981138326788826	0.05847419787144967	-0.03366087930146121	0.10021249144627856	-0.4489210731287183	-0.3152481359388685
1.0356699394669473	0.9812961068913872	0.05776062178808035	-0.034158091177867674	0.09917732106067008	-0.4528522920069341	-0.3130847804138913
1.0372405767903103	0.9814510621542636	0.05704628289915445	-0.034648103866441335	0.0981353829468116	-0.45676630438133176	-0.31087065200715375
1.0387993877949797	0.9816032212511892	0.05633123547728121	-0.03513093597953669	0.0970867506654275	-0.4606622008855846	-0.3086057222461302
1.040346517259697	0.9817526125883401	0.05561553364740948	-0.03560660640389418	0.09603150003918151	-0.46453906105858156	-0.30628998649416816
1.0418821076710774	0.9818992642479115	0.05489923168746088	-0.036075134124913914	0.09496970965414643	-0.46839595244873683	-0.3039234655567846
1.04340629895455	0.9820432039676091	0.05418238418235487	-0.036536538162337394	0.09390146115442854	-0.47223193058948665	-0.3015062068922127
1.0449192296909038	0.9821844592600373	0.05346504547615045	-0.03699083795505424	0.09282683848761521	-0.47604604275853196	-0.2990382834254768
1.046421035948444	0.9823230573057136	0.05274727023967734	-0.0374380530215806	0.09174592880624008	-0.4798373257821986	-0.29651979606722473
1.0479118519390682	0.9824590250192076	0.05202911318194558	-0.037878203174808174	0.09065882209400014	-0.48360480846606246	-0.2939508733488075
1.0493918100976596	0.9825923890595789	0.051310629026860934	-0.03831130855942744	0.08956561118042394	-0.48734751261729736	-0.2913316718890477
1.0508610406290106	0.9827231757933712	0.05059187274885307	-0.038737389534842966	0.08846639214858937	-0.4910644527565943	-0.28866237779390697
1.0523196724309454	0.9828514113810072	0.04987289913687003	-0.039156466959379396	0.08736126371584277	-0.4947546393473652	-0.28594320555994257
1.053767832418097	0.9829771217192896	0.049153763134239234	-0.039568562006951816	0.08625032779265822	-0.4984170780144209	-0.2831743997815896
1.0552056458515413	0.9831003324741807	0.04843451968765749	-0.039973696277146635	0.08513368928998004	-0.5020507713395727	-0.2803562350243838
1.0566332370172944	0.9832210691408358	0.04771522341172399	-0.04037189199688869	0.08401145562762391	-0.5056547215662979	-0.2774890148603204
1.058050728388146	0.983339356973471	0.046995929010461686	-0.040763171793979515	0.08288373741345438	-0.509227929496969	-0.27457307382520246
1.059458241242778	0.9834552210401317	0.04627669096891829	-0.041147558881009266	0.08175064798548734	-0.5127693970970397	-0.27160877647697834
1.0608558962399268	0.9835686862697406	0.04555756325406959	-0.04152507721623938	0.08061230295090292	-0.5162781299924508	-0.2685965163296942
1.0622438132294778	0.9836797774346404	0.044838599399785815	-0.04189575145108243	0.07946882032004722	-0.5197531380524578	-0.26553671627509584
1.063622110874292	0.9837885191196442	0.04411985269445899	-0.04225960683076389	0.07832032080490428	-0.5231934355172543	-0.2624298294460083
1.0649909073828807	0.9838949357794602	0.04340137579105455	-0.042616669389602894	0.07716692719267133	-0.5265980439121357	-0.2592763375596458
1.066350319562969	0.9839990516634628	0.04268322119171717	-0.04296696570193801	0.07600876511166514	-0.5299659907765366	-0.25607675298949906
1.0677004654086717	0.9841008910115491	0.0419654398667437	-0.04331052354405804	0.07484596078543343	-0.5332963171509675	-0.25283161249125785
1.0690414616829855	0.9842004778632071	0.0412480825073208	-0.04364737125598404	0.07367864301801194	-0.5365880726272538	-0.24954148250981217
1.0703734254789363	0.984297836171954	0.04053119867855436	-0.04397753812924231	0.07250694179052786	-0.5398403202485705	-0.24620695510249135
1.0716964738354424	0.984392989770056	0.0398148369983876	-0.044301054290293865	0.07133098850520198	-0.5430521365667721	-0.24282864836274426
1.073010723851566	0.9844859623708848	0.03909904505216612	-0.0446179507098099	0.07015091579671597	-0.5462226129086679	-0.23940720560231163
1.0743162934062562	0.9845767776122032	0.03838386897282553	-0.04492825935134141	0.06896685678168561	-0.549350858054347	-0.23594329283209708
1.075613300199367	0.9846654589805137	0.037669353935666394	-0.04523201291350058	0.06777894581104853	-0.5524359968335317	-0.23243760056355486
1.0769018632018703	0.984752029902626	0.03695554333343194	-0.0455292451424178	0.06658731703221214	-0.5554771744534869	-0.2288908391630468
1.0781821012546624	0.9848365136403607	0.03624247951823685	-0.04581999046960181	0.06539210554609456	-0.5584735539791083	-0.22530374179567914
1.0794541347231201	0.9849189333914145	0.03553020285426325	-0.04610428435588557	0.06419344574316924	-0.5614243209938257	-0.22167705895988732
1.0807180840013546	0.9849993121798527	0.03481875252007292	-0.0463821629112661	0.06299147256079987	-0.5643286808018039	-0.21801156171362235
1.0819740710903598	0.9850776729472698	0.034108165594954463	-0.0466536632049098	0.061786319854268114	-0.5671858627352279	-0.21430803616994817
1.083222218514034	0.985154038471248	0.033398477636943744	-0.04691882297826155	0.06057812127441804	-0.5699951182302028	-0.21056728554821638
1.0844626504449513	0.9852284314228211	0.032689722015227726	-0.04717768083793126	0.05936700903357775	-0.5727557238923151	-0.20679012573478
1.0856954907489582	0.9853008742365555	0.03198193099870409	-0.04743027579634127	0.05815311566216565	-0.5754669775958852	-0.2029773901034348
1.0869208663194536	0.9853713892960415	0.031275133819903524	-0.04767664790924273	0.05693657058935834	-0.5781282062547357	-0.19912991814246625
1.0881389028695525	0.985439998674813	0.030569359067527762	-0.04791683736247976	0.05571750414157392	-0.5807387569184583	-0.19524856733929177
1.089349729205692	0.9855067243702401	0.029864632199831397	-0.048150885278240775	0.05449604315582596	-0.5832980063338801	-0.19133419861906056
1.0905534744624708	0.9855715881311612	0.029160977117314132	-0.04837883310118007	0.05327231357539608	-0.5858053551292705	-0.18738768383320625
1.0917502684539002	0.9856346114680037	0.02845841594650665	-0.048600722620169644	0.052046439974635185	-0.5882602287810438	-0.18340990358140233
1.09294024257043	0.9856958156881067	0.027756968497834957	-0.048816596078981575	0.05081854450460902	-0.5906620795523347	-0.17940174308761445
1.094123529388753	0.9857552218606422	0.027056652475999737	-0.04902649603888105	0.04958874714451512	-0.5930103856586438	-0.17536409226575556
1.0953002621725156	0.985812850779177	0.026357483763244614	-0.049230465231119	0.04835716608970759	-0.5953046502366455	-0.17129784628169525
1.0964705749935726	0.985868722957226	0.025659476340824956	-0.04942854652478247	0.047123917509611944	-0.597544401536404	-0.1672039040746374
1.0976346037266684	0.9859228586630623	0.024962641686976747	-0.0496207830337198	0.04588911437509075	-0.5997291946561388	-0.16308316375303572
1.0987924836505691	0.9859752777956953	0.024266990206639957	-0.049807217659022934	0.04465286888459781	-0.6018586068187652	-0.158936529988582
1.0999443520606709	0.9860259999963042	0.0235725296673048	-0.049987893466527954	0.04341528959232893	-0.6039322420703738	-0.15476490377037824
1.1010903469967288	0.9860750445765214	0.022879265958145916	-0.050162853413956904	0.04217648264867862	-0.6059497285566152	-0.15056918585304915
1.1022306069633758	0.9861224304969013	0.02218720326366925	-0.05033214025504482	0.040936552014799406	-0.6079107177343681	-0.14635027684855295
1.1033652713487543	0.9861681763752911	0.021496343816833872	-0.05049579655001632	0.03969559892760079	-0.6098148847649202	-0.1421090747889235
1.1044944795567329	0.9862123004427334	0.02080668843614145	-0.05065386448822528	0.03845372277353199	-0.6116619266828391	-0.13784647750595955
1.1056183718755153	0.9862548205705702	0.020118236008957284	-0.05080638596515081	0.03721102007433968	-0.6134515634761405	-0.13356337858549122
1.1067370894221236	0.9862957542579609	0.019430983535655203	-0.0509534025179885	0.035967584477480496	-0.6151835374938907	-0.12926066673825537
1.1078507732266505	0.9863351185900731	0.01874492670703666	-0.05109495515548455	0.034723507718536877	-0.6168576115566954	-0.12493922857556303
1.1089595651120068	0.9863729302633557	0.018060059382172918	-0.05123108442852027	0.03347887859961599	-0.6184735698606091	-0.12059994455103086
1.1100636072241579	0.9864092055608857	0.017376373895952167	-0.05136183032150788	0.032233783470476965	-0.6200312167388075	-0.11624369011109255
1.1111630415290492	0.9864439603303329	0.016693861393486477	-0.05148723215289197	0.030988306768513534	-0.6215303754829493	-0.1118713371094461
1.1122580110855373	0.9864772100186562	0.0160125110639566	-0.0516073286804702	0.029742529554186367	-0.6229708895816418	-0.10748374820656753
1.113348657898385	0.9865089695999781	0.015332311500164895	-0.051722157821404095	0.028496531930552783	-0.6243526193211683	-0.10308178493418484
1.1144351245259998	0.9865392536219796	0.014653249727981411	-0.05183175680019685	0.027250391213059295	-0.6256754434789752	-0.0986663008546271
1.1155175545446971	0.9865680762106935	0.013975310940658675	-0.051936162147294525	0.02600418137926887	-0.6269392592238576	-0.09423813917666365
1.1165960904875243	0.986595451009456	0.013298479817685328	-0.05203540945935668	0.024757975436869882	-0.6281439791028217	-0.08979814077347578
1.117670875229552	0.9866213912144574	0.01262273969090881	-0.05212953350950963	0.023511843844747124	-0.6292895322322013	-0.08534713823643263
1.11874205128519	0.9866459095536005	0.011948073017899227	-0.0522185681527973	0.022265855337844566	-0.6303758629969547	-0.08088595847543675
1.119809761010514	0.9866690182897924	0.011274461289463673	-0.05230254632060817	0.021020076714896155	-0.6314029308117071	-0.07641542165239569
1.1208741476784472	0.9866907292401376	0.010601884384601969	-0.05238150007355216	0.019774571602930197	-0.6323707105891573	-0.07193633643583332
1.1219353528145746	0.9867110537179663	0.009930322288382688	-0.052455460374263733	0.018529403599178443	-0.6332791897643407	-0.06744951100787137
1.122993519159889	0.9867300025921801	0.00925975325683019	-0.052524457287281966	0.017284632839079966	-0.6341283705391956	-0.06295574046380895
1.1240487880557573	0.9867475862351522	0.008590155508424943	-0.052588519774172816	0.016040319099854324	-0.6349182671550406	-0.058455817743895834
1.1251013015394316	0.9867638145600061	0.007921505934625313	-0.052647675814497974	0.01479651937854431	-0.6356489071607342	-0.0539505246646739
1.1261512011600903	0.9867786969979563	0.007253780888185433	-0.05270195230919342	0.013553289328007234	-0.6363203299986953	-0.04944063688440039
1.1271986273560477	0.9867922424915446	0.006586956619657721	-0.05275137504233341	0.012310684047387246	-0.6369325863005892	-0.04492692658276724
1.1282437213196452	0.9868044595201972	0.005921008130268152	-0.05279596876149665	0.011068755923320758	-0.6374857386501345	-0.040410154438677716
1.1292866239024597	0.9868153560829468	0.005255909907053742	-0.052835757102557904	0.009827555977156042	-0.6379798604193837	-0.03589107433557486
1.1303274739628886	0.9868249396846698	0.004591637018036859	-0.05287076252783672	0.00858713589251211	-0.6384150347642121	-0.031370440593457886
1.1313664114756274	0.9868332173697463	0.003928163169444202	-0.05290100643812322	0.007347544373172545	-0.6387913557811914	-0.026848994557612384
1.132403576487632	0.9868401957073555	0.0032654614102239727	-0.052926509108806516	0.006108828440325417	-0.6391089274820317	-0.02232746916597885
1.1334391074063699	0.9868458807814318	0.0026035052664688287	-0.05294728964361647	0.004871035539902443	-0.639367862985295	-0.01780659651200836
1.134473142348074	0.9868502782045875	0.0019422679212295767	-0.052963366016636086	0.0036342119986517082	-0.6395682848097308	-0.013287102093710496
1.135505819133955	0.9868533931189137	0.0012817222569623924	-0.05297475506705946	0.0023984030919312637	-0.6397103245831569	-0.008769704942497025
1.1365372753456913	0.9868552301970115	0.0006218408600671465	-0.05298147249546825	0.0011636530418065495	-0.6397941227735486	-0.004255117505118534
1.1375676486194206	0.9868557936427291	-0.00003740412720840017	-0.05298353285970259	-0.00006999526938125341	-0.639819828418867	0.00025595550775639724
1.1385970750015422	0.9868550871923812	-0.0006960399147958975	-0.052980949573166625	-0.001302498263818249	-0.6397875988915194	0.004762809776504221
1.1396266280203289	0.9868531117441262	-0.0013546937471179859	-0.05297372623129647	-0.002534935566448234	-0.6396974915017064	0.009268850241010632
1.140657188708321	0.9868498638398924	-0.002013869493827029	-0.05296185106101006	-0.0037681556667030916	-0.6395493942601332	0.013776635180103606
1.1416888917345436	0.9868453396207589	-0.0026735931546849135	-0.052945311389259446	-0.005002112424837245	-0.639343206550723	0.018285449345765148
1.1427218728152562	0.986839534768495	-0.0033338910290602766	-0.0529240934348355	-0.00623675989253889	-0.6390788367001873	0.02279457621076934
1.1437562686120581	0.9868324445006287	-0.003994789611416271	-0.052898182296571485	-0.007472052127588979	-0.6387562020015748	0.0273032974002085
1.1447922152586096	0.9868240635783353	-0.004656314610899132	-0.052867561989041634	-0.008707941372825163	-0.6383752293321968	0.03181088616187961
1.1458298501339543	0.986814386293093	-0.005318492045387008	-0.052832215401318126	-0.009944380113730375	-0.6379358548159348	0.03631661500108207
1.146869310088946	0.9868034064799754	-0.005981347070093439	-0.05279212435369591	-0.011181318903901059	-0.6374380247065556	0.04081974788211657
1.1479107322890505	0.986791117511745	-0.006644904477675936	-0.052747269584895826	-0.012418707315611238	-0.6368816954064681	0.04531954384181802
1.1489542545870295	0.9867775122932471	-0.007309188896971583	-0.052697630741036804	-0.013656494326664374	-0.6362668335093751	0.049815258543880664
1.1500000161045578	0.9867625832500588	-0.007974225123179827	-0.05264318634434269	-0.014894628950950627	-0.6355934155943131	0.054306146711949874
1.1510481547632685	0.9867463223621648	-0.008640036508667862	-0.05258391392669731	-0.016133057260538024	-0.634861430058125	0.0587914514876278
1.1520988099292344	0.9867287211272875	-0.009306646607164416	-0.052519789907236165	-0.01737172546852375	-0.6340708757784614	0.06327041579410075
1.1531521198608243	0.9867097706014181	-0.009974077515468445	-0.052450789751988997	-0.018610576868239376	-0.6332217642588063	0.06774227144420217
1.1542082242212401	0.986689461357924	-0.010642351430848074	-0.05237688783741768	-0.019849554752638283	-0.6323141181163391	0.07220624990170715
1.1552672629353467	0.9866677835052158	-0.011311489887452323	-0.052298057527974576	-0.021088601019869355	-0.6313479722072474	0.07666157743872004
1.1563293754485273	0.9866447267040763	-0.011981513252594136	-0.05221427125278969	-0.02232765527052697	-0.6303233747266311	0.08110747212252908
1.1573947021989004	0.9866202801384828	-0.012652441621064981	-0.05212550041383136	-0.02356665649430662	-0.6292403862372982	0.08554315011789894
1.1584633827894124	0.9865944325574881	-0.013324293627731182	-0.052031715552838746	-0.024805540908546964	-0.6280990818546179	0.08996781819142256
1.159535557756793	0.9865671722371573	-0.013997087528077485	-0.051932886228354666	-0.026044243990474954	-0.626899549880183	0.09438068126205945
1.1606113675519765	0.9865384870055781	-0.014670840522332857	-0.051828981122345026	-0.02728269926683769	-0.6256418932269231	0.09878093834911236
1.1616909525726298	0.9865083642455877	-0.015345568744552852	-0.05171996806625389	-0.02852083833639309	-0.6243262298440447	0.10316778296279394
1.1627744531465907	0.9864767908988611	-0.016021287221830473	-0.05160581407240901	-0.029758590840048952	-0.6229526931911671	0.10754040332414595
1.163862010309251	0.9864437534456575	-0.016698010328086696	-0.05148648527792068	-0.030995885337307703	-0.621521431647032	0.11189798578916361
1.1649537643586128	0.9864092379505718	-0.01737575085403623	-0.0513619471275171	-0.032232647652230266	-0.6200326107720776	0.11623970935922788
1.1660498554538514	0.9863732300507576	-0.018054520354838628	-0.05123216434852688	-0.03346880156576598	-0.6184864130428316	0.12056474851557719
1.1671504235687065	0.9863357149622385	-0.018734329095672318	-0.0510971009915879	-0.03470426877292013	-0.6168830383568525	0.12487227346463417
1.1682556091818275	0.9862966774602177	-0.01941518645235676	-0.050956720378109374	-0.03593896966756414	-0.615222703411497	0.12916145327283599
1.1693655520810096	0.986256101924525	-0.020097100148985716	-0.05081098528239823	-0.03717282201749382	-0.6135056438410249	0.13343145166816872
1.1704803918825666	0.9862139723281831	-0.02078007655819424	-0.0506598579089823	-0.03840574157609491	-0.6117321138885919	0.13768142962530258
1.1716002680157953	0.9861702722434628	-0.021464120671227334	-0.05050329993311082	-0.03963764209471896	-0.6099023868030214	0.14191054586565693
1.1727253195097622	0.986124984856262	-0.02214923594932289	-0.05034127257108473	-0.04086843512473727	-0.608016755551497	0.14611795665518298
1.1738556843511574	0.9860780930002433	-0.02283542391897659	-0.050173736720909475	-0.04209802936710814	-0.6060755343043737	0.1503028140997822
1.1749915009541345	0.98602957910432	-0.023522685052267345	-0.05000065279312813	-0.04332633232898989	-0.6040790562893562	0.15446427231738208
1.1761329070201831	0.9859794252457085	-0.024211018059924403	-0.04982198091919389	-0.0445532491318263	-0.6020276760018537	0.15860148388888298
1.1772800389176696	0.9859276131877047	-0.024900419511467754	-0.049637681103970724	-0.04577868192182621	-0.5999217706895081	0.16271359845453226
1.1784330335783706	0.9858741243038144	-0.025590884969805983	-0.049447712973687	-0.047002531974380125	-0.5977617371729778	0.1667997703603043
1.179592025856321	0.9858189397068853	-0.02628240740058993	-0.04925203625275598	-0.04822469695600275	-0.595547996953124	0.17085915006333457
1.1807571509685095	0.985762040146432	-0.026974978633284928	-0.04905061041616834	-0.04944507360647437	-0.5932809918739543	0.17489089369810829
1.181928543067326	0.985703406084144	-0.027668588505224967	-0.04884339497455378	-0.050663556312051314	-0.5909611869461376	0.17889415890975371
1.183106335540683	0.9856430176902929	-0.028363225043866312	-0.04863034947759132	-0.05188003752242554	-0.5885890699161421	0.18286810686198676
1.1842906599755487	0.9855808549089818	-0.029058873863323124	-0.04841143375956763	-0.05309440679342692	-0.5861651534814577	0.18681189976343235
1.185481647954297	0.985516897377158	-0.02975551923163705	-0.048186607668595914	-0.05430655275353129	-0.5836899717185672	0.19072470793006732
1.1866794300754877	0.985451124484699	-0.030453143500386113	-0.04795583129319252	-0.05551636219926398	-0.5811640820152294	0.1946057074465529
1.1878841355854823	0.9853835154070222	-0.031151726904077314	-0.04771906509006338	-0.05672371984860829	-0.5785880658189437	0.198454080036104
1.1890958930214934	0.9853140490818024	-0.031851247949834634	-0.04747626981501968	-0.05792850911690736	-0.575962527186609	0.20226901619965154
1.190314829347424	0.9852427042701885	-0.03255168293487907	-0.04722740674887852	-0.05913061138462831	-0.5732880944965012	0.20604971353969895
1.1915410703441238	0.9851694595485907	-0.03325300619551518	-0.04697243767887614	-0.06032990653142664	-0.570565419441487	0.2097953791284805
1.192774740918254	0.985094293302662	-0.03395519030565753	-0.04671132488750269	-0.06152627337508123	-0.5677951760834656	0.21350523152073073
1.1940159655351312	0.9850171837112858	-0.03465820634208698	-0.04644403110645905	-0.06271959021542078	-0.5649780595231609	0.21717850303443517
1.19526486699349	0.9849381088334411	-0.0353620232118705	-0.04617051982625169	-0.06390973378421178	-0.5621147882788916	0.22081443710700438
1.1965215658768427	0.9848570466597626	-0.03606660738080437	-0.045890755479534306	-0.06509657889431218	-0.5592061052046524	0.2244122879115817
1.1977861838209816	0.9847739749150083	-0.03677192473637879	-0.0456047027645627	-0.066280001673199	-0.5562527694609093	0.22797133076522444
1.1990588397853577	0.9846888713092593	-0.037477938523676146	-0.04531232751715175	-0.06745987617110796	-0.5532555645808553	0.23149085238342093
1.200339652746094	0.9846017133747506	-0.03818461088269397	-0.04501359615142282	-0.06863607703236566	-0.5502152916243658	0.23497015948913333
1.2016287399327774	0.9845124785947017	-0.03889190190019243	-0.04470847610494566	-0.06980847799122213	-0.5471327726749379	0.23840857482619357
1.2029262182846057	0.9844211443160154	-0.03959977044663338	-0.044396935540495695	-0.07097695334492328	-0.5440088466985318	0.24180544201102308
1.204232203917382	0.9843276877951982	-0.04030817391135988	-0.04407894350415874	-0.07214137758271101	-0.540844370050684	0.24516012485998495
1.2055468117660546	0.9842320862351017	-0.04101706804314836	-0.04375447004927762	-0.07330162519537509	-0.5376402165677793	0.2484720072760491
1.2068701568147036	0.9841343167058839	-0.0417264076470402	-0.04342348596628046	-0.07445757188136447	-0.5343972737483764	0.2517404970847375
1.208202352848601	0.9840343562447367	-0.04243614594201915	-0.04308596311872308	-0.07560909355241065	-0.5311164449249942	0.2549650235283561
1.2095435133654826	0.9839321817984551	-0.04314623508351417	-0.042741874244764236	-0.0767560672410572	-0.5277986461440817	0.25814504015428247
1.2108937523354177	0.9838277701714531	-0.04385662658914362	-0.0423911927792171	-0.07789837182734487	-0.5244448033351993	0.2612800270418443
1.2122531821802807	0.9837210981883018	-0.044567270300674935	-0.042033893395320994	-0.07903588640584117	-0.5210558563658053	0.2643694865099172
1.2136219168074749	0.9836121424648178	-0.04527811600368972	-0.04166995123110571	-0.08016849291985276	-0.5176327505238787	0.267412950489268
1.215000068923909	0.9835008796234793	-0.045989112044306335	-0.0412993426057479	-0.0812960739693616	-0.5141764422126451	0.2704099746581928
1.2163877524395441	0.983387286107545	-0.046700206600666636	-0.04092204439216608	-0.08241851485757355	-0.5106878919415383	0.2733601440165363
1.2177850806804154	0.983271338329	-0.0474113467789825	-0.04053803450353996	-0.08353570216777986	-0.5071680677949746	0.2762630691079922
1.2191921686407399	0.9831530124865958	-0.04812247978123926	-0.040147291282870104	-0.0846475256085316	-0.5036179387579228	0.27911839081616224
1.2206091312644176	0.9830322847093622	-0.04883355203929166	-0.039749793972566644	-0.08575387664619098	-0.5000384780335203	0.281925776694575
1.222036084118158	0.9829091310038615	-0.04954450957262631	-0.0393455225318111	-0.0868546490632749	-0.4964306603562421	0.2846849223169774
1.2234731441273776	0.9827835271914742	-0.05025529836228416	-0.03893445742389269	-0.08794973952206285	-0.49279545914738554	0.28739555250987475
1.2249204289276563	0.98265544896418	-0.05096586403103069	-0.038516579792829596	-0.08903904704688462	-0.48913384718900654	0.29005741982433686
1.2263780574700518	0.9825248718316554	-0.05167615214584741	-0.038091871283222015	-0.09012247346474295	-0.48544679415032216	0.29267030537254424
1.22784615059795	0.9823917710671061	-0.052386108492763414	-0.037660313858779736	-0.09119992378702917	-0.48173526421249413	0.2952340194112933
1.2293248298605441	0.9822561218122088	-0.053095678495170044	-0.037221890137241476	-0.09227130528553085	-0.47800021818320004	0.29774839877765163
1.2308142180638268	0.9821178990276319	-0.05380480748200262	-0.03677658322172483	-0.09333652786590173	-0.47424261124334427	0.3002133074570689
1.2323144402996	0.9819770773949978	-0.05451344116783913	-0.03632437637908384	-0.09439550474185754	-0.4704633895279519	0.3026286377307341
1.2338256225442255	0.981833631444431	-0.05522152497476374	-0.03586525344496285	-0.09544815136704055	-0.46666349287343395	0.30499430727236215
1.2353478936813207	0.9816875353607369	-0.055929004970135296	-0.03539919819698752	-0.09649438677943457	-0.46284384897862896	0.3073102617307874
1.236881384146384	0.9815387631065376	-0.05663582720669428	-0.03492619474608234	-0.09753413255566641	-0.4590053761162492	0.30957647184258175
1.238426225306609	0.9813872884816448	-0.05734193742757942	-0.03444622771797603	-0.09856731232655347	-0.45514898400338205	0.31179293192409424
1.2399825514156257	0.981233084929983	-0.05804728194709306	-0.033959281634746236	-0.09959385301109616	-0.4512755682795288	0.31395966203545217
1.2415504987106063	0.9810761256221882	-0.05875180720688424	-0.03346534117472311	-0.10061368409508002	-0.4473860121895302	0.31607670583701386
1.2431302050500663	0.9809163834890685	-0.059455459592128175	-0.032964391273004295	-0.10162673730212637	-0.44348118693096045	0.31814412936412945
1.2447218110294305	0.9807538311058247	-0.060158185905098756	-0.03245641675400526	-0.10263294721057961	-0.4395619483870872	0.3201620217271729
1.2463254580962186	0.9805884408807252	-0.06085993250477841	-0.031941402917865055	-0.1036322499523602	-0.43562914130602176	0.3221304919124941
1.247941290987637	0.9804201848031058	-0.06156064635621829	-0.03141933474923887	-0.10462458464810918	-0.4316835928696184	0.3240496710820868
1.2495694561407127	0.9802490346024385	-0.062260274298979845	-0.030890197411340883	-0.10560989229068167	-0.42772611622264106	0.3259197097455478
1.2512101022309068	0.9800749616902642	-0.06295876325459325	-0.030353976061548337	-0.10658811597347542	-0.4237575087980988	0.3277407776310463
1.2528633796543818	0.9798979372128501	-0.06365605997723939	-0.029810656009972212	-0.10755920047378666	-0.4197785532508283	0.3295130623212404
1.2545294414915265	0.9797179319463962	-0.06435211143217162	-0.02926022239374888	-0.10852309271396825	-0.4157900148498016	0.33123676951509445
1.2562084423605995	0.9795349164179575	-0.06504686428175492	-0.028702660544691908	-0.10947974097885355	-0.41179264398770954	0.33291212101407835
1.2579005393554836	0.9793488608031164	-0.06574026524839392	-0.028137955672258925	-0.11042909535393074	-0.4077871737125662	0.3345393549342722
1.259605891491484	0.9791597349847647	-0.06643226085210478	-0.02756609303961873	-0.11137110729714805	-0.40377432086718557	0.33611872436756396
1.2613246592442267	0.9789675086048951	-0.0671227971982268	-0.026987058114562222	-0.11230572929033855	-0.39975478699521466	0.3376504962519659
1.2630570059340218	0.9787721509102928	-0.06781182050621935	-0.0264008360994447	-0.11323291549464688	-0.39572925495887845	0.3391349518946318
1.2648030963118664	0.9785736309102847	-0.06849927650856708	-0.02580741240269271	-0.11415262087372877	-0.3916983921474901	0.3405723849656177
1.2665630975334892	0.9783719172678664	-0.0691851108092945	-0.025206772306919496	-0.11506480161753499	-0.3876628481261811	0.3419631016363368
1.26833717838206	0.9781669783889074	-0.06986926854676384	-0.0245989012308648	-0.11596941463201632	-0.3836232563744207	0.3433074192376235
1.2701255097184014	0.9779587823724674	-0.07055169454096712	-0.023983784575494632	-0.11686641767951227	-0.3795802332089444	0.34460566595270153
1.2719282638667493	0.9777472970843533	-0.07123233302991694	-0.023361407935432624	-0.11775576897694838	-0.3755343791528705	0.3458581797130679
1.2737456161900498	0.9775324899745209	-0.0719111282341018	-0.022731756555798444	-0.11863742787870762	-0.3714862754059578	0.3470653086414718
1.275577742459288	0.9773143283891668	-0.07258802333703547	-0.02209481624314423	-0.11951135349444736	-0.3674364897566604	0.34822740861808116
1.277424821308932	0.9770927792847178	-0.07326296137774636	-0.021450572518723725	-0.12037750580077242	-0.36338557113264325	0.3493448443320942
1.2792870330730883	0.9768678093681413	-0.07393588478288314	-0.02079901102394938	-0.1212358449814878	-0.35933405226640447	0.35041798788049827
1.2811645595935703	0.9766393851250087	-0.07460673527223965	-0.020140117592825964	-0.12208633126179824	-0.3552824501683146	0.35144721810318774
1.2830575850236932	0.9764074727264678	-0.07527545411852227	-0.019473877975178078	-0.1229289251920652	-0.35123126447274977	0.352432920466923
1.28496629471961	0.9761720381692072	-0.07594198172346746	-0.018800278231605533	-0.12376358706622233	-0.34718097992705726	0.3533754859129934
1.2868908766255502	0.9759330471106308	-0.07660625807650549	-0.018119304251867936	-0.12459027745503899	-0.34313206355057513	0.3542753110299158
1.2888315202890719	0.9756904649947458	-0.077268222376024	-0.017430942108055573	-0.12540895668586313	-0.33908496687956635	0.35513279700645534
1.290788417110058	0.975444257027591	-0.07792781308779223	-0.016735177974559767	-0.12621958487578594	-0.3350401255781232	0.355948349251153
1.2927617610556956	0.9751943880926379	-0.07858496815147675	-0.016031997881157806	-0.12702212214259465	-0.33099795813815336	0.3567223771651373
1.2947517468514644	0.9749408229857899	-0.07923962434449473	-0.015321388365817187	-0.12781652778706107	-0.3269588697701095	0.3574552929280672
1.296758572258702	0.9746835261338624	-0.07989171800927136	-0.014603335672496363	-0.12860276114364275	-0.3229232479213104	0.358147511917889
1.298782436523687	0.9744224617980424	-0.08054118450439529	-0.013877826313663348	-0.12938078087378077	-0.31889146565104703	0.35879945163749855
1.3008235400892982	0.9741575941207502	-0.08118795809079098	-0.013144847186068946	-0.13015054480102356	-0.3148638823601453	0.35941153123488084
1.3028820871818787	0.9738888867978029	-0.08183197271849674	-0.012404384652884144	-0.13091201081300868	-0.3108408389036704	0.35998417184056725
1.3049582837212992	0.9736163033550115	-0.0824731613160212	-0.011656425303858905	-0.1316651359738218	-0.30682266201217684	0.3605177954360836
1.307052336990671	0.9733398072018059	-0.08311145566295289	-0.010900956088168337	-0.13240987634795096	-0.302809665126779	0.36101282440513344
1.3091644570204732	0.973059361458484	-0.08374678678272789	-0.010137963828962041	-0.13314618743114548	-0.29880214596582466	0.3614696814901863
1.3112948555431823	0.9727749291030583	-0.0843790845858663	-0.009367435613958154	-0.13387402370306295	-0.2948003887951869	0.36188878914345707
1.3134437468461742	0.9724864728677008	-0.08500827809033974	-0.008589358501840214	-0.13459333885427593	-0.2908046630725939	0.3622705693352692
1.3156113477991631	0.9721939552436965	-0.08563429538472296	-0.007803719526715722	-0.13530408571187144	-0.28681522370464235	0.36261544315645705
1.3177978773012347	0.9718973385657939	-0.08625706342657215	-0.007010505914134211	-0.1360062159816073	-0.28283231236214507	0.362923830358755
1.320003557390057	0.9715965848722274	-0.0868765083175541	-0.006209704695281466	-0.13669968053138598	-0.2788561557549396	0.3631961491609723
1.32222861142404	0.9712916561628399	-0.08749255474755012	-0.005401303384047457	-0.13738442874106405	-0.27488696922840355	0.3634328156690859
1.3244732664100523	0.970982514092922	-0.08810512660523057	-0.0045852891500677	-0.138060409161253	-0.270924952878188	0.3636342438337608
1.326737751277746	0.9706691202205063	-0.08871414645119162	-0.003761649464341467	-0.13872756890106938	-0.2669702949690576	0.3638008449263809
1.329022297737533	0.9703514359011233	-0.08931953571171114	-0.0029303718074272303	-0.13938585382167248	-0.26302317072074505	0.3639330273278176
1.3313271401392102	0.9700294223197137	-0.08992121459331125	-0.002091443741507056	-0.14003520841988273	-0.2590837428888574	0.3640311962151668
1.333652515271089	0.9697030405321342	-0.09051910198557782	-0.0012448530051814193	-0.14067557570300562	-0.25515216242967814	0.36409575327542903
1.3359986639319579	0.9693722512575836	-0.09111311581418574	-0.0003905869636964413	-0.14130689754458728	-0.2512285661935183	0.3641270964617732
1.3383658273174135	0.9690370154018111	-0.09170317207458843	0.0004713660517680948	-0.14192911363626362	-0.2473130833194493	0.36412561967109475
1.3407542522847449	0.9686972933289346	-0.09228918611178137	0.0013410186365684802	-0.14254216282758717	-0.24340582678928918	0.36409171254808326
1.3431641944476245	0.9683530444252433	-0.09287107325694555	0.00221838541315285	-0.14314598373604123	-0.2395068890437369	0.3640257599519971
1.345595905606801	0.9680042289046552	-0.09344874570163712	0.00310347842688512	-0.14374051146665726	-0.2356163628446278	0.3639281419465263
1.3480496402349944	0.9676508069098964	-0.09402211408114161	0.00399630947973666	-0.14432567927666234	-0.23173433080734865	0.363799233639692
1.350525656015378	0.9672927384527724	-0.09459108755144535	0.004896890297562059	-0.14490141864058895	-0.2278608648787434	0.36363940495600283
1.353024212884574	0.9669299835709305	-0.09515557351884825	0.005805232152326835	-0.14546765896342856	-0.22399602816897704	0.3634490205046268
1.355545573846427	0.9665625022301068	-0.09571547778171868	0.006721346127654352	-0.14602432771496027	-0.220139873986777	0.36322843935964755
1.3580900058976855	0.9661902542080458	-0.09627070467772664	0.007645243423062491	-0.1465713505607912	-0.21629244478831522	0.36297801478350955
1.3606577790958265	0.9658131992496204	-0.09682115681521387	0.008576934981729945	-0.14710865107993035	-0.2124537739785543	0.3626980941158627
1.3632491658729513	0.9654312971896035	-0.09736673487761069	0.009516431207687439	-0.1476361505658262	-0.20862388725013917	0.36238901870344825
1.3658644424824193	0.9650445077625119	-0.09790733788054266	0.010463742455499	-0.14815376826827023	-0.20480280075072932	0.36205112359415154
1.3685038884448268	0.9646527907062916	-0.09844286299381468	0.011418878792387952	-0.14866142120882292	-0.20099052226509878	0.36168473744216334
1.3711677863389073	0.964256105817273	-0.09897320544432495	0.012381849884902069	-0.14915902408013848	-0.19718705184678623	0.3612901824033001
1.3738564229106112	0.9638544128094763	-0.0994982586788673	0.013352665360645274	-0.1496464893891699	-0.19339238057476255	0.3608677738377412
1.3765700867911996	0.9634476716807977	-0.10001791385896353	0.014331333943775764	-0.15012372697855028	-0.18960649411695182	0.36041782054024024
1.3793090711867102	0.9630358423381252	-0.10053206033156156	0.0153178643849103	-0.15059064445783016	-0.18582936925162605	0.3599406242090571
1.3820736715923725	0.9626188849674023	-0.10104058513318916	0.016312264594079317	-0.1510471467410174	-0.18206097738539148	0.3594364797146426
1.384864187409405	0.9621967598199124	-0.10154337324184895	0.01731454217985262	-0.15149313627226432	-0.17830128262097178	0.3589056747295445
1.3876809224699862	0.9617694271611689	-0.10204030760203635	0.0183247045910209	-0.15192851303560417	-0.17455024141903144	0.3583484895086675
1.3905241815643008	0.9613368478287956	-0.10253126845539585	0.019342757824683688	-0.15235317396335282	-0.17080780753406202	0.35776519749002045
1.393394275928376	0.960898982431456	-0.10301613424667291	0.020368708345785934	-0.1527670137228751	-0.1670739250365097	0.35715606411787065
1.3962915172531596	0.9604557922935161	-0.10349478053189778	0.021402560893018764	-0.15316992376801344	-0.16334853650544573	0.35652134799442486
1.3992162236128929	0.9600072385851672	-0.10396708092351534	0.022444320547627614	-0.15356179314262713	-0.15963157561499317	0.3558612995526534
1.4021687135477623	0.9595532832633245	-0.1044329060564707	0.02349399057036566	-0.15394250760723394	-0.15592297503954425	0.3551761622867758
1.4051493115821172	0.9590938882627702	-0.10489212442706763	0.02455157431475908	-0.1543119503345369	-0.15222265971720478	0.35446617145355275
1.408158344050964	0.9586290161752624	-0.10534460166998431	0.025617073687556335	-0.15467000131154862	-0.14853055241509613	0.35373155496936354
1.4111961421137698	0.958158629824937	-0.10579020096920637	0.026690490162821264	-0.15501653766946225	-0.14484657026346903	0.35297253264419665
1.4142630395163427	0.957682692654625	-0.10622878266118198	0.027771823931419456	-0.1553514333651396	-0.14117062780244485	0.3521893166715606
1.417359372580092	0.9572011687713929	-0.10666020419399272	0.02886107384211552	-0.15567455915641418	-0.1375026372124064	0.3513821116094878
1.4204854835426775	0.9567140224705991	-0.10708432053555447	0.029958238516452497	-0.15598578290404433	-0.13384250464152847	0.350551113463058
1.4236417166943756	0.9562212188811622	-0.10750098357093753	0.031063314926056528	-0.15628496911336026	-0.13019013509230495	0.3496965106380164
1.4268284182445459	0.9557227240353772	-0.10791004205686437	0.03217629828908719	-0.15657197891478275	-0.1265454327476775	0.3488184839754251
1.4300459409117572	0.9552185041993124	-0.10831134215993088	0.033297183609849686	-0.15684667044072953	-0.12290829597901272	0.3479172054545898
1.4332946386979424	0.9547085267394105	-0.1087047267242725	0.0344259637858835	-0.15710889830548355	-0.11927862361864569	0.34699283958874644
1.436574869698176	0.9541927597345827	-0.10909003558296007	0.03556263052283336	-0.15735851382518917	-0.11565631199654082	0.3460455426236283
1.439886995609082	0.9536711721057789	-0.109467105438788	0.036707174092901335	-0.1575953649322581	-0.11204125577773644	0.3450754626380096
1.443231380938988	0.9531437337950399	-0.10983576972392863	0.037859582991760884	-0.15781929608532422	-0.10843334907962143	0.3440827397475341
1.4466083945746284	0.9526104155748338	-0.11019585872423605	0.03901984440702997	-0.1580301483436022	-0.1048324840306567	0.34306750561478705
1.45001840725342	0.952071189504955	-0.11054719925574415	0.040187943275092806	-0.15822775917190998	-0.1012385537353453	0.3420298841783536
1.4534617944774528	0.9515260285320947	-0.11088961492765011	0.04136386320741389	-0.1584119625936907	-0.0976514494166484	0.3409699907525773
1.4569389350472517	0.9509749067824929	-0.11122292593111686	0.04254758590790487	-0.15858258906207098	-0.09407106225518923	0.3398879324369696
1.460450209253927	0.9504177999122569	-0.11154694882940833	0.04373909048202	-0.15873946535672936	-0.09049728546712246	0.3387838086647326
1.463996002368164	0.9498546846194528	-0.11186149684787691	0.0449383545447757	-0.15888241473113512	-0.08693001095787994	0.33765771009439993
1.4675767020741388	0.9492855391177691	-0.11216637958518023	0.04614535326588757	-0.15901125676492972	-0.08336913220873653	0.33650971938648927
1.471192699903053	0.9487103429777206	-0.1124614030994187	0.04736005977169502	-0.15912580740245574	-0.07981454307659575	0.3353399107273067
1.4748443897949208	0.9481290774259483	-0.11274636974551137	0.04858244457558853	-0.15922587888291137	-0.07626613946811313	0.33414835026853684
1.478532168809825	0.9475417253048705	-0.11302107820042415	0.04981247573236025	-0.15931127975379292	-0.07272381886577345	0.33293509588032233
1.4822564393538207	0.9469482707923871	-0.11328532357899943	0.051050119487933816	-0.1593818148928665	-0.06918747847450331	0.33170019638780224
1.4860176019383586	0.9463487006321065	-0.11353889688212297	0.05229533778212805	-0.15943728535576449	-0.06565702235000277	0.3304436939485171
1.489816065091544	0.9457430026324806	-0.1137815856649907	0.05354809144992092	-0.15947748855219998	-0.06213235223727167	0.32916562074350014
1.4936522370087713	0.9451311670779416	-0.11401317342653386	0.05480833735785861	-0.15950221809616769	-0.0586133757039318	0.32786600173329356
1.4975265297922098	0.9445131861356196	-0.11423343987016349	0.056076029713681426	-0.1595112638685384	-0.05510000239482934	0.3265448532227157
1.5014393585925658	0.9438890540766096	-0.11444216081332684	0.05735111968285433	-0.15950441199552828	-0.051592145102408345	0.3252021831220153
1.5053911416221581	0.9432587673604624	-0.11463910815848594	0.058633555291707336	-0.1594814448431041	-0.048089720019208755	0.32383799091740434
1.509382302505595	0.942622324349092	-0.1148240499695675	0.05992328208187112	-0.15944214098501663	-0.04459264495874564	0.32245226682717076
1.5134132644604892	0.9419797263258113	-0.11499675016497486	0.061220241119513547	-0.1593862752456833	-0.041100844757265366	0.32104499379080614
1.5174844520116657	0.941330977314427	-0.11515696861759106	0.0625243694590437	-0.15931361873514896	-0.03761424991940902	0.31961614687285883
1.5215962919918993	0.9406760840142061	-0.11530446119616135	0.0638356003634697	-0.15922393886101974	-0.03413279597502751	0.31816569289742047
1.5257492148409504	0.9400150556898118	-0.11543897979673651	0.06515386360834469	-0.1591169993099188	-0.03065642265312682	0.3166935899648307
1.52994365288858	0.939347904543806	-0.11556027226705429	0.06647908482099307	-0.15899256009568263	-0.027185075617709033	0.31519978803169924
1.5341800407277009	0.9386746457581046	-0.11566808241841205	0.06781118548807835	-0.15885037757573728	-0.023718706411629677	0.3136842287585664
1.5384588133378927	0.9379952978947942	-0.11576214998642372	0.06915008225509417	-0.15869020454926497	-0.020257274238265986	0.31214684616358823
1.5427804086975578	0.9373098825855641	-0.11584221070847434	0.07049568763492498	-0.15851179020681694	-0.016800744078120575	0.31058756566998524
1.547145267366109	0.936618424705537	-0.11590799630900174	0.07184790975329754	-0.15831488016418338	-0.013349087339110496	0.3090063042296235
1.551553828224113	0.9359209531563434	-0.11595923445808397	0.07320665091422725	-0.15809921670360572	-0.009902285477699726	0.307402971850924
1.5560065344573664	0.9352175000283086	-0.11599564888701132	0.07457180933647965	-0.15786453855486687	-0.006460325528774029	0.3057774694155758
1.560503828488398	0.9345081015148101	-0.11601695934971788	0.07594327746791861	-0.15761058118778662	-0.003023204360358516	0.30412969050332206
1.5650461551814148	0.93379279751938	-0.11602288168848901	0.07732094284943572	-0.1573370767080652	0.00040907354439467065	0.3024595202105524
1.5696339582704792	0.9330716323340031	-0.11601312786284373	0.0787046869061537	-0.1570437541294987	0.0038364930954627643	0.3007668364491602
1.574269884730251	0.9323443092615328	-0.11598739002595841	0.08009504405996196	-0.1567301863204006	0.0072606473359666905	0.2990506925955321
1.5789557430212608	0.9316106701312472	-0.11594533540096816	0.08149227810169046	-0.1563959721309364	0.010682436834871738	0.297310435867739
1.5836920086357658	0.9308707715436745	-0.11588662772185954	0.08289624280511075	-0.15604079020093328	0.014101750873926436	0.29554589726725145
1.5884791544307781	0.9301246756929997	-0.11581092680943406	0.08430678418465659	-0.1556643165237092	0.017518466750467795	0.29375690153229655
1.5933176541225067	0.9293724499585183	-0.11571788862360441	0.08572374139977679	-0.15526622429908354	0.020932451986906353	0.2919432657793603
1.5982079770750472	0.9286141678538495	-0.11560716546094157	0.08714694509314595	-0.1548461844772982	0.024343560318065574	0.2901048014029836
1.6031505866592517	0.9278499094130787	-0.11547840616494318	0.08857621681285897	-0.15440386609353032	0.027751630362778064	0.2882413146664816
1.6081459430453475	0.9270797608900095	-0.11533125623693712	0.09001136972140444	-0.1539389362200919	0.03115648736032146	0.28635260562866666
1.6131945010687145	0.9263038152211825	-0.11516535806565519	0.09145220787036563	-0.15345106034673184	0.034557941456880514	0.2844384689281953
1.6182967101615036	0.9255221721668221	-0.11498035112769006	0.09289852608167695	-0.15293990259938223	0.03795578744378831	0.2824986938005593
1.623453010831902	0.9247349389773041	-0.1147758723380133	0.09435010886012943	-0.15240512632784148	0.04134980222281313	0.2805330654194138
1.6286638356354433	0.9239422303651658	-0.11455155627728224	0.09580673059815578	-0.15184639428149763	0.044739745321646464	0.2785413645467807
1.6339296100301388	0.9231441684961295	-0.11430703541117268	0.09726815573712859	-0.15126336878059723	0.04812535927214012	0.27652336722898224
1.6392507491251753	0.9223408836001393	-0.11404194051031595	0.09873413779111301	-0.15065571234898129	0.05150636733903553	0.27447884607523243
1.6446276553570651	0.9215325144293156	-0.11375590109192155	0.10020441866346323	-0.15002308830701955	0.05488247195783527	0.27240757120652337
1.650060721940474	0.920719207841211	-0.11344854557870454	0.10167872955479622	-0.1493651607061113	0.05825335682045975	0.2703093089944142
1.6555503260145485	0.9199011199242324	-0.11311950202977729	0.10315678906567709	-0.14868159549555313	0.06161868251121838	0.26818382478421804
1.6610968326301285	0.9190784154867759	-0.11276839831242025	0.1046383042727755	-0.14797206042732108	0.064978088956673	0.26603088145598247
1.6667005861122217	0.9182512694169281	-0.11239486306299544	0.1061229684256994	-0.14723622656075883	0.06833119017522689	0.26385024289252784
1.6723619169980695	0.917419865716701	-0.11199852571205318	0.10761046283590489	-0.1464737678203742	0.07167757853936586	0.2616416714266354
1.6780811320950646	0.9165843990200427	-0.11157901764312131	0.10910045429989962	-0.1456843627731162	0.07501681892554389	0.2594049318707465
1.683858518309373	0.9157450740614493	-0.11113597247849309	0.11059259620204644	-0.14486769463675728	0.07834845117272303	0.2571397902133039
1.6896943388149472	0.9149021062570126	-0.11066902692028643	0.11208652762060149	-0.1440234523327042	0.08167198802706654	0.2548460153220516
1.695588827031731	0.9140557225701572	-0.11017782186031436	0.11358187194048543	-0.14315133194251758	0.08498691201514852	0.25252338155018716
1.7015421863003841	0.9132061615236894	-0.10966200311226015	0.11507823698464593	-0.14225103741081935	0.0882926757058557	0.25017166914206346
1.7075545890809036	0.9123536732635652	-0.1091212221986638	0.11657521504356019	-0.14132228132614166	0.0915887017163921	0.24779066484767623
1.7136261724889361	0.9114985201178064	-0.10855513750555323	0.11807238202964346	-0.14036478629760288	0.09487438077546587	0.2453801640166719
1.71975703262476	0.9106409772822092	-0.1079634156471448	0.11956929641640378	-0.13937828660971352	0.09814906932867676	0.24293997322013594
1.725947224515879	0.9097813326773508	-0.10734573237491725	0.12106549962663275	-0.13836252904963722	0.1014120903180395	0.240469910684753
1.7321967547656945	0.908919887786454	-0.10670177425217603	0.1225605147037811	-0.1373172749590305	0.10466273019388127	0.23796980967079828
1.7385055815491393	0.9080569574240225	-0.10603123967881985	0.1240538468432358	-0.13624230115195685	0.10790023998069297	0.23543951896740936
1.7448736033349774	0.9071928710033212	-0.10533384116664563	0.1255449813206617	-0.13513740279448752	0.11112383067988632	0.23287890795028848
1.7513006614605295	0.9063279718457669	-0.10460930624454756	0.1270333848085036	-0.13400239401234	0.11433267601873849	0.23028786614204363
1.7577865317674926	0.9054626179308496	-0.10385737959264602	0.1285185041899729	-0.13283711041543697	0.11752590975559422	0.22766630720856776
1.7643309203534063	0.9045971820144445	-0.10307782483067265	0.1299997664598926	-0.1316414109981199	0.12070262533222534	0.22501417136325855
1.7709334570356992	0.9037320519801814	-0.10227042665791046	0.13147657821730255	-0.13041518052140894	0.12386187463595871	0.22233142875441897
1.777593688619867	0.902867631130556	-0.10143499312560283	0.1329483252557261	-0.1291583320231973	0.12700266696600906	0.21961808299997745
1.7843110824770332	0.9020043370682488	-0.10057135667409225	0.13441437453769195	-0.1278708074259138	0.13012397306338247	0.21687417057431083
1.7910850104444591	0.90114260305314	-0.09967937770022836	0.13587407193775103	-0.12655258190411842	0.1332247200879252	0.21409976826590799
1.7979147505552218	0.900282876955571	-0.09875894596544071	0.1373267440630251	-0.125203664948208	0.13630379527965697	0.21129499343223782
1.8047994786254697	0.8994256214313053	-0.09780998335035995	0.13877169797674585	-0.12382410339985983	0.13936004512635564	0.2084600084472994
1.8117382682124816	0.89857131295317	-0.09683244553213508	0.14020822283312126	-0.12241398286996104	0.14239227856011927	0.2055950217641202
1.8187300864801095	0.8977204412865851	-0.09582632421204165	0.14163559073246884	-0.12097342995210132	0.14539926846556475	0.20270029069158585
1.8257737892380972	0.8968735089771296	-0.09479164948966277	0.14305305753236058	-0.11950261462111866	0.14837975307372042	0.1997761245566706
1.8328681237258684	0.8960310298283868	-0.09372849109678677	0.14445986532044144	-0.11800175100162977	0.15133244082375996	0.19682288468263986
1.8400117255231878	0.8951935280371366	-0.09263696042531278	0.14585524374949435	-0.11647109928978508	0.1542560127942976	0.1938409868095225
1.847203118335481	0.8943615369196891	-0.0915172120900997	0.14723841202476146	-0.11491096702685064	0.15714912648157783	0.19083090233240063
1.854440721779489	0.8935355966802585	-0.09036944414196532	0.14860858244508932	-0.11332170853401942	0.16001042279554434	0.1877931561751958
1.8617228546249098	0.8927162527150667	-0.08919389880986012	0.14996496300707704	-0.11170372516362545	0.16283853105625123	0.18472832651659452
1.8690477375119523	0.8919040539642521	-0.08799086319575823	0.15130675989408443	-0.11005746554219915	0.16563207373077768	0.18163704469993178
1.8764135042106633	0.8910995503271222	-0.0867606684035263	0.15263318147578075	-0.10838342374262533	0.16838967429747007	0.1785199914836671
1.8838182078360823	0.8903032906959785	-0.08550368926148232	0.15394344124361323	-0.10668213837589524	0.1711099628726817	0.17537789533030823
1.8912598369495353	0.8895158199895618	-0.0842203421435124	0.15523676235658013	-0.1049541892105471	0.17379158517097376	0.17221152640757492
1.8987363256828986	0.8887376769507178	-0.08291108350644057	0.15651238088948038	-0.10320019489907961	0.1764332087583377	0.16902169299386785
1.906245561568755	0.887969392271676	-0.0815764086040094	0.15776954851821215	-0.10142081104522224	0.17903352814816723	0.1658092387543129
1.913785407564812	0.8872114853832532	-0.08021684743134197	0.15900753736747064	-0.09961672469332404	0.18159127438191922	0.16257503382003902
1.921353714533498	0.8864644624173789	-0.07883296202632105	0.1602256429094833	-0.09778865078412052	0.18410522058417936	0.15931996977776755
1.928948333020555	0.8857288143838193	-0.07742534366268004	0.1614231865011351	-0.09593732857949946	0.186574186799027	0.15604495482630426
1.9365671313547763	0.8850050148989941	-0.07599460863174737	0.16259951864165384	-0.09406351634500154	0.188997046342981	0.15275090606508668
1.9442080086658002	0.8842935186085037	-0.07454139470238784	0.16375402109446893	-0.09216798705020732	0.191372729847983	0.14943874381533692
1.9518689078866092	0.8835947597868915	-0.07306635738013052	0.16488610872450926	-0.09025152390700121	0.1937002287600578	0.1461093858114608
1.9595478257936783	0.8829091513806592	-0.0715701665586891	0.16599523062577956	-0.08831491650691282	0.19597859742337403	0.14276374255166582
1.9672428243842777	0.8822370840879705	-0.07005350277393597	0.1670808712041697	-0.0863589565162614	0.19820695512051073	0.13940271195432058
1.9749520439523547	0.8815789254665021	-0.06851705298096376	0.1681425512305364	-0.08438443283051969	0.20038448809730955	0.13602717315614846
1.9826737058196622	0.880935020088851	-0.06696150828307856	0.16917982722395655	-0.08239212929797755	0.20251044820923053	0.13263798473789518
1.9904061193327305	0.8803056894290289	-0.06538756079118338	0.17019229129742075	-0.08038282134986653	0.20458415256765372	0.12923598102417988
1.9981476894346157	0.8796912318290558	-0.06379590032198364	0.1711795709005233	-0.07835727245790228	0.20660498301923402	0.1258219680611056
2.005896914770951	0.879091923320642	-0.06218721303209278	0.17214132721647385	-0.07631623307442226	0.2085723829131383	0.12239672371691164
2.013652391648097	0.8785080180285993	-0.06056217890208634	0.17307725426348752	-0.0742604381018156	0.21048585535231693	0.11896099518453962
2.0214128166483425	0.8779397487574354	-0.058921469522750895	0.1739870777306745	-0.07219060474916125	0.21234496093604852	0.115515497047917
2.0291769826367827	0.8773873281096372	-0.057265747335050445	0.17487055299203488	-0.0701074322128156	0.2141493138547745	0.11206091227192769
2.036943778214207	0.876850949353332	-0.05559566423926912	0.17572746355213995	-0.06801160053388611	0.21589857889632702	0.10859789167659317
2.044712180749387	0.8763307877371208	-0.053911861676726625	0.17655761880515697	-0.06590377127799124	0.21759246707410915	0.10512705628870332
2.052481262809656	0.8758270008904017	-0.05221496791386715	0.17736085328001025	-0.06378458468070757	0.21923073430759124	0.10164899373287775
2.0602501823058197	0.8753397303354113	-0.050505598928238554	0.1781370241336719	-0.06165466128204657	0.22081317654199642	0.09816426190938161
2.0680181787271654	0.8748691025347807	-0.04878435810416286	0.17888600940965016	-0.05951460202745252	0.22233962644242752	0.09467338999547285
2.0757845648520417	0.8744152301711562	-0.04705183704053295	0.17960770594758954	-0.0573649897157178	0.22380994938528334	0.09117688151715861
2.083548731971774	0.8739782125922563	-0.04530861344941769	0.18030202863812586	-0.05520638680243783	0.22522404219542724	0.08767521137496248
2.091310140893763	0.8735581370942477	-0.04355525229201768	0.18096890835903418	-0.05303933719985404	0.22658182919743813	0.08416882929044585
2.099068312394835	0.8731550801310018	-0.041792307172880974	0.1816082900454284	-0.05086436834894036	0.2278832585412905	0.0806581635600161
2.106822832665706	0.872769107681394	-0.04002031842615162	0.1822201321082513	-0.04868198917629691	0.2291283012702112	0.07714361806700654
2.1145733369384634	0.8724002767130359	-0.038239816235718746	0.18280440412349325	-0.046492694235085424	0.23031694686394816	0.07362557919789002
2.1223195166856046	0.8720486353962061	-0.03645131846379184	0.18336108651223337	-0.04429696129513205	0.23144920282782844	0.07010441211919044
2.1300611089927624	0.8717142241707452	-0.03465533261727726	0.18389016887551934	-0.042095254006374795	0.23252509153696585	0.06658046516234208
2.1377978958507757	0.8713970762837802	-0.032852355608041346	0.1843916491738059	-0.039888021823476554	0.23354464879053985	0.06305406974084839
2.1455296984170316	0.8710972185131112	-0.031042874733664585	0.1848655326171489	-0.037675701407475004	0.23450792176851387	0.0595255425827378
2.1532563720391176	0.8708146717919926	-0.02922736854614354	0.18531183071538146	-0.03545871786627377	0.23541496730403635	0.05599518764907066
2.160977809938329	0.8705494514834771	-0.027406305731402396	0.18573056088441334	-0.03323748354941652	0.23626585127566235	0.05246329411881098
2.1686939313353832	0.8703015681892794	-0.025580147686701287	0.18612174521003264	-0.03101240134282909	0.237060646276562	0.04893014150424732
2.17640468421893	0.8700710279809516	-0.023749347699117802	0.18648541012534134	-0.02878386379738529	0.2377994311296474	0.04539599809854474
2.184110041819814	0.8698578328367509	-0.021914351634320903	0.18682158576359517	-0.02655225408980159	0.23848228973180008	0.04186112231637579
2.1918099996267797	0.8696619810193367	-0.020075598532093952	0.1871303054044143	-0.02431794685659991	0.2391093100767043	0.038325763806442925
2.199504567406225	0.8694834675245015	-0.018233522429565673	0.18741160480759614	-0.022081310506645094	0.23968058303832787	0.03479016687805314
2.2071937810283835	0.8693222840300621	-0.016388549469298602	0.18766552233358944	-0.01984270379830322	0.24019620274087208	0.03125456484261272
2.214877682561767	0.8691784195621636	-0.014541102622171637	0.1878920979320282	-0.017602481655143356	0.24065626461884124	0.02771918894690384
2.222556333161047	0.8690518603900875	-0.012691598574271684	0.1880913733442451	-0.015360991461189959	0.2410608659315337	0.024184262247496712
2.230229803718647	0.8689425903855399	-0.010840449959239093	0.18826339157203403	-0.013118575837791606	0.24141010477666233	0.020650003716608478
2.237898172213728	0.8688505911827112	-0.00898806600347783	0.18840819665819447	-0.010875573486755562	0.24170407972647948	0.017116629281306427
2.2455615255312247	0.8687758422632401	-0.00713485210113359	0.18852583358294323	-0.00863231873341622	0.24194288968860692	0.01358435080996648
2.2532199577346756	0.8687183210873901	-0.005281210251040872	0.18861634808513145	-0.0063891421108454634	0.24212663360385078	0.010053376737240735
2.2608735699680884	0.8686780031942226	-0.0034275391072782755	0.18867978652976705	-0.004146370472950621	0.24225541022785696	0.006523911944052452
2.268522457359471	0.868654862324123	-0.0015742371852045876	0.1887161957378049	-0.0019043309221096504	0.24232931782616235	0.0029961636376077466
2.2750183764368552	0.8686486770758733	-9.917284007898708e-14	0.18872592719752615	-5.622219270001727e-13	0.24234907172288558	3.144923557685253e-13
