# Supplementary material for: Multi-orbit lunar GNSS constellation design with distant retrograde orbit and Halo orbit combination
Source: Sci Rep. 2023 Jun 22;13:10158. doi: 10.1038/s41598-023-37348-x (PMC10287729; doi:10.1038/s41598-023-37348-x)
Supplement: Supplementary file 1 — Supplementary Information. [file 41598_2023_37348_MOESM1_ESM.zip › supplement materials of the manuscript/Figure 5/L1 North Family Halo orbit/10.400.csv]

Time (TU)	X (LU)	Y (LU)	Z (LU)	VX (LU/TU)	VY (LU/TU)	VZ (LU/TU)
0	0.864468942620793	0	0.18667165451936063	-3.208221128207032e-14	0.24829295515005595	6.516048914444432e-14
0.003761441264025877	0.86447100903665	0.0009339309774415759	0.18666841047676822	0.001098732689216806	0.24828626386693775	-0.0017248906400368384
0.011388051289987646	0.8644878833469297	0.0028273400853853652	0.18664191929998222	0.0033263232641206966	0.24823162197033563	-0.005222102292565884
0.019018893879726415	0.8645217683485842	0.004721172868967594	0.18658872073903948	0.005554623876683351	0.24812189109491467	-0.008720843322052705
0.026654142554475777	0.8645726883231175	0.006615050722328807	0.18650877244030534	0.007783331264526955	0.24795698160957563	-0.012220916872194534
0.03429391269074126	0.8646406658151485	0.008508579142904675	0.1864020326299642	0.01001212379389746	0.2477368039091725	-0.01572209886300612
0.04193831627913361	0.8647257216383019	0.010401361288811178	0.1862684600857375	0.01224067735648551	0.2474612683233616	-0.01922416323786202
0.0495874546694078	0.8648278747147937	0.01229299614996228	0.18610801436722405	0.014468663160561373	0.24713028554976352	-0.022726878781190826
0.05724143018521853	0.8649471421319731	0.014183081394443109	0.18592065570302765	0.016695751025109243	0.24674376636982628	-0.02623001458380802
0.06490033576517523	0.8650835389372177	0.016071210780335927	0.18570634528632854	0.0189216062726405	0.24630162219777205	-0.0297333354466421
0.07256425882789569	0.8652370780942154	0.017956975093463466	0.18546504531458513	0.021145890771440853	0.2458037650920841	-0.03323660380424362
0.08023327606668332	0.8654077702779487	0.019839960855020065	0.185196719280345	0.023368261346169265	0.24525010827525337	-0.03673957750397802
0.08790745387043855	0.8655956237433977	0.021719750428578367	0.18490133214408053	0.025588369833349882	0.24464056640019502	-0.04024201016740598
0.0955868392351297	0.8658006439347712	0.023595919813572872	0.184578850913093	0.027805860398539824	0.2439750566445445	-0.043743647222327944
0.10327146829918446	0.8660228335024975	0.025468040773013782	0.18422924457752252	0.030020371965993768	0.24325349846812844	-0.04724422998964003
0.11096135715091812	0.8662621918620669	0.027335678638152887	0.18385248476530142	0.03223153553554512	0.24247581484369268	-0.0507434916918164
0.11865650566145931	0.8665187150794738	0.029198393314782044	0.1834485458821001	0.03443897527655554	0.24164193241431933	-0.0542411594129237
0.1263568864528588	0.8667923952631091	0.031055736706140192	0.18301740602736571	0.03664230536986122	0.24075178324235796	-0.05773694931103039
0.13406245504821007	0.8670832206332935	0.03290725529053556	0.18255904684279523	0.03884113294879718	0.23980530434393713	-0.06123057147495118
0.14177313262436858	0.8673911746026352	0.03475248611708423	0.1820734549190159	0.04103505322309681	0.23880244043005233	-0.06472172235857644
0.14948881801502178	0.8677162358952362	0.036590959878236254	0.18156062156585379	0.043223652990480005	0.23774314325835524	-0.06821009050587025
0.1572093732762016	0.8680583776254029	0.03842219767370742	0.18102054422385278	0.04540650664148166	0.2366273743638719	-0.0716953503145969
0.16493462829187738	0.8684175670959476	0.04024571237637516	0.18045322674302822	0.04758317762069258	0.23545510544029302	-0.07517716444628782
0.17266437634284945	0.8687937652107226	0.04206100787706312	0.17985868027231486	0.049753217352556445	0.2342263199726602	-0.07865518216670421
0.1803983627077858	0.8691869254718464	0.04386757676584844	0.17923692480954254	0.05191616227385756	0.23294101622644892	-0.08212903459188087
0.1881362974832401	0.8695969941440145	0.04566490374329799	0.1785879889108404	0.05407153770254174	0.23159920642363674	-0.08559834085191444
0.1958778388362737	0.8700239089286425	0.047452462156252116	0.17791191176090979	0.056218853465598816	0.230200920790471	-0.089062700986284
0.20362259319320541	0.8704675984175096	0.04922971458133514	0.17720874401835468	0.058357604343617156	0.22874620906690815	-0.09252169649484343
0.2113701117808249	0.870927981337119	0.050996112619307685	0.1764785489997542	0.060487269551470914	0.22723514271045606	-0.09597488927940614
0.21911989268248105	0.8714049661041539	0.052751098007403484	0.17572140337889938	0.06260731378982086	0.22566781609174325	-0.09942182306939923
0.22687136768652436	0.8718984494340526	0.05449410034792326	0.1749373993987781	0.06471718419145793	0.22404435081790175	-0.10286201810744558
0.2346239078758942	0.8724083160481394	0.05622453917802603	0.17412664535273026	0.06681631248213168	0.22236489647261887	-0.10629497421511487
0.24237681238356468	0.8729344373060585	0.05794182231902248	0.17328926778588002	0.06890411262002062	0.22062963491878979	-0.10972016641012801
0.250129311949498	0.8734766707642928	0.05964534763211891	0.17242541224030705	0.07097998253704182	0.21883878158874362	-0.1131370471212117
0.25788056131065157	0.8740348589819031	0.06133450236671506	0.1715352452143454	0.07304330293651431	0.2169925892956191	-0.11654504348834344
0.2656296411163559	0.8746088289675795	0.0630086646955774	0.17061895511931408	0.07509343872983854	0.21509134997561358	-0.11994355889438069
0.27337555056919266	0.8751983909573874	0.06466720330728803	0.16967675432365814	0.07712973808056293	0.21313539869735576	-0.12333197044033091
0.28111720949969243	0.8758033378737731	0.06630947913286103	0.1687088801324013	0.07915153403688177	0.21112511547852786	-0.1267096305872401
0.2888534557166419	0.8764234444532206	0.06793484611726382	0.16771559631821903	0.0811581449814722	0.2090609282655742	-0.13007586673496108
0.2965830488755414	0.8770584669126125	0.06954265342848989	0.16669719381402176	0.08314887684244995	0.20694331419348802	-0.1334299836451947
0.30430466382846066	0.8777081417968035	0.07113224551765765	0.16565399274257256	0.08512302264133688	0.20477280365063152	-0.13677126128925285
0.3120169000438286	0.8783721861790429	0.07270296557305128	0.16458634230269958	0.08707986623761689	0.2025499799168349	-0.14009895966317887
0.3197182757594822	0.879050296646998	0.07425415584137214	0.16349462262999206	0.08901868219278802	0.20027548294141045	-0.14341231696547224
0.3274072394878217	0.8797421498336302	0.07578516150905644	0.1623792442002645	0.09093874007463038	0.1979500080425442	-0.14671055523854595
0.3350821710514531	0.8804474021447997	0.07729533241761258	0.16124064854678502	0.09283930609047368	0.1955743073781809	-0.14999288143502806
0.3427413836425975	0.8811656896312199	0.07878402499586885	0.16007930877161083	0.09471964500336184	0.1931491910325151	-0.15325848889093938
0.3503831373061865	0.8818966290233758	0.08025060637066829	0.15889572819922135	0.09657902483172781	0.19067552426720583	-0.15650656360676507
0.3580056422665283	0.8826398179528155	0.08169445638910605	0.15769044036087726	0.09841671897024386	0.1881542275905384	-0.15973628609693688
0.3656070712665122	0.8833948361468714	0.08311497127621968	0.15646400741870703	0.10023201043574256	0.18558627360891294	-0.16294683698140985
0.37318556055422036	0.8841612456312249	0.08451156503116534	0.15521702021228115	0.1020241932929217	0.1829726873161379	-0.16613739767102534
0.38073923433857293	0.8849385934083754	0.08588367503779196	0.15395009428875817	0.10379257954655706	0.18031453800969344	-0.1693071608403212
0.38826620208005047	0.8857264115544281	0.08723076244939497	0.15266387013166727	0.10553649942698555	0.17761294003719352	-0.17245532931693824
0.39576457551016714	0.8865242194241046	0.08855231604568017	0.15135900996031437	0.10725530620755484	0.17486904639089715	-0.1755811231634981
0.40323247808934753	0.8873315252254429	0.08984785448213897	0.15003619554678504	0.1089483790531604	0.17208404446115227	-0.17868378344075594
0.41066805434693787	0.8881478276893662	0.09111692832563618	0.14869612586939898	0.11061512567821363	0.16925915147269152	-0.18176257580214789
0.4180694862575667	0.8889726186295512	0.09235912306070415	0.14733951328857486	0.11225498638245893	0.16639560682309432	-0.18481679686878766
0.42543499227131426	0.8898053836890778	0.09357405892976647	0.14596708268200173	0.11386743401941239	0.16349467067483223	-0.18784577330684032
0.4327628478516975	0.8906456055562777	0.09476139419015663	0.1445795664985712	0.1154519785601264	0.16055761394377097	-0.1908488696767991
0.44005138718554654	0.8914927651634093	0.0959208249860221	0.14317770310196015	0.11700816728356439	0.1575857152295116	-0.1938254883995161
0.44729900735849915	0.8923463431769562	0.09705208550957649	0.14176223461552975	0.11853558540158482	0.15458025670360911	-0.19677507068023548
0.4545041826683968	0.8932058227235273	0.09815494956304373	0.14033390268859072	0.12003385865401132	0.15154251557726833	-0.19969710147602646
0.46166546330623576	0.8940706903201525	0.09922922947699991	0.13889344720348154	0.1215026524200599	0.14847376179244903	-0.2025911080134763
0.4687814808968831	0.8949404376061638	0.10027477598772122	0.13744160362585778	0.12294167216924211	0.145375252823392	-0.20545666105833132
0.4758509523572727	0.895814562881283	0.10129147771241312	0.13597910064198512	0.12435066342381748	0.14224822906500817	-0.20829337545124943
0.4828726771639095	0.8966925718115941	0.10227925957693768	0.1345066591569307	0.12572941030917892	0.13909391211103111	-0.21110090797173406
0.48984554538942277	0.8975739794434255	0.10323808270366189	0.13302498907252955	0.12707773616080195	0.1359134982607703	-0.2138789595040139
0.49676853095326984	0.8984583103439053	0.10416794213161794	0.1315347891731986	0.12839550113766257	0.1327081586530982	-0.21662727127455284
0.5036406952459376	0.8993450999915169	0.10506886596037397	0.13003674488828418	0.12968260183007582	0.12947903482920445	-0.21934562524633489
0.5104611791877872	0.9002338946387219	0.1059409129192717	0.12853152860339606	0.13093896863658244	0.12622723975616318	-0.2220338399383862
0.5172292083406179	0.9011242527980456	0.10678417165579239	0.1270197972072863	0.1321645655828536	0.12295385287359926	-0.2246917714389055
0.5239440880904114	0.9020157454005938	0.10759875869910573	0.12550219185369538	0.13335938824813381	0.11965991988298223	-0.22731931050835086
0.5306051985271337	0.9029079558373304	0.10838481645010418	0.12397933790904223	0.13452346168696355	0.11634645293257286	-0.2299163796193694
0.537211993382258	0.9038004804751403	0.10914251170292798	0.12245184407467265	0.13565683909920118	0.11301442899422155	-0.2324829316291027
0.5437639952583871	0.904692928620167	0.10987203375607511	0.12092030243343206	0.13675959986670952	0.10966479022875483	-0.2350189470448072
0.5502607961563564	0.9055849231425065	0.11057359316077374	0.11938528734582517	0.13783184851579378	0.10629844181759773	-0.23752443338707493
0.5567020464651896	0.9064760994661537	0.11124741925274671	0.117847357141055	0.1388737117921822	0.10291625589777853	-0.2399994201424866
0.5630874573893763	0.9073661063359129	0.11189375922925052	0.11630705274554767	0.13988533803402511	0.09951906878248538	-0.2424439589634012
0.5694167960738167	0.9082546055392923	0.11251287646270448	0.11476489809282452	0.14086689535303595	0.09610768206134965	-0.24485812108669133
0.5756898801292613	0.9091412714840825	0.1131050488482596	0.11322140078056951	0.14181856980228663	0.0926828642491031	-0.24724199458598622
0.5819065769739469	0.9100257914041919	0.11367056768605316	0.11167705162956548	0.14274056434270208	0.08924534999572425	-0.2495956835098702
0.5880668012279915	0.9109078652561501	0.11420973640442506	0.11013232476615242	0.1436330975280543	0.085795840430337	-0.2519193063119632
0.5941705087306888	0.9117872050887016	0.11472286905493745	0.10858767862215299	0.14449640175710216	0.08233500554692089	-0.25421299305543543
0.6002176942710945	0.912663534898235	0.11521028922215842	0.10704355608522202	0.14533072214321757	0.07886348470093128	-0.2564768840743842
0.6062083938377734	0.9135365911128082	0.11567232932072144	0.10550038352892513	0.1461363160209807	0.07538188456043599	-0.25871113035486254
0.6121426733111722	0.9144061210754432	0.11610932887093275	0.10395857336746635	0.146913450644542	0.07189078498271181	-0.26091588888686446
0.6180206323174086	0.9152718836953947	0.1165216340494455	0.10241852278686496	0.1476624030223557	0.06839073628827277	-0.2630913237302146
0.6238424035979367	0.9161336494359322	0.11690959687066087	0.1008806136282229	0.14838345911680775	0.06488225908213976	-0.2652376054137485
0.6296081416038476	0.9169911986771283	0.11727357372292146	0.09934521517356719	0.1490769117748216	0.061365850703822944	-0.2673549064059746
0.6353180312632446	0.9178443230385027	0.11761392531592993	0.09781268165222948	0.14974306121733358	0.05784197964050553	-0.26944340406348843
0.6409722785917141	0.9186928239945246	0.11793101546108671	0.09628335457642291	0.15038221331645746	0.05431109095156092	-0.2715032769155322
0.6465711131998448	0.9195365132385127	0.11822521065923194	0.0947575619484029	0.15099467935410818	0.05077360453203397	-0.2735347053519739
0.6521147856571744	0.9203752122663256	0.11849687939730914	0.09323561886186663	0.1515807751898123	0.04722991655935066	-0.27553787044682626
0.6576035662310395	0.9212087521503425	0.11874639156624855	0.09171782776100412	0.15214082062291506	0.04368040014804237	-0.2775129533105305
0.6630377405326239	0.9220369728285371	0.11897411778697181	0.09020447958523992	0.15267513848361838	0.04012540808028829	-0.2794601333585511
0.6684176122603229	0.9228597234595762	0.11918042909435791	0.08869585297300091	0.1531840544792076	0.03656527099390647	-0.2813795891568323
0.6737435013661821	0.9236768620766147	0.11936569641723457	0.08719221473480501	0.15366789657195062	0.03300029851047167	-0.28327149762911386
0.6790157381217342	0.9244882545973164	0.11953028998243768	0.08569382152103026	0.15412699404913083	0.029430783221125585	-0.2851360318427926
0.6842346691268058	0.9252937756585619	0.11967457916046192	0.08420091813183624	0.1545616777006657	0.0258569967049445	-0.28697336305446297
0.6894006513148848	0.926093307602394	0.1197989319204948	0.0827137392297374	0.15497227893001886	0.022279193610404188	-0.28878365850846266
0.6945140550246045	0.9268867408512312	0.11990371458909069	0.08123250848587557	0.1553591296717423	0.01869760961270765	-0.2905670824549393
0.6995752567561643	0.9276739726805223	0.11998929139239793	0.07975744071062223	0.15572256151898914	0.015112466554986144	-0.2923237935716858
0.7045846456158724	0.9284549081089597	0.12005602431727565	0.07828874003686287	0.15606290592365157	0.011523968056309376	-0.294053947180929
0.7095426201211792	0.9292294592923666	0.12010427276244647	0.07682660088796124	0.1563804936499831	0.00793230181366795	-0.29575769410063485
0.7144495830339965	0.9299975445997806	0.1201343932548937	0.07537120956645889	0.15667565418925686	0.004337643490473267	-0.2974351788604093
0.719305948178645	0.9307590895600698	0.12014673929151082	0.07392274231035333	0.15694871594810017	0.0007401519131760214	-0.29908654204152996
0.7241121320898173	0.931514025433968	0.12014166108174466	0.07248136784347614	0.15720000551486932	-0.002860024661112131	-0.30071191742937975
0.7288696766810064	0.9322624658287543	0.1201194981652093	0.07104690808685099	0.1574298995271108	-0.006463603338261034	-0.3023118085151402
0.7335816741044913	0.9330047747184889	0.12008055476385744	0.0696187003161626	0.1576388201002285	-0.010072541218944282	-0.3038872191322112
0.7382485299357094	0.9337408988576624	0.12002512964634003	0.06819687963112818	0.1578270410200146	-0.01368680312365439	-0.3054382335512517
0.742870640499573	0.9344707878619692	0.11995351821278193	0.06678157838969613	0.15799483310041465	-0.01730635528352363	-0.30696492449533924
0.7474484025061652	0.9351943956139314	0.11986601240318967	0.0653729234178218	0.1581424645804071	-0.020931172301041554	-0.30846735638877915
0.751982215246794	0.9359116805025246	0.11976290058281083	0.06397103543411944	0.15827020109598056	-0.024561238629664566	-0.3099455860717666
0.7564724784594005	0.9366226049795325	0.11964446750486649	0.06257602980192216	0.15837830550490983	-0.028196546655144376	-0.3113996620894031
0.7609195932617819	0.9373271356014757	0.11951099422506878	0.06118801633879662	0.15846703782072452	-0.03183709719826159	-0.31282962499220746
0.765323962012547	0.9380252429031494	0.11936275803661042	0.059807099453246915	0.15853665511068704	-0.03548289918570684	-0.31423550728289007
0.7696859869217297	0.9387169010737922	0.11920003245974273	0.05843337867570134	0.1585874113868713	-0.03913396827157617	-0.31561733296984934
0.7740060705962577	0.9394020879409164	0.11902308718151434	0.05706694858601783	0.15861955754408347	-0.04279032703780584	-0.31697511774629145
0.7782846157996058	0.9400807848309481	0.11883218802246749	0.055707898984807255	0.15863334128490306	-0.04645200455787692	-0.3183088689169511
0.7825220243346879	0.9407529762920743	0.1186275969548206	0.0543563153451765	0.1586290070551416	-0.05011903519294778	-0.3196185850579581
0.7867187000826449	0.9414186504777408	0.11840957192385389	0.05301227793771369	0.15860679597856683	-0.05379146098863198	-0.32090425696166663
0.7908750485291818	0.9420777989741145	0.11817836680619617	0.05167586206198644	0.1585669457561311	-0.05746933113297609	-0.3221658674683399
0.7949914692413161	0.9427304155111299	0.11793423181140682	0.05034714056049497	0.15850969069138593	-0.06115269505504853	-0.3234033891930736
0.7990683623802546	0.9433764969016982	0.11767741314158855	0.04902618183000194	0.1584352616263503	-0.06484160785070167	-0.32461678654216625
0.8031061278894177	0.9440160428204114	0.11740815301079793	0.04771305016917284	0.15834388589124143	-0.06853612936568163	-0.32580601546709265
0.8071051603351705	0.9446490548961012	0.11712668999801375	0.04640780755204981	0.15823578740359664	-0.07223631919278385	-0.3269710219717529
0.8110658570444296	0.9452755379120676	0.116833258506489	0.04511051107245983	0.15811118645794886	-0.07594224386427792	-0.3281117445286497
0.8149886129697657	0.9458954989054493	0.1165280891008879	0.04382121470025682	0.15797029980671048	-0.07965397193049198	-0.3292281125772748
0.8188738195575529	0.9465089469038357	0.11621140862622095	0.04253996974860869	0.1578133407084407	-0.08337157257325961	-0.3303200462432536
0.8227218672067668	0.9471158932309935	0.11588344004069612	0.041266824156507134	0.15764051883905927	-0.08709511764308067	-0.331387457072769
0.826533146430943	0.9477163516077719	0.11554440231270727	0.04000182218450822	0.157452040204987	-0.0908246825830429	-0.33243024836078666
0.8303080437323137	0.9483103374216304	0.11519451079286783	0.03874500586505886	0.157248107323051	-0.09456034217343015	-0.33344831403424063
0.8340469434650127	0.9488978679433143	0.11483397709081819	0.037496414473375456	0.15702891914999526	-0.09830217203325618	-0.3344415392112756
0.8377502292889303	0.9494789624789127	0.11446300895309595	0.03625608412227446	0.156794670989	-0.10205024983170008	-0.33540980061068687
0.8414182812502444	0.9500536418368529	0.11408181057192128	0.03502404881797738	0.15654555466388553	-0.10580465210127757	-0.3363529658082779
0.8450514766976049	0.9506219284003461	0.11369058254034566	0.03380034023716453	0.15628175848870637	-0.10956545484535166	-0.3372708935301222
0.848650190936668	0.9511838461594919	0.11328952181730272	0.032584987585372205	0.1560034672339379	-0.11333273393445174	-0.338163433859063
0.8522147969062287	0.9517394205916618	0.11287882179322795	0.031378017781856206	0.15571086215790308	-0.11710656450885479	-0.3390304281879493
0.8557456654714852	0.952288678639991	0.11245867228911342	0.03017945543480509	0.15540412099340506	-0.12088702102448343	-0.3398717093280536
0.8592431643289652	0.9528316484776485	0.11202925972266008	0.028989323286491536	0.15508341805760634	-0.12467417580984913	-0.34068710128902596
0.862707656601207	0.9533683592278581	0.11159076733980632	0.02780764276809468	0.15474892442552968	-0.1284680972020627	-0.3414764190244667
0.8661395055328767	0.9538988416306841	0.11114337467193165	0.02663443247096301	0.15440080751243004	-0.1322688543724619	-0.3422394695670715
0.8695390707778529	0.954423127406321	0.11068725803080577	0.025469709478858037	0.1540392314343309	-0.1360765130322199	-0.34297605121094904
0.8729067065644335	0.954941248916375	0.11022259082601958	0.024313490070072243	0.1536643572653196	-0.1398911329989867	-0.34368595321114315
0.8762427664416649	0.9554532398399043	0.10974954297927829	0.023165788158836916	0.15327634256962228	-0.1437127732010269	-0.34436895688287344
0.8795476013535899	0.9559591348201251	0.10926828121481266	0.022026616017474326	0.1528753416190149	-0.14754148927301522	-0.34502483522739735
0.8828215573641494	0.9564589690637649	0.10877896944720279	0.02089598512591479	0.1524615057140399	-0.15137733059156516	-0.34565335256460633
0.8860649779649475	0.9569527786444688	0.10828176851068895	0.019773905441183907	0.1520349829617386	-0.1552203425890953	-0.34625426509460944
0.8892782034001568	0.9574406003498134	0.10777683631025436	0.018660385691179133	0.1515959183995931	-0.1590705656540916	-0.3468273208509854
0.8924615713240118	0.9579224717329743	0.10726432777154145	0.01755543320642079	0.15114445394909884	-0.1629280355993324	-0.34737225990994086
0.8956154164054002	0.9583984310054193	0.10674439495151196	0.016459054114473574	0.15068072850769418	-0.1667927828843617	-0.34788881440719654
0.8987400685803965	0.9588685167290061	0.10621718738932141	0.015371254005271708	0.15020487826373655	-0.17066483011906433	-0.34837670837126766
0.9018358561459491	0.9593327682394027	0.10568285165317419	0.014292036911066315	0.1497170362927022	-0.17454419551898262	-0.3488356583445543
0.9049031030990218	0.9597912252032461	0.10514153184229658	0.013221406286093655	0.14921733300932377	-0.1784308892843429	-0.3492653730812398
0.9079421295650779	0.9602439276439796	0.1045933695879308	0.01215936491160241	0.14870589617810065	-0.1823249137326351	-0.34966555377632985
0.9109532535271018	0.9606909161606186	0.10403850380249739	0.01110591434274411	0.14818285068253106	-0.18622626515771884	-0.35003589443833094
0.9139367900475511	0.9611322317722564	0.10347707086521916	0.010061055228598504	0.14764831869549905	-0.19013493253264643	-0.35037608190411335
0.9168930491884892	0.9615679155747435	0.10290920507877072	0.009024788089219055	0.1471024201202844	-0.19405089440952086	-0.3506857957716214
0.9198223387890613	0.9619980091173781	0.102335038213455	0.007997112390111336	0.14654527216493898	-0.19797412217462731	-0.3509647089002793
0.9227249630918145	0.9624225541657124	0.10175469982442692	0.006978027068272169	0.1459769896503808	-0.20190457789322158	-0.35121248742902833
0.925601222930775	0.96284159269728	0.10116831727999138	0.005967530510216504	0.14539768504704473	-0.20584221417989915	-0.3514287909945172
0.9284514166047247	0.9632551669971523	0.10057601564193605	0.004965620287285404	0.14480746836315878	-0.20978697503636348	-0.35161327299061274
0.9312758374040299	0.9636633192689863	0.09997791824062421	0.003972294065829126	0.1442064477264992	-0.21373879205839313	-0.3517655806208279
0.9340747769442411	0.9640660920900253	0.09937414604480885	0.0029875484747842983	0.14359472876727133	-0.2176975886724448	-0.3518853553424854
0.9368485228659834	0.9644635280496149	0.09876481820125761	0.0020113799521505825	0.1429724151678224	-0.22166327657714036	-0.3519722329562261
0.9395973600015247	0.9648556698907729	0.0981500518469812	0.0010437843712150468	0.14233960848586652	-0.22563575700848448	-0.3520258439129453
0.9423215690000973	0.9652425602883873	0.09752996247733133	0.0000847575595011613	0.1416964085461527	-0.22961491837974446	-0.35204581354917586
0.9450214289116955	0.9656242421921326	0.09690466342235468	-0.0008657055770949372	0.14104291291291787	-0.23360063966648395	-0.352031762393575
0.9476972191567682	0.9660007590740924	0.09627426540737187	-0.0018076117151558228	0.14037921642584777	-0.23759279311231438	-0.3519833063059342
0.950349217852638	0.9663721546602226	0.09563887694643304	-0.0027409684921039213	0.1397054116019112	-0.24159124160086756	-0.35190005660242424
0.9529776932396787	0.9667384717098755	0.09499860647041955	-0.003665781457878704	0.13902159091418623	-0.2455958253043443	-0.3517816206741636
0.9555829118163718	0.9670997531430341	0.09435356049073958	-0.004582056910195098	0.13832784488694816	-0.24960637337014932	-0.3516276022363453
0.958165136005273	0.9674560416943742	0.09370384422285258	-0.005489801046257564	0.13762426277979514	-0.2536227000148397	-0.3514376017659332
0.9607246257025093	0.9678073801097536	0.09304956126547681	-0.006389020482208016	0.1369109322657858	-0.25764460652995236	-0.35121121678642425
0.9632616381909622	0.9681538111142006	0.09239081367064789	-0.007279722197765814	0.13618793952515088	-0.2616718808279084	-0.35094804221482145
0.9657764265975854	0.9684953771838999	0.09172770240268183	-0.008161912971586726	0.13545536977262151	-0.2657042946364177	-0.35064767091711363
0.9682692426409264	0.9688321209038145	0.09106032667723243	-0.009035600323758624	0.1347133065547772	-0.26974160753026344	-0.35030969381381205
0.9707403349734	0.9691640847238063	0.09038878443986834	-0.009900791912545741	0.13396183229778483	-0.27378356399147685	-0.34993370044231803
0.973189948712903	0.9694913108813613	0.08971317255432305	-0.010757495351386467	0.1332010285473152	-0.2778298922884011	-0.3495192794878352
0.9756183275552062	0.9698138416690906	0.08903358627461955	-0.01160571892941399	0.13243097540204465	-0.2818803076404032	-0.3490660188792822
0.9780257122270215	0.9701317192114824	0.08835011971210864	-0.012445471051865872	0.13165175206246438	-0.28593450940118637	-0.34857350646069146
0.9804123400363921	0.9704449853931503	0.0876628660217911	-0.013276760067784067	0.13086343707611656	-0.289992179974062	-0.3480413305899199
0.9827784465579567	0.9707536820676841	0.08697191697173695	-0.014099594842417788	0.13006610787630168	-0.29405298737299757	-0.3474690802724646
0.985124264743971	0.9710578509264262	0.08627736323874752	-0.014913984432179726	0.1292598411483391	-0.29811658347486863	-0.34685634581893565
0.9874500252767028	0.971357533531626	0.08557929435040405	-0.015719938193481355	0.12844471279383318	-0.3021826043757962	-0.34620271926030777
0.9897559568034282	0.9716527713335608	0.08487779865430932	-0.016517465850708863	0.12762079792450837	-0.3062506705835406	-0.3455077947749572
0.9920422857356154	0.9719436056318559	0.08417296341664694	-0.017306577413863794	0.1267881710079609	-0.31032038646404597	-0.34477116924724194
0.9943092353505214	0.9722300774505493	0.08346487514475677	-0.018087282857990945	0.1259469062843191	-0.31439133842245587	-0.34399244311379273
0.996557027679016	0.9725122277668876	0.082753619044135	-0.01885959276412724	0.125097077158815	-0.318463098081547	-0.34317122029604014
0.998785882189268	0.9727900973330278	0.08203927946253321	-0.019623517855186127	0.12423875676175122	-0.32253521977206706	-0.3423071091782894
1.0009960163389102	0.9730637267355566	0.08132193975570833	-0.02037906917721799	0.12337201782568556	-0.3266072413714845	-0.34139972298792953
1.0031876454956419	0.9733331563753559	0.08060168234826577	-0.021126258063667858	0.12249693279489329	-0.3306786840312848	-0.3404486803972801
1.005360982934049	0.9735984264576868	0.07987858877065099	-0.02186509612678504	0.12161357390807002	-0.3347490520564507	-0.3394536061150675
1.0075162402179998	0.9738595770293682	0.07915273956528666	-0.02259559538039392	0.12072201312135694	-0.3388178335325741	-0.33841413130195624
1.0096536263979858	0.9741166478724138	0.07842421458940763	-0.023317767961282838	0.11982232251883987	-0.34288449874137716	-0.3373298945584199
1.0117733492783854	0.974369678648647	0.077693092619001	-0.02403162655254256	0.11891457386504835	-0.34694850250785925	-0.33620054191780346
1.013875613955604	0.9746187087158696	0.07695945187945906	-0.024737183884789102	0.11799883930145721	-0.351009281386248	-0.3350257282172195
1.0159606240465089	0.9748637772674872	0.07622336965627037	-0.0254344531464053	0.11707519090658758	-0.3550662559944855	-0.3338051170988248
1.0180285811126206	0.975104923256269	0.07548492252336869	-0.026123447785744113	0.11614370102173587	-0.3591188299263096	-0.332538381956544
1.0200796846700246	0.9753421853892291	0.0747441863724013	-0.026804181512303335	0.11520444233254387	-0.3631663897969829	-0.33122520660296695
1.0221141320389964	0.9755756021045936	0.07400123650021051	-0.027476668245770386	0.11425748802595369	-0.36720830499399143	-0.32986528605488485
1.024132119848918	0.975805211737624	0.07325614708501517	-0.02814092261084617	0.1133029111652318	-0.3712439307616834	-0.3284583261769234
1.02613384127557	0.9760310521987785	0.07250899222727931	-0.02879695902432458	0.11234078606413563	-0.3752726028102701	-0.3270040462325845
1.0281194878780262	0.9762531611804837	0.07175984531232366	-0.029444792304089706	0.11137118752413211	-0.3792936410836558	-0.32550217838354073
1.030089249812153	0.9764715761745016	0.07100877895032474	-0.03008443773693804	0.11039419079914897	-0.38330635037653105	-0.3239524681723179
1.0320433147741959	0.9766863343494563	0.07025586540258598	-0.03071591073548002	0.1094098721948962	-0.38731001838317025	-0.32235467602650714
1.033981868448259	0.9768974725980243	0.06950117644421382	-0.0313392269881121	0.10841830894209155	-0.3913039168077718	-0.3207085776636294
1.0359050942552415	0.9771050275068448	0.06874478349162187	-0.031954402382675814	0.10741957941428919	-0.3952873010855833	-0.3190139650440949
1.0378131740716234	0.9773090354315278	0.06798675734823742	-0.03256145324119734	0.10641376284221657	-0.39925941214315325	-0.3172706464746062
1.039706286921451	0.977509532354065	0.06722716874974688	-0.03316039590841093	0.10540094008617899	-0.40321947398470076	-0.31547844852440926
1.0415846109287759	0.9777065540888855	0.06646608761225375	-0.03375124737771894	0.10438119268677716	-0.4071666981007266	-0.31363721495245256
1.0434483204830132	0.9779001359825581	0.06570358420152995	-0.034334024403988	0.10335460447817305	-0.411100277895197	-0.31174681017615263
1.045297589408739	0.9780903132456795	0.064939727876547	-0.03490874450943794	0.10232125995640848	-0.41501939574526076	-0.30980711691873486
1.0471325881321736	0.9782771206574687	0.06417458827262831	-0.035475425105740616	0.10128124592186394	-0.4189232174634276	-0.3078180398076514
1.0489534858353982	0.9784605927882782	0.06340823444146226	-0.036034084175528586	0.10023465036944723	-0.4228108973254811	-0.3057795038919958
1.0507604492314568	0.9786407638738015	0.06264073538182358	-0.03658473990239669	0.0991815632569388	-0.42668157598307627	-0.30369145666013664
1.0525536420992418	0.9788176677718502	0.061872160270941334	-0.03712741054580266	0.09812207687876358	-0.4305343799949083	-0.30155386939319534
1.0543332272611425	0.9789913381595342	0.06110257764460688	-0.0376621150543172	0.09705628478782401	-0.4343684266519659	-0.2993667355668995
1.0560993652848516	0.9791618084036661	0.060332055966364345	-0.03818887268027062	0.09598428262129363	-0.4381828218237241	-0.29713007301080785
1.0578522139579174	0.9793291115130836	0.059560663884200046	-0.03870770283984237	0.09490616850868623	-0.4419766594714895	-0.29484392531969134
1.0595919298856915	0.9794932802939043	0.05878846955170112	-0.03921862560236043	0.09382204217135072	-0.445749025797114	-0.29250836047949585
1.0613186666410517	0.9796543471748989	0.058015541462105163	-0.039721661157423094	0.0927320061325195	-0.4494989959710614	-0.29012347393645027
1.0630325768537883	0.9798123444062244	0.05724194753755013	-0.04021683044233111	0.09163616447966383	-0.45322563943332933	-0.28768938640347486
1.064733810672967	0.9799673039163085	0.056467755827916646	-0.04070415470516583	0.09053462388542666	-0.4569280173648029	-0.28520624651907855
1.0664225172830892	0.9801192574521838	0.0556930338364557	-0.04118365595411388	0.08942749268574295	-0.4606051868255456	-0.2826742292040517
1.0680988434243366	0.9802682364453816	0.0549178492019445	-0.04165535654493335	0.0883148818814433	-0.4642561984089992	-0.2800935382998338
1.0697629344646649	0.9804142721103964	0.05414226921850995	-0.042119279499426544	0.08719690448359424	-0.4678800994804112	-0.27746440544944734
1.071414934770797	0.9805573954758205	0.05336636066172277	-0.042575448614697295	0.08607367528256066	-0.47147593591852993	-0.2747870898370324
1.073054986595034	0.9806976372870431	0.052590190311088116	-0.0430238881624033	0.08494531162241942	-0.4750427506507657	-0.2720618802967782
1.0746832312678152	0.9808350281098824	0.05181382439213537	-0.043464623226997616	0.0838119326111119	-0.47857958723207455	-0.2692890936851385
1.07629980952379	0.9809695983546298	0.05103732841011022	-0.04389767979321877	0.08267365888243354	-0.4820854915492591	-0.26646907444855256
1.0779048604288477	0.9811013781838888	0.05026076765571114	-0.04432308445862405	0.08153061334027085	-0.4855595105055657	-0.2636021965955539
1.079498522274737	0.9812303975860333	0.04948420677053834	-0.04474086467699864	0.08038292052550777	-0.4890006949921489	-0.2606888622570505
1.0810809334698128	0.9813566864423137	0.04870770929536686	-0.0451510489847972	0.07923070593861595	-0.492408102836467	-0.25772949998554595
1.0826522315765632	0.981480274443167	0.04793133811886449	-0.045553666738736266	0.0780740966872589	-0.4957807977468929	-0.254724566366351
1.0842125534593996	0.9816011910966372	0.0471551553916201	-0.04594874814907691	0.07691322134546505	-0.4991178506665057	-0.2516745456324891
1.0857620360619866	0.9817194657835236	0.04637922212068385	-0.0463363244659497	0.07574820932598039	-0.5024183424591656	-0.2485799479254592
1.087300816073208	0.9818351277242541	0.045603598310733774	-0.04671642787745102	0.074579191060903	-0.5056813641959063	-0.24544130960186095
1.0888290306602229	0.9819482060264549	0.044828342568996114	-0.04708909167129683	0.07340629737140958	-0.5089060196937769	-0.24225919133398954
1.0903468169931931	0.9820587296401039	0.044053512315138585	-0.04745435009235163	0.07222965974151128	-0.5120914254608098	-0.23903417857058445
1.0918543124953017	0.9821667273675756	0.043279163627143166	-0.04781223837890586	0.07104941004031688	-0.5152367121600285	-0.23576688048657887
1.0933516550724756	0.9822722278705182	0.042505351093534434	-0.04816279278802531	0.06986568024612212	-0.5183410259890988	-0.2324579288706532
1.0948389835405477	0.9823752596886679	0.04173212755915448	-0.04850605066013555	0.06867860199930402	-0.5214035304170166	-0.22910797646326592
1.0963164371594505	0.9824758511953546	0.040959544332421945	-0.04884205027186408	0.06748830685677658	-0.5244234060291671	-0.22571769721410648
1.0977841560272386	0.9825740306133366	0.04018765094871907	-0.049170830887886714	0.06629492586354728	-0.5273998521130595	-0.22228778459266432
1.0992422811411253	0.9826698260061493	0.039416495104499405	-0.04949243273032142	0.06509858937986691	-0.5303320874985049	-0.21881895056292733
1.1006909549088342	0.9827632652977973	0.03864612235161794	-0.04980689704222549	0.06389942653058012	-0.5332193522390959	-0.21531192341091945
1.102130320363415	0.9828543762074823	0.037876576479479916	-0.050114265864107714	0.06269756571933964	-0.5360609066393617	-0.2117674486351668
1.1035605214516309	0.9829431862560205	0.03710789933380681	-0.05041458204904964	0.06149313426903637	-0.5388560324076213	-0.20818628729711058
1.1049817032429636	0.9830297227654268	0.0363401306751206	-0.05070788925406855	0.06028625811783467	-0.541604033572041	-0.20456921448022258
1.1063940125228116	0.9831140128797127	0.035573307826472764	-0.050994232002742675	0.05907706117701755	-0.5443042380463301	-0.20091701667705544
1.1077975968694245	0.9831960834936695	0.03480746614303205	-0.05127365543428009	0.05786566597973324	-0.5469559962093865	-0.19723049303040757
1.1091926055880021	0.9832759612936104	0.0340426384779369	-0.05154620543097505	0.05665219274802656	-0.5495586829945234	-0.19351045179795023
1.110579188273699	0.9833536726599182	0.03327885594480578	-0.051811928273658416	0.0554367605106505	-0.5521116954492838	-0.18975771304943384
1.1119574961609826	0.9834292437312097	0.03251614715908548	-0.052070870846559425	0.054219485810929995	-0.5546144554745827	-0.1859731039956746
1.1133276820374995	0.9835027003826404	0.0317545382607935	-0.052323080549161544	0.05300048264588047	-0.5570664097503342	-0.18215745802345717
1.1146898993119263	0.9835740681611022	0.030994053414470268	-0.052568605058021294	0.05177986317350615	-0.559467028130636	-0.1783116161614096
1.116044302457796	0.9836433722968972	0.03023471455185842	-0.05280749234925937	0.0505577372134771	-0.5618158045011484	-0.1744364248039341
1.1173910475455218	0.9837106377166142	0.029476541060663185	-0.05303979072518266	0.04933421165435978	-0.5641122576562817	-0.1705327330853461
1.1187302911153163	0.9837758889723788	0.028719550408117314	-0.05326554855133254	0.04810939136830059	-0.5663559292693805	-0.16660139505101446
1.1200621907600565	0.9838391502596664	0.02796375780994995	-0.05348481429767809	0.04688337859198872	-0.5685463847971172	-0.16264326698094353
1.1213869046670684	0.9839004453834198	0.02720917648790603	-0.053697636400517265	0.04565627325868356	-0.5706832125632869	-0.15865920775363018
1.122704592705837	0.9839597977963519	0.026455817049914374	-0.05390406337415522	0.04442817190571531	-0.5727660252986463	-0.1546500745979283
1.124015415149609	0.9840172305271512	0.02570368821905728	-0.05410414353982396	0.043199168775512525	-0.574794457794851	-0.15061672596446363
1.1253195327417607	0.9840727661746889	0.024952796804966818	-0.054297924982447496	0.04196935569298056	-0.5767681667777982	-0.1465600204826333
1.1266171072120288	0.9841264269202135	0.024203147415989543	-0.05448545557006342	0.04073882151761969	-0.5786868313849178	-0.14248081450768557
1.1279083004940664	0.9841782344845783	0.023454742921429735	-0.054666782781068735	0.03950765282633184	-0.5805501516421788	-0.13837996374163727
1.129193275345495	0.9842282101450858	0.022707584107849437	-0.054841953739261484	0.038275933277852885	-0.5823578490183078	-0.13425832051548348
1.1304721944758853	0.9842763746926385	0.021961670202039478	-0.055011015039803095	0.03704374440499683	-0.5841096647927642	-0.130116735841202
1.1317452219874755	0.9843227484783227	0.021216998050206062	-0.05517401288861015	0.03581116419286799	-0.585805361623452	-0.12595605406305488
1.133012521163568	0.9843673513232116	0.020473563429921644	-0.055330992761528884	0.03457826918347574	-0.5874447201011206	-0.121777119384562
1.1342742561518997	0.9844102025745753	0.01973136009142452	-0.05548199957751884	0.033345132831102416	-0.5890275405991316	-0.11758076980536769
1.135530590975875	0.9844513210640014	0.018990380362232294	-0.05562707752734412	0.03211182644619284	-0.5905536415134932	-0.11336783980233586
1.1367816902777272	0.9844907251264816	0.01825061473721585	-0.05576627011699385	0.03087841845912909	-0.5920228597158377	-0.10913915733292306
1.1380277179765466	0.9845284325523599	0.01751205270097468	-0.055899619974374266	0.029644975738795057	-0.5934350484868557	-0.10489554788463801
1.1392688391389263	0.9845644606406594	0.016774681652096952	-0.056027169014392496	0.02841156174905127	-0.5947900792069477	-0.10063782770265482
1.1405052178467956	0.9845988261299512	0.016038488199498015	-0.05614895817149145	0.02717823866719938	-0.5960878384482681	-0.09636681065230257
1.1417370184394136	0.9846315452327172	0.015303457461329346	-0.05626502749848339	0.025945066170661016	-0.5973282289215929	-0.09208330364845413
1.142964404980671	0.9846626336168395	0.0145695734175516	-0.05637541607881917	0.0247121019865505	-0.5985111684273196	-0.08778810817399232
1.1441875421611514	0.9846921064248899	0.013836818407103615	-0.056480162073442614	0.02347940100818638	-0.5996365902272941	-0.08348201683602713
1.1454065933189104	0.9847199782228208	0.013105174350918436	-0.05657930251735189	0.02224701731594096	-0.6007044407144304	-0.0791658200754123
1.1466217218717096	0.9847462630351508	0.012374621935777144	-0.0566728734239065	0.021015002774260823	-0.6017146803676727	-0.07484030096476749
1.1478330917413917	0.9847709743497916	0.011645140397185807	-0.05676090978219388	0.01978340663223733	-0.6026672835569965	-0.07050623348287274
1.1490408654110928	0.9847941250759902	0.010916708729701009	-0.056843445387906116	0.01855227753777658	-0.6035622365331142	-0.06616438930968789
1.1502452062157786	0.9848157275901165	0.010189304349714726	-0.05692051298776503	0.017321661254121393	-0.6043995387987888	-0.061815529523277804
1.1514462763409032	0.9848357936956355	0.009462904344468635	-0.05699214411886913	0.016091602746097874	-0.6051792011700015	-0.05746041169933229
1.1526442378469186	0.9848543346429844	0.008737484897897071	-0.05705836916225677	0.014862145188452924	-0.6059012461516825	-0.05309978618174515
1.1538392523220034	0.9848713611233465	0.008013021544206814	-0.057119217304147686	0.013633330374977265	-0.6065657073078988	-0.04873439730762063
1.1550314807353155	0.9848868832676284	0.007289489301554685	-0.057174716516475675	0.012405198927545588	-0.6071726288371263	-0.04436498394629183
1.1562210844365146	0.9849009106594859	0.00656686210983423	-0.057224893588432794	0.011177789324962164	-0.607722065703621	-0.03999227584792536
1.1574082237070542	0.9849134523167788	0.005845113754626543	-0.057269774045902055	0.009951139456188128	-0.6082140825409963	-0.035616998987023515
1.1585930582155568	0.9849245167004537	0.005124217636892613	-0.057309382169714845	0.008725286217085685	-0.6086487536350993	-0.031239873966247098
1.1597757478832893	0.9849341117232954	0.004404146291461655	-0.0573437410143	0.007500264679221736	-0.6090261629137969	-0.0268616128877064
1.1609564510093888	0.9849422447352658	0.0036848725735551674	-0.057372872343303065	0.006276110097177936	-0.6093464030261946	-0.02248292637569859
1.1621353264731829	0.9849489225433553	0.002966368363468912	-0.05739679668958248	0.005052855695305012	-0.6096095757895484	-0.018104515528190097
1.1633125320577389	0.9849541514005486	0.002248605632851973	-0.057415533305414455	0.0038305344732688495	-0.6098157914327517	-0.013727078240691293
1.1644882251907573	0.9849579370135362	0.0015315560388191175	-0.05742910018063294	0.002609178507641914	-0.6099651685893174	-0.009351306586026856
1.1656625632836763	0.9849602845445686	0.0008151907621175881	-0.057437514040600685	0.001388818668989697	-0.6100578340723384	-0.00497788568220827
1.166835702986718	0.9849611986107824	0.00009948100654141271	-0.05744079033591062	0.0001694854662917329	-0.6100939225621644	-0.0006074966075427825
1.1680078002245406	0.9849606832882893	-0.0006156019777838897	-0.057438943249962	-0.0010487909188097518	-0.6100735764951678	0.0037591835800581154
1.1691796529564729	0.9849587406595159	-0.0013304789315958208	-0.057431980486198804	-0.002266648475022991	-0.6099968884651364	0.00812387519595787
1.1703525544943438	0.9849553674160867	-0.002045872659006479	-0.057419891090931215	-0.00348523968821783	-0.6098637670558724	0.012490141837574385
1.171526658568438	0.9849505595310546	-0.0027618103751217873	-0.05740266220505024	-0.004704531677723127	-0.609674121495348	0.016857296330381553
1.1727021205120687	0.9849443124424156	-0.003478319892055135	-0.05738027972789828	-0.00592449229232804	-0.6094278691162859	0.021224652229154477
1.173879095440952	0.9849366210570101	-0.004195428465018921	-0.05735272833809763	-0.007145088152449068	-0.609124935736385	0.025591516923284284
1.1750577390042876	0.9849274797463677	-0.004913163206789897	-0.05731999148626957	-0.008366285364353836	-0.6087652557320339	0.029957194320598915
1.1762382076244267	0.9849168823420874	-0.005631551189649116	-0.05728205138686693	-0.00958804970212045	-0.6083487721053523	0.03432098562544056
1.1774206573827186	0.984904822144227	-0.006350618723555859	-0.0572388890573501	-0.010810345389599102	-0.6078754370731906	0.038682185124213404
1.1786052451760076	0.9848912919106773	-0.007070392016639901	-0.05719048429003184	-0.012033136234751232	-0.6073452119182826	0.043040084384294325
1.17979212801707	0.9848762838627938	-0.007790896706137932	-0.05713681568288739	-0.01325638484384124	-0.6067580674887094	0.04739396960196346
1.180981463975959	0.984859789672541	-0.008512158386363615	-0.057077860604989886	-0.014480053530406102	-0.6061139839821733	0.05174312499811955
1.1821734113659341	0.9848418004704316	-0.009234202070357675	-0.0570135952370974	-0.01570410341406218	-0.6054129515534417	0.056086829773419444
1.183368128335047	0.9848223068527181	-0.009957051900153063	-0.05694399461022326	-0.016928493945225578	-0.6046549708961019	0.0604243566077456
1.1845657741353062	0.9848012988612767	-0.010680731872394371	-0.05686903254742519	-0.01815318415115932	-0.6038400527681068	0.06475497626919759
1.1857665072161603	0.9847787660158497	-0.011405264643243103	-0.0567886817932281	-0.019378130630545637	-0.602968219557067	0.06907795071899185
1.1869704874183697	0.9847546972759662	-0.012130672812221356	-0.05670291389278702	-0.020603289745796397	-0.6020395041200073	0.073392541079631
1.1881778752661734	0.984729081050226	-0.012856978450390908	-0.056611699240905936	-0.021828616842679036	-0.6010539504699525	0.07769800508103594
1.1893888305792382	0.9847019052266176	-0.013584202224382448	-0.05651500720643145	-0.023054064795175043	-0.6000116152647612	0.0819935921875859
1.1906035129202879	0.9846731571686254	-0.014312363629197961	-0.05641280613521377	-0.024279584427304275	-0.598912567968436	0.08627854536720425
1.1918220835057187	0.9846428236708863	-0.015041482093852612	-0.056305063210132435	-0.02550512640022262	-0.5977568894745983	0.09055210795736697
1.1930447038473802	0.9846108909883303	-0.01577157612420641	-0.056191744573257686	-0.026730639793241827	-0.5965446735484129	0.09481351895358488
1.1942715344233485	0.9845773448746535	-0.01650266247290888	-0.05607281548115642	-0.027956070742863597	-0.5952760285946913	0.09906200859082423
1.1955027365453232	0.98454217053744	-0.017234757219257952	-0.05594824016490313	-0.029181364290000577	-0.5939510762529845	0.10329680509754428
1.1967384720532173	0.9845053526457795	-0.017967875547916255	-0.05581798187723991	-0.030406464040032794	-0.5925699519914239	0.10751713382253135
1.1979789022418934	0.9844668753645797	-0.018702031076694325	-0.05568200303441669	-0.03163131107567478	-0.5911328066815779	0.11172221383435678
1.1992241887993078	0.9844267223308372	-0.01943723638058892	-0.055540265152966346	-0.03285584487324088	-0.5896398059768323	0.1159112614542735
1.2004744934909013	0.9843848766659048	-0.020173502771356305	-0.055392728914361436	-0.03408000297502813	-0.5880911310323758	0.12008348950563903
1.2017299772822785	0.984341321010067	-0.02091083975151104	-0.055239354308331226	-0.03530372012714669	-0.5864869800198355	0.12423810479077198
1.2029908022129034	0.9842960374632294	-0.021649256087053828	-0.05508010044568245	-0.036526930108109014	-0.5848275661574603	0.12837431473400493
1.204257129372117	0.984249007659151	-0.02238875859002112	-0.05491492584184316	-0.03774956375600803	-0.583113120646604	0.13249132111467538
1.2055291200240752	0.9842002127319674	-0.02312935275349401	-0.054743788321149595	-0.038971550074229	-0.5813438916109677	0.13658832428154263
1.2068069353290451	0.9841496333310358	-0.023871042562920705	-0.05456664509151153	-0.040192815971385576	-0.579520144793119	0.1406645227389061
1.2080907361667135	0.9840972496337554	-0.024613830370675226	-0.054383452811833745	-0.041413286110284386	-0.5776421641405893	0.14471911313180527
1.209380683007627	0.9840430413577856	-0.02535771680179372	-0.05419416765715484	-0.04263288281208117	-0.5757102523325129	0.14875129044268273
1.2106769354311118	0.9839869877898566	-0.02610270046000571	-0.053998745441369476	-0.04385152563770708	-0.5737247318528068	0.15276024715418948
1.2119796532281835	0.9839290677468165	-0.026848778547487018	-0.053797141503418584	-0.04506913246697276	-0.5716859436218438	0.1567451773595874
1.2132889953214803	0.9838692596298059	-0.027595946229464655	-0.0535893109182267	-0.046285618523752486	-0.5695942489002599	0.1607052741093662
1.214605120310549	0.9838075414092546	-0.028344196936264353	-0.053375208466020174	-0.04750089693791614	-0.5674500286960367	0.1646397318354534
1.2159281857367519	0.9837438906684121	-0.02909352193653602	-0.053154788804667945	-0.04871487812206077	-0.5652536851760785	0.16854774492541177
1.2172583488524364	0.9836782845772579	-0.029843910768980915	-0.05292800639990629	-0.049927470545424776	-0.5630056406083577	0.1724285108384338
1.2185957661382811	0.9836106999249598	-0.03059535096380825	-0.05269481565822611	-0.051138580354862156	-0.5607063382952564	0.17628122949081798
1.2199405927062443	0.9835411131619518	-0.0313478277087716	-0.05245517109145249	-0.05234811091480925	-0.5583562437514393	0.18010510244190076
1.2212929832106723	0.9834695003656853	-0.03210132436428474	-0.05220902721730069	-0.05355596371620668	-0.5559558432363035	0.1838993364349796
1.222653091388516	0.9833958372749523	-0.032855822208786994	-0.05195633869600432	-0.0547620380438491	-0.5535056445772266	0.18766314297799808
1.224021069768255	0.983320099318203	-0.033611300285699586	-0.05169706044466296	-0.05596623081279748	-0.5510061777092806	0.19139573849704242
1.2253970696579364	0.9832422616280995	-0.03436773540997254	-0.051431147703018515	-0.05716843666283568	-0.54845799468765	0.19509634531231682
1.2267812419296984	0.9831622990097455	-0.035125102611822806	-0.0511585559403778	-0.05836854874495746	-0.5458616681445568	0.19876419471891696
1.228173735970255	0.9830801860125962	-0.03588337457394955	-0.050879241115734025	-0.05956645790764591	-0.5432177930885758	0.20239852513292864
1.2295746993897765	0.9829958969639049	-0.036642521497234015	-0.05059315980374442	-0.06076205257315276	-0.5405269873311683	0.20599858242225463
1.2309842792851413	0.982909405908001	-0.03740251180944811	-0.05030026899999288	-0.06195521993930682	-0.5377898888569672	0.2095636242069239
1.2324026212616983	0.982820686678112	-0.03816331165610139	-0.050000526375697706	-0.06314584525711302	-0.5350071574022968	0.21309291831362334
1.233829869724855	0.9827297128935325	-0.0389248850851788	-0.04969389027703878	-0.06433381220376695	-0.5321794735724306	0.21658574454135285
1.235266168208678	0.982636457952318	-0.03968719424856808	-0.04938031970883213	-0.06551900327538089	-0.529307537796474	0.22004139643127044
1.2367116585773952	0.9825408950968506	-0.04045019900630332	-0.04905977456194577	-0.0667012992487968	-0.526392071479776	0.2234591802970228
1.2381664817131146	0.9824429973842026	-0.04121385732449489	-0.048732215518511486	-0.06788057987841219	-0.5234338151530769	0.22683841785625508
1.2396307774352522	0.9823427377046903	-0.041978125263052356	-0.048397604118403686	-0.06905672394912268	-0.5204335280834692	0.2301784469317698
1.2411046839994844	0.9822400888305365	-0.04274295674882889	-0.048055902924025215	-0.07022960899978721	-0.51739198871805	0.23347862121460686
1.242588339705502	0.9821350233174834	-0.04350830444408468	-0.04770707519409258	-0.07139911272336087	-0.5143099907288083	0.23673831471406317
1.2440818803863476	0.982027513693978	-0.04427411848124588	-0.047351085512685194	-0.07256511109396968	-0.5111883475222541	0.23995691698251298
1.2455854413306027	0.9819175323410912	-0.04504034749794612	-0.04698789938739017	-0.07372748001725009	-0.5080278875533655	0.24313383821335674
1.2470991575998425	0.981805051479148	-0.04580693882710493	-0.04661748320388835	-0.07488609566965403	-0.5048294528599973	0.24626851052848817
1.2486231629284301	0.9816900432599606	-0.046573837970596006	-0.046239804526723036	-0.07604083375236098	-0.5015939005667068	0.2493603863011091
1.2501575908804956	0.9815724796924384	-0.047340989219916245	-0.04585483184920171	-0.07719157047809783	-0.498322099601625	0.25240894115337154
1.2517025742002543	0.9814523327017153	-0.04810833536069062	-0.04546253478188654	-0.0783381821679985	-0.4950149311985743	0.2554136731452742
1.2532582459060613	0.9813295740541484	-0.04887581824797316	-0.04506288380082574	-0.07948054614981745	-0.4916732856584096	0.2583741053663168
1.2548247370280128	0.9812041755454083	-0.049643377721128604	-0.044655850851943894	-0.08061853917661392	-0.488298066289438	0.26128978203211506
1.2564021807653216	0.9810761086791631	-0.05041095367792484	-0.0442414082975664	-0.08175204053705916	-0.4848901795284213	0.2641602766507003
1.257990708874115	0.9809453449614352	-0.051178484323255446	-0.043819529864314824	-0.08288092947466609	-0.4814505417579017	0.2669851854529982
1.2595904526449024	0.980811855833934	-0.05194590668590185	-0.04339019041342024	-0.0840050859820662	-0.477980076260843	0.26976412955481194
1.2612015456941919	0.980675612446311	-0.05271315797622886	-0.04295336519850385	-0.0851243927986047	-0.4744797061946281	0.27249675987069083
1.2628241202838328	0.9805365859678905	-0.05348017383680795	-0.0425090308579433	-0.08623873285149551	-0.4709503616094376	0.27518275071869863
1.264458310146743	0.9803947473557719	-0.054246889711554926	-0.04205716465839704	-0.08734799125984936	-0.4673929723583007	0.27782180465796374
1.2661042495341852	0.9802500674383394	-0.05501324040205653	-0.04159774475183663	-0.08845205468013674	-0.4638084692162184	0.28041365072421004
1.2677620732793824	0.9801025169141755	-0.05577916011148482	-0.04113075015948192	-0.08955081136311907	-0.4601977828083321	0.28295804439652406
1.269431917834417	0.9799520662623998	-0.05654458293108043	-0.04065616047624267	-0.09064415183741048	-0.4565618404341414	0.28545476894643723
1.27111391979599	0.9797986858766666	-0.057309442166101586	-0.04017395628224962	-0.09173196792553381	-0.45290156838114204	0.28790363289943205
1.2728082184806246	0.9796423458330535	-0.05807367151258451	-0.039684118400182086	-0.09281415439760012	-0.4492178854480368	0.290304473468444
1.2745149533160383	0.9794830161280773	-0.05883720386703283	-0.039186628632426584	-0.09389060724899015	-0.4455117077782057	0.29265715231120637
1.2762342660199815	0.9793206664791165	-0.05959997230825675	-0.0386814691231736	-0.09496122506218099	-0.44178394330734644	0.29496155818714614
1.277966299083402	0.979155266465849	-0.06036190941100445	-0.03816862278857144	-0.09602590800381576	-0.43803549427471233	0.29721760434460204
1.2797111970320838	0.9789867854118299	-0.06112294779943882	-0.03764807293576585	-0.0970845585662649	-0.4342672537354603	0.2994252296907215
1.281469106130396	0.9788151924111114	-0.06188302000071835	-0.03711980333509839	-0.0981370813193863	-0.43048010549225374	0.30158439777167706
1.283240174970072	0.978640456269188	-0.06264205868202195	-0.03658379802788961	-0.09918338319327151	-0.4266749221547741	0.30369509683924417
1.2850245534065443	0.9784625456061082	-0.06339999617449243	-0.03604004163260936	-0.1002233727740491	-0.42285256679198985	0.30575733789375736
1.2868223933763827	0.9782814287759973	-0.06415676480892425	-0.035488519085828764	-0.10125696072222615	-0.4190138905685949	0.3077711550158283
1.2886338482224153	0.9780970739343814	-0.06491229661232001	-0.03492921583588748	-0.10228405930992557	-0.41515973361983666	0.3097366039174272
1.2904590752138898	0.9779094487798647	-0.0656665243333505	-0.0343621170493254	-0.10330458376216627	-0.4112909191713317	0.3116537639247259
1.2922982315228109	0.9777185209633443	-0.06641937974241581	-0.03378720884097064	-0.10431844989603403	-0.4074082616093387	0.31352273289695615
1.2941514773631353	0.9775242577675924	-0.06717079491489497	-0.033204477291345166	-0.1053255758125906	-0.40351255935403413	0.3153436298791511
1.2960189746761288	0.9773266262416473	-0.06792070166067207	-0.03261390884229677	-0.10632588107177819	-0.3996045972345356	0.317116592959923
1.29790088851578	0.9771255930536875	-0.0686690320520377	-0.03201548984685922	-0.10731928734280013	-0.3956851432162102	0.31884177982192213
1.2997973845122204	0.9769211247607715	-0.06941571738181493	-0.03140920736282339	-0.10830571696454258	-0.3917549533549344	0.3205193646172852
1.3017086310465107	0.9767131875790467	-0.07016068900775713	-0.030795048454935747	-0.10928509401907957	-0.38781476693764166	0.3221495392747384
1.303634799233304	0.9765017473831525	-0.07090387830350682	-0.030173000185890555	-0.11025734420599591	-0.38386530627715354	0.3237325126272147
1.3055760612856244	0.9762867698860949	-0.07164521599460683	-0.02954305013507117	-0.111222393919421	-0.3799072798309041	0.3252685082961428
1.3075325921726668	0.9760682204595373	-0.07238463277073988	-0.02890518585721514	-0.11218017099921473	-0.3759413785807765	0.32675776533620166
1.3095045685665156	0.9758460642516084	-0.07312205884956663	-0.028259395216700088	-0.11313060411014025	-0.371968278006577	0.32820053664351456
1.3114921691007941	0.9756202661614634	-0.07385742404788509	-0.027605666299604252	-0.11407362278648707	-0.3679886373932035	0.32959708846132646
1.3134955742133416	0.9753907908605811	-0.07459065769472098	-0.026943987461965337	-0.11500915727244125	-0.3640031000091097	0.33094769957276415
1.315514967005973	0.9751576026973999	-0.07532168891387486	-0.026274347042156806	-0.11593713883336255	-0.36001229129558815	0.3322526611713856
1.3175505331523378	0.9749206657088143	-0.07605044654652772	-0.02559673338494701	-0.11685749960242163	-0.35601681901285354	0.3335122760235289
1.3196024580521235	0.9746799439569541	-0.07677685810625078	-0.024911135789248286	-0.11777017121750613	-0.3520172787540971	0.3347268560675317
1.3216709314612323	0.9744354009946813	-0.07750085140368017	-0.0242175429659142	-0.11867508682693988	-0.3480142448302594	0.3358967246051014
1.323756143280978	0.9741870003634532	-0.07822235301825714	-0.02351594444320397	-0.11957217912160656	-0.34400827848700016	0.33702221311681346
1.3258582868928177	0.9739347052054113	-0.07894128943625661	-0.022806329450810268	-0.1204613817158903	-0.33999992145286395	0.3381036625287827
1.327977556829298	0.973678478545313	-0.0796575862053226	-0.02208868770357275	-0.12134262805018652	-0.3359897004711495	0.33914142128269376
1.3301141495221547	0.9734182832092113	-0.08037116816624737	-0.021363009154252252	-0.12221585164133086	-0.3319781258940287	0.3401358451613464
1.3322682637593684	0.9731540817754256	-0.08108195957099855	-0.02062928384159996	-0.1230809861858637	-0.32796569090022887	0.341087296890634
1.3344400998860564	0.9728858366792978	-0.08178988378251419	-0.019887502166318106	-0.12393796515374561	-0.323952873083153	0.34199614518037347
1.3366298604549678	0.9726135101416438	-0.08249486345724985	-0.019137654675230886	-0.12478672197360603	-0.3199401333381892	0.34286276444722796
1.338837750775316	0.97233706410712	-0.08319682067969002	-0.01837973187773789	-0.12562719015345578	-0.31592791500889744	0.3436875344261338
1.3410639764801002	0.9720564605574071	-0.08389567615342809	-0.01761372508770094	-0.12645930227588084	-0.311916648448536	0.3444708387100102
1.3433087469379381	0.9717716610931031	-0.08459135025012875	-0.016839625259865872	-0.12728299121915668	-0.3079067449750645	0.3452130654872746
1.3455722722136112	0.9714826273256221	-0.0852837620156536	-0.01605742404332162	-0.12809818893819436	-0.30389860253013323	0.3459146059289565
1.347854765587025	0.9711893205680384	-0.08597282991602127	-0.015267112922493751	-0.12890482731624986	-0.29989260135434836	0.34657585452290407
1.3501564419804266	0.9708917020449389	-0.08665847131193066	-0.014468683769429783	-0.12970283751110553	-0.2958891069956225	0.3471972080536612
1.352477518421233	0.970589732844789	-0.08734060256508486	-0.013662128695182702	-0.13049215005141293	-0.2918884696876494	0.3477790652765153
1.354818214699983	0.9702833738450177	-0.08801913918941719	-0.012847439832328774	-0.13127269498024427	-0.28789102345025086	0.34832182659560385
1.3571787519769232	0.9699725859055008	-0.08869399540403289	-0.012024609831944822	-0.13204440131031328	-0.2838970887160912	0.348825893266305
1.3595593547009466	0.9696573296291869	-0.08936508464657056	-0.011193631208755626	-0.13280719758584555	-0.2799069693077408	0.34929166738394757
1.361960248679252	0.9693375656286545	-0.09003231897841468	-0.010354497027972732	-0.13356101117509003	-0.27592095596522925	0.3497195510312931
1.3643816622658944	0.9690132543831749	-0.09069560938414442	-0.009507200506235495	-0.13430576858830226	-0.2719393245929549	0.35010994611978513
1.366823826836706	0.9686843561874141	-0.09135486585125348	-0.008651734860576507	-0.1350413955387366	-0.2679623357825556	0.35046325402644724
1.3692869759865562	0.968350831272219	-0.09200999710121048	-0.007788093605766982	-0.135767816614648	-0.26399023643682107	0.35077987504845687
1.371771345572166	0.9680126398142201	-0.09266091055948718	-0.006916270557528647	-0.13648495522479426	-0.26002325997865183	0.3510602080410207
1.3742771746916695	0.9676697418174074	-0.09330751256438467	-0.006036259507507678	-0.13719273380549366	-0.2560616250948349	0.35130465015003887
1.3768047039858995	0.9673220973605995	-0.0939497078773619	-0.005148054839402162	-0.13789107326128802	-0.25210553874715685	0.35151359627086864
1.3793541775476397	0.9669696663527838	-0.0945874001290194	-0.004251650879427834	-0.13857989343365806	-0.2481551934638872	0.3516874388928117
1.3819258420854537	0.9666124086636124	-0.09522049154935514	-0.0033470422116480695	-0.13925911278461128	-0.24421076900325278	0.3518265676640801
1.3845199466534714	0.9662502841789639	-0.09584888285386195	-0.002434223796186964	-0.13992864825697698	-0.24027243308513543	0.3519313690635912
1.387136743394805	0.9658832527158658	-0.09647247337559582	-0.0015131907318525666	-0.1405884153985386	-0.23634034058376305	0.3520022261294916
1.389776487412857	0.965511274058464	-0.09709116097706134	-0.0005839383265642419	-0.14123832824911878	-0.2324146340808005	0.35203951813659257
1.3924394364774118	0.9651343080188209	-0.0977048419274707	0.000353537772728155	-0.1418782991948782	-0.22849544464851454	0.35204362030041847
1.3951258514618388	0.96475231439553	-0.0983134109511946	0.0012992417062854503	-0.1425082390039795	-0.22458289154650088	0.35201490350531667
1.397836003606437	0.9643652519545568	-0.09891676277241652	0.0022531799290403756	-0.14312805839022705	-0.22067707217205995	0.3519537338209885
1.400570161494255	0.9639730803005442	-0.09951478909210909	0.0032153565943036705	-0.14373766486379336	-0.21677808144544444	0.35186047234473977
1.40332859466136	0.9635757593960739	-0.10010737941129136	0.004185774793397274	-0.14433696359910275	-0.2128860066640288	0.35173547511155445
1.406111576161571	0.963173249219798	-0.10069442155116698	0.005164437425769896	-0.14492585796031202	-0.20900092413750088	0.35157909282081645
1.40891938106743	0.9627655100076339	-0.10127580127994724	0.006151346637966541	-0.1455042491153098	-0.20512290163475508	0.3513916706977298
1.4117522880379083	0.9623525020521907	-0.10185140259188573	0.007146504340019635	-0.1460720363077469	-0.20125199652777068	0.3511735482083675
1.4146105779559306	0.9619341859274754	-0.10242110737164542	0.008149911690421837	-0.1466291165152171	-0.19738825801163556	0.35092505895853227
1.4174945364232923	0.9615105221514917	-0.1029847958369558	0.009161569934428961	-0.14717538487418882	-0.19353172407246325	0.3506465302930718
1.4204044515489174	0.9610814715369888	-0.10354234603097597	0.010181479587909591	-0.1477107341716641	-0.1896824248613915	0.35033828328448113
1.4233406136408433	0.9606469952683379	-0.10409363371981178	0.011209640289950962	-0.14823505474566417	-0.18584038339639408	0.3500006326298318
1.4263033174650126	0.9602070545985784	-0.10463853276444235	0.0122460515525329	-0.14874823483453378	-0.18200561293183246	0.3496338862421557
1.4292928593799552	0.9597616113054304	-0.10517691452789485	0.01329071171437383	-0.14925016000862984	-0.17817812104093225	0.3492383454331024
1.4323095406749433	0.9593106272282276	-0.10570864843010422	0.014343619064012554	-0.14974071368724595	-0.1743579056413259	0.3488143043524755
1.4353536635563267	0.9588540649005783	-0.10623360117267022	0.015404770392039512	-0.15021977641369946	-0.1705449604538402	0.34836205039352963
1.4384255360296754	0.9583918868553306	-0.10675163753900258	0.01647416264746105	-0.15068722658843225	-0.16673926916642587	0.3478818633724496
1.4415254672032407	0.957924056364795	-0.10726261952247558	0.017551791251351593	-0.15114293966800707	-0.1629408116669642	0.34737401609519925
1.4446537706792333	0.9574505369692091	-0.10776640684916913	0.018637651228266668	-0.15158678863786493	-0.15914956014364184	0.3468387737300605
1.4478107616531932	0.9569712929538328	-0.1082628564461538	0.019731736146905276	-0.1520186435373897	-0.15536548295556224	0.346276394181249
1.4509967595244742	0.9564862889948078	-0.10875182281139835	0.020834038974177498	-0.15243837178691524	-0.1515885417726347	0.3456871275524585
1.454212086388977	0.9559954904290785	-0.10923315771612495	0.021944551497890735	-0.1528458379254163	-0.14781869371994152	0.34507121631158855
1.4574570674983636	0.9554988632281055	-0.10970671022494874	0.023063264430674482	-0.15324090362954848	-0.14405589113362424	0.3444288951258724
1.4607320305735492	0.9549963741478503	-0.11017232654525613	0.024190167116905664	-0.15362342758921135	-0.14030008265673405	0.3437603909213668
1.4640373077758788	0.9544879904724426	-0.1106298502553373	0.025325248152748225	-0.1539932656954996	-0.13655121128317121	0.3430659224054051
1.4673732326218492	0.9539736805354109	-0.11107912181707269	0.0264684942653532	-0.15435027064329995	-0.13280921818819236	0.34234570063026754
1.4707401431768878	0.9534534132776756	-0.11151997896880998	0.027619891348739257	-0.15469429225165265	-0.12907403939940282	0.3415999282587398
1.4741383785921374	0.9529271588323582	-0.11195225621266296	0.028779423215105463	-0.15502517706044633	-0.1253456099656685	0.34082880025477036
1.4775682831562202	0.952394887950601	-0.11237578529379386	0.029947072915888405	-0.15534276870603284	-0.12162385976237601	0.34003250292475146
1.481030201898257	0.9518565727361619	-0.11279039459352838	0.031122821176081044	-0.1556469074599445	-0.11790871860468484	0.33921121486091615
1.4845244837033509	0.9513121862181899	-0.11319590947900124	0.03230664739041575	-0.15593743050077985	-0.11420011311626385	0.3383651061831203
1.4880514794197692	0.9507617027023186	-0.11359215203056064	0.03349852891218829	-0.1562141717178128	-0.11049796904667501	0.3374943389386034
1.4916115445108116	0.9502050974153947	-0.11397894129723972	0.034698441879985664	-0.15647696189388907	-0.10680220876404399	0.33659906640442905
1.495205034854682	0.9496423472215554	-0.11435609278756736	0.03590635972836812	-0.15672562835752038	-0.10311275592601366	0.33567943408877576
1.498832309820215	0.9490734302042072	-0.11472341877749852	0.037122254155478845	-0.15695999520578888	-0.09942953251714991	0.33473557893576883
1.5024937315831344	0.9484983258359995	-0.1150807281910265	0.03834609481714372	-0.1571798832263771	-0.09575245985063863	0.33376762945288696
1.506189664214104	0.9479170151873847	-0.11542782647569592	0.03957784894708378	-0.15738510982757362	-0.09208145974959363	0.33277570591917466
1.509920474603267	0.9473294808485432	-0.11576451566138807	0.04081748159015019	-0.15757548908376856	-0.0884164538756127	0.33175992011221606
1.51368653298964	0.9467357069142003	-0.1160905943661336	0.04206495569758335	-0.1577508317397032	-0.08475736350115134	0.33072037512393
1.5174882102719436	0.9461356794779442	-0.11640585753024131	0.04332023115597105	-0.15791094507363634	-0.0811041123925132	0.3296571660720956
1.5213258793585782	0.945529386492382	-0.1167100965232033	0.044583265158752	-0.15805563297662462	-0.07745662570655928	0.3285703797190491
1.5251999173578774	0.9449168174966457	-0.11700309928402702	0.04585401284265369	-0.15818469602316768	-0.07381482819102068	0.3274600938184381
1.5291107014249445	0.9442979643482063	-0.11728464996969748	0.04713242583745054	-0.1582979313160551	-0.0701786483878819	0.3263263782683183
1.5330586096181615	0.9436728211657984	-0.11755452902883874	0.04841845247097336	-0.15839513255359763	-0.06654801800289417	0.32516929486973556
1.5370440249763462	0.9430413837627522	-0.11781251346047307	0.049712039010339826	-0.15847609013389993	-0.06292286841989995	0.3239888961077703
1.541067329898849	0.9424036506175637	-0.11805837641039543	0.05101312774215154	-0.15854059102089355	-0.0593031361386401	0.32278522677419574
1.5451289103096209	0.9417596222969229	-0.11829188743592604	0.05232165823718524	-0.15858841885060201	-0.05568875922366988	0.3215583227212832
1.5492291523892354	0.9411093020579215	-0.11851281229471665	0.05363756620221992	-0.15861935389213735	-0.05207968050855556	0.32030821181910274
1.5533684426213468	0.940452695926909	-0.11872091296659971	0.054960783411662835	-0.1586331730972728	-0.04847584774522832	0.3190349139436465
1.5575471709510111	0.9397898122860505	-0.11891594781563632	0.056291238626069065	-0.158629650140835	-0.04487721109800989	0.31773843999284507
1.5617657264641094	0.9391206626478537	-0.11909767137696964	0.057628856117616874	-0.15860855543659316	-0.04128372715725311	0.31641879320211935
1.5660245058958326	0.938445260396585	-0.11926583472230777	0.058973558269799484	-0.15856965611886206	-0.0376953519662681	0.3150759664650226
1.5703239015166588	0.9377636228025807	-0.11942018494079015	0.06032526163662058	-0.15851271613112744	-0.034112051615891426	0.3137099461065945
1.574664304728203	0.9370757705454372	-0.11956046536217205	0.061683878004996785	-0.1584374963107152	-0.0305337993012508	0.31232071078517964
1.5790461084502587	0.9363817274307104	-0.11968641567208296	0.06304931505073584	-0.15834375441425527	-0.026960573565708655	0.31090823073115925
1.5834697070430717	0.9356815204992763	-0.1197977719206809	0.0644214762097502	-0.158231245154371	-0.023392358657535167	0.30947246775556103
1.5879354938780696	0.9349751805101263	-0.11989426648880741	0.06580025982333937	-0.1580997203144086	-0.019829146754626464	0.30801337603150347
1.5924438629152209	0.9342627417898193	-0.11997562817379515	0.067185559530907	-0.15794892878156158	-0.016270936925085248	0.3065309015853736
1.5969952070049656	0.9335442426013322	-0.12004158220254715	0.06857726364781506	-0.15777861667313073	-0.012717736721231958	0.3050249828553052
1.6015899183686544	0.9328197251691072	-0.12009185030356187	0.06997525521786516	-0.15758852741075907	-0.009169562022194275	0.3034955505434086
1.6062283898221255	0.9320892355886747	-0.12012615077576651	0.07137941228412108	-0.15737840175005624	-0.005626436345729098	0.30194252721294773
1.6109110133876627	0.9313528241494264	-0.1201441985289525	0.07278960736193904	-0.15714797791729	-0.0020883921921849838	0.30036582775428294
1.6156381765586305	0.9306105460249884	-0.12014570516030715	0.07420570622177737	-0.15689699191012788	0.0014445259272488882	0.29876536066484205
1.6204102682860893	0.9298624604357526	-0.12013037906500836	0.0756275695954175	-0.1566251773146011	0.004972265781954623	0.29714102605272913
1.6252311173226	0.9291080932338732	-0.12009789626213113	0.07705606905701427	-0.15633204972236214	0.008497267459423507	0.2954915361714191
1.6301014783477359	0.9283474587001016	-0.1200479181949178	0.07849114422832847	-0.1560172745797971	0.012019641337882993	0.2938166314951162
1.6350217657260797	0.9275806296383814	-0.11998010352102521	0.07993262649986163	-0.15568053403075524	0.01553923588630412	0.29211616073258145
1.6399923958774463	0.9268076837893073	-0.11989410766316093	0.0813803411728468	-0.1553215081342677	0.019055891674316032	0.2903899645263591
1.6450137777168865	0.9260287054436684	-0.11978958307510092	0.08283410454999554	-0.15493987567095932	0.022569434238467155	0.2886378787304084
1.650086312643777	0.9252437855591035	-0.11966617946527337	0.08429372386392216	-0.15453531438940507	0.026079673951894155	0.28685973443191176
1.6552103958750284	0.9244530216682266	-0.11952354398581094	0.08575899758899097	-0.15410750114012375	0.029586406792157446	0.2850553575025773
1.660386415210666	0.9236565181833998	-0.11936132148373892	0.0872297150114893	-0.15365611221083286	0.03308941330415559	0.28322456905222193
1.6656147478078565	0.9228543870019003	-0.11917915485641195	0.08870565525288396	-0.15318082387650633	0.03658845627859506	0.2813671866085423
1.6708957645003601	0.9220467469476525	-0.11897668517773842	0.09018658843857762	-0.15268131229553902	0.040083283524952724	0.27948302263459096
1.6762298250205765	0.9212337246077276	-0.11875355213591407	0.09167227429351199	-0.15215725422342288	0.04357362451662719	0.277571886279647
1.6816172761835817	0.920415454702424	-0.11850939443771615	0.09316246160963969	-0.15160832752653403	0.0470591891396084	0.27563358411266514
1.6870584549397227	0.919592079710217	-0.11824385001052415	0.09465688906907387	-0.15103421121470872	0.05053966960184207	0.2736679191168334
1.6925536827677352	0.918763750801927	-0.1179565566142866	0.09615528368091002	-0.1504345863698585	0.05401473674949237	0.27167469281266254
1.6981032671992646	0.9179306276820206	-0.11764715216649005	0.09765736121063257	-0.14980913638082877	0.05748404104601674	0.26965370483686774
1.703707502887958	0.9170928784979402	-0.11731527506906712	0.09916282647294927	-0.14915754720033272	0.060947213191105694	0.26760475268418227
1.7093666651106336	0.916250680871959	-0.11696056500660523	0.10067137160536706	-0.14847950850060126	0.06440386008586355	0.2655276342334582
1.7150810108715941	0.9154042217766936	-0.11658266336941889	0.10218267642996148	-0.14777471401667985	0.06785356562724187	0.2634221475334649
1.7208507770746782	0.9145536978384619	-0.11618121386847431	0.10369640804104292	-0.14704286224330265	0.0712958897040799	0.2612880916772802
1.7266761780180717	0.9136993157233755	-0.11575586324428025	0.10521222024699464	-0.14628365725927048	0.07473036686317261	0.2591252679563155
1.732557407568464	0.9128412918217261	-0.115306261666967	0.10672975425428813	-0.14549680896893874	0.07815650778095319	0.25693347930121857
1.7384946299063568	0.9119798535861557	-0.11483206402905638	0.10824863641974487	-0.14468203488529982	0.08157379409752047	0.2547125340013964
1.7444879832125386	0.9111152389517803	-0.11433293033280931	0.10976847940250632	-0.14383906025911852	0.08498168094460272	0.25246224464842
1.7505375768737121	0.9102476966881025	-0.11380852657874935	0.11128888165614352	-0.14296761907335398	0.08837959569595347	0.25018242951043385
1.7566434861196223	0.909377487087912	-0.11325852595044371	0.11280942633347357	-0.14206745547358374	0.09176693541455476	0.24787291491893265
1.7628057482375215	0.9085048823893013	-0.11268260996079099	0.11432968066615239	-0.1411383250608361	0.09514306537881773	0.2455335371166597
1.7690243680494815	0.907630165860395	-0.11208046876380548	0.11584919766543803	-0.14017999481007135	0.09850732274418351	0.24316414061825228
1.7752993053705552	0.9067536334055716	-0.11145180319187144	0.1173675134227639	-0.13919224573767944	0.1018590104186157	0.24076458344591706
1.7816304772856193	0.9058755930305178	-0.11079632548585468	0.11888414813990505	-0.13817487340218146	0.1051973992224035	0.23833473678998732
1.7880177518651135	0.9049963654725903	-0.11011376090605977	0.12039860512720396	-0.13712768976541823	0.10852172553543796	0.23587448797248847
1.7944609456190574	0.904116284259656	-0.10940384904653254	0.12191037078853885	-0.13605052453152558	0.11183119112028445	0.23338374203416842
1.800959822925537	0.9032356954601023	-0.10866634496640871	0.12341891512427408	-0.1349432261792163	0.11512496405742233	0.23086242259439024
1.8075140851136495	0.9023549587862959	-0.10790102154949106	0.12492368990614802	-0.13380566479889322	0.11840217458384593	0.22831047677012684
1.8141233737500113	0.9014744467101299	-0.10710767033970608	0.12642413025326754	-0.13263773258380485	0.12166191835603554	0.22572787464528443
1.8207872621827612	0.900594545112939	-0.1062861037650829	0.12791965356779067	-0.13143934636471954	0.12490325393232453	0.22311461334418514
1.8275052564207557	0.8997156526261516	-0.1054361563137754	0.12940966069279883	-0.1302104485537	0.12812520507548317	0.220470717513683
1.8342767849339594	0.8988381813718576	-0.10455768712814584	0.13089353467715453	-0.12895101011881954	0.1313267578528862	0.2177962441985766
1.841101197827359	0.8979625563928256	-0.1036505815104993	0.132370641755816	-0.12766103192599593	0.13450686252753286	0.21509128409724482
1.84797776453711	0.8970892152231094	-0.10271475261978034	0.13384033206836393	-0.12634054634338215	0.13766443485215552	0.21235596342794158
1.854905670029103	0.896218607587413	-0.10175014339102714	0.13530194014064414	-0.12498961914015097	0.14079835683242384	0.2095904464264257
1.861884010625492	0.8953511950744724	-0.10075672854386526	0.13675478539284264	-0.12360835148215359	0.14390747753277175	0.20679493803592144
1.8689117933308548	0.8944874503057327	-0.09973451611357617	0.13819817347308735	-0.12219688124388234	0.14699061563234408	0.20396968523143932
1.8759879334828302	0.8936278562575791	-0.09868354920044503	0.1396313973079067	-0.12075538462303656	0.150046561350374	0.201114979032373
1.8831112542331436	0.8927729053020778	-0.09760390743201505	0.14105373859803597	-0.1192840773586798	0.15307407930273947	0.19823115579483921
1.8902804860916886	0.8919230981931846	-0.09649570837029704	0.14246446937756602	-0.11778321588547305	0.15607191147194793	0.19531859848120378
1.8974942698442356	0.8910789426151424	-0.0953591083317229	0.14386285427118525	-0.11625309771306164	0.15903878163996604	0.1923777365501944
1.904751159882897	0.8902409516706293	-0.09419430302571007	0.14524815281750517	-0.11469406160388801	0.1619733999356133	0.18940904564327654
1.9120496206122926	0.8894096431464997	-0.09300152921107671	0.14661962047883584	-0.11310648914732428	0.16487446458556343	0.18641305007581715
1.9193880377120267	0.8885855370542282	-0.09178106385420376	0.14797651247465807	-0.11149080303397682	0.16774066963530357	0.18339031920989285
1.9267647278586422	0.8877691534169546	-0.09053322328495425	0.14931808716476894	-0.10984746542992606	0.17057071168555732	0.18034146434625772
1.934177934143991	0.8869610116743953	-0.0892583645981081	0.1506436067445556	-0.108176979378236	0.17336329095096853	0.17726714144856215
1.9416258461069773	0.8861616273994242	-0.0879568827267586	0.15195234233356428	-0.10647988456898272	0.176117121587426	0.17416804361506363
1.9491066013759515	0.8853715111276617	-0.08662921040376785	0.1532435755640731	-0.10475675700680216	0.17883093463406136	0.17104490103715583
1.9566183020237307	0.8845911656782671	-0.08527581536178164	0.15451660262026154	-0.1030082051587821	0.18150348612247652	0.16789847473241376
1.964159018909763	0.8838210848570166	-0.08389719942172269	0.15577073599633354	-0.1012348686562143	0.18413356039941847	0.16472955515724017
1.9717268090987132	0.8830617509060736	-0.08249389501606594	0.1570053082852318	-0.09943741377272206	0.18671997773112683	0.1615389552182881
1.9793197246310643	0.8823136329916795	-0.08106646302924046	0.15821967426076952	-0.09761653070914239	0.18926159834404016	0.15832750676062596
1.9869358289671282	0.8815771850649963	-0.0796154889929058	0.15941321397117622	-0.09577292886863714	0.19175732860999803	0.1550960536793659
1.9945731990402882	0.8808528452735866	-0.07814158179862685	0.16058533331436461	-0.09390733542799404	0.19420612199287438	0.1518454509900971
2.0022299467576268	0.8801410336279843	-0.07664536853436175	0.16173546744447237	-0.0920204890629865	0.19660698595124806	0.14857655552487503
2.009904222356159	0.8794421515719172	-0.07512749260736515	0.16286308109934694	-0.09011313792938838	0.19895898243926158	0.1452902242006569
2.017594227887139	0.8787565807275058	-0.07358860977977728	0.16396767027490727	-0.08818603506798177	0.20126123126196163	0.14198730786815852
2.025298223912667	0.8780846824133303	-0.07202938540560487	0.1650487626645493	-0.08623993538761839	0.20351291089235407	0.1386686479518919
2.033014535935452	0.8774267972972529	-0.07045049164898662	0.16610591790063203	-0.08427559266767208	0.20571325891829706	0.13533507312564969
2.0407415625451533	0.8767832450187116	-0.06885260428530225	0.16713872786488576	-0.08229375608144966	0.20786157267239827	0.1319873951700097
2.0484777802870857	0.8761543242067069	-0.06723640011817085	0.16814681638416554	-0.08029516752157166	0.20995720862001227	0.1286264061754074
2.056221747253515	0.8755403126921341	-0.06560255464679822	0.16912983863852818	-0.0782805592561721	0.21199958118593978	0.12525287625161755
2.063972104361908	0.8749414679752967	-0.06395174023109368	0.170087480185902	-0.07625065221001033	0.21398816081907354	0.12186755221228529
2.0717275792169567	0.8743580275515224	-0.062284623735053904	0.17101945623917578	-0.07420615360768747	0.21592247261271671	0.11847115511057157
2.0794869825167073	0.8737902098550097	-0.060601865804817134	0.17192550998021872	-0.07214775662319364	0.21780209295340094	0.11506438102344223
2.0872492129840743	0.8732382145921015	-0.0589041183732472	0.17280541187425483	-0.0700761378454839	0.2196266482708224	0.11164789810371023
2.095013251979282	0.8727022238667445	-0.05719202445529214	0.17365895774314236	-0.06799195753844692	0.2213958112333604	0.10822234816271824
2.102778163986944	0.8721824028790172	-0.05546621675236675	0.17448596754321605	-0.06589585842450985	0.22310929842332008	0.10478834569392453
2.110543095427419	0.8716789007618011	-0.053727316689873766	0.17528628394348017	-0.06378846498217765	0.22476686761163658	0.10134647764707827
2.1183072671636336	0.8711918518145317	-0.051975934956345386	0.17605977029287095	-0.0616703845402619	0.2263683137785437	0.09789730602628391
2.1260699753509833	0.8707213761659411	-0.05021267027373986	0.1768063095140665	-0.05954220620076855	0.2279134670617223	0.09444136682780384
2.1338305852982464	0.870267580867569	-0.04843810982125869	0.17752580232911236	-0.057404501740915756	0.2294021893255762	0.0909791721095109
2.1415885317942713	0.8698305605681863	-0.04665282827874032	0.1782181661650702	-0.05525782482382799	0.2308343721406735	0.08751120921773763
2.1493433123864576	0.86941039858173	-0.04485738855883784	0.17888333344866347	-0.05310271222155462	0.23220993349898417	0.08403794318994276
2.157094482450613	0.8690071677904654	-0.04305234222970073	0.17952125017464315	-0.05093968463437944	0.23352881509439666	0.0805598184059185
2.1648416559823143	0.8686209312165826	-0.041238228682033105	0.18013187500875985	-0.04876924598246728	0.2347909807050251	0.07707725770701555
2.1725844948989996	0.8682517431494571	-0.03941557704842681	0.18071517752044122	-0.046591885971941964	0.23599641277130928	0.07359066670804978
2.1803227131566416	0.867899649483928	-0.03758490473076728	0.18127113767049982	-0.04440807857853003	0.23714511156230092	0.07010043148875528
2.18805606831448	0.867564688649703	-0.03574671892968677	0.18179974437028046	-0.042218284103010234	0.2382370924152573	0.06660692195937579
2.1957843596002116	0.8672468921761518	-0.033901516713410094	0.18230099462220423	-0.040022949459227436	0.23927238416884428	0.0631104923364083
2.2035074247270647	0.8669462852839469	-0.03204978543317669	0.1827748926216705	-0.03782250885891247	0.2402510275075475	0.05961148220835419
2.2112251357516346	0.8666628874731312	-0.03019200342144522	0.18322144886771202	-0.03561738481528488	0.24117307331487106	0.05611021806513919
2.2189373970642747	0.8663967129885735	-0.02832864022667518	0.18364067946917265	-0.03340798858006072	0.2420385814205693	0.05260701388830439
2.226644144781009	0.866147771217757	-0.026460156545301372	0.18403260555875217	-0.031194720209475578	0.24284761956041884	0.04910217112465251
2.234345333073682	0.8659160674611349	-0.024587007364462347	0.18439725212147196	-0.028977972418636037	0.24360026111705868	0.04559598462611869
2.2420409523203957	0.8657016026706434	-0.022709637413952065	0.18473464844761114	-0.02675812531764784	0.2442965862036424	0.04208873413240185
2.249731006784991	0.8655043744239364	-0.020828486475492625	0.18504482664022268	-0.024535552808321297	0.24493667872141855	0.038580694186895186
2.257415520413526	0.8653243769744512	-0.01894398789647289	0.18532782157669903	-0.022310620923691724	0.24552062640830422	0.03507213127891184
2.2650945367081787	0.8651616014978573	-0.01705656855336788	0.18558367055984906	-0.020083687879540277	0.24604852023603238	0.03156330368803138
2.2727681130398403	0.8650160364360776	-0.015166650202223965	0.185812412814223	-0.017855105755145116	0.2465204534777298	0.028054463882749275
2.280436322490765	0.8648876676472853	-0.013274648999562924	0.18601408928579408	-0.015625220007572403	0.24693652139127387	0.02454585749248818
2.288099243017004	0.8647764787498265	-0.011380978166026873	0.1861887421350245	-0.013394372684567474	0.24729682026001534	0.021037728091220006
2.295756966370576	0.8646824510997484	-0.009486045789827055	0.1863364148034776	-0.01116289990350736	0.2476014476068427	0.017530312950619686
2.3034095957073304	0.8646055639879124	-0.0075902554246589085	0.18645715173311464	-0.008931132622249757	0.24785050168190473	0.01402384397285002
2.311057234483342	0.8645457948624522	-0.005694008862266049	0.18655099804354655	-0.006699399963787465	0.24804408085404547	0.010518552626809062
2.3186999954258765	0.8645031193117603	-0.0037977039411528036	0.18661799958288416	-0.00446802669357002	0.24818228376342313	0.007014665693274267
2.3263379923948784	0.8644775112047005	-0.0019017365984583573	0.18665820272915953	-0.00223733568976376	0.24826520895027174	0.0035124088539077395
2.333971338996745	0.8644689427206413	-0.000006501254084493799	0.1866716543621984	-0.0000076484478806595	0.2482929548260716	0.000012007190871931618
2.3339975228004506	0.8644689426205086	-8.816712584894335e-14	0.18667165451939538	-5.582239602882526e-13	0.24829295515031183	2.948074591521341e-13
