# Supplementary material for: Multi-orbit lunar GNSS constellation design with distant retrograde orbit and Halo orbit combination
Source: Sci Rep. 2023 Jun 22;13:10158. doi: 10.1038/s41598-023-37348-x (PMC10287729; doi:10.1038/s41598-023-37348-x)
Supplement: Supplementary file 1 — Supplementary Information. [file 41598_2023_37348_MOESM1_ESM.zip › supplement materials of the manuscript/Figure 5/L1 North Family Halo orbit/10.667.csv]

Time (TU)	X (LU)	Y (LU)	Z (LU)	VX (LU/TU)	VY (LU/TU)	VZ (LU/TU)
0	0.8605297935321036	0	0.18440616727845932	-2.2087026644104528e-14	0.25332879691862287	3.3788199786995915e-14
0.0037606457440406875	0.8605318428652903	0.0009526714189452316	0.1844029440189215	0.0010898801315693616	0.2533220616192627	-0.0017142023558860966
0.011381630141481495	0.8605485644351258	0.002883060613816724	0.18437664341668972	0.003298357974188027	0.25326710390579515	-0.005187901585938408
0.019006866485777905	0.860582138410181	0.004813896602275419	0.18432383449033668	0.0055075401511360655	0.2531567535124464	-0.008663091124968905
0.0266365359585365	0.8606325889929698	0.006744801574499522	0.1842444752705602	0.007717124186011233	0.2529909208978241	-0.012139552766205913
0.03427076767017766	0.8606999387627957	0.008675383057197669	0.18413852436221304	0.00992679110590788	0.2527695167683366	-0.015617043886029029
0.041909684894135525	0.8607842086449788	0.010605245586398271	0.18400594097472966	0.012136218737337497	0.2524924521118612	-0.019095318638706615
0.04955340883602261	0.8608854178825045	0.01253399162314928	0.18384668494623188	0.014345082695026245	0.2521596382096211	-0.022574129795655727
0.05720205254777291	0.8610035838932715	0.014461219983784392	0.1836607169451606	0.01655305452329424	0.2517709870103414	-0.026053226101218803
0.06485572660778419	0.861138722266269	0.01638652724487202	0.18344799845086274	0.01875980324174307	0.25132641103361103	-0.029532354988180194
0.0725145307979315	0.8612908465382665	0.018309505625139992	0.18320849207722234	0.02096499285244065	0.25082582398116166	-0.03301125892813694
0.08017855199090833	0.8614599680032101	0.020229742450998844	0.18294216184269435	0.023168281655007675	0.2502691412270652	-0.03648967462046307
0.087847869007267	0.8616460956696814	0.022146821378345744	0.18264897320505216	0.025369323573180027	0.24965627980686503	-0.03996733535191229
0.09552254793655937	0.861849236018883	0.024060321230762433	0.18232889340815223	0.02756776674408713	0.2489871590493984	-0.04344396903230844
0.10320263821526375	0.8620693927227835	0.02596981505201299	0.18198189188978234	0.02976325234528543	0.24826170132681286	-0.046919296590984316
0.11088817179738245	0.8623065664090903	0.02787486995225627	0.1816079406142473	0.03195541432623332	0.24747983263762363	-0.05039303178972382
0.11857915865144274	0.8625607542898494	0.02977504606557167	0.18120701461871783	0.034143878109950516	0.24664148362697041	-0.05386487938996693
0.12627559507388908	0.8628319501968237	0.031669898695095844	0.18077909191691893	0.03632826295901552	0.24574658925317208	-0.05733453911931907
0.13397744506814474	0.8631201436891318	0.03355897383491539	0.18032415486560438	0.038508176703566425	0.2447950915031877	-0.06080169749985144
0.14168465461884083	0.8634253202565518	0.03544181183449053	0.17984218980224806	0.04068321984236035	0.24378693848303012	-0.06426603453463832
0.1493971384118468	0.8637474605299166	0.03731794431010128	0.17933318824966218	0.042852981849548714	0.24272208677515186	-0.0677272179915063
0.1571147764468091	0.8640865397656735	0.03918689354971648	0.17879714768951638	0.04501704033832971	0.2416005028849891	-0.07118490218357527
0.16483741956526055	0.8644425277099119	0.04104817411054192	0.17823407173724917	0.04717496275351339	0.2404221634254146	-0.07463873076371123
0.17256488170273485	0.8648153878824161	0.042901291228169165	0.1776439712353386	0.04932630436467512	0.23918705721310213	-0.07808833358495956
0.18029693605846994	0.8652050769661392	0.04474574024094259	0.1770268651833663	0.05147060741526059	0.2378951870149004	-0.08153332535661273
0.18803331717715518	0.8656115444692837	0.04658100747343566	0.17638278123991863	0.05360740195407974	0.23654657038939508	-0.08497330696162277
0.19577371108090608	0.8660347317537669	0.04840656832522117	0.17571175723243249	0.055736203402067495	0.23514124263075084	-0.08840786148076611
0.20351775820724285	0.8664745716852953	0.05022188846945786	0.1750138416880534	0.05785651371949543	0.23367925765597106	-0.09183655595159425
0.21126504637534374	0.8669309877308943	0.052026422748562826	0.17428909524670677	0.05996781987507769	0.23216069073331672	-0.09525893872635081
0.2190151094331202	0.8674038933289921	0.053819615482376564	0.17353759165005905	0.062069593942730074	0.2305856403177233	-0.09867453938878491
0.22676742716436182	0.8678931913338986	0.0556009011197793	0.17275941862042982	0.0641612935882061	0.22895422965127213	-0.10208286924898971
0.23452141575707347	0.8683987728455855	0.05736970278854478	0.17195467972724793	0.06624236007082684	0.22726661043153443	-0.1054834177196331
0.24227642948789682	0.8689205167000331	0.059125433516398096	0.1711234952155675	0.06831221935737493	0.22552296430418092	-0.10887565367064107
0.2500317587232594	0.8694582887366565	0.06086749665926121	0.17026600320102112	0.07037028229404464	0.22372350512443864	-0.11225902518303145
0.2577866249930012	0.8700119408456192	0.06259528574949802	0.16938236123014602	0.07241594407499122	0.22186848198886422	-0.11563295805814611
0.2655401816840861	0.8705813103915316	0.06430818568493173	0.16847274725647532	0.07444858527740328	0.21995818104716286	-0.11899685680974771
0.2732915090455068	0.8711662192309231	0.06600557272081362	0.1675373612819773	0.07646757146518011	0.21799292871920325	-0.12235010320483475
0.2810396170184211	0.8717664733053611	0.0676868162619433	0.16657642609731782	0.07847225491515117	0.21597309303077225	-0.12569205822190038
0.28878344148436746	0.8723818617629882	0.06935127926411408	0.16559018879496037	0.08046197468297189	0.21389908658645362	-0.1290220611688826
0.2965218447005678	0.8730121564059088	0.07099831961885356	0.16457892178223518	0.08243605782844887	0.21177136850955153	-0.1323394306277775
0.30425361749028357	0.8736571113183442	0.07262729195045858	0.1635429235251306	0.08439382113426216	0.20959044583505765	-0.13564346614748268
0.31197748260675906	0.8743164626506309	0.07423754967507087	0.162482519061952	0.08633457314736481	0.20735687443963788	-0.1389334504174609
0.31969209066496845	0.8749899278160876	0.07582844553390451	0.16139806148308872	0.08825761438698662	0.2050712620322571	-0.14220864825929316
0.32739602834808684	0.8756772057786794	0.07739933471180702	0.1602899316795388	0.09016224067416696	0.20273426752797688	-0.14546831083083064
0.33508782418879995	0.8763779772434184	0.07894957739313169	0.15915853826495	0.09204774581619476	0.20034660081386688	-0.14871167872901087
0.34276594744869093	0.8770919042954397	0.08047853989931744	0.15800431840775725	0.09391342259012087	0.19790902446796882	-0.15193798213254056
0.35042881713098645	0.8778186310285951	0.08198559784909579	0.15682773708653697	0.09575856620831515	0.19542235218706983	-0.15514644517224052
0.3580748097394023	0.8785577841832585	0.08347013896388165	0.15562928634396342	0.0975824774015151	0.19288744724300552	-0.1583362896777197
0.3657022628100809	0.8793089734788871	0.08493156496380405	0.1544094850500849	0.09938446443009419	0.19030522205150405	-0.16150673707520535
0.37330948868883407	0.880071793049771	0.08636929533839059	0.15316887688778727	0.10116384745220727	0.18767663401464785	-0.16465701446033368
0.38089477596677024	0.8808458217839853	0.08778276861600151	0.1519080301268967	0.10291995986875653	0.1850026851825105	-0.16778635543063614
0.38845640261460207	0.8816306249251428	0.08917144573412268	0.15062753535299148	0.10465215232012025	0.18228441761730868	-0.17089400567067167
0.39599264383978755	0.882425755270411	0.09053481223390838	0.14932800385243408	0.10635979530127485	0.17952291017527897	-0.17397922622247344
0.4035017824817865	0.883230754739905	0.09187238075046268	0.1480100653895834	0.1080422822167578	0.17671927402520132	-0.17704129767821855
0.4109821138174811	0.8840451554504998	0.09318369232726187	0.14667436679024384	0.1096990310311603	0.17387464990619236	-0.18007952197061797
0.41843195710804204	0.8848684815966462	0.09446831876671659	0.14532156919746067	0.11132948729047272	0.17099020258469	-0.18309322680229978
0.4258496660403337	0.8857002513240394	0.0957258645560032	0.14395234532216764	0.11293312669651769	0.16806711531037516	-0.18608176948246735
0.4332336311101331	0.8865399777801217	0.09695596723409723	0.1425673780331445	0.11450945576997619	0.16510658714268048	-0.1890445373996179
0.44058228994842846	0.8873871711038193	0.09815829895567107	0.1411673573868665	0.11605801409875904	0.16210982696043275	-0.19198095160547124
0.4478941352926683	0.8882413402254181	0.09933256744445695	0.1397529779450734	0.1175783758865682	0.1590780480831541	-0.1948904693307134
0.4551677127240197	0.8891019935062757	0.10047851515138584	0.13832493799296477	0.11907014923566431	0.1560124669693276	-0.19777258234649933
0.46240163299083825	0.8899686410989329	0.10159592063119166	0.13688393588886216	0.12053297834846394	0.15291429576868026	-0.20062682106696
0.4695945732529889	0.8908407960436127	0.10268459797739617	0.13543066847846164	0.12196654327376688	0.1497847392889817	-0.20345275416246653
0.47674527796399363	0.8917179753053871	0.10374439612649375	0.13396582958883047	0.12337055950768921	0.1466249921353587	-0.2062499880004708
0.48385256513174496	0.8925997014625179	0.10477519886485516	0.13249010741121495	0.12474477855876874	0.14343623344447012	-0.20901816815279392
0.4909153208967494	0.8934855029435655	0.10577692302727561	0.13100418428396524	0.12608898614234185	0.14021962678635233	-0.21175697630720228
0.4979325061062209	0.8943749157174005	0.1067495183951383	0.1295087340237825	0.12740300265066618	0.13697631476267327	-0.2144661318471948
0.504903155512919	0.8952674840535199	0.10769296643567773	0.12800442078412858	0.12868668210572667	0.1337074168815119	-0.21714539053087842
0.5118263741428922	0.896162760873354	0.10860727864449925	0.12649189858363655	0.1299399105699444	0.1304140288788974	-0.21979454209491545
0.5187013349632308	0.8970603082099142	0.10949249508563308	0.12497181063771405	0.13116260480856537	0.12709722161115275	-0.22241340839054533
0.5255272841767508	0.8979596986257203	0.11034868388646497	0.12344478704437396	0.1323547122735898	0.12375803633718459	-0.22500184443246235
0.5323035337749829	0.8988605149324648	0.11117593905966072	0.12191144532165675	0.13351620878088	0.12039748619788726	-0.22755973459953271
0.5390294570573416	0.8997623502227705	0.111974378792116	0.1203723904115127	0.13464709678683942	0.11701655654166118	-0.23008699003191216
0.5457044934385107	0.9006648090995905	0.11274414485441679	0.11882821262324975	0.13574740523411177	0.11361620071064682	-0.23258354954975627
0.5523281432845599	0.9015675075404671	0.11348540079034775	0.11727948788029957	0.13681718767500667	0.11019734085165149	-0.23504937682904298
0.5588999586482032	0.9024700721302127	0.11419832975345919	0.11572677904919618	0.13785651982517716	0.10676087112935617	-0.23748445612699293
0.5654195524461292	0.9033721417667782	0.1148831344227505	0.11417063300854485	0.1388655001002436	0.10330765151596052	-0.23988879490238377
0.571886584053929	0.9042733660957354	0.11554003435906303	0.1126115833263612	0.13984424641144147	0.0998385139668242	-0.24226241771831428
0.5783007647511215	0.9051734066260619	0.11616926556099448	0.11105014831442324	0.14079289613543475	0.09635425835542367	-0.2446053675439732
0.584661850968558	0.9060719361226218	0.1167710787645481	0.10948683204195439	0.14171160421088388	0.09285565495835808	-0.24691770259046325
0.5909696441905	0.9069686388845767	0.11734573847051752	0.10792212380870023	0.1426005422832324	0.08934344350541557	-0.24919949563436447
0.5972239897763216	0.9078632108445613	0.11789352187482496	0.10635649791287512	0.1434598976885191	0.08581833286123457	-0.25145083296945014
0.6034247661183111	0.908755358244168	0.11841471702348813	0.10479041590779457	0.14428987117052547	0.08228100631291069	-0.2536718099331013
0.6095718936376684	0.9096447991130848	0.11890962275642264	0.10322432394582608	0.14509067736575515	0.07873211579143252	-0.25586253361634426
0.6156653232179221	0.9105312617730474	0.119378546912194	0.1016586553267553	0.1458625425163163	0.07517228781334569	-0.25802311821929025
0.6217050424712576	0.9114144858834954	0.11982180605553669	0.10009382857387497	0.14660570458471778	0.07160211930179453	-0.26015368682095885
0.6276910707709622	0.9122942218433158	0.12023972430676025	0.09853024839085597	0.14732041190279183	0.06802217990744039	-0.26225436916283584
0.6336234536315208	0.9131702300574251	0.1206326322364022	0.09696830686890659	0.14800692184686967	0.06443301493245605	-0.2643252992731659
0.6395022609462455	0.9140422807389411	0.12100086611742618	0.09540838374884669	0.1486655000558706	0.060835146113915745	-0.2663666145027606
0.6453275939493557	0.9149101549942112	0.12134476771754887	0.09385084437382309	0.14929642061263804	0.05722906704766807	-0.2683784575987352
0.651099574097154	0.9157736432107583	0.12166468297442844	0.09229604245736638	0.14989996420796944	0.05361524969713149	-0.2703609725186861
0.6568183481163405	0.9166325458250485	0.12196096172341885	0.09074431859180497	0.15047641814956988	0.04999414107232455	-0.2723143058892508
0.662484081319561	0.9174866723253113	0.12223395677563467	0.08919600192344185	0.15102607513800453	0.046366167241054704	-0.27423860444449694
0.6680969600331456	0.918335841602947	0.12248402353500791	0.08765140939701778	0.15154923302410805	0.04273173168470532	-0.2761340156204934
0.6736571902119722	0.9191798817230215	0.12271151941789818	0.08611084603931363	0.1520461941757502	0.03909121604995404	-0.2780006868553336
0.6791649942580037	0.9200186294077798	0.12291680324382039	0.08457460576792167	0.15251726472457897	0.035444982144664135	-0.27983876431691446
0.6846206115577934	0.9208519300722472	0.1231002348187828	0.08304297119355734	0.15296275418186672	0.03179337155798402	-0.28164839290748356
0.6900242963167618	0.921679637439769	0.12326217443571255	0.08151621418772662	0.1533829748364452	0.028136707083544765	-0.2834297153815486
0.6953763184116637	0.922501613609803	0.12340298250121087	0.07999459561745266	0.15377824142003055	0.024475292149097334	-0.28518287248356916
0.7006769597146744	0.9233177284238703	0.1235230190543205	0.07847836637438291	0.15414887044481204	0.02080941334264435	-0.2869080016127937
0.7059265174207349	0.9241278599000601	0.12362264349114639	0.07696776642437456	0.15449518007635105	0.01713933816659785	-0.2886052377979291
0.7111252990674861	0.9249318933836156	0.1237022141092911	0.07546302623777212	0.15481748942941637	0.013465318528415312	-0.29027471197566784
0.716273623528502	0.9257297216099393	0.12376208782537575	0.07396436652893142	0.15511611831773792	0.009787590152381946	-0.2919165512378083
0.7213718190944258	0.9265212443134827	0.12380261985773894	0.07247199884267012	0.15539138682967638	0.006106374044494373	-0.293530878151286
0.7264202252112737	0.9273063683995292	0.12382416346512495	0.07098612508180786	0.1556436151265947	0.002421875347093126	-0.29511781125401004
0.731419191808904	0.9280850077401538	0.12382706965462742	0.0695069377346656	0.1558731230944734	-0.0012657161171139033	-0.2966774647809562
0.7363690761230384	0.9288570825751203	0.12381168692136428	0.06803462085814854	0.15608022991293402	-0.0049562234085937604	-0.2982099476288425
0.7412736033432186	0.9296230445559346	0.12377833196326782	0.06656834289915338	0.15626537377450517	-0.00865202822009163	-0.2997163914033975
0.7461337430116234	0.930382921473988	0.12372730294558461	0.0651080762952947	0.15642884904569704	-0.012353518042755925	-0.30119705014439185
0.7509498300455469	0.9311366465580041	0.12365889626574834	0.06365397657225333	0.15657092073678128	-0.01606061713192465	-0.30265197208964234
0.7557221994557775	0.9318841573119759	0.12357340568824071	0.06220619413828648	0.15669185227249258	-0.0197732568570422	-0.3040811969450372
0.7604511879411683	0.9326253956684196	0.12347112224909237	0.06076487389632224	0.1567919054473579	-0.023491376598381138	-0.30548475635754846
0.7651371356074333	0.933360308162744	0.1233523341247989	0.05933015480277218	0.15687134034527137	-0.02721492482880394	-0.3068626744023736
0.7697803881919837	0.9340888461880493	0.1232173264502627	0.05790216925508671	0.15693041522278736	-0.030943860699195504	-0.3082149681898608
0.7743812926264401	0.9348109652045904	0.12306638132077997	0.0564810445232116	0.15696938629467172	-0.034678150312314936	-0.3095416465223953
0.7789401984763217	0.93552662487069	0.12289977767034568	0.05506690238903504	0.15698850764610126	-0.03841776762489128	-0.31084271029677907
0.7834574580555649	0.9362357889662969	0.12271779117623782	0.05365985918698163	0.15698803111254012	-0.04216269432838117	-0.31211815250959385
0.7879334247801014	0.9369384250404078	0.12252069424437886	0.05226002639471323	0.15696820616955556	-0.045912918261902504	-0.3133679577710722
0.7923684597524747	0.9376345053508612	0.12230875562533525	0.05086750864572895	0.15692927977660615	-0.049668438753136965	-0.3145921041084688
0.7967629202168292	0.9383240049586211	0.12208224085275034	0.04948240741841508	0.15687149632746375	-0.05342925672705462	-0.31579055972417036
0.801117161953254	0.9390069020119524	0.1218414121471015	0.048104820389283216	0.15679509762974747	-0.05719537631723055	-0.31696328371309085
0.8054315453384796	0.9396831786059855	0.12158652804425625	0.04673483960023483	0.15670032273530285	-0.060966809832555834	-0.3181102277042014
0.8097064285526289	0.9403528196269648	0.12131784372109593	0.0453725536862139	0.15658740797894632	-0.06474357165184741	-0.3192313340256842
0.8139421726941484	0.9410158134648628	0.121035610660875	0.044018046333164876	0.15645658680531563	-0.06852568243451852	-0.3203265370730674
0.8181391360737297	0.9416721510317905	0.12074007698687265	0.042671398178585944	0.15630808986700184	-0.07231316381049326	-0.3213957618273788
0.8222976803861757	0.942321826641147	0.12043148702342227	0.04133268491750931	0.15614214477727897	-0.07610604364005968	-0.3224389254605223
0.8264181650901699	0.9429648370428143	0.12011008166038849	0.040001979182489024	0.15595897624748986	-0.07990435070974221	-0.32345593590793387
0.8305009509564583	0.9436011818934759	0.1197760980797027	0.03867934948225346	0.15575880590847335	-0.0837081176927648	-0.3244466927824932
0.8345463964259043	0.9442308631057088	0.1194297700316864	0.03736486145733109	0.1555418524380308	-0.08751737751822755	-0.32541108650143463
0.8385548610570439	0.9448538853040911	0.11907132754847255	0.03605857684173039	0.15530833136086405	-0.09133216630979427	-0.32634899915071064
0.8425267016619927	0.9454702551441646	0.11870099727557373	0.03476055479639601	0.15505845523098902	-0.09515251946737495	-0.32726030359722325
0.8464622767829444	0.9460799819295269	0.11831900206769197	0.033470850525491785	0.15479243334008666	-0.09897847566782964	-0.32814486456260067
0.8503619420833352	0.9466830768194	0.11792556141700002	0.03218951685648676	0.15451047197938886	-0.10281007217279482	-0.3290025375943504
0.8542260523779341	0.9472795530689867	0.1175208912803748	0.030916603653069637	0.1542127743057405	-0.10664734648043965	-0.3298331695816978
0.8580549609360278	0.9478694258481706	0.11710520416229886	0.029652158117672422	0.15389954038098452	-0.11049033535601538	-0.330636598648012
0.8618490198491288	0.9484527122264058	0.11667870909307372	0.028396224743093595	0.15357096713771579	-0.1143390749064721	-0.331412654280939
0.8656085809981422	0.9490294312501835	0.116241611528607	0.027148845061766735	0.15322724827936704	-0.1181936012992705	-0.332161157570039
0.8693339904377473	0.9495996030134961	0.1157941140320873	0.025910059580748292	0.1528685748029405	-0.12205394469029159	-0.33288192015774726
0.8730255971118125	0.9501632499274505	0.11533641528204774	0.02467990495864128	0.1524951342024058	-0.12592013786982367	-0.3335747460342884
0.8766837457906945	0.9507203955719958	0.11486871092695064	0.02345841641817628	0.15210711113007722	-0.12979220870131652	-0.33423943021028185
0.880308779660004	0.9512710650293196	0.11439119331429448	0.02224562695418021	0.15170468717171642	-0.13367018246812748	-0.3348757593082302
0.8839010389806872	0.9518152846183672	0.11390405170067482	0.021041567847627764	0.15128804101189688	-0.13755408012537795	-0.33548351141158134
0.8874608632852119	0.9523530821676488	0.11340747199355332	0.019846267994649103	0.15085734820402763	-0.1414439203446929	-0.33606245653302064
0.8909885888510207	0.9528844865734656	0.11290163712876174	0.018659754816132555	0.15041278148258505	-0.1453397164689388	-0.3366123562792426
0.8944845501475168	0.9534095279620907	0.11238672691456753	0.017482053834714673	0.1499545106219457	-0.14924147774914348	-0.3371329642005671
0.8979490778528118	0.9539282373367496	0.11186291836776549	0.016313189403669166	0.149482702728502	-0.15314920679371868	-0.3376240256119251
0.9013825017371314	0.9544406469568323	0.11133038533241488	0.01515318379464051	0.1489975218947697	-0.15706290245228827	-0.33808527814245676
0.9047851482911877	0.9549467899298254	0.11078929887731975	0.014002058054675474	0.14849912954925942	-0.16098255682126156	-0.33851645151659354
0.9081573412256569	0.955446700236525	0.11023982727619445	0.012859831895060915	0.14798768443810184	-0.1649081554375336	-0.33891726777957876
0.9114994026965276	0.9559404128632747	0.1096821358539632	0.011726523330895754	0.14746334247688134	-0.1688396783658757	-0.33928744158554575
0.9148116500977371	0.9564279632804086	0.10911638757037809	0.01060214982200719	0.14692625729563336	-0.1727770960798573	-0.3396266799966595
0.9180943990276647	0.9569093878361568	0.10854274258873382	0.009486727320052757	0.14637657983665472	-0.17672037255780287	-0.33993468300641816
0.921347962489979	0.9573847235932191	0.10796135845514038	0.008380270589297668	0.14581445852033725	-0.18066946400518094	-0.3402111436169404
0.92457265127374	0.9578540083405429	0.10737239007926319	0.007282793125977648	0.1452400392244992	-0.18462431897067247	-0.34045574805036477
0.9277687719136467	0.9583172802550248	0.1067759901626455	0.006194307900082323	0.14465346570340187	-0.1885848754770279	-0.3406681757985674
0.9309366288476929	0.9587745781764067	0.10617230886756562	0.005114826667403829	0.1440548792699988	-0.19255106327699323	-0.3408481000186736
0.9340765240231071	0.9592259415097905	0.1055614939363039	0.004044360147561759	0.1434444189125581	-0.1965228030306343	-0.3409951877084709
0.9371887555590172	0.9596714099960467	0.10494369100909204	0.002982918522884722	0.14282222161661706	-0.20050000424110753	-0.3411090998852361
0.940273618442415	0.9601110237776107	0.10431904355840765	0.0019305112428454644	0.14218842230938536	-0.2044825657241402	-0.34118949190292275
0.9433314059992542	0.9605448235726979	0.10368769264527199	0.0008871465617828244	0.1415431536170928	-0.20847037714793118	-0.3412360137479948
0.9463624073264081	0.9609728502759176	0.10304977749864067	-0.00014716754679734148	0.14088654646074544	-0.21246331534265508	-0.3412483102564871
0.949366909030381	0.9613951451740466	0.10240543522418502	-0.0011724239467362447	0.1402187297704694	-0.2164612461666033	-0.34122602146115777
0.9523452032136999	0.9618117510279123	0.1017547990941326	-0.0021886190288722797	0.13953982870070164	-0.22046403495066233	-0.3411687826769274
0.95529757444696	0.9622227102044577	0.10109800136225253	-0.0031957482300738055	0.13884996754270282	-0.22447152892229438	-0.3410762247986032
0.9582243019234706	0.9626280649608031	0.10043517292296972	-0.0041938067358005034	0.1381492694061156	-0.22848355950016414	-0.3409479747972324
0.961125659149902	0.9630278573823341	0.09976644349180978	-0.005182789344812408	0.13743785644088952	-0.23249994133480972	-0.3407836562430634
0.9640019193559086	0.9634221301054893	0.09909194044084214	-0.006162692284880729	0.13671584862061437	-0.2365204793587535	-0.34058288944467285
0.966853350716907	0.9638109256330353	0.09841178995406209	-0.007133511556788762	0.13598336498499053	-0.24054496183272903	-0.34034529209396325
0.9696802206020331	0.9641942868918346	0.09772611609074272	-0.008095244355471853	0.1352405226535597	-0.244573165929963	-0.3400704793762202
0.9724827918403766	0.964572256699333	0.09703504173039573	-0.009047887774065256	0.1344874378590778	-0.24860485213513644	-0.3397580646892573
0.9752613259904508	0.964944878184328	0.09633868783865414	-0.009991439893089125	0.13372422517074525	-0.2526397685623431	-0.33940765976556786
0.9780160809190193	0.9653121944372242	0.09563717411459106	-0.010925898935230976	0.13295099821616738	-0.256677647166505	-0.33901887537049974
0.9807473115932155	0.9656742485970792	0.09493061885878608	-0.011851263514915545	0.13216786956088078	-0.2607182045401405	-0.33859132170820744
0.9834552722195604	0.9660310841128924	0.09421913846546193	-0.012767533343063011	0.13137495016233827	-0.2647611448030912	-0.33812460853231613
0.9861402124449553	0.9663827442201773	0.09350284845871733	-0.013674707922095629	0.1305723505399456	-0.2688061536891595	-0.33761834623404774
0.9888023795391506	0.9667292722128057	0.09278186298868796	-0.014572787269838431	0.1297601802427309	-0.2728529014664	-0.3370721460425017
0.9914420193302238	0.9670707115444364	0.09205629461981767	-0.01546177221867326	0.12893854763011559	-0.27690104412492006	-0.3364856203171806
0.9940593752400356	0.9674071056826731	0.09132625462995746	-0.016341664074257085	0.12810756022796627	-0.2809502216994595	-0.33585838323041195
0.9966546871661075	0.9677384979491933	0.09059185337638344	-0.017212464227273943	0.12726732517178657	-0.28500005628558817	-0.3351900516062626
0.9992281938850863	0.9680649318115419	0.08985319967077472	-0.018074174949079855	0.1264179485199227	-0.2890501555456132	-0.3344802448965801
1.0017801313896246	0.9683864506528578	0.08911040128738205	-0.018926798821302264	0.12555953585770985	-0.2931001099399617	-0.33372858614457535
1.004310732790268	0.9687030977459693	0.08836356504621973	-0.0197703386948268	0.12469219242424728	-0.29714949235594834	-0.33293470264421776
1.0068202308164917	0.9690149165506009	0.08761279611540755	-0.020604798513913353	0.12381602232828476	-0.3011978619556139	-0.33209822573835895
1.0093088541768203	0.9693219502431668	0.08685819912685773	-0.021430182094657725	0.12293112987187879	-0.30524475820940283	-0.3312187925650543
1.0117768301284673	0.9696242420243096	0.08609987745938844	-0.02224649397449343	0.12203761874721096	-0.30928970488281105	-0.33029604587309264
1.0142243844117043	0.9699218350942008	0.08533793328472809	-0.023053739381184712	0.12113559211436281	-0.31333220987086335	-0.329329634606531
1.016651740020686	0.9702147724888613	0.08457246798394538	-0.02385192382078769	0.12022515312217957	-0.31737176310255594	-0.3283192150040355
1.0190591183485025	0.9705030972070657	0.08380358183009436	-0.024641053451002377	0.11930640456399412	-0.32140783836911807	-0.3272644508038855
1.0214467381352246	0.9707868520714846	0.08303137435760846	-0.025421134731805496	0.11837944934893498	-0.3254398915353756	-0.32616501434773776
1.0238148171078827	0.9710660799124146	0.08225594386970986	-0.026192174958886556	0.11744438994342324	-0.32946736329162213	-0.3250205865064296
1.0261635706004755	0.9713408233910457	0.08147738791277134	-0.026954181808764428	0.11650132897025842	-0.3334896768565683	-0.32383085795540095
1.0284932122086115	0.9716111250661452	0.08069580309674165	-0.02770716355071653	0.1155503690255696	-0.337506239126147	-0.3225955295484596
1.0308039530538924	0.971877027298256	0.07991128537398974	-0.028451128808113933	0.11459161305115163	-0.341516439472518	-0.3213143133956965
1.03309600270972	0.9721385723474423	0.07912392976117463	-0.02918608685793536	0.11362516403036375	-0.34551965143078367	-0.31998693307514564
1.0353695688412272	0.9723958023213461	0.07833383048766253	-0.029912047514136418	0.11265112520175291	-0.3495152322075409	-0.31861312450799556
1.0376248564535073	0.9726487590820814	0.07754108129041581	-0.03062902089036749	0.11166960045884591	-0.35350252149860983	-0.31719263714502266
1.0398620694670353	0.9728974844156513	0.07674577489422878	-0.03133701790482283	0.11068069374380225	-0.3574808444396664	-0.31572523371959565
1.0420814097696225	0.9731420199157239	0.07594800336575287	-0.03203604997914756	0.10968450951752524	-0.3614495101576298	-0.3142106915130187
1.0442830775527439	0.973382407013077	0.07514785802012122	-0.03272612914792951	0.10868115267832666	-0.36540781260955296	-0.31264880284313123
1.046467269947539	0.9736186868203961	0.07434542994687615	-0.03340726763686942	0.10767072925855481	-0.3693550283908707	-0.31103937677607485
1.0486341830998644	0.973850900352607	0.07354080928361895	-0.03407947851902922	0.10665334555041019	-0.37329042076298163	-0.30938223838855394
1.050784010465495	0.974079088335744	0.07273408586563605	-0.03474277518837098	0.10562910895889481	-0.3772132369110503	-0.3076772307331161
1.0529169445639204	0.9743032913884531	0.07192534859673637	-0.035397171909277006	0.10459812724076803	-0.3811227115005955	-0.3059242141985967
1.055033174738134	0.9745235497794428	0.07111468631587768	-0.036042683133632604	0.10356050964157422	-0.38501806298518393	-0.30412306902023517
1.0571328890289822	0.9747399036210822	0.0703021871151707	-0.03667932408638472	0.10251636606446313	-0.38889849746425503	-0.30227369449382996
1.0592162728402128	0.974952392726061	0.06948793887375848	-0.03730711036725322	0.10146580778885239	-0.3927632066949816	-0.3003760108221157
1.0612835102067262	0.975161056734218	0.06867202878931462	-0.03792605834500879	0.1004089469034671	-0.39661137093851934	-0.2984299587037399
1.0633347828677808	0.9753659350136457	0.06785454375828423	-0.03853618488693199	0.09934589682977232	-0.4004421577846728	-0.2964355008477683
1.0653702708531343	0.9755670667167307	0.06703557016492802	-0.03913750754512569	0.09827677208250178	-0.4042547238160885	-0.2943926221054141
1.0673901518623974	0.9757644907154914	0.06621519414839908	-0.039730044383466744	0.09720168865013015	-0.40804821405795155	-0.29230133074631487
1.0693946022306242	0.9759582456937272	0.06539350122971958	-0.04031381427307211	0.0961207635383477	-0.4118217644349256	-0.290161658118813
1.071383796272409	0.9761483700791334	0.0645705765897593	-0.04088883670883986	0.09503411516210364	-0.41557450122586553	-0.2879736599153803
1.0733579062934722	0.9763349020426866	0.0637465050811942	-0.041455131825482126	0.09394186339115428	-0.41930554179890284	-0.28573741677781656
1.07531710216928	0.9765178794580676	0.06292137142231824	-0.042012720291078706	0.09284412983665402	-0.4230139945617856	-0.28345303539085265
1.0772615537826553	0.9766973401264598	0.06209525917919426	-0.04256162401060779	0.09174103652078328	-0.42669896436264276	-0.2811206461598271
1.0791914282781538	0.9768733215156897	0.06126825192370269	-0.04310186535051165	0.09063270743602901	-0.430359548113869	-0.2787404068486653
1.0811068918512254	0.9770458609237842	0.06044043248308612	-0.04363346765511594	0.08951926756488818	-0.43399483902620256	-0.27631250092040216
1.083008108664491	0.9772149953768826	0.05961188340659297	-0.04415645495054131	0.08840084352153041	-0.4376039254294845	-0.273837139270651
1.0848952424734035	0.9773807617711048	0.058782686259422796	-0.04467085239956796	0.08727756261349061	-0.44118589475972564	-0.27131455848319014
1.0867684548274728	0.9775431967086562	0.057952922403914746	-0.04517668581132272	0.0861495539063015	-0.4447398310700431	-0.2687450234678097
1.0886279071845508	0.9777023366789658	0.05712267206431613	-0.04567398221958734	0.08501694696272548	-0.44826481998851125	-0.2661288248643812
1.0904737594577578	0.9778582179264182	0.05629201495767003	-0.046162769487684364	0.08387987270071401	-0.45175994692269666	-0.263466281169378
1.0923061716509908	0.9780108765836838	0.05546102954874377	-0.04664307674107958	0.08273846237378239	-0.45522430113222867	-0.26075773650986844
1.0941253024237099	0.9781603485434478	0.054629793678886165	-0.04711493398040876	0.08159284842500543	-0.458656973993083	-0.2580035627286978
1.0959313103966295	0.9783066695606123	0.05379838395773279	-0.04757837241666501	0.08044316364265056	-0.46205706245507233	-0.25520415743700137
1.0977243534876926	0.9784498751894513	0.05296687604466068	-0.04803342428654688	0.07928954153316733	-0.4654236687764708	-0.252359944900192
1.0995045897054134	0.9785900008393326	0.05213534426044181	-0.04848012304150939	0.07813211576580549	-0.46875590300242087	-0.24947137463169264
1.101272176667686	0.9787270817269363	0.05130386178463881	-0.04891850320768954	0.07697102042369035	-0.47205288303840703	-0.24653892190588456
1.1030272726258976	0.9788611529460283	0.05047250014719181	-0.0493486006195859	0.07580638926768951	-0.47531373752622985	-0.24356308575073926
1.1047700361657142	0.9789922494313898	0.049641329333533	-0.04977045231570949	0.07463835584812697	-0.4785376062180967	-0.24054438898680727
1.106500625831079	0.9791204059192666	0.04881041793312774	-0.05018409641968257	0.07346705367859835	-0.4817236402042751	-0.23748337842397454
1.10821920118735	0.9792456570145774	0.04797983259795212	-0.050589572364041914	0.07229261543440005	-0.4848710047704741	-0.2343806224723413
1.1099259221723046	0.9793680371289483	0.047149638317122926	-0.05098692069673077	0.07111517329430173	-0.48797887905861753	-0.23123671166188078
1.1116209492789422	0.979487580481563	0.04631989829622449	-0.05137618308770716	0.06993485872444181	-0.49104645723891177	-0.2280522576856371
1.1133044447085607	0.9796043211655073	0.045490673354831895	-0.051757402548616396	0.06875180156900668	-0.4940729513774202	-0.22482789048722235
1.114976571330751	0.9797182930578093	0.04466202239456966	-0.052130623142359084	0.0675661306583283	-0.4970575902787822	-0.22156425937897714
1.1166374923410618	0.9798295297832469	0.043834002538607544	-0.05249588986330055	0.0663779739551241	-0.49999961959752615	-0.21826203295359017
1.1182873729809604	0.9799380648151222	0.04300666824133454	-0.05285324896600035	0.06518745721872876	-0.5028983055483611	-0.21492189482521476
1.1199263792600314	0.9800439313719918	0.04218007188590058	-0.05320274762360307	0.06399470479660245	-0.505752933220657	-0.21154454519893776
1.1215546788735287	0.9801471624614787	0.04135426328925111	-0.05354443406710681	0.06279983884633007	-0.5085628087295238	-0.20813069804932977
1.123172440183078	0.9802477907982846	0.04052929018396614	-0.05387835730777286	0.061602979964177504	-0.5113272579334048	-0.20468108224325907
1.1247798332703978	0.9803458488548348	0.03970519765346408	-0.0542045672960881	0.06040424629970747	-0.5140456286908545	-0.2011964383306867
1.1263770287903294	0.9804413687741654	0.03888202868918846	-0.054523114622232915	0.05920375429531537	-0.5167172892909468	-0.19767751998220964
1.1279641998332748	0.9805343824657341	0.038059823205494316	-0.05483405082352291	0.058001617180090684	-0.5193416319044973	-0.19412508886777408
1.129541520135534	0.9806249214804837	0.03723861893364371	-0.05513742795491245	0.05679794619942435	-0.5219180698314981	-0.19053991750097735
1.1311091654179195	0.9807130170728574	0.036418450705542546	-0.05543329878126589	0.055592849495339054	-0.5244460399175616	-0.18692278517952796
1.1326673114102974	0.9807987000730318	0.035599351465807956	-0.05572171633209183	0.054386433520200755	-0.5269249995085796	-0.18327448146429243
1.13421613573072	0.9808820009785751	0.034781351275197124	-0.05600273419077278	0.05317880150306144	-0.529354429612636	-0.179595800841426
1.135755817039938	0.9809629498910494	0.033964477737569464	-0.05627640626238365	0.05197005400447502	-0.5317338335763576	-0.17588754361612896
1.1372865350779948	0.981041576503669	0.03314875597060775	-0.056542786711203635	0.05076028880327801	-0.5340627371529335	-0.1721505148165124
1.138808471698016	0.9811179101382693	0.03233420804363801	-0.05680193006467724	0.049549599990484736	-0.5363406899920263	-0.1683855206178655
1.1403218078532011	0.9811919795793158	0.03152085458359941	-0.05705389062722737	0.0483380802862288	-0.5385672610158764	-0.1645933747884253
1.1418267265651967	0.9812638132118688	0.030708713189262812	-0.05729872292389773	0.04712581861891047	-0.5407420427768306	-0.16077489045488652
1.143323411383104	0.9813334389311094	0.029897799256609625	-0.057536481368302556	0.04591290128557256	-0.5428646489675145	-0.15693088297610625
1.1448120457623998	0.9814008841043778	0.029088126325374025	-0.05776722010652395	0.04469941241033142	-0.5449347133967387	-0.15306217072202322
1.1462928157688566	0.9814661756825179	0.028279704616601786	-0.05799099337155933	0.04348543169073176	-0.5469518935126951	-0.14916956719429275
1.1477659070643618	0.9815293400500078	0.027472542678717026	-0.05820785494402202	0.04227103680129549	-0.5489158658773347	-0.1452538879755503
1.149231505247086	0.9815904030349603	0.026666647224247646	-0.058417858157601206	0.04105630309695215	-0.5508263264466252	-0.14131594917714893
1.150689797228444	0.9816493899581553	0.02586202239109179	-0.05862105603948085	0.03984130244491223	-0.5526829920655145	-0.13735656302009602
1.1521409701966674	0.9817063255790149	0.02505867032868009	-0.05881750109656581	0.03862610405190476	-0.5544855987156253	-0.13337653986681364
1.1535852107691869	0.9817612340563978	0.024256591692683724	-0.05900724515124028	0.03741077516360026	-0.5562339001473252	-0.12937668993153442
1.1550227070015842	0.9818141390191717	0.02345578455641097	-0.059190339556284166	0.03619537936780384	-0.5579276699686436	-0.12535781712976984
1.15645364632312	0.9818650634798508	0.022656245582907023	-0.0593668348678629	0.03497997832232797	-0.5595666987182243	-0.12132072419048157
1.1578782167506427	0.9819140298741825	0.021857969379739158	-0.05953678095362521	0.03376463073245769	-0.5611507949119157	-0.11726620874591356
1.1592966059313867	0.9819610600214149	0.021060949065278552	-0.05970022682644376	0.03254939316939485	-0.562679783522542	-0.11319506552992487
1.1607090017954045	0.9820061751421812	0.020265175937327896	-0.05985722067805279	0.03133431952626191	-0.5641535062887757	-0.10910808407049885
1.1621155914718615	0.9820493958195341	0.019470640119234356	-0.06000780971540758	0.03011946196687456	-0.5655718201533795	-0.10500605140557057
1.1635165633120743	0.9820907420578758	0.018677329455172424	-0.06015204033823083	0.028904869201637554	-0.5669345988851462	-0.10088974581320766
1.1649121043487294	0.9821302332009665	0.01788523098359605	-0.06028995782609201	0.027690588706587284	-0.5682417300627783	-0.09675994386670302
1.1663024015690857	0.9821678879696185	0.01709433026005671	-0.060421606442772176	0.026476665658148314	-0.5694931159641058	-0.09261741643906299
1.1676876420243845	0.9822037244609042	0.01630461133520938	-0.06054702940736152	0.02526314286886397	-0.5706886731897723	-0.08846292808039283
1.1690680122356318	0.9822377601298331	0.01551605713559761	-0.06066626880452098	0.0240500613444386	-0.5718283316891672	-0.0842972385455967
1.1704436987334392	0.9822700118014387	0.014728649199806333	-0.06077936560172514	0.022837459852830196	-0.5729120347896611	-0.08012110096556133
1.1718148866763192	0.9823004956375649	0.01394236851480669	-0.06088635950838679	0.021625376189008175	-0.5739397376993868	-0.07593526587222407
1.1731817619503173	0.9823292271849466	0.013157194359970769	-0.060987289120807975	0.020413845372884022	-0.5749114087386421	-0.07174047467550271
1.1745445094583764	0.9823562213350329	0.01237310533346954	-0.061082191758344485	0.019202901210441506	-0.5758270276014716	-0.0675374647463163
1.1759033132723868	0.9823814923299301	0.011590079314884972	-0.06117110346199856	0.01799257621975787	-0.57668658516322	-0.06332696889907954
1.1772583577445161	0.9824050537835063	0.010808092873202939	-0.061254059047338154	0.016782900699319803	-0.5774900838108469	-0.05910971188775843
1.17860982689816	0.9824269186678019	0.010027121664776673	-0.06133109203628515	0.015573903326418725	-0.5782375365988879	-0.054886412225050675
1.179957903498845	0.9824470992994302	0.009247141020151494	-0.061402234589509906	0.014365612052309119	-0.5789289664012939	-0.05065778508098334
1.1813027694830385	0.9824656073507383	0.008468125747925982	-0.06146751752689883	0.013158053787824628	-0.5795644059134089	-0.04642454098169067
1.1826446074514325	0.9824824538707331	0.007690049319230592	-0.061526970383525385	0.011951253127554243	-0.5801438980014695	-0.042187381126696726
1.1839835982723776	0.9824976492535552	0.006912885306194971	-0.061580621281481174	0.010745234569625988	-0.580667494257591	-0.03794700497774614
1.1853199232954794	0.9825112032684287	0.006136606149183988	-0.06162849701949611	0.009540020595097575	-0.5811352556749027	-0.03370410333729329
1.1866537624407958	0.9825231250393682	0.005361184316210922	-0.06167062298617019	0.008335633459101793	-0.5815472516036269	-0.029459364474542782
1.187985295472849	0.9825334230615577	0.004586591614100512	-0.06170702320360427	0.007132094114970152	-0.5819035599806518	-0.025213470183042958
1.1893147015617629	0.9825421051985088	0.0038127994938716874	-0.06173772030411081	0.005929422682129503	-0.5822042669077501	-0.020967097276273678
1.1906421596480987	0.9825491786863304	0.00303977888894625	-0.061762735532973866	0.004727638189267362	-0.5824494664866702	-0.01672091653865776
1.191967847403534	0.9825546501305515	0.002267500870938239	-0.06178208872582395	0.0035267595892712685	-0.5826392604083026	-0.01247559617806074
1.1932919425096724	0.9825585255159616	0.0014959359554760367	-0.061795798332982536	0.002326804676146544	-0.5827737580055931	-0.008231797873525789
1.194614621937525	0.9825608102051172	0.0007250545719610915	-0.061803881404669817	0.0011277908118904106	-0.5828530759266516	-0.003990179223266561
1.1959360619634085	0.9825615089421152	-0.000045172895560026427	-0.0618063535957661	-0.00007026501277555873	-0.5828773380035751	0.0002486061538571971
1.1972564383112503	0.9825606258562163	-0.0008147761415901492	-0.0618032291709766	-0.0012673462325828136	-0.5828466751296064	0.004483908919498912
1.1985769599455574	0.9825581619177534	-0.0015843873442028976	-0.0617945119976753	-0.0024643736283213877	-0.5827611367147755	0.008718398084885367
1.1998986175524704	0.982554113338164	-0.0023545112297342075	-0.06178018988576336	-0.003662069589123643	-0.5826206351444361	0.012954039456029432
1.2012215860221245	0.9825484757793013	-0.0031251766606036537	-0.061760249486387156	-0.0048604160988508565	-0.5824250921182403	0.017190177354342105
1.2025460394880623	0.9825412443008505	-0.0038964116555573088	-0.06173467611271856	-0.006059393619294774	-0.5821744370210108	0.02142614900028111
1.203872153048427	0.9825324133529615	-0.0046682443442523985	-0.06170345372160482	-0.007258982579001063	-0.5818686068759011	0.02566128990492047
1.2052001023481027	0.9825219767747185	-0.005440702675118786	-0.06166656491677254	-0.008459162923481816	-0.5815075465121562	0.029894932409293053
1.2065300633606266	0.9825099277938187	-0.0062138142398511995	-0.061623990957186535	-0.00965991384759807	-0.5810912087860085	0.034126404876319016
1.2078622128917564	0.9824962590201145	-0.006987606517411598	-0.06157571174462672	-0.010861214180143025	-0.5806195546007404	0.038355033188137655
1.2091967274773268	0.98248096245503	-0.007762106185093148	-0.06152170586822948	-0.012063041320509211	-0.5800925534853328	0.04258013715202538
1.2105337849323703	0.982464029473892	-0.008537339969607653	-0.06146195055425046	-0.013265372566932023	-0.5795101832486784	0.04680103533253441
1.2118735631852826	0.9824454508365047	-0.009313333921331164	-0.06139642171647101	-0.014468183997592308	-0.5788724306178276	0.051017041278955635
1.213216241087615	0.982425216675315	-0.010090113835121532	-0.06132509392838162	-0.015671451131677783	-0.5781792911136215	0.05522746601869113
1.214561997259379	0.9824033165110259	-0.010867704533612875	-0.06124794049303453	-0.016875147828307874	-0.5774307698761498	0.059431614385152216
1.215911010811451	0.9823797392427566	-0.011646130238310133	-0.0611649334239546	-0.018079246872903413	-0.5766268816226561	0.06362878727395048
1.2172634617154008	0.9823544731399333	-0.012425414734804	-0.06107604343309417	-0.01928372024386621	-0.5757676506744696	0.06781828277427564
1.2186195302351759	0.9823275058508764	-0.013205580996955912	-0.06098123997841609	-0.020488538543510532	-0.5748531115588101	0.07199939439891748
1.219979397894689	0.9822988243823279	-0.013986651695851629	-0.06088049121011529	-0.02169367179721934	-0.5738833086285174	0.07617141408120712
1.2213432453992121	0.9822684151418907	-0.014768647958318736	-0.06077376413870996	-0.022899087552052604	-0.5728582978147827	0.08033362582639403
1.22271125463567	0.9822362638973382	-0.01555159047093553	-0.060661024511764104	-0.024104752597454395	-0.5717781455658036	0.08448531193331242
1.2240836068543883	0.9822023558182645	-0.016335498392952945	-0.06054223698045572	-0.025310631308012796	-0.5706429305647664	0.08862574754874936
1.2254604851187325	0.9821666754178815	-0.017120390712515535	-0.060417364916749795	-0.026516687750205985	-0.5694527420925543	0.09275420819828065
1.226842072220325	0.9821292066029619	-0.017906285009589924	-0.0602863706104134	-0.027722883798180106	-0.5682076820184274	0.09686996359857641
1.2282285506810449	0.9820899326786666	-0.018693197417693402	-0.060149215308171904	-0.028929179100213843	-0.5669078652592946	0.10097227788693225
1.229620103997296	0.9820488363160917	-0.019481143289463855	-0.060005859123408	-0.030135532123980048	-0.5655534190029051	0.10506041351876388
1.2310169162544171	0.9820058995620637	-0.020270136933562527	-0.059856261094389136	-0.03134189977609175	-0.5641444833352232	0.10913363029731246
1.2324191713021098	0.9819611038661881	-0.021060191108309333	-0.05970037930288568	-0.032548236654461375	-0.5626812124148882	0.11319118320916664
1.2338270524137471	0.9819144300977081	-0.021851316795074117	-0.05953817095726343	-0.03375449473450016	-0.5611637752835003	0.11723232178242662
1.2352407445661948	0.981865858473393	-0.02264352444272357	-0.05936959216701877	-0.034960625297824136	-0.5595923537766277	0.12125629695341714
1.2366604319466918	0.9818153686417287	-0.023436822528428925	-0.05919459826121624	-0.03616657676856031	-0.557967145510889	0.1252623542181592
1.2380862991088994	0.9817629396489514	-0.02423121817351199	-0.059013143696328915	-0.03737229568738622	-0.5562883630013153	0.12924973733655934
1.2395185301118143	0.9817085499747182	-0.025026716630642303	-0.05882518220595723	-0.038577725969183185	-0.5545562350087524	0.13321768632852246
1.2409573094764812	0.9816521775018705	-0.025823321786170757	-0.058630666722569245	-0.03978280970392736	-0.5527710057514298	0.1371654405965841
1.242402821492813	0.9815937995470901	-0.02662103574473722	-0.05842954951014088	-0.04098748656634327	-0.5509329360421226	0.14109223746266392
1.2438552500797744	0.981533392873405	-0.027419858726637627	-0.05822178223370178	-0.04219169370420654	-0.5490423038055744	0.14499731232389917
1.2453147797106383	0.9814709336576701	-0.02821978955117248	-0.05800731587419633	-0.0433953665104706	-0.5470994031636139	0.148879901677825
1.2467815933211048	0.9814063975861128	-0.029020824466050605	-0.057786101083269724	-0.044598436906629804	-0.5451045474816009	0.15273923811792045
1.2482558745780938	0.9813397597654404	-0.029822958371664564	-0.05755808790420359	-0.04580083523367036	-0.5430580666313727	0.15657455700151432
1.2497378059879374	0.9812709948133193	-0.03062618376881269	-0.05732322610823872	-0.04700248872035587	-0.5409603097891171	0.16038509210269092
1.2512275694148949	0.9812000768464939	-0.03143049103050977	-0.057081465178886764	-0.048203321946085655	-0.538811645004792	0.16417007771688882
1.2527253478734486	0.9811269794024163	-0.03223586935293002	-0.05683275407058467	-0.04940325831077376	-0.5366124567638768	0.16792875387135103
1.2542313218053673	0.9810516756272402	-0.03304230473707738	-0.05657704187402565	-0.050602217077683316	-0.5343631515496668	0.17166035763589768
1.2557456709917563	0.9809741381988827	-0.033849781020701464	-0.05631427757677531	-0.05180011497578529	-0.5320641553046334	0.17536412885307295
1.2572685759572197	0.9808943392634152	-0.03465828061772801	-0.05604440987175318	-0.05299686735086063	-0.5297159113508715	0.17903931430502723
1.258800214758859	0.9808122506116554	-0.03546778280588202	-0.05576738777792636	-0.054192385685439465	-0.5273188853532024	0.18268516070644936
1.260340766013735	0.9807278435334339	-0.036278265336850184	-0.05548316016879011	-0.05538658004387024	-0.524873560708399	0.1863009228841022
1.2618904050840336	0.9806410890374522	-0.03708970243020587	-0.05519167653381169	-0.056579356175470566	-0.5223804445669206	0.1898858556481081
1.263449309304107	0.9805519575762395	-0.03790206752694081	-0.054892886072286644	-0.05777061963144962	-0.5198400594657947	0.19343922690124216
1.2650176520040175	0.9804604193944536	-0.038715330170620746	-0.0545867388816451	-0.058960271243785896	-0.5172529528630647	0.19696030472405163
1.2665956071522977	0.9803664442812696	-0.03952945844792867	-0.0542731851429084	-0.06014821077372426	-0.5146196895133706	0.20044836898451632
1.2681833461180405	0.9802700017731402	-0.040344417324355134	-0.05395217581445138	-0.061334334540256864	-0.5119408566247557	0.2039027049775074
1.2697810403975518	0.9801710610068428	-0.041160170071033134	-0.05362366215549409	-0.06251853756723375	-0.5092170591021288	0.20732261040128394
1.2713888592373712	0.9800695908783694	-0.04197667706466507	-0.05328759626772119	-0.06370071189974222	-0.5064489232833854	0.21070739109962658
1.273006971501983	0.9799655599434006	-0.04279389676656736	-0.05294393077553421	-0.06488074809016303	-0.503637093455908	0.21405636600867228
1.274635542893851	0.9798589366116717	-0.0436117843449831	-0.052592619477563544	-0.0660585332719774	-0.500782236326569	0.21736886232364636
1.2762747396653682	0.9797496889245952	-0.04443029357940136	-0.05223361661946499	-0.06723395397246086	-0.4978850341687413	0.22064422410307827
1.2779247257118473	0.9796377847595632	-0.045249375426535725	-0.051866877573895506	-0.06840689410539241	-0.49494618943585794	0.22388180718801481
1.2795856640279994	0.9795231917512129	-0.046068978785703464	-0.05149235858486596	-0.0695772361338001	-0.4919664217127319	0.22708098305312174
1.2812577158591616	0.9794058773656066	-0.04688905011312486	-0.05111001701295	-0.0707448605766976	-0.48894646868343083	0.2302411380041801
1.2829410419117722	0.9792858088323443	-0.04770953405384609	-0.05071981111431858	-0.07190964696698987	-0.4858870833619196	0.2333616763133335
1.2846357997996074	0.9791629533433375	-0.04853037223572423	-0.05032170068534275	-0.07307147219487767	-0.48278903810149254	0.23644201628862122
1.286342148461409	0.9790372777519346	-0.049351505456416755	-0.0499156460828388	-0.07423021366164699	-0.47965311587257137	0.23948159915914607
1.2880602443618538	0.9789087488607962	-0.05017287187364608	-0.04950160915418196	-0.07538574676189426	-0.4764801164625659	0.24247988277562724
1.2897902424779355	0.9787773333699324	-0.05099440753331427	-0.04907955305995117	-0.07653794568477511	-0.4732708539536644	0.24543634419168375
1.291532298391901	0.9786429977319502	-0.05181604740042294	-0.04864944180175915	-0.07768668490210226	-0.47002615204672354	0.2483504838236755
1.2932865659960706	0.9785057083388544	-0.052637724301925114	-0.04821124081423525	-0.07883183772206599	-0.46674684748843415	0.25122182201454807
1.2950531982580415	0.9783654314799426	-0.05345936933357278	-0.047764916817603816	-0.07997327689986113	-0.46343378782120465	0.2540499008973446
1.2968323482842452	0.9782221332702669	-0.05428091238984345	-0.04731043757848834	-0.0811108754059555	-0.460087828518313	0.25683428651259343
1.2986241680726034	0.9780757797619499	-0.055102281617590405	-0.04684777225119274	-0.0822445056951607	-0.4567098344341845	0.2595745671619305
1.30042880989376	0.9779263368448886	-0.05592340408684452	-0.0463768910485697	-0.08337404066025987	-0.4533006763055181	0.2622703558652895
1.3022464254164279	0.9777737703287634	-0.056744205418886355	-0.04589776548652658	-0.08449935313815057	-0.44986123148471047	0.2649212892302051
1.304077166100196	0.9776180459225057	-0.057564609998212155	-0.04541036830202999	-0.0856203162207809	-0.4463923822824994	0.26752702824507735
1.3059211839356988	0.9774591291810425	-0.05838454133032693	-0.044914673269578965	-0.08673680375652004	-0.4428950136422424	0.2700872594222273
1.3077786317300844	0.9772969854871124	-0.059203922184085135	-0.044410655129061206	-0.08784869054764297	-0.43937001167411455	0.2726016951366707
1.3096496616677653	0.9771315801847235	-0.060022673975906236	-0.043898289982923194	-0.08895585151836011	-0.43581826547303354	0.27507007162039404
1.3115344270738554	0.9769628784338413	-0.060840717568685886	-0.04337755482488225	-0.09005816280136378	-0.432240662869091	0.27749215127406596
1.3134330817593747	0.9767908452739386	-0.0616579729960224	-0.04284842771865906	-0.0911555013592405	-0.42863809077910686	0.27986772159368933
1.3153457811265183	0.9766154455296426	-0.06247435994800816	-0.04231088748880118	-0.09224774562893677	-0.4250114322372489	0.2821965963078278
1.3172726805754	0.9764366439611665	-0.06328979709524156	-0.04176491416324529	-0.09333477460437405	-0.421361568565572	0.28447861310767353
1.3192139367630518	0.9762544051559959	-0.06410420263837678	-0.041210488619473115	-0.09441646856168436	-0.4176893761544058	0.2867136348984312
1.321169708283093	0.9760686934678641	-0.06491749458951974	-0.04064759238042989	-0.09549270941250594	-0.4139957243767254	0.2889015501308755
1.3231401541855448	0.9758794731601245	-0.0657295901514836	-0.04007620803016466	-0.09656337986008928	-0.4102814776127829	0.29104227066195815
1.3251254356049884	0.9756867082553867	-0.06654040639284439	-0.039496318737255794	-0.09762836427087901	-0.40654749142998414	0.293135733103182
1.3271257151095155	0.9754903625998834	-0.06734985996766386	-0.03890790843037735	-0.09868754827685346	-0.4027946131040771	0.29518189753766916
1.3291411560256785	0.975290399934642	-0.06815786683928397	-0.03831096198934219	-0.09974081838997527	-0.3990236822000144	0.2971807463166226
1.3311719247583402	0.9750867836692969	-0.06896434320226279	-0.03770546454828941	-0.10078806317638105	-0.3952355255827094	0.29913228579203305
1.3332181884785033	0.9748794771132808	-0.06976920453751802	-0.03709140216643974	-0.10182917199148397	-0.3914309611404662	0.30103654336602104
1.3352801162589854	0.9746684433671309	-0.070572366055615	-0.03646876148162747	-0.10286403552736971	-0.3876107950814947	0.3028935680007711
1.3373578794395935	0.9744536452870483	-0.0713737428175165	-0.035837529586011614	-0.10389254593251929	-0.3837758207264857	0.30470342984973225
1.3394516512503853	0.9742350455253842	-0.0721732495640707	-0.035197694125869324	-0.10491459655514247	-0.3799268187139845	0.30646621920141015
1.3415616055931918	0.974012606662961	-0.07297080023667742	-0.03454924366553509	-0.1059300812982496	-0.3760645587620339	0.3081820448090593
1.3436879207023915	0.9737862908273347	-0.07376630934138866	-0.03389216655232115	-0.10693889632152252	-0.3721897925319241	0.30985103618052656
1.3458307743006874	0.9735560602073208	-0.07455969009456256	-0.03322645239467746	-0.10794093764372412	-0.36830326209966496	0.31147333892632334
1.3479903483501294	0.9733218765517926	-0.07535085617708918	-0.03255209058474777	-0.10893610333121356	-0.36440569093587477	0.3130491177819494
1.3501668240149909	0.9730837017163957	-0.07613971984817364	-0.03186907185548789	-0.10992429108060348	-0.3604977927034479	0.3145785521021825
1.3523603871688865	0.972841497071137	-0.07692619393622646	-0.031177386552327244	-0.11090540068590883	-0.35658026102461465	0.3160618391570832
1.3545712246411796	0.9725952239119854	-0.07771019043378707	-0.03047702579648276	-0.11187933223318995	-0.3526537759996174	0.31749919065540566
1.356799524769137	0.9723448434090717	-0.07849162068143627	-0.029767981309246107	-0.1128459863000222	-0.3487190029549998	0.3188908324955742
1.359045478745961	0.9720903164614536	-0.07927039581244401	-0.029050244977070837	-0.11380526446926759	-0.34477658986002985	0.3202370048982769
1.3613092784672252	0.9718316039464032	-0.08004642597137605	-0.028323809532561722	-0.11475706832786597	-0.3408271709484255	0.321537960373421
1.3635911200788389	0.9715686663217707	-0.08081962150372683	-0.02758866741272964	-0.11570130089181942	-0.33687136037588594	0.32279396507978547
1.365891199356544	0.9713014641614793	-0.08158989134131736	-0.026844812238104802	-0.11663786459078453	-0.33290976016493273	0.32400529547553103
1.3682097152116948	0.9710299577621249	-0.08235714416993373	-0.026092237684164014	-0.1175666626645327	-0.32894295400717033	0.3251722396295669
1.370546867954016	0.970754107351646	-0.08312128780917197	-0.025330938039248966	-0.11848759837195127	-0.32497151020954174	0.32629509558963304
1.372902860882258	0.9704738729107891	-0.08388222970130667	-0.024560907685938296	-0.11940057554737087	-0.32099597894869897	0.3273741714869306
1.3752778984673026	0.9701892143963183	-0.08463987628141452	-0.02378214169214758	-0.12030549780767097	-0.31701689535152533	0.3284097839908611
1.377672187595136	0.969900091603779	-0.08539413334817798	-0.02299463540670422	-0.12120226896670433	-0.31303477739682506	0.32940225824992314
1.3800859369701628	0.9696064642486686	-0.08614490583596077	-0.02219838465598733	-0.12209079273053408	-0.30905012695508705	0.3303519269787561
1.3825193566732161	0.9693082920323289	-0.08689209764785624	-0.02139338589379139	-0.12297097247165927	-0.3050634305525695	0.3312591296896026
1.3849726597694068	0.9690055344568228	-0.08763561211602008	-0.020579635673528225	-0.12384271174240581	-0.30107515680187713	0.33212421269090925
1.387446061074011	0.9686981509863775	-0.08837535157879117	-0.01975713105928595	-0.12470591374473583	-0.29708575853964597	0.33294752798836363
1.3899397779971288	0.9683861009548468	-0.08911121759621343	-0.018925869350518126	-0.1255604815536042	-0.2930956715755153	0.3337294329795504
1.3924540288155578	0.9680693437946588	-0.0898431104011481	-0.018085848664318373	-0.12640631745168573	-0.28910531759015234	0.3344702893321249
1.394989034827649	0.9677478387810373	-0.0905709294984957	-0.017237067224836478	-0.1272433235996799	-0.28511510082779007	0.3351704631064662
1.3975450191176724	0.9674215452002034	-0.09129457325933642	-0.016379523783086738	-0.1280714015388654	-0.28112541024274645	0.3358303238098091
1.4001222080486124	0.9670904221727417	-0.09201393930048046	-0.015513217124974563	-0.12889045259936005	-0.27713661735842304	0.33645024423313397
1.4027208283032147	0.966754429047714	-0.09272892361201115	-0.014638147075361416	-0.12970037688044078	-0.2731490810599732	0.3370305991924855
1.4053411103322402	0.9664135249756673	-0.09343942147993103	-0.013754313350588273	-0.13050107427884905	-0.2691631424599863	0.337571765857868
1.4079832863407	0.9660676691828198	-0.09414532687766781	-0.012861716247181812	-0.13129244377258617	-0.26517912825053247	0.3380741227569856
1.4106475905309797	0.9657168209575412	-0.09484653249500166	-0.011960356574143962	-0.13207438343481695	-0.26119735054747156	0.33853804937042
1.4133342590710671	0.9653609396728807	-0.09554292969025745	-0.01105023567865207	-0.13284679036169675	-0.2572181071695154	0.33896392567592637
1.4160435337297697	0.9649999843199987	-0.09623440937169306	-0.010131354228428806	-0.13360956162387633	-0.25324167656648544	0.33935213220805344
1.418775654591801	0.9646339144931406	-0.09692086007000107	-0.009203714697041362	-0.13436259211261103	-0.24926832885664543	0.3397030484891625
1.4215308661070185	0.9642626896068375	-0.0976021694552005	-0.008267319332087016	-0.1351057762029393	-0.24529831716200567	0.3400170535441639
1.424309415455529	0.9638862691304971	-0.09827822385481534	-0.007322170727138231	-0.13583900719890987	-0.24133188035478356	0.34029452518916176
1.4271115515604231	0.9635046127427634	-0.09894890796465688	-0.0063682721778129114	-0.13656217700324141	-0.2373692447672893	0.3405358395311501
1.4299375267700933	0.9631176801245177	-0.09961410520610772	-0.005405627130818388	-0.137275176488424	-0.2334106221065863	0.3407413707398196
1.4327875956884983	0.9627254311390597	-0.10027369738897034	-0.0044342396044416595	-0.13797789511592684	-0.2294562114470099	0.34091149054919295
1.435662015118569	0.9623278258638168	-0.10092756465308486	-0.00345411423211453	-0.13867022086210842	-0.22550619961122753	0.34104656791265353
1.438561045344622	0.9619248244365547	-0.10157558570792924	-0.002465255850353302	-0.13935204045840666	-0.22156075973728429	0.34114696871404115
1.441484950057404	0.9615163870873579	-0.10221763774649016	-0.0014676695504565597	-0.14002323928171684	-0.21762005177101168	0.3412130553778251
1.4444339945644156	0.9611024744132347	-0.10285359599458947	-0.0004613613171303057	-0.14068370086989326	-0.21368422523185643	0.341245186494534
1.4474084463303933	0.9606830473314711	-0.10348333379128997	0.0005536621263298115	-0.1413333070010651	-0.2097534187758186	0.3412437165705835
1.450408576446867	0.9602580668998413	-0.10410672284779458	0.0015773937889270932	-0.14197193795117255	-0.20582775859351998	0.34120899573594465
1.453434670889746	0.9598274927364511	-0.10472363544810483	0.0026098302202517544	-0.14259947470744724	-0.20190734430648535	0.3411413690990069
1.4564870052335346	0.9593912866327389	-0.10533393915011517	0.0036509628473734386	-0.14321579353674335	-0.19799228236954808	0.34104117680824986
1.459565858750062	0.9589494105970854	-0.10593749972483306	0.0047007827510817165	-0.14382076901440727	-0.19408266776071162	0.34090875381244545
1.4626715144380587	0.9585018268788656	-0.10653418108877567	0.005759280639206229	-0.14441427394237535	-0.19017858435733673	0.34074442956324696
1.4658042568129304	0.9580484983184361	-0.10712384481869552	0.0068264460552733995	-0.14499617885816968	-0.18628010808660714	0.34054852788283113
1.4689643747412382	0.9575893879716484	-0.10770635063829533	0.007902268305118853	-0.14556635251302344	-0.18238730372545336	0.34032136658359224
1.4721521575542595	0.9571244597078997	-0.10828155563925748	0.008986735092723998	-0.146124661101728	-0.1785002300667363	0.34006325751582495
1.475367899235097	0.9566536776382291	-0.10884931500294541	0.010079833903798277	-0.14667096896732737	-0.17461893509973694	0.33977450607528786
1.478611895879901	0.9561770065208651	-0.10940948147639648	0.01118155109780869	-0.14720513808527386	-0.17074345949495698	0.33945541118989675
1.4818844467032022	0.9556944116527302	-0.10996190549911994	0.012291872204837207	-0.14772702818477385	-0.16687383573072176	0.33910626505572566
1.4851858533756637	0.9552058590061919	-0.11050643503499845	0.013410781654118534	-0.14823649658715501	-0.16301008923394622	0.3387273530299697
1.4885164193640514	0.9547113153687954	-0.1110429154202248	0.014538262503305886	-0.14873339806643382	-0.15915223946904333	0.33831895356458724
1.491876453051209	0.9542107479221009	-0.11157118981384814	0.01567429744529739	-0.14921758526637952	-0.15530029666796985	0.33788133767076267
1.4952662632528329	0.9537041249509411	-0.11209109842507191	0.016818867239798443	-0.1496889079860567	-0.1514542673625256	0.3374147693259511
1.4986861624511114	0.9531914154080939	-0.11260247898355563	0.01797195175570066	-0.15014721361750905	-0.14761415097812589	0.33691950494134953
1.502136465621728	0.9526725891348284	-0.11310516650195951	0.019133529520372065	-0.1505923469295221	-0.14377994152560045	0.33639579338005676
1.5056174890624296	0.9521476170858149	-0.113598993066187	0.020303577271395156	-0.1510241498882658	-0.13995162920794968	0.33584387603178634
1.5091295539612122	0.9516164708405475	-0.11408378829815581	0.021482071099919325	-0.15144246206671896	-0.13612919681484195	0.33526398614113717
1.5126729818815225	0.9510791233346174	-0.11455937866777074	0.02266898487496202	-0.15184712004677867	-0.13231262501947125	0.3346563494150835
1.5162480970502457	0.950535548567822	-0.11502558778303452	0.023864290954660028	-0.15223795768268816	-0.1285018901560138	0.3340211835783576
1.5198552264419491	0.9499857216444051	-0.11548223635350506	0.025067960153101247	-0.15261480607358377	-0.12469696446356149	0.3333586982581402
1.5234946993251144	0.9494296188968954	-0.11592914208740612	0.02627996152616406	-0.15297749348271714	-0.12089781689340313	0.3326690949746784
1.5271668457188514	0.9488672181794632	-0.11636611947214487	0.02750026179591495	-0.153325845170405	-0.11710441500563286	0.331952567367932
1.5308720008443009	0.9482984982446725	-0.11679298026987005	0.028728826765812954	-0.15365968379818423	-0.11331672067043742	0.33120930025943973
1.5346104977884558	0.9477234399278738	-0.11720953262145227	0.0299656188192815	-0.15397882872906557	-0.10953469791721139	0.33043947103226123
1.5383826728750511	0.947142025386637	-0.11761558166157664	0.03121059863933131	-0.15428309653213373	-0.10575830766325929	0.3296432485307499
1.5421888672041457	0.9465542379235946	-0.11801092962201412	0.03246372564193981	-0.1545723010541843	-0.10198750655986451	0.32882079263190167
1.5460294207628196	0.9459600629588256	-0.1183953751713749	0.03372495596303602	-0.15484625293761606	-0.09822225317725558	0.32797225543702285
1.5499046760040376	0.9453594875449386	-0.11876871378322894	0.034994243570684556	-0.15510475991354145	-0.0944625046895488	0.3270977804775818
1.5538149744794982	0.944752500956765	-0.11913073739424805	0.0362715390917012	-0.15534762658106166	-0.09070822041562454	0.3261975034348733
1.5577606643752429	0.9441390935910718	-0.11948123508723861	0.03755679220143713	-0.1555746548827879	-0.0869593548550186	0.3252715503691504
1.5617420891119227	0.9435192588074285	-0.1198199920300447	0.03884994782878774	-0.15578564341515538	-0.08321586888518809	0.32432004031866113
1.5657595983533907	0.9428929912898065	-0.12014679045262051	0.04015094967002913	-0.15598038808615214	-0.07947771954657898	0.3233430826968791
1.5698135398911914	0.9422602883827091	-0.12046140892967126	0.04145973747271108	-0.15615868167771568	-0.07574486799303312	0.32234077918132203
1.5739042623692396	0.9416211497432599	-0.12076362262711672	0.04277624784918515	-0.15632031403257965	-0.07201727714771515	0.32131322305781584
1.5780321154704295	0.9409755773886693	-0.12105320331543389	0.04410041425961793	-0.15646507208552707	-0.06829491179776757	0.32026049915065385
1.5821974516365271	0.9403235755047693	-0.12132991947922175	0.04543216748165538	-0.1565927399346761	-0.06457773734209278	0.3191826833496196
1.5864006226148772	0.93966515106543	-0.12159353607505924	0.04677143442156586	-0.1567030987445056	-0.06086572318284486	0.31807984346760015
1.590641978475712	0.9390003140683479	-0.1218438145090754	0.04811813772946935	-0.15679592679004498	-0.057158843781362906	0.3169520395125394
1.594921871658645	0.9383290769832711	-0.12208051290670831	0.049472197008483036	-0.1568709996049507	-0.053457075340215016	0.3157993226148407
1.5992406536659487	0.9376514553534219	-0.12230338592835294	0.05083352768101892	-0.15692808994427646	-0.049760398971088825	0.31462173588939746
1.6035986758256568	0.9369674677606077	-0.12251218484769358	0.05220204115217139	-0.15696696786214542	-0.046068800260215884	0.3134193142349687
1.607996290686974	0.93627713569182	-0.12270665764175717	0.05357764516374555	-0.1569874007726634	-0.04238226835345051	0.3121920839408292
1.6124338478959745	0.9355804842734006	-0.12288654883849473	0.05496024242003626	-0.1569891534863521	-0.03870079967509793	0.3109400638339146
1.616911697436549	0.9348775418500793	-0.12305159971548765	0.05634973152392	-0.15697198830930398	-0.03502439542359351	0.3096632643902994
1.6214301942908327	0.934168339342205	-0.12320154847375543	0.05774600832481373	-0.15693566504717057	-0.031353058094038905	0.30836168637727474
1.625989686904001	0.9334529121464648	-0.12333612986299336	0.05914896225513144	-0.1568799411261209	-0.027686801195466713	0.30703532415237605
1.6305905238179794	0.9327312991849468	-0.123455075499556	0.06055847831065361	-0.15680457166936096	-0.024025644010641882	0.3056841637981454
1.6352330473695953	0.932003543984234	-0.12355811377750688	0.06197443504043269	-0.1567093097013114	-0.02036961683066329	0.3043081849963947
1.6399176040710564	0.9312696931388343	-0.12364497019933343	0.06339670764106359	-0.156593906064045	-0.016718752954270662	0.30290735799309354
1.6446445340958626	0.9305297980513026	-0.12371536720880016	0.06482516466334498	-0.15645810972247676	-0.01307309723278111	0.30148164672938255
1.649414176089363	0.9297839142694788	-0.12376902440130978	0.0662596694049348	-0.1563016677957655	-0.009432702477364824	0.30003100745648464
1.6542268678108834	0.9290321014786113	-0.12380565860779	0.06770008001642447	-0.15612432563453083	-0.0057976292391859596	0.2985553885607258
1.6590829425147042	0.9282744241590934	-0.1238249839584905	0.06914624833453176	-0.15592582706738695	-0.002167948795256762	0.2970547317032094
1.6639827303817116	0.927510951453599	-0.12382671202145033	0.0705980202394771	-0.1557059144998618	0.001456257743900301	0.29552897143450685
1.668926559700175	0.9267417570746794	-0.12381055191433073	0.07205523592506732	-0.1554643289932603	0.0050749000678477615	0.29397803486914065
1.6739183642017421	0.9259663595361619	-0.12377617905956258	0.07351878460120725	-0.15520061269691018	0.008690477500714361	0.29240069781428285
1.6789588835577938	0.9251847807467944	-0.12372325380485481	0.0749885982115717	-0.1549144373920192	0.012303094756169225	0.2907967161275368
1.6840484721740705	0.9243971077367729	-0.12365143456635024	0.0764644886184789	-0.15460549182941646	0.015912564913410067	0.28916595883360346
1.689187481150205	0.9236034332938597	-0.1235603774173121	0.07794626039040091	-0.15427346398592426	0.019518690158953227	0.2875082887280467
1.6943762529574182	0.922803856891771	-0.12344973636097348	0.07943370918698954	-0.153918041602869	0.023121257795387103	0.28582356410530535
1.6996151222291758	0.9219984846675127	-0.12331916355998168	0.0809266219343806	-0.15353891239681697	0.02672004065101103	0.2841116385553485
1.7049044117606313	0.9211874301319682	-0.12316830969891808	0.08242477564038236	-0.15313576462814618	0.030314794202139495	0.2823723623354064
1.7102444339746217	0.9203708140332144	-0.12299682425274096	0.08392793778677876	-0.1527082873153589	0.03390525751228738	0.28060558198141056
1.7156354930856932	0.9195487641136918	-0.12280435570248248	0.08543586690293875	-0.1522561703570283	0.03749115455518263	0.27881113967356747
1.7210778785984218	0.9187214161853644	-0.12259055206555261	0.08694831071739896	-0.1517791053820303	0.04107218976119002	0.27698887549257717
1.7265718692095056	0.9178889136086043	-0.12235506110650177	0.08846500724521428	-0.1512767857779867	0.044648050564938147	0.2751386262453052
1.7321177323006187	0.9170514074426476	-0.12209753068187348	0.08998568463039236	-0.1507489070602549	0.04821840695090744	0.27326022574943654
1.7377157157501988	0.916209057743842	-0.12181760949912512	0.09151005891224201	-0.15019516802777122	0.05178290614626619	0.271353507755734
1.7433660558388773	0.9153620324229841	-0.12151494716524348	0.09303783622544068	-0.1496152704207305	0.0553411777262561	0.269418303444379
1.7490689720098003	0.9145105080821523	-0.12118919484583625	0.09456871139759639	-0.14900891982419928	0.058892830236415845	0.26745444337947344
1.7548246626804436	0.9136546706705141	-0.12084000597558096	0.09610236689171127	-0.14837582657048023	0.062437448669108574	0.2654617591669126
1.7606333093474322	0.9127947148911129	-0.12046703651547028	0.09763847398970317	-0.14771570577497678	0.06597459712620975	0.26344008227418786
1.7664950758074047	0.9119308443332802	-0.12006994546708828	0.09917669265636388	-0.14702827786263464	0.06950381838046939	0.2613892445285249
1.77241010034814	0.9110632726222775	-0.11964839592157496	0.10071666959613791	-0.14631326997287764	0.07302462930325752	0.2593090811134866
1.7783784980593302	0.9101922230524736	-0.11920205550330795	0.10225803901803007	-0.14557041625334372	0.07653652252742493	0.2571994300755175
1.7844003633306331	0.9093179281920175	-0.11873059675350577	0.10380042342882609	-0.14479945807622394	0.08003896811948619	0.25506013175064374
1.7904757572918122	0.9084406316564285	-0.11823369872282005	0.10534343059523119	-0.1440001462059975	0.08353140654320945	0.25289103356676695
1.7966047148443456	0.9075605870042279	-0.11771104712524268	0.10688665559173127	-0.1431722405478388	0.08701325319601302	0.2506919879458612
1.8027872437713661	0.9066780577797929	-0.11716233506364576	0.10842968080067153	-0.1423155108532143	0.0904838982407079	0.24846285300804496
1.8090233151973514	0.9057933187613064	-0.11658726458837872	0.10997207380631842	-0.1414297386821602	0.09394270170802042	0.24620349644080808
1.8153128668819283	0.9049066553387058	-0.11598554720457417	0.11151338856274245	-0.1405147176667358	0.09738899597785226	0.243913794799143
1.8216557945662541	0.9040183645590834	-0.11535690551510712	0.11305316364642055	-0.13957025549629484	0.1008220817084146	0.24159363716614798
1.8280519609099062	0.9031287536659668	-0.11470107320625796	0.11459092485511575	-0.13859617336016156	0.10424123346679881	0.23924292243835096
1.8345011843247512	0.9022381414367542	-0.1140177970109891	0.1161261829375481	-0.13759230835980035	0.10764569446847436	0.23686156397337793
1.841003231517046	0.9013468589265297	-0.11330683848471497	0.11765843237039307	-0.13655851553728796	0.11103467369972277	0.23444949298950968
1.8475578302782114	0.9004552473974768	-0.11256797360898549	0.11918715496420666	-0.13549466671553567	0.11440735370775595	0.2320066544929526
1.8541646511257666	0.8995636604920035	-0.11180099579637758	0.12071181615513933	-0.1344006542763796	0.11776288218347494	0.22953301477715213
1.8608233113262975	0.8986724632778209	-0.11100571654490515	0.12223186667381007	-0.1332763914646548	0.12110037544674193	0.22702856068782973
1.8675333742768077	0.8977820319044794	-0.11018196657575298	0.1237467431396348	-0.13212181339617174	0.1244189195185474	0.22449330061782188
1.8742943369681873	0.8968927547880537	-0.10932959849062766	0.12525586604679997	-0.13093688016090627	0.12771756547436086	0.22192727005458768
1.8811056409619593	0.8960050306259801	-0.10844848657876757	0.12675864313021984	-0.12972157590495137	0.13099533657110046	0.21933052828364016
1.887966653565729	0.8951192702887574	-0.10753853038758618	0.12825446613377783	-0.1284759131310689	0.13425122093074324	0.21670316642791795
1.894876681029272	0.894235894465701	-0.10659965423468148	0.1297427147609846	-0.12719993135608418	0.1374841798953829	0.21404530334487412
1.9018349542126483	0.893355334842572	-0.1056318103084209	0.13122275463146638	-0.12589370069605577	0.14069314329623156	0.21135709205492556
1.9088406305010963	0.8924780331097997	-0.10463497967649672	0.13269393889165285	-0.12455732255179121	0.14387701267738345	0.20863872000327657
1.9158927928724123	0.8916044403003137	-0.10360917364051278	0.13415560924456754	-0.12319093077155993	0.14703466323084574	0.20589041041754608
1.922990448553092	0.8907350161342177	-0.10255443513116592	0.1356070969473057	-0.12179469286631406	0.15016494564573302	0.20311242383680964
1.9301325270257859	0.8898702283949099	-0.10147084018571367	0.13704772373674642	-0.12036881133087916	0.15326668779147345	0.20030505990760245
1.9373178815567265	0.8890105518343525	-0.1003584988659579	0.13847680351968664	-0.11891352423086886	0.15633869803642944	0.19746865780228243
1.9445452877950615	0.8881564674010362	-0.09921755656496116	0.13989364350233144	-0.11742910631539184	0.15937976734601433	0.19460359777668879
1.951813444889079	0.8873084611305545	-0.09804819487764191	0.14129754586036108	-0.11591586957083289	0.16238867253597158	0.19171030172572923
1.959120979018441	0.8864670227379491	-0.096850631995232	0.14268780987870372	-0.11437416318551581	0.1653641805213701	0.18878923274427326
1.9664664518166894	0.8856326436613903	-0.09562512215490034	0.14406373496895827	-0.11280437234629742	0.1683050544278939	0.18584089266663387
1.9738483533196598	0.8848058168801903	-0.09437195753108257	0.14542462073516835	-0.11120692021089881	0.1712100533852033	0.18286582574911506
1.9812651166333108	0.8839870342619294	-0.09309146640810198	0.14676977109656772	-0.10958226515063556	0.17407794099592058	0.1798646135886804
1.988715121179663	0.8831767852644659	-0.09178401305853424	0.1480984961486392	-0.10793090025145742	0.17690748896207445	0.17683787451776764
1.996196694942846	0.8823755557613406	-0.09044999768692638	0.14941011380806918	-0.1062533529386534	0.1796974802635843	0.173786263343458
2.003708134056929	0.8815838250645557	-0.08908985311240489	0.150703954390833	-0.10455018056318814	0.18244671858318295	0.17071046391403585
2.01124769940391	0.880802065504487	-0.08770404532920849	0.15197936098423254	-0.10282197094747222	0.18515402878954842	0.16761119092903068
2.018813630945228	0.8800307401808849	-0.08629307074138598	0.15323569280263277	-0.1010693388139283	0.1878182637854639	0.16448918441102373
2.0264041572414593	0.8792703013438385	-0.08485745403603064	0.15447232749914486	-0.09929292310297161	0.19043830914975932	0.16134520599867905
2.0340175007905557	0.878521189291172	-0.08339774667298851	0.15568866263157302	-0.09749338512286092	0.19301308601020276	0.15818003685227264
2.0416518980878022	0.8777838299261903	-0.08191452237786417	0.15688411930038498	-0.09567140307506808	0.19554155853936683	0.1549944693155812
2.0493055969349445	0.877058634685202	-0.08040837680870912	0.15805814193721554	-0.09382767180121601	0.19802273332749	0.1517893079007298
2.0569768736576775	0.8763459986245098	-0.0788799232535204	0.15921020108617145	-0.09196289770222349	0.20045566512162308	0.14856536187906882
2.0646640377904513	0.8756462998509794	-0.07732979060523036	0.1603397940123569	-0.09007779652258364	0.20283945799937814	0.1453234429784022
2.0723654440860564	0.8749598983856305	-0.07575861976405505	0.16144644623793908	-0.08817308926866284	0.2051732685356289	0.1420643599027841
2.080079494890413	0.87428713602335	-0.07416706187529107	0.16252971148247958	-0.08624950040989908	0.20745630563478118	0.13878891681830793
2.0878046532715855	0.8736283353430763	-0.07255577429260085	0.16358917298846745	-0.08430775336471778	0.20968783331804813	0.13549790720559204
2.095539439590236	0.8729838002652925	-0.07092541989413342	0.16462444237251797	-0.08234857007498585	0.21186716832837083	0.1321921146706549
2.1032824441989857	0.872353815304431	-0.06927666301970256	0.1656351605963654	-0.080372666528719	0.21399368223373832	0.1288723068420409
2.1110323291289577	0.8717386458661346	-0.06761016765780123	0.16662099727599852	-0.07838075102432829	0.2160668000581679	0.1255392338968261
2.1187878273313454	0.8711385387832273	-0.06592659618601913	0.1675816496314271	-0.07637352310197748	0.2180859981867942	0.1221936281229466
2.1265477495262006	0.8705537223074272	-0.06422660649056618	0.1685168423300038	-0.07435167054641843	0.22005080417521614	0.11883620018767772
2.1343109782352445	0.8699844071403624	-0.0625108518974682	0.16942632568724098	-0.07231586974542402	0.22196079312882647	0.11546764092328556
2.142076479588595	0.8694307861709804	-0.06077997724510058	0.17030987595686733	-0.07026678145990417	0.22381558849097027	0.1120886154160082
2.149843289012665	0.8688930361662865	-0.05903462077183776	0.1711672925200747	-0.06820505349147382	0.2256148563353596	0.10869976842839024
2.1576105216261667	0.8683713176764309	-0.057275410597001634	0.17199839794643568	-0.06613131692779935	0.2273583057028753	0.10530171910976109
2.16537736186312	0.8678657764224398	-0.05550296590512149	0.1728030357071356	-0.0640461879419201	0.22904568402120776	0.10189506476961269
2.1731430683008752	0.8673765436338544	-0.05371789478486105	0.17358106957965722	-0.06195026562556772	0.23067677608241213	0.09848037804140303
2.180906966990544	0.8669037371545423	-0.05192079474554121	0.17433238184441985	-0.059844132963032474	0.2322514004920558	0.0950582091045643
2.188668447437548	0.8664474623292214	-0.05011225273277935	0.17505687184617583	-0.057728357189628675	0.23376940688782308	0.09162908679448041
2.19642696505054	0.8660078124950447	-0.04829284371083373	0.1757544551953152	-0.0556034884561962	0.2352306745001348	0.08819351688721959
2.2041820341929936	0.865584870021131	-0.04646313149831299	0.17642506211019018	-0.053470061114962955	0.23663510891204564	0.08475198456364798
2.211933228678179	0.8651787068899618	-0.04462366794158204	0.17706863649714616	-0.05132859304248253	0.23798264036262085	0.08130495361991415
2.2196801696014967	0.8647893859190896	-0.042774995161617646	0.17768513402481548	-0.049179588523143934	0.2392732199406755	0.0778528713434192
2.2274225329843174	0.8644169609040062	-0.04091764317437843	0.17827452191583334	-0.047023535726383986	0.24050681936964477	0.07439616461881784
2.2351600425255733	0.8640614775361997	-0.03905213109459254	0.17883677751620825	-0.04486090834282856	0.24168342822657735	0.07093524268111905
2.242892462105383	0.8637229742452905	-0.03717896849340028	0.17937188699161705	-0.042692167371882174	0.24280305142060904	0.06747050003594612
2.2506195958103485	0.8634014826448946	-0.035298655008478244	0.17987984465516815	-0.04051776086466678	0.24386570798523466	0.0640023160538619
2.2583412928144817	0.8630970277975933	-0.03341167879772622	0.18036065258357778	-0.03833812232316533	0.2448714304649823	0.060531052396821244
2.266057425760743	0.862809629506236	-0.03151852151212911	0.18081431861514813	-0.03615367661721443	0.2458202609083429	0.05705706238237966
2.2737679075847472	0.862539302019662	-0.02961965393730386	0.18124085685425076	-0.033964835104132195	0.24671225209473185	0.053580683105838925
2.281472677762808	0.8622860549332931	-0.027715539138459176	0.18164028628979398	-0.03177199940609611	0.24754746480673473	0.050102241326187465
2.2891717058915284	0.862049893398543	-0.025806631398912892	0.182012630505718	-0.029575560319850227	0.24832596737681448	0.04662205157816058
2.2968649777803885	0.8618308188596158	-0.023893379519749788	0.1823579165598953	-0.027375901736613504	0.2490478334854066	0.043140422204611284
2.3045525089544765	0.861628828917734	-0.02197622335495856	0.18267617523847207	-0.025173396768639722	0.24971314282500556	0.03965764901921807
2.3122343313232347	0.861443917990655	-0.02005559702726268	0.18296744005557905	-0.02296841155397445	0.2503219791312416	0.03617402111707137
2.31991049532418	0.8612760774749086	-0.01813192833023099	0.18323174703595493	-0.020761304665461035	0.2508744298411011	0.0326898197056598
2.3275810682785796	0.8611252960065476	-0.016205639089329357	0.18346913434082177	-0.018552427616515047	0.25137058541371343	0.029205318661657032
2.335246128003161	0.8609915597772954	-0.014277146736866456	0.18367964180498397	-0.016342126751393182	0.25181053845605145	0.025720787258543258
2.3429057653223535	0.8608748526395992	-0.012346863670611193	0.1838633108044348	-0.014130742587598086	0.2521943835299649	0.022236488864449643
2.3505600836047895	0.8607751562796719	-0.010415197367197997	0.18402018401480041	-0.011918610020845835	0.2525222167216867	0.018752680997455185
2.358209194951927	0.8606924504159574	-0.008482551353061168	0.1841503051276339	-0.009706059507531582	0.2527941351140813	0.015269616914138497
2.3658532160172605	0.8606267129487079	-0.006549326283874507	0.18425371864138515	-0.007493418366089374	0.2530102364059253	0.01178754737778948
2.373492267739167	0.8605779200322231	-0.004615920044148765	0.18433046977164452	-0.0052810109531606485	0.25317061877152114	0.00830672065173475
2.381126478101169	0.8605460461330274	-0.002682727083740522	0.1843806043810174	-0.0030691579649187993	0.2532753807525445	0.004827381116353718
2.388755975315812	0.8605310641316228	-0.0007501401828299895	0.18440416883795932	-0.0008581785151863626	0.2533246209928062	0.0013497722540886815
2.3917171242800808	0.860529793531856	-6.203783146918607e-14	0.18440616727848413	-4.748627706330222e-13	0.25332879691885857	2.194717931697232e-13
