# Supplementary material for: Multi-orbit lunar GNSS constellation design with distant retrograde orbit and Halo orbit combination
Source: Sci Rep. 2023 Jun 22;13:10158. doi: 10.1038/s41598-023-37348-x (PMC10287729; doi:10.1038/s41598-023-37348-x)
Supplement: Supplementary file 1 — Supplementary Information. [file 41598_2023_37348_MOESM1_ESM.zip › supplement materials of the manuscript/Figure 5/L1 North Family Halo orbit/10.933.csv]

Time (TU)	X (LU)	Y (LU)	Z (LU)	VX (LU/TU)	VY (LU/TU)	VZ (LU/TU)
0	0.8566001265578785	0	0.18168724377464818	2.512571738695465e-15	0.2576798888619206	-2.830673661121467e-14
0.0037609548208153397	0.8566021500758756	0.0009691139378560947	0.1816840416098203	0.0010760625523993622	0.25767312272316584	-0.0017028435019547337
0.011381187087963828	0.8566186565091217	0.0029324679616939795	0.18165792027241992	0.0032561439010865443	0.2576179284976812	-0.005152888079535799
0.019005747077343767	0.8566517974041775	0.004896304162942736	0.18160547319441517	0.0054369336554878755	0.25750710744648236	-0.008604408947495135
0.026634769368484475	0.8567015967055018	0.00686023175536921	0.18152665885986544	0.007618114079035966	0.25734057043460606	-0.012057142494330488
0.034268393773642936	0.8567680768659102	0.008823859818561427	0.18142143627531837	0.00979936751106842	0.2571182286980361	-0.015510826680913017
0.04190675891733411	0.8568512588098822	0.010786795599103047	0.18128976501078256	0.011980374419286352	0.2568399939030994	-0.018965198235421935
0.04954999581533383	0.8569511618115204	0.012748642819900196	0.18113160537334844	0.014160811458379248	0.2565057784781282	-0.022419989855106456
0.05719823489556068	0.857067803506854	0.0147090034479462	0.18094691836571253	0.01634035336955038	0.25611549548244045	-0.02587493349075278
0.06485159965375328	0.857201199749186	0.016667476032281595	0.18073566589074344	0.018518671067248388	0.25566905898693476	-0.029329757591073757
0.07251020412167858	0.8573513644591789	0.0186236550340182	0.18049781096209805	0.020695430824183236	0.2551663844590638	-0.032784186081020635
0.08017414807156545	0.8575183093889968	0.020577129593868825	0.1802333180488102	0.022870292825490877	0.2546073894224121	-0.03623793633118175
0.08784352333407462	0.8577020441012682	0.022527485147607763	0.17994215307749167	0.025042912888824834	0.25399199338398754	-0.03969072214704461
0.09551841041727217	0.8579025757656749	0.024474302570597344	0.17962428372131392	0.027212941432562907	0.25332011835870544	-0.0431422523882039
0.1031988737041121	0.8581199088689972	0.026417156984119724	0.17927967982439547	0.029380022060359584	0.2525916896711283	-0.04659222896487048
0.11088496016501943	0.8583540449731216	0.028355617478350317	0.17890831374866642	0.03154379116011414	0.2518066365843151	-0.05004034643342539
0.11857669766722616	0.8586049824425939	0.03028924675355338	0.17851016076766665	0.03370387740578346	0.25096489301870245	-0.053486291425134544
0.12627409044134214	0.8588727160484542	0.03221760007347728	0.17808519965564557	0.03585990048316304	0.25006639867465474	-0.056929740820184725
0.13397712394271036	0.8591572368710768	0.03414022660043007	0.1776334128013622	0.03801147247062576	0.249111099140801	-0.060370364143907444
0.14168575621706475	0.8594585317246543	0.036056667371720884	0.17715478708061416	0.040158195458515684	0.24809894759714013	-0.06380781994025948
0.14939991696635413	0.8597765827973747	0.037966455248601455	0.1766493143867513	0.04229966136215859	0.2470299057858633	-0.06724175561988009
0.15711951020370532	0.8601113674410193	0.03986911577634111	0.17611699192391764	0.044435452750619955	0.2459039444709699	-0.07067180891948914
0.16484440369636108	0.8604628573816412	0.0417641648151521	0.1755578234214809	0.04656514004364651	0.24472104583707222	-0.07409760350727315
0.17257443310553824	0.8608310185138512	0.04365110984866167	0.17497181942251244	0.04868828282238747	0.24348120392094735	-0.07751875115506726
0.1803093920719958	0.8612158100376608	0.0455294478859324	0.17435899862043203	0.050804427301653854	0.2421844272518376	-0.08093484770309495
0.18804903636935846	0.8616171842183615	0.04739866685777265	0.1737193882074114	0.052913107718735135	0.24083073939291222	-0.08434547528919525
0.19579308253472893	0.8620350859007262	0.04925824568975982	0.1730530246166986	0.055013846228286874	0.23942018030792372	-0.08775020214509126
0.20354119481714664	0.8624694513448544	0.051107651637885596	0.17235995535166318	0.05710614968826807	0.23795281002136162	-0.09114857729837049
0.21129299515530425	0.8629202082687403	0.05294634321962974	0.17164023889658866	0.05918951275164591	0.23642870821191803	-0.09454013543822619
0.2190480514837864	0.8633872746966338	0.05477376800301209	0.17089394653841744	0.0612634151355037	0.23484797784573821	-0.09792439228810199
0.226805880061658	0.8638705585593329	0.05658936381396919	0.17012116299671579	0.06332732274165044	0.23321074628229077	-0.10130084616906222
0.23456594073238451	0.8643699568723688	0.05839255832634764	0.16932198773619006	0.06538068693279518	0.23151716782241963	-0.1046689765006435
0.24232763108026475	0.8648853547936898	0.06018276848845321	0.16849653648317844	0.06742294360183335	0.22976742668780514	-0.10802824187568959
0.25009029356409956	0.8654166255252622	0.06195940301498732	0.16764494140198277	0.06945351572381492	0.22796173715981802	-0.11137808378806545
0.25785320893089236	0.8659636293364434	0.06372186174520673	0.16676735268817497	0.07147181233092444	0.22610034672232038	-0.11471792442746827
0.26561558875029373	0.8665262124593394	0.065469534920967	0.16586394038336777	0.0734772273696025	0.22418353967975152	-0.11804716416280474
0.273376583979641	0.8671042071230358	0.06720180616114634	0.16493489437716286	0.0754691427830009	0.2222116369357529	-0.12136518594286866
0.28113527980783815	0.8676974306479368	0.06891805236172804	0.1639804259315698	0.07744692807051402	0.22018499900814076	-0.12467135380138664
0.2888906926983459	0.86830568467468	0.07061764418270834	0.16300076900803603	0.07940994050511158	0.21810402863711698	-0.12796501234718818
0.29664177465053865	0.8689287549688941	0.07229994817759593	0.16199618068537072	0.08135752724145297	0.215969171475968	-0.1312454893384084
0.3043874142604535	0.8695664110339865	0.07396432822946085	0.1609669419029593	0.0832890266322849	0.21378091748634157	-0.13451209687785107
0.3121264373406952	0.8702184057241508	0.07561014692121398	0.15991335822199437	0.08520376947244201	0.21153980238935893	-0.13776413241648947
0.3198576074133368	0.8708844748800267	0.07723676691004178	0.15883576056966003	0.08710108025172077	0.20924640910129572	-0.1410008796981414
0.32757963239590254	0.8715643375487651	0.07884355361327285	0.15773450505673647	0.0889802799485711	0.20690136721985825	-0.14422161227508046
0.33529116271374737	0.8722576955287993	0.08042987607952111	0.1566099739057976	0.09084068672423193	0.2045053548983252	-0.14742559339870762
0.3429908015844086	0.8729642340500567	0.0819951103746817	0.1554625745580911	0.09268161957762724	0.20205909686783324	-0.15061208094665526
0.3506771073214724	0.8736836218421111	0.08353864124843449	0.1542927397865991	0.09450240002057014	0.19956336462813978	-0.1537803289535199
0.35834859889317555	0.8744155115682265	0.08505986442429977	0.1531009272312521	0.09630235451206744	0.19701897543628952	-0.15692959043551552
0.36600376457837114	0.8751595406500661	0.08655818941933265	0.15188761831050898	0.09808081755868267	0.19442678999220456	-0.16005912140337977
0.37364106348583037	0.8759153314974445	0.08803304086604329	0.15065331811360155	0.09983713308113569	0.19178771224777838	-0.16316818186500603
0.3812589366699656	0.8766824927524077	0.08948386162474493	0.14939855364919513	0.10157065794581706	0.18910268573516117	-0.16625604066887203
0.3888558152705028	0.8774606203634591	0.09091011515673011	0.14812387237386165	0.10328076467755155	0.1863726905168152	-0.16932197900524204
0.3964301258997439	0.8782492984727659	0.09231128724527381	0.14682984103041002	0.10496684344339693	0.1835987408254626	-0.17236529268764494
0.4039802984935562	0.8790481006361195	0.09368688805318011	0.145517043943609	0.10662830448906306	0.1807818815685852	-0.17538529532854763
0.4115047720188246	0.8798565909018043	0.09503645364220749	0.14418608154659357	0.10826457998078318	0.1779231853514991	-0.1783813205463287
0.4190020066013405	0.8806743256603838	0.09635954848940194	0.14283756763401814	0.10987512711252359	0.1750237467865765	-0.18135272661600874
0.4264704857377688	0.8815008545118903	0.09765576605194912	0.14147212822402683	0.11145942890747641	0.17208468027353332	-0.1842988970506836
0.4339087254265199	0.8823357219372688	0.09892473042427374	0.14009039908730167	0.11301699639517494	0.16910711493243114	-0.1872192438357244
0.4413152773054341	0.8831784683668304	0.10016609679554696	0.13869302426000527	0.11454736937674148	0.16609219166594105	-0.19011320819300456
0.44868873662411385	0.8840286318328688	0.10137955259471557	0.13728065357748268	0.1160501180805105	0.1630410581223419	-0.19298026315483405
0.4560277423046036	0.8848857487553095	0.10256481717857685	0.13585394163149683	0.11752484306508924	0.1599548667384332	-0.19581991296509862
0.4633309897383373	0.8857493562308589	0.10372164346963687	0.13441354421112134	0.1189711775840931	0.15683476734753385	-0.1986316973448245
0.47059722511288754	0.8866189921938591	0.10484981646844183	0.1329601182657377	0.12038878610701385	0.1536819074036809	-0.20141518852837734
0.4778252537215301	0.8874941972123864	0.1059491539294538	0.13149431912910864	0.12177736556038656	0.15049742628250898	-0.2041699936594985
0.4850139338131335	0.8883745145525944	0.10701950470264433	0.13001680061999527	0.12313664366246053	0.14728245582177943	-0.20689575160307622
0.49216219004991857	0.8892594926107323	0.10806074997319774	0.1285282111579892	0.1244663809423912	0.14403811220036866	-0.20959213719024863
0.4992690056051835	0.8901486847416672	0.10907280118937623	0.1270291942214078	0.1257663685920795	0.14076549724618256	-0.21225885729745564
0.5063334232353182	0.8910416501381917	0.1100555993364012	0.125520387031979	0.12703642801903525	0.1374656958941297	-0.21489565034901062
0.5133545462550732	0.8919379546795023	0.11100911413768917	0.1240024192712759	0.12827641031976694	0.13413977370352548	-0.21750228576333897
0.520331540417172	0.8928371718762143	0.11193334331848606	0.12247591161157671	0.1294861958484597	0.13078877395404503	-0.22007856371517084
0.5272636272540533	0.8937388826843213	0.11282831070939388	0.1209414761482023	0.13066569226988106	0.12741371890520192	-0.2226243117449969
0.5341500889245286	0.8946426767595879	0.11369406588000192	0.11939971437281907	0.13181483460513432	0.12401560565418039	-0.22513938563826688
0.5409902611156012	0.8955481521289801	0.11453068220476526	0.11785121782135236	0.13293358321203388	0.12059540786230633	-0.22762366592077785
0.5477835337980259	0.8964549158381068	0.11533825596835703	0.11629656704978232	0.13402192311789812	0.11715407380214729	-0.2300770572718554
0.5545293516910017	0.8973625845368925	0.11611690539947456	0.1147363306937781	0.135079863260889	0.11369252456740502	-0.23249948782886395
0.5612272066590498	0.8982707839421944	0.11686676878472704	0.11317106644430758	0.13610743446791332	0.11021165652338523	-0.23489090561963366
0.5678766412914921	0.8991791497599247	0.1175880039162209	0.11160131950562548	0.13710468921906857	0.10671233817157841	-0.23725127905418425
0.5744772423871792	0.900087327209338	0.11828078640649059	0.11002762344591537	0.13807169985171766	0.10319541231875257	-0.23958059382856564
0.581028644282505	0.9009949718525445	0.11894530910784318	0.10845049878261193	0.13900855826759775	0.09966169319155041	-0.24187885336210654
0.587530521484565	0.9019017489222881	0.11958178042136124	0.1068704541560836	0.13991537407579285	0.09611196932173993	-0.24414607548480136
0.5939825846281567	0.902807333054047	0.12019042306012999	0.10528798680710515	0.14079227331830174	0.09254700489933901	-0.24638229037678183
0.6003845903989168	0.903711409954279	0.12077147413384576	0.10370357965625451	0.14163939908869533	0.08896753345309713	-0.24858754336677122
0.6067363282417364	0.9046136747907226	0.12132518303152294	0.10211770409334639	0.14245690897444385	0.08537426436760957	-0.2507618896929543
0.6130376184117133	0.9055138321208691	0.12185181051225584	0.10053082009169395	0.14324497417070042	0.0817678834143264	-0.25290539329225464
0.6192883226297466	0.9064115976090208	0.12235162881995901	0.09894337314872331	0.144003780132278	0.07814904603592988	-0.25501812987419814
0.6254883275161696	0.9073066958334711	0.12282491953519116	0.09735579810714769	0.1447335238247577	0.0745183862502215	-0.2571001807556549
0.631637551762904	0.9081988614554137	0.12327197346811476	0.09576851704770992	0.1454344139940851	0.07087651208604996	-0.25915163481807524
0.637735941261711	0.9090878386435153	0.12369308958477751	0.09418194025215285	0.14610666996248592	0.06722400799479682	-0.2611725864042968
0.6437834694635035	0.9099733812309159	0.1240885743724762	0.09259646586243649	0.14675052107272532	0.0635614342775078	-0.26316313500781424
0.6497801326613201	0.9108552521114066	0.12445874089398633	0.09101248089378913	0.1473662056056741	0.059889329627525904	-0.2651233833150556
0.6557259570500212	0.9117332243474275	0.12480390860911722	0.08943035916948752	0.14795397094110924	0.056208206535568586	-0.2670534391325313
0.6616209854228386	0.9126070792658563	0.1251244019727437	0.08785046466164136	0.14851407165518804	0.05251855922317055	-0.2689534106879391
0.6674652872891879	0.9134766079877662	0.12542055047308576	0.08627314865091427	0.14904677000974456	0.04882085721874712	-0.270823409593027
0.6732589512419693	0.9143416103256105	0.12569268764776992	0.08469875162095078	0.1495523346886888	0.04511554993120388	-0.27266354805816817
0.6790020829008153	0.9152018944825447	0.12594115050336158	0.08312760371608961	0.1500310401625453	0.04140306790950674	-0.27447393797519787
0.6846948100783123	0.9160572778239578	0.1261662792566153	0.08156002323289323	0.15048316665858794	0.03768381943963378	-0.2762546922904997
0.6903372800301841	0.9169075864595055	0.12636841669538204	0.07999631726423471	0.15090899942480973	0.033958192175490315	-0.2780059238644274
0.6959296512493788	0.9177526539831088	0.12654790743973493	0.07843678390626924	0.15130882767729842	0.03022655853625053	-0.27972774270518197
0.7014721038805576	0.918592323010389	0.12670509788427234	0.07688170931545567	0.1516829449621976	0.026489268820147443	-0.2814202589964049
0.7069648295033346	0.9194264435961346	0.1268403354419188	0.07533137050514414	0.1520316479984761	0.022746658000585583	-0.2830835797532647
0.7124080351653902	0.9202548737940699	0.12695396829202327	0.07378603419271827	0.1523552365843367	0.01899904308454725	-0.284717809901341
0.7178019440376577	0.9210774797033812	0.12704634499076778	0.07224595657805952	0.15265401322553496	0.015246722651206298	-0.28632305229876465
0.7231467918736958	0.9218941348685373	0.12711781402288383	0.07071138432843108	0.1529282825402534	0.011489979314553346	-0.2878994065207589
0.7284428265370942	0.9227047201376106	0.1271687234611912	0.06918255471303568	0.15317835088892623	0.007729080137322769	-0.28944696859793745
0.7336903044264784	0.9235091230393845	0.1271994206288978	0.06765969664779005	0.15340452588867237	0.003964279290914195	-0.29096582987346425
0.7388894979887847	0.9243072388550573	0.12721025184923654	0.06614302853217906	0.15360711642600375	0.00019581278317950873	-0.2924560790875119
0.7440406864289483	0.9250989691109982	0.1272015620895849	0.06463276096044789	0.15378643193323832	-0.003576094793265116	-0.2939177995932346
0.7491460357273146	0.9258845109028084	0.1271736809299105	0.06312854150766203	0.153942835815159	-0.0073526277847078565	-0.2953515945326898
0.7542081258071934	0.9266641311307016	0.12712690321692444	0.061629878641423656	0.15407666985393395	-0.011135344233722757	-0.2967581515087591
0.7592272225653653	0.927437745591526	0.1270615217671753	0.06013695279438906	0.15418819014311652	-0.014924122707995546	-0.29813748965224496
0.7642035883818297	0.9282052738054168	0.12697782782220535	0.05864994075542117	0.15427765232062984	-0.018718845014373174	-0.2994896186372484
0.76913749070409	0.9289666402581456	0.12687611086393794	0.05716901319853756	0.1543453116770451	-0.022519402288242667	-0.30081454103375493
0.7740291999581173	0.9297217739995683	0.12675665851887588	0.05569433536624941	0.15439142296901096	-0.026325693138313302	-0.302112251688483
0.7788789966148132	0.9304706096543679	0.1266197562371535	0.05422606499139729	0.15441624031503143	-0.030137628931971642	-0.30338273953274364
0.7836871604542773	0.9312130856835187	0.1264656874172627	0.05276435558863045	0.15442001693365914	-0.03395512521944448	-0.304625984676078
0.788453979633905	0.9319491457020466	0.1262947330312339	0.051309353769612216	0.15440300504820725	-0.03777810861420224	-0.3058419607382033
0.7931797488631561	0.932678738114038	0.12610717149787093	0.049861199836001895	0.15436545566607823	-0.04160651524925834	-0.30703063427202587
0.7978647655035752	0.9334018154262366	0.12590327869450815	0.04842002902617152	0.1543076184362962	-0.04544028744936902	-0.3081919637121223
0.8025093259008752	0.934118333597998	0.12568332804946236	0.046985972717547	0.15422974160660072	-0.049279370412166144	-0.3093258984649843
0.8071137309052778	0.9348282528095789	0.12544759023346652	0.04555915680026666	0.15413207186464972	-0.053123716421012	-0.310432380276518
0.8116782832140264	0.9355315369681301	0.12519633319217754	0.04413970256040064	0.15401485426185516	-0.056973282408760144	-0.31151134255784746
0.8162032904790131	0.9362281541024959	0.12492982189157983	0.04272772577809183	0.15387833202271176	-0.06082803232969876	-0.31256271110231315
0.820689060387209	0.9369180755214656	0.12464831851288877	0.04132333832288136	0.1537227465678484	-0.06468793275618025	-0.3135864029114142
0.8251359060877899	0.9376012765653561	0.1243520820541014	0.039926646523922395	0.15354833724225592	-0.06855295726550463	-0.31458232743922443
0.8295441370197969	0.9382777351132972	0.12404136886499262	0.038537754113906864	0.15335534156920969	-0.07242307823537987	-0.31555038452367523
0.8339140686870509	0.9389474330032114	0.12371643195134475	0.03715675922878131	0.15314399479702692	-0.07629827504688173	-0.3164904665949299
0.8382460178960169	0.9396103552173652	0.12337752121936561	0.0357837559649373	0.15291452998172758	-0.08017852972636363	-0.3174024575948027
0.8425403017878321	0.9402664896535406	0.12302488351352964	0.03441883475504723	0.1526671779745234	-0.08406382578964341	-0.3182862327972186
0.8467972376025923	0.9409158270099686	0.12265876261423392	0.03306208251423562	0.15240216739026735	-0.08795414771083639	-0.3191416588035654
0.8510171457904401	0.9415583611806714	0.12227939893516489	0.03171358171524028	0.1521197243520952	-0.09184948348705312	-0.3199685941952221
0.8552003458119446	0.9421940885362617	0.12188702984938778	0.03037341179233677	0.1518200726904824	-0.09574982053056119	-0.32076688871612463
0.859347156866171	0.9428230079594548	0.12148188962397925	0.029041648980235996	0.15150343387395362	-0.09965514599526704	-0.3215363834873286
0.8634579003175195	0.9434451211371846	0.12106420916308097	0.02771836560052316	0.15117002677885064	-0.10356544877110073	-0.32227691150397564
0.8675328971164141	0.9440604320936659	0.12063421623330617	0.026403630953270085	0.15082006783271576	-0.10748071678749387	-0.32298829719375416
0.8715724658746556	0.9446689468280955	0.12019213567792358	0.025097512007020612	0.15045377117158523	-0.11140093481176994	-0.3236703561714995
0.8755769282169436	0.9452706740498279	0.11973818883839034	0.02380007173511122	0.1500713481419032	-0.11532608930532005	-0.32432289623013477
0.8795466037843785	0.9458656243535094	0.1192725940849805	0.02251137079234964	0.14967300771194192	-0.11925616330122331	-0.324945716551202
0.8834818112398147	0.9464538103027447	0.11879556672676156	0.02123146725587513	0.1492589563833523	-0.12319113702224152	-0.3255386079847361
0.8873828694894702	0.9470352465448277	0.118307318871368	0.01996041629015135	0.14882939805046486	-0.12713098877983411	-0.3261013533280232
0.891250094807362	0.9476099493154772	0.11780805979381781	0.018698271144870094	0.1483845343061563	-0.13107569174961015	-0.32663372701018806
0.8950838049633275	0.948177936988445	0.11729799542857525	0.017445081869525935	0.1479245639763457	-0.1350252178253468	-0.3271354957895136
0.898884313927785	0.948739229225483	0.11677732907422517	0.016200897101300647	0.14744968373384745	-0.1389795318750404	-0.3276064181514954
0.9026519372832135	0.9492938477159663	0.11624626069408657	0.014965762354423238	0.1469600874533804	-0.1429385969789144	-0.3280462451466221
0.906386986024857	0.9498418152014821	0.11570498779465699	0.013739722107251218	0.14645596700168276	-0.14690236762336303	-0.32845471977319485
0.9100897721600972	0.9503831562421785	0.11515370467203533	0.012522818023542276	0.14593751153397153	-0.15087079521567237	-0.3288315777988481
0.9137606046257163	0.9509178965593191	0.11459260302490655	0.011315090346302174	0.1454049080514011	-0.15484382342302083	-0.3291765474622229
0.9173997909626026	0.9514460632259599	0.11402187175094639	0.010116577402025132	0.14485834120449942	-0.15882138957791436	-0.3294893498445183
0.9210076362499987	0.9519676844581144	0.11344169714999035	0.008927316003651032	0.14429799347942443	-0.16280342315260643	-0.3297696989686409
0.9245844458712379	0.9524827899614614	0.11285226251410152	0.0077473405892984695	0.14372404479358392	-0.16678984845756611	-0.3300173022096788
0.9281305211250261	0.9529914102456344	0.11225374887374276	0.00657668471821905	0.14313667321027346	-0.17078057943157823	-0.3302318601693279
0.9316461616659666	0.9534935769285623	0.11164633465582702	0.005415380314606673	0.14253605460642188	-0.17477552194503743	-0.3304130671122696
0.9351316650475103	0.9539893226222702	0.11103019580172437	0.004263457864456061	0.14192236278341036	-0.17877457292448104	-0.33056061117511026
0.9385873265598587	0.9544786808632477	0.11040550584264458	0.0031209465138293535	0.1412957695391295	-0.18277761979281693	-0.33067417461955134
0.9420134401927036	0.9549616862028978	0.1097724357691109	0.0019878737935743	0.14065644453350684	-0.18678454122318253	-0.33075343412728714
0.9454102964384173	0.9554383738531226	0.10913115448036102	0.0008642663873122897	0.14000455573932055	-0.19079520421214613	-0.33079806102364756
0.9487781839039703	0.9559087798724292	0.10848182854485962	-0.00024985036152768087	0.13934026920286274	-0.19480946556973763	-0.3308077216384687
0.9521173888923522	0.9563729410653784	0.10782462232592935	-0.0013544522730354817	0.13866374917116914	-0.1988271710668525	-0.3307820776085846
0.9554282040110916	0.9568308961304015	0.10715969628648465	-0.002449519141147876	0.13797515633192206	-0.20284816557316768	-0.3307207860030784
0.9587109149416845	0.9572826837746614	0.10648720960393857	-0.0035350303200400203	0.13727465049406373	-0.20687227689071797	-0.3306234996516358
0.9619658005789298	0.9577283427109232	0.10580732028479128	-0.004610964736642955	0.13656239073649912	-0.21089931530973902	-0.33048986774060324
0.9651931365405656	0.9581679121136072	0.10512018455174639	-0.005677302020357622	0.13583853478994523	-0.21492907740455877	-0.33031953623617366
0.9683931972342451	0.95860143186635	0.10442595646200376	-0.006734023156192547	0.13510323864122992	-0.21896134824856883	-0.33011214818894935
0.9715662543794418	0.9590289423252657	0.10372478826606488	-0.007781109967567399	0.13435665691440468	-0.2229958992497978	-0.32986734419942537
0.9747125765412151	0.9594504842250009	0.10301683057251762	-0.008818544936051664	0.1335989430551698	-0.22703248719644883	-0.3295847629104589
0.977832429786697	0.959866098737195	0.10230223226460973	-0.009846311393428609	0.13283024925224896	-0.2310708547381122	-0.3292640414316402
0.9809260776398279	0.9602758274343777	0.10158114056579097	-0.010864393483555515	0.13205072651675023	-0.2351107300005296	-0.3289048158173668
0.9839937824905821	0.9606797124460466	0.10085370075834593	-0.011872776603780262	0.13126052438526273	-0.2391518281312841	-0.3285067213674128
0.9870358029204295	0.9610777960762404	0.10012005686079688	-0.012871446504559805	0.13045979166263483	-0.24319384750302064	-0.328069393441924
0.9900523950466003	0.9614701209559571	0.09938035137633379	-0.013860389714076377	0.12964867616415518	-0.24723647115344283	-0.32759246785544355
0.9930438141212369	0.9618567302229746	0.09863472494432675	-0.014839594044444385	0.12882732434238559	-0.2512793686756507	-0.3270755811299678
0.9960103112250999	0.9622376670667818	0.09788331720520248	-0.015809047492442278	0.12799588224883013	-0.2553221915172445	-0.3265183715788471
0.9989521365972273	0.9626129751346963	0.09712626602403951	-0.01676873931550355	0.12715449469266446	-0.25936457722509737	-0.3259204793085154
1.0018695368838408	0.962982698154139	0.09636370823472823	-0.017718659119598974	0.12630330607724485	-0.26340614547244573	-0.3252815473092232
1.0047627580627054	0.9633468802817309	0.09559577893254063	-0.01865879780116577	0.12544245962709125	-0.26744650187437063	-0.32460122144298426
1.0076320429768952	0.9637055657666551	0.0948226121588163	-0.01958914673271789	0.12457209816472771	-0.27148523439815736	-0.32387915156433467
1.0104776327295946	0.964058799105233	0.09404434058112783	-0.020509698207731634	0.12369236376876686	-0.2755219151259962	-0.32311499183115744
1.0132997659674086	0.9644066249297127	0.09326109572940618	-0.021420445200177902	0.12280339805497535	-0.27955609909904994	-0.3223084015124272
1.0160986790914173	0.9647490880147549	0.09247300798575649	-0.022321381426987787	0.12190534218232121	-0.28358732447592316	-0.32145904559557104
1.018874607481067	0.965086233406139	0.09168020627725097	-0.023212501735563475	0.1209983365179256	-0.28761511420118857	-0.32056659505229923
1.0216277843375074	0.9654181062576566	0.09088281843279143	-0.024093801724861603	0.1200825210576821	-0.2916389742816534	-0.319630727813945
1.0243584400943624	0.9657447517426319	0.09008097139949862	-0.024965277554612864	0.11915803569395451	-0.2956583928498661	-0.3186511296768192
1.0270668033615502	0.9660662151507203	0.08927479101317737	-0.025826926246357487	0.11822501997158716	-0.29967284149593976	-0.3176274946950093
1.029753101361829	0.9663825419206747	0.08846440189933948	-0.02667874581948227	0.11728361298949412	-0.30368177592342316	-0.31655952568376117
1.032417559961455	0.9666937776240614	0.0876499274878754	-0.027520735297293545	0.11633395343219564	-0.30768463604486074	-0.31544693485321446
1.0350604027431236	0.9669999678388937	0.08683149032475215	-0.02835289441254578	0.115376179949748	-0.31168084465170115	-0.31428944487392585
1.0376818500410683	0.9673011580248807	0.08600921241708882	-0.0291752233084281	0.11441043158460902	-0.31566980599971933	-0.3130867900820908
1.0402821228595778	0.9675973939589434	0.08518321403940345	-0.029987723770835195	0.11343684638977909	-0.3196509118697006	-0.31183871542192976
1.0428614383966899	0.9678887212043829	0.08435361516217378	-0.03079039782510636	0.1124555631238794	-0.3236235349071769	-0.31054497919248675
1.0454200130540332	0.9681751854413633	0.08352053453391126	-0.031583248682642444	0.11146672019148804	-0.3275870333769589	-0.30920535237744823
1.0479580612813333	0.9684568323200559	0.08268409007161161	-0.03236628038251384	0.11047045612132586	-0.33154074960364255	-0.307819619903714
1.050475796214086	0.9687337075174787	0.08184439867616261	-0.033139497992480914	0.10946690936524438	-0.33548401119828486	-0.30638758101493024
1.0529734295251125	0.969005856705772	0.08100157629852955	-0.033902907565510065	0.10845621839350887	-0.3394161311077714	-0.304909050031836
1.055451168864684	0.96927332526278	0.08015573883644975	-0.034656515366426506	0.10743852279215226	-0.34333640386345404	-0.3033838586435029
1.0579092233732625	0.9695361588578931	0.0793070002870231	-0.03540032955955698	0.10641396106317137	-0.3472441146110568	-0.3018118533051424
1.0603477978108449	0.9697944028048986	0.07845547476615858	-0.036134358427806997	0.10538267307098184	-0.35113853019998487	-0.3001928995307122
1.062767096499164	0.9700481024754728	0.07760127518055265	-0.03685861157810287	0.10434479846226857	-0.35501890582516893	-0.2985268801593904
1.0651673225082583	0.970297303197448	0.07674451351332022	-0.03757309969715492	0.10330047702393139	-0.3588844841941056	-0.29681369648603106
1.0675486758612769	0.9705420500581573	0.07588530148372921	-0.03827783402569542	0.10224984950527556	-0.3627344931021862	-0.29505327023916467
1.0699113557692173	0.9707823881273698	0.07502374976999591	-0.038972827034035214	0.10119305668933379	-0.36656814952931327	-0.2932455426902186
1.0722555601517878	0.9710183623947922	0.07415996818463404	-0.03965809228326816	0.10013023961934346	-0.370384659424304	-0.29139047558696396
1.074581484520257	0.971250017647782	0.07329406609855788	-0.040333644106936906	0.0990615401359422	-0.37418321646135255	-0.2894880526750605
1.0768893233675303	0.9714773986023152	0.07242615194186053	-0.040999498026676524	0.0979871002782714	-0.3779630049105015	-0.28753827923053055
1.0791792699131033	0.971700549865983	0.0715563332998659	-0.04165567068218297	0.09690706241313372	-0.3817231998758812	-0.2855411828062603
1.0814515147901123	0.9719195158016102	0.07068471742173683	-0.04230217946409759	0.09582156987990398	-0.3854629658150265	-0.2834968149640522
1.0837062476210195	0.972134340673455	0.06981141063315717	-0.04293904297608001	0.09473076627472211	-0.3891814598324906	-0.2814052504836331
1.0859436582467212	0.9723450687510319	0.06893651784878835	-0.04356628138059012	0.0936347948457931	-0.39287783446453195	-0.27926658661983633
1.0881639329512183	0.9725517439420375	0.06806014404122492	-0.044183915341471466	0.09253380033855048	-0.3965512322221049	-0.27708094711767495
1.0903672581986503	0.9727544101373735	0.06718239278569915	-0.044791967080511814	0.09142792718191804	-0.4002007925626084	-0.27484847912688504
1.09255381938515	0.9729531110814906	0.06630336673484881	-0.04539046002534294	0.09031732008397844	-0.4038256506645177	-0.2725693547086481
1.094723800464509	0.9731478903292253	0.06542316776400521	-0.04597941870948423	0.08920212421859706	-0.4074249376615679	-0.27024377157511
1.0968773851797398	0.9733387913468808	0.06454189646363502	-0.04655886910730449	0.08808248458323145	-0.4109977835636398	-0.26787195206804987
1.0990147552787155	0.9735258573430368	0.06365965285483827	-0.04712883815016094	0.0869585469050422	-0.41454331519634674	-0.26545414533769507
1.1011360932284444	0.9737091314977664	0.06277653526136741	-0.0476893544507557	0.08583045620248965	-0.4180606616205805	-0.26299062451166205
1.1032415803421884	0.9738886567852065	0.061892641057397384	-0.04824044779169061	0.08469835772801507	-0.4215489519556015	-0.2604816888683997
1.1053313981487392	0.9740644760799612	0.061008066076293395	-0.04878214947700905	0.08356239620293099	-0.4250073185886931	-0.257927662296782
1.1074057274927869	0.974236632067386	0.06012290496260122	-0.04931449208235678	0.08242271625500079	-0.4284348966305671	-0.25532889433941985
1.1094647496967704	0.974405167327774	0.05923725065215007	-0.04983750973865752	0.08127946173483193	-0.43183082678549445	-0.2526857586795024
1.1115086455057284	0.974570124235114	0.058351194793168325	-0.050351237841731414	0.0801327762399767	-0.43519425455562377	-0.24999865431672835
1.1135375959739227	0.9747315450166557	0.05746482733723927	-0.050855713257479736	0.07898280256762129	-0.43852433264970003	-0.24726800425100856
1.1155517827159007	0.9748894717570877	0.05657823639335096	-0.05135097435574391	0.07782968250059312	-0.44182022232557044	-0.24449425484071255
1.1175513886019832	0.9750439464352192	0.055691507879578994	-0.05183706114557112	0.07667355632519256	-0.4450810954364105	-0.2416778744352478
1.119536595843334	0.9751950107588614	0.05480472633215152	-0.052314014773221076	0.0755145638557825	-0.448306132201759	-0.23881935563109533
1.1215075881807226	0.9753427063183138	0.05391797389940548	-0.05278187801930186	0.07435284309271227	-0.4514945256593435	-0.23591921174233396
1.1234645506327876	0.9754870745461601	0.05303133040401563	-0.05324069518757894	0.07318853026480623	-0.45464548208477096	-0.23297797652097005
1.1254076686329757	0.9756281566349327	0.05214487369117243	-0.05369051185523744	0.07202176024895536	-0.45775822041419	-0.2299962048304533
1.1273371291034047	0.9757659935982174	0.051258679101461195	-0.05413137507617725	0.07085266583909973	-0.46083197475784826	-0.22697447037843577
1.1292531193293325	0.9759006261711414	0.050372819945395005	-0.05456333307042397	0.06968137833073369	-0.46386599335110357	-0.22391336675645546
1.131155828472591	0.9760320948997322	0.04948736676785501	-0.05498643551491961	0.06850802650774802	-0.46685954167424687	-0.22081350431531896
1.1330454468185038	0.9761604400671898	0.04860238765169193	-0.055400733310890175	0.06733273699721189	-0.4698119019108906	-0.21767551051999412
1.1349221665326739	0.9762857017255233	0.047717947822895346	-0.05580627868706194	0.06615563369837446	-0.47272237474412276	-0.21450002783695682
1.136786180903054	0.9764079196235997	0.04683410996492662	-0.056203124966385076	0.06497683815130968	-0.47559027873177967	-0.2112877140849066
1.1386376849421702	0.9765271332275101	0.04595093389756405	-0.05659132662829433	0.06379646906031627	-0.47841495175580667	-0.20803924049472788
1.1404768742939975	0.9766433816307116	0.04506847706348709	-0.056970939010271254	0.06261464289456596	-0.48119574982366775	-0.2047552926879655
1.1423039474909973	0.9767567036779307	0.04418679341403447	-0.05734201870408741	0.061431472346111654	-0.48393205090490066	-0.20143656570182938
1.1441191035101619	0.9768671377900271	0.043305934547963526	-0.05770462297418234	0.06024706780228973	-0.4866232515827497	-0.1980837673367937
1.1459225421368764	0.976974721972265	0.042425949518668404	-0.058058809770051296	0.05906153704069484	-0.4892687679695128	-0.19469761662678878
1.1477144660948484	0.977079493922441	0.041546883768905626	-0.05840463806799653	0.057874983742216654	-0.49186803908895477	-0.19127883883502234
1.1494950792707697	0.9771814909026909	0.04066877996590537	-0.05874216743418444	0.056687508560356606	-0.4944205244248288	-0.1878281676856595
1.1512645853822745	0.977280749648768	0.03979167864660748	-0.05907145770453251	0.05549920994619275	-0.4969257022159632	-0.18434634703552377
1.1530231907393205	0.9773773065113789	0.03891561684089096	-0.059392569431878095	0.054310182236238375	-0.49938307353088396	-0.18083412454492
1.1547711021461229	0.9774711973199302	0.03804062909494261	-0.0597055634126028	0.05312051698682956	-0.5017921593326005	-0.1772922547817954
1.1565085285411638	0.9775624574556099	0.037166746643440975	-0.060010500906147145	0.05193030180035106	-0.5041525027711488	-0.1737214949638402
1.15823567872863	0.9776511217146898	0.036293998540721024	-0.06030744315376442	0.05073962181535402	-0.5064636660387661	-0.17012260862728393
1.159952763530611	0.977737224407328	0.03542241057718593	-0.060596451681680485	0.0495485581838402	-0.5087252332315478	-0.1664963602961571
1.1616599937391148	0.9778207992381409	0.03455200631494018	-0.06087758787316055	0.04835718943766289	-0.5109368074959949	-0.1628435188481355
1.1633575808817713	0.9779018793343798	0.03368280670966513	-0.061150913032909426	0.047165590929739105	-0.5130980119476128	-0.1591648551019716
1.165045737809624	0.9779804972607146	0.032814829816309066	-0.06141648840699116	0.04597383438620579	-0.5152084902268342	-0.15546113968827574
1.1667246777788411	0.9780566849626285	0.03194809126899155	-0.06167437496107027	0.044781988521242454	-0.5172679050999789	-0.15173314421207434
1.1683946146435737	0.9781304737650725	0.031082604197864228	-0.061924633343632914	0.043590118882857826	-0.5192759384720392	-0.14798164007409792
1.1700557621266987	0.9782018943309031	0.030218379626515298	-0.06216732371217116	0.04239828836176286	-0.5212322902606296	-0.14420739939243674
1.171708334975146	0.9782709767024504	0.029355425894122683	-0.06240250584092172	0.04120655635804074	-0.5231366794939568	-0.1404111917066113
1.1733525475721505	0.978337750233318	0.02849374940157729	-0.06263023885542271	0.040014979774299596	-0.5249888423683672	-0.1365937864707685
1.1749886147027848	0.9784022436139563	0.027633354240874434	-0.0628505812852488	0.03882361247083049	-0.5267885328325729	-0.13275595070135374
1.1766167518548376	0.9784644848745266	0.02677424206355963	-0.06306359104000184	0.037632505049331015	-0.5285355225320574	-0.12889844764791966
1.178237173475711	0.9785245013113771	0.025916413031958917	-0.06326932512346864	0.036441706140414455	-0.5302295985681461	-0.1250220403667693
1.179850094311665	0.9785823195348724	0.025059865150437073	-0.06346783976256776	0.03525126144897736	-0.5318705646183051	-0.12112748808393023
1.1814557288538383	0.9786379654434084	0.02420459459470142	-0.06365919028418313	0.03406121418332179	-0.5334582399683426	-0.11721554703896511
1.1830542920512068	0.9786914642432647	0.023350595370281862	-0.0638434311495173	0.03287160455353691	-0.5349924598191231	-0.11328696830456197
1.1846459985234634	0.9787428404160742	0.022497859770821024	-0.06402061580868036	0.03168247038375044	-0.5364730740786953	-0.1093424992807677
1.1862310615580491	0.9787921176855542	0.021646378961131682	-0.0641907965522498	0.030493847903864876	-0.5378999460888726	-0.1053828858591974
1.1878096959286268	0.9788393191035994	0.02079614150896136	-0.06435402477552458	0.02930576967931701	-0.5392729547913867	-0.10140886507430102
1.189382113483341	0.9788844669131996	0.019947135803430483	-0.06451035047246657	0.02811826796858873	-0.540591990414037	-0.09742117586594377
1.1909485276624123	0.9789275826834818	0.01909934767115137	-0.06465982267068722	0.02693137137466334	-0.5418569580428834	-0.09342054747231972
1.1925091501574785	0.9789686872104698	0.018252762226080937	-0.06480248905692992	0.025745107413986397	-0.5430677743695629	-0.08940770763802597
1.1940641931472251	0.9790078005787805	0.01740736271041036	-0.06493839616038134	0.02455950087856876	-0.5442243691284284	-0.08538337672061555
1.1956138675902404	0.9790449421154477	0.016563131470607954	-0.06506758916278108	0.023374575188736552	-0.5453266833623812	-0.08134827189885994
1.1971583835812496	0.9790801304018658	0.015720049818423686	-0.06519011191078916	0.022190352186577382	-0.5463746693881935	-0.07730310615053705
1.198697951499036	0.9791133833000139	0.014878097456588293	-0.065306006979281	0.02100685131701695	-0.5473682911946346	-0.07324858512754778
1.2002327811475777	0.9791447179309288	0.014037252998775585	-0.06541531556937641	0.019824090346089233	-0.5483075234205471	-0.06918540928572496
1.2017630801947876	0.979174150646363	0.013197494881158033	-0.06551807738314232	0.01864208663454663	-0.5491923501151504	-0.06511427798594606
1.2032890564096306	0.979201697078002	0.012358800193073704	-0.06561433076989596	0.017460855485226197	-0.5500227658274544	-0.061035883555648686
1.204810917943187	0.9792273721391432	0.011521144573868165	-0.06570411270800101	0.01628040998789815	-0.550798775284451	-0.056950910466032054
1.2063288710200952	0.979251189985452	0.010684503537720267	-0.06578745864437462	0.015100762878654122	-0.5515203918313644	-0.05286004151257154
1.2078431220313184	0.979273164053492	0.009848851378501106	-0.06586440260685511	0.013921924991192132	-0.5521876382244847	-0.04876395223352039
1.2093538753828563	0.9792933070305182	0.009014162412263625	-0.06593497707720959	0.012743907003991566	-0.552800545352316	-0.04466331675855119
1.2108613360614369	0.9793116308941863	0.008180409617626165	-0.06599921310996948	0.01156671751800441	-0.5533591530863328	-0.04055880092635765
1.2123657077238268	0.9793281468877718	0.0073475657467564175	-0.06605714022651767	0.010390364620406687	-0.5538635091823141	-0.03645106752868341
1.2138671941356307	0.979342865539891	0.006515602585948519	-0.0661087864661458	0.009214854837576565	-0.5543136695447528	-0.032340772478683374
1.2153659971324822	0.9793557966462514	0.0056844921413383796	-0.06615417830504705	0.008040194807806517	-0.5547096973429	-0.028228570486149015
1.2168623186364482	0.9793669492937536	0.004854205578561418	-0.06619334072497521	0.006866389781595076	-0.555051663432402	-0.02411510965724207
1.2183563606377392	0.9793763318589349	0.0040247132877833	-0.06622629719301826	0.005693443711452374	-0.5553396460054981	-0.020001031646254247
1.2198483226302206	0.9793839519951703	0.003195986363851528	-0.06625306960291971	0.004521361344132327	-0.5555737299067453	-0.015886978851481912
1.2213384053812333	0.9793898166592525	0.0023679945693344745	-0.06627367835582416	0.0033501453398287247	-0.5557540071703823	-0.011773584174855769
1.2228268073992923	0.9793939320956853	0.001540708352119155	-0.06628814229357567	0.002179799125455818	-0.5558805762727352	-0.0076614809053817505
1.2243137278972143	0.9793963038524713	0.000714097254704066	-0.0662964787437583	0.0010103246449040446	-0.5559535423654057	-0.003551294696008259
1.225799364720771	0.9793969367770222	-0.0001118688794042739	-0.06629870349596688	-0.00015827593392439142	-0.5559730169111375	0.0005563505586353825
1.2272839156586686	0.9793958350222314	-0.0009372205787753018	-0.06629483081487748	-0.0013260011705897694	-0.5559391176459728	0.004660836178987377
1.2287687763737765	0.9793929990599222	-0.0017626545616279791	-0.06628486293629327	-0.002493792291027026	-0.5558518765077031	0.00876485866496886
1.2302548306474321	0.9793884249487843	-0.0025885827088130585	-0.06626878749524943	-0.0036621874196124406	-0.555711217139637	0.012869696297592532
1.2317422745436892	0.979382108172012	-0.0034150341870558053	-0.06624659102178095	-0.0048311830641021595	-0.5555170731327491	0.016974721881470162
1.233231303849372	0.9793740435302664	-0.0042420375939850544	-0.06621825857212438	-0.006000774787833985	-0.5552693849084912	0.021079303371560627
1.2347221153467682	0.9793642251346292	-0.005069621611781271	-0.06618377371243729	-0.007170958134792925	-0.5549680996910286	0.025182807253237273
1.2362149063022168	0.9793526464056266	-0.005897814669108792	-0.06614311852489042	-0.008341728152026771	-0.5546131716784515	0.029284596999525687
1.2377098748159017	0.9793393000677726	-0.0067266450810884665	-0.0660962735990716	-0.009513079588360934	-0.5542045620887176	0.03338403390617475
1.2392072196115833	0.9793241781477634	-0.007556140878129061	-0.06604321803726121	-0.010685006653443976	-0.5537422393296395	0.03748047639005665
1.2407071389826803	0.9793072719842778	-0.008386329168404526	-0.06598392950144574	-0.01185750211892084	-0.5532261795342769	0.04157327700312315
1.2422098323342952	0.9792885722114983	-0.009217236938538416	-0.06591838416914861	-0.013030558452055547	-0.5526563663032574	0.045661786559343706
1.2437155001878408	0.979268068753751	-0.010048891000659279	-0.06584655672938351	-0.014204167742734395	-0.5520327907997237	0.049745354037203635
1.2452243422940232	0.9792457508493326	-0.01088131689610914	-0.06576842048184392	-0.015378320159476606	-0.5513554527405039	0.05382332138396189
1.246736559744692	0.9792216070215768	-0.011714540008985808	-0.06568394725222679	-0.016553005525033696	-0.5506243597901134	0.0578950291914752
1.248252355601888	0.9791956250614678	-0.01254858585568991	-0.06559310734928968	-0.017728213726985	-0.5498395273224174	0.06195981828974922
1.2497719316364562	0.9791677920794977	-0.013383478235051387	-0.0654958697650012	-0.018903932115071426	-0.5490009802814442	0.0660170209374074
1.2512954905460345	0.9791380944706485	-0.014219240398350406	-0.0653922020716681	-0.02008014715703287	-0.5481087524165702	0.07006596678867529
1.2528232361654128	0.9791065179065553	-0.015055895110064308	-0.06528207041532955	-0.021256844529490778	-0.5471628863524745	0.07410598342250589
1.2543553723395668	0.9790730473563349	-0.01589346397703381	-0.0651654396100804	-0.022434008180985843	-0.5461634345223888	0.07813639335901415
1.255892104683899	0.9790376670473576	-0.016731968358553433	-0.0650422730239291	-0.023611621619003032	-0.5451104583079276	0.08215651872037913
1.2574336381995956	0.9790003605164921	-0.01757142801085645	-0.06491253278083114	-0.024789666013594305	-0.5440040298832113	0.08616567500471528
1.2589801781864247	0.9789611105927387	-0.01841186153773962	-0.0647761797242634	-0.025968120842037642	-0.5428442320037672	0.090163173596814
1.2605319323931563	0.9789198993399845	-0.019253287506389088	-0.06463317324367826	-0.027146965462864416	-0.5416311566335231	0.09414832738658764
1.2620891066814472	0.9788767081684541	-0.020095722042596933	-0.06448347168752802	-0.028326175756342983	-0.5403649085463819	0.09812043969509751
1.2636519085372695	0.9788315177454682	-0.020939180689645922	-0.06432703207998224	-0.029505726743636104	-0.5390456029977801	0.1020788134844915
1.2652205462638786	0.9787843080140491	-0.021783677919022477	-0.0641638102132699	-0.030685591913266037	-0.5376733665848232	0.10602274939846382
1.2667952285725763	0.978735058204744	-0.02262922686126081	-0.06399376071688537	-0.031865742859052935	-0.5362483378917416	0.10995154489839407
1.2683761643596105	0.9786837468443825	-0.023475839140560346	-0.06381683711659474	-0.0330461490656067	-0.5347706680309348	0.113864493928444
1.2699635630824704	0.9786303517460917	-0.02432352503204689	-0.0636329918293375	-0.03422677814518827	-0.5332405206321333	0.11776088809808848
1.2715576335759993	0.9785748500520852	-0.02517229278717049	-0.06344217634032469	-0.035407594917266416	-0.5316580733307182	0.12164001406303425
1.273158586061093	0.9785172181682297	-0.026022149663800474	-0.06324434100812565	-0.03658856286280453	-0.5300235161447541	0.1255011587500479
1.2747666314202104	0.9784574317878144	-0.02687310149385634	-0.06303943517783483	-0.03776964354070253	-0.5283370524075263	0.1293436078431139
1.2763819802058456	0.9783954659310649	-0.02772515211825375	-0.06282740734780705	-0.03895079582522804	-0.526598900105414	0.1331666437568549
1.2780048426689026	0.9783312949509645	-0.028578303368739205	-0.06260820522047465	-0.04013197590676131	-0.524809292225165	0.13696954615015294
1.2796354296399237	0.9782648925038595	-0.029432555497215768	-0.06238177563328709	-0.04131313791204696	-0.5229684761035237	0.14075159443262286
1.2812739521025618	0.9781962315696108	-0.030287906915422443	-0.06214806465950524	-0.042494233568911965	-0.5210767141482539	0.14451206718352966
1.2829206207516046	0.9781252844756672	-0.03114435393271981	-0.061907017721833386	-0.04367521187195915	-0.5191342846258367	0.14825024162064113
1.2845756464356246	0.9780520228848163	-0.032001890958147115	-0.061658579582259405	-0.04485601939091277	-0.5171414814172937	0.15196539513423485
1.286239239408895	0.9779764178348477	-0.032860510085577777	-0.061402694508010204	-0.046036599729759986	-0.5150986151619342	0.15565680415008612
1.2879116106786723	0.9778984396848093	-0.03372020176476192	-0.06113930612079014	-0.04721689448140854	-0.5130060118353215	0.15932374769852972
1.28959296932562	0.9778180582468463	-0.03458095340001172	-0.06086835787314143	-0.04839684133604214	-0.5108640162898918	0.1629655021222627
1.2912835254253898	0.9777352426595615	-0.03544275083442307	-0.060589792650654374	-0.04957637615429907	-0.5086729888052584	0.16658134814078648
1.2929834883816766	0.9776499614738268	-0.03630557747418749	-0.06030355309173782	-0.05075543179981389	-0.5064333073150696	0.17017056783356085
1.2946930662711982	0.9775621826980784	-0.037169413946946554	-0.060009581767937054	-0.05193393771175434	-0.5041453684540256	0.1737324440075594
1.2964124667966606	0.977471873763076	-0.038034238578448815	-0.05970782109307882	-0.053111820596355434	-0.5018095864455457	0.177266262975686
1.2981418976312578	0.9773790015131962	-0.03890002755437528	-0.05939821332197931	-0.05428900468490913	-0.4994263926793527	0.1807713159648573
1.299881564597086	0.9772835323156784	-0.039766754002592754	-0.05908070094099111	-0.055465410525895154	-0.4969962382602394	0.18424689617928677
1.3016316728623485	0.9771854320119769	-0.040634388597064294	-0.05875522652960695	-0.05664095585062343	-0.49451959242010174	0.1876923020904236
1.3033924267900163	0.9770846659388651	-0.04150289948314522	-0.05842173285434073	-0.057815555513786226	-0.4919969426975734	0.19110683793219915
1.305164029908126	0.9769811989436654	-0.0423722522668677	-0.058080162941563374	-0.05898912152179187	-0.48942879491452973	0.19448981445904437
1.3069466838308772	0.9768749954630425	-0.04324240949612391	-0.05773046035789042	-0.06016156237763384	-0.48681567465900083	0.1978405477561996
1.308740589438557	0.9767660194710677	-0.04411333125486523	-0.05737256905694283	-0.061332783929466304	-0.4841581254602196	0.2011583623900872
1.3105459458855968	0.9766542345549563	-0.044984974695370245	-0.05700643364552493	-0.06250268878636338	-0.4814567100720559	0.20444259042649218
1.3123629520380822	0.9765396038432981	-0.04585729475187809	-0.056631999163706245	-0.06367117732255297	-0.4787120081106008	0.20769257493391682
1.31419180378171	0.9764220901921772	-0.04673024286743292	-0.056249211706667114	-0.06483814601701185	-0.47592461984706785	0.21090766602001637
1.3160326963804216	0.9763016560569814	-0.047603768157510454	-0.05585801801581966	-0.0660034890614194	-0.4730951623725084	0.21408722600054822
1.3178858232907849	0.9761782635859618	-0.04847781686967815	-0.055458365793040885	-0.06716709768293527	-0.4702242710430764	0.21723062816349428
1.3197513769182774	0.9760518745895804	-0.04935233277314636	-0.05505020360798667	-0.06832886070990585	-0.46731259792508645	0.22033725894123898
1.321629547952134	0.9759224506035448	-0.05022725687721865	-0.05463348110715893	-0.06948866424215981	-0.46436081238447086	0.22340651762315275
1.3235205249309618	0.9757899529403508	-0.051102527269961805	-0.05420814918127943	-0.07064639148474976	-0.46136960130918203	0.22643781653768824
1.3254244954508	0.9756543426260713	-0.05197807971968993	-0.053774159761646026	-0.07180192358994623	-0.4583396666889052	0.22943058384850076
1.3273416451280762	0.97551558049272	-0.05285384723434567	-0.05333146611448319	-0.07295513911757374	-0.455271726686866	0.23238426267437307
1.329272158867791	0.9753736271071204	-0.053729760684028204	-0.05288002260932105	-0.07410591489792576	-0.4521665130095093	0.23529831381810143
1.331216218896126	0.9752284429346604	-0.054605747948720265	-0.05241978523376609	-0.07525412495203097	-0.4490247734188223	0.23817221349415763
1.333174007225098	0.9750799881781369	-0.05548173508070066	-0.05195071107191069	-0.07639964205844324	-0.44584726708687966	0.24100545773561963
1.3351457037769132	0.9749282229363448	-0.056357645500394224	-0.05147275879669427	-0.07754233673543756	-0.44263476690141845	0.24379756022652582
1.3371314875752547	0.9747731071343643	-0.057233400577036214	-0.05098588843563126	-0.07868207803754092	-0.4393880567901808	0.24654805464705576
1.3391315367206271	0.9746146005428726	-0.058108919657179674	-0.050490061417614876	-0.07981873362440114	-0.43610793097395373	0.2492564951303073
1.3411460277895342	0.9744526628444089	-0.05898411984518876	-0.049985240763333216	-0.08095216950742304	-0.43279519414804407	0.2519224559301273
1.3431751370823393	0.9742872535521043	-0.05985891659048193	-0.049471390812598194	-0.08208225084063754	-0.42945065860754383	0.2545455335198901
1.345219039298248	0.9741183321341653	-0.06073322315422042	-0.04894847759153548	-0.08320884125712998	-0.42607514558193765	0.25712534521164687
1.347277908913361	0.9739458579194894	-0.06160695124585634	-0.04841646849647613	-0.08433180371660627	-0.4226694821062436	0.25966153126367025
1.3493519193197587	0.9737697901854354	-0.06248001069341064	-0.047875332541745974	-0.08545100010227455	-0.41923450157064174	0.2621537540372134
1.3514412443165174	0.9735900880479138	-0.06335231010958754	-0.04732503999623095	-0.0865662920948387	-0.41577104037378876	0.26460169998646454
1.3535460572440567	0.9734067105482687	-0.06422375655541204	-0.04676556262557755	-0.08767754075530355	-0.4122799384724322	0.26700507868240164
1.3556665309838059	0.9732196166692758	-0.0650942555755145	-0.046196873712460534	-0.08878460658548297	-0.4087620385034266	0.2693636228998611
1.357802838582203	0.9730287652951641	-0.06596371148636389	-0.045618947905580805	-0.08988734990709794	-0.40521818387269265	0.27167708932968954
1.3599551528957365	0.9728341152567357	-0.06683202725781476	-0.04503176132671608	-0.09098563072011662	-0.4016492184752004	0.27394525812333326
1.3621236479504841	0.972635625221125	-0.06769910508434612	-0.04443529120783006	-0.09207930943118309	-0.39805598358391775	0.2761679341928032
1.3643084977316382	0.972433253812278	-0.06856484591272824	-0.043829516224376905	-0.09316824625809642	-0.39443931901705137	0.27834494571523377
1.3665098770847948	0.9722269595405226	-0.06942914982052004	-0.04321441625135576	-0.09425230170880698	-0.39080006082199337	0.2804761448243189
1.3687279610898107	0.9720167008720905	-0.07029191578293786	-0.04258997253846055	-0.09533133628740253	-0.3871390415090588	0.2825614067001159
1.3709629257700136	0.9718024361741829	-0.07115304196477035	-0.041956167512287354	-0.09640521085786861	-0.38345708809836565	0.284600629931419
1.3732149483519935	0.9715841236994978	-0.07201242582519887	-0.041312984697910005	-0.09747378676819692	-0.3797550209409997	0.2865937363381675
1.3754842068586328	0.9713617216350621	-0.0728699639651767	-0.04066040882939105	-0.09853692565245993	-0.3760336536649737	0.2885406701611691
1.3777708809173097	0.9711351880329137	-0.0737255524353373	-0.03999842561180451	-0.09959448980364657	-0.37229379115416344	0.2904413982859833
1.3800751506316273	0.9709044809308452	-0.0745790863111174	-0.0393270220398598	-0.10064634163701826	-0.36853623073149927	0.2922959087813283
1.38239719829276	0.9706695581918039	-0.0754304603280922	-0.03864618589379972	-0.10169234446264899	-0.3647617587301723	0.2941042117682323
1.384737205995607	0.9704303777535712	-0.07627956799929989	-0.03795590642827382	-0.10273236138634417	-0.36097115377255246	0.29586633697184395
1.387095359962461	0.9701868971976302	-0.07712630318143875	-0.03725617309038641	-0.1037662572152672	-0.3571651791930488	0.297582336417573
1.389471845493782	0.9699390742737984	-0.07797055822938237	-0.036546976998348364	-0.10479389618075123	-0.3533445906907707	0.29925227998941445
1.3918668510077858	0.969686866494685	-0.0788122254418572	-0.035828309736811774	-0.10581514368975779	-0.3495101293021804	0.3008762577825899
1.3942805655157025	0.9694302314069674	-0.0796511961442589	-0.03510016409801803	-0.10682986518898173	-0.34566252500779054	0.3024543776351798
1.3967131805430224	0.9691691263990431	-0.08048736134823026	-0.0343625334961122	-0.10783792694743585	-0.34180249322863565	0.30398676576654055
1.3991648880764622	0.9689035089300084	-0.08132061102271518	-0.033615412578135634	-0.10883919515716009	-0.33793073770102217	0.30547356477011145
1.4016358833905613	0.9686333362354548	-0.0821508350416886	-0.0328587963562743	-0.10983353705537968	-0.3340479456414157	0.306914934678922
1.4041263623745943	0.9683585656263164	-0.0829779222492914	-0.03209268101181262	-0.11082081978004951	-0.3301547916535091	0.3083110506168801
1.4066365234886196	0.9680791542865215	-0.08380176109658802	-0.031317063289011605	-0.11180091111380455	-0.3262519343594015	0.30966210325305893
1.4091665664491264	0.967795059428393	-0.08462223917741847	-0.030531940890595084	-0.11277367890904626	-0.3223400182033303	0.3109682973406587
1.4117166923327975	0.9675062382949444	-0.08543924324566375	-0.029737312441703377	-0.11373899109167468	-0.31841967304487256	0.3122298511168386
1.4142871049918968	0.9672126480115835	-0.08625265964170192	-0.02893317704240866	-0.11469671614498302	-0.3144915117881793	0.31344699629632317
1.416878009781852	0.9669142457410488	-0.08706237384987654	-0.028119534656452862	-0.11564672256482249	-0.3105561321894454	0.31461997670207653
1.4194896140618725	0.9666109886394665	-0.08786827062872571	-0.027296385950280732	-0.11658887899378027	-0.3066141159553212	0.3157490478096499
1.4221221267223585	0.966302833924482	-0.08867023383398842	-0.026463732437851974	-0.11752305399452541	-0.302666029352719	0.316834475844669
1.424775758012434	0.9659897389110486	-0.08946814634164828	-0.025621576534052438	-0.11844911594321667	-0.29871242337253845	0.3178765370586319
1.4274507210092708	0.9656716608527237	-0.09026189045824393	-0.02476992108637411	-0.11936693348701617	-0.29475383148727935	0.31887551762843647
1.4301472308401448	0.9653485570457676	-0.09105134764204048	-0.0239087696175886	-0.12027637519830076	-0.29079077081470284	0.31983171262171306
1.4328655039453893	0.9650203849332127	-0.09183639825366699	-0.023038126561206355	-0.12117730926950128	-0.2868237432002828	0.32074542507643056
1.435605758802648	0.9646871020351404	-0.09261692173695492	-0.022157997031965807	-0.12206960370510767	-0.2828532341674637	0.3216169656232031
1.4383682157587148	0.9643486659854003	-0.0933927965330104	-0.021268386881180993	-0.1229531262054643	-0.2788797132145687	0.3224466517794775
1.4411530974761944	0.9640050344937454	-0.09416390016668769	-0.020369302555334486	-0.12382774424774622	-0.2749036332483658	0.32323480744275124
1.4439606288162896	0.9636561653766161	-0.09493010916904472	-0.01946075113644679	-0.12469332497937867	-0.270925430863268	0.3239817622060666
1.4467910355929	0.9633020167309647	-0.09569129870073255	-0.018542740750794987	-0.12554973477745995	-0.2669455282141194	0.32468785042816023
1.4496445471359791	0.9629425466336657	-0.09644734320631759	-0.017615279744571413	-0.12639683997109258	-0.26296432953231635	0.32535341129679274
1.4525213944877828	0.9625777133842612	-0.09719811587588033	-0.016678377274087927	-0.12723450621712118	-0.25898222384927744	0.3259787877443855
1.4554218102013938	0.9622074755524246	-0.09794348855782052	-0.01573204338120504	-0.1280625983908781	-0.25499958542700396	0.3265643258636278
1.4583460295782988	0.9618317918416553	-0.09868333203728383	-0.01477628859975159	-0.12888098088275068	-0.2510167722388369	0.32711037461252657
1.4612942901403896	0.9614506211766387	-0.09941751584846661	-0.013811124137568336	-0.12968951737413517	-0.24703412692310367	0.3276172851326372
1.4642668308310318	0.9610639228293781	-0.10014590803332983	-0.012836562150614303	-0.13048807055983497	-0.24305197807722018	0.3280854100908607
1.4672638937715334	0.9606716562144718	-0.1008683755299964	-0.011852615181032726	-0.1312765025629192	-0.23907063813089496	0.328515103453067
1.4702857232236237	0.9602737810458696	-0.10158478386205937	-0.010859296510989528	-0.13205467457982642	-0.23509040501459272	0.3289067197834445
1.4733325657535716	0.9598702573398131	-0.10229499713013125	-0.009856620125010295	-0.13282244686036826	-0.23111156220716222	0.32926061377924204
1.476404670487002	0.9594610454057807	-0.1029988780198537	-0.008844600643474775	-0.13357967870517623	-0.22713437868830913	0.32957713981730613
1.4795022878235828	0.9590461060440791	-0.10369628745994763	-0.007823253765165615	-0.13432622808864902	-0.22315911088599608	0.32985665136847026
1.4826256710872163	0.9586254003536018	-0.10438708495417799	-0.006792595744287233	-0.13506195200833562	-0.21918600082835618	0.3300995007347515
1.4857750767611542	0.958198889725334	-0.10507112856929965	-0.005752643333755447	-0.1357867064593944	-0.21521527619174438	0.3303060385945208
1.488950763712093	0.9577665359739184	-0.10574827470376086	-0.004703414064181282	-0.13650034617814333	-0.2112471516298082	0.33047661350149593
1.4921529918718737	0.9573283015480316	-0.1064183777624149	-0.0036449267047463877	-0.13720272429437408	-0.20728183072558684	0.33061157143656494
1.4953820246956995	0.9568841492264808	-0.10708129063039251	-0.0025772004774561198	-0.1378936928250101	-0.20331950324821985	0.3307112555589451
1.4986381279696048	0.9564340423109775	-0.10773686436071435	-0.0015002554788585243	-0.13857310233784306	-0.19936034699914482	0.33077600575415234
1.5019215698586208	0.9559779446521802	-0.10838494813274163	-0.00041411269368901694	-0.13924080190367133	-0.19540452809531567	0.33080615828234766
1.5052326211480533	0.9555158206495901	-0.10902538924652921	0.0006812060538464585	-0.13989663908575323	-0.19145220103067015	0.3308020454369259
1.5085715559267407	0.9550476351894858	-0.10965803319444214	0.0017856782933716433	-0.14054046000687728	-0.18750350823727202	0.3307639951956539
1.5119386601802551	0.9545733524647549	-0.11028272516869067	0.0028992837154214546	-0.14117211085958778	-0.18355857047076046	0.33069233063997716
1.5153342109751475	0.9540929389340289	-0.11089930608353044	0.004021997248852365	-0.14179143386254314	-0.1796175117349224	0.33058736994957616
1.5187584889380807	0.9536063616184047	-0.11150761493921897	0.005153793151476866	-0.14239826968126806	-0.17568044474240807	0.33044942610659955
1.5222117768509895	0.9531135883380366	-0.11210748850652057	0.006294644506353795	-0.14299245710772104	-0.17174747293455622	0.3302788066438833
1.5256943585521654	0.9526145879111141	-0.11269876109601092	0.00744452281858863	-0.14357383283494562	-0.16781869206800842	0.3300758134645906
1.5292065219096054	0.9521093297707659	-0.1132812650209704	0.008603398955378498	-0.14414223191515727	-0.1638941872040519	0.3298407424394165
1.5327485551426288	0.9515977845355124	-0.11385482992649226	0.009771241888064237	-0.14469748710235536	-0.15997403721668926	0.32957388339140314
1.5363207489736814	0.951079923746476	-0.11441928311534676	0.010948019358078185	-0.14523942917790714	-0.15605831270714407	0.32927551976545016
1.5399233967176351	0.9505557198992741	-0.11497444950982252	0.012133697859480553	-0.145767886914596	-0.15214707628508348	0.328945928397306
1.5435567935470484	0.9500251465974847	-0.11552015148977882	0.013328242348797969	-0.14628268692469543	-0.14824038373777412	0.32858537937438015
1.5472212366887703	0.9494881785729604	-0.11605620888283393	0.014531616260453857	-0.14678365365639845	-0.14433828416709463	0.32819413583733037
1.5509170249068784	0.9489447918118836	-0.11658243885022397	0.015743781286306643	-0.14727060929335678	-0.14044082088861268	0.32777245386535336
1.5546444585999706	0.9483949635927942	-0.1170986558691785	0.0169646973560937	-0.1477433737471874	-0.13654803166130183	0.32732058231521494
1.5584038409510697	0.9478386723695297	-0.11760467185322367	0.018194322960251703	-0.14820176477405184	-0.13265994784099863	0.32683876252455196
1.5621954743731226	0.9472758983516086	-0.11810029564048437	0.019432613932584334	-0.14864559751962403	-0.12877659839865138	0.3263272286263181
1.566019666030329	0.9467066227422737	-0.11858533369899583	0.02067952519926495	-0.14907468516537428	-0.12489800456647843	0.32578620669780795
1.5698767208943971	0.9461308288269166	-0.11905958919564028	0.0219350084546644	-0.1494888381072169	-0.1210241872720972	0.3252159155830669
1.573766947430358	0.9455485011870747	-0.11952286270687236	0.0231990139590175	-0.1498878646014832	-0.11715516166398526	0.32461656600053557
1.577690655079492	0.9449596261344022	-0.1199749518688362	0.024471489657122345	-0.1502715704655442	-0.113290940011547	0.32398836078129983
1.5816481538046296	0.944364191841244	-0.12041565131245256	0.02575238097139297	-0.15063975903913068	-0.10943153245761564	0.32333149485708307
1.5856397544294	0.9437621883534408	-0.12084475269371582	0.02704163085160637	-0.15099223122796376	-0.10557694698389754	0.3226461551291154
1.5896657683189321	0.9431536077031599	-0.12126204465005952	0.028339179610007252	-0.15132878548539438	-0.1017271900246038	0.32193252044728704
1.593726508276878	0.9425384438390236	-0.121667312884128	0.029644965147143185	-0.15164921789738534	-0.0978822659181936	0.3211907613777952
1.5978222881239332	0.9419166927560223	-0.12206034010390984	0.030958922749816292	-0.15195332214881052	-0.0940421776414092	0.32042104019696765
1.6019534207920403	0.9412883528534259	-0.12244090583983086	0.03228098441495265	-0.15224088940310435	-0.09020692889273339	0.31962351119295995
1.6061202191743744	0.9406534248767044	-0.12280878654487816	0.03361107905991327	-0.15251170840878644	-0.08637652355325069	0.3187983204750363
1.610322998227816	0.940011911667543	-0.12316375577973751	0.034949133125895614	-0.15276556565626348	-0.08255096406326815	0.317945605501362
1.6145620693653688	0.9393638190914627	-0.12350558374398551	0.03629506872446576	-0.15300224506539276	-0.07873025682944988	0.3170654961684625
1.6188377495063604	0.9387091547284147	-0.12383403803524479	0.037648806446721424	-0.15322152854619756	-0.07491440431921353	0.31615811291551343
1.6231503481364857	0.9380479299262392	-0.124148882638993	0.03901026119007252	-0.15342319533586882	-0.07110341697360728	0.31522356939779045
1.627500178551386	0.9373801581560415	-0.12444987884327888	0.04037934565610108	-0.15360702265549683	-0.0672973033892042	0.31426197010843115
1.6318875527866055	0.9367058558639145	-0.12473678486220609	0.041755968672777574	-0.15377278548436735	-0.0634960751547328	0.3132734114164933
1.636312780397245	0.936025042736562	-0.12500935580669661	0.04314003474674454	-0.15392025659206837	-0.05969974814222709	0.3122579818470304
1.640776171266535	0.9353377413477881	-0.12526734390995406	0.0445314448761859	-0.15404920671168343	-0.055908340336257495	0.3112157614421343
1.6452780311355215	0.9346439779254551	-0.12551049831142394	0.04593009508770371	-0.15415940447748613	-0.052121875901820776	0.31014682279778144
1.6498186685946032	0.9339437813538747	-0.12573856549825047	0.047335878543261455	-0.15425061668717005	-0.048340379535883965	0.3090512294186348
1.654398389177569	0.9332371841632469	-0.12595128901531577	0.048748683628672185	-0.15432260820705346	-0.04456388175257178	0.3079290370988506
1.6590174919469671	0.9325242231380461	-0.12614840941294536	0.05016839284439732	-0.15437514205671332	-0.0407924218579707	0.30678029481404734
1.6636762796697864	0.931804937827581	-0.1263296647770297	0.05159488587332873	-0.1544079796495337	-0.037026039835067893	0.30560504223269563
1.668375048958311	0.9310793721484553	-0.12649479036495087	0.05302803647749435	-0.15442088075905716	-0.03326478468189046	0.30440331217092875
1.673114095677978	0.930347573631068	-0.12664351891700065	0.05446771409288559	-0.15441360368534188	-0.029508710243417703	0.3031751292728334
1.677893714005827	0.9296095936461722	-0.12677558068468778	0.055913783467341285	-0.15438590533394583	-0.025757876264300737	0.301920510257841
1.6827141975516333	0.9288654873133151	-0.12689070352828546	0.05736610492440791	-0.15433754129582009	-0.022012347807216604	0.3006394636383611
1.6875758333656197	0.9281153145073039	-0.1269886128619616	0.05882453248809839	-0.15426826601704768	-0.0182722001729818	0.2993319913431071
1.6924789025838078	0.9273591398385496	-0.127069031832611	0.060288914032121936	-0.1541778329850286	-0.014537518520943362	0.29799808863939353
1.6974236841565868	0.9265970321573779	-0.12713168152013102	0.06175909233931486	-0.15406599482285102	-0.010808395214389619	0.29663774318932346
1.7024104512730363	0.9258290651843718	-0.12717628100536815	0.06323490397406735	-0.15393250350237253	-0.0070849327679806595	0.29525093608154884
1.7074394731398104	0.925055317313802	-0.1272025475390077	0.06471617975756357	-0.15377711047124085	-0.003367242702745923	0.293837641416395
1.7125110135976884	0.924275871903282	-0.1272101966748972	0.06620274430353505	-0.15359956685428824	0.000344553209931135	0.2923978267637742
1.7176253343052186	0.9234908168602898	-0.12719894241886504	0.06769441689473456	-0.15339962350251624	0.0040503250514865785	0.2909314523313394
1.7227851851859133	0.9226998632400141	-0.12716847803174972	0.06919173224014527	-0.1531769185819747	0.00775171199130692	0.28943774666029326
1.7279925503954772	0.9219028460244976	-0.12711846736707547	0.07069498457284214	-0.15293108760369106	0.011449733533006589	0.28791612833116337
1.73324771501641	0.9210998662325355	-0.12704857332783967	0.07220396553351159	-0.15266182906204312	0.01514416479264258	0.2863664936990378
1.7385509598368536	0.920291030694053	-0.1269584574477688	0.07371845964818736	-0.15236884181604138	0.01883477038392065	0.2847887333536747
1.7439025579266405	0.9194764526611691	-0.1268477801393019	0.0752382432867365	-0.1520518254789648	0.022521301757719676	0.28318273316855586
1.749302771374091	0.9186562523865902	-0.12671620101779196	0.07676308369980271	-0.15171048088153288	0.026203494786590804	0.2815483753605377
1.7547518478340705	0.9178305577207762	-0.1265633793080546	0.07829273803660226	-0.15134451062702156	0.029881067349209846	0.27988553966218116
1.7602500271389065	0.9169995031780005	-0.12638897399392285	0.07982695519975666	-0.15095361899331539	0.03355372373436375	0.27819410144195644
1.7657975353059279	0.9161632309107414	-0.12619264429584243	0.08136547415152977	-0.15053751264981421	0.03722115047219167	0.27647393365553563
1.7713945843017536	0.9153218908009965	-0.12597405004976256	0.08290802386585489	-0.15009590105035348	0.04088301615074107	0.27472490708556485
1.7770413743245708	0.9144756401685838	-0.12573285198361056	0.08445432397421959	-0.14962849661827493	0.04453897285455943	0.2729468897950124
1.7827380858319688	0.9136246450096139	-0.12546871244250146	0.08600408261070294	-0.14913501578669416	0.04818865096737488	0.2711397498202091
1.78848488940081	0.9127690785548019	-0.12518129536874317	0.08755699915048974	-0.14861517857504128	0.05183166553479868	0.2693033522642501
1.7942819370250698	0.9119091226000177	-0.12487026710032047	0.08911276188086967	-0.14806870972374056	0.05546761064201079	0.2674375622566397
1.800129361894959	0.9110449675511245	-0.12453529686261754	0.09067104802618674	-0.14749533917953367	0.05909605937150001	0.2655422452832885
1.8060272791169838	0.9101768123212739	-0.12417605720991896	0.09223152403024215	-0.14689480248631692	0.0627165643388327	0.26361726721962186
1.8119757875506992	0.9093048640587172	-0.12379222438108356	0.09379384612958465	-0.1462668410377669	0.06632865887039847	0.2616624939949463
1.817974961206587	0.9084293393930636	-0.1233834793493194	0.09535765820118765	-0.14561120344719478	0.069931851871048	0.2596777947075266
1.8240248512369113	0.907550464102787	-0.1229495082824955	0.09692259244990341	-0.14492764588977589	0.07352562928919261	0.25766304132442813
1.8301254905088336	0.9066684724067395	-0.12249000276401126	0.09848827074202297	-0.1442159320902498	0.0771094570111927	0.2556181074966514
1.8362768834233605	0.9057836083813249	-0.1220046611084962	0.10005430215087609	-0.14347583500827593	0.0806827750553628	0.2535428723193439
1.8424790114838516	0.9048961250733427	-0.12149318857120246	0.10162028459902848	-0.14270713676119137	0.08424500116411211	0.25143721887121795
1.84873182566355	0.9040062854984303	-0.12095529859862768	0.10318580315092159	-0.14190963012708022	0.08779552672955421	0.24930103721765107
1.855035247876988	0.9031143623050153	-0.12039071341107654	0.10475043066515966	-0.14108311899580367	0.09133371810519843	0.24713422438381608
1.8613891693147822	0.902220637869875	-0.11979916485113189	0.10631372767343256	-0.14022741920801626	0.0948589161385157	0.24493668540877578
1.8677934501403413	0.9013254041796985	-0.11918039513240732	0.10787524262615225	-0.1393423592300128	0.09837043652156736	0.242708333957234
1.8742479168815156	0.9004289630137345	-0.11853415782764712	0.10943451160289379	-0.13842778115568652	0.10186756892497877	0.24044909375641327
1.8807523562068675	0.8995316265920469	-0.11786021928958024	0.11099105721299606	-0.13748354228311377	0.10534957432505361	0.23815890135422654
1.8873065193397887	0.898633716717213	-0.11715835903962835	0.11254439010847618	-0.13650951520783505	0.10881568818195908	0.2358377051878074
1.8939101160864946	0.8977355653290167	-0.11642837122479283	0.11409400802962469	-0.1355055894070221	0.11226511807461888	0.23348546831920608
1.9005628081266828	0.8968375151021016	-0.11567006627640099	0.11563939478378242	-0.13447167304575672	0.11569704121284086	0.23110217152061413
1.90726421881902	0.8959399177756466	-0.11488327073006696	0.1171800231192493	-0.13340769225027302	0.11911061059508173	0.22868781048520914
1.914013924304925	0.8950431349968441	-0.11406782912468329	0.11871535324873893	-0.1323135932267717	0.12250495146864004	0.22624239972313778
1.9208114434949992	0.8941475392302879	-0.11322360621126323	0.12024483127514306	-0.13118934472342916	0.12587915761675747	0.22376597698313766
1.9276562475551968	0.8932535120376804	-0.11235048682823844	0.12176789210686373	-0.13003493734358443	0.12923229756031326	0.22125860064017128
1.9345477558109936	0.8923614441458633	-0.11144837736768028	0.12328395928719266	-0.12885038500258927	0.13256341390598847	0.2187203519918421
1.941485327161713	0.8914717360333403	-0.11051720791413919	0.12479244394115735	-0.1276357272297478	0.13587152076858852	0.21615133927701766
1.9484682645621483	0.8905847967747144	-0.109556932712301	0.12629274667352738	-0.12639102925307774	0.13915560767642218	0.2135516969232169
1.955495809784755	0.8897010441054963	-0.10856753190402695	0.1277842573766033	-0.1251163837429981	0.14241463887207093	0.21092158839022526
1.9625671420422324	0.8888209039403769	-0.1075490127769819	0.12926635595388838	-0.12381191190018219	0.14564755462079812	0.2082612076200372
1.969681376073444	0.8879448099167406	-0.10650141108752047	0.130738412986086	-0.12247776463126604	0.14885327238558047	0.20557078070465673
1.9768375685443456	0.8870732018859516	-0.10542479112075334	0.13219979214568356	-0.12111412212111473	0.15203069179713127	0.2028505644033244
1.9840347043690902	0.8862065268324507	-0.10431924870709029	0.13364984851893374	-0.11972119716342433	0.15517869071014515	0.2001008522697728
1.9912717048637847	0.8853452370672812	-0.10318491100029707	0.13508793149153026	-0.11829923436835361	0.1582961311935591	0.1973219725243905
1.9985474288516205	0.8844897892850743	-0.10202193719484809	0.13651338615867104	-0.11684851059343697	0.161381862290647	0.19451428854632885
2.0058606737216578	0.8836406436096261	-0.10083051918441815	0.13792555473579687	-0.11536933531720925	0.16443472277577725	0.19167819935588074
2.0132101729814935	0.8827982630232895	-0.09961088273996735	0.13932377731604367	-0.11386205167033339	0.16745354250036404	0.18881414143635356
2.0205946027032318	0.8819631117515525	-0.09836328716550335	0.14070739434899335	-0.11232703559705719	0.1704371474606414	0.18592258707152437
2.0280125831120572	0.8811356542230685	-0.09708802562780501	0.14207574814277196	-0.11076469588883213	0.17338436275112235	0.18300404450164492
2.035462686150745	0.8803163533734626	-0.09578542435168874	0.1434281854352924	-0.10917547286037474	0.17629401782425874	0.18005905566679745
2.0429434344821114	0.8795056699265484	-0.0944558431644531	0.14476405833358594	-0.10755983871728174	0.17916494824020707	0.17708819724486055
2.050453310987483	0.8787040605416151	-0.0930996740948964	0.1460827271131372	-0.10591829558622806	0.1819960014290514	0.17409207747134306
2.057990764330705	0.8779119764545994	-0.09171734048587599	0.14738356218569607	-0.10425137422883067	0.18478604066947277	0.17107133440152886
2.065554216675689	0.8771298619486837	-0.09030929556110677	0.14866594633599936	-0.10255963214730916	0.1875339496565762	0.16802663320810918
2.0731420674713616	0.8763581532982065	-0.08887602156708989	0.1499292761730065	-0.10084365243398527	0.19023863540121586	0.16495866495316233
2.0807527052889014	0.875597276955442	-0.08741802725782066	0.15117296481563025	-0.09910404068460561	0.19289903379207862	0.16186814200578223
2.0883845119013795	0.8748476486216109	-0.0859358466690294	0.1523964431246036	-0.09734142351660142	0.19551411206277744	0.15875579646869042
2.096035874037654	0.8741096716372942	-0.08443003627590658	0.15359916204570376	-0.09555644521215129	0.19808287365931423	0.15562237537674864
2.1037051900858126	0.8733837359849819	-0.08290117295577193	0.15478059395209698	-0.09374976538136755	0.20060436098936352	0.15246863782090922
2.111390875841173	0.8726702174686827	-0.08134985202385947	0.15594023370366009	-0.09192205675827037	0.2030776575950747	0.14929535236664299
2.11909137760038	0.8719694763138113	-0.07977668366023045	0.15707760065430948	-0.0900740011506544	0.20550189237438252	0.14610329133266728
2.126805170098539	0.871281857270942	-0.07818229229070385	0.15819223822418962	-0.08820628891460004	0.20787623863668053	0.14289323123283337
2.1345307742661133	0.8706076880093759	-0.0765673118314646	0.1592837162592529	-0.08631961360945409	0.21019991912842087	0.13966594491755827
2.142266755875755	0.8699472793499784	-0.07493238475301074	0.16035163041819672	-0.0844146711787199	0.2124722047502541	0.13642220155257628
2.1500117304681075	0.8693009249919809	-0.07327815983057484	0.16139560239794207	-0.08249215761175316	0.21469241509113074	0.1331627639462166
2.1577643732683405	0.8686689009215116	-0.07160528876553755	0.16241528068747782	-0.08055276532559971	0.21685992011051516	0.12988838370524083
2.165523419624289	0.8680514657083013	-0.06991442477965357	0.1634103399025587	-0.07859718186861399	0.21897413882567426	0.1265998003158521
2.173287668340878	0.867448860613849	-0.068206220596582	0.16438048044409193	-0.07662608792447569	0.22103453871155218	0.12329773898172337
2.181055981679302	0.8668613100153619	-0.06648132716232004	0.16532542766626454	-0.07464015618087948	0.22304063408026145	0.11998290985649882
2.1888272947717073	0.866289021172306	-0.06474039028687723	0.1662449321197625	-0.07264004781444124	0.22499198676130783	0.11665600324002008
2.1966006083472918	0.8657321853105804	-0.06298405100660509	0.1671387676931633	-0.070626413267295	0.22688820233545745	0.11331769188033575
2.2043749905639256	0.8651909780193061	-0.06121294399487809	0.16800673087931728	-0.06859989076840003	0.22872892877239234	0.1099686294147719
2.212149578072663	0.8646655597438768	-0.05942769617613177	0.1688486399030065	-0.06656110509009742	0.23051385478467745	0.1066094491382368
2.2199235785814833	0.8641560762171158	-0.057628925029657725	0.16966433396277725	-0.06451066595070573	0.23224270843215167	0.10324076212565576
2.2276962617577243	0.8636626596708623	-0.05581723964649612	0.17045367123826924	-0.062449169549211855	0.23391525311663075	0.09986316042581996
2.235466962060852	0.8631854292335983	-0.05399323911888328	0.17121652821626376	-0.06037719704158127	0.2355312863774074	0.09647721513280749
2.243235080911847	0.8627244914187835	-0.05215751110800733	0.1719527988825064	-0.05829531322054816	0.23709063840360434	0.0930834747449328
2.2510000750014223	0.8622799414352688	-0.050310633750121576	0.17266239261210736	-0.05620406897063694	0.23859316779108578	0.08968246960823732
2.258761459883013	0.861851863538236	-0.048453174048419215	0.17334523360450152	-0.054103999716379816	0.2400387605706677	0.0862747097383394
2.266518805433376	0.8614403318605144	-0.04658568824225058	0.17400125955995946	-0.0519956261024696	0.24142732762727864	0.08286068622218494
2.274271731675387	0.8610454111796496	-0.044708722172140364	0.17463042046757601	-0.04987945465068973	0.24275880235188776	0.07944087250888208
2.282019916699843	0.8606671570638355	-0.04282280876817484	0.1752326783896475	-0.047755975162858504	0.2440331403970222	0.07601572039131155
2.289763073317313	0.860305617554304	-0.040928473190254035	0.17580800480520986	-0.04562566673145698	0.24525031426144797	0.07258566983119284
2.297500963984738	0.8599608328922379	-0.039026228747380924	0.17635638107359433	-0.04348899334413128	0.2464103144706986	0.06915114192615245
2.3052333948494232	0.8596328363063338	-0.03711657791493544	0.1768777972121526	-0.04134640522619305	0.24751314718239478	0.06571254111200697
2.312960202806889	0.8593216550034397	-0.035200015166799686	0.17737225035598797	-0.03919834219657334	0.24855883111185198	0.06227026053165617
2.32068126066009	0.8590273103261887	-0.03327702540315664	0.17783974454502632	-0.03704523206530228	0.2495473972569772	0.05882467939803175
2.328396479021652	0.8587498180942491	-0.031348083190345294	0.1782802902200805	-0.034887489940864755	0.2504788879984118	0.0553761618065166
2.336105797160721	0.8584891893351049	-0.029413654799147686	0.17869390310175778	-0.032725520659195345	0.2513533548857928	0.05192506051054523
2.3438091803619834	0.8582454306995375	-0.0274741986770935	0.17908060357133262	-0.030559719444298306	0.25217085747657075	0.04847171782969453
2.351506619812388	0.8580185447726261	-0.025530165317017184	0.17944041621752185	-0.028390471885886608	0.25293146251628146	0.04501646544649488
2.359198129053085	0.8578085304744699	-0.023581998018609794	0.17977336924061507	-0.026218154906467693	0.2536352428079447	0.041559625762122944
2.366883743244826	0.8576153833477661	-0.021630132969612498	0.18007949403546783	-0.02404313696080344	0.2542822764503067	0.03810151201026711
2.3745635147958293	0.8574390959156729	-0.019675000275018634	0.1803588246621108	-0.021865779284841673	0.25487264582930336	0.034642430024719596
2.382237513952346	0.8572796578848552	-0.017717023750477637	0.18061139756049951	-0.01968643576042895	0.2554064371163936	0.031182677791701426
2.3899058259381514	0.8571370564163525	-0.01575662161111131	0.1808372511562137	-0.017505453772104294	0.2558837395273193	0.027722546568794495
2.3975685508155777	0.8570112763167855	-0.013794206484571032	0.18103642559063782	-0.015323174306075067	0.25630464483499793	0.024262320790736265
2.4052257940966233	0.8569023003485361	-0.011830187810742264	0.1812089622608427	-0.013139934697771423	0.25666924647144274	0.02080228216561947
2.412877677362658	0.8568101091967747	-0.009864969129145239	0.1813549039007466	-0.010956065690427622	0.25697763976482463	0.01734270474510369
2.4205243246451538	0.8567346817871654	-0.007898951589461184	0.1814742941047853	-0.008771895409080604	0.25722992098985464	0.013883860952328506
2.4281658722170656	0.8566759952697008	-0.005932531464772249	0.18156717737787054	-0.0065877466651775695	0.2574261875218712	0.010426017037503246
2.4358024588293787	0.8566340252156837	-0.00396610269500996	0.18163359884554076	-0.004403939848178306	0.257566537264564	0.006969437381401567
2.4434342251762917	0.8566087456649446	-0.00200005706763184	0.18167360419874512	-0.0022207931887873672	0.2576510685653284	0.0035143846328383717
2.4510613172212046	0.8566001291645513	-0.00003478340544798078	0.1816872396496028	-0.00003862191854170707	0.2576798801457486	0.00006111810052372713
2.451196304107264	0.856600126557825	-4.2506302026356496e-14	0.18168724377467382	-1.324627731179133e-13	0.2576798888619758	-3.857482909486176e-15
