# Supplementary material for: Multi-orbit lunar GNSS constellation design with distant retrograde orbit and Halo orbit combination
Source: Sci Rep. 2023 Jun 22;13:10158. doi: 10.1038/s41598-023-37348-x (PMC10287729; doi:10.1038/s41598-023-37348-x)
Supplement: Supplementary file 1 — Supplementary Information. [file 41598_2023_37348_MOESM1_ESM.zip › supplement materials of the manuscript/Figure 5/L1 North Family Halo orbit/11.200.csv]

Time (TU)	X (LU)	Y (LU)	Z (LU)	VX (LU/TU)	VY (LU/TU)	VZ (LU/TU)
0	0.8528702616561424	0	0.1784954164579763	-6.792492306740518e-15	0.261016068029772	-1.4135471957861131e-14
0.0037622789340142045	0.8528722510640636	0.0009820067479967781	0.1784922357287877	0.0010575511565038102	0.2610092852914399	-0.0016908489463972173
0.011386395308085216	0.8528884830853157	0.0029717963360619297	0.17846628313772753	0.003200462723570369	0.26095394265860555	-0.005117119849855524
0.01901480664303637	0.8529210740639992	0.004962071953970862	0.17841417330882578	0.005344049564682242	0.26084282049585034	-0.008544804955080598
0.026647700833516683	0.852970047607482	0.006952455793880147	0.17833586508282392	0.007488006760431484	0.26067583002349787	-0.011973642028478879
0.034285230662017094	0.8530354258660798	0.008942559394130111	0.17823131789797253	0.00963201808871016	0.26045288320751986	-0.01540335215431551
0.0419275508119706	0.8531172295756221	0.010931993250282731	0.17810049170557687	0.011775766311625264	0.2601738925546964	-0.018833656453562383
0.0495748013217075	0.8532154778291587	0.012920362464330804	0.17794334731628136	0.013918928421634074	0.25983877181876275	-0.022264268747212424
0.05722712325655018	0.8533301881520083	0.014907270789842773	0.17775984625887717	0.016061179932090688	0.25944743565932216	-0.025694902688666203
0.06488465354525834	0.8534613763977014	0.016892319250663004	0.17754995092312306	0.018202193320418482	0.25899979989859295	-0.02912526954217152
0.07254751496671887	0.8536090564775994	0.018875103520387335	0.17731362496642736	0.020341635129766743	0.25849578233295506	-0.03255507380345671
0.08021582354222337	0.8537732403520857	0.02085521582813378	0.17705083329987836	0.022479167948578335	0.2579353026393374	-0.03598401662916727
0.0878896859454236	0.8539539378698542	0.022832244279854884	0.17676154231510693	0.024614449601286205	0.2573182827869828	-0.03941179479693609
0.09556918714393006	0.8541511563117488	0.024805769688355617	0.17644572058231342	0.026747129641684218	0.25664464844585266	-0.042838095322187714
0.10325440655428181	0.8543649005992053	0.026775369761826706	0.1761033384824441	0.028876853790337702	0.25591432811324166	-0.046262602820866576
0.11094540384590537	0.8545951727676867	0.028740615490568465	0.17573436901446152	0.031003259941061952	0.2551272547381315	-0.04968499332816102
0.11864221467679052	0.8548419715875375	0.030701070135120575	0.17533878836568112	0.03312597696655396	0.2542833668316826	-0.053104932586678595
0.1263448612041492	0.8551052926515152	0.03265629199726137	0.17491657573297364	0.03524462761508735	0.2533826079708454	-0.05652208091371553
0.13405333876467432	0.8553851277060517	0.0346058311349201	0.1744677143550953	0.0373588248464667	0.25242492887674267	-0.059936087488989244
0.14176762060167286	0.8556814645264347	0.036549230706015	0.17399219167277716	0.03946817317238461	0.2514102876234699	-0.06334659268459333
0.1494876512083236	0.855994286379855	0.0384860254540566	0.17349000014958993	0.041572266892370424	0.25033865124777266	-0.06675322536691639
0.15721334597414952	0.8563235716813101	0.040415741827529425	0.17296113778396566	0.0436706900924861	0.24920999669104188	-0.07015560301840061
0.16494459018113328	0.8566692936176253	0.04233789796397146	0.1724056086730088	0.04576301649102618	0.24802431184302498	-0.07355333159047886
0.17268123423401155	0.8570314195814895	0.04425200277589812	0.17182342388287286	0.04784880829831222	0.24678159723126716	-0.07694600372713364
0.1804230912713252	0.857409910668169	0.04615755568279415	0.17121460222073642	0.049927615768056	0.24548186749239104	-0.0803331980722887
0.18816993767126364	0.8578047212973547	0.04805404709762622	0.17057917080801993	0.05199897756334563	0.2441251524110365	-0.08371447987076401
0.1959215098560513	0.8582157986462952	0.04994095804093681	0.16991716596013678	0.054062420163601674	0.2427114986054536	-0.0870893999732944
0.20367749421409204	0.8586430816629854	0.051817758152483046	0.16922863474733646	0.05611745550408272	0.24124097266081915	-0.0904574908945029
0.21143753579751873	0.8590865010543923	0.05368390832806934	0.1685136349903939	0.05816358366311204	0.23971366091397947	-0.09381827107949788
0.21920123244492098	0.8595459785123792	0.05553885984343398	0.16777223648893408	0.06020029170278672	0.23812967186431497	-0.09717124284222746
0.22696812946304312	0.8600214259113542	0.057382053700850165	0.16700452230320328	0.06222705273672802	0.2364891386946245	-0.1005158906038658
0.23473772089722386	0.8605127448749422	0.0592129216141303	0.1662105894483307	0.0642433267860113	0.2347922205332338	-0.10385168201452864
0.24250944483433554	0.8610198259744375	0.06103088563090024	0.16539055019164098	0.06624856012910117	0.23303910500213298	-0.10717806653334175
0.25028268387212793	0.861542548236244	0.06283535904015534	0.1645445328607449	0.06824218605691006	0.23123000971851992	-0.11049447626459907
0.25805676034374264	0.8620807783010378	0.06462574611455947	0.16367268322578826	0.07022362433448759	0.229365185024269	-0.11380032458078157
0.26583094087877496	0.8626343702160101	0.06640144407316144	0.16277516486859248	0.07219228311054249	0.22744491455081917	-0.11709500875277255
0.2736044321851138	0.8632031646471882	0.06816184305557821	0.16185216050275625	0.07414755862631917	0.2254695178210541	-0.1203779088542458
0.28137637855154984	0.8637869881913444	0.06990632657230257	0.16090387314754295	0.07608883544135482	0.2234393525450903	-0.12364838743937584
0.2891458656758585	0.864385653172366	0.07163427342910494	0.15993052652984605	0.07801548829621704	0.2213548152714943	-0.126905791903118
0.2969119187331447	0.8649989570428162	0.07334505838322158	0.15893236614172263	0.07992688256845704	0.2192163434510451	-0.1301494544149827
0.30467350638844404	0.8656266822719187	0.07503805415413478	0.157909659522676	0.08182237624218568	0.2170244158518703	-0.13337869434730584
0.3124295397873041	0.8662685958821299	0.07671263234097676	0.15686269712922793	0.08370132066470208	0.21477955424605794	-0.1365928185926656
0.3201788774268771	0.8669244495014835	0.07836816563797046	0.15579179238040444	0.08556306276505869	0.21248232334583492	-0.1397911243158335
0.32792032328216025	0.8675939789055745	0.08000402859774045	0.15469728255193518	0.08740694565522282	0.21013333257742195	-0.14297289888964354
0.3356526379269924	0.8682769047236419	0.08161960114946262	0.15357952778466843	0.08923231234761851	0.20773323382838457	-0.1461374251540966
0.34337453367895854	0.86897293183733	0.08321426870202432	0.15243891224431627	0.0910385056464897	0.20528272383220184	-0.14928398005616575
0.3510846863168807	0.8696817502900511	0.08478742569866089	0.15127584282501538	0.09282487195551863	0.2027825413027842	-0.15241184003998964
0.3587817364471698	0.8704030353678659	0.0863384769396684	0.15009074922073243	0.09459076259416571	0.20023346702815276	-0.15552028212667465
0.3664642983950234	0.8711364484431292	0.08786684038063926	0.14888408275728168	0.09633553681777803	0.19763632132409825	-0.1586085879806726
0.3741309617303829	0.8718816372114004	0.08937194836054642	0.14765631623099057	0.0980585630845486	0.1949919636768868	-0.16167604491775467
0.3817803028511403	0.8726382369682023	0.09085325073852792	0.14640794204490445	0.09975922253703556	0.19230128874581032	-0.1647219508691353
0.38941088318751055	0.873405870665864	0.09231021530128704	0.1451394723616111	0.10143690939702764	0.1895652267332565	-0.16774561389979575
0.39702126470611704	0.8741841507525548	0.09374233141967435	0.14385143632102343	0.1030910351275316	0.1867847374530646	-0.17074635852604603
0.40461001089821613	0.8749726796598338	0.09514911076038016	0.1425443794890903	0.10472102925744356	0.18396080922796898	-0.17372352614230235
0.4121756967446432	0.8757710512652197	0.09653008958358754	0.1412188616950252	0.10632634207373765	0.1810944543311758	-0.1766764789010324
0.41971690694423597	0.8765788511929073	0.09788482875180095	0.13987545679435212	0.10790644469913264	0.1781867086102071	-0.17960459889718638
0.4272322553223037	0.8773956594220313	0.09921291745155768	0.1385147485946411	0.10946083353190666	0.1752386228275636	-0.18250729550284595
0.4347203765165133	0.8782210500015897	0.10051397176314872	0.13713733158300848	0.11098902872645483	0.17225126440516256	-0.18538400181072254
0.44217993594318833	0.8790545927439274	0.10178763643490679	0.13574380836067287	0.11249057643708285	0.1692257120613031	-0.18823417811592322
0.44960963728835307	0.8798958547237141	0.10303358602870508	0.1343347873851487	0.11396505037786886	0.16616305111675636	-0.1910573143063646
0.4570082239882359	0.8807444011426727	0.10425152490698278	0.13291088176043608	0.11541205205349808	0.16306437108340685	-0.19385292986527355
0.46437448013780896	0.8815997961303451	0.1054411870585246	0.131472708127664	0.11683121081820931	0.15993076348570928	-0.1966205736134969
0.4717072384113281	0.882461604369968	0.10660233696493543	0.13002088415709304	0.11822218520127928	0.15676331664252802	-0.19935982602731317
0.4790053779555499	0.8833293915771087	0.10773476873502519	0.1285560279530631	0.11958466219516711	0.1535631146178464	-0.20207029771747428
0.48626782678379926	0.8842027254883881	0.10883830591432797	0.12707875659114065	0.12091835736112813	0.15033123428876208	-0.2047516295715255
0.49349356272657435	0.8850811766751421	0.1099128009960348	0.12558968493636377	0.12222301459310239	0.1470687430290823	-0.20740349231814936
0.500681616579618	0.8859643196163935	0.11095813519047608	0.12408942400665332	0.12349840621088673	0.1437766953956376	-0.2100255868619538
0.5078310711759195	0.8868517332662607	0.11197421752232883	0.12257858017668535	0.12474433225062417	0.1404561316521404	-0.2126176430890223
0.5149410590762638	0.8877430014177597	0.11296098372072881	0.12105775471811836	0.12596061949969803	0.1371080770371772	-0.21517941817681147
0.5220107637370346	0.8886377134691427	0.11391839558732844	0.1195275426428282	0.12714712111692839	0.13373353950237934	-0.2177106961669825
0.5290394190156854	0.8895354649622947	0.11484644009298661	0.1179885319190604	0.12830371592360484	0.13033350826560508	-0.22021128692575803
0.5360263095845305	0.8904358582115014	0.11574512857054305	0.11644130251793322	0.12943030781458098	0.1269089519842738	-0.22268102542581722
0.5429707647325995	0.8913385020477795	0.11661449505551634	0.11488642696772858	0.13052682409484784	0.12346082026453359	-0.22511976870468364
0.5498721638585535	0.8922430130372827	0.11745459613326771	0.11332446836347555	0.13159321569667706	0.11999003953638239	-0.22752739697252417
0.5567299288801744	0.8931490149763314	0.11826550912536715	0.11175598132920167	0.13262945530121817	0.11649751546662566	-0.22990381012514036
0.5635435214535054	0.8940561389583198	0.11904733095780988	0.11018151199567966	0.13363553628997824	0.11298413320753366	-0.2322489260146494
0.5703124531026842	0.894964025140435	0.11980017848374758	0.1086015950106229	0.1346114735686058	0.10945075100947328	-0.2345626831609719
0.5770362705918884	0.8958723211910121	0.12052418595325025	0.10701675629483214	0.13555730071492725	0.10589820664318912	-0.2368450349490664
0.5837145642129583	0.8967806837584638	0.1212195051247218	0.10542751054246621	0.136473070514388	0.10232731208762773	-0.23909595173639225
0.5903469561808754	0.8976887772330066	0.12188630322254257	0.10383436342985586	0.13735885267766876	0.0987388587592064	-0.24131541621492475
0.5969331031027882	0.8985962743713279	0.12252476247244616	0.10223781057211982	0.13821473359209877	0.09513361546357521	-0.24350342360672778
0.6034726990277139	0.8995028569968124	0.12313507962833595	0.10063833632197616	0.13904081607594096	0.091512325956669	-0.24565998202300487
0.6099654704562731	0.9004082155715708	0.12371746471837748	0.09903641453964027	0.13983721807831037	0.08787571094276668	-0.24778511016497815
0.6164111733071977	0.9013120490008774	0.12427214005786656	0.09743250895549645	0.1406040717028197	0.08422446917033345	-0.24987883574035452
0.6228095931355465	0.9022140648663487	0.12479933958545125	0.09582707276755645	0.14134152265433017	0.08055927679078008	-0.2519411949787117
0.6291605471674968	0.9031139799021142	0.1252993083303254	0.0942205477897534	0.14204972986833253	0.07688078566907038	-0.2539722327322127
0.635463874611059	0.9040115187899758	0.12577230097308528	0.09261336659160045	0.142728863842088	0.07318962853531573	-0.2559719988503649
0.6417194450689889	0.904906415495584	0.12621858187685867	0.09100595009847938	0.143379107022965	0.0694864137478305	-0.2579405503866005
0.64792714898525	0.9057984120365175	0.12663842374872186	0.08939870977394104	0.14400065223180594	0.0657717305543008	-0.25987794810139825
0.6540869047237909	0.9066872596055584	0.12703210754519845	0.08779204557163735	0.14459370286684445	0.06204614461806808	-0.2617842582498716
0.6601986507341225	0.9075727175417241	0.12739992135011263	0.08618634774937808	0.14515847158782064	0.05831020244434693	-0.26365954971195454
0.6662623478421374	0.9084545537370028	0.12774215998094007	0.08458199609444164	0.1456951800521352	0.05456442982926309	-0.26550389432300686
0.6722779787962038	0.9093325446380413	0.12805912440559028	0.08297935986667675	0.14620405836538644	0.050809331948345283	-0.2673173663541755
0.6782455456005889	0.9102064749104434	0.1283511210668368	0.08137879835175754	0.14668534436329717	0.04704539486967012	-0.2691000413514823
0.6841650700806379	0.9110761375602163	0.12861846140880637	0.07978066057660779	0.14713928319380656	0.043273085104139436	-0.27085199598006154
0.6900365945643496	0.9119413340640423	0.1288614613976903	0.07818528499531423	0.14756612689016332	0.03949284905999298	-0.27257330790208306
0.6958601727006296	0.9128018730319303	0.12908044067738053	0.07659300188142003	0.1479661332663447	0.03570511891824523	-0.2742640528017821
0.7016358809887674	0.9136575719117214	0.1292757225977695	0.07500413010523553	0.1483395663287019	0.03191030519497436	-0.27592430750032454
0.7073638116253331	0.914508255933745	0.12944763345873225	0.0734189789877624	0.1486866953118497	0.02810880130522018	-0.27755414759093733
0.7130440737149045	0.9153537582776073	0.12959650212353	0.07183784789752266	0.14900779434153869	0.024300982773679387	-0.27915364754828526
0.7186767887258493	0.9161939193745628	0.12972265949015999	0.07026102745718468	0.14930314177621404	0.020487210308719934	-0.2807228792287346
0.7242620932399977	0.917028587285901	0.1298264381919263	0.06868879873943917	0.14957301999657924	0.016667828042852086	-0.28226191245850696
0.7298001398827362	0.9178576178071027	0.12990817221547155	0.06712143295822838	0.14981771504980831	0.012843162919411774	-0.28377081508555246
0.7352910962824848	0.9186808742710398	0.1299681964833929	0.0655591917188839	0.1500375161946482	0.009013525415226665	-0.2852496524913802
0.740735136384272	0.9194982261946306	0.13000684642486146	0.06400232947474432	0.15023271521323253	0.005179215709138091	-0.28669848510401286
0.7461324532735101	0.9203095511457313	0.13002445777888688	0.06245108986506915	0.15040360657678278	0.0013405148293477091	-0.28811737170416757
0.7514832493451054	0.9211147332079191	0.130021366162861	0.06090570850558451	0.15055048671412424	-0.002502308391193237	-0.28950636664194473
0.7567883930857986	0.9219137618718759	0.12999790263893934	0.05936622197086147	0.15067366759019293	-0.0063494757177501885	-0.2908656869205468
0.7620517699026957	0.9227070867337335	0.12995435682266054	0.05783177654489259	0.1507735020150047	-0.010203452214959595	-0.2921962909997695
0.7672735710741075	0.9234946060585528	0.12989101293770564	0.056302578542686534	0.15085023462317138	-0.014064067937676838	-0.29349816402401074
0.7724539804422224	0.9242762212063758	0.12980815483423536	0.054778832231678974	0.15090411093221512	-0.017931152092054994	-0.2947712810743053
0.7775931891337924	0.9250518387905987	0.1297060657534809	0.05326073559265347	0.15093537750421965	-0.021804543454547992	-0.2960156108528321
0.7826913945972669	0.9258213704722832	0.12958502815677328	0.05174848062999169	0.15094428173547814	-0.025684089435681737	-0.29723111534609703
0.7877488012763395	0.9265847329991047	0.1294453235314272	0.050242253201828166	0.15093107166401842	-0.02956964636960699	-0.2984177498935828
0.792765625081274	0.9273418488152131	0.1292872320566198	0.0487422317087587	0.15089599572523815	-0.03346108279818823	-0.2995754641127245
0.7977420844442343	0.9280926446437616	0.12911103266856838	0.04724858978775055	0.15083930257219433	-0.03735827240462275	-0.3007041997025063
0.8026784019183397	0.9288370516597143	0.12891700290231048	0.045761495886116034	0.15076124094265667	-0.041261094928646734	-0.3018038907887111
0.807574801391696	0.9295750050005069	0.12870541889691683	0.044281114152616985	0.15066205958385737	-0.04516943364006282	-0.30287446328606543
0.8124315144779849	0.930306444659181	0.12847655501833793	0.04280760255706319	0.15054200700586307	-0.04908318011822667	-0.3039158362838426
0.8172487786575896	0.9310313151313221	0.128230683771969	0.041341113485364955	0.150401331324167	-0.053002232586314535	-0.30492792155665543
0.8220268341450254	0.9317495648704437	0.1279680758336318	0.039881794736768464	0.15024028019846006	-0.056926493115560015	-0.3059106228641231
0.8267659242860013	0.9324611462750875	0.12768899994181013	0.038429789456680026	0.15005910071420564	-0.06085586762865841	-0.3068638360387365
0.8314662997343031	0.9331660162415435	0.12739372253795891	0.03698523490333022	0.14985803908448117	-0.06479026910460545	-0.3077874498011645
0.8361282127687197	0.9338641352352087	0.1270825079879714	0.03554826423523505	0.14963734072778107	-0.06872961261699208	-0.30868134459217333
0.840751918316382	0.9345554673704679	0.12675561845256655	0.03411900625368524	0.14939725013874666	-0.07267381585385876	-0.3095453928055125
0.8453376772040547	0.9352399808213806	0.12641331356484925	0.03269758444759524	0.14913801060102302	-0.07662280161829087	-0.31037945939516864
0.8498857481723564	0.9359176465540581	0.12605585093814728	0.03128411951893411	0.14885986452420097	-0.08057649067864954	-0.31118340042829506
0.8543963982943552	0.9365884398064617	0.1256834853093388	0.029878726204828867	0.1485630527499911	-0.08453481045733978	-0.3119570649973669
0.85886989509253	0.9372523388365759	0.12529646905620748	0.02848151577351539	0.14824781490115452	-0.08849768795162494	-0.3127002938139478
0.8633065069396949	0.9379093249100801	0.12489505213776675	0.027092595959863082	0.1479143893097512	-0.09246504971002416	-0.3134129193652891
0.8677065058782494	0.9385593826446412	0.1244794817935583	0.02571207013827588	0.14756301273679093	-0.09643682402502335	-0.3140947664320779
0.8720701658243777	0.9392024996691746	0.12405000264072963	0.024340037935961123	0.14719392041449067	-0.10041293904862007	-0.3147456518382891
0.8763977611553343	0.9398386663433027	0.12360685677536434	0.022976595732220727	0.1468073461051215	-0.10439332117529276	-0.31536538431954375
0.8806895693927176	0.9404678760801998	0.12315028346506275	0.021621835867949114	0.1464035218060863	-0.10837789717651237	-0.3159537649963015
0.8849458674244026	0.9410901247200936	0.1226805195047408	0.020275847889982303	0.1459826780335241	-0.11236659039587078	-0.31651058692694517
0.8891669319627434	0.9417054105302662	0.1221977991711594	0.018938718464343564	0.14554504376605346	-0.11635932077631173	-0.3170356353218205
0.8933530448120622	0.942313734902568	0.12170235358894153	0.017610529759329523	0.14509084584327958	-0.12035600952726791	-0.3175286882985728
0.8975044854367239	0.9429151012003306	0.12119441155060211	0.01629136185084118	0.14462030968253695	-0.12435657178260058	-0.3179895160630045
0.9016215331653302	0.9435095150154637	0.12067419927905448	0.014981292079626339	0.14413365905000636	-0.12836091828116722	-0.3184178813668881
0.9057044693129689	0.9440969844085402	0.120141940149128	0.013680394426965989	0.14363111577926335	-0.1323689570877712	-0.31881353987660543
0.9097535732126832	0.9446775192714859	0.1195978551896398	0.012388740828427605	0.14311290022293371	-0.13638058937160052	-0.31917623993269456
0.9137691270197692	0.9452511319541776	0.11904216245019456	0.011106399692238022	0.14257923063455907	-0.1403957137840653	-0.31950572317924225
0.9177514090541672	0.9458178362485818	0.11847507790834123	0.009833438072462633	0.14203032401769178	-0.1444142194859857	-0.3198017241747332
0.9217007003075189	0.9463776482579808	0.11789681458389496	0.008569919639375277	0.1414663952608603	-0.14843599227810955	-0.32006397114405
0.9256172788568933	0.9469305855415044	0.11730758334076191	0.007315906511231075	0.14088765789708138	-0.1524609086132205	-0.3202921857742021
0.9295014237435989	0.9474766676066955	0.11670759234310363	0.006071458059370862	0.1402943235614759	-0.15648883916062037	-0.3204860837253929
0.9333534125312671	0.9480159155064795	0.11609704743300124	0.004836631733755044	0.1396866023467172	-0.1605196459490503	-0.3206453747240444
0.9371735218312429	0.948548351858518	0.1154761520794139	0.0036114829379583994	0.13906470274215466	-0.1645531825241348	-0.32076976287472164
0.9409620276027986	0.9490740008325247	0.11484510735289753	0.0023960649743524506	0.1384288315964018	-0.16858929389965643	-0.320858946952402
0.9447192037693621	0.9495928879054077	0.11420411218419235	0.001190429528123107	0.13777919436707578	-0.17262781471345034	-0.32091262067355086
0.9484453229427089	0.9501050399119012	0.11355336328432178	-0.000005373526365040886	0.13711599503293478	-0.17666856960601243	-0.32093047305782046
0.9521406570329971	0.9506104850778937	0.11289305506811653	-0.0011912962845020418	0.13643943600602676	-0.18071137352134614	-0.3209121887641171
0.9558054829892981	0.9511092537487494	0.11222337861532518	-0.0023672946179229505	0.13574971704712285	-0.1847560377368582	-0.3208574483005911
0.9594400757092764	0.951601377361579	0.11154452291506135	-0.0035333258633862153	0.1350470365183135	-0.1888023618867409	-0.32076592827884615
0.9630447027871488	0.952086887694698	0.11085667592797394	-0.004689347104559339	0.13433159248445278	-0.1928501276568515	-0.3206373020341071
0.9666196288001493	0.9525658174155852	0.11016002389804865	-0.005835316517752469	0.13360358201123046	-0.19689910303211033	-0.32047124010998407
0.9701651175133077	0.9530382003353545	0.10945475097874519	-0.0069711940505719164	0.1328632007719182	-0.20094904441289188	-0.32026741062529857
0.9736814305639158	0.9535040711894971	0.10874103952724708	-0.008096940973236759	0.1321106433487502	-0.20499969479689656	-0.32002547977327794
0.9771688288695799	0.9539634657832674	0.10801906986127262	-0.00921252030414005	0.13134610297158372	-0.20905078507227026	-0.31974511219074114
0.9806275695599284	0.9544164205471317	0.10728902093548846	-0.01031789580476529	0.1305697722293619	-0.2131020301389677	-0.3194259716838105
0.9840579094523404	0.9548629729568513	0.10655106967130347	-0.011413033070255514	0.12978184235801296	-0.21715313262434296	-0.3190677214682995
0.9874601033372712	0.9553031612687728	0.10580539135011813	-0.012497898960516141	0.12898250365254965	-0.2212037806084372	-0.31867002481222895
0.9908344041240608	0.9557370245026523	0.10505215962891469	-0.013572461628668186	0.12817194548155492	-0.22525364750595211	-0.31823254556790986
0.9941810612069139	0.9561646021981086	0.10429154696011535	-0.014636689985310456	0.12735035673894127	-0.22930238980987652	-0.31775494897587975
0.9975003243807692	0.9565859348823649	0.1035237237556937	-0.01569055493015929	0.12651792494123032	-0.23334965155129497	-0.31723690171432684
1.0007924413620963	0.9570010637156925	0.10274885897393578	-0.016734028548025998	0.12567483685516243	-0.2373950611111214	-0.3166780727778867
1.004057656510139	0.9574100302999606	0.10196712047610411	-0.017767083693382146	0.12482127888705999	-0.2414382294002374	-0.316078134343567
1.0072962130127083	0.957812876924217	0.10117867456310271	-0.01878969467441205	0.12395743657969223	-0.245478752325746	-0.31543676205345617
1.010508353556899	0.958209646613448	0.10038368583658606	-0.019801837453728845	0.12308349445541436	-0.24951621148907635	-0.31475363545993434
1.0136943176361577	0.9586003827635149	0.0995823178960846	-0.020803488791001225	0.1221996367795894	-0.2535501706671765	-0.3140284392133185
1.0168543427107386	0.958985129258627	0.09877473310808277	-0.02179462660574728	0.12130604731013077	-0.2575801770990031	-0.3132608635413726
1.0199886660499666	0.9593639306656535	0.09796109216788862	-0.022775230549847324	0.12040290881114941	-0.2616057637386024	-0.3124506044582608
1.0230975224586056	0.9597368319273868	0.0971415547095458	-0.023745281289690518	0.11949040372587494	-0.26562644628992865	-0.31159736497300805
1.026181144734531	0.960103878392802	0.09631627923333737	-0.024704760649510563	0.11856871409853709	-0.26964172371326267	-0.31070085571035083
1.0292397648683347	0.960465115932916	0.09548542281831462	-0.02565365198373858	0.1176380212531106	-0.2736510797588002	-0.30976079526653794
1.0322736135695658	0.9608205908554004	0.09464914126967885	-0.026591940027025397	0.11669850595524081	-0.27765398237454325	-0.30877691101114435
1.0352829187670056	0.9611703497037549	0.09380758956560563	-0.027519610432065272	0.11575034891466443	-0.28164988175036487	-0.3077489403031488
1.0382679076257424	0.9615144394694671	0.09296092133446275	-0.028436650396476207	0.1147937301987679	-0.28563821302992864	-0.30667663057898237
1.0412288056363037	0.9618529074600553	0.09210928913066216	-0.029343048383347118	0.11382882954188354	-0.2896183952051963	-0.30555974036521955
1.044165837656931	0.9621858013934297	0.09125284415780922	-0.030238794443122802	0.11285582603070103	-0.29358983264561844	-0.3043980396033009
1.0470792265748554	0.9625131692204221	0.09039173667440929	-0.03112387980706368	0.11187489856283596	-0.2975519134602076	-0.3031913108702681
1.049969193674377	0.9628350591450573	0.08952611591568989	-0.03199829700637836	0.11088622575909185	-0.3015040101699176	-0.30193934999611793
1.052835959822381	0.9631515197331365	0.08865612975578352	-0.03286204023537045	0.1098899855762036	-0.3054454815573775	-0.30064196626399037
1.0556797429296192	0.963462599608789	0.0877819254929094	-0.03371510459119523	0.10888635620419487	-0.3093756694407411	-0.2992989842655405
1.0585007610334116	0.9637683477733189	0.08690364893202421	-0.03455748700940793	0.10787551501513283	-0.3132939032015119	-0.29791024323265575
1.061299231342799	0.964068813474526	0.08602144467440105	-0.03538918597758672	0.10685763888991133	-0.31719949882563697	-0.2964755981050797
1.0640753679679607	0.9643640459430549	0.08513545685098792	-0.03621020086877362	0.10583290506367386	-0.3210917560890312	-0.29499492142020983
1.0668293850139092	0.9646540947054772	0.08424582816419467	-0.037020532870025796	0.10480149001959749	-0.32496996326398114	-0.2934681024509632
1.069561495882159	0.9649390094853435	0.08335270010322249	-0.03782018477647498	0.10376356973172808	-0.32883339660161687	-0.29189504816797185
1.072271911664561	0.9652188400157529	0.08245621347650475	-0.03860916052802624	0.10271932028091874	-0.33268131853008515	-0.29027568482835053
1.0749608439987393	0.9654936363161055	0.08155650747850397	-0.0393874660495707	0.10166891676587315	-0.33651298220474024	-0.28860995694899666
1.077628501707729	0.9657634483259608	0.08065372080497514	-0.04015510827941844	0.10061253459858614	-0.3403276272776688	-0.2868978299442221
1.0802750940541799	0.9660283262191188	0.07974799056768622	-0.04091209611806385	0.09955034823347446	-0.34412448510670574	-0.28513928872713584
1.0829008288727382	0.9662883201930511	0.07883945291551066	-0.04165843989159969	0.0984825318868639	-0.34790277670720254	-0.2833343394286224
1.0855059124865574	0.9665434804444724	0.07792824306937982	-0.042394151336829104	0.0974092595745824	-0.35166171326410206	-0.28148301006147275
1.0880905511309342	0.966793857291105	0.0770144948221083	-0.0431192440086848	0.09633070451727202	-0.35540049885914565	-0.2795853500503049
1.0906549502188925	0.9670395010791055	0.07609834078006539	-0.043833733071859164	0.09524703941618402	-0.35911833012632777	-0.277641431195309
1.0931993151450978	0.9672804622404837	0.07517991206207766	-0.04453763552417635	0.09415843608819577	-0.3628143981573805	-0.27565134748983094
1.0957238493434294	0.9675167910900574	0.0742593389859839	-0.04523096965807909	0.09306506627027299	-0.3664878864470907	-0.2736152170387802
1.0982287567881452	0.967748538044206	0.07333675015216584	-0.045913755751727826	0.09196710052373817	-0.3701379753181119	-0.27153318048256797
1.100714240874704	0.967975753494581	0.07241227282434827	-0.046586015752868214	0.09086470867345643	-0.37376384111608113	-0.2694054021615461
1.103180504108906	0.9681984877620924	0.07148603302901575	-0.04724777319156929	0.08975805991553495	-0.37736465659407187	-0.26723207068785093
1.1056277502721312	0.9684167912728265	0.07055815471736755	-0.04789905375227899	0.08864732180266295	-0.3809395949345788	-0.265013397251411
1.1080561819850125	0.9686307143170708	0.0696287606494571	-0.048539884606550635	0.08753266128503932	-0.38448782707050033	-0.2627496179036082
1.1104660020859305	0.9688403071545882	0.0686979718495873	-0.04917029477068284	0.08641424404461126	-0.3880085245885267	-0.26044099247019525
1.1128574134957712	0.9690456199818859	0.06776590762449557	-0.049790315052449526	0.08529223449967997	-0.3915008604348151	-0.2580878047189824
1.1152306200021893	0.9692467029780941	0.06683268522086784	-0.05039997823314955	0.08416679537406106	-0.39496401097027445	-0.25569036156413655
1.1175858255566868	0.9694436062223544	0.06589842005890015	-0.05099931885986446	0.08303808795804776	-0.3983971558568119	-0.2532489936633601
1.1199232348931956	0.9696363797244965	0.06496322544938773	-0.051588373377364966	0.08190627174650829	-0.40179947987311815	-0.2507640546584995
1.12224305303957	0.9698250733623941	0.06402721274679425	-0.052167179974039975	0.08077150460213019	-0.4051701731133328	-0.2482359214934691
1.1245454866652893	0.9700097369691665	0.06309049076231898	-0.05273577888426383	0.07963394202091002	-0.40850843384783203	-0.24566499268982953
1.1268307432474802	0.9701904202402213	0.062153166048868336	-0.05329421213748857	0.07849373745173122	-0.41181346819586917	-0.2430516888835616
1.129099030172531	0.9703671726412948	0.06121534323009679	-0.05384252330240411	0.07735104267305012	-0.41508448970862943	-0.24039645352702604
1.1313505581205117	0.9705400436493383	0.06027712355597017	-0.05438075826146248	0.07620600600714159	-0.41832072510901785	-0.23769974850503045
1.1335855365189311	0.9707090823751756	0.059338606736574	-0.054908964064777625	0.07505877452769534	-0.4215214085735371	-0.234962058977778
1.1358041781121984	0.9708743378914749	0.05839988899315218	-0.05542718997265083	0.07390949165384182	-0.42468578911263344	-0.2321838873842951
1.1380066970420442	0.971035859057402	0.05746106379937316	-0.055935486931590096	0.07275829802301204	-0.4278131285709477	-0.22936575504852277
1.1401933081994828	0.9711936944478488	0.05652222211278585	-0.05643390736767147	0.07160533174585212	-0.43090270145607773	-0.22650820238048466
1.142364229156315	0.9713478924691925	0.05558345150031568	-0.05692250556560076	0.0704507273024955	-0.4339537983798513	-0.22361178566921347
1.144519678065736	0.9714985011826677	0.05464483699153348	-0.057401337122292936	0.06929461655907128	-0.4369657237573261	-0.2206770790665215
1.146659874862569	0.9716455683674395	0.05370646052030352	-0.05787045915324949	0.06813712805114079	-0.4399377981371304	-0.21770467225395046
1.1487850414832013	0.9717891415100194	0.05276840078090007	-0.058329930265078024	0.0669783867736586	-0.4428693590830889	-0.21469516928372237
1.15089540211522	0.9719292677944303	0.051830733069341155	-0.058779810527959754	0.06581851395143071	-0.4457597620381553	-0.21164918731243684
1.152991181898362	0.9720659939908297	0.05089352981772878	-0.05922016111815095	0.0646576276673139	-0.4486083790271236	-0.2085673575675469
1.155072608733677	0.972199366550879	0.049956859750161696	-0.059651044620987574	0.0634958417853035	-0.45141460156780927	-0.20545032180617182
1.157139910710879	0.9723294314177175	0.04902078900084331	-0.060072524411655365	0.062333267304221084	-0.45417783758036523	-0.2022987352006759
1.1591933189479013	0.9724562341852964	0.04808537980468055	-0.06048466516035053	0.06117001070198501	-0.4568975155638123	-0.19911326115471917
1.1612330652496041	0.9725798199273711	0.04715069152501555	-0.060887532266698546	0.060006175179683374	-0.45957308175079004	-0.19589457389431306
1.1632593834954799	0.9727002332626203	0.04621677999845888	-0.061281192055897986	0.058841859816503896	-0.462204002206315	-0.19264335539118943
1.1652725085458582	0.9728175182673102	0.04528369801378417	-0.06166571147658577	0.05767716013550727	-0.4647897615950605	-0.1893602961381899
1.167272677439246	0.9729317185254445	0.04435149473999898	-0.06204115824511054	0.05651216736029293	-0.46732986488223355	-0.18604609226735855
1.1692601279530677	0.9730428770249854	0.043420216377773	-0.062407600483100185	0.05534696919870203	-0.46982383558918583	-0.18270144695162666
1.1712350989948268	0.9731510361636801	0.04248990597096849	-0.06276510671101862	0.05418164958016069	-0.472271216383298	-0.17932706888158947
1.1731978303418937	0.9732562377179886	0.04156060352419281	-0.06311374571851412	0.05301628877592608	-0.4746715687935494	-0.17592367182372812
1.1751485637296037	0.9733585228841102	0.04063234548362702	-0.06345358667200676	0.051850962721140446	-0.4770244745201066	-0.1724919718363486
1.1770875405595937	0.9734579321404628	0.03970516582544981	-0.06378469862793262	0.05068574435472585	-0.4793295325962771	-0.16903269040465638
1.1790150038572336	0.9735545053369674	0.038779095132422316	-0.0641071507965463	0.049520702436329805	-0.4815863616840259	-0.16554655019162018
1.1809311973404957	0.9736482816313285	0.037854161043805824	-0.06442101229666246	0.04835590208699277	-0.4837945988147608	-0.16203427584392927
1.1828363654543297	0.9737392994777464	0.036930388251382604	-0.06472635208275791	0.04719140476155213	-0.4859538992746608	-0.15849659314722092
1.184730751986948	0.9738275965504695	0.036007799189718866	-0.06502323865166638	0.04602726909811622	-0.4880639348812052	-0.1549342308783896
1.1866146023095356	0.9739132098399172	0.035086412970190044	-0.06531174032757318	0.04486354955395847	-0.49012439631638466	-0.15134791593065
1.1884881615262066	0.9739961755547816	0.034166246302241236	-0.06559192489500187	0.04370029754783086	-0.4921349908073583	-0.14773837607474258
1.1903516749835295	0.9740765291377476	0.03324731327376369	-0.06586385961216623	0.04253756116519697	-0.4940954424592184	-0.14410633837214434
1.1922053883159924	0.9741543052587855	0.032329625357609734	-0.066127611148718	0.04137538514908424	-0.4960054920214624	-0.14045252846210798
1.1940495469653891	0.9742295377872916	0.03141319168167884	-0.0663832454511907	0.04021381122586571	-0.497864896095165	-0.13677767092224413
1.1958843957651488	0.9743022597704272	0.03049801927393926	-0.0666308276284648	0.03905287840160219	-0.49967342644196827	-0.1330824895852948
1.1977101794365117	0.9743725034492082	0.029584112856378835	-0.06687042196540546	0.03789262268757354	-0.5014308701960855	-0.1293677060677207
1.1995271434221753	0.9744403002838302	0.02867147446550113	-0.06710209196891163	0.03673307660465977	-0.503137030300692	-0.125634037565141
1.201335531595045	0.9745056808623207	0.02776010464372691	-0.06732590001537644	0.03557427068435126	-0.5047917229823231	-0.12188220109125308
1.203135588324952	0.9745686749753874	0.02685000144834819	-0.06754190756559011	0.034416232199109185	-0.5063947793682713	-0.11811290884644425
1.2049275569831253	0.9746293115586978	0.02594116125122309	-0.06775017492698324	0.03325898616877153	-0.5079460437474702	-0.11432687093385932
1.206711680713876	0.9746876187185924	0.02503357839900999	-0.06795076130164339	0.03210255491945381	-0.5094453739184991	-0.11052479341959356
1.2084882007918982	0.9747436236779784	0.024127246101085218	-0.06814372456051232	0.030946959207042987	-0.5108926394751215	-0.10670738154411007
1.210257359683413	0.9747973528739917	0.023222154922937117	-0.06832912154061109	0.02979221628957095	-0.5122877239882085	-0.10287533290172726
1.212019397819314	0.9748488318546111	0.022318294484712665	-0.0685070076506702	0.028638342085869944	-0.513630521990964	-0.09902934411111099
1.21377455521884	0.9748980853311662	0.021415652689565738	-0.06867743701424038	0.027485350186394805	-0.5149209399734023	-0.0951701071299615
1.2155230720814982	0.9749451371926564	0.02051421547236109	-0.06884046248270727	0.026333251526210702	-0.5161588963983988	-0.09129830772767146
1.2172651868946323	0.9749900104536391	0.01961396783052496	-0.06899613541887085	0.025182055697490886	-0.5173443199607181	-0.08741462948990521
1.2190011365093896	0.9750327272627002	0.01871489384869029	-0.06914450569060925	0.024031770978981123	-0.518477149417414	-0.0835197535853155
1.2207311582252645	0.9750733089565493	0.0178169756792338	-0.06928562182447537	0.022882403028964566	-0.5195573346375906	-0.07961435399377717
1.222455488191376	0.9751117760198786	0.01692019442737008	-0.06941953083329162	0.02173395601448545	-0.5205848351592988	-0.0756991009756576
1.224174361631687	0.97514814809398	0.01602453009584892	-0.06954627821379761	0.020586432539105363	-0.5215596200311847	-0.07177466051673471
1.2258880123445017	0.9751824439698783	0.01512996190781078	-0.06966590789149132	0.019439834055595358	-0.5224816672424555	-0.06784169544545812
1.2275966738988453	0.9752146816161192	0.014236467744537962	-0.06977846228745571	0.018294160144798028	-0.5233509640872814	-0.06390086267986353
1.2293005786545133	0.9752448781611744	0.013344024718001382	-0.06988398222814698	0.0171494092490303	-0.5241675063162987	-0.05995281546791349
1.2309999583827778	0.9752730499083598	0.01245260890845315	-0.06998250696972215	0.016005578335888067	-0.5249312981666466	-0.05599820197680923
1.2326950438006863	0.9752992123305002	0.011562195670388754	-0.07007407415284078	0.014862663291312462	-0.5256423518523292	-0.052037666405862444
1.2343860643777758	0.9753233800716746	0.01067275979737006	-0.07015871978334619	0.013720659132455966	-0.5263006872517217	-0.04807184950197059
1.236073249700194	0.9753455669700181	0.00978427486691275	-0.07023647828797544	0.012579559167921885	-0.5269063321785377	-0.04410138542659204
1.2377568272453094	0.9753657860302628	0.008896714473933429	-0.07030738239524881	0.011439356583371741	-0.5274593212923645	-0.040126907061564146
1.239437024520237	0.9753840494565883	0.008010051167692062	-0.07037146322888803	0.010300043078491328	-0.5279596966634883	-0.03614904107836709
1.2411140679971586	0.9754003686416302	0.007124257074566216	-0.07042875024888742	0.009161609669135878	-0.5284075071529108	-0.032168410545229904
1.2427881833877934	0.9754147541736395	0.006239303815815412	-0.07047927125744013	0.008024046584387049	-0.5288028082988173	-0.028185634397392273
1.244459594975019	0.9754272158353962	0.0053551629234080775	-0.07052305237718687	0.006887343804040853	-0.529145661988851	-0.024201329157666724
1.2461285283337196	0.9754377626272891	0.0044718044625207815	-0.07056011811564782	0.0057514892906208	-0.5294361368099836	-0.02021610258233572
1.2477952048517709	0.9754464027341226	0.0035891999927185714	-0.07059049123317919	0.004616472800051291	-0.5296743068622171	-0.016230566878894126
1.249459849006412	0.975453143573763	0.0027073187780711503	-0.07061419289979877	0.003482281011902789	-0.5298602528390257	-0.012245321479105523
1.251122681867782	0.9754579917640218	0.001826131288004628	-0.07063124256590556	0.002348902034810901	-0.5299940608690661	-0.008260968720200457
1.2527839241551213	0.9754609531454593	0.0009456076404030246	-0.0706416580308116	0.0012163234081995363	-0.5300758229125392	-0.004278106703748234
1.254443797726202	0.9754620327833743	0.00006571687229349867	-0.07064545543937109	0.00008453116782847344	-0.5301056365980805	-0.0002973258818531211
1.2561025218662814	0.9754612349652375	-0.0008135710326667487	-0.07064264926381127	-0.0010464875424263192	-0.5300836049475683	0.003680781876479869
1.2577611172483512	0.9754585614651001	-0.0016927111910330357	-0.07063324619174079	-0.0021772924647883323	-0.5300097882712608	0.007657550320029986
1.259420884272991	0.9754540087396001	-0.002572306837391904	-0.07061723526303283	-0.003308633827628263	-0.5298841267136497	0.011634982482824158
1.2610820413105994	0.9754475723912528	-0.0034523872697016043	-0.07059460357471968	-0.004440523531942773	-0.5297065636371292	0.015612482955168986
1.2627448065326474	0.9754392472607865	-0.004332981275653921	-0.07056533661341287	-0.0055729727424070515	-0.529477048324172	0.019589452381322564
1.2644093984609068	0.9754290274248559	-0.00521411736519024	-0.07052941825609242	-0.006705992183193253	-0.5291955360791917	0.023565288635135045
1.266076037128327	0.9754169061853388	-0.006095824325795529	-0.07048683074251402	-0.007839592848697393	-0.528861988111448	0.027539389450055213
1.2677449429195944	0.9754028760716644	-0.006978130548890252	-0.07043755469463817	-0.008973785134043193	-0.528476371789991	0.0315111495054138
1.2694163357449952	0.9753869288477695	-0.007861063534422534	-0.07038156915346781	-0.01010857819544287	-0.5280386610369968	0.035479958339049635
1.2710904376041456	0.9753690554866817	-0.008744651186318017	-0.07031885150341595	-0.011243981612504795	-0.5275488358440534	0.03944520631882526
1.2727674700169858	0.9753492461912976	-0.009628920395410641	-0.07024937756007271	-0.012380003564160007	-0.5270068830687267	0.043406278420582034
1.2744476554028492	0.975327490379419	-0.01051389770869536	-0.07017312153366627	-0.013516651686486804	-0.5264127962606187	0.047362557399027366
1.2761312172569519	0.9753037766771349	-0.011399609361861768	-0.07009005602306985	-0.014653933112011042	-0.525766575728772	0.051313424093940074
1.2778183800904483	0.9752780929148527	-0.01228608118682022	-0.07000015202032762	-0.015791854348573945	-0.5250682286927503	0.055258257183533804
1.2795093684663823	0.9752504261391701	-0.013173338045246574	-0.06990337897177172	-0.016930420550365873	-0.5243177698732153	0.05919643084776506
1.2812044076245959	0.9752207626027525	-0.014061404098495597	-0.06979970476322697	-0.0180696358633012	-0.5235152214911964	0.06312731617664846
1.2829037239945176	0.9751890877522309	-0.014950303016396126	-0.06968909569957238	-0.019209503691589046	-0.5226606132250082	0.06705028229938131
1.2846075438578886	0.97515538625038	-0.015840057218227798	-0.06957151660515891	-0.020350025723532655	-0.5217539830998073	0.07096469325312117
1.2863160956552933	0.9751196419292807	-0.016730689018965357	-0.06944693068442627	-0.021491203400623902	-0.5207953765235529	0.07486991326565874
1.2880296075376496	0.9750818378354584	-0.017622219290931867	-0.06931529970462645	-0.022633036201701415	-0.5197848478057919	0.07876530110736894
1.2897483091450894	0.9750419561914363	-0.01851466833314928	-0.06917658388804454	-0.023775522757405656	-0.5187224594332835	0.08265021416897517
1.2914724309033623	0.9749999784071145	-0.019408055445050067	-0.06903074197910017	-0.024918660304412095	-0.5176082826893059	0.08652400685780418
1.2932022028416155	0.974955885108608	-0.02030239825780107	-0.06887773137272622	-0.026062443831538735	-0.5164423987288042	0.09038602800139643
1.294937857391015	0.974909656067064	-0.021197714125761786	-0.06871750789650241	-0.027206867861514997	-0.5152248970063253	0.09423562717538357
1.2966796270787213	0.9748612702531634	-0.022094018874506457	-0.06855002603033004	-0.028351924851192672	-0.513955877037861	0.0980721495951898
1.298427744820899	0.974810705830972	-0.022991326898795697	-0.06837523891604401	-0.029497605320410753	-0.51263544854485	0.10189493689945815
1.3001824443565926	0.9747579401456529	-0.023889651331310217	-0.0681930983468337	-0.030643898071139593	-0.5112637314387949	0.1057033282346608
1.3019439604377547	0.9747029497161397	-0.024789004084334217	-0.06800355477491363	-0.0317907902442508	-0.5098408559375732	0.10949666079567182
1.3037125287417728	0.9746457102358399	-0.02568939574937799	-0.06780655734781597	-0.03293826719541423	-0.5083669628875135	0.11327426977641224
1.3054883848519696	0.9745861966059128	-0.02659083502580717	-0.06760205405725557	-0.03408631177216695	-0.5068422049103413	0.117035486383986
1.3072717665833415	0.9745243828579142	-0.0274933298500594	-0.0673899915083359	-0.03523490575791883	-0.5052667447024811	0.12077964297959119
1.3090629107794212	0.9744602422617935	-0.028396885719138773	-0.06717031532631133	-0.03638402774329203	-0.5036407580730284	0.12450606652959914
1.310862054965288	0.9743937472739309	-0.029301506483758937	-0.06694297001375508	-0.03753365414443319	-0.5019644328596101	0.1282140824070197
1.3126694380286188	0.9743248695116115	-0.030207194640435957	-0.06670789890019681	-0.038683759581379235	-0.5002379685346117	0.13190301605267488
1.3144852993098581	0.9742535797864094	-0.031113950824407096	-0.06646504429371132	-0.039834316241392616	-0.498461577283528	0.13557219137566479
1.3163098775635729	0.9741798481493779	-0.032021773249154756	-0.06621434767179384	-0.040985293178036876	-0.496635485329968	0.1392209290295797
1.318143412915566	0.9741036438174383	-0.032930658641133766	-0.06595574946802192	-0.04213665750759524	-0.4947599312864852	0.14284855074014663
1.3199861450184023	0.9740249352510789	-0.03384060128047723	-0.06568918937386513	-0.04328837320376375	-0.49283516824347195	0.14645437600697903
1.3218383147000865	0.973943690089831	-0.03475159377892405	-0.06541460615736028	-0.04444040209496108	-0.4908614623207862	0.15003772578689906
1.323700162446321	0.9738598752209926	-0.03566362629198443	-0.0651319379335657	-0.04559270287952168	-0.48883909446502316	0.15359791995999036
1.3255719279377913	0.9737734568098132	-0.03657668626445532	-0.06484112230259081	-0.04674523081968364	-0.4867683612363704	0.15713427700214855
1.3274538517014638	0.9736844002319137	-0.03749075920844063	-0.06454209615832229	-0.047897938739449496	-0.48464957322229607	0.1606461176656723
1.329346174265762	0.9735926701170231	-0.0384058282579871	-0.06423479587260128	-0.049050776476806494	-0.48248305611490316	0.16413276387897452
1.331249135941909	0.973498230367426	-0.03932187403691948	-0.06391915739285328	-0.05020369073364745	-0.48026915112697854	0.1675935389134674
1.3331629766319617	0.9734010441768641	-0.040238874544271594	-0.06359511634012023	-0.051356624949314714	-0.4780082153720554	0.17102776764685046
1.3350879352950809	0.9733010740690283	-0.04115680488183165	-0.06326260817093048	-0.052509518977374735	-0.47570062264653196	0.17443477627037796
1.3370242500087028	0.9731982819081413	-0.042075637272991635	-0.06292156824434567	-0.05366230913042758	-0.47334676350391747	0.1778138931219896
1.3389721602714453	0.973092628786563	-0.042995342138990415	-0.06257193148147838	-0.0548149295498244	-0.4709470425053487	0.18116445335334433
1.3409319033298541	0.9729840752312722	-0.043915886344009454	-0.0622136330813848	-0.05596731002466781	-0.46850188272002224	0.18448579320627026
1.3429037153617338	0.9728725811586773	-0.044837233759283175	-0.061846608398229364	-0.05711937672418766	-0.46601172436495736	0.1877772529017038
1.3448878323162752	0.9727581058415801	-0.0457593456535227	-0.061470792859820114	-0.05827105270915094	-0.463477023732309	0.19103817879869062
1.3468844886220364	0.972640607997372	-0.04668218009018197	-0.06108612228345508	-0.05942225720212355	-0.46089825477358476	0.19426792200758392
1.3488939183298285	0.9725200457380072	-0.04760569246287161	-0.06069253273543228	-0.060572906280830875	-0.4582759075574412	0.19746584105134976
1.350916353306185	0.972396376694475	-0.0485298346714795	-0.06028996095957212	-0.06172291187665277	-0.4556104905001278	0.20063129977136612
1.3529520240324129	0.9722695579902599	-0.049454555509705685	-0.05987834430820143	-0.06287218228592159	-0.4529025292082689	0.2037636694927203
1.355001160531382	0.9721395462014498	-0.050379801100002716	-0.059457620630294694	-0.06402062273692485	-0.4501525650425473	0.20686233125189907
1.3570639903398714	0.9720062975033352	-0.0513055139938064	-0.05902772876152143	-0.06516813429968463	-0.4473611575899151	0.20992667352051703
1.359140740098467	0.9718697675914113	-0.052231633916212	-0.05858860827988549	-0.06631461483937162	-0.44452888227300347	0.2129560954738657
1.3612316343188862	0.9717299117821826	-0.05315809723969322	-0.05814019984029922	-0.06745995839259789	-0.4416563317048641	0.21595000598931657
1.363336895526076	0.9715866850284555	-0.0540848370845446	-0.05768244522878937	-0.0686040553226189	-0.4387441151651168	0.21890782474235104
1.3654567454129014	0.9714400418633464	-0.05501178386074741	-0.05721528718753866	-0.06974679301775467	-0.4357928566066869	0.2218289846450106
1.367591402618946	0.971289936576006	-0.055938864330506245	-0.05673866997647974	-0.07088805476465607	-0.4328031973026571	0.22471292956262634
1.3697410855228234	0.9711363230417533	-0.05686600286753833	-0.05625253883044005	-0.07202772133025247	-0.4297757914794436	0.22755911893853675
1.3719060089684914	0.9709791549772435	-0.05779312007946669	-0.05575684076379728	-0.07316566929624009	-0.42671131038950055	0.23036702415602522
1.3740863865949522	0.9708183858019493	-0.058720133865988525	-0.05525152412184581	-0.0743017723918965	-0.42361043849628444	0.23313613244420592
1.3762824303704333	0.970653968694917	-0.059646959260650785	-0.05473653875006962	-0.07543590132812089	-0.42047387352670523	0.23586594693972926
1.3784943503829459	0.9704858566353582	-0.06057350838999177	-0.05421183610776262	-0.07656792377669229	-0.4173023261395922	0.2385559871004347
1.3807223548472434	0.9703140024281307	-0.06149969052797328	-0.05367736933043952	-0.07769770446631907	-0.4140965192560445	0.2412057893733567
1.3829666506569078	0.9701383586864706	-0.06242541237588843	-0.053133093156704295	-0.07882510555259474	-0.41085718657000747	0.24381490845213954
1.3852274422757656	0.9699588779440292	-0.06335057765607992	-0.05257896425320454	-0.0799499861511072	-0.4075850734238925	0.24638291654424427
1.387504932671456	0.9697755126090869	-0.06427508755436294	-0.052014941045812245	-0.08107220290486988	-0.40428093471707277	0.24890940501437334
1.38979932410543	0.969588214924517	-0.06519884108773326	-0.0514409835699871	-0.08219161045601638	-0.40094553297972657	0.2513939856847762
1.3921108164392113	0.9693969371296246	-0.06612173446959987	-0.05085705393758849	-0.08330806070122727	-0.39757964003689034	0.2538362893780371
1.3944396086934554	0.9692016313589743	-0.06704366179222045	-0.05026311599263917	-0.08442140364437292	-0.3941840339338754	0.25623596799383846
1.3967858991230615	0.9690022496579515	-0.06796451509836748	-0.04965913532573776	-0.08553148750488636	-0.39075949799681703	0.2585926948268289
1.3991498841220853	0.968798744099471	-0.06888418399854639	-0.04904507959069247	-0.08663815827869908	-0.3873068215960952	0.2609061637007547
1.4015317597406738	0.9685910666790142	-0.06980255631384764	-0.04842091814665678	-0.08774126053487485	-0.38382679709169704	0.26317609068446196
1.4039317204004023	0.9683791694487515	-0.07071951762192621	-0.04778662242085732	-0.08884063688980025	-0.3803202208647686	0.26540221296887256
1.4063499605124703	0.9681630043993139	-0.07163495192380927	-0.047142165509696084	-0.08993612882729055	-0.3767878901095671	0.26758429048002313
1.408786673986987	0.9679425235231331	-0.07254874148929633	-0.0464875223254055	-0.09102757652934176	-0.373230602711314	0.26972210538199337
1.4112420537256178	0.9677176788828055	-0.07346076670629746	-0.0458226697519805	-0.09211481871340715	-0.36964915715495494	0.27181546159995573
1.4137162927243616	0.9674884225329515	-0.07437090653017549	-0.04514758636469108	-0.09319769318473548	-0.3660443500937628	0.2738641856917624
1.4162095840884454	0.9672547065377252	-0.07527903851456878	-0.04446225243444642	-0.09427603688570019	-0.36241697552328944	0.27586812665789917
1.4187221206896443	0.9670164830226169	-0.07618503871290454	-0.04376665003011027	-0.09534968579127887	-0.3587678244917943	0.27782715543938413
1.4212540954894006	0.9667737041645587	-0.07708878182312873	-0.04306076293734099	-0.09641847509298869	-0.35509768385944124	0.2797411649256295
1.4238057012109189	0.9665263222437052	-0.0779901410958094	-0.04234457675580328	-0.09748223910145841	-0.3514073360232685	0.28161006941357347
1.4263771316678744	0.9662742895343539	-0.0788889888246934	-0.0416180785293593	-0.0985408118353017	-0.34769755626991006	0.2834338052365614
1.428968580888937	0.9660175584072698	-0.07978519604857186	-0.040881256989505996	-0.09959402667645832	-0.3439691133493945	0.28521232969240595
1.4315802431545215	0.9657560813460918	-0.08067863258198571	-0.04013410254588025	-0.1006417164148538	-0.340222768748645	0.2869456206606036
1.4342123142373275	0.9654898108414257	-0.08156916744914515	-0.039376606928125196	-0.101683713763563	-0.3364592742737216	0.28863367694703873
1.436864989687652	0.9652186995811124	-0.0824566683055512	-0.03860876367263354	-0.10271985068636472	-0.3326793739004465	0.29027651664328147
1.439538466349289	0.9649427003163649	-0.08334100195982024	-0.0378305676829751	-0.10374995901412074	-0.3288838010254896	0.2918741775864595
1.4422329424326277	0.9646617658700561	-0.08422203439089415	-0.03704201519863103	-0.10477387046679862	-0.3250732778315654	0.2934267167863957
1.4449486164203502	0.9643758492685033	-0.08509963038725589	-0.03624310410752979	-0.10579141623703296	-0.3212485163292915	0.2949342091931263
1.4476856876396227	0.9640849037023642	-0.08597365373901326	-0.035433833774506915	-0.10680242721798477	-0.3174102170603196	0.2963967474606301
1.4504443574011838	0.9637888824233313	-0.08684396759344912	-0.03461420469565222	-0.10780673441616777	-0.3135590670625988	0.29781444191051576
1.453224827684904	0.9634877389013864	-0.0877104340231397	-0.03378421887736734	-0.10880416845259683	-0.30969574131406635	0.29918741916061226
1.4560273018854786	0.9631814267642289	-0.08857291425329657	-0.03294387960764519	-0.10979455982690182	-0.3058209013163124	0.30051582186036796
1.458851984251022	0.962869899877527	-0.08943126847594789	-0.03209319161610906	-0.1107777387045849	-0.3019351955345004	0.30179980774918175
1.4616990813949051	0.9625531121972805	-0.09028535629392921	-0.031232160610526964	-0.1117535354258058	-0.29803925701633127	0.30303954965787794
1.4645688001493524	0.9622310180262277	-0.09113503605232288	-0.030360793915698726	-0.11272177973982125	-0.2941337060752189	0.3042352338457866
1.4674613489892037	0.9619035718774065	-0.09198016525514308	-0.029479100038194678	-0.11368230128278638	-0.29021914809112676	0.3053870599663042
1.4703769380617133	0.9615707284897855	-0.0928206005484459	-0.02858708864880706	-0.11463492955697117	-0.2862961732771926	0.30649524035623993
1.473315779932018	0.9612324427616002	-0.0936561979036823	-0.027684770345618094	-0.11557949413593664	-0.2823653555249858	0.30755999957800195
1.4762780862961007	0.9608886701499578	-0.0944868116595789	-0.0267721576578353	-0.11651582358089398	-0.2784272566615398	0.3085815725329282
1.479264072847914	0.9605393661318031	-0.0953122958788599	-0.025849263546225548	-0.1174437469733084	-0.2744824198346466	0.30956020552187996
1.4822739553156166	0.960184486683599	-0.09613250319978428	-0.02491610261760184	-0.11836309261726216	-0.2705313747246064	0.3104961541416005
1.4853079524173556	0.9598239879582917	-0.09694728562516927	-0.023972690208470884	-0.11927368892579382	-0.2665746335896971	0.3113896835695226
1.488366281952338	0.9594578267717015	-0.09775649343759259	-0.02301904359712063	-0.12017536320652651	-0.2626126963537172	0.31224106670969015
1.491449166255128	0.959085959977115	-0.09855997662839823	-0.022055180305529967	-0.12106794325703722	-0.25864604350874704	0.3130505851072747
1.4945568282312327	0.9587083449599273	-0.09935758379736549	-0.021081119331494126	-0.12195125613397367	-0.2546751413247479	0.3138185271041742
1.4976894910206127	0.958324939708576	-0.10014916205546281	-0.020096881259904952	-0.12282512804994654	-0.25070044228619165	0.31454518719076574
1.5008473826643522	0.9579357022689464	-0.10093455816933423	-0.01910248679884305	-0.12368938563652897	-0.24672237925231108	0.31523086644371656
1.5040307303694216	0.9575405914708698	-0.10171361706869693	-0.018097958583734843	-0.12454385429461164	-0.24274137285585626	0.31587587053423444
1.507239764320745	0.9571395664877883	-0.1024861827695139	-0.017083319984060513	-0.12538835921298833	-0.23875782680083343	0.3164805099800873
1.5104747160251055	0.9567325870679324	-0.10325209792170985	-0.01605859563062778	-0.12622272487040795	-0.23477213010277198	0.31704509916832346
1.51373581905139	0.9563196134702183	-0.1040112039489363	-0.015023811189204993	-0.1270467751888335	-0.23078465633755504	0.31756995590114584
1.5170233083371831	0.9559006065805807	-0.10476334084496343	-0.01397899358915644	-0.1278603333122832	-0.22679576468286386	0.3180554006938745
1.5203374219638983	0.9554755277149086	-0.10550834753619515	-0.012924170469340327	-0.1286632219989323	-0.22280579797763445	0.3185017564594059
1.5236783995559051	0.9550443388513647	-0.10624606146253822	-0.011859370697557242	-0.12945526316628508	-0.2188150849152191	0.3189093476818457
1.527046481122391	0.9546070028136313	-0.10697631829132906	-0.01078462475448748	-0.1302362775879223	-0.2148239416388351	0.3192784997751153
1.530441911244308	0.9541634827601054	-0.107698952785591	-0.009699963412976163	-0.1310060858242776	-0.21083266702762535	0.3196095390285844
1.5338649329932912	0.9537137430076607	-0.10841379744789392	-0.008605419695472806	-0.13176450677537133	-0.20684155015866945	0.31990279144896716
1.5373157950308833	0.9532577481375077	-0.10912068398323937	-0.0075010266241520174	-0.13251135924046842	-0.20285086225493018	0.32015858294809163
1.5407947452020772	0.9527954638696798	-0.10981944190603311	-0.006386819288367144	-0.13324646044010569	-0.1988608644763515	0.3203772382844091
1.5443020355322112	0.9523268564392301	-0.11050989952249775	-0.0052628332673526155	-0.1339696270577163	-0.19487180244015972	0.3205590809830505
1.5478379179276325	0.9518518932036273	-0.11119188301890388	-0.004129106030084406	-0.1346806742827764	-0.1908839114775566	0.32070443260991865
1.551402645964457	0.9513705424453883	-0.1118652167905014	-0.0029856763877407276	-0.13537941616379795	-0.1868974148747185	0.32081361249275436
1.5549964777686829	0.9508827730194908	-0.11252972392728292	-0.0018325835957802854	-0.13606566611282658	-0.18291252101994518	0.3208869373585866
1.558619670461152	0.9503885551435465	-0.11318522512168243	-0.0006698691640104086	-0.13673923577653088	-0.17892942995586966	0.3209247207690842
1.5622724842884745	0.9498878598807018	-0.11383153940370588	0.0005024244386168644	-0.13739993580371707	-0.17494832911251273	0.32092727286175793
1.565955180545397	0.949380659464064	-0.11446848371605307	0.0016842530859043402	-0.13804757541248713	-0.17096939596049232	0.3208948999469941
1.5696680336035518	0.9488669256740552	-0.11509587489473848	0.002875574820467918	-0.13868196439584918	-0.16699278551051963	0.32082790391963084
1.573411307658899	0.9483466330866658	-0.11571352561162235	0.0040763423555000644	-0.13930290900413844	-0.16301865578631983	0.320726582150442
1.5771852695142412	0.9478197573681603	-0.1163212466030694	0.005286507140453452	-0.13991021423212865	-0.1590471542434881	0.32059122719328925
1.5809901867971408	0.947286275569311	-0.11691884633547914	0.006506018751312214	-0.14050368348953662	-0.15507842003507652	0.3204221265248449
1.5848263293958444	0.9467461659731106	-0.11750613119996216	0.0077348253113226585	-0.14108311880350155	-0.15111258287039062	0.32021956220556363
1.588693965100243	0.9461994087593918	-0.11808290482058383	0.0089728720541011	-0.14164832014694514	-0.14714976786847145	0.31998381085783767
1.5925933672544468	0.945645984977061	-0.11864896918667074	0.010220103732033635	-0.1421990865631703	-0.1431900880334836	0.31971514298918763
1.5965248089742932	0.9450858774096832	-0.11920412373324367	0.011476462719586009	-0.14273521526764704	-0.13923365061260626	0.31941382304614885
1.600488561054416	0.9445190709326007	-0.11974816505855883	0.012741888301780389	-0.14325650139649013	-0.13528055947786138	0.3190801094259023
1.6044848982050752	0.9439455516796377	-0.12028088778580488	0.014016318621205845	-0.14376273885137772	-0.13133090920435683	0.3187142537926209
1.6085140950105	0.9433653076744012	-0.12080208396835522	0.015299689338426011	-0.1442537197368076	-0.12738478950857743	0.31831650118016674
1.6125764272312255	0.9427783287013701	-0.121311543251234	0.016591933998666795	-0.14472923452825526	-0.12344228430959166	0.31788708969638574
1.6166721696993036	0.9421846066688384	-0.12180905259541953	0.017892983312376497	-0.14518907182949622	-0.11950347412414047	0.3174262505758469
1.6208015970856078	0.9415841355602702	-0.12229439638467836	0.019202765350608213	-0.14563301849321988	-0.11556843562933537	0.31693420797330324
1.6249649854902581	0.9409769112640393	-0.12276735660704757	0.02052120599773682	-0.14606085980323047	-0.1116372404955969	0.3164111786257946
1.629162611791234	0.9403629317283625	-0.12322771275833871	0.021848228689705117	-0.14647237939814914	-0.10770995639266537	0.3158573717640588
1.6333947486761244	0.9397421977529343	-0.1236752413140665	0.023183752791709082	-0.14686735882223162	-0.10378665194723881	0.31527298966651035
1.6376616739084664	0.9391147116968506	-0.12410971674093621	0.024527696471660834	-0.147245578445582	-0.09986738843541701	0.31465822630486107
1.6419636613799728	0.9384804788547083	-0.12453091054389434	0.025879973818968977	-0.14760681663821335	-0.09595222844930026	0.31401326844860217
1.6463009815483678	0.9378395074646564	-0.12493859138857574	0.027240494936845952	-0.1479508499187371	-0.09204123568931054	0.3133382956020601
1.6506739114924691	0.9371918072893509	-0.12533252606218293	0.028609169039865833	-0.1482774537872555	-0.0881344662321958	0.3126334783485006
1.6550827192177309	0.9365373920041703	-0.12571247803117344	0.029985899476137143	-0.14858640153570732	-0.08423198298707112	0.3118989807288166
1.659527676654433	0.9358762773436793	-0.12607820867292252	0.0313705877443916	-0.1488774653064386	-0.08033384433401093	0.3111349581250153
1.6640090523632187	0.9352084822517762	-0.12642947665351262	0.03276313115415298	-0.14915041560393777	-0.07644011095374337	0.31034155837891564
1.668527115040629	0.9345340284312181	-0.12676603826119667	0.03416342386155232	-0.14940502159233446	-0.07255084305121307	0.3095189211490147
1.673082126494605	0.9338529414637063	-0.12708764693660038	0.0355713546369728	-0.14964105077651713	-0.0686661066904682	0.30866717915974307
1.6776743508764274	0.9331652495037174	-0.1273940540214762	0.03698680967178298	-0.14985826960733054	-0.06478596612753235	0.30778645650086633
1.682304048755552	0.9324709842345141	-0.12768500837098887	0.038409670684801306	-0.15005644322313985	-0.06091048921358046	0.3068768696780319
1.6869714793678203	0.9317701806039254	-0.127960256571976	0.03983981556012003	-0.15023533564778513	-0.057039745775480453	0.3059385271728516
1.691676897350763	0.9310628773866977	-0.12821954281775097	0.04127711729059459	-0.15039470975490501	-0.05317381061343838	0.30497153008927697
1.6964205532691554	0.9303491171792537	-0.12846260904753123	0.0427214440919763	-0.15053432742375866	-0.049312763281646216	0.30397597208546
1.7012026980140316	0.9296289458097492	-0.12868919525172096	0.04417266068766131	-0.15065394977019803	-0.04545668478990452	0.3029519384546506
1.7060235766990686	0.9289024133281477	-0.12889903924064852	0.04563062639504651	-0.15075333706917882	-0.041605662858808894	0.30189950741273125
1.710883430680765	0.9281695737744894	-0.12909187686339763	0.04709519569348872	-0.15083224895372424	-0.037759790504951825	0.3008187497180409
1.7157825014610828	0.9274304846611301	-0.12926744224606265	0.048566219343828806	-0.15089044457996492	-0.033919163253154014	0.2997097278129414
1.720721018247592	0.9266852089199329	-0.12942546745092678	0.05004354060180884	-0.15092768260405945	-0.030083889156457877	0.29857249867219166
1.72569921268616	0.9259338127496092	-0.12956568313767358	0.05152699959806498	-0.15094372151223473	-0.026254077469228237	0.29740711052894825
1.7307173107037088	0.9251763669149609	-0.12968781837499427	0.05301643083584016	-0.15093831964408466	-0.022429845330134267	0.29621360475272496
1.7357755339888585	0.9244129465914521	-0.1297916008216419	0.05451166358889495	-0.1509112353558494	-0.01861131685246641	0.2949920155706502
1.7408741039788742	0.9236436308305435	-0.12987675691329534	0.05601252302527589	-0.15086222711736136	-0.014798620417303565	0.29374236913998286
1.7460132299956548	0.9228685044157633	-0.12994301178694023	0.0575188266648048	-0.15079105376213636	-0.010991897824430642	0.2924646865091681
1.751193119187849	0.9220876564261182	-0.12999008963587952	0.0590303872770275	-0.15069747459976562	-0.0071912970226714525	0.29115898129642864
1.7564139659698543	0.9213011818898897	-0.13001771377102575	0.06054700976074411	-0.15058124977684392	-0.003396980093141853	0.28982526243659734
1.7616759670251414	0.9205091795830131	-0.13002560691550552	0.06206849548350211	-0.15044214017492644	0.00039088751729069284	0.2884635304857737
1.766979306909351	0.919711754255962	-0.13001349128387657	0.06359463805971034	-0.15027990789445103	0.0041721262765328435	0.2870737813838097
1.7723268094244504	0.9189086187283996	-0.12998106780515947	0.06512598074128091	-0.15009421904848658	0.007948405911674412	0.285655299157074
1.7777204164026457	0.9180996244879048	-0.12992800770301244	0.06666279649125172	-0.14988473364001897	0.011720704997370341	0.2842075652828777
1.7831603392554523	0.9172848883244471	-0.12985398245407057	0.0682048537725615	-0.14965116231671413	0.015488756330015804	0.2827305052898158
1.788646785301949	0.9164645326902203	-0.12975866327794647	0.0697519144733928	-0.14939321731357916	0.019252283357471596	0.28122403919175976
1.7941799534680276	0.9156386864115682	-0.12964172140649197	0.07130373264716745	-0.14911061285266314	0.023010996924740987	0.2796880827137353
1.799760027727046	0.914807485727299	-0.1295028285149247	0.07286005266469645	-0.1488030657781334	0.026764590674512697	0.27812254924022217
1.8053871765407086	0.9139710744195702	-0.1293416571217139	0.07442060909022749	-0.14847029598351297	0.03051274067808964	0.2765273501751674
1.8110615645720598	0.9131296021198022	-0.12915788058447455	0.07598512994146889	-0.14811202605220958	0.03425511313408827	0.27490239178348785
1.8167833362317451	0.9122832267960622	-0.1289511739071535	0.07755333214206915	-0.14772798256421302	0.03799135330113608	0.2732475800240862
1.8225526222716344	0.9114321138025121	-0.12872121395874897	0.0791249233993226	-0.14731789611162552	0.041721089895464844	0.27156281890761624
1.828369541063348	0.9105764357180662	-0.12846767978958676	0.08069960258735762	-0.14688150156520127	0.045443935841282694	0.26984801032264566
1.8342341935609638	0.9097163731069928	-0.12819025323347724	0.08227705842840412	-0.14641853882104275	0.04915948498759743	0.26810305573631393
1.8401466663281283	0.908852114081858	-0.12788861919959987	0.08385697037979564	-0.14592875298065824	0.05286731404903151	0.2663278555531554
1.8461070253595704	0.9079838552062236	-0.12756246642127705	0.0854390070598244	-0.14541189527463583	0.05656697874373801	0.2645223112335744
1.852115326147767	0.9071118000165705	-0.12721148736629115	0.08702282901454621	-0.14486772262495345	0.060258020095998004	0.26268632253382
1.8581715993845838	0.9062361610845943	-0.12683537948538182	0.0886080850254614	-0.14429599931945794	0.06393995561887078	0.26081979213661755
1.8642758588693584	0.9053571588311199	-0.12643384527826262	0.09019441433375748	-0.14369649678876129	0.0676122843339703	0.25892262358516593
1.870428095799259	0.90447502230596	-0.12600659315812965	0.09178144528419259	-0.1430689946131224	0.07127448342938186	0.2569947233874082
1.876628283143351	0.9035899885002557	-0.1255533376883116	0.09336879661514416	-0.14241328056944685	0.07492601104587679	0.2550360000194304
1.8828763689199748	0.9027023032378914	-0.1250738005966035	0.09495607589865519	-0.14172915181078635	0.0785663024727396	0.25304636641950556
1.8891722789930436	0.9018122206859013	-0.12456771115536187	0.09654288045984778	-0.14101641509580798	0.08219477206144855	0.2510257395268909
1.8955159174980656	0.9009200031968079	-0.12403480670458401	0.09812879768348275	-0.14027488723107534	0.08581081369861586	0.24897404055800912
1.9019071588178258	0.9000259223198047	-0.12347483392169148	0.09971340323950416	-0.13950439653181673	0.08941379653621692	0.24689119805120568
1.9083458521411836	0.8991302580161424	-0.12288754909383834	0.10129626250106795	-0.13870478286512852	0.09300306801165817	0.24477714689305669
1.914831819509052	0.8982332987795144	-0.12227271891922437	0.10287693033829602	-0.13787589842868408	0.09657795314055627	0.2426318294496909
1.921364849522154	0.8973353423269981	-0.12163012178270362	0.10445494990711465	-0.13701760914006822	0.10013775154880368	0.24045519818742145
1.9279447044932019	0.8964366944115016	-0.12095954776831519	0.10602985473839939	-0.1361297943117467	0.10368174195871609	0.23824721386612704
1.9345711092477293	0.8955376701372048	-0.12026080048267995	0.10760116641699026	-0.13521234873490678	0.1072091767141429	0.23600784986310108
1.9412437569945549	0.8946385929048657	-0.1195336972200841	0.10916839641697144	-0.13426518253352115	0.11071928567565444	0.23373709083655206
1.9479623034618196	0.8937397949358957	-0.11877807033673651	0.11073104515945473	-0.13328822260681303	0.11421127385651104	0.2314349353489353
1.954726366965367	0.8928416169591309	-0.11799376804160876	0.11228860252834204	-0.13228141328416662	0.1176843223339694	0.22910139652743416
1.961535529149691	0.8919444077899671	-0.1171806550941932	0.11384054855730882	-0.13124471685692105	0.12113758952606216	0.22673650249627963
1.9683893270753312	0.891048525020989	-0.11633861455360626	0.11538635218459668	-0.13017811543739613	0.12457020816490928	0.22434029984089868
1.9752872504151326	0.8901543349817103	-0.11546754902342082	0.11692547127634263	-0.12908161213558925	0.1279812851141975	0.2219128553831253
1.9822287505871476	0.889262211129184	-0.11456738036908344	0.11845735533416736	-0.12795523031036965	0.13136990711953003	0.21945425375714553
1.9892132318761127	0.888372534761865	-0.1136380516588439	0.1199814441831793	-0.12679901562630885	0.13473513762903624	0.2169646013045945
1.9962400465446386	0.8874856951494836	-0.11267952871454785	0.12149716767023629	-0.12561303757911704	0.13807601587765092	0.21444402865683249
2.003308500281089	0.8866020883180435	-0.11169180027611947	0.12300394765178643	-0.12439738929155329	0.1413915610182084	0.21189268964031482
2.010417844910341	0.8857221174189222	-0.11067487987558312	0.12450119725787576	-0.12315218942468624	0.1446807702377939	0.20931076474700613
2.0175672814658894	0.884846191757025	-0.1096288062953319	0.1259883224359438	-0.12187758233113469	0.14794262189658214	0.20669846090115795
2.0247559546668974	0.8839747268541874	-0.10855364523568771	0.12746472171893683	-0.12057373968766932	0.15117607476039707	0.2040560143483968
2.031982956603426	0.8831081433472054	-0.10744948963582078	0.128929787961477	-0.11924086048066468	0.1543800715517432	0.20138369019461572
2.039247324158731	0.8822468666292769	-0.1063164608754133	0.1303829087990818	-0.11787917206861238	0.15755353969599117	0.19868178422243662
2.046548043913943	0.8813913255756965	-0.10515470878617028	0.13182346864071048	-0.11648892981542804	0.16069539541816005	0.1959506219214123
2.05388404225867	0.8805419529907419	-0.10396441395539983	0.13325084774738485	-0.11507041947822073	0.16380454148122153	0.19319056302185783
2.0612541969658147	0.8796991835099437	-0.10274578659059715	0.13466442558559738	-0.11362395548239843	0.16687987425403253	0.19040199799351243
2.0686573321934802	0.8788634534402957	-0.10149906794219395	0.13606358090211382	-0.11214988227601934	0.1699202836277051	0.18758535069915722
2.076092223445615	0.8780351994363207	-0.1002245300513819	0.13744769374383708	-0.11064857370198629	0.17292465717482977	0.18474107726848843
2.083557599035952	0.8772148575850595	-0.098922475977038	0.1388161467772746	-0.10912043296379999	0.17589188278721238	0.18186966623286507
2.091052148169671	0.8764028617779532	-0.0975932387666744	0.1401683277847816	-0.10756589114310822	0.1788208538706802	0.17897163604849445
2.0985745154577335	0.8755996435841934	-0.09623718270476464	0.1415036296465872	-0.10598540841420968	0.1817104690984992	0.17604753777861443
2.106123313633797	0.8748056301624999	-0.0948547012507378	0.1428214535824341	-0.10437947141066423	0.18455963923937543	0.17309795068020195
2.11369712499792	0.8740212434460614	-0.09344621682557465	0.14412121026096628	-0.1027485927959274	0.1873672893744037	0.17012348204247796
2.1212945099739158	0.8732468986191011	-0.09201217917917393	0.14540232207851445	-0.10109330921982768	0.19013236365736097	0.16712476415973074
2.128914006521166	0.8724830035869606	-0.09055306533903135	0.14666422378668775	-0.09941418114216681	0.19285382652455244	0.1641024548051892
2.136554146834331	0.8717299567532005	-0.08906937615030243	0.14790636591566114	-0.0977117887654363	0.1955306699544597	0.16105723076942507
2.144213452052141	0.8709881470834477	-0.0875616368714466	0.14912821441548668	-0.09598673268161494	0.1981619125871068	0.15798978999987492
2.1518904512194537	0.8702579518377681	-0.08603039295597313	0.1503292541455074	-0.09423962903116113	0.20074660715913104	0.15490084398578635
2.1595836770350254	0.8695397366594703	-0.08447621023395947	0.15150898848032585	-0.0924711097481099	0.20328383959286875	0.15179111930297184
2.1672916805097477	0.868833853918664	-0.08289967124911572	0.1526669417943497	-0.09068181844851363	0.20577273430677323	0.14866135148004941
2.175013033467318	0.868140642309695	-0.08130137389363966	0.15380265988858316	-0.08887240898425075	0.2082124551190095	0.14551228364553653
2.182746337910771	0.8674604258973142	-0.07968192855399438	0.15491571133088017	-0.0870435423405969	0.2106022081390395	0.14234466230489778
2.19049022801719	0.8667935139143585	-0.07804195669082235	0.15600568757419322	-0.08519588519304515	0.21294124205698645	0.1391592360353371
2.1982433786102855	0.8661402000640335	-0.07638208800154936	0.15707220389762902	-0.08333010689203257	0.2152288502233779	0.13595675145985517
2.2060045115164164	0.8655007621125513	-0.0747029579369259	0.15811489988308317	-0.08144687688294934	0.21746437175228772	0.13273794999892746
2.2137723930603936	0.8648754622829474	-0.07300520709591264	0.15913343859957016	-0.07954686425591773	0.21964718987543455	0.129503568244164
2.221545846228142	0.8642645465062729	-0.07128947742193363	0.16012750766572217	-0.07763073372794409	0.22177673434328662	0.1262543322059481
2.2293237487088025	0.8636682449059754	-0.06955641143033284	0.16109681831628633	-0.07569914504383464	0.2238524795649292	0.12299095737531403
2.237105036947322	0.8630867718412959	-0.06780665013514324	0.16204110520373396	-0.07375275093138123	0.22587394434107969	0.11971414626875457
2.244888708777936	0.8625203261238291	-0.06604083128455969	0.16296012593311127	-0.07179219541478786	0.22784069103997354	0.11642458653921274
2.2526738216583713	0.8619690915957369	-0.06425958861497857	0.16385366002573595	-0.06981811326595762	0.22975232356392422	0.11312295093882577
2.26045949807032	0.8614332372234174	-0.06246354950658285	0.16472150868420674	-0.06783112768566865	0.23160848704159515	0.10980989425154883
2.2682449180275635	0.8609129181256785	-0.06065333563129028	0.1655634930575499	-0.06583185130127922	0.23340886432046587	0.10648605570460587
2.2760293285361826	0.8604082754503211	-0.0588295597400351	0.16637945438582727	-0.06382088289107454	0.23515317648623918	0.10315205418421824
2.2838120357754805	0.8599194374514423	-0.05699282648875773	0.16716925221355675	-0.06179880857292216	0.2368411792568912	0.0998084908255293
2.291592406040748	0.8594465199661409	-0.055143731302537115	0.16793276358851164	-0.05976620081621336	0.23847266148756793	0.0964559479019078
2.2993698613792466	0.8589896272250014	-0.05328286055003324	0.16866988173262648	-0.057723618889780406	0.24004744254859156	0.09309499002229805
2.307143880716623	0.8585488523180431	-0.05141079047829289	0.16938051527981615	-0.05567160793812403	0.24156537091481342	0.08972616299796751
2.314914006911113	0.8581242773699055	-0.04952808474094139	0.17006458799041846	-0.05361069651669827	0.2430263237705523	0.08634999014253496
2.3226798208860293	0.8577159755116238	-0.047635299959426336	0.17072203557942467	-0.05154140291250786	0.24443020044769465	0.08296698290743741
2.330440961282841	0.857324010290325	-0.04573298035733006	0.1713528066818234	-0.04946422948350318	0.24577692469615375	0.07957763180700766
2.3381971133134973	0.8569484367919874	-0.04382165988265998	0.17195686106305946	-0.0473796651925038	0.24706644106508208	0.07618241073578573
2.3459480033592044	0.8565893023733422	-0.04190186303313046	0.17253416846611686	-0.045288186701700824	0.24829871263849185	0.07278177885440057
2.3536934086183017	0.856246646683022	-0.03997410200329989	0.17308470860565642	-0.04319025545112141	0.24947372121258765	0.0693761759032843
2.3614331392881334	0.8559205029389189	-0.03803888068347711	0.1736084691466157	-0.04108632219224103	0.25059146316367326	0.06596602959793825
2.369167043313126	0.8556108981065337	-0.03609669313537974	0.17410544545305748	-0.038976825490427025	0.2516519490872095	0.06255175316931501
2.376895003341361	0.8553178534286828	-0.034148024034832095	0.17457563977428447	-0.036862192362789495	0.2526552022274747	0.05913374634652178
2.384616935821896	0.8550413848458585	-0.03219334862010213	0.17501906060828074	-0.03474283836988541	0.2536012572772735	0.055712395423909065
2.3923327868537574	0.8547815035140155	-0.03023313350046475	0.1754357219100667	-0.03261916863190423	0.25449015883818915	0.05228807479342788
2.400042527432363	0.854538216290158	-0.02826783766738234	0.1758256423526573	-0.03049157905312049	0.2553219599844702	0.04886114878041493
2.407746158378243	0.8543115258842728	-0.026297911072730138	0.17618884512296712	-0.028360454904400124	0.2560967219593041	0.04543196920083027
2.415443698126636	0.8541014315249685	-0.024323797607909547	0.17652535689414353	-0.026226174162483625	0.2568145121053665	0.042000880559868885
2.4231351898052877	0.8539079290048864	-0.022345933189932762	0.17683520779122658	-0.02408910554640984	0.25747540390553936	0.038568216694174005
2.4308206965138743	0.8537310110760884	-0.02036474688117392	0.1771184307949587	-0.021949609831634753	0.2580794758162916	0.03513430267778098
2.438500298105311	0.8535706677551907	-0.018380661656662287	0.177375061289096	-0.01980804077493408	0.25862681039851837	0.03169945608375605
2.446174080512401	0.8534268867185227	-0.016394097128954708	0.17760513646229176	-0.017664748144286098	0.2591174931296585	0.02826399160472661
2.4538421606248177	0.8532996530076292	-0.014405463087420566	0.17780869581181685	-0.015520070833768027	0.25955161355719814	0.024828209771565246
2.4615046519855	0.8531889498456253	-0.012415168368667734	0.17798577986777125	-0.013374346516008285	0.25992926264861055	0.021392412174850977
2.4691616844376636	0.853094758405297	-0.010423615778248883	0.17813643059269693	-0.011227906240558196	0.26025053370620144	0.017956892547619084
2.4768133943908017	0.853017058095823	-0.008431204632182594	0.1782606909491419	-0.009081077249286392	0.2605155214993212	0.014521941012920696
2.4844599245001966	0.8529558266576419	-0.006438330869815514	0.1783586047719266	-0.006934183168843217	0.2607243220384191	0.011087844124081387
2.4921014266251773	0.8529110402361693	-0.004445386316929246	0.17843021667187287	-0.004787543285872845	0.2608770324083264	0.007654883436789663
2.4997380545735903	0.8528826735192009	-0.002452760617730619	0.17847557183531423	-0.0026414746950318905	0.26097375037156423	0.00422333867447286
2.5073699646567404	0.8528706997755753	-0.00046084113756473264	0.1784947159790837	-0.00049629225869689	0.26101457429559416	0.0007934873918229099
2.5091355341870116	0.852870261656005	-3.7323713997922114e-14	0.17849541645797998	-2.63804603162221e-13	0.26101606802992605	7.595963788520343e-14
