# Supplementary material for: Multi-orbit lunar GNSS constellation design with distant retrograde orbit and Halo orbit combination
Source: Sci Rep. 2023 Jun 22;13:10158. doi: 10.1038/s41598-023-37348-x (PMC10287729; doi:10.1038/s41598-023-37348-x)
Supplement: Supplementary file 1 — Supplementary Information. [file 41598_2023_37348_MOESM1_ESM.zip › supplement materials of the manuscript/Figure 5/L1 North Family Halo orbit/11.467.csv]

Time (TU)	X (LU)	Y (LU)	Z (LU)	VX (LU/TU)	VY (LU/TU)	VZ (LU/TU)
0	0.8491764329215153	0	0.1744767584372902	-2.0089174598676137e-14	0.2633024362249393	2.9004037663264254e-14
0.0037646061815679367	0.8491783772525899	0.0009912214632403413	0.17447360203369877	0.0010329496617311699	0.26329565002753913	-0.0016768801492828523
0.011397004256228879	0.8491942526160391	0.0030006227023885723	0.1744478298589084	0.003126984684645625	0.26324024036894295	-0.005076421461599064
0.01903371705414499	0.8492261312047509	0.005010523484630847	0.17439607631482973	0.005221668762720837	0.26312897097975263	-0.008477336481880779
0.02667493130191941	0.8492740360445031	0.007020545045340398	0.17431830075108168	0.00731669343968705	0.2629617538353449	-0.011879340012515692
0.03432080937390312	0.8493379887481585	0.009030300716518946	0.17421446315189165	0.009411742136607965	0.26273850194127507	-0.01528213500611559
0.04197151177283835	0.8494180095021985	0.011039401798491754	0.17408452414214634	0.011506496204030601	0.262459129323779	-0.018685422652517276
0.04962719526990505	0.8495141170032939	0.01304745702646171	0.17392844507219285	0.01360063429798801	0.26212355118242964	-0.022088901627358246
0.05728800730184366	0.8496263283113358	0.01505407106319882	0.17374618823598334	0.01569383073818921	0.2617316843222229	-0.02549226568376955
0.06495409341440334	0.8497546588627842	0.017058846418514073	0.17353771682655564	0.017785757438331974	0.2612834470135359	-0.028895207048338114
0.07262558517191996	0.8498991221878838	0.019061380259800503	0.1733029953702763	0.01987608050492228	0.2607787598739573	-0.032297411145563996
0.08030260502054344	0.850059729847404	0.02106126567620455	0.17304198980242189	0.021964461478734258	0.26021754597134417	-0.03569855886498563
0.08798527023067647	0.850236491407171	0.02305809269722512	0.17275466747912263	0.0240505583204546	0.25959973078224735	-0.03909832841508026
0.09567367809132293	0.8504294139709455	0.02505144444833542	0.1724409979051882	0.02613402131345596	0.258925243681753	-0.04249638888855019
0.10336791462872462	0.850638502191155	0.027040899449326885	0.17210095268358724	0.028214495377757644	0.2581940177517109	-0.04589240426117746
0.11106804453632863	0.8508637578188798	0.029026029051608553	0.1717345062123975	0.03029161730079612	0.25740599118811713	-0.04928602909419802
0.11877411996302126	0.8511051797384002	0.031006399773884502	0.17134163559234636	0.03236501808593167	0.25656110700273804	-0.05267691257776577
0.12648616653151287	0.8513627633270273	0.032981569786534715	0.1709223216308173	0.03443431917457348	0.2556593150743034	-0.05606469255349511
0.13420419055069727	0.8516365004151907	0.03495109088457417	0.17047654886852687	0.036499134406280546	0.25470057208960944	-0.059448998896488005
0.14192817402587618	0.8519263788662524	0.03691450734308421	0.17000430622434498	0.03855906871138308	0.2536848428054848	-0.06282945154099229
0.14965807452497684	0.8522323822928988	0.03887135604714714	0.16950558741760793	0.04061371813300508	0.25261210082376706	-0.0662056606623133
0.15739381653478363	0.8525544894103827	0.040821164502478496	0.16898039198256656	0.042662667617363904	0.25148233063155084	-0.06957722316787879
0.16513529603661659	0.8528926738767107	0.042763452236315225	0.16842872549016702	0.04470549235582497	0.2502955279281517	-0.07294372499498895
0.172882376433508	0.853246903787595	0.044697730037467465	0.16785060033347107	0.04674175685351057	0.24905170115617453	-0.07630473965045051
0.18063488361518745	0.8536171410828881	0.04662349903775722	0.1672460366597002	0.048771013820952676	0.24775087334016735	-0.07965982641845533
0.18839260995521512	0.8540033413508531	0.04854025206103331	0.1666150626551737	0.05079280544714354	0.24639308252522818	-0.0830085324689008
0.19615530572690607	0.8544054530214731	0.050447471886734645	0.16595771583071844	0.05280666141550944	0.24497838436084257	-0.08635038954734155
0.2039226762494178	0.8548234167757702	0.05234463101156811	0.16527404395903952	0.05481209848630845	0.24350685392930102	-0.08968491319957246
0.21169438745177618	0.8552571654060688	0.05423119350838762	0.16456410527873133	0.05680862229075183	0.2419785859891676	-0.0930116056356954
0.21947005635186265	0.8557066228637031	0.05610661324201943	0.16382797003229993	0.05879572526944263	0.24039369808416244	-0.09632995214316441
0.22724925597817758	0.8561717040795105	0.05797033565824066	0.1630657207458672	0.06077288838295084	0.23875233093849665	-0.0996394237275098
0.23503150623122332	0.8566523139704613	0.05982179622836102	0.16227745384853806	0.06273957927420848	0.23705465173227647	-0.10293947377998837
0.242816276948439	0.857148347138856	0.061660421895669164	0.16146328016548356	0.06469525360531793	0.23530085494905895	-0.10622953998909379
0.25060298426311195	0.8576596871730825	0.06348563096415595	0.16062332607262816	0.06663935473817811	0.23349116464607655	-0.10950904342590971
0.2583909911501407	0.8581862062064145	0.06529683403592661	0.1597577342377175	0.06857131452535223	0.23162583583300408	-0.11277738943361451
0.26617960812034197	0.8587277645073792	0.06709343501693436	0.1588666643191627	0.07049055417433599	0.2297051557600185	-0.11603396859150701
0.2739680865200506	0.859284209558473	0.0688748304697266	0.15795029451825007	0.07239648334350125	0.22772944704761258	-0.11927815461378576
0.2817556278481999	0.8598553762653972	0.07064041270073142	0.15700882128302995	0.0742885032283302	0.22569906683608318	-0.12250930896056869
0.2895413765616279	0.86044108603279	0.07238956908101549	0.15604246089010101	0.07616600562512886	0.22361440998836188	-0.12572677856104617
0.29732442437840767	0.8610411466749882	0.07412168403949874	0.15505144966495973	0.07802837485572144	0.22147590936505862	-0.12892989834147695
0.3051038074038291	0.8616553518221262	0.0758361394639604	0.1540360450485556	0.07987498798984373	0.21928403793389886	-0.1321179907836539
0.3128785164637411	0.8622834813948176	0.07753231804080576	0.15299652491199214	0.08170521823854739	0.2170393071088271	-0.13529037089818463
0.32064749349123584	0.8629253010492632	0.07920960349193157	0.15193318858508262	0.08351843502281592	0.21474226879939487	-0.13844634543816747
0.32840963128054573	0.8635805618918648	0.08086738160262799	0.15084635745655917	0.08531400489696944	0.21239351655191865	-0.1415852135110619
0.3361637845968611	0.864249001203213	0.08250504366403645	0.14973637391430752	0.08709129510205428	0.2099936831192651	-0.1447062717530313
0.3439087708224368	0.8649303423735526	0.08412198760559748	0.14860360160327055	0.08884967464446206	0.20754344089245544	-0.1478088151914211
0.35164337300243625	0.8656242950839567	0.08571761962494773	0.14744842528959556	0.09058851592904796	0.20504350150036038	-0.1508921390453837
0.35936634626448444	0.8663305558523064	0.08729135646759206	0.14627125012942474	0.09230719712230573	0.20249461414023368	-0.15395554181504056
0.3670764197298675	0.8670488082424351	0.08884262671487961	0.1450725015088331	0.09400510345959634	0.1998975651639716	-0.15699832650579776
0.3747723060948441	0.8677787238463397	0.09037087355817831	0.14385262360401355	0.0956816302028537	0.19725317491313749	-0.16001980481676134
0.3824527049670523	0.868519962773242	0.09187555620430382	0.14261207876980614	0.09733618413398713	0.19456229636657518	-0.16301929875990465
0.3901163095188129	0.8692721745161145	0.09335615185562092	0.14135134630394683	0.09896818570655944	0.19182581245516328	-0.16599614350048908
0.39776181054992626	0.8700349986372073	0.09481215707941087	0.140070921518292	0.10057707055689037	0.18904463406169944	-0.1689496890915086
0.40538789985125856	0.8708080654335917	0.09624308896299118	0.13877131484864508	0.10216229080477908	0.18621969812603492	-0.17187930186263525
0.41299328262244717	0.8715909975843529	0.0976484878526817	0.13745304931515087	0.10372331814102068	0.1833519621829041	-0.17478436918771412
0.42057667490088196	0.8723834103439095	0.09902791715049498	0.13611666042453	0.10525964368912265	0.1804424042229612	-0.17766429838534095
0.4281368153005029	0.8731849132440769	0.1003809656674572	0.13476269353192466	0.10677078073134724	0.17749201704573087	-0.1805185210110632
0.4356724623742198	0.8739951103488874	0.10170724723060945	0.1333917036379344	0.10825626440818778	0.17450180792713696	-0.18334649158414865
0.44318240396664266	0.8748136018010401	0.1030064023602972	0.13200425300192026	0.1097156537503644	0.17147279354563924	-0.18614769077991208
0.45066545935746144	0.8756399846468496	0.10427809852975126	0.13060090996533313	0.11114853215636948	0.16840599755423977	-0.18892162580160932
0.4581204817219601	0.8764738537098095	0.10552203040112111	0.1291822476872837	0.11255450786229189	0.16530244797393204	-0.191667830811176
0.4655463581861656	0.8773148022035197	0.10673791958889449	0.12774884331767325	0.11393321389422022	0.16216317555689833	-0.19438586642153635
0.4729420226640863	0.8781624238097854	0.10792551641811834	0.1263012746624165	0.11528431030354483	0.15898920666352417	-0.19707532379657808
0.48030644338788814	0.8790163118978828	0.10908459745804848	0.12484012171132589	0.11660748162826151	0.15578156679516605	-0.19973581943190372
0.4876386312217377	0.8798760610813501	0.11021496642847534	0.12336596417618047	0.11790243818413089	0.15254127540096535	-0.20236699752585333
0.49493764362934717	0.880741268308386	0.11131645426163946	0.12187937980441745	0.1191689164222232	0.14926934237626774	-0.2049685306672114
0.5022025790376159	0.8816115328093844	0.11238891764878979	0.12038094464369485	0.12040667755516518	0.14596676885574258	-0.20754011705862274
0.5094325799039722	0.8824864570436491	0.11343223890589511	0.11887123158524161	0.12161550769624417	0.14263454423037616	-0.21008148085540246
0.5166268310072367	0.8833656470645727	0.11444632508151134	0.11735080989579262	0.12279521713108683	0.1392736453434412	-0.21259237078400398
0.5237845650705899	0.8842487137630978	0.11543110806530808	0.11582024321926651	0.12394564075605978	0.1358850323048814	-0.2150725613054694
0.5309050498441672	0.8851352718116724	0.1163865420973131	0.11428009154963208	0.12506663548551883	0.13246965309357453	-0.21752184732952717
0.5379876004460321	0.8860249416885935	0.1173126047743562	0.1127309078597334	0.1261580817349698	0.12902843633780678	-0.21994004770869546
0.5450315678370194	0.8869173487284128	0.11820929478124277	0.11117323987759724	0.12721988107114185	0.12556229549833506	-0.2223270004806267
0.5520363478479656	0.8878121247146467	0.1190766323471327	0.10960762743201882	0.12825195706010656	0.12207212321984806	-0.2246825651679361
0.5590013719814574	0.8887089071536194	0.11991465733154145	0.10803460382848751	0.12925425331302848	0.11855879463928545	-0.22700661887696938
0.5659261047710125	0.8896073393268187	0.12072342823874908	0.10645469587132261	0.13022673260575426	0.11502316770670945	-0.22929905470070386
0.5728100484633144	0.8905070712709641	0.12150302208839606	0.10486842224493394	0.13116937702162948	0.11146607983493968	-0.23155978255920043
0.5796527398654067	0.8914077597319153	0.1222535333258911	0.1032762936820056	0.13208218694304327	0.10788834853367928	-0.2337887274252231
0.5864537490606335	0.8923090683311623	0.12297507298115788	0.10167881275226767	0.13296518032826588	0.10429077120020816	-0.23598582820339215
0.5932126792469653	0.8932106678580292	0.12366776795577923	0.1000764734191364	0.13381839213636337	0.10067412438598615	-0.23815103699126083
0.599929157562584	0.8941122353301669	0.1243317594280894	0.0984697627818475	0.13464187264905098	0.09703916800531215	-0.24028431549670962
0.6066028446713069	0.8950134555336994	0.12496720320134257	0.09685915840378029	0.1354356881744435	0.09338663958428942	-0.24238563749266642
0.613233428400856	0.8959140204219707	0.12557426840353134	0.09524512943325378	0.13619991971692738	0.08971725705970694	-0.24445498616471092
0.6198206232149844	0.8968136292674975	0.1261531368216145	0.0936281363816791	0.13693466241323865	0.08603171855429342	-0.24649235336688047
0.626364169186282	0.8977119887281988	0.12670400220060402	0.09200863104653816	0.13764002491493083	0.08233070247871142	-0.24849773874130562
0.6328638256624294	0.8986088121609905	0.12722706914348825	0.09038705778964921	0.138316128240428	0.07861487074286198	-0.2504711472593887
0.6393193830608132	0.899503821415996	0.12772255350647105	0.08876385032671481	0.1389631065433553	0.07488486168930066	-0.2524125923063354
0.6457306484765502	0.9003967450082014	0.12819068066429545	0.08713943505169061	0.1395811051274457	0.07114129798377491	-0.2543220908085815
0.6520974526390166	0.9012873192144935	0.1286316855346537	0.08551422906940676	0.14017028071754314	0.06738478238880982	-0.2561996648852727
0.6584196509745212	0.9021752883548154	0.1290458120698454	0.08388863968056509	0.1407308010511726	0.063615896829344	-0.2580453416749469
0.6646971133931372	0.9030604034711416	0.12943331204827338	0.08226306679698508	0.14126284350339488	0.05983520825865857	-0.25985914991005904
0.6709297316633157	0.9039424234559141	0.1297944450829173	0.08063790087637249	0.14176659533184105	0.056043264158185654	-0.26164112168695036
0.6771174145452362	0.9048211144517425	0.1301294778231022	0.07901352401084809	0.1422422528255585	0.05224059533767244	-0.2633912906679424
0.6832600909782574	0.9056962503757269	0.1304386836578136	0.07739030894074157	0.14269002113494667	0.04842771390073426	-0.26510969262278244
0.6893577048570863	0.9065676122387258	0.13072234197196167	0.07576862028804678	0.1431101134580437	0.044605116400146756	-0.266796363606404
0.6954102225361716	0.9074349892683294	0.13098073804277274	0.07414881243401335	0.14350275114807876	0.040773279096732805	-0.26845134170452994
0.7014176252926735	0.9082981778760917	0.13121416220976093	0.07253123139248417	0.14386816275093434	0.03693266260790702	-0.2700746646038128
0.7073799035898471	0.909156980857981	0.13142290927959374	0.07091621627604186	0.1442065833201928	0.03308371567417522	-0.27166636779308684
0.7132970718066952	0.910011209533981	0.13160727866431632	0.06930409523014394	0.14451825490661113	0.02922686574138062	-0.273226488250325
0.7191691539370334	0.9108606817037281	0.13176757344499382	0.06769518921183074	0.14480342533299856	0.025362528188216243	-0.2747550603365116
0.7249961921078645	0.9117052228790312	0.13190410025966548	0.06608980960320959	0.14506234828588796	0.021491100861406025	-0.276252117808323
0.7307782431646642	0.9125446657891693	0.13201716878629266	0.06448825906737748	0.14529528273831066	0.017612966331262032	-0.27771769266098356
0.736515371081238	0.9133788492659399	0.1321070912505701	0.06289083360652703	0.1455024923132561	0.01372849711665505	-0.279151813011411
0.7422076596510688	0.9142076200681629	0.13217418231347106	0.06129781899936792	0.14568424544151617	0.009838047273509695	-0.28055450611198673
0.7478552091694948	0.9150308323793971	0.13221875857072307	0.05970949164934789	0.14584081478906935	0.005941954590718751	-0.28192579724141964
0.7534581234936779	0.9158483458899035	0.13224113811300467	0.058126122192896854	0.14597247656018364	0.002040549640335719	-0.28326570638641224
0.759016524145466	0.9166600278136131	0.13224164034201671	0.05654797151961344	0.1460795105919585	-0.0018658537669033102	-0.2845742515327459
0.7645305437741999	0.9174657518931221	0.1322205855788429	0.054975292584262	0.14616219982399992	-0.0057769539704649615	-0.2858514469053586
0.7700046606344658	0.918266032142089	0.1321782527469851	0.0534070859782906	0.14622086713703167	-0.009695578366522316	-0.2870982816303818
0.7754390773221332	0.9190607626385161	0.13211491145489873	0.05184355920611896	0.14625574496344493	-0.01362156955820985	-0.28831472107428346
0.7808338930405706	0.9198498264694652	0.13203083246209407	0.0502849455496122	0.1462670666247377	-0.017554700247599014	-0.2895006988287478
0.7861892168488768	0.9206331122392774	0.13192628721848973	0.04873147182957581	0.14625506801581248	-0.021494753025275776	-0.2906561429919446
0.7915051690716814	0.9214105142367165	0.13180154758160315	0.047183357986304776	0.14621998733688069	-0.025441521254491898	-0.2917809763015224
0.796781870934857	0.9221819308768376	0.13165688584877086	0.04564082010205838	0.1461620649429205	-0.029394801153695534	-0.2928751138180089
0.8020194530670658	0.9229472658995819	0.13149257440855197	0.04410406794773481	0.14608154313462704	-0.033354397785351424	-0.29393846466915025
0.8072180486241495	0.9237064273177532	0.13130888576686048	0.04257330701134958	0.14597866606414095	-0.037320119608912315	-0.29497093056054446
0.8123777960518216	0.9244593277725139	0.13110609234124845	0.04104873771771806	0.14585367956884415	-0.041291780204083556	-0.2959724063248065
0.8174988436311285	0.9252058851451462	0.1308844661113944	0.039530554102018514	0.1457068308776714	-0.04526920149928357	-0.2969427807383968
0.82258134325925	0.9259460215956384	0.13064427869366854	0.03801894566494782	0.14553836857700442	-0.04925220871879805	-0.29788193525247303
0.8276254540312152	0.9266796640296044	0.13038580104480038	0.03651409633606919	0.1453485423529926	-0.05324063285566593	-0.2987897446448834
0.832631339707489	0.9274067436720593	0.13010930343218252	0.035016185250327486	0.14513760290951427	-0.057234308398557206	-0.2996660765193614
0.8375991695589186	0.9281271961318271	0.12981505526029327	0.03352538652395452	0.14490580178993998	-0.06123307368429883	-0.30051079145055976
0.8425291171818737	0.9288409611696292	0.12950332501152792	0.032041869638171024	0.14465339128522403	-0.0652367696334692	-0.30132374278017676
0.8474213623324299	0.9295479829023825	0.1291743800086203	0.030565798917067958	0.1443806241997949	-0.0692452409223012	-0.3021047769298902
0.8522760880557304	0.9302482093251742	0.12882848647972125	0.029097334422249932	0.1440877538624983	-0.07325833333135971	-0.30285373294843454
0.8570934837917649	0.9309415926961968	0.12846590923279078	0.027636631046585352	0.14377503381533252	-0.07727589597812522	-0.3035704430301623
0.8618737420046177	0.9316280889857106	0.12808691178363368	0.02618383956537052	0.14344271788244167	-0.08129777821718864	-0.3042547320273327
0.8666170605972745	0.9323076581583543	0.1276917560734948	0.0247391059377969	0.143091059890568	-0.08532383132724582	-0.3049064178601911
0.871323638969734	0.9329802635422667	0.1272807026981718	0.0233025725411323	0.14272031383871103	-0.08935390484304581	-0.3055253110322639
0.8759936806674056	0.9336458721441937	0.1268540106187689	0.021874377402157252	0.14233073361313836	-0.09338784843152238	-0.30611121509987554
0.8806273947709683	0.9343044547794248	0.12641193693273567	0.02045465380459517	0.14192257274315048	-0.09742551278995631	-0.30666392690753125
0.8852249910015392	0.934955985308143	0.12595473725048814	0.019043531822926986	0.14149608471604885	-0.10146674506458378	-0.307183236085758
0.8897866824670007	0.9356004409615282	0.12548266538603323	0.017641137520417686	0.1410515226676546	-0.10551139085408694	-0.3076689255319105
0.8943126854541519	0.9362378022451848	0.12499597330616485	0.016247593048395074	0.1405891393051099	-0.10955929369016923	-0.3081207715084418
0.8988032199725728	0.9368680529480501	0.12449491100070198	0.014863016513985278	0.14010918675398226	-0.11361029519491313	-0.3085385438236479
0.9032585071273711	0.9374911797066062	0.12397972671394814	0.013487522826019487	0.13961191675188947	-0.11766423237138889	-0.3089220057345426
0.9076787674966607	0.938107171716507	0.12345066711902442	0.012121224235818136	0.13909758079808646	-0.12172093570274929	-0.3092709140444201
0.9120642285638529	0.9387160217043208	0.12290797639405585	0.010764228076581514	0.13856642923193338	-0.12578023559675217	-0.30958501989912396
0.9164151166764711	0.9393177247398913	0.12235189712756087	0.00941663928296276	0.13801871208431607	-0.12984195468199114	-0.3098640683281353
0.9207316577346494	0.939912278274703	0.12178267025183712	0.0080785602171549	0.13745467899804417	-0.13390590798265475	-0.31010779861500587
0.9250140826576626	0.9404996828326986	0.12120053430139613	0.0067500890091049355	0.13687457847068052	-0.13797190768728132	-0.3103159448659499
0.9292626223206035	0.941079941247246	0.12060572603459672	0.00543132115853552	0.13627865844271686	-0.14203975806256144	-0.3104882359434816
0.9334775067101674	0.9416530584884906	0.11999848056319543	0.004122349831586384	0.13566716640969198	-0.14610925422226206	-0.31062439577239426
0.9376589688779126	0.9422190421423575	0.11937903078282626	0.0028232646656147073	0.13504034882856042	-0.15018018555275406	-0.31072414379778696
0.9418072416372104	0.9427779018999094	0.11874760782691862	0.001534152825571472	0.13439845155027833	-0.15425233218574386	-0.31078719517462117
0.9459225580045096	0.9433296495604214	0.1181044410090923	0.00025509889722335837	0.13374171974180304	-0.15832546504103248	-0.31081326114718755
0.9500051493126835	0.9438742987235853	0.11744975813337283	-0.0010138144977526484	0.13307039818402436	-0.16239934356761654	-0.31080204943696654
0.9540552529823516	0.9444118657686291	0.11678378424319698	-0.0022725090898786373	0.13238472996637338	-0.16647372315797646	-0.31075326458916275
0.9580731104486231	0.9449423695054149	0.11610674185979956	-0.0035209102900080943	0.13168495669315491	-0.170548352928643	-0.31066660815045133
0.9620589528786854	0.9454658292347214	0.11541885340358932	-0.004758942725540888	0.13097132096576447	-0.17462296088048765	-0.3105417794062683
0.9660130147983043	0.9459822665056535	0.11472033897769968	-0.005986534452040846	0.13024406408183212	-0.1786972672446714	-0.3103784756894726
0.9699355292070381	0.9464917044179546	0.11401141720191803	-0.007203615413880884	0.1295034268758324	-0.18277097920659618	-0.3101763929441826
0.9738267268078844	0.946994167476104	0.11329230539734539	-0.00841011718656337	0.1287496498956802	-0.18684378972846455	-0.309935226325162
0.9776868402799292	0.9474896820933081	0.11256321882708038	-0.009605974284138692	0.12798297258786798	-0.19091538168900213	-0.3096546704729784
0.9815160988460097	0.9479782758420676	0.11182437172477917	-0.01079112245897635	0.12720363435561313	-0.19498542189213877	-0.3093344203934175
0.9853147350616123	0.9484599782757074	0.11107597602303951	-0.011965500789393416	0.12641187319920807	-0.19905356796650148	-0.30897417148389217
0.9890829770874827	0.9489348198950525	0.11031824286438613	-0.013129049274913382	0.12560792728854905	-0.20311945988947733	-0.30857362074201317
0.9928210552216574	0.949402832932402	0.10955138134617375	-0.01428171084491749	0.12479203361553332	-0.207182726714539	-0.30813246675592515
0.99652919678363	0.9498640506605357	0.10877559956635055	-0.0154234297687405	0.12396442908142755	-0.21124298083156962	-0.30765041083481914
1.000207629311298	0.9503185077512163	0.10799110400367568	-0.01655415263467746	0.12312534981783455	-0.21529982120459462	-0.30712715728897005
1.0038565790052494	0.9507662400373533	0.10719809986204502	-0.01767382786405125	0.12227503153168945	-0.21935283148586238	-0.3065624142564012
1.007476271872588	0.9512072846115162	0.10639679084896714	-0.01878240605773812	0.12141370924628758	-0.22340158110961986	-0.3059558941904692
1.0110669335252411	0.95164167975707	0.10558737923158987	-0.01987983992922587	0.12054161733766346	-0.22744562494282136	-0.3053073145246002
1.0146287873132824	0.9520694646817535	0.10477006628231285	-0.020966083732338735	0.11965898999256301	-0.23148450105689808	-0.30461639869795015
1.0181620559094635	0.9524906796717731	0.10394505195595469	-0.022041093747024364	0.11876606083970492	-0.235517732393487	-0.30388287660528224
1.0216669641797727	0.9529053663897953	0.10311253421954131	-0.023104829149790805	0.11786306219854022	-0.23954483001265767	-0.3031064846366941
1.0251437321767538	0.9533135670027194	0.10227271071763583	-0.02415724988542736	0.1169502268596976	-0.24356528503791283	-0.3022869678794613
1.0285925822931319	0.9537153249914491	0.10142577709987755	-0.025198318842492545	0.11602778624844681	-0.24757857685092935	-0.3014240792842569
1.0320137345865092	0.9541106845604328	0.10057192815102704	-0.02622800043882348	0.1150959716268783	-0.2515841677370584	-0.3005175814394685
1.035407409519384	0.954499690920302	0.09971135713713429	-0.027246261454088302	0.11415501335800121	-0.25558150612094854	-0.2995672466322264
1.0387738261304937	0.9548823900385403	0.098844256270619	-0.028253070483905175	0.11320514138805053	-0.25957002452151035	-0.29857285805200184
1.0421132031065505	0.9552588287266961	0.09797081645350618	-0.029248398268443613	0.11224658494124735	-0.2635491409297958	-0.2975342102413388
1.0454257593218015	0.9556290546628551	0.09709122713609321	-0.030232217857559265	0.11127957233814761	-0.2675182596250298	-0.2964511096270002
1.0487117132315775	0.9559931162850979	0.09620567647261233	-0.031204504434308982	0.11030433113951968	-0.2714767706608851	-0.2953233754001568
1.0519712818102298	0.9563510626392084	0.09531435161548922	-0.03216523500874915	0.1093210884448276	-0.2754240488089432	-0.29415084062030233
1.055204682226767	0.9567029435298251	0.09441743826849268	-0.033114388921817776	0.10833007037413185	-0.2793594558389217	-0.2929333523694644
1.0584121311028503	0.9570488094027272	0.09351512088370308	-0.03405194763236631	0.10733150225804676	-0.28328233993213175	-0.2916707727048865
1.0615938442164647	0.9573887112794545	0.09260758274655279	-0.034977894639206954	0.1063256087055133	-0.28719203565275847	-0.29036297949287687
1.0647500396293457	0.9577227010548374	0.09169500506967604	-0.03589221639526642	0.10531261257121602	-0.2910878681812646	-0.28900986576747983
1.067880932948029	0.9580508309555529	0.09077756833267235	-0.03679490093335747	0.10429273641263431	-0.2949691479111709	-0.28761134232557334
1.0709867406952924	0.9583731538656465	0.08985545130722015	-0.037685938852036666	0.10326620138151615	-0.2988351750467666	-0.2861673369750028
1.074067678103537	0.9586897230616167	0.08892883169071931	-0.0385653226846235	0.10223322790047937	-0.30268523735618313	-0.2846777961480133
1.0771239621698605	0.959000592494097	0.08799788517667904	-0.03943304777720626	0.10119403459933093	-0.3065186145071674	-0.28314268405042653
1.0801558091033114	0.9593058164893521	0.08706278619371113	-0.04028911155899557	0.10014883910952102	-0.3103345754493517	-0.2815619844212331
1.083163434196419	0.9596054497074268	0.08612370794021296	-0.04113351351432151	0.09909785807657553	-0.3141323788280434	-0.27993570122662337
1.0861470557568524	0.9598995474997087	0.08518082112960643	-0.04196625628545622	0.09804130572713161	-0.31791127858061397	-0.2782638570328584
1.0891068897302003	0.9601881653392144	0.0842342956396573	-0.042787344160334015	0.09697939568604518	-0.32167051780993355	-0.2765464963791209
1.092043154068378	0.9604713592202587	0.08328429911067813	-0.0435967842920644	0.09591233937809507	-0.3254093349996296	-0.2747836838145183
1.094956066584611	0.960749185412944	0.08233099758801497	-0.044394586093606254	0.09484034671906957	-0.32912696202069697	-0.2729755054867013
1.0978458460481457	0.9610217005355974	0.08137455513323727	-0.04518076153216044	0.09376362565066755	-0.33282262627241477	-0.2711220688468379
1.1007127107326133	0.9612889613845891	0.08041513426679787	-0.04595532472443655	0.09268238261051297	-0.33649554959970274	-0.26922350389697297
1.1035568811135175	0.9615510251540617	0.07945289503036691	-0.046718292655887735	0.0915968214478262	-0.3401449525427369	-0.26727996170438023
1.1063785773551669	0.9618079491669385	0.0784879957804687	-0.04746968448441495	0.09050714428924343	-0.34377005193811566	-0.26529161626181863
1.1091780207168567	0.9620597909732002	0.07752059267477411	-0.0482095219035865	0.08941355093216177	-0.3473700635558866	-0.26325866374026824
1.1119554353379308	0.9623066084728651	0.07655083899422209	-0.04893782958599326	0.08831623804938997	-0.3509442052515074	-0.26118132123154214
1.1147110443933348	0.9625484595366229	0.0755788864223342	-0.04965463414320763	0.08721540060800333	-0.3544916928847558	-0.2590598296073446
1.1174450728355405	0.9627854022194415	0.07460488404813569	-0.05035996482417292	0.08611123071531193	-0.3580117447184385	-0.2568944515514651
1.120157748069336	0.9630174947807844	0.07362897805784595	-0.05105385364974731	0.08500391724121882	-0.3615035831677199	-0.2546854708904563
1.1228492981788114	0.963244795495393	0.07265131230609952	-0.05173633491734592	0.08389364643895503	-0.36496643339784307	-0.2524331938613622
1.1255199516299204	0.9634673625984584	0.07167202838070487	-0.05240744509576062	0.08278060199421124	-0.3683995238243884	-0.25013794928681565
1.1281699409959205	0.963685254561794	0.07069126417772074	-0.053067223718806934	0.08166496338021886	-0.37180209177957596	-0.2478000851506151
1.1307994986662162	0.9638985296998039	0.06970915540871624	-0.05371571225628621	0.08054690754537501	-0.37517337886243524	-0.2454199719631806
1.1334088597342156	0.9641072463748758	0.06872583447847977	-0.05435295478737951	0.0794266076130491	-0.37851263550650627	-0.24299799992374704
1.1359982626225036	0.9643114630066806	0.06774143016928352	-0.054978998085396816	0.07830423249641885	-0.38181912260831546	-0.24053457781614898
1.1385679447891603	0.9645112376980677	0.06675606920853795	-0.05559389051879515	0.07717994866261584	-0.38509210686339207	-0.23803013662134234
1.1411181474586878	0.9647066285767733	0.06576987441728992	-0.05619768313907586	0.07605391800029128	-0.3883308676161071	-0.23548512457400078
1.143649114853766	0.9648976936936547	0.06478296492076605	-0.05679042941333447	0.07492629803614981	-0.39153469663257773	-0.23290000719434817
1.1461610921340903	0.9650844908311758	0.06379545688631111	-0.057372184667151174	0.07379724275695229	-0.3947028962294212	-0.23027526875051135
1.1486543269963176	0.965267077592403	0.06280746284578544	-0.05794300639023293	0.07266690181598097	-0.39783478202076605	-0.22761141001637125
1.151129069294872	0.9654455113381045	0.06181909178301323	-0.058502954068753006	0.07153542061370578	-0.40092968311579996	-0.22490894794973149
1.1535855708891734	0.9656198491428846	0.06083044913899918	-0.059052089071127425	0.07040294028576713	-0.4039869425733296	-0.22216841513226782
1.156024086844895	0.9657901478466852	0.05984163627103186	-0.05959047483059156	0.0692695970659928	-0.40700591949625725	-0.21939035763837625
1.1584448735934314	0.9659564638914023	0.05885275113966284	-0.060118176346071986	0.06813552305697443	-0.4099859873013682	-0.2165753362752169
1.1608481900424132	0.9661188533682933	0.05786388781270001	-0.0606352603420481	0.06700084564667244	-0.4129265356238401	-0.21372392451828473
1.163234297773725	0.9662773719982783	0.05687513633146559	-0.061141795214686594	0.06586568734024399	-0.41582697102322286	-0.21083670737837693
1.165603459221764	0.9664320749807103	0.05588658342223639	-0.06163785055196654	0.06473016656361176	-0.4186867152018108	-0.20791428273254225
1.167955939502542	0.9665830170872917	0.05489831170282389	-0.062123497431805196	0.06359439674071703	-0.42150520762971905	-0.2049572582592413
1.1702920056398698	0.96673025258152	0.05391039996521254	-0.06259880816012489	0.06245848660661692	-0.4242819049432385	-0.20196625146155897
1.1726119273250015	0.9668738352380079	0.05292292281948387	-0.06306385632567588	0.06132253978767146	-0.42701628213647264	-0.19894188776763294
1.1749159745722304	0.9670138181703691	0.05193595166232377	-0.06351871623104942	0.0601866559063936	-0.42970783004597307	-0.1958848026685428
1.1772044196108964	0.9671502539258139	0.05094955385473974	-0.06396346318182533	0.059050929627922036	-0.4323560578163822	-0.1927956384052447
1.1794775358048413	0.9672831943952558	0.04996379316530819	-0.06439817317564354	0.05791545116292799	-0.4349604918065832	-0.18967504450234235
1.181735599237922	0.9674126908827203	0.04897872906702261	-0.06482292310737917	0.05678030545139377	-0.43752067752863	-0.1865236746963507
1.1839788855342377	0.9675387938993447	0.04799441810991668	-0.06523779006939129	0.05564557373875507	-0.4400361761079809	-0.18334219046045597
1.1862076725840185	0.9676615533015009	0.047010912731456134	-0.06564285177525996	0.05451133220111343	-0.44250656744546035	-0.1801312563876701
1.1884222384848813	0.9677810181555139	0.04602826215793003	-0.06603818608413822	0.053377652980849566	-0.44493144791654826	-0.1768915422643793
1.190622863272057	0.9678972368148719	0.045046511644100826	-0.06642387122222045	0.05224460330712208	-0.4473104322621238	-0.1736237197576753
1.1928098265212472	0.9680102567752399	0.04406570354681781	-0.0667999852668821	0.0511122467328802	-0.44964315091815676	-0.17032846514817432
1.1949834095472547	0.9681201247759725	0.043085876358106526	-0.06716660644541744	0.0499806420180953	-0.45192925231276465	-0.1670064553137788
1.197143893196289	0.9682268866719523	0.042107065711834	-0.06752381266884873	0.04884984429175075	-0.45416840039453366	-0.16365837031808148
1.1992915591681805	0.9683305874893463	0.04112930381195312	-0.06787168167582756	0.04771990439228967	-0.45636027590209977	-0.16028489071443294
1.2014266890088319	0.9684312713643265	0.04015261991383743	-0.0682102907846354	0.046590869424880145	-0.4585045751532807	-0.15688669843137737
1.2035495643311849	0.9685289815449342	0.039177040255263584	-0.06853971685457622	0.045462782683698647	-0.4606010101025239	-0.15346447580890235
1.205660467262209	0.9686237604019162	0.038202587882207366	-0.06886003627734091	0.04433568345282989	-0.4626493085636878	-0.15001890425503495
1.2077596788237137	0.9687156493477008	0.037229283431562184	-0.06917132465691211	0.043209607914535535	-0.46464921240588075	-0.14655066630426536
1.209847481040652	0.9688046889236035	0.036257144196108274	-0.06947365705721494	0.042084588071201835	-0.4666004793459077	-0.14306044162148682
1.2119241544077404	0.9688909186830829	0.03528618534139652	-0.06976710755879972	0.04096065315722866	-0.46850288027653214	-0.13954891067568997
1.2139899793239946	0.968974377250551	0.03431641928731786	-0.07005174940951549	0.03983782892809885	-0.47035620037671055	-0.13601675190625412
1.2160452353295461	0.9690551022858023	0.03334785611277436	-0.07032765485494716	0.03871613813366104	-0.472160238132642	-0.1324646425674839
1.2180902027654423	0.9691331305450364	0.03238050282206723	-0.07059489529859668	0.0375955996736338	-0.4739148064841337	-0.12889325542819008
1.2201251599341656	0.9692084977669625	0.03141436473561648	-0.07085354086390548	0.036476230213765885	-0.4756197300299404	-0.12530326329603797
1.22215038398195	0.9692812387099098	0.030449445135115962	-0.07110366047164275	0.03535804378121125	-0.47727484556688493	-0.12169533720484564
1.2241661523249132	0.9693513872019431	0.029485744640160037	-0.07134532196410551	0.03424105104824797	-0.4788800029396899	-0.11807014354746485
1.2261727404844198	0.9694189760627878	0.02852326229769234	-0.07157859178886432	0.03312526060116266	-0.4804350629543397	-0.1144283476375294
1.2281704233200612	0.9694840371493036	0.027561995055572133	-0.07180353510765913	0.032010678336911985	-0.4819398980828324	-0.11077061126087535
1.2301594749641742	0.9695466013528666	0.026601937853386357	-0.07202021574091101	0.03089730757509537	-0.4833943920670598	-0.10709759253839905
1.2321401678105741	0.9696066985692908	0.02564308417354085	-0.07222869601747246	0.029785149704058878	-0.48479843886516677	-0.10340994758849681
1.2341127742122424	0.9696643577534282	0.024685425284707994	-0.07242903691858954	0.028674203310618283	-0.48615194355962293	-0.09970832719985413
1.2360775637051948	0.9697196068393775	0.023728951653072768	-0.07262129775644918	0.027564465824380543	-0.48745482011594554	-0.09599338186974274
1.2380348063488475	0.9697724728412261	0.022773651386777376	-0.0728055364807299	0.026455931720618366	-0.4887069933687573	-0.09226575540735758
1.23998477026918	0.9698229817848368	0.021819511495732323	-0.07298180939911388	0.025348593989268718	-0.4899083970371757	-0.08852608944082091
1.241927722756055	0.9698711587423425	0.02086651742491963	-0.07315017125592238	0.024242443601051097	-0.49105897415217054	-0.08477502125869531
1.2438639297825826	0.9699170278230416	0.019914653356962405	-0.07331067516012267	0.02313746986622529	-0.49215867645376776	-0.08101318466226538
1.2457936553419193	0.9699606121636494	0.01896390260844113	-0.07346337251191373	0.02203366090245204	-0.4932074637659459	-0.07724121123135258
1.2477171632316004	0.9700019339743461	0.018014246820851308	-0.07360831312604284	0.02093100270330097	-0.49420530471636537	-0.07345972682694704
1.2496347161349286	0.9700410145195909	0.017065666479481677	-0.07374554512821133	0.019829479748240102	-0.495152175896881	-0.06966935335064803
1.2515465746028664	0.9700778741033191	0.016118141487579694	-0.07387511486761103	0.01872907567720605	-0.496048061122968	-0.0658707107824653
1.2534529987303569	0.970112532108513	0.015171650407070681	-0.07399706702181759	0.01762977241670095	-0.49689295201775113	-0.062064413901274824
1.2553542473178358	0.9701450069842854	0.014226170942277678	-0.07411144451882636	0.016531550749239052	-0.4976868473326771	-0.058251073979264566
1.2572505779668186	0.9701753162530532	0.013281679962431958	-0.07421828853095223	0.01543439034726777	-0.4984297527610469	-0.05443129865372835
1.2591422469320948	0.970203476513724	0.012338153645194718	-0.07431763845610807	0.014338269947637297	-0.4991216806627456	-0.05060569230061577
1.2610295099235054	0.9702295034585571	0.011395567146124013	-0.07440953194877176	0.013243166975309122	-0.49976265013469	-0.046774854496427556
1.2629126216005688	0.9702534118689997	0.01045389491911489	-0.07449400487825174	0.012149057923241663	-0.50035268657548	-0.04293938112530503
1.2647918345365325	0.9702752156090969	0.00951311130456619	-0.074571091279667	0.011055919043464355	-0.5008918211975147	-0.039099866606460774
1.2666674017674726	0.9702949276615233	0.008573189323003298	-0.07464082345705776	0.009963724952981224	-0.5013800916040877	-0.03525689881153381
1.2685395738542302	0.970312560098332	0.007634102214612486	-0.0747032318572	0.00887245043018426	-0.5018175407651186	-0.03141106519219178
1.2704086020986507	0.970328124118943	0.006695821895814649	-0.0747583451826495	0.007782068628896418	-0.5022042176688274	-0.027562946322520245
1.2722747352588828	0.9703416300236775	0.005758320674987369	-0.07480619027819285	0.006692553079608489	-0.502540176388603	-0.023713122786567033
1.2741382221456479	0.9703530872418222	0.004821570017753036	-0.07484679221176221	0.005603876262079875	-0.5028254765158321	-0.019862169989234513
1.2759993108802132	0.9703625043277445	0.003885540986470867	-0.07488017424371196	0.004516010123417184	-0.5030601828132311	-0.016010659830832445
1.2778582487063557	0.9703698889638468	0.0029502044021747485	-0.07490635782174093	0.0034289262736083804	-0.5032443650511512	-0.012159161256247879
1.279715281478872	0.9703752479640791	0.0020155311692863134	-0.07492536257923157	0.002342596370212357	-0.5033780978715489	-0.008308241482903928
1.281570654847993	0.9703785872829984	0.001081491746374993	-0.07493720635470946	0.0012569915104842764	-0.50346146080457	-0.004458463715339787
1.283424613803601	0.9703799120169119	0.00014805644169312785	-0.07494190518466991	0.00017208258202692454	-0.5034945381018813	-0.0006103882594884784
1.2852774021570754	0.9703792264081295	-0.0007848042599078671	-0.07493947330885001	-0.0009121593501159168	-0.5034774186617379	0.003235426227314503
1.2871298893358645	0.9703765326005825	-0.0017174351662469613	-0.0749299187483575	-0.001996129695978236	-0.5034101647984176	0.007079723020862757
1.288983524861863	0.970371827390427	-0.002650473034698275	-0.07491323177846675	-0.003080563181864352	-0.5032927310691172	0.01092444857579648
1.2908385503993538	0.9703651065274411	-0.0035839461438366815	-0.07488940019169875	-0.004165487288271454	-0.503125071782109	0.014769039441166691
1.292695208120054	0.9703563649197842	-0.004517882634578039	-0.07485841003193242	-0.005250929303724749	-0.5029071462383827	0.01861293035707968
1.294553741254343	0.9703455966278365	-0.005452310722983356	-0.07482024558174558	-0.006336916565067591	-0.5026389187199207	0.022455555240836
1.2964143933509722	0.9703327948641178	-0.006387258263101772	-0.0747748893726879	-0.007423475942316733	-0.5023203586427534	0.026296345501140114
1.2982774083885305	0.970317951990869	-0.007322752738470784	-0.0747223221886349	-0.008510633821706968	-0.5019514406645057	0.030134730124005908
1.3001430315358986	0.9703010595107677	-0.00825882157890937	-0.07466252304621353	-0.009598416466714273	-0.5015321446342175	0.033970137095531344
1.30201150835555	0.9702821080694137	-0.009195491694985899	-0.07459546921829757	-0.010686849469881595	-0.501062455847442	0.0378019916187408
1.3038830844505314	0.9702610874578829	-0.010132789236575604	-0.07452113625906796	-0.01177595746512387	-0.5005423653140313	0.0416297152668215
1.305758007163138	0.9702379865912937	-0.011070740378589019	-0.07443949794561337	-0.012865765033537114	-0.49997186944412075	0.04545272933672114
1.3076365244701282	0.9702127935154925	-0.012009370700951994	-0.07435052632041543	-0.013956295975659208	-0.4993509704429966	0.049270452457810025
1.3095188847033754	0.970185495408644	-0.012948704983918792	-0.0742541917170921	-0.015047573066435862	-0.49867967658900564	0.053082299919777885
1.311405337839616	0.9701560785594368	-0.013888767786079595	-0.07415046270497884	-0.016139618719457703	-0.49795800194706547	0.056887686183918595
1.3132961337131217	0.9701245283899746	-0.014829582486916347	-0.0740393061927427	-0.017232453867373543	-0.49718596719082675	0.06068602117390191
1.315191523706556	0.9700908294267605	-0.01577117206410046	-0.07392068735021563	-0.018326098857588784	-0.49636359915903866	0.06447671360977823
1.3170917596927485	0.9700549653140983	-0.01671355850067096	-0.07379456968112938	-0.019420572756318845	-0.49549093146135986	0.0682591688050448
1.3189970953391341	0.9700169187860957	-0.01765676336622499	-0.07366091495144765	-0.020515894016260805	-0.4945680040821948	0.07203279120336173
1.3209077851397686	0.9699766716793353	-0.01860080726934031	-0.07351968326216798	-0.021612079833224943	-0.4935948639847744	0.07579698238342017
1.3228240836794223	0.9699342049467728	-0.019545709429829753	-0.07337083312733642	-0.022709145642230595	-0.4925715657438259	0.07955113959003006
1.3247462472232954	0.9698894986212625	-0.0204914883991294	-0.07321432137660913	-0.023807105946725117	-0.4914981709671926	0.08329465884851488
1.3266745333358358	0.9698425318178489	-0.021438161804453123	-0.07305010319533153	-0.024905974014106953	-0.4903747486647228	0.0870269341816557
1.3286091996382143	0.9697932827611215	-0.022385745674079634	-0.07287813225314234	-0.0260057610853086	-0.48920137621415527	0.0907473552158314
1.3305505064147756	0.9697417287166032	-0.023334255650134285	-0.0726983604984499	-0.027106477775218685	-0.4879781380393473	0.09445531222642446
1.332498713789836	0.9696878460582543	-0.024283705539962307	-0.0725107384295831	-0.0282081323841224	-0.4867051275380619	0.09815019073263428
1.334454083626462	0.9696316102164058	-0.02523410818112145	-0.07231521494949056	-0.029310731894472395	-0.4853824461609834	0.10183137519462337
1.3364168783459867	0.9695729957069785	-0.02618547480175209	-0.07211173750497275	-0.030414281221633394	-0.48401020441936465	0.10549824684041435
1.3383873620050741	0.969511976097556	-0.02713781548052752	-0.07190025200720318	-0.0315187837404948	-0.48258852140198955	0.10915018578036975
1.3403657990285653	0.9694485240430041	-0.028091138470226113	-0.07168070299470104	-0.03262424049398447	-0.48111752591832635	0.11278656875313893
1.342352455008293	0.9693826112600226	-0.029045450523921955	-0.07145303358511994	-0.03373065056473677	-0.4795973562054443	0.11640677075661436
1.34434759732026	0.9693142085029508	-0.030000757128040276	-0.07121718543301907	-0.034838011338482466	-0.4780281596738217	0.12001016629772633
1.3463514938179146	0.9692432856048597	-0.03095706181352836	-0.07097309891376571	-0.03594631769886722	-0.4764100941480899	0.12359612717238891
1.3483644131112273	0.969169811468812	-0.03191436623321731	-0.07072071313551986	-0.03705556211097413	-0.4747433279391935	0.12716402319280906
1.3503866255420298	0.9690937540309534	-0.032872670566940224	-0.07045996585565081	-0.03816573508451717	-0.47302803927771286	0.13071322412455888
1.3524184010693188	0.9690150803387398	-0.03383197246122692	-0.07019079379273384	-0.039276823939433145	-0.4712644183372777	0.13424309619942987
1.3544600118522327	0.9689337564538073	-0.03479226819778098	-0.0699131323376355	-0.04038881415378552	-0.46945266528483914	0.13775300690974476
1.3565117292379387	0.9688497475701101	-0.03575355121894134	-0.06962691600178318	-0.04150168765053082	-0.46759299314645936	0.1412423200772582
1.3585738269264702	0.9687630178892379	-0.0367158135643483	-0.06933207803599238	-0.042615424455932915	-0.46568562523250423	0.14471040160861498
1.360646578663862	0.9686735307141836	-0.037679044735502654	-0.0690285507952689	-0.04373000137986172	-0.463730797408901	0.14815661586697473
1.3627302585080532	0.9685812484434798	-0.03864323177615124	-0.06871626576274749	-0.04484539210457933	-0.4617287581124502	0.15158032652969802
1.3648251403231624	0.9684861325993699	-0.03960835899657089	-0.06839515368870501	-0.045961566861876094	-0.4596797690803486	0.154980896191658
1.3669314999281623	0.9683881437347605	-0.04057440892053255	-0.06806514432041282	-0.04707849352446899	-0.45758410344783157	0.15835769027862975
1.3690496135335055	0.9682872415050466	-0.04154136151611576	-0.06772616668973194	-0.04819613671248802	-0.45544204739727423	0.16171007487991082
1.3711797558009395	0.968183384769374	-0.042509193276880436	-0.06737814949552176	-0.0493144567289082	-0.45325390233390084	0.16503741420288365
1.3733222027018162	0.9680765314633162	-0.04347787849499507	-0.06702102071748905	-0.050433411028935636	-0.4510199821768248	0.16833907563394906
1.3754772295796596	0.967966638700009	-0.04444738834630725	-0.06665470799682795	-0.05155295316076068	-0.4487406154674953	0.17161442721860798
1.3776451127599891	0.9678536626978703	-0.04541769158712296	-0.0662791384353241	-0.05267303356895806	-0.44641614379764594	0.1748628406796799
1.3798261269449796	0.9677375589246812	-0.04638875335883146	-0.06589423911413367	-0.05379359821359463	-0.4440469246789838	0.17808368806221023
1.3820205470007947	0.9676182820184046	-0.04736053597159461	-0.06549993686690074	-0.054914589475260726	-0.44163332973903585	0.18127634507344179
1.384228647483741	0.9674957858231502	-0.04833299867174229	-0.06509615843552932	-0.05603594588700877	-0.43917574526874004	0.18444019098549475
1.3864507025277362	0.9673700234081389	-0.049306097575976184	-0.06468283056729596	-0.05715760205965708	-0.4366745723671059	0.18757460911510634
1.3886869847227803	0.9672409471467047	-0.05027978517147824	-0.06425988030636162	-0.05827948810778178	-0.4341302282146856	0.19067898593658228
1.3909377670425358	0.9671085086222108	-0.051254011151525586	-0.06382723471496217	-0.05940153061557681	-0.4315431438675005	0.19375271448208214
1.3932033197840503	0.9669726588233676	-0.05222872108430061	-0.06338482154014675	-0.06052365110699269	-0.42891376769752615	0.19679519084279845
1.3954839132004264	0.9668333480097107	-0.053203857559034035	-0.06293256879826854	-0.06164576737065551	-0.42624256229844243	0.1998058185401069
1.3977798158074017	0.9666905258314028	-0.05417935946065953	-0.062470405188086844	-0.06276779262994625	-0.42353000631521454	0.20278400697436466
1.400091294754189	0.966544141329067	-0.055155162142935185	-0.06199826010867724	-0.06388963574881285	-0.4207765938692265	0.2057291727104204
1.4024186155362457	0.966394142974424	-0.05613119732317362	-0.06151606380679299	-0.0650112011180349	-0.4179828347121551	0.20864073989185206
1.4047620421964515	0.9662404786810876	-0.057107393187212786	-0.06102374742458577	-0.06613238878410772	-0.41514925376085676	0.21151814128202948
1.4071218369488465	0.9660830958533643	-0.05808367425554816	-0.060521243166133	-0.06725309430454623	-0.41227639128534854	0.21436081857866784
1.4094982599800863	0.9659219414259609	-0.059059961331286576	-0.060008484430168506	-0.06837320869843368	-0.4093648028551205	0.21716822297654423
1.411891568728029	0.9657569619418863	-0.06003617124174401	-0.059485406059276276	-0.0694926181615687	-0.4064150598980461	0.2199398151438817
1.4143020203825138	0.9655881034081953	-0.061012217895544195	-0.05895194388137685	-0.07061120529081362	-0.4034277462416348	0.2226750689012381
1.4167298679145186	0.9654153115996758	-0.06198801070602595	-0.05840803566671461	-0.07172884728958451	-0.40040346259735277	0.2253734674132504
1.4191753637250595	0.9652385318346197	-0.06296345611668028	-0.05785362040943375	-0.07284541773051197	-0.39734282159471784	0.22803450811584747
1.4216387562370172	0.9650577092486005	-0.06393845628008547	-0.057288639175934686	-0.07396078505754256	-0.3942464515370141	0.23065769967578234
1.4241202932363641	0.9648727885848566	-0.06491291044209853	-0.05671303443026246	-0.07507481418652691	-0.39111499169464825	0.23324256635051174
1.4266202188707027	0.9646837144460688	-0.06588671380504134	-0.056126750800373916	-0.07618736522153724	-0.3879490955108715	0.2357886454665395
1.4291387752543299	0.9644904312105956	-0.06685975822210934	-0.055529734790088915	-0.0772982942674265	-0.38474942799246475	0.23829548981504445
1.4316762023163103	0.9642928830762381	-0.06783193219296332	-0.05492193488672692	-0.07840745344329507	-0.38151666526832534	0.24076266810249622
1.434232737683408	0.9640910141027227	-0.06880312087717468	-0.054303301659790804	-0.07951469091739555	-0.37825149407828185	0.24318976541930304
1.4368086160451172	0.963884768297182	-0.06977320591742812	-0.05367378798568427	-0.08061985072640657	-0.3749546119006441	0.24557638321312986
1.4394040707170663	0.9636740895246336	-0.0707420660939278	-0.053033348733398517	-0.08172277354259165	-0.3716267242419057	0.2479221412715284
1.4420193308913158	0.9634589217657835	-0.07170957636061838	-0.05238194150446452	-0.08282329559867099	-0.3682685474263643	0.25022667569929175
1.4446546255497947	0.9632392088342299	-0.07267560936939688	-0.05171952572543357	-0.08392125044561802	-0.3648808028229744	0.2524896428728656
1.4473101807428175	0.9630148946323753	-0.07364003451773438	-0.05104606337401915	-0.08501646789177579	-0.3614642195631198	0.25471071734988554
1.4499862199088562	0.9627859231637909	-0.07460271814145537	-0.05036151895782385	-0.08610877424713227	-0.3580195333487544	0.25688959254344107
1.4526829648465596	0.9625522384869831	-0.07556352393322092	-0.049665859316572726	-0.08719799282332105	-0.3545474844052945	0.259025981818295
1.4554006361581528	0.962313784709864	-0.07652231315586575	-0.04895905354692455	-0.08828394419984473	-0.35104881610609323	0.26111961901342073
1.4581394519255242	0.9620705061396788	-0.07747894423248076	-0.04824107338432172	-0.08936644578491719	-0.3475242758699353	0.2631702575599477
1.460899627151858	0.961822347372681	-0.07843327262804439	-0.04751189339547903	-0.09044531170925103	-0.34397461506861754	0.2651776702757807
1.4636813788319019	0.9615692528726044	-0.07938515265942081	-0.04677148967067895	-0.0915203548984303	-0.34040058169993714	0.2671416531004229
1.4664849193159148	0.9613111676007404	-0.08033443525365615	-0.046019841603905	-0.09259138456483042	-0.33680292812259405	0.2690620202495817
1.4693104607761323	0.961048036649232	-0.08128096954817526	-0.045256930739488985	-0.0936582080435545	-0.33318240452006737	0.2709386074238628
1.4721582142923126	0.9607798053557371	-0.08222460262090828	-0.0444827410329945	-0.09472063051362661	-0.32953975929931223	0.27277127100954235
1.47502838968585	0.9605064193526345	-0.08316517948362324	-0.043697258914967015	-0.095778455017572	-0.32587573853878715	0.27455988781431573
1.4779211963581138	0.9602278245204032	-0.08410254340186865	-0.04290047307698423	-0.09683148284838441	-0.32219108417205594	0.2763043553814631
1.4808368420181541	0.959943967142667	-0.08503653552343506	-0.042092374833910366	-0.09787951315915208	-0.31848653488340095	0.2780045909580776
1.483775533653322	0.9596547938477293	-0.0859669952402732	-0.04127295787015083	-0.09892234339768294	-0.3147628241606249	0.2796605318223064
1.4867374783801777	0.959360251556332	-0.08689376049073175	-0.04044221800803312	-0.09995976967200562	-0.3110206785400158	0.28127213539897566
1.4897228822554498	0.9590602876305334	-0.08781666741481362	-0.039600153543722975	-0.10099158639087423	-0.3072608184614863	0.2828393781963097
1.4927319519220292	0.958754849741122	-0.0887355508955102	-0.03874676478703057	-0.10201758689626543	-0.303483955569012	0.28436225625935463
1.4957648918760682	0.9584438861764806	-0.08965024374937432	-0.03788205483677153	-0.10303756258624559	-0.29969079554820754	0.28584078331823926
1.498821908333024	0.958127345481925	-0.09056057793063879	-0.03700602848359809	-0.10405130428609757	-0.2958820327107369	0.28727499225094233
1.5019032052299823	0.9578051769020512	-0.09146638334916697	-0.036118693348499126	-0.10505860095703895	-0.29205835445825573	0.28866493262376225
1.5050089904868442	0.9574773297596293	-0.09236748973557912	-0.03522005807897743	-0.10605924179747829	-0.2882204330063144	0.29001067299833466
1.5081394669804151	0.9571437544338897	-0.09326372401366484	-0.03431013494765953	-0.10705301334841574	-0.2843689361055927	0.2913122963354817
1.5112948416876917	0.9568044014300953	-0.09415491297650205	-0.03338893720548389	-0.10803970249239761	-0.28050451529809817	0.2925699034128727
1.5144753204803403	0.9564592219595666	-0.09504088178026104	-0.032456480580105466	-0.10901909480592883	-0.2766278119618317	0.29378360993018987
1.517681109494929	0.956108167827672	-0.09592145435085668	-0.03151278287376017	-0.10999097503668495	-0.27273945525365195	0.29495354648162636
1.5209124139919463	0.955751191592836	-0.09679645308232554	-0.03055786429450306	-0.11095512679668208	-0.2688400631552645	0.29607985752505217
1.5241694428325556	0.9553882461038735	-0.0976657000489507	-0.02959174612557028	-0.11191133392250056	-0.2649302367824933	0.2971627022761656
1.5274524024480371	0.9550192851980449	-0.0985290153684486	-0.028614452499549303	-0.11285937869584331	-0.2610105674112351	0.29820225192596866
1.5307615013004996	0.9546442632401045	-0.09938621840267847	-0.027626009072033452	-0.1137990431903057	-0.25708163087925606	0.2991986905039119
1.5340969485341351	0.9542631353030964	-0.10023712738146688	-0.026626443412049377	-0.1147301088801176	-0.2531439890352971	0.3001522137056248
1.5374589540987829	0.9538758571870548	-0.10108155942382725	-0.025615784958117914	-0.11565235668659675	-0.2491981894436785	0.30106302823497505
1.540847727386781	0.9534823856108819	-0.10191933019043192	-0.024594065423272377	-0.11656556662245408	-0.24524476685453192	0.30193135076719085
1.544263480698728	0.9530826778449486	-0.10275025473244177	-0.023561317745704156	-0.11746951874047615	-0.24128423906423951	0.3027574081660056
1.5477064249615649	0.9526766922425348	-0.10357414641819564	-0.022517577374906707	-0.11836399198602195	-0.2373171118542601	0.303541435699125
1.5511767732282018	0.95226438786696	-0.10439081777647785	-0.021462881211394644	-0.11924876513767363	-0.23334387489202352	0.304283677232025
1.5546747389946391	0.9518457247231696	-0.10520008006672925	-0.020397268111966523	-0.12012361636121294	-0.22936500368953888	0.3049843841346554
1.558200535895269	0.9514206638321202	-0.10600174319902834	-0.01932077898230764	-0.12098832314595483	-0.22538095996267352	0.30564381458354273
1.5617543815951331	0.9509891667959247	-0.10679561658966408	-0.018233455586272745	-0.12184266324754991	-0.2213921873078125	0.3062622335987345
1.5653364917600103	0.9505511965611358	-0.10758150776558587	-0.01713534238698112	-0.12268641320325153	-0.21739911810516124	0.3068399112558785
1.5689470831699803	0.9501067170839297	-0.1083592230637243	-0.016026485600055547	-0.12351934910889316	-0.2134021700826218	0.30737712267319656
1.5725863758511631	0.9496556931022132	-0.10912856804943318	-0.014906932539435098	-0.12434124708488156	-0.20940174412169413	0.3078741476450775
1.5762545880559538	0.9491980907930984	-0.10988934641414849	-0.013776733163890637	-0.1251518821161687	-0.20539822996358645	0.3083312692889274
1.579951940898939	0.9487338772393925	-0.11064136093760052	-0.012635938657755972	-0.12595102910109524	-0.20139200127642518	0.3087487740976059
1.5836786563929237	0.9482630207108806	-0.11138441303540454	-0.011484602041218893	-0.1267384623860847	-0.19738341803458487	0.3091269510480972
1.587434957329514	0.9477854907205941	-0.11211830271008291	-0.010322778216433943	-0.12751395573316782	-0.19337282686259943	0.3094660910186817
1.5912210674036271	0.9473012580510577	-0.11284282855077818	-0.009150523939816368	-0.12827728233899136	-0.18936056113414718	0.309766486246514
1.5950372098994314	0.9468102949662995	-0.11355778746303088	-0.007967898241629008	-0.12902821457010918	-0.1853469426015914	0.31002842970062977
1.5988836119602137	0.9463125747058165	-0.1142629754425222	-0.00677496111650122	-0.12976652479428935	-0.18133227717292072	0.3102522148478824
1.6027604987566448	0.9458080722786281	-0.11495818645461128	-0.005571775345984818	-0.1304919842219241	-0.17731686133149607	0.3104381347371274
1.6066680973685155	0.945296764009139	-0.11564321313762348	-0.004358405312753897	-0.13120436366340923	-0.1733009783462467	0.310586481776003
1.6106066358615907	0.9447786277007025	-0.11631784659920687	-0.003134917305142646	-0.13190343333279503	-0.16928489956246295	0.3106975471763588
1.6145763431778057	0.9442536426961149	-0.11698187636940034	-0.001901379571599543	-0.13258896281655178	-0.16526888484145397	0.31077162048255336
1.6185774483069313	0.9437217900351046	-0.11763509024060864	-0.0006578626002656297	-0.1332607209265875	-0.16125318372517575	0.31080898911855515
1.622610179723436	0.9431830525803622	-0.11827727416943186	0.0005955606821320446	-0.13391847561975115	-0.15723803630927558	0.3108099379944226
1.6266747686551601	0.9426374146307458	-0.11890821277944814	0.0018588159010271992	-0.13456199453106263	-0.15322367033052572	0.31077474910570185
1.6307714543126397	0.9420848612575817	-0.11952769007816105	0.0031318288315148515	-0.13519104570989282	-0.14921029650766732	0.31070370093357985
1.6349004668099605	0.941525380652512	-0.12013548680936371	0.004414520060748409	-0.13580539494117702	-0.14519812572886368	0.31059706827258327
1.6390620369641948	0.9409589628728043	-0.12073138201207284	0.0057068080038939085	-0.13640480736242344	-0.1411873596343021	0.31045512190732244
1.6432563952740862	0.9403856000332177	-0.1213151528597331	0.007008608555679762	-0.13698904731951664	-0.13717819197479014	0.3102781283048209
1.6474837708779764	0.9398052865049817	-0.12188657452185439	0.008319834735030498	-0.13755787824928128	-0.13317080994888844	0.3100663493706956
1.651744394316916	0.939218018593232	-0.12244542054287968	0.009640397508897027	-0.13811106307708068	-0.12916539193569795	0.30982004203050106
1.6560384934321801	0.9386237951577242	-0.1229914622960999	0.0109702044855076	-0.1386483636938135	-0.12516211173806965	0.30953945817077855
1.6603662996084962	0.9380226168075061	-0.12352446979044336	0.012309161812316486	-0.13916954177098523	-0.121161133115369	0.3092248439859252
1.6647280372126902	0.9374144874237857	-0.12404421035944065	0.013657170870234719	-0.13967435749498702	-0.11716261995333187	0.308876440466431
1.6691239353544292	0.9367994125864814	-0.12455045013065627	0.015014131874998593	-0.14016257102582366	-0.11316672574384888	0.3084944823311826
1.67355421849083	0.9361774009416023	-0.12504295290445216	0.016379940933449355	-0.1406339414249765	-0.10917360260170475	0.3080791985316163
1.678019111008524	0.9355484636239577	-0.12552148072923977	0.017754491421053818	-0.14108822723667763	-0.10518339741486354	0.3076308117026175
1.6825188339316934	0.93491261478159	-0.1259857935713249	0.01913767292841514	-0.14152518619552937	-0.10119625515709348	0.3071495383046561
1.6870536074014144	0.934269871289813	-0.1264356496257961	0.020529371986053157	-0.14194457554684672	-0.09721231700675555	0.3066355882302902
1.6916236513709353	0.9336202527128695	-0.12687080540309806	0.021929472234994654	-0.14234615214629492	-0.09323172012966063	0.306089164542474
1.6962291825211977	0.9329637818037468	-0.12729101546308466	0.023337853438980607	-0.14272967223530775	-0.08925460074640063	0.30551046368420864
1.7008704142833884	0.9323004845665983	-0.127696032489134	0.02475439145374729	-0.14309489153984442	-0.08528109441683926	0.3048996753905547
1.7055475577692647	0.9316303901884854	-0.12808560743700692	0.026178958472320213	-0.14344156543440045	-0.08131133556291868	0.3042569824776802
1.7102608217088187	0.9309535311115502	-0.12845948958633602	0.02761142296505574	-0.14376944901454067	-0.07734545786807932	0.3035825607507962
1.7150104129071528	0.9302699430302698	-0.12881742663337606	0.029051649776605862	-0.14407829720468188	-0.07338359424603494	0.302876578842935
1.7197965324144042	0.9295796655065374	-0.1291591644770368	0.03049949892502085	-0.1443678646048021	-0.06942588036190737	0.302139198718279
1.7246193783795871	0.928882741624026	-0.12948444753524896	0.031954826432039674	-0.14463790580100622	-0.06547245253613003	0.3013705752215993
1.7294791469286426	0.9281792179231915	-0.1297930188738554	0.03341748454678593	-0.14488817550228686	-0.061523447373632696	0.3005708558716261
1.7343760308056715	0.9274691446591166	-0.13008462018789343	0.034887321294238695	-0.14511842855459858	-0.05757900322679062	0.29974018101986877
1.739310216439868	0.9267525762895326	-0.13035899173266322	0.036364179559402514	-0.1453284199290565	-0.053639262854426835	0.29887868433658427
1.7442818861986071	0.9260295712107215	-0.1306158725839185	0.03784789773240772	-0.1455179049754401	-0.04970437187399458	0.2979864924444855
1.7492912212726501	0.9253001913973106	-0.13085500087582855	0.03933831053008103	-0.14568663963618983	-0.04577447681794201	0.2970637243728747
1.75433839463121	0.9245645034865659	-0.1310761135576277	0.040835246860719245	-0.145834380316271	-0.04184973099929584	0.29611049283598806
1.7594235764724069	0.9238225780439617	-0.13127894679240312	0.04233853141697388	-0.1459608842236804	-0.037930290500252935	0.29512690326712404
1.7645469284685977	0.923074490459467	-0.13146323584875644	0.043847982942027484	-0.14606590936176808	-0.03401631890963052	0.294113054950468
1.7697086123928882	0.9223203197440618	-0.13162871556294378	0.045363416746043494	-0.14614921487408056	-0.03010798098737963	0.2930690393707861
1.7749087801866077	0.9215601500338144	-0.1317751201148036	0.04688464175003633	-0.14621056098601837	-0.026205450545862652	0.29199494221672534
1.7801475825459145	0.9207940693878608	-0.13190218345199173	0.0484114629808644	-0.14624970930442346	-0.02230890421993977	0.29089084170289875
1.7854251606357328	0.9200221710500491	-0.13200963920514885	0.04994367912159527	-0.14626642287813083	-0.018418527964144466	0.28975681034135803
1.7907416504451998	0.9192445528607702	-0.13209722098289453	0.0514810837669157	-0.14626046643202598	-0.014534514027738279	0.2885929141300556
1.7960971852748517	0.9184613169392916	-0.13216466254784787	0.05302346611307694	-0.146231606503514	-0.010657059450327983	0.28739921205977925
1.8014918947011767	0.9176725698797642	-0.1322116979137198	0.0545706106222333	-0.14617961155802817	-0.00678636717069268	0.28617575637558473
1.8069258988652186	0.9168784236286976	-0.13223806145580397	0.056122295361950486	-0.14610425220709858	-0.0029226504036638716	0.28492259395818653
1.8123993070217537	0.9160789957353236	-0.13224348815267137	0.057678291597311915	-0.14600530148578397	0.0009338661923824262	0.2836397668347444
1.8179122251162243	0.9152744082801436	-0.13222771382065007	0.05923836594598293	-0.1458825349463051	0.004782951676368085	0.28232731055861443
1.8234681042305183	0.9144642999219678	-0.13219044635923227	0.06080322120921567	-0.1457356352926494	0.008626674431249922	0.28098443893656394
1.8290682371878884	0.9136486298963384	-0.13213137023718802	0.06237293454324604	-0.14556430288234712	0.012465540848481796	0.2796108443079633
1.8347127578027316	0.9128275315012491	-0.13205017183285545	0.06394724953341195	-0.1453682641661201	0.016299239269004704	0.2782064867390034
1.8404017922102438	0.9120011440431591	-0.1319465385952881	0.06552590274373989	-0.1451472486969096	0.020127447266741802	0.27677132213414457
1.846135456839031	0.9111696131734336	-0.13182015933341185	0.0671086231475808	-0.14490098945889368	0.02394983005382466	0.27530530285701627
1.8519138539215556	0.9103330915738944	-0.1316707246238177	0.0686951309042857	-0.1446292233675944	0.027766037341524916	0.27380837904268196
1.8577370734739806	0.9094917386960374	-0.1314979271205941	0.07028513794154213	-0.1443316915356695	0.031575704578969604	0.2722804982984382
1.8636051932385744	0.9086457207910346	-0.13130146189530512	0.07187834797280608	-0.1440081396059816	0.035378452802293424	0.2707216059157377
1.8695182775338748	0.9077952110906669	-0.13108102682446282	0.0734744562257024	-0.14365831815207133	0.039173887787612674	0.26913164538588635
1.8754763737391398	0.9069403903185946	-0.13083632310811014	0.07507314855326763	-0.1432819832593962	0.04296159774996086	0.2675105595927891
1.8814795159257283	0.9060814461653371	-0.1305670555372184	0.07667410248528136	-0.1428788966948934	0.04674115565013773	0.26585829010116574
1.8875277236735195	0.9052185734502886	-0.13027293292474323	0.07827698697786452	-0.1424488263396541	0.05051211838234447	0.2641747777311678
1.8936210025071496	0.904351974043568	-0.12995366847842527	0.07988146260576601	-0.14199154652305132	0.05427402700334213	0.2624599627052331
1.8997593416407939	0.9034818571624468	-0.12960898032260473	0.08148718105444788	-0.14150683856214447	0.058026405312534474	0.26071378556538916
1.9059427067283126	0.9026084403575385	-0.12923859238176294	0.08309378334894106	-0.14099449177483975	0.061768755511532325	0.2589361895837159
1.9121710566489003	0.9017319470909977	-0.1288422338541162	0.08470090434879884	-0.1404543025267543	0.06550056846172844	0.25712711629351453
1.9184443261259205	0.9008526091396042	-0.12841964067619135	0.08630816834616473	-0.13988607604575015	0.0692213131772866	0.25528651080565856
1.9247624331897994	0.8999706654702357	-0.12797055556551717	0.08791519115796718	-0.13928962624100136	0.07293044146806145	0.2534143200436657
1.9311252757811508	0.8990863626368187	-0.1274947287298742	0.08952157941296215	-0.13866477643247663	0.07662738604407093	0.25151049412141085
1.9375327309531092	0.898199954795896	-0.12699191844382202	0.09112693053500244	-0.13801135988258947	0.08031156024069964	0.24957498700005215
1.9439846555435636	0.8973117035061415	-0.1264618915192952	0.09273083310955475	-0.13732922018139782	0.08398235861686319	0.24760775671710455
1.950480883896942	0.8964218779224286	-0.12590442401939847	0.09433286652793414	-0.13661821193835108	0.08763915589053954	0.2456087665250907
1.9570212309602109	0.8955307542383187	-0.12531930153049553	0.09593260197863751	-0.13587820089943156	0.09128130894850563	0.24357798440125503
1.9636054804024992	0.8946386171539626	-0.12470632078639629	0.09752959979490576	-0.13510906576481407	0.0949081505561934	0.24151538722686078
1.9702333970788062	0.8937457580063628	-0.12406528914987092	0.09912341279033711	-0.13431069728114864	0.09851899670542577	0.23942095744476355
1.976904718373947	0.8928524757643124	-0.12339602597681348	0.10071358444000851	-0.13348299970993288	0.10211314221574881	0.23729468628014316
1.9836191568027768	0.8919590764750053	-0.12269836297375329	0.10229964983078771	-0.13262589101612304	0.1056898626334611	0.23513657347750333
1.9903763911670849	0.8910658742172193	-0.12197214574437885	0.10388113392643573	-0.13173930451066435	0.10924841006773574	0.2329466307268491
1.9971760741946996	0.8901731898359605	-0.12121723365918564	0.10545755376700416	-0.1308231884177896	0.11278801790381567	0.2307248798304735
2.0040178288966266	0.8892813511681295	-0.12043350086691598	0.10702841800525109	-0.12987750684532345	0.11630789949497745	0.22847135448478334
2.0109012402212745	0.8883906938388935	-0.11962083793818977	0.10859322544366949	-0.12890224149098725	0.11980724463960686	0.22618610369297495
2.017825864638395	0.8875015596988189	-0.1187791514630664	0.11015146771768405	-0.12789739087117746	0.1232852253457249	0.2238691892898824
2.02479121817422	0.8866142980348499	-0.11790836616747519	0.1117026270905726	-0.12686297257099122	0.12674099065171268	0.2215206906142556
2.031796787429836	0.8857292637986214	-0.11700842427277569	0.11324617947159424	-0.12579902218866518	0.13017367311306066	0.21914070153075665
2.0388420133374465	0.8848468192866357	-0.11607928825489656	0.11478159138765864	-0.12470559631342551	0.1335823818130635	0.2167293366497806
2.045926302624528	0.8839673322716924	-0.11512094012410327	0.11630832314674264	-0.12358277136692447	0.13696620916240984	0.21428672820593972
2.053049017189717	0.8830911768958348	-0.11413338355178634	0.11782582717637125	-0.12243064580199373	0.140324226969408	0.21181303045993113
2.0602094811108094	0.8822187323334355	-0.11311664365806841	0.11933355023063268	-0.12124933954549284	0.14365549109633127	0.2093084180673847
2.0674069699205995	0.8813503836127466	-0.11207076924208804	0.12083093184714606	-0.12003899628804665	0.14695903781486447	0.20677309060625984
2.074640718435895	0.8804865201360821	-0.1109958324126875	0.12231740677744828	-0.11879978274097924	0.150233888951041	0.20420727065228325
2.0819099133898704	0.8796275360239585	-0.10989193036977035	0.12379240425585003	-0.11753189038817616	0.15347905004692258	0.20161120717601863
2.08921369592658	0.8787738292378203	-0.10875918575488981	0.12525534936709992	-0.11623553557700576	0.15669351315852198	0.19898517547864744
2.096551165390025	0.8779258005535067	-0.10759774671457915	0.1267056646516289	-0.11491095929285701	0.15987626016670284	0.19632947660817027
2.103921373317441	0.87708385365928	-0.10640778845572592	0.12814276977436523	-0.11355842864312694	0.16302626183775842	0.19364444028694902
2.111323324051763	0.876248394445315	-0.10518951378033653	0.1295660825744219	-0.11217823716912609	0.1661424799293749	0.19093042547271893
2.118755979060422	0.8754198298698352	-0.10394315294379289	0.1309750208233864	-0.11077070440181731	0.16922387084885906	0.18818781951883576
2.1262182559999667	0.8745985674200616	-0.1026689642998082	0.1323690029577336	-0.10933617632248019	0.17226938706721145	0.18541703920929622
2.1337090315109144	0.8737850141484057	-0.10136723426949941	0.13374744952561132	-0.10787502506937424	0.17527798010410434	0.18261853038508613
2.1412271415509414	0.872979575981929	-0.10003827765832825	0.1351097841605941	-0.10638764905035843	0.1782486024866614	0.1797927684342955
2.1487713867396034	0.8721826564977893	-0.09868243701809955	0.13645543545129557	-0.10487447200114437	0.181180211671594	0.17694025684932685
2.156340532293797	0.8713946562967104	-0.09730008286955612	0.13778383779077644	-0.10333594302741805	0.18407177175140615	0.17406152774616057
2.1639333177103706	0.8706159713766528	-0.09589161206363521	0.13909443390586035	-0.10177253459415422	0.1869222588299316	0.17115713861449153
2.171548452859487	0.869846992953983	-0.09445744851618781	0.14038667493960555	-0.10018474318180129	0.18973066108321673	0.16822767415153467
2.1791846302362803	0.8690881056524657	-0.09299804086060033	0.14166002327828378	-0.09857308654324924	0.1924959848055773	0.16527374184627935
2.186840525113536	0.8683396869832375	-0.09151386222253191	0.14291395320096517	-0.09693810334672509	0.19521725573351786	0.1622959720923599
2.194514802749935	0.867602106157202	-0.09000540856370585	0.14414795264997995	-0.09528035126207333	0.19789352282276673	0.15929501550047942
2.2022061224326017	0.8668757232704115	-0.08847319751434085	0.14536152437465402	-0.09360040561783932	0.20052386068082487	0.15627154133623553
2.2099131473718603	0.8661608880000677	-0.0869177659267714	0.14655418789333677	-0.09189885668716526	0.20310737379066454	0.15322623355871845
2.217634545192954	0.8654579392598063	-0.08533966918766703	0.14772547985479317	-0.09017630893420915	0.20564319728320196	0.1501597904534668
2.225368995856989	0.8647672042157983	-0.08373947895963213	0.14887495547275897	-0.08843337856722805	0.20813050005582867	0.1470729212598318
2.2331151984525115	0.8640889974976409	-0.08211778102869453	0.15000218963928727	-0.0866706912428208	0.21056848721264187	0.14396634313320464
2.2408718758866923	0.863423620675846	-0.08047517349234744	0.15110677760122657	-0.08488888017138718	0.2129564015783297	0.14084077885443527
2.2486377798472112	0.8627713617851609	-0.07881226482016801	0.15218833556970568	-0.08308858411029903	0.21529352508677596	0.13769695435653928
2.2564116971000874	0.8621324948122456	-0.07712967155705866	0.15324650139817084	-0.08127044499655538	0.21757918033610296	0.13453559563488515
2.2641924533421403	0.8615072794667827	-0.07542801648601208	0.1542809348008908	-0.07943510610221839	0.2198127311682463	0.13135742657639476
2.2719789147471494	0.8608959611953281	-0.07370792726509735	0.15529131718254224	-0.07758321072000814	0.22199358242638811	0.12816316768620603
2.279769997203891	0.8602987706514493	-0.07197003333787724	0.15627735237917825	-0.07571539900799602	0.22412118169546974	0.12495353161616975
2.287564662973771	0.8597159242201045	-0.07021496559420724	0.15723876566930836	-0.07383230781346825	0.22619501732291158	0.12172922381024638
2.295361928016632	0.8591476237588571	-0.06844335366546758	0.15817530409289676	-0.07193456796384542	0.2282146192754705	0.11849093874541515
2.3031608617367043	0.858594056974515	-0.06665582490539414	0.15908673573434517	-0.07002280338187705	0.23017955777179036	0.11523935927042869
2.3109605876384998	0.8580553977560543	-0.06485300319720244	0.1599728490921368	-0.06809763001953097	0.2320894421123627	0.11197515557319561
2.3187602875360858	0.8575318063001316	-0.06303550695777231	0.1608334528026356	-0.0661596539414407	0.233943920280722	0.10869898265641582
2.3265591972590127	0.8570234298509272	-0.06120394913839085	0.16166837436615591	-0.06420947154425573	0.23574267640058938	0.10541148137834072
2.3343566092769983	0.856530402977486	-0.059358935669315105	0.16247745964645366	-0.06224766811495698	0.23748542986488422	0.1021132766151109
2.3421518771399095	0.8560528477895345	-0.05750106348304697	0.1632605724811439	-0.06027481594813397	0.2391719347058399	0.09880497464482685
2.349944404106363	0.8555908751439545	-0.05563092234416506	0.16401759267820823	-0.05829147650586246	0.24080197549085886	0.09548716725703435
2.3577336493884324	0.855144584739191	-0.053749092563972	0.16474841584766928	-0.056298198198510854	0.24237536717143887	0.09216042843943097
2.365519125284799	0.8547140657923076	-0.05185614491880777	0.16545295228616663	-0.05429551650560774	0.2438919528907462	0.08882531494392511
2.3733003923041043	0.8542993977992865	-0.049952641130782516	0.16613112573455419	-0.05228395468307591	0.24535160151585214	0.08548236776163894
2.381077065756347	0.8539006506711484	-0.04803913160208772	0.1667828731640147	-0.050264021561670785	0.24675420738024129	0.08213210870800526
2.388848804273268	0.8535178858317429	-0.04611615761813787	0.16740814299584572	-0.048236214062899435	0.24809968665051596	0.07877504480051586
2.3966153140618722	0.8531511564581301	-0.04418424976048187	0.16800689472951494	-0.04620101570181809	0.2493879767189313	0.07541166591606527
2.4043763408192427	0.8528005083254494	-0.04224392941580367	0.16857909758785086	-0.04415889834946733	0.25061903347476044	0.07204244780514392
2.4121316741309853	0.8524659800338947	-0.04029570723770352	0.16912473017552646	-0.042110320776495506	0.2517928307493514	0.06866784974038104
2.4198811372205165	0.8521476038823487	-0.03834008531634331	0.1696437790856226	-0.040055731092491026	0.2529093574908435	0.06528831855553686
2.4276245956616966	0.851845405900164	-0.03637755463353934	0.17013623888221088	-0.03799556422008035	0.2539686178915685	0.06190428446791056
2.4353619434133917	0.8515594068056387	-0.034408598275460285	0.17060211057402522	-0.035930245412650545	0.2549706282616769	0.05851616681419125
2.4430931085354928	0.8512896221286166	-0.03243368972305518	0.17104140145249938	-0.03386018859302223	0.25591541682958807	0.05512437123584873
2.450818049210873	0.8510360627148309	-0.030453293624967476	0.17145412430840237	-0.03178579729387818	0.25680302219745915	0.051729291118364405
2.458536746870496	0.8507987352690922	-0.028467867365043552	0.17184029658620134	-0.029707466420804678	0.25763349165449195	0.04833131034396582
2.466249210878777	0.8505776424949449	-0.02647785969959055	0.1721999401953343	-0.02762558093971718	0.25840688089456854	0.04493080098888925
2.4739554728301183	0.8503727835592433	-0.024483712085741682	0.17253308079223478	-0.025540517377727633	0.2591232525872313	0.04152812560747644
2.481655581687708	0.8501841544663831	-0.022485859836890474	0.17283974720896944	-0.023452645134216344	0.2597826752556241	0.03812363918054777
2.4893496113112663	0.8500117481072008	-0.02048473008826465	0.17311997140979865	-0.02136232445325881	0.26038522328126756	0.034717685605355667
2.4970376489688335	0.8498555547686781	-0.01848074471404818	0.17337378769726286	-0.019269909566891216	0.2609309752868114	0.03131060260686129
2.504719796285736	0.8497155622855328	-0.016474320047667343	0.17360123249912865	-0.01717574849106973	0.26142001375966784	0.02790272117475525
2.512396170928154	0.8495917561919799	-0.014465866418280147	0.17380234415321588	-0.01508018262771691	0.26185242466299513	0.024494364680722178
2.5200669002167526	0.8494841199986312	-0.012455789811491492	0.1739771624870758	-0.012983548580037644	0.26222829659764985	0.02108585158924945
2.5277321214169124	0.8493926353153871	-0.010444491802685845	0.17412572864590453	-0.010886178161033634	0.26254772049007524	0.017677495220425773
2.5353919819479933	0.849317281977525	-0.008432369519097567	0.17424808491310645	-0.008788398429863606	0.2628107892566953	0.014269603555104508
2.5430466338358357	0.8492580382116692	-0.006419817123941598	0.1743442744638956	-0.006690533312435281	0.2630175973167877	0.010862481609850434
2.5506962399632083	0.8492148806763886	-0.0044072242091058745	0.1744143413201989	-0.004592901996744517	0.2631682405307317	0.007456428569857639
2.558340959622219	0.8491877846316767	-0.002394979637068637	0.17445833009396788	-0.002495823006286001	0.26326281567602455	0.004051744141412612
2.5659809605462947	0.8491767239145979	-0.00038346842308880974	0.1744762860428255	-0.00039961101758256975	0.26330142058762207	0.000648723120708408
2.56743734249865	0.8491764329213097	-1.1483273099771596e-14	0.17447675843730276	-3.79373453224946e-13	0.2633024362251277	1.243256799593473e-13
