# Supplementary material for: Multi-orbit lunar GNSS constellation design with distant retrograde orbit and Halo orbit combination
Source: Sci Rep. 2023 Jun 22;13:10158. doi: 10.1038/s41598-023-37348-x (PMC10287729; doi:10.1038/s41598-023-37348-x)
Supplement: Supplementary file 1 — Supplementary Information. [file 41598_2023_37348_MOESM1_ESM.zip › supplement materials of the manuscript/Figure 5/L1 North Family Halo orbit/11.733.csv]

Time (TU)	X (LU)	Y (LU)	Z (LU)	VX (LU/TU)	VY (LU/TU)	VZ (LU/TU)
0	0.845443966090346	0	0.16912381572794774	-5.261802268189167e-15	0.26416990210968605	5.716646829774751e-15
0.0037680199942961923	0.8454458504411815	0.0009953889629383933	0.16912069013751546	0.0010001773148919486	0.2641631265927906	-0.0016590055964326171
0.011414001313874267	0.8454612562274235	0.003014999070058523	0.16909513611992463	0.0030295364663654716	0.2641077316980774	-0.005025230389628793
0.019064285630070604	0.8454921983962896	0.005035108315111565	0.1690438098706845	0.005059498891526578	0.26399646874314514	-0.008392768950132402
0.02671908683603967	0.8455386991629785	0.007055344448834908	0.1689666713355314	0.007089758841077048	0.2638292506307393	-0.01176132505993046
0.034378571721663746	0.8456007792744682	0.00907532129135759	0.1688636812691202	0.009119996619021553	0.2636059918646474	-0.015130580661623354
0.042042904748074934	0.8456784580134238	0.011094650515308103	0.1687348012131494	0.01114989035381627	0.2633266084817888	-0.018500215634139134
0.049712247756061936	0.8457717531520321	0.013112941526346643	0.1685799935552526	0.013179115808722169	0.262991018152593	-0.021869907729004743
0.057386757237426526	0.845880680863794	0.015129800706263633	0.16839922165537616	0.015207345550083972	0.2625991404207728	-0.025239331439556516
0.06506657793758258	0.8460052555374891	0.0171448297037013	0.16819245013232056	0.017234247155441206	0.26215089728329377	-0.028608155270104473
0.07275184754170999	0.8461454897255386	0.01915762664853747	0.16795964492513585	0.019259484359532404	0.2616462132751513	-0.03197604388093862
0.08044269564570047	0.8463013940265307	0.021167785868041075	0.16770077346165635	0.021282716692548536	0.26108501577915366	-0.035342657727104154
0.08813924029743375	0.8464729768975205	0.02317489697969776	0.16741580494164607	0.0233035984886916	0.26046723557679263	-0.03870765164362461
0.09584158455586383	0.8466602444238848	0.02517854400919971	0.16710471068866442	0.025321777916419343	0.25979280754061007	-0.04207067345626786
0.10354981503499626	0.8468632001010615	0.02717830504718401	0.16676746448060734	0.02733689654747616	0.2590616712727402	-0.045431363478140266
0.11126400651533645	0.8470818447763228	0.02917375349226238	0.1664040426127535	0.029348590522231384	0.258273771155803	-0.04878935666124681
0.11898420857583482	0.8473161760821227	0.031164454655779092	0.166014424804465	0.03135648703686308	0.2574290582249997	-0.0521442769311678
0.12671045586244353	0.8475661884969594	0.03314996851189953	0.16559859406196561	0.03336020702097696	0.2565274897690895	-0.055495741836874266
0.13444275772648778	0.8478318728007	0.03512984713714446	0.16515653754690235	0.03535936245751435	0.2555690311039365	-0.05884335824111419
0.14218110032917788	0.8481132158719122	0.037103635398476165	0.16468824687595174	0.03735355697423702	0.25455365610452413	-0.06218672345597365
0.14992544515283826	0.8484102003702981	0.03907087073792526	0.1641937186112309	0.03934238552084848	0.2534813481425724	-0.06552542483437142
0.15767572108681133	0.8487228041374075	0.04103108136490668	0.16367295522026729	0.04132543243078698	0.2523521020343224	-0.06885903662349399
0.165431829134713	0.849051000052004	0.042983787695149836	0.16312596527981216	0.04330227275993446	0.25116592434079166	-0.07218712229144322
0.17319363950913588	0.8493947555995702	0.04492850187886331	0.1625527641565128	0.04527247169127307	0.24992283469408877	-0.07550923358764165
0.180960987080998	0.8497540323329961	0.0468647269652426	0.16195337487093975	0.047235583565090646	0.2486228675137143	-0.07882490893692638
0.18873366903893973	0.8501287853924653	0.04879195667558493	0.16132782886560498	0.04919115151920429	0.24726607350730476	-0.08213367282231789
0.196511449654385	0.8505189633662774	0.05070967697199817	0.16067616620648936	0.05113870894823357	0.24585251993543952	-0.08543503821575672
0.20429404653521385	0.8509245072303465	0.05261736309079851	0.15999843732630903	0.05307777635519809	0.24438229421376642	-0.08872850116957395
0.21208113805298012	0.851345350298989	0.05451448187023284	0.15929470308390897	0.05500786357170108	0.24285550385655347	-0.09201354445228033
0.21987235767617683	0.8517814175241615	0.05640049088609622	0.1585650359164747	0.05692846873449572	0.24127227878491572	-0.09528963564942876
0.2276672946605561	0.8522326251117627	0.05827483919746663	0.15780952046767288	0.058839078894959346	0.23963277249313114	-0.09855622799047559
0.23546549248133591	0.8526988800182224	0.060136967583529745	0.15702825442211615	0.06073917010929775	0.23793716365818968	-0.10181276024850047
0.24326644806934436	0.8531800794899456	0.06198630902111411	0.15622134927517184	0.06262820777219309	0.23618565760556248	-0.10505865700683877
0.25106960389131944	0.8536761101439252	0.06382228752847781	0.155388931880794	0.06450564527803235	0.23437848946162126	-0.10829332599064982
0.2588743579595919	0.8541868481620736	0.06564432130165539	0.15453114414043814	0.0663709270670287	0.23251592326963955	-0.11151616288213846
0.2666800572358823	0.8547121584786642	0.06745182194741381	0.153648144389381	0.06822348768631877	0.23059825478990323	-0.11472654924109753
0.27448599902738835	0.8552518944687603	0.0692441956535387	0.1527401079531665	0.07006275283142797	0.22862581249961367	-0.11792385377314275
0.28229143117099215	0.8558058975808633	0.07102084410415442	0.15180722780810535	0.07188814013094333	0.22659895882103134	-0.12110743310608928
0.2900955515721718	0.8563739969407513	0.07278116528241406	0.15084971530181637	0.07369905981930408	0.22451809148409235	-0.12427663231647071
0.2978975134889374	0.8569560094017411	0.0745245555900919	0.14986780013292128	0.07549491677070644	0.2223836432842937	-0.12743078779035646
0.3056964208145753	0.8575517388972926	0.0762504097282813	0.1488617315186362	0.07727511023727611	0.22019608442893915	-0.13056922602005716
0.3134913376940878	0.8581609768950329	0.07795812379294875	0.14783177751641915	0.07903903690753739	0.21795592087904178	-0.13369126818821914
0.3212812855413887	0.8587835019542016	0.0796470955508926	0.14677822587003583	0.08078609107187006	0.21566369601438706	-0.13679622963682844
0.32906524550960903	0.8594190797209817	0.08131672594201271	0.14570138412984796	0.08251566606131248	0.21331999073259036	-0.13988342152948285
0.33684216530370104	0.8600674633353247	0.08296642148416919	0.14460157908723653	0.08422715663703738	0.21092542206748086	-0.14295215419330062
0.3446109626608521	0.8607283936411109	0.08459559590239912	0.1434791565513052	0.08591996059653788	0.20848064256439527	-0.14600173906978411
0.3523705274396208	0.861401599328531	0.08620367143204898	0.1423344812515518	0.0875934800574863	0.20598633994439036	-0.14903149007327238
0.3601197233972301	0.8620867970879632	0.08779008003540135	0.1411679367328178	0.08924712266637809	0.20344323676838796	-0.15204072479243536
0.36785740367532255	0.8627836930454449	0.0893542673501776	0.13997992307614066	0.09088030567685138	0.20085208537683621	-0.15502877093627673
0.37558240099819834	0.8634919820271394	0.09089569138428895	0.13877085832265273	0.09249245457345641	0.19821367091775555	-0.15799496288046244
0.383293540691673	0.8642113488906312	0.09241382582239227	0.13754117638631033	0.09408300652175289	0.1955288067377027	-0.16093864701110916
0.39098964800469227	0.864941469450289	0.09390816201858357	0.13629132565728408	0.09565141247896693	0.19279833129019167	-0.16385918471957434
0.39866954318210096	0.865682010292125	0.0953782085277545	0.13502176951056663	0.09719713674251902	0.19002310922279722	-0.1667559506681035
0.4063320573701289	0.8664326306096352	0.09682349460302513	0.13373298335856712	0.09871966068110953	0.18720402493094096	-0.16962833888501325
0.4139760275945277	0.8671929820961575	0.09824356954789217	0.13242545503293315	0.10021848213449165	0.1843419834013147	-0.17247576084127333
0.42160030872686105	0.8679627105251027	0.0996380052133566	0.13109968227137	0.10169311814185966	0.18143790474036223	-0.17529764983876045
0.4292037730545495	0.8687414561617156	0.10100639604935473	0.12975617220806834	0.10314310511483572	0.1784927230981869	-0.17809346065655177
0.43678531474037197	0.8695288546834528	0.1023483599932224	0.12839543998892802	0.10456799990914116	0.17550738369168575	-0.18086267095518233
0.44434385133548504	0.8703245378260657	0.1036635387409078	0.12701800785693812	0.10596738025889336	0.17248284087116214	-0.1836047815226007
0.45187833071595856	0.8711281346224113	0.10495159887904698	0.12562440320748977	0.10734084614221029	0.1694200539370535	-0.18631931841779018
0.4593877313831076	0.8719392719728342	0.10621223175392637	0.12421515779261183	0.10868801982026617	0.16631998548664437	-0.1890058326174396
0.4668710593681693	0.872757574837666	0.10744515274731214	0.12279080758136902	0.11000854524803866	0.1631836012200233	-0.19166389842983592
0.47432736236460105	0.8735826683155602	0.10865010333532653	0.12135188933290808	0.11130209047486976	0.1600118625181748	-0.1942931179847571
0.48175571725067506	0.8744141768266916	0.1098268486731145	0.1198989421986946	0.11256834526533009	0.1568057300995257	-0.19689311620110725
0.4891552395709549	0.8752517256886723	0.11097517875831275	0.11843250515446724	0.11380702255806444	0.15356615850299019	-0.19946354352666495
0.49652508486733543	0.8760949418147016	0.11209490815513841	0.1169531159465069	0.11501785839408375	0.15029409390460324	-0.20200407570909748
0.503864439574205	0.8769434531946824	0.11318587412647543	0.11546131216939537	0.11620061012282183	0.14699047665931347	-0.20451440997029346
0.5111725315857754	0.8777968906068382	0.11424793774332312	0.11395762842565695	0.1173550578273174	0.14365623518626439	-0.20699426795939166
0.5184486232304095	0.8786548873044873	0.11528098228752715	0.11244259702962053	0.11848100282418138	0.14029228769766558	-0.209443392620949
0.5256920145715318	0.8795170798745298	0.11628491318259934	0.11091674664547742	0.11957826781790153	0.13689953936022517	-0.21186154859742676
0.5329020415922388	0.8803831084854575	0.11725965714970862	0.10938060199142746	0.12064669621330344	0.1334788818224771	-0.21424852087836455
0.5400780684382099	0.8812526163847524	0.11820516060441753	0.1078346848755543	0.12168615058627195	0.1300311957231564	-0.21660411152712714
0.5472195020888245	0.8821252520852134	0.11912139103145364	0.10627951044820717	0.12269651442143328	0.12655734254272513	-0.2189281437976958
0.5543257770643404	0.8830006679188915	0.1200083343463129	0.10471558989628083	0.12367768944166989	0.12305817081250832	-0.22122045637163348
0.5613963573377476	0.8838785206282415	0.12086599461457453	0.10314342952219892	0.12462959551354776	0.1195345142858134	-0.22348090332643897
0.5684307445843506	0.8847584727503336	0.12169439445035919	0.1015635283819017	0.12555217131356797	0.11598718686278091	-0.22570935606643916
0.5754284577882629	0.885640190409167	0.12249357200319315	0.09997638235809113	0.12644537119486282	0.11241699195723165	-0.22790569615797235
0.582389053360563	0.886523346141615	0.12326358277649506	0.09838247919785893	0.12730916742168769	0.10882471159379879	-0.23006982105832985
0.5893121112137182	0.8874076174522365	0.12400449741924441	0.09678230120825566	0.12814354791631297	0.10521111269688849	-0.23220163905536556
0.5961972348609162	0.8882926870909288	0.12471640123151462	0.09517632486122157	0.1289485159015448	0.10157694645938779	-0.234301068711582
0.6030440567032812	0.8891782439916641	0.12539939416675935	0.09356501918425356	0.12972409010513633	0.09792294495399935	-0.2363680398675443
0.6098522290210777	0.8900639823571825	0.12605358936184383	0.0919488475079472	0.1304703032931888	0.09424982534303218	-0.23840249030113933
0.6166214271621498	0.8909496022901431	0.126679112962132	0.0903282664051995	0.13118720225796549	0.09055828774412196	-0.24040436614443042
0.6233513466165085	0.891834809620167	0.12727610333883912	0.088703726085812	0.13187484711002112	0.08684901639801826	-0.24237362046695277
0.6300417069911997	0.8927193166214081	0.12784471093936328	0.0870756691519724	0.13253331129086082	0.08312267710001034	-0.24431021390571298
0.6366922432018717	0.8936028410317065	0.1283850970290012	0.08544453246691108	0.13316268029956257	0.07937992174772027	-0.24621411158612755
0.6433027098651011	0.8944851067928898	0.12889743362457587	0.08381074586051916	0.13376305178403675	0.07562138567391012	-0.24808528393355622
0.6498728817838	0.8953658442722523	0.1293819030455546	0.08217473177148046	0.13433453519129074	0.07184768710271211	-0.2499237063209684
0.6564025473918892	0.8962447895250478	0.1298386969720474	0.08053690666705944	0.13487725082634536	0.06805943071403511	-0.251729356778608
0.6628915142509454	0.8971216851574025	0.13026801642426802	0.07889767948807451	0.13539132998763526	0.06425720435759737	-0.25350221711415133
0.6693396073378335	0.8979962802174715	0.13067007117971005	0.07725745188382278	0.13587691443867814	0.0604415798802103	-0.2552422719986347
0.6757466674756889	0.8988683300909162	0.1310450792363125	0.07561661843756659	0.1363341559231416	0.05661311394286037	-0.2569495081325886
0.6821125477571663	0.8997375961080392	0.13139326620509373	0.073975567435901	0.1367632155798548	0.0527723501247455	-0.25862391292810494
0.6884371169408935	0.9006038460898106	0.13171486512648425	0.07233467986642025	0.13716426386657876	0.04891981689813147	-0.2602654750724593
0.6947202599320716	0.9014668544930646	0.1320101160773456	0.07069432915223844	0.13753748023069173	0.04505602729977895	-0.2618741842892361
0.7009618754036395	0.902326402153691	0.13227926564953688	0.06905488164286851	0.13788305261101297	0.041181480381036834	-0.2634500303810389
0.7071618745618145	0.9031822761746106	0.13252256652727815	0.06741669683155586	0.13820117704950155	0.03729666203167282	-0.2649930026148659
0.7133201822171915	0.9040342701231552	0.13274027717164255	0.06578012697573522	0.13849205743388526	0.03340204439234204	-0.2665030897053511
0.7194367347104998	0.9048821837865695	0.1329326613888205	0.06414551755651997	0.13875590508177138	0.029498087255649737	-0.2679802790305048
0.725511488029655	0.9057258243336147	0.13309998820949145	0.06251320501641819	0.13899293874967544	0.025585232954149596	-0.2694245583073318
0.7315444007635571	0.9065650039770877	0.13324253103417613	0.06088352124831595	0.1392033836123955	0.02166391739970984	-0.27083591125281964
0.7375354516430526	0.9073995424289025	0.1333605677950942	0.059256788819101604	0.13938747165463455	0.017734558943709598	-0.2722143215366654
0.7434846303036667	0.9082292656322456	0.1334543803376049	0.057633323377379676	0.13954544096805416	0.013797564423678247	-0.27355977033270534
0.7493919348171023	0.9090540054223157	0.13352425408841984	0.0560134342821902	0.13967753541422767	0.009853331001699887	-0.2748722355848142
0.7552573764944885	0.9098736001961649	0.13357047782787845	0.05439742324671274	0.13978400446533354	0.005902243175010833	-0.27615169291408753
0.7610809808626331	0.9106878950448751	0.13359334334365178	0.052785584010471606	0.13986510287701678	0.0019446722310197334	-0.27739811560726685
0.7668627817178355	0.9114967409110191	0.13359314507771028	0.05117820393821417	0.13992109028235533	-0.002019019564405918	-0.27861147314903434
0.7726028678944759	0.912300001115892	0.13357017960172093	0.049575550917251306	0.13995223110959132	-0.005988511176571793	-0.27979174063781387
0.7783057120166796	0.9130981571854435	0.13352470130986854	0.04797665695790808	0.1399587890399127	-0.00996655653978141	-0.2809397596394329
0.7839713212400065	0.9138910700491392	0.13345695846611105	0.04638178977704329	0.13994097955520154	-0.01395286358720322	-0.2820554183258124
0.7895997108960195	0.9146786057395845	0.13336720168088617	0.04479121179261906	0.13989902253608705	-0.017947147534093204	-0.28313859952237513
0.7951908924614733	0.9154606336990142	0.13325568396114507	0.04320518352245675	0.13983314222447404	-0.02194912196504009	-0.2841891783384541
0.8007448839040145	0.9162370282153488	0.13312266047115714	0.041623960676934975	0.13974356709011324	-0.02595850569595808	-0.28520702419196103
0.8062617110958303	0.91700766860449	0.13296838831523977	0.04004779374325154	0.13963052963092634	-0.029975023479547752	-0.2861920009889501
0.8117414017615754	0.9177724383468564	0.13279312654251413	0.038476929706786636	0.13949426633803422	-0.03399840125454903	-0.2871439659941306
0.8171839902123615	0.9185312257289809	0.1325971358899934	0.036911610700855066	0.13933501748074603	-0.03802836918608766	-0.2880627706842889
0.8225895195964235	0.9192839241329253	0.13238067851821886	0.03535207334788103	0.13915302685615089	-0.042064663016728135	-0.2889482610752904
0.8279580366928846	0.9200304312837878	0.13214401803835626	0.03379855025140673	0.13894854177929725	-0.046107019861759524	-0.28980027682618287
0.8332895980893587	0.9207706500797821	0.13188741909679375	0.03225126820773321	0.13872181270208933	-0.05015518248578163	-0.29061865223222877
0.8385842598932184	0.9215044871310618	0.1316111477045321	0.030710451186582825	0.13847309347771344	-0.05420889115279611	-0.29140321463866736
0.843842088482051	0.9222318542190553	0.131315470593106	0.029176317214278803	0.13820264077084654	-0.05826789139229557	-0.2921537861436451
0.8490631563708653	0.9229526676839692	0.1310006552386969	0.02764907956715513	0.13791071404553146	-0.062331930542982895	-0.29287018296221395
0.8542475389965944	0.9236668479424213	0.13066696992798282	0.026128947715657904	0.1375975756061151	-0.0664007548616802	-0.29355221505416507
0.8593953185713246	0.9243743199793493	0.1303146834064302	0.02461612620224031	0.1372634902502606	-0.07047411212444872	-0.2941996867438501
0.8645065824568217	0.9250750130802566	0.1299440648429288	0.023110815119507903	0.1369087252106028	-0.07455174998950566	-0.2948123965786359
0.8695814234284579	0.9257688608225635	0.12955538368751462	0.0216132100371031	0.1365335499962742	-0.07863341582458297	-0.2953901374657489
0.8746199406396948	0.9264558011597513	0.12914890946656235	0.020123501720767555	0.13613823617061913	-0.08271885711728365	-0.29593269688509805
0.8796222337528425	0.9271357755736409	0.1287249121493403	0.018641877874744625	0.1357230576851911	-0.08680781631801779	-0.2964398564062279
0.8845884121550726	0.9278087302806473	0.1282836612891125	0.017168520422802837	0.1352882900187087	-0.09090003793454814	-0.29691139282718093
0.8895185853641462	0.9284746148762381	0.12782542672656913	0.015703608356204636	0.13483421083963137	-0.09499526030887943	-0.2973470773683118
0.8944128706218745	0.929133383312955	0.1273504778273657	0.014247315489897395	0.13436109923010095	-0.09909322146576162	-0.29774667660419574
0.8992713899081688	0.9297849934395368	0.12685908362628934	0.01279981135360945	0.13386923579696347	-0.10319365630547957	-0.29810995234789267
0.9040942675414408	0.9304294066250561	0.1263515129833577	0.01136126191557652	0.13335890280084822	-0.10729629418441346	-0.2984366617059931
0.9088816316024628	0.9310665878971135	0.12582803437445575	0.009931829168429782	0.13283038392003607	-0.1114008596966631	-0.29872655746821625
0.9136336117436985	0.9316965055964938	0.12528891606575385	0.008511671792435938	0.13228396439881002	-0.11550707038466704	-0.29897938827269166
0.9183503453316584	0.9323191321357915	0.1247344253465889	0.0071009433280134066	0.13171993024013892	-0.11961464165422181	-0.2991948992344807
0.9230319726288002	0.9329344432988177	0.12416482896815796	0.005699793621379576	0.13113856861477752	-0.12372328229124727	-0.2993728319338264
0.9276786349781972	0.9335424179472827	0.12358039331814259	0.004308369376796113	0.13054016800903223	-0.12783269245895024	-0.29951292471641666
0.9322904775164336	0.9341430383218026	0.12298138404360313	0.002926813352426916	0.12992501780767582	-0.13194256568230367	-0.2996149131797032
0.9368676514373754	0.9347362902743297	0.12236806566895382	0.0015552636879587127	0.12929340786427027	-0.13605259054939256	-0.2996785305403087
0.9414103060483935	0.9353221621777613	0.12174070258959566	0.0001938562909093134	0.128645629487252	-0.14016244324762656	-0.2997035078865727
0.9459185938822398	0.9359006455367064	0.12109955837854436	-0.001157276689221096	0.1279819746928123	-0.14427179173449564	-0.29968957475388824
0.9503926745473554	0.9364717354173777	0.12044489515477258	-0.0024980080106095344	0.12730273550997864	-0.14838029896786814	-0.2996364594768672
0.9548327090022619	0.9370354296484235	0.11977697431734789	-0.0038282136186555023	0.12660820469824383	-0.1524876174171381	-0.2995438895887292
0.9592388583682024	0.9375917286160356	0.11909605671043105	-0.005147772286965515	0.12589867588118925	-0.15659338760194094	-0.2994115923834464
0.9636112847518911	0.9381406353157141	0.11840240249475978	-0.006456565862504593	0.12517444337418615	-0.16069723849357184	-0.2992392954746578
0.9679501540709958	0.9386821556497523	0.11769627066895309	-0.0077544801106847975	0.1244358016425349	-0.16479878986833627	-0.29902672722019635
0.9722556328040449	0.9392162979604995	0.11697791954750163	-0.009041403742524802	0.12368304575651377	-0.168897648989909	-0.29877361738452785
0.9765278874242114	0.9397430729078776	0.11624760685437366	-0.01031722824843556	0.12291647144694284	-0.17299340976360897	-0.29847969780898487
0.9807670892411005	0.9402624940101733	0.11550558887263931	-0.011581849347251432	0.12213637416715528	-0.17708565712901286	-0.2981447026802066
0.9849734089063269	0.9407745769077893	0.11475212134762283	-0.01283516534857529	0.12134304999331365	-0.1811739615877788	-0.2977683694913069
0.9891470215356186	0.9412793399325509	0.113987458557729	-0.014077078684705095	0.12053679459893958	-0.1852578839611333	-0.29735043924075233
0.9932880999162046	0.9417768032258277	0.11321185451519486	-0.015307493893391406	0.11971790447051602	-0.18933696859886257	-0.29689065770215217
0.9973968209485974	0.9422669894633598	0.11242556177286173	-0.016526319542619447	0.11888667559973785	-0.19341074951460585	-0.2963887754627517
1.0014733606201787	0.9427499231944525	0.11162883233747141	-0.01773346674481177	0.11804340439606724	-0.19747874531795415	-0.29584454914016556
1.0055178987465256	0.9432256313511719	0.1108219167363412	-0.018928850571828186	0.1171883866474723	-0.20154046382272936	-0.29525774147841694
1.0095306165239375	0.9436941428971326	0.11000506444559192	-0.020112389336254304	0.11632191791866565	-0.2055953995783319	-0.294628122292825
1.013511694937391	0.9441554885875807	0.10917852419779328	-0.021284004133120607	0.1154442938235026	-0.20964303221143674	-0.29395546944326645
1.0174613169235927	0.9446097011682248	0.10834254352478506	-0.02244361949017637	0.11455580948514697	-0.21368282859395138	-0.2932395692285992
1.0213796664553374	0.9450568152128452	0.1074973689171581	-0.023591163109369834	0.11365675964894971	-0.2177142419470405	-0.29248021724396694
1.0252669312391114	0.9454968673733074	0.10664324520353409	-0.024726566666655327	0.11274743796461707	-0.22173671469564293	-0.29167721854078843
1.0291232971103281	0.9459298956864424	0.10578041673784647	-0.025849764184025008	0.11182813819178562	-0.2257496727884126	-0.29083038945527967
1.0329489548898694	0.9463559402939183	0.10490912585724682	-0.026960694043150324	0.11089915249966376	-0.2297525329328146	-0.2899395568934318
1.0367440937839378	0.9467750426444334	0.10402961431932504	-0.0280592970737318	0.10996077293901259	-0.2337446959074319	-0.2890045604730814
1.0405089075609313	0.9471872461259727	0.10314212185870648	-0.02914551835830102	0.10901328984363558	-0.2377255532350562	-0.28802525178641175
1.0442435892539583	0.9475925954233434	0.10224688736784686	-0.03021930570775567	0.10805699302992919	-0.2416944818700793	-0.2870014963716138
1.0479483349124155	0.9479911368752582	0.1013441479797254	-0.03128061075587684	0.10709217075765604	-0.2456508484408607	-0.2859331734476346
1.0516233434093503	0.9483829183914613	0.10043413904427012	-0.03232938890641722	0.10611910964342991	-0.2495940094048139	-0.2848201765420466
1.0552688133667325	0.9487679890680192	0.0995170948387401	-0.0333655984623677	0.10513809535972685	-0.25352330811887963	-0.2836624150556223
1.0588849460967507	0.9491463994475198	0.09859324780028388	-0.03438920147507642	0.10414941175412523	-0.25743807838553	-0.28245981404045734
1.062471946305514	0.9495182015313528	0.09766282827246994	-0.03540016394243674	0.10315334051716778	-0.26133764568210516	-0.281212314493187
1.066030018834359	0.949883448383156	0.09672606528500673	-0.03639845489068136	0.1021501619568686	-0.265221324108958	-0.2799198750302453
1.0695593714576446	0.9502421943646828	0.09578318577821984	-0.037384047167169816	0.10114015410908142	-0.26908841993746213	-0.2785824715021264
1.0730602144627248	0.9505944950329006	0.09483441463925706	-0.03835691731767296	0.10012359271693291	-0.2729382317186231	-0.2772000976170906
1.0765327612106594	0.9509404071370747	0.09387997447533573	-0.03931704573538364	0.0991007509293606	-0.2767700514974986	-0.27577276516504684
1.0799772259035454	0.9512799883387256	0.09292008615670166	-0.04026441603657645	0.09807189982544114	-0.280583162973327	-0.2743005053726894
1.0833938255855995	0.9516132973565429	0.09195496820541314	-0.041199015608813915	0.09703730770292592	-0.2843768443522174	-0.27278336853302093
1.086782780281929	0.951940393920516	0.09098483667383364	-0.042120835634009104	0.09599723989239956	-0.28815036919368053	-0.2712214242767593
1.0901443122898287	0.9522613386450627	0.0900099052664275	-0.04302987087890392	0.09495195883358046	-0.2919030063381256	-0.2696147622044383
1.0934786480009657	0.9525761931446349	0.08903038472838719	-0.04392612016779403	0.09390172336697442	-0.29563402268238864	-0.2679634912773947
1.096786014684871	0.9528850196704027	0.08804648370105539	-0.04480958549247907	0.09284678959970424	-0.2993426803484154	-0.26626774160531047
1.1000666434607895	0.953187881335737	0.08705840777299668	-0.045680272788876965	0.0917874098383932	-0.3030282407872006	-0.2645276631933169
1.1033207682850295	0.9534848419618227	0.0860663596865485	-0.04653819163305368	0.09072383276269112	-0.30668996445172664	-0.2627434265510775
1.1065486257962165	0.9537759660070944	0.08507053930017011	-0.047383355168272585	0.0896563033388531	-0.3103271114399212	-0.2609152228704886
1.109750455658495	0.9540613185422888	0.08407114339752113	-0.04821578015943103	0.08858506257098286	-0.3139389427115052	-0.25904326387846666
1.11292650086814	0.9543409652206316	0.08306836550054822	-0.049035487030830535	0.08751034725873597	-0.3175247212762248	-0.25712778162713756
1.1160770084872895	0.9546149722835151	0.08206239553893227	-0.04984250000572635	0.08643238960343227	-0.321083713872395	-0.25516902793148055
1.1192022277581768	0.9548834063384102	0.08105342035464543	-0.050636846570032736	0.08535141771141667	-0.3246151896885618	-0.2531672753765948
1.1223024108621227	0.955146334372479	0.08004162337915341	-0.05141855761894557	0.08426765521294946	-0.32811842207113695	-0.2511228167189232
1.1253778152059255	0.9554038238889683	0.07902718378849324	-0.05218766797123523	0.08318132032474977	-0.33159269195705726	-0.24903596310133053
1.1284286995382145	0.9556559425228218	0.07801027767894107	-0.05294421532718939	0.08209262707927847	-0.33503728432713764	-0.246907046318925
1.1314553268550358	0.9559027582322707	0.07699107702627352	-0.05368824093353677	0.08100178418259883	-0.3384514923216373	-0.24473641654878123
1.134457963616159	0.9561443391773359	0.07596974984744789	-0.054419789312325495	0.07990899516290838	-0.34183461717309116	-0.2425244424469304
1.1374368801350567	0.956380753696686	0.07494645997469922	-0.05513890827784658	0.0788144581068041	-0.34518596944650004	-0.24027151038815603
1.1403923503459368	0.9566120702342663	0.07392136704058773	-0.05584564879590017	0.07771836562408456	-0.34850486955570975	-0.23797802410106395
1.143324650433763	0.9568383571811109	0.07289462686962499	-0.05654006457414474	0.07662090524964289	-0.35179064698589324	-0.23564440519971291
1.1462340607898658	0.9570596829781338	0.07186639071797775	-0.05722221244365399	0.0755222586163576	-0.3550426432258821	-0.23327109108760147
1.149120865147196	0.9572761159969543	0.0708368054873921	-0.05789215205785802	0.07442260167263787	-0.3582602115004142	-0.23085853496968864
1.1519853507638989	0.9574877245041169	0.06980601357946108	-0.05854994583934553	0.07332210451804878	-0.3614427176486252	-0.22840720501812792
1.154827807364636	0.9576945765352316	0.06877415320181011	-0.05919565863955699	0.072220931723949	-0.36458953959157675	-0.22591758457655817
1.1576485288739704	0.957896739975543	0.06774135767014655	-0.059829358034505946	0.07111924158479904	-0.3677000698636096	-0.2233901699247824
1.160447811597045	0.958094282381168	0.06670775599792951	-0.0604511138062373	0.07001718674638162	-0.3707737141667085	-0.22082547108942327
1.1632259545933528	0.9582872709643829	0.06567347270284388	-0.061060997927333265	0.06891491400014378	-0.3738098923275619	-0.21822401076623832
1.1659832610985414	0.9584757726484048	0.06463862721424614	-0.06165908476262215	0.06781256365535877	-0.3768080403406428	-0.2155863221539403
1.1687200359003005	0.9586598538437628	0.06360333479482784	-0.06224545038372697	0.0667102705271016	-0.37976760795430603	-0.21291295058121876
1.171436587044124	0.9588395805270038	0.06256770585520192	-0.06282017283285377	0.06560816321363712	-0.3826880609481478	-0.21020445106650046
1.1741332242232332	0.959015018095127	0.061531846520023165	-0.06338333166854063	0.06450636470882153	-0.38556887977045745	-0.20746138905560654
1.1768102612084497	0.9591862314877191	0.06049585765606191	-0.06393500836232492	0.06340499137988893	-0.38840956246884845	-0.20468433710362915
1.1794680128218846	0.9593532849539891	0.05945983599678309	-0.06447528555109963	0.06230415417733665	-0.39120962173917845	-0.20187387707204116
1.1821067959325768	0.9595162420868482	0.05842387373691065	-0.06500424713863123	0.06120395821836217	-0.39396858625453796	-0.19903059830354597
1.1847269288536795	0.9596751657552226	0.05738805874749524	-0.06552197806503049	0.06010450303170876	-0.3966860002524026	-0.1961550974366827
1.1873287326618294	0.9598301181546355	0.056352474036366285	-0.06602856445650954	0.059005882002963674	-0.39936142507592876	-0.19324797611782846
1.18991252894021	0.9599811606428579	0.055317198628448805	-0.06652409307000269	0.057908183328200684	-0.4019944369699087	-0.1903098426535215
1.1924786413987327	0.9601283538115407	0.05428230691649891	-0.06700865150258345	0.05681148934542505	-0.4045846288529565	-0.18734130940483223
1.195027393916054	0.9602717573486521	0.05324786944644613	-0.06748232771154167	0.05571587738851456	-0.40713160839482504	-0.18434299423489195
1.1975591118527036	0.9604114300932739	0.05221395239586452	-0.06794521016194825	0.05462141925652668	-0.4096349993885052	-0.18131551824477185
1.2000741221946716	0.9605474300199593	0.051180617517473576	-0.06839738774146155	0.05352818117769955	-0.4120944418621362	-0.17825950479314315
1.202572751416178	0.9606798141033371	0.050147923029321174	-0.06883894927228877	0.05243622477531064	-0.41450958994632403	-0.1751755813444604
1.205055326346449	0.9608086383517142	0.04911592328652606	-0.0692699835793557	0.05134560674394773	-0.41688011270115377	-0.17206437777742278
1.2075221744748916	0.9609339578074978	0.04808466867841196	-0.0696905794477084	0.0502563787656672	-0.4192056943231118	-0.16892652532371924
1.209973623515154	0.9610558265098923	0.04705420583648397	-0.07010082545144297	0.04916858775520946	-0.42148603360945364	-0.16576265644843347
1.2124100019759116	0.9611742975095342	0.046024577424538395	-0.07050080995480575	0.048082275664302745	-0.42372084433810997	-0.1625734034664537
1.214831635914977	0.9612894227007002	0.04499582354939917	-0.07089062049449847	0.04699748099561721	-0.42590985214514787	-0.1593594022127606
1.2172388530673617	0.9614012530138347	0.04396798005989504	-0.07127034437660915	0.04591423703366467	-0.42805279815173336	-0.1561212860950095
1.2196319795004946	0.9615098382468157	0.04294108000903363	-0.07164006805204802	0.04483257341287917	-0.4301494357292351	-0.15285968997027558
1.222011340521703	0.961615227104575	0.04191515332301969	-0.07199987719414246	0.043752515793697204	-0.43219953115430515	-0.14957524848960754
1.2243772618617494	0.9617174672451574	0.040890226340675295	-0.07234985680005876	0.04267408540365536	-0.43420286439692923	-0.14626859397635386
1.2267300669828638	0.9618166051574518	0.03986632303107821	-0.07269009071583474	0.04159730034458986	-0.4361592265857801	-0.14294035971928484
1.2290700802798662	0.9619126862956278	0.03884346366303608	-0.07302066203903995	0.04052217421820761	-0.4380684224641275	-0.13959117507524185
1.231397622586812	0.9620057548898648	0.037821666824466686	-0.07334165241038676	0.039448718274411286	-0.43993026643315775	-0.1362216714761642
1.233713015881566	0.9620958541394747	0.03680094743042211	-0.07365314261940609	0.0383769393421321	-0.4417445861456961	-0.13283247535921702
1.2360165794293316	0.9621830260568064	0.035781318477780884	-0.07395521200820221	0.0373068416976061	-0.44351121913054453	-0.12942421339908525
1.2383086320938728	0.9622673115598523	0.03476279009659988	-0.07424793873259951	0.036238426091958514	-0.4452300143626716	-0.1259975088592075
1.2405894897958696	0.9623487503797344	0.03374537074716321	-0.07453139938290636	0.03517169103076017	-0.4469008300755706	-0.12255298511485031
1.2428594687264258	0.9624273811811147	0.03272906586218247	-0.07480566934438915	0.034106631373019704	-0.44852353589539634	-0.11909126060712906
1.2451188822794879	0.9625032414548655	0.03171387928558079	-0.07507082236672767	0.03304323986271523	-0.4500980103059417	-0.11561295324915022
1.2473680438604622	0.9625763676185856	0.030699812087638653	-0.07532693085806844	0.0319815059095457	-0.45162414237306875	-0.1121186759489542
1.249607263510224	0.9626467949082922	0.029686864157321264	-0.07557406545045645	0.030921417278589304	-0.4531018291321204	-0.10860904165292885
1.2518368507723772	0.962714557478328	0.028675032987611856	-0.07581229529433002	0.029862958839546223	-0.4545309772946087	-0.10508465877583523
1.2540571130021452	0.9627796883520072	0.027664314514599678	-0.07604168783163084	0.028806113466055147	-0.4559115018389614	-0.10154613371440833
1.256268357169864	0.9628422194802337	0.026654702373520252	-0.07626230894918024	0.027750861278189133	-0.45724332686661473	-0.09799406787793227
1.2584708869231291	0.9629021816623656	0.02564618931497226	-0.07647422264789965	0.026697181142996664	-0.45852638353223146	-0.09442906230730001
1.2606650046060675	0.9629596046130077	0.02463876636508641	-0.07667749122726232	0.025645049815474576	-0.4597606110655479	-0.090851714414452
1.2628510120333287	0.9630145169856229	0.023632422544416855	-0.07687217531995773	0.024594441664487245	-0.46094595689408197	-0.08726261664544915
1.2650292084473198	0.963066946325158	0.02262714588362256	-0.07705833367617868	0.023545329752031018	-0.4620823752333295	-0.08366235978391219
1.2671998912634734	0.9631169190964446	0.021622923162147374	-0.07723602321723967	0.02249768557785809	-0.4631698273024778	-0.08005153175359946
1.2693633568078315	0.9631644607079118	0.020619739645267907	-0.07740529907463727	0.021451478822671316	-0.4642082814524865	-0.07643071639988393
1.2715198990262842	0.9632095954894417	0.019617579760274454	-0.07756621446747752	0.02040667807044102	-0.46519771229946005	-0.07280049566754626
1.2736698116260308	0.9632523467449279	0.018616426180459427	-0.07771882084745846	0.01936324986985625	-0.46613810149589	-0.06916144604234357
1.2758133854707268	0.9632927367046129	0.017616261113727345	-0.07786316768820054	0.01832116009386091	-0.4670294363129838	-0.06551414298702345
1.2779509103408646	0.9633307865692838	0.016617065562922466	-0.07799930260362657	0.017280373184070042	-0.4678717102434552	-0.061859158045970815
1.2800826756163912	0.9633665165260829	0.01561881908183662	-0.07812727136713288	0.016240851912285175	-0.4686649229967291	-0.0581970577280118
1.2822089667055634	0.9633999456955216	0.014621501525110252	-0.07824711768577206	0.015202559217558122	-0.4694090789720802	-0.05452840972926881
1.2843300707397025	0.9634310922320994	0.013625090457721761	-0.07835888352630471	0.014165455523141381	-0.47010418915287333	-0.05085377323739373
1.2864462709040756	0.9634599732403796	0.012629563889896488	-0.0784626087816622	0.013129501597945438	-0.47075026890914096	-0.04717370880962353
1.2885578507418314	0.9634866048470334	0.011634898333634298	-0.07855833149822068	0.012094656547058158	-0.4713473392827874	-0.04348877104980327
1.2906650914789903	0.9635110021690405	0.01064107013627512	-0.07864608773221678	0.011060879212923582	-0.47189542596840206	-0.039799513374070804
1.2927682737749384	0.9635331793429538	0.00964805473246028	-0.07872591162709042	0.0100281274099229	-0.4723945596709579	-0.036106485094739495
1.2948676772801273	0.9635531495236617	0.008655826927165423	-0.07879783538295061	0.008996358231576806	-0.47284477579333206	-0.03241023232345243
1.2969635796569297	0.9635709248816927	0.00766436143404108	-0.07886188922235335	0.007965528622587328	-0.4732461141016491	-0.02871129984543988
1.2990562583902423	0.9635865166259894	0.006673632094407692	-0.07891810144951734	0.006935594578727111	-0.4735986189783364	-0.025010228083529464
1.3011459897823345	0.963599934998925	0.005683612426381569	-0.07896649841125293	0.00590651172962647	-0.47390233906284673	-0.021307555022304008
1.3032330485614707	0.9636111892805889	0.004694275884823954	-0.07900710449290703	0.0048782356203786285	-0.4741573271142721	-0.017603817069327916
1.3053177088555388	0.963620287800796	0.0037055954737908164	-0.07903994214386374	0.0038507213199207198	-0.4743636400630331	-0.013899547497769508
1.307400245054359	0.9636272379448343	0.0027175434100762137	-0.07906503188213601	0.002823923082505098	-0.4745213389351234	-0.010195275077444563
1.3094809287960216	0.9636320461469905	0.0017300926256970258	-0.07908239225647987	0.0017977959199531684	-0.47463048851287953	-0.0064915296071505115
1.311560033076498	0.9636347179081836	0.0007432148905509668	-0.07909203989717604	0.0007722936613268323	-0.4746911575568852	-0.0027888347808749793
1.3136378284654393	0.9636352577903512	-0.00024311731981678758	-0.07909398948453497	-0.0002526290956465873	-0.4747034185147364	0.0009122849000249809
1.3157145856391383	0.963633669426096	-0.0012289319546879526	-0.07908825377411877	-0.0012770181489964749	-0.4746673475904428	0.004611308456757208
1.3177918610568462	0.9636299525599858	-0.0022148674770372445	-0.07907483290605516	-0.002301553666425715	-0.4745829574429495	0.008310006875430164
1.3198703602250168	0.9636241035701802	-0.0032011581645563737	-0.07905371629078167	-0.0033264958285053664	-0.4744502090584887	0.012008633660344088
1.3219503513358926	0.9636161180273294	-0.004187830363809184	-0.07902489185652047	-0.004351888755961196	-0.47426906996097384	0.01570666116568775
1.3240321042054877	0.9636059905751873	-0.005174910784978322	-0.07898834562671785	-0.00537777694334598	-0.47403951161164243	0.019403562304610752
1.3261158883964916	0.9635937149342279	-0.006162425540964807	-0.0789440617432308	-0.006404204249738576	-0.47376150961535357	0.023098807049196868
1.3282019742493116	0.9635792838952637	-0.007150400566033982	-0.07889202245500054	-0.007431214322943676	-0.4734350437133112	0.026791864105821236
1.3302906325023043	0.9635626893187056	-0.008138861365210375	-0.0788322081286594	-0.008458850327981488	-0.4730600979167169	0.030482200087289524
1.3323821356025347	0.9635439221201856	-0.009127833563407016	-0.07876459721157414	-0.009487155506842778	-0.47263666034540813	0.03416928167454426
1.3344767559502593	0.9635229722803975	-0.010117342003145674	-0.07868916628377398	-0.010516172229125695	-0.47216472362662953	0.03785257236413924
1.3365747666926122	0.9634998288364057	-0.011107411049259075	-0.07860589004462831	-0.011545942297145947	-0.4716442848870165	0.04153153373217808
1.3386764429886626	0.9634744798621951	-0.012098065113445577	-0.07851474126248555	-0.012576507479873412	-0.47107534551650265	0.0452056275064664
1.3407820589368231	0.9634469125004916	-0.013089327133436824	-0.07841569091028472	-0.013607907918919946	-0.4704579120955721	0.048874310055851286
1.3428918907296281	0.9634171129225044	-0.01408121998912232	-0.07830870804345916	-0.014640183589247844	-0.4697919957145528	0.0525370377901085
1.3450062156756737	0.963385066332993	-0.015073765967924285	-0.07819375984253138	-0.015673373730658746	-0.46907761232391565	0.05619326531726504
1.3471253121357614	0.9633507569661988	-0.016066986661936303	-0.07807081162437415	-0.01670751672797445	-0.4683147828895469	0.059842445216631145
1.3492494595000968	0.9633141680815323	-0.017060902884480166	-0.0779398268541328	-0.017742650011066043	-0.4675035335526137	0.06348402789389555
1.3513789379630972	0.9632752819632988	-0.018055534492346287	-0.07780076717309692	-0.01877880985624147	-0.46664389588796307	0.06711746110303556
1.3535140293477033	0.9632340799011306	-0.019050900698132797	-0.07765359235909196	-0.019816031697848267	-0.46573590674501547	0.07074219126836893
1.355655016797255	0.963190542189013	-0.020047019851815326	-0.07749826035502855	-0.020854349886860992	-0.4647796085109254	0.07435766286743196
1.3578021840220913	0.9631446481360882	-0.02104390901741581	-0.07733472734078155	-0.021893797235147342	-0.46377504963725763	0.07796331709506206
1.359955817651295	0.9630963760110692	-0.022041584991274347	-0.07716294756997796	-0.022934406062499964	-0.46272228372077073	0.08155859575278446
1.3621162035769738	0.9630457031161305	-0.02304006253223669	-0.07698287366948507	-0.023976206335999707	-0.4616213714228551	0.08514293507209023
1.3642836303831551	0.9629926057065346	-0.024039355878289197	-0.07679445639092228	-0.025019227236161224	-0.4604723790228954	0.08871577141979209
1.3664583879710013	0.9629370590141597	-0.025039478034024527	-0.0765976447337214	-0.026063496398170554	-0.45927537924944684	0.09227653895956885
1.368640767542902	0.9628790372429459	-0.026040440690033806	-0.07639238596938247	-0.02710903981146853	-0.45803045149893984	0.09582466961768885
1.3708310622186473	0.9628185135468106	-0.027042254431411228	-0.07617862560515296	-0.028155882021040867	-0.45673768168309115	0.09935959408152156
1.3730295661851748	0.9627554600466947	-0.028044928273856788	-0.07595630748743208	-0.02920404562593187	-0.4553971629180923	0.10288074042846647
1.3752365744091055	0.9626898478361133	-0.029048469462344045	-0.0757253738651882	-0.030253551050978975	-0.4540089959586334	0.10638753372414048
1.3774523849132614	0.9626216469084632	-0.030052884433288556	-0.0754857651794746	-0.03130441753530569	-0.45257328798129626	0.10987939968528233
1.3796772962413932	0.9625508262258761	-0.031058177586797884	-0.07523742035262225	-0.032356661830497076	-0.451090154366875	0.11335576069178013
1.381911608350313	0.962477353689781	-0.032064351622351446	-0.07498027673193017	-0.03341029853274141	-0.44955971839004366	0.11681603730329226
1.3841556239558068	0.9624011960904387	-0.033071408070502094	-0.07471426996196956	-0.0344653406210771	-0.44798211048675524	0.12025965041476387
1.3864096454333315	0.962322319206099	-0.034079345827900544	-0.07443933438084022	-0.0355217979037301	-0.4463574706221465	0.12368601658694953
1.3886739773524737	0.9622406877159909	-0.0350881622283636	-0.07415540276593839	-0.03657967811996564	-0.44468594677720646	0.12709455210478457
1.3909489267520099	0.9621562651825663	-0.03609785308890665	-0.07386240632428319	-0.03763898696928407	-0.44296769489241333	0.13048467348047157
1.3932348007415143	0.9620690141357381	-0.03710841157353441	-0.07356027503708967	-0.03869972689941323	-0.4412028808702924	0.13385579402342324
1.395531909045317	0.9619788959761808	-0.03811982925479028	-0.07324893737646564	-0.03976189819927169	-0.4393916788755349	0.13720732782387715
1.3978405613195315	0.9618858710761496	-0.03913209486177854	-0.07292832070712991	-0.040825497663710936	-0.43753427362625774	0.14053868601362707
1.400161069482699	0.9617898986877474	-0.0401451952429808	-0.07259835102223398	-0.04189051958309236	-0.43563085878348634	0.14384928041589484
1.402493746423247	0.9616909369923191	-0.04115911473247019	-0.0722589531674417	-0.04295695505620401	-0.4336816381672239	0.14713852190647309
1.4048389057337727	0.9615889431132916	-0.042173834975267034	-0.07191005093774926	-0.04402479178442169	-0.43168682620168264	0.15040582034234595
1.4071968633512757	0.9614838730451865	-0.04318933557616478	-0.07155156688800965	-0.04509401473258201	-0.4296466467079034	0.15365058714272803
1.4095679348334413	0.9613756817739962	-0.044205592863727786	-0.07118342279757134	-0.04616460480598958	-0.4275613354110157	0.1568722318257765
1.4119524373055896	0.961264323194879	-0.04522258067662598	-0.07080553944130513	-0.047236539655553376	-0.4254311384594488	0.16007016506980679
1.4143506887344923	0.9611497501469539	-0.046240269995490704	-0.07041783676066962	-0.04830979326791375	-0.42325631320670143	0.1632437980728256
1.4167630074498945	0.961031914441029	-0.04725862868980167	-0.07002023400866017	-0.049384335675949895	-0.4210371288061073	0.16639254232588951
1.4191897123051307	0.9609107668586843	-0.048277621540490305	-0.0696126497964426	-0.05046013295985385	-0.41877386622254587	0.16951581027094217
1.4216311229782594	0.9607862571436215	-0.0492972103207607	-0.06919500211355019	-0.05153714731012381	-0.4164668180761059	0.1726130161332149
1.4240875600936778	0.960658334001074	-0.050317353800153106	-0.06876720837486242	-0.052615337010082565	-0.4141162886146802	0.17568357651085947
1.4265593419257931	0.960526945280533	-0.05133800634126574	-0.06832918607708174	-0.05369465493022551	-0.41172259698572633	0.17872690678647032
1.429046790238568	0.9603920376800203	-0.052359120285437356	-0.06788085185529681	-0.054775051028249915	-0.4092860717038732	0.18174242891324993
1.4315502241014617	0.9602535570847379	-0.053380643363983155	-0.06742212265534951	-0.05585646959039165	-0.4068070566767684	0.18472956431447918
1.4340699635343852	0.9601114483868234	-0.05440252017668214	-0.06695291517292973	-0.05693885077370548	-0.4042859077146335	0.18768773894474705
1.4366063268158908	0.9599656556497976	-0.05542469107247588	-0.06647314643550614	-0.058022129400355706	-0.40172299521548854	0.1906163806841294
1.439159632947731	0.9598161219864255	-0.05644709313180685	-0.0659827334337341	-0.05910623597795941	-0.3991187016935076	0.19351492285450025
1.4417302002480266	0.9596627896542858	-0.05746965957816329	-0.06548159346991894	-0.060191096057254964	-0.3964734231362056	0.196382803171076
1.4443183446094223	0.9595056001817502	-0.05849231908205174	-0.06496964459738587	-0.061276629474523975	-0.39378757075650894	0.19921946249684935
1.4469243816477784	0.9593444942634407	-0.059514996617410464	-0.06444680530265869	-0.062362751241937825	-0.39106156870960657	0.20202434795306545
1.4495486266876212	0.9591794117797114	-0.060537613445898884	-0.06391299459345244	-0.06344937151497236	-0.38829585395396776	0.20479691351024495
1.4521913912723436	0.9590102920412832	-0.06156008576392476	-0.06336813280760893	-0.06453639413893061	-0.385490879782361	0.207536617008362
1.4548529871659257	0.958837073565815	-0.0625823262779601	-0.06281214090302573	-0.06562371830792689	-0.3826471114354524	0.21024292513031634
1.4575337228487284	0.9586596943299112	-0.06360424286425896	-0.06224494127905151	-0.06671123712681436	-0.3797650296018626	0.21291531048229398
1.4602339059824143	0.9584780916401088	-0.06462573954111055	-0.061666457366104016	-0.06779883863316462	-0.3768451275457714	0.21555325485445864
1.462953841406915	0.9582922022963912	-0.0656467157304602	-0.061076614149018854	-0.06888640500122031	-0.37388791297352353	0.2181562479428208
1.4656938304629739	0.9581019626768478	-0.06666706604930121	-0.0604753384273663	-0.06997381230998498	-0.37089390847998277	0.22072378752448307
1.4684541749121744	0.9579073085008879	-0.0676866818077828	-0.05986255805718027	-0.07106093213262686	-0.3678636469142011	0.22325538386693727
1.4712351707790206	0.9577081752948273	-0.0687054487621888	-0.05923820340615588	-0.07214762913627795	-0.3647976777273494	0.22575055470678276
1.4740371130186578	0.9575044981056625	-0.06972324889928093	-0.05860220642827355	-0.07323376298035358	-0.36169656144834894	0.22820883033144898
1.4768602938299744	0.9572962116575248	-0.07073995985862128	-0.05795450113179561	-0.07431918769961952	-0.3585608710700891	0.23062975269295377
1.4797050007889063	0.957083250533519	-0.07175545432482276	-0.05729502411139434	-0.075403751055582	-0.3553911936441737	0.23301287454654612
1.4825715189402122	0.9568655490677531	-0.07276960085228625	-0.05662371417197732	-0.0764872954192947	-0.3521881274463414	0.23535776197954986
1.4854601306809345	0.9566430413958703	-0.0737822638819924	-0.05594051244433567	-0.07756965779469571	-0.34895228154366836	0.23766399491905313
1.4883711143060445	0.9564156616123687	-0.07479330330018687	-0.05524536282042108	-0.0786506693542495	-0.34568427683860076	0.23993116659090938
1.4913047449731343	0.9561833437452721	-0.07580257485608458	-0.05453821181920215	-0.07973015589479043	-0.34238474438011823	0.2421588849264212
1.4942612949463256	0.9559460217835616	-0.07680993031842262	-0.0538190086119907	-0.08080793801712204	-0.3390543244466119	0.2443467732917507
1.4972410320790546	0.9557036298480007	-0.07781521703778745	-0.05308770547526603	-0.08188383067215146	-0.3356936675902071	0.246494469897522
1.5002442202211523	0.9554561022128556	-0.07881827818087768	-0.05234425778093923	-0.08295764342796695	-0.3323034334957305	0.24860162867374452
1.5032711203566544	0.9552033732642795	-0.07981895319886535	-0.0515886237940847	-0.08402918099044843	-0.32888428898760136	0.25066792054623965
1.5063219900620552	0.9549453775950014	-0.08081707772739492	-0.05082076487715774	-0.08509824311814307	-0.3254369079130214	0.25269303344103056
1.509397084100435	0.9546820500053016	-0.08181248386469606	-0.05004064540796588	-0.0861646249443805	-0.32196196972952795	0.2546766730283798
1.5124966518953191	0.9544133257730224	-0.08280499944470734	-0.04924823348768484	-0.08722811622506098	-0.31846016160680585	0.2566185614299716
1.5156209412627089	0.954139140387782	-0.08379444933535146	-0.04844350005644426	-0.08828850275841137	-0.31493217344712704	0.25851843990835693
1.5187701941860188	0.953859429972956	-0.08478065418116854	-0.04762642003419748	-0.08934556506889621	-0.3113787018878252	0.26037606647794725
1.5219446511179766	0.9535741309642032	-0.08576343186126559	-0.0467969712693412	-0.09039908000312945	-0.3078004446697416	0.26219121872992807
1.5251445491565034	0.953283180321525	-0.08674259699218108	-0.045955135053400924	-0.09144882023292461	-0.3041981019269973	0.26396369280685783
1.5283701219472912	0.9529865155936851	-0.0877179609891293	-0.04510089619343474	-0.09249455435868884	-0.300572375527379	0.26569330344051323
1.531621598431504	0.9526840750917525	-0.0886893317866879	-0.044234243390656666	-0.09353604664970071	-0.29692396971107454	0.26737988336627094
1.5348992061483622	0.9523757976401265	-0.08965651492291195	-0.04335516840247649	-0.0945730582482181	-0.29325358662350415	0.26902328506730167
1.5382031697960625	0.9520616227607718	-0.09061931317766715	-0.042463666451725564	-0.09560534682530746	-0.289561927196702	0.2706233798783063
1.5415337102419304	0.9517414908234549	-0.09157752637062386	-0.041559736524957945	-0.0966326664095079	-0.2858496915255444	0.2721800574042578
1.5448910454860676	0.9514153430116977	-0.0925309517320823	-0.04064338114213234	-0.09765476783132386	-0.282117577073374	0.2736932258625111
1.5482753916802476	0.9510831212777059	-0.09347938426721918	-0.03971460609908711	-0.09867139916205282	-0.27836627685056525	0.27516281231246337
1.5516869615122375	0.9507447685540903	-0.09442261637318838	-0.03877342092720375	-0.09968230535300428	-0.2745964805414005	0.2765887616696167
1.5551259664526915	0.9504002285868323	-0.09536043853794131	-0.03781983829076381	-0.10068722903542081	-0.27080887137300774	0.277971037363902
1.5585926140688626	0.9500494462566641	-0.0962926386699142	-0.036853874741165894	-0.10168590985410986	-0.2670041284635613	0.27930961988434944
1.5620871103445388	0.9496923674028399	-0.09721900280555434	-0.03587555008584171	-0.10267808527868418	-0.26318292366981205	0.28060450736310205
1.565609657879297	0.9493289390604952	-0.09813931469405932	-0.034884887898139136	-0.10366349021262719	-0.2593459229975316	0.28185571448107805
1.5691604598135154	0.948959109109771	-0.0990533568853253	-0.03388191441807755	-0.10464185821277194	-0.2554937817955937	0.2830632734161034
1.572739715219109	0.9485828268035313	-0.09996090957844334	-0.03286665984887563	-0.10561292031133256	-0.2516271492863966	0.2842272317022344
1.5763476207896279	0.9482000426509068	-0.10086175113634832	-0.03183915788714803	-0.10657640562295848	-0.247746666240624	0.28534765238886833
1.579984374104206	0.9478107081219125	-0.10175565894391488	-0.0307994447886848	-0.10753204231819959	-0.2438529610482999	0.2864246144826483
1.583650168737576	0.9474147762182129	-0.10264240823181067	-0.02974756075641853	-0.10847955642156397	-0.23994665458972705	0.28745821085285744
1.5873451974051667	0.9470122011928089	-0.10352177290998718	-0.028683549040488098	-0.10941867275923539	-0.2360283564917269	0.28844854863487
1.5910696508481683	0.9466029387221812	-0.10439352533733343	-0.027607456250950207	-0.11034911476905439	-0.23209866599756418	0.28939574830150816
1.594823719764182	0.9461869457460216	-0.10525743681108903	-0.026519331792243965	-0.1112706050789051	-0.22815816964683588	0.29029994352886773
1.5986075907052217	0.9457641809732993	-0.10611327665666162	-0.025419229043378087	-0.11218286459164543	-0.2242074453351507	0.2911612795662097
1.6024214528540344	0.9453346041807612	-0.10696081380930976	-0.024307203382591125	-0.11308561422725716	-0.22024705500378125	0.29197991418629554
1.606265489465021	0.9448981772228261	-0.10779981491683349	-0.023183314668040755	-0.11397857295593736	-0.21627755338665428	0.292756015107979
1.6101398858770126	0.9444548631841265	-0.10863004616297398	-0.022047624894984776	-0.11486145979556009	-0.21229947952583095	0.29348976110287206
1.6140448266815	0.9440046267446552	-0.10945127263948928	-0.020900199007115556	-0.11573399319573081	-0.20831335963965397	0.2941813406450111
1.6179804931737032	0.9435474345272664	-0.11026325784231925	-0.019741105637854365	-0.11659589055630254	-0.20431970963762297	0.2948309508206537
1.6219470659085156	0.9430832548588859	-0.11106576425040282	-0.01857041635337199	-0.11744686889606416	-0.20031903243967245	0.2954387971734912
1.6259447249484515	0.9426120577916556	-0.11185855338914287	-0.017388205569208993	-0.11828664497164093	-0.19631181772575462	0.29600509305673045
1.6299736509560687	0.9421338150224721	-0.11264138604928094	-0.016194550216495546	-0.11911493555953256	-0.19229854088661216	0.29653005908048174
1.6340340212703888	0.9416485004090008	-0.11341402153406946	-0.014989530895846107	-0.11993145670935049	-0.18827966699462673	0.29701392192547393
1.638126012874868	0.9411560896730138	-0.11417621827003588	-0.013773230993512135	-0.12073592444043091	-0.1842556478980408	0.2974569141335694
1.6422498011026823	0.9406565606073789	-0.1149277335771916	-0.012545737059487092	-0.12152805454744985	-0.18022692360626663	0.29785927331801504
1.646405561940355	0.9401498928492504	-0.11566832410387487	-0.01130713811664602	-0.1223075631061931	-0.17619392017092192	0.29822124176151704
1.6505934681791812	0.9396360683998363	-0.11639774514612213	-0.010057526802741608	-0.12307416580293895	-0.17215705359226768	0.2985430654415354
1.6548136944158847	0.9391150710662162	-0.11711575154747335	-0.008796997876591463	-0.1238275789265	-0.1681167251557623	0.2988249938498487
1.6590664106023638	0.9385868873070317	-0.11782209659839488	-0.007525650141398686	-0.1245675182564309	-0.16407332783829104	0.2990672789292822
1.6633517885498443	0.938051505483834	-0.11851653316493789	-0.006243584501895841	-0.12529370029109016	-0.16002724029268872	0.2992701749532985
1.6676699971587383	0.9375089165045858	-0.11919881290080175	-0.004950905390083248	-0.12600584146356528	-0.1559788316438291	0.29943393766966997
1.6720212051409815	0.9369591135384768	-0.11986868671344733	-0.0036477199530561078	-0.1267036586708214	-0.15192845916502082	0.2995588239097918
1.6764055778343985	0.9364020924718169	-0.12052590429042892	-0.0023341390099249956	-0.12738686882024772	-0.14787647152214423	0.2996450909718588
1.6808232827092626	0.9358378512638377	-0.12117021495341736	-0.0010102754064941473	-0.12805518975721145	-0.1438232039616812	0.2996929962456985
1.685274481202155	0.9352663910401903	-0.12180136646748889	0.00032375353259657554	-0.12870833906615115	-0.1397689861438808	0.2997027965926991
1.6897593348378757	0.9346877153703121	-0.12241910598843626	0.0016678278316501983	-0.12934603509265982	-0.13571413679335959	0.299674748012068
1.694278006747315	0.934101830119141	-0.12302318025539748	0.0030218253112491186	-0.12996799717445048	-0.13165896272654423	0.2996091050951893
1.6988306566112323	0.9335087441519401	-0.12361333490815392	0.004385620063552767	-0.130573944970103	-0.12760376378758467	0.29950612060214615
1.7034174387352845	0.932908469646896	-0.12418931431490829	0.005759081866257962	-0.1311635983204571	-0.12354883483626194	0.29936604519216536
1.7080385079706852	0.9323010213801246	-0.12475086238508847	0.007142077945748667	-0.1317366781169878	-0.11949446081342366	0.2991891269233044
1.7126940127024188	0.9316864177006071	-0.12529772174596526	0.00853447086701421	-0.13229290549253855	-0.1154409232719359	0.29897561113383764
1.7173841048304364	0.931064679270878	-0.12582963498348712	0.00993612150787944	-0.13283200311718193	-0.1113884920114479	0.29872573968645033
1.722108927775017	0.93043583070548	-0.12634634328255892	0.011346885459005725	-0.13335369384554768	-0.10733743589016453	0.29843975119615584
1.7268686239650588	0.9297998996387814	-0.1268475873722819	0.012766615251202283	-0.1338577017087602	-0.10328801665652063	0.2981178804063543
1.7316633321731643	0.9291569171327998	-0.1273331072827151	0.014195159545835851	-0.13434375169641435	-0.09924049162445826	0.29776035804882317
1.7364931915373532	0.928506917190855	-0.12780264280411827	0.015632364318252472	-0.13481157024322676	-0.0951951106718212	0.2973674102628983
1.7413583310939424	0.9278499382191786	-0.1282559325292218	0.017078069728319354	-0.13526088430131317	-0.09115212539687848	0.29693925919069925
1.746258884734792	0.9271860210658094	-0.1286927153655163	0.01853211455539937	-0.13569142287167285	-0.08711177699086443	0.29647612151307245
1.751194974873932	0.9265152112784226	-0.12911272908693605	0.01999433133040861	-0.13610291559376805	-0.0830743101949382	0.29597820967381494
1.7561667259367961	0.9258375573313008	-0.12951571163999026	0.021464550326316965	-0.13649509406080373	-0.07903996252058665	0.2954457304522
1.7611742539397601	0.9251531120911957	-0.12990140033143482	0.022942596456082088	-0.13686769104660823	-0.0750089731698321	0.29487888582256017
1.7662176724050838	0.9244619320641763	-0.1302695324292351	0.02442829101211484	-0.13722044111842485	-0.07098157856295807	0.2942778722121109
1.7712970905896734	0.9237640776852732	-0.13061984510758393	0.025921451128377376	-0.1375530806049881	-0.06695801416244462	0.2936428805402533
1.7764126115897918	0.9230596136276064	-0.13095207542873027	0.027421889212382023	-0.13786534760487656	-0.06293851632844719	0.29297409634957816
1.781564336541208	0.922348608271179	-0.13126596073150512	0.028929414166752012	-0.13815698237698798	-0.058923319373080436	0.2922716991637746
1.786752360512024	0.9216311343126454	-0.1315612384644137	0.030443830171366607	-0.13842772720439195	-0.0549126591723369	0.29153586291784483
1.7919767727648175	0.9209072687743977	-0.1318376463420429	0.03196493675382992	-0.1386773265665401	-0.05090677328689891	0.29076675588045825
1.7972376599349493	0.9201770926059665	-0.13209492263390996	0.03349252970525252	-0.13890552742465084	-0.04690589888571516	0.28996454012474626
1.8025351013545121	0.919440691371879	-0.13233280604210257	0.03502639971005415	-0.13911207913454554	-0.04291027668899733	0.2891293721693108
1.8078691711754882	0.9186981549963275	-0.13255103595782652	0.036566332959395285	-0.13929673370323806	-0.03892014967132933	0.28826140265105615
1.813239938337139	0.9179495778035544	-0.1327493525938891	0.03811211113530912	-0.13945924592932463	-0.03493576343656446	0.2873607763095447
1.81864746869796	0.9171950582538723	-0.1329274971872002	0.0396635120156479	-0.1395993735958598	-0.030957365004804272	0.2864276316042545
1.8240918187375639	0.9164346998537114	-0.1330852119252511	0.04122030766090181	-0.13971687744442157	-0.026985207801013142	0.28546210179683845
1.8295730405725927	0.9156686104857887	-0.13322224028542246	0.0427822658568559	-0.13981152148374898	-0.02301954825984051	0.2844643141367893
1.8350911806139798	0.9148969026227447	-0.13333832713589927	0.044349149726773215	-0.13988307309967984	-0.01906064715476788	0.2834343901162885
1.84064628250347	0.9141196929401786	-0.13343321893555876	0.045920718560878315	-0.13993130322802508	-0.015108767844244737	0.28237244494543323
1.8462383792710488	0.913337103435134	-0.133506663746395	0.047496725595737324	-0.13995598642787738	-0.011164182191643461	0.2812785890921706
1.8518674999932636	0.9125492605133965	-0.13355841153873815	0.049076919908819946	-0.1399569011271122	-0.007227166100892739	0.28015292710834816
1.8575336700332132	0.911756294971263	-0.1335882143202003	0.05066104647968118	-0.13993382973762744	-0.0032979997193340604	0.27899555761510375
1.863236918823911	0.9109583409198878	-0.13359582625692146	0.05224884834545627	-0.13988655868673058	0.0006230375197855131	0.27780657170610173
1.8689772563184608	0.9101555390915875	-0.1335810037569192	0.05384006003341693	-0.13981487871029719	0.004535650320461408	0.2765860578972732
1.874757703784543	0.9093476133845532	-0.13354348032849475	0.055435242131355936	-0.13971852846952923	0.008441566684984626	0.27533343964060764
1.8805798636177755	0.9085344911366433	-0.13348296261949638	0.05703454783464291	-0.13959723350613304	0.012341494670805097	0.27404840194318375
1.8864437802560643	0.9077163222446158	-0.13339916056886691	0.05863769336219522	-0.13945073992678494	0.016235071966732077	0.27273095255002106
1.8923495000153803	0.9068932609886013	-0.13329178648342008	0.06024439123841219	-0.13927879822522288	0.020121933140146514	0.27138109342223443
1.8982970505101608	0.9060654689183615	-0.13316055558532736	0.06185434468400503	-0.13908116403796947	0.024001695733506488	0.2699988254912674
1.904286449140679	0.9052331136752624	-0.13300518623175375	0.06346724998625863	-0.13885759826302116	0.027873965790398754	0.2685841469757061
1.9103177050433608	0.9043963687244478	-0.13282540014708838	0.06508279705723394	-0.13860786725206428	0.03173833891864054	0.2671370530916319
1.916390812566022	0.9035554142571878	-0.13262092291451227	0.06670066772708201	-0.1383317433567317	0.035594395932994856	0.2656575378093871
1.9225057548272162	0.9027104366847154	-0.13239148422343558	0.06832053676327125	-0.1380290051125815	0.03944170504430059	0.2641455932510971
1.928662501229885	0.9018616289641116	-0.13213681829866925	0.0699420712755578	-0.13769943767050152	0.04327982017895693	0.2626012105457593
1.9348610053758462	0.9010091908576437	-0.13185666437023055	0.07156493025382415	-0.13734283326203847	0.04710827963693217	0.26102438064355665
1.9411012157427634	0.9001533274320669	-0.13155076654289025	0.07318876744288237	-0.13695899090138172	0.05092661260120559	0.2594150918682719
1.947383063412517	0.8992942507095751	-0.13121887467927917	0.07481322820375468	-0.1365477173784798	0.0547343314426009	0.2577733332934146
1.9537064622693359	0.8984321795852142	-0.13086074483564422	0.0764379496938398	-0.13610882765099877	0.05853093190771157	0.2560990950597596
1.9600713165114731	0.8975673387436738	-0.13047613923814175	0.07806256291378924	-0.13564214467659158	0.06231589763767473	0.2543923667221531
1.9664775147961213	0.8966999593956688	-0.13006482697302604	0.07968669130711305	-0.13514750012346566	0.06608869660526401	0.25265313910475856
1.9729249278256682	0.89583027952653	-0.1296265845702375	0.08130995029014614	-0.13462473492833524	0.06984877976238121	0.2508814053320087
1.9794134150725895	0.8949585429028818	-0.12916119596903522	0.08293194909211775	-0.13407369911154074	0.07359558503431288	0.2490771593591022
1.9859428163295252	0.8940850001186521	-0.12866845350599712	0.08455228877835104	-0.13349425280811747	0.07732853246404445	0.24724039867304365
1.9925129561101478	0.8932099078955547	-0.12814815805065952	0.0861705635273844	-0.13288626627339817	0.08104702689880315	0.24537112348952037
1.9991236396201397	0.892333529504541	-0.12760011975627933	0.08778635981566031	-0.13224962060983395	0.08475045584254133	0.24346933831154746
2.005774656696595	0.8914561341137816	-0.12702415819409513	0.08939925758183238	-0.1315842077659842	0.08843819185990248	0.24153505124270744
2.0124657793142218	0.8905779969844407	-0.12642010299107292	0.09100882981370834	-0.13088993111954184	0.0921095913510129	0.2395682751350601
2.0191967568348304	0.8896993999403887	-0.12578779473666807	0.09261464163751791	-0.1301667063552701	0.09576399221318052	0.2375690294653766
2.0259673181268356	0.8888206309172924	-0.12512708530750855	0.09421625109312477	-0.12941446166295792	0.09940071535848166	0.23553734023352535
2.0327771731405493	0.8879419835794593	-0.12443783819747221	0.0958132097682642	-0.12863313794229642	0.10301906589253355	0.23347323999358294
2.0396260116355553	0.887063757297102	-0.12371992911270106	0.09740506276545047	-0.127822689305885	0.1066183327733151	0.2313767687386857
2.046513493300815	0.8861862581996015	-0.12297324753762745	0.09899134672271831	-0.12698308466405786	0.11019778409061208	0.2292479774878643
2.053439259371411	0.8853097974551465	-0.12219769606077847	0.10057159285558093	-0.1261143067733469	0.11375667370131759	0.22708692531329952
2.0604029257009255	0.8844346919196516	-0.12139319161954813	0.10214532569198026	-0.12521635344914864	0.1172942381188577	0.22489368203348975
2.06740407738444	0.8835612645442025	-0.12055966669706758	0.10371206225584675	-0.12428923870307913	0.12080969444883703	0.22266833053652482
2.074442273793793	0.8826898434543251	-0.11969706932776585	0.10527131363270047	-0.12333299254346847	0.12430224368188023	0.22041096584338743
2.081517047428832	0.8818207618002457	-0.11880536377577659	0.1068225851340726	-0.12234766152689354	0.12777107082696398	0.21812169609475268
2.088627897757205	0.8809543581951867	-0.11788453188298655	0.10836537541089013	-0.12133331003979124	0.13121534270623927	0.21580064520062364
2.0957742945085194	0.8800909759644823	-0.11693457325753245	0.10989917768681123	-0.1202900202894601	0.13463421049986432	0.21344795246686638
2.1029556725512664	0.8792309634035564	-0.11595550654060915	0.11142347918571054	-0.11921789347910602	0.13802680825867	0.21106377496941187
2.110171437206086	0.8783746727552197	-0.11494736928482663	0.1129377628271319	-0.11811704945333068	0.14139225647560136	0.20864828650142556
2.117420955814121	0.8775224608149079	-0.11391021969592631	0.11444150602798688	-0.11698762838069174	0.1447296592184925	0.20620168108461379
2.124703559290803	0.8766746883072964	-0.11284413704512664	0.1159341816796751	-0.11582979097190761	0.14803810611551357	0.20372417320080152
2.1320185416582538	0.8758317194890521	-0.11174922233334027	0.117415258714585	-0.1146437189726132	0.15131667342711735	0.2012159986842622
2.139365164533071	0.8749939211705309	-0.11062559817444395	0.11888420368272186	-0.11342961481120832	0.15456442735393416	0.19867741389162685
2.1467426458732715	0.8741616635215685	-0.10947341104981084	0.12034047919060356	-0.11218770381009523	0.15778042040935286	0.19610870028966843
2.1541501651556145	0.8733353189562383	-0.10829283110813845	0.12178354571098923	-0.11091823373410076	0.16096369526274987	0.19351016342098173
2.1615868674248917	0.8725152611645783	-0.1070840520206819	0.12321286311616081	-0.10962147441119177	0.1641132879625084	0.19088213217107203
2.169051855319694	0.8717018654644154	-0.10584729274065607	0.12462788990116977	-0.10829771940037515	0.1672282260726425	0.1882249622499573
2.1765441977768005	0.8708955072929597	-0.10458279653936235	0.12602808564543078	-0.10694728473841673	0.17030753395593187	0.18553903377553532
2.1840629233107096	0.8700965623843657	-0.10329083252152002	0.12741291053059606	-0.10557051034910941	0.17335023157962606	0.18282475429000858
2.19160702859789	0.8693054052863387	-0.10197169453026823	0.12878182773876562	-0.10416775866846943	0.17635533966688574	0.18008255627136166
2.1991754738686833	0.8685224092937338	-0.10062570222750233	0.13013430338456122	-0.10273941560061071	0.17932187943408465	0.1773128993352189
2.206767188348644	0.8677479453162878	-0.09925320038975538	0.13146980828962956	-0.10128588958128433	0.18224887638655463	0.17451626876335413
2.214381071452517	0.8669823812098254	-0.09785455885840286	0.1327878189480559	-0.09980761135130335	0.185135362346324	0.17169317550404678
2.2220159953016245	0.8662260809823279	-0.09643017218511739	0.13408781870405445	-0.09830503341914498	0.18798037795725717	0.16884415563032534
2.229670813499573	0.8654794034128775	-0.09498045800520696	0.13536929993278918	-0.09677862819941756	0.190782977395163	0.16596976737448155
2.2373443589835453	0.8647427017897749	-0.0935058573449635	0.13663176429304466	-0.09522888821055027	0.19354222886958572	0.16307059214944114
2.2450354477289665	0.8640163230812918	-0.09200683378530246	0.1378747239567958	-0.09365632507909069	0.19625721728045714	0.16014723333817277
2.2527428832921883	0.8633006070658401	-0.09048387236756296	0.13909770290675755	-0.09206146829270981	0.19892704703670194	0.1572003146797886
2.260465466531049	0.8625958850409756	-0.08893747735455669	0.14030023895114635	-0.09044486277821544	0.20155084645288102	0.15423047656676508
2.268201999449739	0.8619024791549589	-0.0873681710140556	0.14148188467250505	-0.08880706757767644	0.20412776983117198	0.15123837446355054
2.2759512816189686	0.8612207024324716	-0.08577649385856508	0.14264220719976636	-0.08714865606046142	0.20665699699579723	0.14822468014431409
2.283712126410059	0.8605508570811883	-0.0841630007779064	0.14378079091380672	-0.08547021187074486	0.20913773924060705	0.1451900751818025
2.2914833597736703	0.8598932344356764	-0.0825282606091431	0.1448972373665693	-0.08377232848720503	0.21156923921490503	0.14213525108684483
2.2992638227141757	0.8592481146000943	-0.08087285492699652	0.1459911657234732	-0.0820556079843772	0.21395077196907478	0.13906090797908774
2.3070523836701766	0.8586157653352676	-0.0791973746507622	0.14706221449385376	-0.08032065755120894	0.2162816488192158	0.13596774926410107
2.314847936512703	0.8579964422208881	-0.0775024196216456	0.14811004110570306	-0.07856808911408021	0.21856121653234983	0.13285648190126875
2.322649409570245	0.8573903879676343	-0.07578859577910177	0.14913432293135664	-0.07679851648942156	0.2207888596848495	0.12972781225099497
2.33045576489382	0.8567978325752749	-0.07405651440191294	0.15013475689103872	-0.07501255469099818	0.22296399993977095	0.1265824457509539
2.3382660036033847	0.8562189930565336	-0.07230679000443839	0.1511110598025819	-0.07321081786148849	0.22508609696040596	0.12342108412821133
2.34607916978225	0.8556540733410813	-0.0705400385115855	0.15206296843693887	-0.07139391750902363	0.2271546486946328	0.12024442314125268
2.3538943530301792	0.8551032643343849	-0.06875687571481155	0.15299023932369463	-0.06956246104707621	0.22916919112573508	0.11705315083021783
2.361710689848262	0.8545667441027829	-0.0669579159931757	0.1538926483558452	-0.06771705061761715	0.2311292975959052	0.11384794622500427
2.3695273638956635	0.8540446781668418	-0.06514377130977987	0.15476999022460047	-0.06585828220486516	0.2330345777681211	0.11062947851201681
2.3773436107579284	0.853537219526833	-0.06331504917626277	0.15562207831583885	-0.06398674369937023	0.23488467759643442	0.10739840433924346
2.3851587148307414	0.853044509248798	-0.0614723524639353	0.1564487436754388	-0.06210301486103191	0.2366792772785151	0.10415536836559776
2.3929720122795093	0.8525666766663059	-0.0596162778356967	0.15724983463142186	-0.06020766587314784	0.23841809063769967	0.10090100131938472
2.4007828919118652	0.8521038397531425	-0.0577474146843673	0.15802521613869788	-0.05830125642018507	0.24010086390413074	0.09763591891990615
2.408590789112312	0.8516561059121276	-0.055866345778107965	0.1587747684367887	-0.05638433650753236	0.24172737300547967	0.09436072372575761
2.4163951930734338	0.8512235719837422	-0.05397364476801171	0.15949838702368838	-0.054457444080781445	0.24329742371322446	0.09107600144928543
2.4241956406140086	0.8508063250553998	-0.052069876949318396	0.16019598129674964	-0.052521105963586376	0.24481084889409488	0.08778232290391196
2.4319917162805265	0.8504044428930209	-0.05015559857163462	0.16086747383414315	-0.05057583731305792	0.2462675071488347	0.08448024335888932
2.439783049536695	0.8500179945258519	-0.048231356907175005	0.16151279942688068	-0.048622141844036	0.247667280905877	0.08117030315415166
2.4475693156591203	0.8496470406348798	-0.04629768945699501	0.1621319044450694	-0.046660511174601134	0.24901007523533303	0.07785302677746654
2.45535023432	0.849291634063641	-0.044355123765471564	0.16272474600476808	-0.04469142478746682	0.2502958162249234	0.07452892294741457
2.463125563950657	0.848951820500198	-0.04240417834379472	0.1632912908542755	-0.04271535111051493	0.25152444874147584	0.07119848653954658
2.4708951000774912	0.8486276389370888	-0.0404453626656854	0.1638315146352022	-0.04073274765001231	0.25269593499880905	0.06786219886452788
2.4786586805885538	0.848319121848481	-0.03847917544701081	0.16434540161761207	-0.03874405938459259	0.2538102541465269	0.06452052499091453
2.4864161736662456	0.8480262960721691	-0.03650610734044258	0.16483294326329162	-0.036749721623064814	0.2548673993102663	0.06117391854489898
2.494167483710672	0.8477491829262535	-0.034526639134584425	0.165294138066389	-0.03475015830757335	0.2558673773943407	0.057822818814975696
2.501912541133187	0.8474877989283577	-0.03254124408696573	0.16572899039208816	-0.03274578449166538	0.25681020670393634	0.05446765483811732
2.5096513107989917	0.84724215582167	-0.030550385535748608	0.16613751047004555	-0.03073700404381287	0.25769591706319755	0.05110884145594401
2.5173837782603488	0.84701226134281	-0.028554520232728635	0.1665197131540437	-0.02872421312332106	0.25852454725021523	0.04774678501335808
2.5251099573620284	0.8467981192543433	-0.02655409622722586	0.16687561790507421	-0.026707798150956828	0.25929614507654153	0.04438187982191894
2.5328298837852197	0.8465997298174806	-0.02454955439068022	0.1672052480419515	-0.02468813744972639	0.260010765870563	0.04101451074435421
2.54054361424057	0.846417090059312	-0.02254132851788402	0.16750863033306207	-0.02266560144490322	0.26066847169247725	0.03764505335176978
2.548251222690006	0.8462501940918781	-0.020529846225634505	0.16778579450108544	-0.020640553663397645	0.2612693303526417	0.034273875398269364
2.5559528013223747	0.8460990332968141	-0.018515528636668617	0.16803677294984257	-0.018613350505994976	0.2618134149036037	0.030901336238101595
2.563648454338373	0.8459635966407806	-0.016498791961238733	0.168261600272545	-0.01658434292644472	0.2623008026504608	0.027527789405636348
2.571338307108727	0.8458438706909083	-0.01448004507092757	0.16846031325648167	-0.0145538740747396	0.2627315752297606	0.024153578474143584
2.579022488219889	0.8457398400805453	-0.012459694195305591	0.1686329501384478	-0.012522284103341524	0.26310581705659564	0.020779044815178626
2.5867011456975177	0.8456514873966752	-0.010438138667320148	0.16877955081822923	-0.010489905966323269	0.26342361584117474	0.017404520379841554
2.5943744279069416	0.8455787935627169	-0.008415775959932488	0.1689001562478856	-0.008457070560263753	0.26368506131138775	0.014030335995607315
2.6020424922579988	0.845521737808514	-0.006392999425246676	0.16899480850397336	-0.0064241045244039854	0.2638902454086748	0.010656817464432974
2.609705504182134	0.8454802977878382	-0.004370198594539481	0.16906355061274142	-0.0043913306148240395	0.26403926194133537	0.007284285935899377
2.6173636318873816	0.845454449691947	-0.0023477606016058367	0.16910642637964815	-0.002359069205446293	0.26413220624027056	0.00391306014682306
2.6250170477457693	0.8454441682955322	-0.000326069861892298	0.1691234803287552	-0.00032763803454274876	0.2641691750460844	0.0005434557483062039
2.626251367622437	0.845443966090385	-4.4086370838691824e-14	0.16912381572795537	2.0360069966779415e-14	0.2641699021096271	-7.091788094271134e-14
