# Supplementary material for: Multi-orbit lunar GNSS constellation design with distant retrograde orbit and Halo orbit combination
Source: Sci Rep. 2023 Jun 22;13:10158. doi: 10.1038/s41598-023-37348-x (PMC10287729; doi:10.1038/s41598-023-37348-x)
Supplement: Supplementary file 1 — Supplementary Information. [file 41598_2023_37348_MOESM1_ESM.zip › supplement materials of the manuscript/Figure 5/L1 North Family Halo orbit/12.000.csv]

Time (TU)	X (LU)	Y (LU)	Z (LU)	VX (LU/TU)	VY (LU/TU)	VZ (LU/TU)
0	0.8399242057673167	0	0.15730770619984952	-4.556687354082431e-15	0.2612153561334034	1.375435952792765e-14
0.0037751052385472036	0.8399259655726065	0.0009861069891996057	0.15730465131063268	0.0009323175384818081	0.26120862510009785	-0.0016184350496878778
0.011455604961059452	0.8399404100054871	0.002992143255221605	0.15727957655952576	0.0028289479300031197	0.2611533763110483	-0.004910953304700428
0.01914042181259451	0.8399694400349098	0.004998668173071458	0.15722918035770808	0.004726094626744981	0.2610423352597562	-0.008204690913613347
0.02682976122920552	0.8400130759476694	0.007005305313538454	0.15715342416553124	0.006623438167556551	0.2608754172161921	-0.011499311099986394
0.034523784142459164	0.8400713363619955	0.009011665157052326	0.1570522706533407	0.008520646664032858	0.26065254019558043	-0.01479445676719532
0.04222265532332385	0.8401442382915237	0.011017357682767556	0.15692568357524297	0.010417387634900646	0.26037362466215186	-0.018089771269295903
0.0499265290497781	0.8402317969863373	0.013021988599634068	0.15677362802782394	0.012313324373032708	0.26003859407468777	-0.021384892325515478
0.05763555625366555	0.8403340259148144	0.015025161184893152	0.15659607046234802	0.01420811761385952	0.259647374882405	-0.024679455139829047
0.06534987799014479	0.840450936605266	0.017026474567001106	0.1563929789384387	0.01610142384031333	0.2591998970463171	-0.0279730896734496
0.07306963229829284	0.8405825386531539	0.019025525495276828	0.15616432308820927	0.01799289688490354	0.2586960939159234	-0.03126542364664099
0.08079493790547639	0.8407288393446736	0.021021904117267835	0.15591007474505178	0.01988218386134178	0.2581359035635532	-0.034556075668075316
0.08852590671559812	0.8408898437212975	0.02301519723121045	0.1556302078046624	0.021768928166970902	0.2575192684201569	-0.03784466066009111
0.09626263466826379	0.8410655542734623	0.025004985948878202	0.15532469872884583	0.023652767195297825	0.256846136320324	-0.04113078606938406
0.10400520293450469	0.8412559707942403	0.026990846051376218	0.15499352676997039	0.025533332595149144	0.2561164609246725	-0.044414052500498846
0.11175367522744042	0.8414610901397616	0.02897234736060493	0.1546366743563277	0.02741024959673088	0.2553302024895299	-0.04769405271191058
0.11950809751041722	0.8416809060295224	0.030949053746687258	0.15425412740715733	0.029283136938369373	0.2544873284743232	-0.05097037164725943
0.1272684945357175	0.8419154087449567	0.03292052234772236	0.15384587582396003	0.03115160604559539	0.25358781452998874	-0.0542425851448228
0.13503486847875246	0.8421645848590041	0.03488630335346366	0.1534119139275473	0.033015260742589314	0.25263164536036653	-0.05751025955862679
0.14280719349496207	0.8424284168092848	0.03684593878894126	0.15295224116750372	0.034873696013606126	0.25161881617632914	-0.060772949692044026
0.15058542672896802	0.8427068830164335	0.03879896547377567	0.15246686188206432	0.036726500723096606	0.25054933205012053	-0.06403020366101628
0.15836948947173213	0.8429999569751809	0.04074491048453266	0.1519557868483876	0.03857325322476405	0.24942321120711633	-0.06728155525067252
0.1661592791141774	0.8433076073835619	0.0426832944094817	0.15141903302504073	0.040413524359766556	0.24824048432692628	-0.07052652922213987
0.17395465718930228	0.8436297973972237	0.04461362863794203	0.15085662482120385	0.042246874794282366	0.24700119720117608	-0.0737646366383661
0.18175545624477707	0.8439664845856617	0.04653541738870729	0.15026859414370938	0.044072856854067456	0.24570541069115256	-0.07699537808038218
0.18956147518122624	0.8443176204389073	0.04844815689359035	0.14965498123057544	0.045891013658454806	0.24435320241147873	-0.08021824207702317
0.19737247117749715	0.8446831496653102	0.0503513338144998	0.14901583585362316	0.047700877523080415	0.2429446692205718	-0.08343270218650672
0.20518816772804271	0.8450630102052485	0.05224442764925366	0.14835121727380743	0.04950197215409001	0.24147992695617398	-0.08663822076218167
0.2130082522525926	0.8454571328036632	0.054126910595373535	0.1476611949708257	0.05129381242846189	0.2399591118710681	-0.0898342484175764
0.22083236955253172	0.8458654403434189	0.05599824647287843	0.14694584979689945	0.05307590327810123	0.23838238299831335	-0.09302022184222297
0.2286601245789724	0.8462878476276032	0.05785789194382722	0.14620527435068023	0.05484774076039616	0.23674992279288087	-0.09619556546708173
0.23649107941011888	0.8467242608727391	0.05970529637581609	0.14543957386345485	0.05660881184012122	0.23506193889821053	-0.09935969078987684
0.24432475617515712	0.8471745775270582	0.06153990315490247	0.14464886652215908	0.058358595554971825	0.23331866466782353	-0.10251199813739668
0.25216063429987895	0.8476386857890412	0.06336114968469317	0.14383328432519596	0.06009656293258245	0.23152036085871977	-0.10565187614700834
0.2599981506385999	0.8481164642871432	0.06516846810828267	0.14299297366374028	0.061822177599957444	0.2296673167179251	-0.10877870244291926
0.26783670230678125	0.8486077819449966	0.06696128667474777	0.14212809558490452	0.06353489701351167	0.2277598503665522	-0.11189184539850118
0.27567564310794573	0.8491124974709255	0.06873902965603149	0.14123882672461466	0.06523417231034115	0.2257983106609043	-0.11499066335663975
0.2835142883333868	0.8496304593851284	0.0705011192077814	0.14032535930364598	0.06691945002228385	0.2237830769887696	-0.11807450718993953
0.29135191268849625	0.850161505638541	0.07224697567580221	0.13938790185209568	0.06859017231193483	0.22171456067466963	-0.12114272013449216
0.29918775755552846	0.8507054638816706	0.07397602000351214	0.13842667879683826	0.07024577922625849	0.21959320387994935	-0.12419464128517613
0.3070210265793574	0.8512621509813945	0.07568767353098456	0.13744193138576413	0.07188570846316178	0.21741948145683024	-0.12722960449890963
0.3148508919634524	0.8518313732969313	0.07738136017618205	0.13643391728157553	0.07350939742689945	0.21519389987245682	-0.1302469414733881
0.3226764964326469	0.8524129267075802	0.07905650762851867	0.1354029106025786	0.07511628434877249	0.21291699712561651	-0.13324598309435673
0.3304969562602063	0.8530065967563856	0.0807125487542516	0.1343492017675043	0.07670580962124104	0.21058934223845896	-0.13622606116194336
0.3383113638932703	0.8536121588064527	0.08234892288772924	0.133273097326724	0.07827741703350577	0.2082115347267471	-0.13918650992302767
0.3461187930815174	0.8542293784367142	0.08396507760898064	0.13217491937619774	0.07983055548564728	0.20578420315746435	-0.14212666850319114
0.3539182989034086	0.854858011484517	0.08556046941435007	0.1310550056070504	0.08136467965099894	0.20330800512125496	-0.145045881356808
0.36170892516832454	0.8554978047133118	0.08713456586970594	0.12991370825031184	0.08287925207474964	0.20078362477379616	-0.1479435014411644
0.36948970694200817	0.8561484961489737	0.0886868466840282	0.12875139361622864	0.08437374424742597	0.19821177170192397	-0.15081889147689986
0.37725967602839083	0.8568098157038361	0.09021680531681592	0.12756844112530527	0.08584763820364401	0.195593178676849	-0.15367142623795735
0.38501785900114277	0.8574814852088705	0.09172394905340456	0.1263652434025421	0.08730042665625719	0.1929286017727318	-0.15650049203568814
0.3927632918311394	0.8581632199104697	0.09320780225783862	0.12514220375342025	0.08873161620345237	0.19021881470008709	-0.1593054922024465
0.4004950137062865	0.8588547282246763	0.09466790547299234	0.12389973676050672	0.09014072654491444	0.18746461005951795	-0.16208584487641955
0.40821207284110295	0.8595557125416616	0.09610381681827196	0.12263826700362798	0.09152729192076249	0.18466679645395917	-0.1648409851221671
0.415913529716794	0.8602658698450419	0.09751511280486116	0.12135822811144449	0.09289086199858135	0.1818261963457158	-0.16757036603053085
0.42359846750414126	0.8609848930377146	0.09890139036028352	0.12006006053610617	0.09423100393849876	0.17894364108843072	-0.17027346225961393
0.43126597961100444	0.8617124701663756	0.10026226462177042	0.11874421311731811	0.0955473003765133	0.17601997438124578	-0.1729497654282162
0.4389151886640779	0.8624482865913623	0.10159737236310434	0.11741113932981159	0.09683935285930913	0.17305604393001467	-0.17559879052855445
0.4465452341036844	0.8631920242233558	0.102906369722082	0.1160612988268789	0.09810677977430174	0.17005270488053137	-0.1782200712618846
0.4541552841060024	0.8639433630787603	0.10418893418674144	0.11469515478750447	0.0993492184036435	0.16701081393701206	-0.18081316380941134
0.46174453270258803	0.8647019814317913	0.10544476391196982	0.11331317379925078	0.10056632439953392	0.16393122912464012	-0.1833776453966003
0.46931220108922933	0.8654675563654919	0.10667357773492703	0.11191582501652542	0.10175777193834777	0.16081480795108005	-0.18591311427850649
0.47685753907148054	0.8662397643397064	0.10787511516098777	0.11050357928319696	0.10292325384867693	0.15766240549594374	-0.18841918972391886
0.4843798263805218	0.8670182817481131	0.10904913627590156	0.1090769082694124	0.10406248166961703	0.15447487253808526	-0.19089551190874915
0.49187836912995425	0.8678027849645472	0.1101954208716385	0.10763628454067241	0.10517518494673032	0.1512530557738627	-0.19334174018604625
0.499352504898424	0.8685929512733316	0.1113137688924313	0.10618218000291381	0.10626111180921467	0.1479977944145671	-0.1957575541741024
0.5068016010188524	0.869388459094265	0.11240399977462824	0.10471506563298548	0.1073200284735525	0.14470991965968516	-0.19814265256869024
0.5142250534949699	0.8701889882538935	0.11346595188497278	0.10323541112234923	0.1083517188413362	0.14139025398543506	-0.20049675216575305
0.5216222821763045	0.8709942198302407	0.11449948144171727	0.10174368530918351	0.10935598359295769	0.13803961221362232	-0.2028195857182481
0.5289927369198132	0.871803837170627	0.11550446299211617	0.10024035443762788	0.11033264079171612	0.13465879771198372	-0.2051109032670457
0.5363358954954951	0.8726175260166332	0.11648078866243512	0.09872588205784495	0.111281525293573	0.13124860227609575	-0.20737047081495874
0.5436512583181561	0.8734349742492754	0.11742836702592208	0.09720072963479749	0.11220248778289582	0.12780980762045366	-0.2095980680660231
0.550938352917851	0.8742558726958022	0.11834712327358737	0.09566535517856462	0.11309539507177081	0.12434318242290761	-0.21179348917386046
0.5581967246716221	0.8750799143843992	0.11923699761634275	0.09412021476850352	0.11396012867773618	0.1208494859032626	-0.21395653932202094
0.5654259487231962	0.875906796172918	0.12009794635327946	0.09256575963214807	0.1147965859896448	0.11732946137033615	-0.21608703768812773
0.5726256152975497	0.8767362173516551	0.12092993964801914	0.0910024388892146	0.11560467823146263	0.113783842578763	-0.21818481245676616
0.5797953378243703	0.877567880818692	0.12173296211860485	0.08943069747014655	0.11638433115703344	0.11021334918448929	-0.22024970265144247
0.5869347461323317	0.8784014925358471	0.12250701165180755	0.0878509772631938	0.1171354840167172	0.1066186895185313	-0.2222815555751569
0.5940434931943315	0.8792367625413205	0.12325209974998484	0.08626371531704007	0.11785809000870924	0.10300055668036041	-0.22428022817359092
0.6011212439292729	0.880073403855076	0.12396824993985178	0.0846693460333063	0.11855211484636606	0.09935963371792383	-0.22624558330488395
0.6081676782041504	0.8809111330213081	0.12465549777673685	0.08306830026183658	0.11921753687150781	0.09569659178032595	-0.22817749011075256
0.6151824934715723	0.8817496706122535	0.1253138907436848	0.08146100445321083	0.11985434706111013	0.09201208839062856	-0.2300758242279248
0.6221654058915618	0.8825887415512315	0.12594348795232757	0.07984788014232057	0.12046254883714726	0.08830676646730352	-0.23194046754190759
0.62911613080925	0.883428072931759	0.12654435806651834	0.07822934825593096	0.12104215615850988	0.08458126445540842	-0.23377130251654346
0.6360344119675929	0.8842673976884075	0.12711658159833913	0.07660582216113924	0.12159319583256648	0.08083620059581621	-0.23556821952350665
0.6429199919707276	0.8851064511837696	0.12766024801665804	0.07497771434872239	0.12211570481576234	0.07707218855375193	-0.2373311085988505
0.649772628368572	0.8859449732876823	0.128175456861873	0.07334543253231059	0.12260973137734879	0.07328982871072498	-0.23905986328530932
0.656592094260382	0.8867827085948368	0.12866231741902484	0.07170937931163078	0.12307533486497134	0.06948970763274762	-0.24075438030274798
0.6633781662712431	0.8876194050762606	0.12912094754466105	0.07006995489934975	0.12351258465984143	0.06567240467752704	-0.24241455614346633
0.6701306295722994	0.8884548148050035	0.1295514738213189	0.06842755581470158	0.1239215604037699	0.06183848927999151	-0.2440402880226862
0.6768492832656267	0.8892886947353253	0.12995403161755983	0.06678257344216933	0.12430235212607	0.05798851788830811	-0.24563147480749373
0.6835339291132863	0.8901208054116068	0.13032876412100805	0.06513539666203041	0.12465505939338935	0.0541230404247764	-0.24718801398037904
0.690184380443332	0.8909509121693042	0.13067582264593935	0.06348640957334133	0.12497979166594891	0.05024259529318193	-0.2487098034580027
0.6968004561413657	0.8917787844803565	0.13099536604265255	0.061835992870763315	0.12527666780028587	0.04634771294367934	-0.2501967398833079
0.7033819800221284	0.8926041959576247	0.13128756047548942	0.06018452392614108	0.12554581590041933	0.04243891643364786	-0.25164871825070195
0.7099287893670928	0.8934269255071935	0.13155257956956884	0.05853237455884969	0.12578737350134336	0.03851671650934541	-0.25306563352408784
0.7164407207356469	0.8942467556241417	0.13179060357117336	0.056879914520606895	0.12600148684253365	0.03458162023011199	-0.25444737727611866
0.7229176185467773	0.8950634735383474	0.13200181954143392	0.05522750927732277	0.12618831109187392	0.030634126112737074	-0.25579383938676464
0.7293593372953444	0.8958768715626504	0.1321864211788265	0.05357551935935692	0.12634801021498696	0.02667472295275857	-0.25710490825365745
0.735765737513148	0.8966867466465132	0.13234460844786364	0.051924301314797375	0.12648075667065753	0.02270389248495594	-0.258380469723875
0.742136682699255	0.8974929000438423	0.1324765873232219	0.050274208445977804	0.1265867312163815	0.01872211157494886	-0.25962040633187033
0.7484720412523072	0.8982951376086205	0.13258256968268076	0.048625590266096336	0.12666612283986223	0.014729851354306333	-0.2608245975754156
0.7547716895454255	0.8990932702328703	0.1326627731680766	0.0469787916437293	0.12671912864853327	0.010727575579647017	-0.2619929203647397
0.7610355080319989	0.8998871133979827	0.13271742092735805	0.04533415376191031	0.12674595366549699	0.00671574339033717	-0.2631252481576565
0.7672633823432087	0.9006764873537086	0.13274674146560347	0.04369201378715066	0.12674681071036387	0.002694808962673034	-0.2642214510868093
0.773455210530001	0.9014612180721746	0.13275096846346718	0.04205270290250189	0.1267219202135663	-0.0013347828735189114	-0.2652813971097309
0.7796109040642125	0.902241137405317	0.13273034045576568	0.040416545959620964	0.12667150991161497	-0.0053725971221548815	-0.26630495193903536
0.7857337957291033	0.9030165145331507	0.1326850683963687	0.03878295049513894	0.12659576522858007	-0.009420470230793745	-0.2672925198607365
0.7918244262698699	0.9037872683052685	0.13261534994502863	0.037152057140993754	0.12649487339137117	-0.013478442064090258	-0.2682440016779314
0.7978826230880653	0.9045532308495067	0.13252138939817323	0.03552419413082372	0.12636903423717358	-0.017546084455152006	-0.2691591730392352
0.80390821033394	0.9053142376082077	0.1324033967751912	0.03389968890337622	0.12621845594709827	-0.021622964550778424	-0.27003780446249454
0.809901014575713	0.906070128104309	0.13226158770949797	0.032278866540828545	0.1260433549360718	-0.025708648069011762	-0.27087966234946625
0.8158608632950998	0.9068207457973362	0.13209618341659354	0.030662050124817947	0.12584395585220262	-0.0298026977745474	-0.2716845088982815
0.8217875804064246	0.9075659375648698	0.13190741080174512	0.029049561909410722	0.12562049173062084	-0.03390466982909337	-0.27245210171546697
0.8276809968233977	0.9083055550751109	0.1316955021079602	0.027441720401046837	0.12537320359590742	-0.038014120524380114	-0.27318219543149846
0.8335409391456894	0.909039453404445	0.13146069522704548	0.02583884338244076	0.12510234084996044	-0.04213059790778183	-0.27387454046552434
0.8393672388441602	0.9097674922290472	0.131203233343473	0.024241245354689227	0.12480816086752662	-0.04625364760781009	-0.2745288844537879
0.8451597241019435	0.9104895348394274	0.13092336522665796	0.022649239712265776	0.12449092934037784	-0.05038280653006804	-0.2751449715959118
0.8509182266097756	0.9112054490246019	0.13062134491156063	0.021063136822874938	0.12415091991241747	-0.054517607070612595	-0.27572254378177563
0.8566425838944448	0.9119151073876965	0.13029743147429151	0.01948324331433081	0.12378841392922753	-0.05865757829478374	-0.27626134109970624
0.8623326302222125	0.9126183862431131	0.12995188946845576	0.017909864515234478	0.12340370092075319	-0.06280223883437036	-0.27676110132005705
0.867988206320215	0.9133151668465039	0.12958498832895998	0.016343301704082307	0.12299707792042933	-0.06695110335441064	-0.27722156123065045
0.8736091557805917	0.914005334966519	0.129197002481878	0.014783853025841722	0.12256884957314242	-0.07110367945010732	-0.2776424566791234
0.879195320836772	0.9146887803854337	0.12878821159191353	0.013231814591536797	0.12211932838296966	-0.07525946396563335	-0.27802352274721526
0.884746551941631	0.9153653980877006	0.1283588998199082	0.011687477742539651	0.12164883386535282	-0.07941794956100375	-0.2783644949337951
0.8902627064530902	0.9160350880988816	0.127909355752412	0.010151129328338851	0.12115769244128992	-0.08357862333777952	-0.2786651094242749
0.8957436370010141	0.9166977540790529	0.12743987326978673	0.008623054865604858	0.12064623834527578	-0.08774095756866024	-0.27892510298847856
0.9011892081947358	0.9173533053532368	0.1269507501005921	0.007103533801706325	0.12011481199996817	-0.09190442181894387	-0.27914421445003185
0.9065992869354059	0.9180016557299665	0.1264422884946207	0.0055928421262260485	0.11956376070195221	-0.09606847521105893	-0.279322184694549
0.9119737438572351	0.9186427236716217	0.1259147950225078	0.00409125188369106	0.11899343834537418	-0.10023256705575898	-0.2794587573739322
0.9173124601734846	0.9192764330968339	0.12536857977503915	0.002599029171900258	0.11840420449481465	-0.10439614177255804	-0.2795536796560539
0.9226153175841155	0.919902712159467	0.12480395723005207	0.0011164368723599236	0.11779642525530432	-0.10855863069768722	-0.2796067025826262
0.9278822076207254	0.9205214943379437	0.1242212451800979	-0.00035626805109518806	0.11717047204207676	-0.11271945900979662	-0.2796175818913769
0.9331130266456222	0.921132717814572	0.12362076510303846	-0.001818833244829397	0.11652672190292493	-0.11687804151924203	-0.2795860785653234
0.9383076822762069	0.921736326193816	0.12300284127402498	-0.003271012851521156	0.1158655564832016	-0.1210337874993132	-0.2795119594382047
0.943466086384282	0.9223322676447189	0.12236780139726994	-0.004712565641859083	0.11518736261633394	-0.1251860948948109	-0.27939499786227867
0.9485881577835464	0.9229204951768656	0.12171597615848548	-0.006143255855025969	0.11449253175034091	-0.129334352220236	-0.2792349744057528
0.9536738243572512	0.9235009668381489	0.12104769878414759	-0.007562853880910169	0.11378145938041218	-0.13347794011015615	-0.27903167745965557
0.9587230230823832	0.9240736456618192	0.12036330483634644	-0.008971136352143437	0.11305454473012523	-0.13761623123381747	-0.2787849038609696
0.9637356975028644	0.9246384993228773	0.11966313236764155	-0.01036788552355683	0.11231219081005592	-0.14174858813366087	-0.27849445968552583
0.9687117979524571	0.9251955001087593	0.11894752173628573	-0.01175288941931267	0.1115548041094971	-0.1458743633126271	-0.27816016099419477
0.9736512892066447	0.9257446257087277	0.11821681430022916	-0.013125944042441611	0.11078279310096198	-0.14999290557684247	-0.2777818339759374
0.9785541408285889	0.9262858580603514	0.11747135358778205	-0.014486850764014556	0.10999656936345442	-0.15410355207896964	-0.2773593162335133
0.9834203342820604	0.9268191840685018	0.11671148405260014	-0.015835418375757797	0.10919654614643479	-0.15820563430493859	-0.2768924569370223
0.9882498619213681	0.9273445954066667	0.1159375509704188	-0.017171462875795948	0.10838313814156274	-0.16229847739268424	-0.2763811174622623
0.9930427246001726	0.927862088170832	0.1151499005892973	-0.018494806871891863	0.10755676151672548	-0.16638139828254075	-0.27582517224855096
0.9977989321526579	0.9283716628484092	0.11434887984752032	-0.01980527977939828	0.1067178334917583	-0.1704537063109744	-0.2752245094180744
1.0025185086253379	0.9288733247847129	0.11353483524915772	-0.02110271931872506	0.10586677103351612	-0.1745147079571725	-0.2745790306836753
1.0072014861765033	0.9293670834295331	0.11270811363455573	-0.022386969883758774	0.10500399153576781	-0.1785637019404397	-0.2738886526407737
1.0118479085169612	0.929852952605611	0.11186906135579412	-0.02365788353612362	0.10412991182724325	-0.18259998251398488	-0.2731533068694729
1.0164578301191227	0.9303309503195364	0.1110180241571771	-0.024915319827328634	0.10324494791867028	-0.18662283918311326	-0.27237294053331335
1.0210313163506843	0.9308010986687099	0.11015534689756579	-0.02615914586994513	0.10234951458483642	-0.19063155725678627	-0.27154751683316963
1.025568443419075	0.9312634237258663	0.10928137330532076	-0.02738923635121769	0.1014440249816543	-0.19462541827518137	-0.2706770154621012
1.0300693006039026	0.9317179556515546	0.10839644527925914	-0.02860547415823362	0.10052888979549726	-0.19860370250148374	-0.2697614325546064
1.0345339869825723	0.9321647282435555	0.10750090325121313	-0.029807749503839978	0.09960451749434125	-0.2025656866017492	-0.2688007816614258
1.0389626122620295	0.9326037789074983	0.10659508577799144	-0.03099596016404374	0.09867131378090184	-0.2065106449566138	-0.26779509396057904
1.0433553018379966	0.9330351490342603	0.10567932822328466	-0.0321700128319508	0.09772968011543554	-0.21043785481243782	-0.2667444173338866
1.047712187450101	0.9334588829529018	0.1047539644079038	-0.03332982060535945	0.0967800152978246	-0.21434658861447795	-0.2656488187379017
1.0520334156917894	0.9338750286461608	0.10381932458266312	-0.03447530525077498	0.09582271326765039	-0.21823612229588207	-0.2645083823956117
1.05631914115868	0.934283636958776	0.10287573661419676	-0.03560639535767806	0.09485816421082512	-0.2221057298547233	-0.26332321164927436
1.0605695336868743	0.9346847621670931	0.10192352414664467	-0.036723028226157396	0.09388675257115393	-0.22595469062013024	-0.26209342711453637
1.064784772334659	0.9350784612739259	0.1009630076426796	-0.03782514823595352	0.092908858014838	-0.22978228460063418	-0.26081916831688257
1.0689650474032142	0.9354647940767895	0.09999450368611885	-0.03891270733857619	0.09192485461983459	-0.23358779508948865	-0.25950059315059953
1.0731105621188912	0.9358438231929569	0.09901832431927166	-0.0399856654387249	0.0909351101116246	-0.2373705110080784	-0.2581378772366218
1.0772215284023159	0.9362156135422257	0.09803477776936584	-0.041043989235114306	0.08993998651424684	-0.24112972386938875	-0.2567312151480452
1.0812981707829912	0.9365802325791606	0.09704416727730279	-0.04208765316797749	0.0889398388813171	-0.24486473217433566	-0.25528081896451604
1.0853407219248845	0.9369377497641577	0.09604679192536755	-0.04311663819559029	0.0879350160573131	-0.24857483815155887	-0.2537869196039066
1.0893494263416048	0.9372882367734781	0.09504294550048409	-0.04413093266836002	0.08692585945913635	-0.2522593519945415	-0.25224976526563697
1.0933245416882555	0.9376317674789338	0.0940329158971943	-0.04513053255353167	0.0859127024173153	-0.2559175938995678	-0.25066962048263597
1.0972663310059918	0.9379684171519611	0.09301698684354162	-0.04611543938493911	0.08489587185182125	-0.25954888776520585	-0.24904676878673554
1.1011750700712897	0.9382982629825195	0.09199543582350192	-0.04708566201683621	0.08387568613522012	-0.2631525687781884	-0.24738150943165002
1.1050510436206855	0.9386213836321342	0.09096853480975832	-0.048041215564290494	0.08285245578528157	-0.26672798075907994	-0.24567415840403664
1.1088945468885314	0.9389378592456529	0.0899365496450013	-0.048982121669357864	0.08182648281047074	-0.2702744783849811	-0.2439250472425729
1.1127058824370661	0.9392477710741601	0.08889974068256111	-0.049908407603404294	0.08079806131640921	-0.2737914250543087	-0.2421345239080584
1.1164853623585782	0.9395512015470845	0.08785836200763372	-0.050820106686810786	0.07976747670550428	-0.2772781956899718	-0.2403029512318638
1.1202333071202841	0.9398482340676034	0.08681266155804665	-0.05171725787705594	0.07873500577936861	-0.28073417642492304	-0.23843070681382192
1.1239500470208719	0.9401389530194454	0.0857628805306246	-0.05259990598004322	0.0777009161417829	-0.2841587666714289	-0.23651818160367064
1.1276359174369863	0.9404234432899639	0.08470925454735917	-0.053468100380739216	0.07666546734239246	-0.28755137544160586	-0.2345657816324435
1.1312912624825369	0.9407017904604991	0.08365201247475755	-0.054321895779470664	0.07562890971116139	-0.2909114253976119	-0.23257392547608624
1.1349164355189494	0.9409740807406868	0.08259137609939651	-0.05516135215277359	0.07459148405074639	-0.29423835395786146	-0.23054304312415497
1.138511794197623	0.9412404004990347	0.08152756142497326	-0.05598653345172702	0.07355342291882049	-0.2975316093553713	-0.22847357794167297
1.1420777041817707	0.941500836455456	0.08046077746089836	-0.0567975083205918	0.07251494945828785	-0.3007906546387927	-0.22636598384709913
1.1456145367814052	0.9417554754172999	0.07939122679236052	-0.0575943493985881	0.07147627797725711	-0.3040149660500785	-0.22422072584276775
1.1491226691081273	0.9420044042093872	0.07831910542668633	-0.05837713320598114	0.07043761382553547	-0.3072040336822347	-0.22203827913829866
1.1526024856104353	0.942247709700701	0.07724460221243344	-0.05914594032687343	0.06939915286548412	-0.3103573633445312	-0.21981912733186948
1.156054373251502	0.9424854783887385	0.07616790022709818	-0.059900854183396864	0.06836108285121002	-0.3134744726251225	-0.21756376461692437
1.159478725180589	0.9427177965875664	0.0750891755706959	-0.06064196169930426	0.06732358230070025	-0.3165548946318278	-0.2152726926617153
1.1628759382411986	0.9429447501863248	0.07400859806504823	-0.06136935259726015	0.06628682121526641	-0.3195981761060627	-0.2129464213844872
1.1662464148028047	0.9431664247072052	0.0729263306083888	-0.062083119637492336	0.06525096050776794	-0.32260387939565416	-0.21058546687565183
1.1695905591524236	0.9433829050045438	0.0718425302724579	-0.06278335769456637	0.06421615310538457	-0.32557157952189064	-0.2081903530641532
1.1729087801538092	0.9435942753841543	0.07075734740923768	-0.06347016417262949	0.06318254314728651	-0.32850086681729834	-0.20576160906823857
1.176201489671956	0.9438006194447831	0.06967092611810367	-0.06414363851868625	0.062150266489241844	-0.3313913457396694	-0.20329976947837886
1.1794690998520274	0.9440020198611027	0.06858340512768679	-0.06480388152645976	0.06111945159760019	-0.3342426326914626	-0.20080537565870607
1.1827120283620913	0.9441985586638132	0.0674949160434542	-0.0654509962585313	0.06009021794634944	-0.33705436077130047	-0.19827897102677003
1.185930692250442	0.9443903168166313	0.06640558537967828	-0.0660850866590639	0.05906267800654081	-0.3398261745346507	-0.19572110496917905
1.1891255127292018	0.9445773744669765	0.06531553295494126	-0.0667062583692374	0.05803693579274073	-0.34255773423857405	-0.19313232838889272
1.1922969089501214	0.9447598105412526	0.06422487401294912	-0.06731461737046454	0.057013088926711517	-0.34524871056433715	-0.19051319797802185
1.1954453034862949	0.9449377030353865	0.06313371737492485	-0.0679102709236924	0.055991226962708696	-0.3478987893608565	-0.18786427112985263
1.1985711197092972	0.94511112882775	0.062042166348229864	-0.06849332692071602	0.05497143231173817	-0.3505076693929224	-0.18518610734854915
1.2016747799748118	0.9452801635532873	0.06095031939467008	-0.06906389342428249	0.053953780931743196	-0.3530750608267716	-0.18247926919417465
1.2047567068367422	0.9454448816504685	0.059858269752517276	-0.06962207878226076	0.05293834203894691	-0.3556006862360957	-0.1797443206880331
1.207817323510185	0.9456053563632009	0.05876610531144342	-0.07016799158956111	0.05192517806011241	-0.3580842809155967	-0.17698182629615866
1.2108570526233722	0.945761659654153	0.057673909100348815	-0.07070174034466417	0.05091434515433744	-0.36052559177242793	-0.17419235146231976
1.2138763151454237	0.9459138621357133	0.056581759732456785	-0.07122343315769931	0.04990589369029373	-0.3629243763890987	-0.1713764630983602
1.21687553278446	0.9460620331783369	0.05548973060022645	-0.07173317806261682	0.04889986756846768	-0.36528040482819935	-0.16853472686658696
1.219855124765363	0.9462062407363916	0.054397891104603184	-0.07223108235843127	0.047896305422209726	-0.36759345694397944	-0.16566770971060554
1.2228155091817867	0.9463465514090394	0.05330630623945298	-0.07271725275156544	0.04689524029737854	-0.36986332333493493	-0.1627759781819386
1.2257571033651087	0.946483030448906	0.05221503652476369	-0.07319179531928667	0.04589669965661488	-0.37208980546001136	-0.15986009764273734
1.2286803224128622	0.9466157416869136	0.05112413862576082	-0.07365481517929039	0.04490070601042403	-0.37427271434578596	-0.15692063331601164
1.2315855797554107	0.9467447475563586	0.05003366522579579	-0.07410641650066191	0.04390727686205449	-0.37641187085504707	-0.15395814938453525
1.2344732865252666	0.9468701090631098	0.04894366534642185	-0.07454670232591304	0.042916425060264225	-0.3785071050416208	-0.150973209303213
1.237343852332447	0.9469918858193538	0.04785418414158905	-0.07497577461429758	0.04192815867197698	-0.3805582565282217	-0.14796637469786225
1.2401976848888592	0.9471101360264172	0.04676526312380027	-0.07539373410633332	0.04094248124796864	-0.382565174015984	-0.14493820544612862
1.2430351878409018	0.9472249163889794	0.04567694108512614	-0.07580067994287411	0.039959392712895586	-0.3845277135772236	-0.1418892617444803
1.2458567640830682	0.9473362822563972	0.04458925292620091	-0.07619671008705031	0.03897888836104057	-0.38644574078536226	-0.13882010036644532
1.248662814534186	0.9474442875727561	0.043502230209565645	-0.07658192107170213	0.038000959414564606	-0.38831912959762127	-0.1357312756999426
1.2514537348967278	0.9475489847600879	0.04241590251515017	-0.0769564075039574	0.037025594294796974	-0.39014776000680246	-0.13262334315943458
1.2542299208712324	0.9476504249259308	0.04133029551755417	-0.0773202627277296	0.036052776944194224	-0.39193152131236925	-0.12949685328543167
1.2569917636117802	0.9477486576986023	0.040245432849433986	-0.0776735781578978	0.03508248855107001	-0.3936703089082068	-0.12635235663973687
1.2597396541112849	0.9478437313940982	0.03916133448270099	-0.07801644380250433	0.034114706149055166	-0.3953640268646116	-0.12319039872572199
1.2624739776865088	0.9479356928298001	0.03807801899590641	-0.07834894751611615	0.03314940469193732	-0.39701258425635466	-0.12001152617715664
1.2651951181604	0.9480245874826921	0.03699550203111189	-0.07867117549357526	0.032186555719523335	-0.3986158975842759	-0.11681628191196194
1.2679034567532914	0.9481104594585463	0.035913796827175305	-0.07898321208529122	0.0312261278799507	-0.40017388984831215	-0.11360520631167878
1.27059937245853	0.948193351512827	0.03483291416773981	-0.0792851398000615	0.030268086927935065	-0.40168649053449823	-0.11037883671048929
1.2732832398353209	0.9482733049940796	0.03375286336727687	-0.0795770390263608	0.029312396640574355	-0.4031536341777764	-0.10713771000940694
1.2759554316754442	0.9483503599384935	0.032673651304404125	-0.07985898830546204	0.028359018000232494	-0.40457526167841446	-0.10388235948380121
1.278616318099732	0.9484245550516244	0.031595282881257715	-0.08013106419591212	0.02740790964201118	-0.40595131956888925	-0.10061331584046762
1.2812662669935704	0.9484959277309852	0.030517760945204565	-0.08039334128844385	0.02645902782345826	-0.40728176002679517	-0.09733110668197172
1.2839056424460216	0.9485645140354733	0.02944108702266131	-0.08064589202704417	0.025512327107718273	-0.40856653989662267	-0.09403625846206588
1.2865348060021755	0.948630348732991	0.028365260911688887	-0.08088878681864833	0.024567760038998847	-0.4098056211663705	-0.09072929499260303
1.289154117888737	0.9486934653405158	0.02729028027553662	-0.08112209411824313	0.023625276821442803	-0.4109989713239787	-0.08741073592505463
1.2917639338879083	0.9487538960587188	0.026216142021003194	-0.0813458801260352	0.022684826561777387	-0.4121465617250233	-0.08408110075200749
1.2943646082764395	0.9488116718562823	0.025142841191541518	-0.08156020903921929	0.021746356329836087	-0.4132483687886081	-0.08074090516909954
1.2969564936725426	0.9488668224734447	0.024070371121118157	-0.08176514300808822	0.020809811326435397	-0.4143043736848283	-0.07739066130677474
1.29953993879956	0.9489193763851582	0.02299872445445625	-0.08196074194325927	0.01987513580450154	-0.41531456124677196	-0.07403088070245335
1.3021152910172697	0.9489693608672116	0.021927892195640446	-0.08214706370727316	0.018942272266494493	-0.4162789208593776	-0.07066207113291648
1.3046828943602942	0.9490168019673504	0.0208578646156919	-0.08232416395515847	0.01801116228378772	-0.4171974455375843	-0.06728473926742044
1.307243092552428	0.9490617245724495	0.01978863009031003	-0.08249209633501385	0.01708174551187943	-0.4180701328663058	-0.06389938681867356
1.309796225087798	0.9491041523469609	0.01872017682571777	-0.0826509122101622	0.01615396121792369	-0.41889698345881393	-0.060506515817051104
1.312342630068556	0.949144107796139	0.017652491768093265	-0.08280066084917316	0.015227747356459934	-0.4196780018414796	-0.05710662500495749
1.3148826445830692	0.9491816122783543	0.016585560532535668	-0.08294138942829392	0.014303040533430986	-0.4204131963686934	-0.053700209436246565
1.317416603062273	0.9492166859883251	0.015519368181807417	-0.08307314292663413	0.013379776705252755	-0.42110257857656724	-0.05028776280273869
1.3199448372605391	0.9492493479697416	0.01445389932643555	-0.08319596413333248	0.01245789128684942	-0.42174616311968866	-0.04686977762274669
1.3224676790432115	0.9492796161603945	0.013389137038469263	-0.08330989377931224	0.011537318233628106	-0.42234396836392163	-0.04344674161841214
1.3249854569711554	0.9493075073560766	0.012325064378121541	-0.08341497036569716	0.010617991383668752	-0.42289601539139265	-0.04001914247976153
1.3274984987701575	0.9493330372504374	0.011261663439889899	-0.08351123027988586	0.009699843652832425	-0.42340232851437576	-0.036587464679007656
1.330007130832097	0.9493562204351667	0.01019891564834301	-0.08359870776454416	0.008782807310679534	-0.42386293502064243	-0.03315219029738426
1.332511677503482	0.9493770704012714	0.009136802145378275	-0.08367743489262869	0.007866814333742705	-0.42427786495164804	-0.029713800163068807
1.3350124619549206	0.949395599555256	0.008075303507335761	-0.08374744160070777	0.006951796179816931	-0.42464715119010726	-0.026272772829446525
1.3375098070690885	0.9494118192306388	0.0070143994516495755	-0.08380875570682271	0.006037683553564896	-0.4249708294694608	-0.022829583515054847
1.3400040324939588	0.9494257396749528	0.005954070172366308	-0.08386140283769097	0.0051244075748998275	-0.4252489379073517	-0.019384708336585947
1.342495458922204	0.9494373700833223	0.0048942946053648385	-0.0839054065340133	0.004211898301391349	-0.42548151748227303	-0.01593861858151157
1.3449844046864385	0.9494467185832384	0.0038350519578083534	-0.08394078817332123	0.003300086062608615	-0.42566861155004604	-0.012491785580726548
1.347471188998945	0.9494537922538339	0.002776320412206897	-0.08396756702530458	0.0023889003606219535	-0.42581026606323996	-0.00904467640418737
1.3499561280361565	0.9494585971168557	0.0017180788747105736	-0.08398576020205495	0.0014782713908550425	-0.4259065292384345	-0.0055977594637065115
1.3524395383105867	0.949461138153159	0.0006603056212541054	-0.08399538270691725	0.0005681288923910296	-0.42595745174840255	-0.002151500022295314
1.3549217359436405	0.9494614193021682	-0.00039702131225015217	-0.08399644742085681	-0.0003415975006748024	-0.4259630865873525	0.0012936386191942043
1.3574030369823495	0.9494594434639895	-0.0014539241841875217	-0.08398896510084818	-0.0012509782908047035	-0.42592348900326765	0.004737195379006013
1.3598850219030496	0.94945520976874	-0.002510963941269047	-0.08397293403311783	-0.0021605474100088403	-0.42583866169832923	0.008180464994178488
1.362368185010604	0.9494487150435781	-0.003568238644970529	-0.0839483455914327	-0.003070440550266505	-0.4257085842552623	0.011623233570458694
1.3648528401921516	0.949439955147051	-0.0046257691997616535	-0.08391518929704651	-0.003980727034412123	-0.4255332399459616	0.015065035451474645
1.3673393004873173	0.9494289249112737	-0.005683575764794611	-0.08387345260841118	-0.004891475544865318	-0.4253126146513498	0.018505402284282886
1.3698278805416804	0.9494156181312178	-0.006741678718891728	-0.08382312089124742	-0.005802754938152058	-0.42504669673908974	0.02194386624990236
1.3723188965784623	0.9494000275572462	-0.007800098567639189	-0.08376417740288078	-0.006714634149182856	-0.4247354770201675	0.02537995984675782
1.3748126631135664	0.9493821449126283	-0.008858854467653119	-0.08369660337294275	-0.007627180903326485	-0.42437894921716823	0.028813211193070485
1.3773094981683809	0.9493619608564686	-0.009917966360852999	-0.08362037787964834	-0.008540463538500999	-0.4239771093562042	0.03224315105025498
1.3798097180878603	0.9493394650163515	-0.010977452693781732	-0.08353547799148857	-0.009454549022274895	-0.42352995656222725	0.03566930552641266
1.382313641341308	0.9493146459562573	-0.012037331950267065	-0.08344187866627019	-0.010369504255297151	-0.42303749257668605	0.03909120114911015
1.3848215874676955	0.9492874911784301	-0.01309762212196687	-0.08333955278040785	-0.011285395597061931	-0.42249972196500685	0.04250836325398396
1.3873338768980286	0.9492579871203403	-0.01415834055168704	-0.08322847114157533	-0.012202288712108978	-0.42191665223816877	0.04592031559044141
1.3898508306254378	0.9492261191546387	-0.015219503713023292	-0.08310860251447583	-0.013120248360187534	-0.4212882940446286	0.04932657973222616
1.3923727725478507	0.9491918715534342	-0.016281128115437624	-0.08297991351439347	-0.014039339159815388	-0.4206146606713523	0.052726678101535814
1.3949000267533773	0.9491552275153273	-0.01734322907594166	-0.08284236873879884	-0.014959624506070109	-0.4198957687948569	0.05612013014720728
1.3974329179905476	0.9491161691568777	-0.01840582083680172	-0.08269593076677297	-0.01588116665044652	-0.4191316385383191	0.05950645286690595
1.3999717744791338	0.949074677462196	-0.01946891766067273	-0.08254056000361705	-0.0168040276295018	-0.4183222927239029	0.06288516443190793
1.4025169244673532	0.9490307323278766	-0.02053253230095931	-0.08237621488490518	-0.01772826791675841	-0.41746775800210345	0.06625577945031381
1.4050686992517445	0.9489843125065085	-0.021596677181371492	-0.08220285170237365	-0.018653947424069235	-0.41656806400960067	0.06961781286436798
1.4076274301836218	0.9489353956512305	-0.02266136305989297	-0.08202042480973705	-0.019581124317157923	-0.4156232445038743	0.07297077587369177
1.4101934520744235	0.9488839582457654	-0.023726600362578735	-0.08182888640251837	-0.02050985615193068	-0.4146333362857026	0.07631418031006955
1.4127671006649538	0.9488299756428348	-0.024792398041972506	-0.08162818670443485	-0.021440198856359602	-0.41359838023040674	0.07964753520269484
1.4153487134045928	0.9487734220427222	-0.025858763816025195	-0.0814182739319922	-0.022372206912040834	-0.4125184211662552	0.08297034771665564
1.4179386309849495	0.9487142704500122	-0.026925704712566823	-0.08119909418049781	-0.02330593380427762	-0.4113935073516343	0.08628212502719243
1.4205371947843057	0.9486524927209655	-0.027993225925488807	-0.08097059164814696	-0.024241430995050866	-0.41022369168861605	0.08958237094857792
1.4231447499735124	0.948588059482808	-0.02906133200412141	-0.08073270838714397	-0.025178748936249846	-0.40900903050583637	0.09287058982144528
1.4257616425835187	0.9485209401934019	-0.03013002555775515	-0.08048538457628973	-0.02611793590591231	-0.40774958501170927	0.09614628271149399
1.4283882209092944	0.9484511031002398	-0.03119930774433968	-0.08022855842242847	-0.027059038405580278	-0.40644542084091684	0.09940894914864633
1.4310248363550975	0.9483785152073408	-0.03226917852225538	-0.0799621660938425	-0.028002101351854006	-0.4050966077680906	0.1026580881136758
1.4336718425960528	0.9483031422862728	-0.033339636215162734	-0.07968614181777194	-0.02894716766267163	-0.40370322025211225	0.10589319693548109
1.4363295952412303	0.9482249488771199	-0.03441067728516593	-0.07940041794184197	-0.02989427802391026	-0.4022653377871462	0.10911377085540425
1.4389984520560375	0.9481438982743352	-0.03548229633309602	-0.07910492494140094	-0.030843470854838916	-0.40078304497319045	0.11231930329508853
1.4416787747327233	0.9480599524623498	-0.03655448671508718	-0.07879959124595273	-0.03179478282031662	-0.39925643067863636	0.11550928795815205
1.444370927730064	0.9479730721372965	-0.03762723997706468	-0.078484343381927	-0.03274824829671603	-0.39768558878966476	0.11868321738713862
1.4470752756001326	0.9478832167866056	-0.03870054470027734	-0.07815910632441302	-0.033703898307485	-0.3960706199765911	0.12184057985139549
1.4497921864324008	0.9477903445722143	-0.03977438778603552	-0.07782380313708455	-0.034661761624829084	-0.39441162990183765	0.12498086347150181
1.452522033011267	0.9476944122757915	-0.040848754808966214	-0.07747835484217987	-0.035621865050183645	-0.39270872859221145	0.12810355751567173
1.4552651875322693	0.9475953754732419	-0.04192362783927461	-0.07712268111662275	-0.036584231429945165	-0.39096203386980594	0.13120814637112807
1.4580220267939816	0.9474931883467418	-0.042998987397348525	-0.0767566996820371	-0.03754888135917093	-0.3891716683209441	0.1342941155791854
1.4607929294612132	0.9473878037725424	-0.044074811282411065	-0.07638032668971126	-0.03851583209275481	-0.38733776116575197	0.13736094877457036
1.463578276489535	0.9472791733002228	-0.04515107464948224	-0.07599347671457718	-0.03948509756946323	-0.3854604481822681	0.14040812828266983
1.4663784529769774	0.9471672470722134	-0.04622775062957954	-0.07559606253881995	-0.040456688927228666	-0.3835398706084633	0.14343513723358148
1.4691938446114718	0.9470519739569015	-0.047304808866494276	-0.07518799569564172	-0.041430613139329255	-0.38157617771283836	0.14644145580910267
1.4720248408294558	0.9469333014184153	-0.04838221664307391	-0.07476918607654187	-0.042406873983035734	-0.37956952481180123	0.14942656481816302
1.4748718317559733	0.9468111756382809	-0.04945993762277526	-0.07433954243163544	-0.043385470853199465	-0.3775200755773415	0.1523899426031821
1.4777352123320189	0.9466855413367687	-0.05053793332765596	-0.07389897181012282	-0.04436640005411202	-0.37542799924974807	0.15533106954378892
1.4806153778159317	0.9465563419617677	-0.05161616134523419	-0.07344738029504731	-0.045349653122475235	-0.37329347401669155	0.15824942355302402
1.4835127258496743	0.9464235196006637	-0.05269457602959715	-0.07298467276118584	-0.04633521741142135	-0.3711166857005846	0.16114448247632274
1.486427656686696	0.9462870149677524	-0.05377312849886565	-0.0725107529001615	-0.04732307603783136	-0.36889782771504803	0.16401572453409166
1.489360572807705	0.9461467674206203	-0.054851766405932575	-0.07202552334576948	-0.04831320762164366	-0.36663710147294953	0.16686262816780062
1.4923118775214852	0.9460027150296387	-0.055930433345402306	-0.07152888598004868	-0.049305585687744014	-0.3643347176019909	0.1696846709684152
1.4952819765403311	0.9458547945070197	-0.05700906935794428	-0.07102074175160125	-0.05030017907402604	-0.36199089486176056	0.17248133151908995
1.4982712762535302	0.9457029412967555	-0.05808761022654993	-0.0705009910476436	-0.051296951228561705	-0.35960586160881286	0.17525208807585876
1.5012801854473306	0.9455470894955831	-0.05916598802983776	-0.0699695334828246	-0.05229586066433477	-0.35717985454122503	0.1779964205303459
1.504309113181391	0.9453871719694811	-0.0602441303085394	-0.06942626835563707	-0.053296860132777533	-0.35471312048460696	0.18071380881042526
1.5073584695363624	0.9452231203280466	-0.061321960276111594	-0.06887109461421638	-0.05429989676032786	-0.3522059158896569	0.18340373399213356
1.510428667625257	0.9450548648255828	-0.06239939746207086	-0.06830391057580358	-0.05530491259284746	-0.3496585052187796	0.18606568043982305
1.5135201186408396	0.9448823346433218	-0.06347635590891429	-0.06772461492950979	-0.056311842859710616	-0.3470711650784409	0.18869913189105214
1.5166332341519604	0.944705457787231	-0.06455274494457225	-0.06713310643151207	-0.05732061663204907	-0.34444418239797897	0.1913035740089679
1.5197684267946312	0.9445241610668337	-0.0656284693730409	-0.06652928387555283	-0.05833115694539532	-0.34177785385386844	0.19387849542506172
1.5229261087918007	0.9443383701999655	-0.06670342891974562	-0.06591304647984503	-0.05934338022390912	-0.3390724871096089	0.19642338698872897
1.526106692365468	0.9441480098136239	-0.06777751833948222	-0.06528429392054581	-0.06035719632508817	-0.33632840044671247	0.19893774263697867
1.5293105881992943	0.9439530035633368	-0.06885062686982954	-0.0646429267516934	-0.06137250796783489	-0.33354592405089073	0.2014210587310089
1.532538207800845	0.9437532740200283	-0.06992263900261778	-0.06398884605276081	-0.06238921140672804	-0.33072539790123656	0.20387283646673518
1.5357899586721455	0.9435487429999455	-0.07099343286013393	-0.0633219545247071	-0.06340719483918368	-0.3278671758938429	0.20629257876743912
1.5390662490001552	0.9433393313122592	-0.07206288175072048	-0.06264215566882733	-0.06442633982630126	-0.32497162164159554	0.20867979448373
1.542367483870039	0.9431249590343508	-0.07313085291628545	-0.06194935468610312	-0.06544652005192597	-0.3220391116552934	0.21103399617119828
1.5456940656886582	0.9429055455320055	-0.07419720769238244	-0.06124345853099294	-0.06646760142147916	-0.31907003482817503	0.21335470111622787
1.5490463965042611	0.9426810093506698	-0.07526180226374445	-0.060524375548497336	-0.06748944273809664	-0.31606479016851324	0.2156414335903899
1.5524248734995318	0.9424512685618339	-0.07632448624403139	-0.05979201656543406	-0.06851189429634473	-0.31302379060390434	0.21789372237809315
1.555829890994686	0.9422162406860547	-0.07738510335864932	-0.059046294607915294	-0.0695347984902785	-0.30994746095557685	0.22011110289636465
1.5592618404379186	0.9419758427473948	-0.07844349147702179	-0.0582871250367074	-0.07055798980464735	-0.306836237661792	0.2222931178468605
1.5627211082567098	0.9417299914827479	-0.07949948199862183	-0.05751442616046729	-0.0715812941831126	-0.3036905704162816	0.2244393165380386
1.5662080766820299	0.9414786033502267	-0.08055290017648985	-0.05672811920021071	-0.07260452930338532	-0.3005109210914169	0.22654925615873672
1.5697231241392084	0.9412215945661151	-0.08160356530009182	-0.05592812833885978	-0.0736275047235567	-0.29729776300873767	0.2286225026981746
1.5732666246925708	0.9409588812117757	-0.08265129059581146	-0.055114380980872596	-0.07465002175902069	-0.2940515810394142	0.23065863126631903
1.5768389444070428	0.9406903795789764	-0.08369588224504848	-0.05428680873254402	-0.07567187249791792	-0.29077287451214595	0.232657224733834
1.58044044578635	0.9404160059197886	-0.08473714079956406	-0.05344534652651675	-0.07669284116060199	-0.28746215269037967	0.23461787700482445
1.5840714834911496	0.9401356768486178	-0.0857748600350927	-0.05258993375189651	-0.07771270296224453	-0.28411993821043285	0.23654019130209533
1.5877324092445915	0.9398493090487349	-0.08680882847347249	-0.051720513238860295	-0.0787312255958671	-0.28074676204982285	0.2384237834585521
1.5914235641902492	0.9395568199510826	-0.0878388273289111	-0.05083703319781439	-0.0797481672059591	-0.27734317001676456	0.2402682785545248
1.5951452848221708	0.9392581273651369	-0.08886463233109831	-0.04993944595271994	-0.08076327817958615	-0.27390971671739145	0.24207331467391616
1.5988978986099025	0.9389531499178139	-0.08988601264324249	-0.049027709116639964	-0.08177630008214844	-0.2704469689896034	0.24383854132042893
1.6026817270369613	0.9386418069066761	-0.09090273185306016	-0.04810178498783189	-0.08278696664610029	-0.2669555024782684	0.24556362149751992
1.6064970819563267	0.9383240186960558	-0.09191454714297384	-0.047161641560545524	-0.08379500296149595	-0.2634359043534661	0.24724823057412482
1.6103442693515524	0.9379997065085031	-0.09292121046490166	-0.04620725172343388	-0.08480012666380796	-0.2598887691766203	0.2488920585266844
1.6142235836472798	0.9376687930056159	-0.09392246721572389	-0.04523859478173663	-0.08580204663806677	-0.2563147034653384	0.25049480797203055
1.6181353130890461	0.9373312019433399	-0.09491805783492299	-0.044255655237598675	-0.086800464643738	-0.252714320034404	0.25205619697035947
1.622079734933302	0.9369868586905948	-0.09590771675091893	-0.043258424096606414	-0.08779507429740445	-0.24908824171567961	0.2535759574681872
1.6260571186500659	0.9366356900661011	-0.09689117340093657	-0.04224689816807282	-0.08878556213663036	-0.2454370976862507	0.25505383700991124
1.6300677236333432	0.9362776246499283	-0.0978681518555679	-0.04122108073819227	-0.08977160729136034	-0.24176152484407828	0.25648959820230666
1.6341118013019629	0.9359125927107995	-0.09883837154104722	-0.04018098112393687	-0.09075288226586728	-0.23806216514729106	0.25788301979473993
1.638189590350364	0.9355405267498842	-0.09980154631164936	-0.03912661597810206	-0.09172905205976507	-0.23433966922209948	0.25923389531271124
1.6423013210983266	0.935161361229262	-0.10075738572828741	-0.0380580082547881	-0.09269977552386507	-0.2305946916382254	0.260542034848239
1.64644721426765	0.9347750327971618	-0.10170559497735063	-0.036975187591772284	-0.09366470535025691	-0.22682789129909317	0.26180726478777805
1.6506274799783727	0.9343814804996526	-0.10264587486730094	-0.03587819063783318	-0.09462348814384351	-0.2230399316267521	0.26302942764650233
1.654842317233044	0.933980645951371	-0.10357792195637658	-0.03476706125127074	-0.09557576463081231	-0.21923148030201908	0.26420838206015707
1.6590919151151882	0.9335724733434213	-0.10450142906264687	-0.03364185023959544	-0.09652117026310902	-0.21540320746621686	0.2653440032100752
1.6633764526207302	0.9331569095772542	-0.10541608545838553	-0.032502615447882854	-0.09745933550726603	-0.21155578518352497	0.2664361827675582
1.6676960983035467	0.9327339044172378	-0.10632157703038438	-0.031349421891113304	-0.09838988610249465	-0.20768988708552155	0.2674848287586202
1.672051009100997	0.9323034107259242	-0.10721758628189848	-0.030182342102057703	-0.09931244315912773	-0.20380618876016754	0.26848986522325236
1.6764413325553618	0.9318653843644892	-0.10810379304135471	-0.02900145556407074	-0.10022662398821414	-0.19990536512851648	0.2694512326357957
1.6808672031819403	0.9314197846718436	-0.10897987397219866	-0.027806849706770925	-0.10113204170017356	-0.19598809306120005	0.270368886945226
1.6853287470570617	0.9309665741235142	-0.10984550374694954	-0.026598618685355284	-0.10202830652316626	-0.1920550467141589	0.2712428003886569
1.6898260792494264	0.9305057187008788	-0.11070035476688185	-0.025376864076174076	-0.10291502562516705	-0.1881068992604445	0.27207296067009573
1.6943593016629812	0.9300371882299184	-0.11154409701790584	-0.024141695467304936	-0.1037918030743851	-0.18414432423810256	0.2728593703474104
1.698928510255786	0.9295609557480915	-0.11237639966697388	-0.02289322848711938	-0.10465824161117486	-0.18016798873723913	0.27360204779799785
1.7035337864523377	0.9290769984996192	-0.11319692970103225	-0.02163158713077251	-0.10551394134990356	-0.17617856045120936	0.27430102536892476
1.7081752031895117	0.9285852974165443	-0.11400535329035587	-0.02035690209422326	-0.106358501313157	-0.17217670196930376	0.2749563500411729
1.7128528222612036	0.9280858374993567	-0.11480133554320618	-0.019069311475804297	-0.1071915192943845	-0.1681630726987986	0.2755680825897313
1.7175666944761594	0.9275786079047832	-0.11558454078535382	-0.01776896070611086	-0.1080125922665655	-0.1641383283607793	0.2761362972124228
1.7223168603684458	0.9270636019699883	-0.11635463292365748	-0.016456002319045586	-0.1088213168799264	-0.16010312005665817	0.27666108118544
1.727103355070873	0.9265408167742272	-0.11711127644137835	-0.015130594561923092	-0.10961729062603516	-0.15605808988001757	0.27714253485642737
1.731926200171131	0.9260102541118688	-0.11785413529544463	-0.013792903601602433	-0.11040011079681356	-0.15200387760944778	0.27758077022087274
1.7367854023127207	0.9254719207511807	-0.11858287300860079	-0.012443103873865552	-0.11116937469052784	-0.14794112159504888	0.2779759104780475
1.741680969758379	0.9249258266852063	-0.11929715537959978	-0.011081373430022126	-0.11192468258577318	-0.14387044474398036	0.27832809085615756
1.7466128896752549	0.9243719877300173	-0.11999664729700148	-0.009707900190189484	-0.11266563448979387	-0.1397924733872077	0.2786374562262513
1.751581149299056	0.9238104232455768	-0.12068101606231325	-0.008322875998713477	-0.11339183376045546	-0.1357078195742096	0.2789041621223568
1.75658572287213	0.9232411576656187	-0.12134992968920284	-0.006926500194020193	-0.11410288541532342	-0.1316170918937764	0.2791283732316481
1.7616265743708892	0.9226642202680994	-0.1220030575355319	-0.0055189787856846015	-0.11479839690308768	-0.1275208931642381	0.27931026308845947
1.7667036609539222	0.9220796448468473	-0.12264007095674674	-0.004100523422731668	-0.11547797889956889	-0.1234198176521061	0.27945001364157374
1.7718169340347913	0.9214874696413952	-0.12326064359024769	-0.0026713510207123994	-0.11614124571099348	-0.11931445032327771	0.27954781461765493
1.7769663315347908	0.9208877382894904	-0.12386445059635842	-0.0012316858536106183	-0.1167878145566418	-0.11520537317288268	0.27960386278580707
1.7821517875872364	0.9202804987567148	-0.12445117002841365	0.00021824323350664362	-0.11741730712261308	-0.11109315755764118	0.27961836159158604
1.7873732280028014	0.9196658039059458	-0.12502048243965053	0.0016782016340731753	-0.11802934922903631	-0.10697836802845062	0.27959152046385116
1.792630573577894	0.9190437111499117	-0.1255720714081918	0.0031479499825480964	-0.11862357147597247	-0.10286155993152196	0.2795235542250626
1.797923737466516	0.9184142827959675	-0.12610562339368886	0.004627243497545486	-0.11919960916752914	-0.0987432817365267	0.2794146825119244
1.8032526256412946	0.9177775860265641	-0.12662082795086088	0.006115832189451788	-0.1197571026138693	-0.09462407492749324	0.2792651292393855
1.808617136529173	0.9171336929735769	-0.12711737785672442	0.007613460838180709	-0.1202956973355614	-0.09050447455933995	0.2790751220963473
1.8140171587764211	0.9164826810158963	-0.12759496908509702	0.00911986845047812	-0.12081504409629064	-0.08638501124388515	0.27884489216489133
1.8194525787382836	0.9158246318999235	-0.12805330163629644	0.010634790430754975	-0.12131479986102038	-0.08226620573967598	0.2785746731376332
1.8249232796354287	0.9151596318486543	-0.12849207953056702	0.012157958421333857	-0.12179462784574266	-0.07814857003652079	0.27826470074434584
1.830429133934325	0.9144877724988874	-0.1289110103209028	0.013689098258999069	-0.12225419703228677	-0.07403261347612801	0.2779152126987152
1.8359700159048067	0.9138091493800314	-0.12930980620505686	0.015227933547269114	-0.12269318342800586	-0.06991883372151951	0.27752644749714195
1.841545788024372	0.9131238635759095	-0.129688183106892	0.016774181952152245	-0.1231112690954529	-0.06580772733819257	0.2770986448362636
1.847156316731433	0.9124320197927404	-0.13004586190443376	0.018327559650253664	-0.12350814353744902	-0.0616997785515087	0.27663204405749664
1.85280145761098	0.91173372817276	-0.13038256750967248	0.019887777291996735	-0.12388350270872567	-0.057595470641191776	0.2761268848462387
1.8584810645624599	0.911029103159143	-0.1306980295969331	0.02145454261658438	-0.12423704984249194	-0.05349527963263157	0.2755834061528016
1.8641949925852601	0.9103182631322524	-0.13099198279105595	0.02302756128272722	-0.12456849568263618	-0.04939967283214796	0.2750018454677876
1.8699430876410368	0.9096013316520485	-0.1312641662027281	0.024606534140871834	-0.12487755797360814	-0.04530911661321387	0.27438243946214713
1.8757251983301415	0.9088784359860523	-0.13151432411295286	0.02619116051273151	-0.1251639622385626	-0.041224068534584046	0.27372542247600384
1.8815411645423348	0.908149708501934	-0.13174220551708934	0.027781135137509967	-0.1254274412627203	-0.037144985907340326	0.2730310274419035
1.8873908313184495	0.9074152849072951	-0.1319475647817424	0.02937615202848671	-0.1256677358436135	-0.03307231652170489	0.2722994840047308
1.893274037146878	0.9066753056847761	-0.13213016122266077	0.03097590132600134	-0.12588459429838392	-0.029006507399329928	0.27153101961239295
1.8991906245021724	0.90592991473647	-0.1322897595247253	0.03258007222297383	-0.12607777294365943	-0.024947997979830355	0.2707258579397229
1.90514042718483	0.9051792609422682	-0.13242612942202192	0.03418834957727042	-0.1262470356952396	-0.020897229360446662	0.2698842203406429
1.9111232841679073	0.9044234963786199	-0.13253904613404383	0.03580041771667183	-0.12639215457152495	-0.01685463529609745	0.26900632377503847
1.9171390311917194	0.9036627773374937	-0.1326282901822503	0.03741595820476706	-0.1265129094461034	-0.012820648481683086	0.2680923817634141
1.9231875024277776	0.9028972640754818	-0.13269364750076904	0.03903465033972523	-0.1266090881483661	-0.008795699891898892	0.2671426040253777
1.9292685340745162	0.902127120314562	-0.13273490951777342	0.04065617215711622	-0.1266804865388998	-0.004780216891568294	0.26615719577382
1.935381962188552	0.9013525134700919	-0.13275187314775008	0.04228019988129934	-0.1267269084616675	-0.0007746252078448214	0.26513635790457174
1.9415276250817417	0.9005736142994688	-0.13274434082339273	0.04390640859348355	-0.12674816575513043	0.00322065213220367	0.2640802864810387
1.947706668558606	0.8997904314218613	-0.13271211108447578	0.04553481551534132	-0.1267440746645851	0.007206032785782686	0.2629889389875788
1.9539219543699649	0.8990027597046795	-0.13265494806464415	0.047165879633871345	-0.12671442625622029	0.0111830015118126	0.26186192872718755
1.9601733935633423	0.8982107720967074	-0.13257261832993966	0.04879927470524164	-0.1266590024264359	0.015151115558136042	0.2606993647531012
1.9664608844665277	0.8974146472780264	-0.1324648934763708	0.050434668300710216	-0.12657759243698177	0.01910992201146651	0.25950135435304955
1.9727843196292334	0.8966145687469284	-0.13233155029552252	0.05207172368549451	-0.12646999308330562	0.023058961984250552	0.25826800193578403
1.9791435874815022	0.8958107245730892	-0.13217237091971135	0.053710100292763845	-0.1263360088131306	0.026997771339670306	0.25699940880764655
1.9855385665482397	0.8950033080874775	-0.13198714316015972	0.05534945228347119	-0.1261754520049784	0.030925876823085247	0.25569567445427227
1.9919691324152244	0.894192516955761	-0.13177566053894274	0.056989430397502226	-0.125988142987561	0.03484280011750149	0.2543568953051624
1.99843515193831	0.8933785538593223	-0.13153772265304817	0.058629680524721256	-0.12577391033729068	0.038748054024384734	0.25298316606892424
2.0049364881077696	0.8925616258272848	-0.13127313522149942	0.06026984500655221	-0.12553259089605867	0.04264114518884781	0.25157457889922547
2.011472993967742	0.8917419449419682	-0.13098171052939386	0.06190956116194933	-0.12526403014189175	0.04652157021830673	0.25013122489069906
2.018044518992365	0.8909197274734121	-0.13066326738714995	0.06354846296644319	-0.12496808211620881	0.05038881930161983	0.24865319291121
2.0246509040555236	0.890095194442055	-0.13031763156150428	0.06518617985937258	-0.1246446097784639	0.05424237302077472	0.24714057092435418
2.031291982946785	0.8892685713538193	-0.129944635943794	0.06682233720735456	-0.12429348511788699	0.05808170310113375	0.24559344590812565
2.0379675839216818	0.8884400879289402	-0.12954412068174004	0.06845655676631793	-0.12391458922458665	0.06190627314952729	0.24401190373977033
2.0446775232500336	0.8876099788180588	-0.1291159338022149	0.0700884551927588	-0.12350781282227413	0.06571553483779426	0.2423960309979574
2.0514216105843963	0.8867784828425644	-0.12865993116000116	0.07171764546773782	-0.12307305616205619	0.06950893092261648	0.24074591401035572
2.058199647762797	0.8859458430479773	-0.12817597674506978	0.07334373670365704	-0.12261022924939015	0.07328589447278247	0.2390616394299628
2.0650114298377376	0.8851123064772966	-0.12766394284541877	0.0749663344957699	-0.12211925193022238	0.07704584937455296	0.23734329428284295
2.071856736955008	0.8842781250550868	-0.12712371092559246	0.07658503911189203	-0.12160005466119637	0.08078820584415883	0.23559096836132726
2.078735343913389	0.8834435542998874	-0.126555171192018	0.0781994479073352	-0.12105257801782687	0.08451236574262863	0.2338047521815908
2.0856470128275375	0.8826088540972107	-0.12595822343349697	0.07980915372417964	-0.1204767734220281	0.08821771859297459	0.23198473921713844
2.0925914972901367	0.8817742880634671	-0.12533277696660178	0.08141374602227312	-0.11987260300649791	0.09190364392404939	0.23013102520961407
2.0995685354080433	0.8809401242452309	-0.12467875154987457	0.0830128094312485	-0.11924004041026727	0.09556950768598631	0.2282437104249999
2.1065778520220193	0.8801066346965964	-0.12399607753713504	0.08460592446683247	-0.11857907083776334	0.09921466366246207	0.2263228995306639
2.113619166144925	0.879274094442279	-0.12328469544127915	0.0861926694011425	-0.11788969054133548	0.10283845750602706	0.22436869997119907
2.120692173413729	0.8784427833931933	-0.12254455799253751	0.08777261649593174	-0.11717190871706737	0.10644021789858836	0.22238122725780143
2.127796561209727	0.8776129843760461	-0.12177562897719527	0.08934533565183136	-0.11642574627904896	0.11001926467616258	0.22036060127624985
2.1349319911860394	0.8767849849911835	-0.1209778854467835	0.09091039076930846	-0.11565123789773127	0.1135749003325117	0.21830695172129577
2.14209812008673	0.8759590749836639	-0.12015131580939009	0.0924673446135734	-0.11484843003952065	0.11710642088854477	0.21622041267260408
2.149294578934656	0.875135548452636	-0.11929592249343644	0.09401575451587335	-0.1140173834410795	0.12061310592944577	0.2141011290813846
2.1565209825264837	0.8743147025206645	-0.11841172128161069	0.09555517477127556	-0.11315817234827566	0.12409422387510109	0.21194925459636998
2.1637769255398354	0.8734968375447493	-0.11749874214349576	0.09708515611808002	-0.11227088520689368	0.12754903062638842	0.20976495325102193
2.1710619791984693	0.8726822572360646	-0.1165570300660926	0.09860524539453082	-0.11135562534856254	0.13097676863227894	0.20754840105299888
2.1783756925873425	0.8718712682381962	-0.11558664531623293	0.10011498620668209	-0.11041251112140334	0.1343766682492038	0.20529978619558056
2.185717595727192	0.8710641795100538	-0.11458766342056975	0.10161391994854471	-0.10944167574315691	0.13774794989096473	0.20301930868803303
2.1930871873523095	0.8702613033763938	-0.11356017722845185	0.10310158372171023	-0.10844326917574189	0.14108981921252758	0.20070718474436747
2.200483948970096	0.8694629536718571	-0.11250429540943396	0.10457751365090695	-0.10741745653223603	0.1444014744389025	0.19836364302402845
2.207907326183649	0.868669447443006	-0.11142014548921048	0.10604124159944969	-0.1063644208912727	0.14768209886981823	0.1959889311243589
2.2153567456188803	0.8678811027738923	-0.11030787186194772	0.10749229905623041	-0.10528436122822156	0.1509308694928758	0.1935833108520667
2.222831600997351	0.8670982399242957	-0.1091676382083955	0.10893021489549415	-0.10417749462449948	0.15414695185631222	0.19114706327616054
2.2303312569942024	0.8663211805337211	-0.10799962736543331	0.11035451670826547	-0.1030440559990873	0.15732950296216439	0.18868048814115118
2.23785505241717	0.8655502469093657	-0.10680404120739827	0.1117647319654417	-0.10188429785118712	0.160477673778958	0.18618390342029748
2.2454022955939017	0.8647857621112568	-0.1055811017192924	0.1131603877153999	-0.10069849115879374	0.16359060848679652	0.1836576474150102
2.2529722650294928	0.8640280494711847	-0.10433105125408092	0.11454101131865292	-0.0994869254847085	0.16666744605036282	0.18110207912857182
2.2605642082140904	0.8632774322886221	-0.10305415306578301	0.11590613085550508	-0.09824990935002345	0.16970732107001654	0.17851757923950104
2.268177348710358	0.8625342327057149	-0.10175069040720253	0.1172552770214883	-0.09698776921816019	0.17270936795241698	0.17590454821872126
2.275810877298698	0.8617987721539585	-0.10042096827373319	0.11858798216082693	-0.09570085104387453	0.17567271871630827	0.17326340984272484
2.283463956299	0.8610713704819585	-0.09906531292387802	0.1199037816985049	-0.09438951966971058	0.17859650615105133	0.17059461021538982
2.2911357288861605	0.8603523446449648	-0.09768407038723935	0.1212022163528796	-0.0930541572482953	0.18147986871045907	0.16789861492990524
2.298825306587677	0.8596420094650248	-0.09627760880534235	0.12248283060183175	-0.09169516537551967	0.18432194709273086	0.16517591380884378
2.306531783683811	0.8589406758557648	-0.09484631592362842	0.1237451757299405	-0.09031296253914428	0.187121891007086	0.16242701618392108
2.314254233899307	0.8582486507372219	-0.0933905996742947	0.12498880981805197	-0.08890798456252731	0.18987885915755576	0.15965245230604452
2.32199171355979	0.8575662363566185	-0.09191088754312716	0.12621329880542856	-0.08748068387899768	0.19259202162003336	0.15685277243192125
2.3297432618180256	0.8568937298879327	-0.09040762643049655	0.12741821705066558	-0.08603152929016458	0.19526056111922113	0.15402854690519546
2.3375079106325516	0.8562314222096754	-0.08888128055321078	0.12860314936480952	-0.08456100384370722	0.1978836775769697	0.1511803626161019
2.3452846808671657	0.8555795979264113	-0.08733233194839041	0.12976769081506775	-0.08306960522935629	0.2004605877332172	0.148308824428309
2.3530725930407232	0.8549385341651718	-0.08576127804352357	0.13091144872340796	-0.08155784335747775	0.2029905296383967	0.1454145511744085
2.3608706613036823	0.8543085008173026	-0.08416863249096164	0.13203404208444747	-0.0800262410913947	0.2054727614462286	0.14249817776550205
2.368677907994647	0.8536897591171422	-0.08255492179754163	0.13313510395513437	-0.07847533094376873	0.20790656679226496	0.1395603495937341
2.376493363094926	0.8530825615256777	-0.08092068490348231	0.13421428151801937	-0.07690565462388069	0.21029125503657706	0.13660172244630053
2.384316066101783	0.8524871514376074	-0.07926647224742597	0.13527123646749362	-0.07531776210043185	0.2126261622337081	0.13362296148560324
2.392145070952607	0.851903762692239	-0.07759284414304148	0.1363056457508465	-0.07371221001450473	0.2149106528975997	0.13062473901567925
2.3999794514612893	0.8513326191066076	-0.07590036897331078	0.13731720227481672	-0.07208955993047891	0.21714412169966937	0.12760773197190972
2.407818304259955	0.8507739342502234	-0.07418962186008876	0.1383056151901721	-0.07045037705532119	0.2193259942442409	0.12457262029876291
2.415660751051637	0.8502279113100216	-0.07246118345292786	0.1392706100250378	-0.06879522908324301	0.2214557275192773	0.12152008555187488
2.423505942499973	0.849694742882016	-0.07071563833128212	0.14021192895640677	-0.06712468468093016	0.22353281066030223	0.11845080882510874
2.4313530643478787	0.8491746106705976	-0.06895357286673143	0.1411293312522298	-0.06543931146784751	0.22555676609739317	0.11536546775012525
2.4392013310443676	0.8486676860610664	-0.06717557586909705	0.14202259218211324	-0.0637396766696924	0.22752714732977747	0.11226473837359068
2.4470499975738047	0.8481741295129901	-0.06538223514924114	0.1428915040178184	-0.06202634387493015	0.22944354131637065	0.10914928986752391
2.4548983571279748	0.8476940909432693	-0.06357413723990672	0.14373587529649393	-0.06029987282188246	0.23130556703734514	0.10601978477223248
2.4627457417600493	0.8472277099255004	-0.06175186647275868	0.1445555304184187	-0.05856081857674473	0.23311287479716145	0.1028768780777819
2.470591525628418	0.8467751157631183	-0.05991600346533351	0.14535030947562702	-0.05680973015567247	0.23486514603859956	0.09972121526567299
2.47843512504392	0.8463364277862456	-0.05806712435756592	0.14612006769578592	-0.05504714986928702	0.23656209230917843	0.0965534316246958
2.486275997880072	0.8459117556962238	-0.056205800229468215	0.14686467481137044	-0.05327361284493604	0.23820345406287163	0.09337415184115008
2.4941136458480107	0.8455011997687881	-0.054332595868148655	0.14758401468491517	-0.051489645933633296	0.23978900002518938	0.09018398844357697
2.5019476126767133	0.8451048512968077	-0.052448069532918876	0.14827798452170068	-0.04969576757238174	0.24131852564672537	0.08698354192123252
2.5097774829991932	0.8447227929906629	-0.05055277259844753	0.14894649416434833	-0.047892487532748634	0.24279185173444365	0.08377340058923431
2.5176028870341813	0.8443550991095483	-0.0486472478244643	0.14958946586454108	-0.04608030536579046	0.2442088241307395	0.08055413809554769
2.5254234905477815	0.8440018363046136	-0.046732031233980106	0.15020683281548863	-0.0442597122817404	0.24556931065694565	0.07732631699702414
2.5332390033062673	0.8436630635763916	-0.044807649541432064	0.150798539239128	-0.04243118879802089	0.24687320147819167	0.0740904847701604
2.541049166768459	0.8433388331752192	-0.04287462269688447	0.15136453882977294	-0.04059520725193398	0.24812040584071085	0.07084717841282316
2.548853768221235	0.8430291903482062	-0.04093345996132584	0.1519047952167397	-0.03875222816691469	0.2493108532521478	0.06759691813070055
2.556652621515901	0.8427341744810187	-0.038984664276007754	0.15241927999528238	-0.03690270449726304	0.2504444892970071	0.06434021491297179
2.5644455835722377	0.8424538187778285	-0.03702872779775903	0.1529079733119266	-0.03504707748351151	0.25152127707398986	0.06107756326613191
2.5722325349744235	0.8421881513210426	-0.035066136423215565	0.1533708620453833	-0.03318578103973089	0.25254119332821023	0.057809448952222536
2.580013392373433	0.8419371949222662	-0.03309736639797643	0.15380794009735937	-0.03131923862825353	0.2535042292251904	0.054536343471553075
2.587788097355545	0.8417009678081848	-0.031122886865063315	0.15421920722937038	-0.02944786576805331	0.25441038791370624	0.05125870842515996
2.5955566196572963	0.8414794837887042	-0.029143158838197927	0.1546046688028601	-0.027572069150500044	0.2552596840714819	0.04797699389147931
2.6033189563007686	0.8412727525680703	-0.02715863522516058	0.15496433527060216	-0.025692246750241485	0.256052142895322	0.04469163853265231
2.6110751248130093	0.8410807801887902	-0.02516976239766506	0.15529822143742472	-0.023808789399055112	0.25678779857544837	0.04140307223455983
2.6188251665376603	0.8409035691788396	-0.02317697921334006	0.15560634623711345	-0.021922079944175832	0.2574666938996122	0.0381117145040126
2.6265691413877215	0.8407411189084989	-0.02118071825146148	0.15588873214414056	-0.02003249450186228	0.2580888790451279	0.03481797651089034
2.6343071248659675	0.8405934258469621	-0.0191814064999689	0.15614540475909802	-0.01814040318884872	0.2586544107462133	0.03152226219873748
2.642039210835076	0.8404604836916743	-0.01717946457705029	0.15637639261427705	-0.016246169465365303	0.2591633519390491	0.028224966964377658
2.649765508710887	0.8403422836089026	-0.015175307406128104	0.15658172678462984	-0.014350150852538539	0.25961577097079797	0.024926478723453292
2.657486141376847	0.8402388144329318	-0.01316934472544223	0.1567614405692796	-0.01245269949136494	0.2600117409569329	0.021627178688108917
2.6652012442588813	0.8401500628285481	-0.01116198131284188	0.15691556923523753	-0.010554162430663261	0.2603513392686065	0.018327441664220005
2.672910956757062	0.8400760135082214	-0.009153619215558014	0.15704414966442753	-0.00865488380962154	0.26063464680006665	0.015027639632935654
2.6806154322828832	0.8400166492248691	-0.007144655148715177	0.15714722038856535	-0.006755202469806579	0.260861748083857	0.011728137383634846
2.68831482955332	0.8399719509688196	-0.005135482779486342	0.15722482126746812	-0.00485545418675884	0.2610327306136926	0.008429296171815832
2.696009308633397	0.8399418980502222	-0.003126493789004254	0.15727699336428808	-0.0029559727440012853	0.2611476845946558	0.005131475359041335
2.703699039751235	0.8399264681214978	-0.0011180756039248763	0.15730377892274627	-0.0010570878573352253	0.2612067029116678	0.001835028583177213
2.7079793698459604	0.8399242057676476	-9.551062198076554e-14	0.15730770619983608	5.214487695803793e-13	0.2612153561330266	-2.72518769703356e-13
