# Supplementary material for: Multi-orbit lunar GNSS constellation design with distant retrograde orbit and Halo orbit combination
Source: Sci Rep. 2023 Jun 22;13:10158. doi: 10.1038/s41598-023-37348-x (PMC10287729; doi:10.1038/s41598-023-37348-x)
Supplement: Supplementary file 1 — Supplementary Information. [file 41598_2023_37348_MOESM1_ESM.zip › supplement materials of the manuscript/Figure 5/L1 North Family Halo orbit/8.000.csv]

Time (TU)	X (LU)	Y (LU)	Z (LU)	VX (LU/TU)	VY (LU/TU)	VZ (LU/TU)
0	0.9244845350667122	0	0.21788954299795538	2.311365053786181e-13	0.12348080747028142	-1.276033015974265e-12
0.003974589252952354	0.9244860903208516	0.0004907798823198171	0.21788584147164775	0.0007825955986700291	0.12347657458070913	-0.0018625968265959286
0.012624277202435039	0.9245002247578031	0.0015586762408964002	0.21785219976675016	0.002485539391241398	0.1234381034799635	-0.005916136174596203
0.021276626166788385	0.9245290981456152	0.0026263946894941655	0.21778346885720568	0.004188451749105296	0.12335950572445135	-0.009971137475121714
0.02993202167796031	0.9245727198972468	0.003693634959567279	0.2176796084622107	0.005891027281628113	0.1232407346975545	-0.014027930191386602
0.03859076467926935	0.9246310981034782	0.004760085447682494	0.21754057226332646	0.007592943207088763	0.12308173654855584	-0.018086806325518113
0.04725315566977764	0.924704239583361	0.0058254334678122235	0.21736630772718393	0.00929387586887059	0.12288244993215063	-0.02214806065649189
0.055919482626701454	0.9247921497346108	0.006889363631589944	0.2171567563935463	0.010993498317221281	0.12264280626006747	-0.026211985894665026
0.06459002562688625	0.9248948324714633	0.007951558290963686	0.21691185394434687	0.012691481181129515	0.12236272968154477	-0.03027887567737147
0.07326506112611023	0.9250122902035638	0.009011697935998743	0.2166315301639169	0.014387493471896811	0.12204213691792391	-0.03434902742389868
0.0819448500495783	0.9251445235969151	0.010069459616246456	0.21631570940859188	0.016081200226036537	0.1216809376574465	-0.03842273761578321
0.09062964230927534	0.925291531504755	0.011124517382866194	0.21596431066107372	0.01777226337673339	0.12127903445180072	-0.04250030480299125
0.09931966618378876	0.9254533106489979	0.012176540896352568	0.21557724817131904	0.019460339685536	0.12083632325893583	-0.04658202552850707
0.10801513766272329	0.9256298556158233	0.013225196471576411	0.21515443133778905	0.021145082577545663	0.12035269309119577	-0.05066819965168469
0.11671622908897535	0.9258211580164988	0.014270143226072137	0.2146957665802188	0.022826136106777212	0.11982802791410539	-0.05475911657293139
0.12542308722699758	0.9260272065435227	0.015311035233295058	0.21420115706525286	0.024503138549540004	0.11926220606054622	-0.05885506469988406
0.13413581114673728	0.9262479861582058	0.01634751886492053	0.21367050451073005	0.026175718254060315	0.11865510199224429	-0.06295632205169353
0.14285444278050805	0.9264834774110244	0.017379231726178435	0.21310371067692505	0.02784349201957201	0.11800658767147577	-0.06706315282722645
0.15157896235048196	0.9267336558147518	0.018405802226647512	0.21250067873774087	0.029506064474993304	0.11731653376197188	-0.07117580627944736
0.16030924715434122	0.9269984900349502	0.01942684492987639	0.21186131751824847	0.031163020576489266	0.11658481407519018	-0.07529449831249097
0.16904508566981563	0.9272779414933329	0.02044196253413836	0.21118554235372847	0.03281392878213061	0.11581130611518103	-0.07941941913157903
0.17778611957433935	0.9275719616371306	0.0214507395537323	0.21047328162066986	0.03445833068959621	0.11499589807890431	-0.08355070685099408
0.18653183487210562	0.9278804904222427	0.022452741953684578	0.2097244803987359	0.03609574022250986	0.11413849253863198	-0.0876884441836164
0.1952815086220544	0.9282034530533516	0.023447511891176328	0.2089391084340838	0.03772563471273306	0.1132390150159817	-0.09183263403398512
0.20403418429322367	0.9285407573543047	0.024434566064840485	0.20811716668601465	0.03934745169310513	0.11229742090602121	-0.09598318844838187
0.2127886014917729	0.9288922890628839	0.025413389256136062	0.2072586990668403	0.040960577592938224	0.111313708328112	-0.10013989570726485
0.22154315470807628	0.929257907723872	0.026383431644747695	0.20636380292091583	0.04256434233885114	0.11028792952312862	-0.1043024008211157
0.23029581333941435	0.9296374405322627	0.027344102343347575	0.20543264475108455	0.044158007392698574	0.10922020826887756	-0.10847016719999977
0.2390440619094171	0.9300306764088213	0.02829476585723702	0.20446547568742376	0.04574075820116154	0.10811075702794117	-0.11264244733289784
0.24778481458663124	0.9304373583866081	0.029234736464019712	0.20346265147052742	0.04731169272473171	0.10695989932682445	-0.1168182405169184
0.25651435342894874	0.9308571764708204	0.03016327600226029	0.20242465171403248	0.04886981510159823	0.1057680913985236	-0.12099626102925407
0.26522825749855927	0.9312897596107866	0.031079591494805943	0.2013521018517836	0.05041402848400531	0.10453594703539847	-0.12517490095850786
0.2739213482932417	0.931734668045544	0.03198283535471918	0.2002457947205575	0.051943131617161145	0.1032642622022746	-0.12935219971312198
0.2825876759421298	0.9321913875484588	0.032872110556095444	0.19910670799951474	0.05345582327850308	0.10195403511268489	-0.13352583193579412
0.2912205341102176	0.9326593253810602	0.03374647918912609	0.19793601792504753	0.05495071209746583	0.10060648228498272	-0.1376931081580191
0.2998125242098728	0.9331378094499635	0.0346049761401803	0.1967351054619634	0.056426334949017824	0.09922304621214809	-0.14185099830946546
0.3083556843631012	0.9336260920875159	0.035446628862796654	0.19550555117904395	0.05788118596451125	0.0978053903214505	-0.14599618597451552
0.31684165616556803	0.934123357507658	0.036270479889184165	0.19424912094594432	0.059313750848970295	0.09635538362745909	-0.15012514092484272
0.32526192055310127	0.9346287351728556	0.03707561452048642	0.19296773650980334	0.06072255117753046	0.09487506815895054	-0.15423422577605503
0.3336080511125013	0.9351413164635415	0.03786118798868526	0.19166343716558207	0.062106189257864285	0.09336661621547823	-0.15831981245005738
0.34187197418376797	0.9356601740167577	0.03862645074851035	0.19033833383606105	0.06346339147590775	0.09183227885612455	-0.16237840381377186
0.35004620914490886	0.9361843819214204	0.03937076926700466	0.1889945599365358	0.06479304562145018	0.09027433055242284	-0.1664067479164785
0.358124063094433	0.9367130347130933	0.04009364011732221	0.18763422416260878	0.06609422819927324	0.08869501584791234	-0.17040193231444734
0.3660997721624067	0.9372452640663151	0.040794697128513024	0.18625936803730306	0.06736622096971946	0.08709650123900127	-0.17436145451187307
0.3739685716625889	0.93778025134982	0.0414737106411162	0.18487193306549685	0.06860851453843726	0.08548083787467384	-0.17828325931916186
0.38172670631442324	0.938317236108659	0.04213058063022343	0.1834737375661512	0.06982080159380441	0.0838499351793938	-0.18216574805520433
0.3893713897558636	0.9388555205661399	0.042765325186337015	0.1820664632011754	0.07100296196182698	0.08220554547002708	-0.18600776352351234
0.3969007281070608	0.9393944707815456	0.04337806619245023	0.1806516498088974	0.07215504238048388	0.08054925801358255	-0.18980855750376027
0.40431362044118574	0.9399335151431714	0.04396901370016562	0.1792306970009016	0.07327723341371568	0.078882500802593	-0.19356774667348592
0.4116096453164425	0.9404721407497107	0.04453845005015498	0.17780487127202851	0.0743698451956631	0.07720654866549012	-0.19728526113442404
0.4187889548288949	0.9410098892624273	0.04508671558253732	0.17637531459193326	0.07543328537511972	0.07552253304787525	-0.20096129615205288
0.42585216755888106	0.9415463517007424	0.04561419526238719	0.1749430559536699	0.07646803795319287	0.07383145524281873	-0.2045962626020776
0.4328002744164074	0.9420811633318483	0.04612130728323354	0.17350902289500492	0.07747464506744225	0.07213419960511758	-0.20819074317998879
0.43963455741442	0.9426139988177553	0.04660849352756266	0.17207405256660066	0.0784536915929012	0.0704315462644775	-0.21174545444849327
0.44635651871481435	0.9431445675582218	0.04707621156931423	0.17063890251325256	0.07940579204495425	0.06872418354888606	-0.21526121341912882
0.45296782612874253	0.94367260984611	0.047524928524699764	0.1692042594913464	0.08033158052877541	0.06701271813225732	-0.21873891199159448
0.4594702580262886	0.9441978925995324	0.04795511545095316	0.1677707496495268	0.08123170120112999	0.06529768686940104	-0.2221794904273874
0.46586567342549445	0.9447202068172355	0.04836724394448879	0.16633894422516993	0.0821068027512845	0.06357956334622435	-0.22558392349501935
0.4721559773886467	0.945239364461525	0.048761782791159475	0.1649093669561321	0.08295753259731878	0.06185876652604165	-0.22895320371323064
0.47834309610530423	0.9457551959642053	0.04913919559087479	0.16348249995214006	0.08378453275441693	0.060135667614775797	-0.23228832929220505
0.48442896258852436	0.9462675485073749	0.04949993929400973	0.16205878755702346	0.08458843738274967	0.05841059455127232	-0.2355902974442369
0.49041549821475555	0.9467762838893355	0.04984446268334343	0.16063864146855866	0.08536986997600146	0.05668383805702128	-0.23886009518752857
0.4963046047435712	0.9472812772213731	0.050173205654646454	0.15922244365693713	0.0861294421067149	0.05495565506554308	-0.24209869557683536
0.5020981563627783	0.9477824156099691	0.05048659861104942	0.15781054939939385	0.08686775228506007	0.05322627231862771	-0.24530705379387854
0.507797993895475	0.9482795970150347	0.05078506207900207	0.1564032898953068	0.08758538519381029	0.05149588948091141	-0.24848610427422363
0.5134059174563507	0.948772728969983	0.05106900633297968	0.1550009753445512	0.08828291081329673	0.04976468285860618	-0.2516367568190631
0.5189236935962276	0.9492617285849809	0.05133883181627052	0.1536038944347677	0.08896088540754613	0.048032804710098284	-0.25475990074256694
0.524353043693576	0.9497465209234198	0.05159492864129744	0.15221231849222247	0.08961985020632547	0.046300388321599766	-0.25785639844637165
0.5296956455843951	0.9502270385515155	0.05183767682090858	0.1508265023573456	0.09026033178868871	0.044567549076530884	-0.26092708630708333
0.5349531386900075	0.9507032214372035	0.05206744665128253	0.14944668426912577	0.09088284288066723	0.0428343842768215	-0.2639727776073832
0.5401271180692163	0.9511750158783754	0.05228459860349136	0.14807308857785187	0.09148788183623369	0.04110097650811152	-0.2669942590830427
0.545219139213424	0.9516423744211727	0.05248948371565324	0.14670592563180493	0.0920759334171713	0.03936739348140682	-0.26999229361982746
0.5502307159459616	0.9521052551784652	0.05268244369022735	0.14534539342744363	0.09264746876181737	0.03763369009819394	-0.27296761894105587
0.5551633248715212	0.9525636217724587	0.052863811261654514	0.14399167745928199	0.09320294611567495	0.03589990824218812	-0.2759209501347558
0.560018402708529	0.9530174426449483	0.05303391028681148	0.14264495244647804	0.09374281074714488	0.03416607896455373	-0.2788529779630797
0.5647973508335138	0.9534666910576757	0.05319305610838082	0.14130538204696258	0.09426749568107168	0.03243222210509661	-0.28176437146468186
0.5695015354350802	0.9539113447090493	0.0533415557465165	0.13997311971583634	0.09477742192858281	0.03069834737411126	-0.2846557779549325
0.5741322884723177	0.9543513854448626	0.05347970812171622	0.13864830930564317	0.0952729988078881	0.028964455111417514	-0.2875278234981297
0.5786909089171541	0.9547867990152283	0.053607804284193254	0.13733108554466972	0.0957546242927552	0.027230536891397927	-0.2903811135555271
0.5831786641285994	0.9552175748631547	0.05372612764171668	0.13602157443356686	0.09622268536953468	0.025496576022643862	-0.2932162337253532
0.5875967909395516	0.9556437059037338	0.053834954173704895	0.13471989368321324	0.09667755835807135	0.023762548103154008	-0.2960337503135779
0.5919464978775231	0.9560651884301803	0.05393455266577397	0.13342615277607037	0.09711960934223776	0.022028421072809615	-0.29883421164488105
0.5962289638355592	0.9564820216924438	0.0540251848553738	0.13214045404282307	0.09754919423248688	0.020294156625121847	-0.30161814710594925
0.6004453431624445	0.9568942081136085	0.05410710571612466	0.13086289179014782	0.09796665947312228	0.018559709003218162	-0.3043860703424468
0.6045967624936452	0.9573017527182294	0.054180563555483736	0.1295935538645496	0.0983723419106739	0.016825027073125602	-0.3071384771204089
0.6086843234936435	0.9577046631477241	0.054245800239434	0.1283325214216959	0.09876656925527888	0.015090053988062908	-0.3098758470137465
0.6127091037104241	0.958102949505739	0.05430305136786133	0.1270798692262374	0.09914966034422637	0.01335472756257993	-0.31259864388907105
0.6166721597423487	0.9584966244455558	0.054352546471983114	0.12583566519498757	0.09952192561628491	0.011618979589225835	-0.31530731798758066
0.6205745242939703	0.958885702663471	0.054394509122140985	0.12459997181932321	0.09988366700103897	0.00988273776196734	-0.318002303874247
0.6244172074425752	0.9592702008166892	0.054429157103995984	0.12337284627290623	0.10023517821361932	0.008145925802780415	-0.32068402119034756
0.6282012003598075	0.9596501376995281	0.054456702600420785	0.1221543396934287	0.10057674526074704	0.00640846239990691	-0.3233528771751441
0.6319274725043541	0.9600255337764844	0.054477352306990315	0.12094449852243178	0.10090864634278196	0.004670263053860937	-0.32600926465213825
0.6355969753425461	0.9603964113781419	0.05449130759852718	0.11974336373427333	0.10123115234608077	0.002931238928866893	-0.3286535645942508
0.6392106413072461	0.9607627944281134	0.054498764653579605	0.1185509715737525	0.10154452689899296	0.0011912978492559687	-0.33128614535216055
0.6427693835314224	0.9611247082537657	0.05449991459154819	0.11736735404242411	0.10184902650108091	-0.0005496550387802195	-0.33390736238675406
0.6462740987147404	0.9614821797231703	0.054494943607449726	0.11619253832594811	0.10214490091660407	-0.0022917181600599166	-0.336517560312561
0.6497263199319202	0.9618353039685703	0.0544840304559516	0.11502632576171458	0.10243244731909278	-0.004035325442907347	-0.3391175673232422
0.653127066571188	0.9621841270340521	0.05446734752310764	0.11386867670857212	0.10271191293726022	-0.005780677761513036	-0.3417078423427574
0.6564771899647174	0.9625286806094436	0.054445062678102354	0.11271959835990648	0.10298352583390505	-0.007527904385426541	-0.3442887220208638
0.659777523872815	0.9628689972286057	0.05441733932224983	0.11157909483248218	0.10324750783746195	-0.009277136742865025	-0.3468605320988755
0.6630288845356174	0.9632051101517379	0.05438433652142721	0.11044716747814205	0.10350407468705379	-0.011028507999468994	-0.34942358733841467
0.6662320729503771	0.9635370534838049	0.05434620911071003	0.10932381440478578	0.10375343634810263	-0.012782153860695823	-0.3519781932151083
0.6693878747814989	0.9638648620550205	0.05430310781054139	0.10820903079552419	0.1039957971317912	-0.014538212161097679	-0.3545246457963567
0.6724970601722843	0.9641885712954685	0.05425517934640893	0.10710280925856426	0.10423135580666369	-0.01629682238802384	-0.3570632315143469
0.6755603846750685	0.9645082172306425	0.054202566551206116	0.10600513977228243	0.10446030579322875	-0.018058125836874737	-0.35959422783776684
0.6785785895316668	0.964823836414422	0.05414540847146557	0.10491600984618948	0.1046828353040689	-0.019822265429144264	-0.36211790343191114
0.6815524022824362	0.9651354659008425	0.05408384046427196	0.10383540455287568	0.10489912750477867	-0.021589385737075677	-0.36463451859653434
0.6844825361328704	0.9654431430898239	0.05401799431741738	0.10276330700222987	0.10510936058150651	-0.023359632280726822	-0.3671443246518233
0.6873696929235336	0.9657469059551915	0.053947998286351495	0.10169969748875142	0.10531370806420078	-0.02513315301136048	-0.36964756640945284
0.690214560208644	0.9660467926581353	0.053873977258618484	0.10064455478247826	0.10551233872290643	-0.02691009626006845	-0.3721444796121915
0.6930178127574501	0.9663428416279253	0.05379605282304009	0.09959785580277908	0.10570541678208738	-0.02869061133061991	-0.37463529212303925
0.6957801144333912	0.966635091687572	0.0537143433118696	0.09855957512333222	0.10589310215050353	-0.030474849423902616	-0.3771202255350272
0.6985021160909511	0.9669235817621268	0.05362896395172114	0.0975296859571794	0.10607555037432105	-0.032262962040396984	-0.37959949324093845
0.7011844571450155	0.9672083509777066	0.05354002691237132	0.0965081597664913	0.10625291284166966	-0.034055101710681254	-0.3820733017527127
0.7038277663572866	0.9674894386816243	0.05344764136715126	0.09549496614679927	0.10642533692659427	-0.03585142228624302	-0.3845418513756643
0.7064326601520893	0.9677668842025433	0.05335191363819344	0.09449007365264896	0.10659296596969217	-0.03765207755584378	-0.38700533457191255
0.708999744732047	0.9680407270170781	0.05325294721025275	0.09349344916528607	0.10675593950585494	-0.03945722242929585	-0.3894639378497693
0.7115296165337737	0.9683110067433861	0.05315084279042922	0.09250505787687639	0.10691439337644397	-0.04126701306649572	-0.39191784216968084
0.7140228605848286	0.9685777629126958	0.053045698453570427	0.09152486409308448	0.10706845970918932	-0.043081605493744186	-0.39436722129574353
0.7164800520326862	0.9688410350815665	0.052937609663369904	0.09055283079858847	0.10721826709712695	-0.044901156457454364	-0.39681224318546815
0.7189017562540504	0.9691008627952002	0.052826669343369236	0.0895889197645368	0.107363940683818	-0.04672582330599244	-0.3992530700399336
0.7212885287276775	0.9693572855273834	0.05271296795843893	0.08863309174714036	0.10750560223288128	-0.048555763689425525	-0.40168985810549274
0.7236409155295088	0.9696103426891917	0.052596593566491406	0.08768530643447692	0.10764337023309264	-0.050391135730187823	-0.4041227580988682
0.7259594536185257	0.9698600736173553	0.0524776318758626	0.08674552246909673	0.1077773599879042	-0.0522320980575331	-0.4065519154368588
0.7282446709049927	0.9701065175410875	0.052356166311467396	0.08581369755352213	0.10790768369012745	-0.054078809680136605	-0.40897747024329306
0.7304970857275659	0.9703497134867435	0.05223227811341589	0.08488978879610837	0.1080344504620814	-0.055931429365572355	-0.411399556708421
0.7327172081415976	0.9705897003795638	0.05210604633695123	0.08397375231323335	0.10815776649678187	-0.05779011649389201	-0.4138183043761201
0.7349055399021538	0.9708265170065542	0.051977547916058645	0.08306554335442357	0.10827773512119217	-0.05965503089350878	-0.4162338380767755
0.7370625739174412	0.9710602019233706	0.05184685775996132	0.0821651166478794	0.10839445682999574	-0.061526332204445595	-0.4186462772504274
0.7391887951656986	0.9712907935209981	0.0517140487631098	0.08127242613621574	0.1085080293982002	-0.06340418048544598	-0.4210557368778889
0.7412846804448362	0.9715183299675946	0.05157919188120509	0.08038742519180977	0.10861854792763796	-0.06528873583885418	-0.42346232713125737
0.7433506987542344	0.971742849220156	0.051442356167710465	0.07951006656521095	0.10872610492610803	-0.06718015858631539	-0.4258661537296808
0.7453873111410262	0.9719643889793546	0.05130360884316348	0.07864030255611351	0.10883079035655327	-0.06907860896879273	-0.4282673176819955
0.7473949713315425	0.9721829867309648	0.05116301531064363	0.07777808484719359	0.10893269172537048	-0.07098424757332665	-0.43066591594666803
0.7493741252120035	0.9723986796633117	0.05102063924804465	0.0769233648260641	0.1090318941099291	-0.07289723469272981	-0.4330620407368329
0.7513252116778794	0.9726115047348253	0.050876542604042674	0.07607609331761886	0.10912848025434836	-0.07481773098034382	-0.4354557804534282
0.7532486626158732	0.9728214986483654	0.050730785650994537	0.07523622068292934	0.10922253061896446	-0.07674589730828317	-0.4378472196033446
0.755144901872894	0.9730286977157573	0.050583427117859917	0.07440369736340408	0.10931412338028444	-0.0786818935714451	-0.44023643741979956
0.7570143474089334	0.9732331380710258	0.050434524078572004	0.07357847302953101	0.10940333458456697	-0.08062588070544356	-0.4426235104586165
0.75885741014425	0.9734348555237341	0.05028413208844089	0.07276049716897415	0.10949023813803611	-0.08257801940638931	-0.4450085110956849
0.7606744945536286	0.9736338856039848	0.050132305186449636	0.07194971890873825	0.10957490588106827	-0.08453847061103306	-0.44739150820170454
0.7624659975290369	0.9738302634186552	0.0499790960405137	0.07114608760688784	0.10965740758020188	-0.08650739411654385	-0.44977256555073475
0.7642323105384338	0.9740240238695658	0.04982455581470645	0.07034955196941609	0.10973781107203144	-0.08848495077409159	-0.45215174456466906
0.7659738183506535	0.9742152014963404	0.04966873432172637	0.06956006069641893	0.10981618224571474	-0.09047130098640799	-0.4545291025597031
0.7676908998585591	0.9744038305499484	0.0495116799966441	0.06877756218711124	0.10989258512144974	-0.09246660549654885	-0.4569046937659756
0.7693839273952878	0.9745899449015967	0.04935344000333146	0.06800200492458498	0.1099670818596642	-0.09447102447163741	-0.45927856830003616
0.7710532675103321	0.9747735781126081	0.04919406020842934	0.06723333719579486	0.11003973283455115	-0.096484718262825	-0.46165077313774194
0.7726992811300673	0.9749547634374875	0.04903358520677594	0.06647150708557929	0.11011059667816975	-0.09850784749464674	-0.4640213522715559
0.7743223225381423	0.9751335336976203	0.04887205846368312	0.06571646301829669	0.11017973027332799	-0.10054057167542235	-0.46639034514231065
0.7759227414115016	0.9753099214919978	0.04870952215640136	0.0649681528811183	0.11024718887651982	-0.10258305158791516	-0.46875778949042707
0.7775008813523008	0.9754839590227682	0.04854601735748508	0.06422652476881421	0.11031302608926988	-0.10463544736182116	-0.47112371914931306
0.7790570804391348	0.9756556781436054	0.048381584020904186	0.06349152679284491	0.11037729391552532	-0.10669791902403498	-0.4734881647419556
0.7805916714571726	0.9758251103733376	0.04821626099650023	0.06276310703502165	0.11044004280380541	-0.10877062668060335	-0.47585115393524113
0.7821049817277609	0.9759922868658819	0.04805008608617663	0.0620412136890707	0.11050132167192141	-0.11085373016643506	-0.4782127110831064
0.7835973333433456	0.9761572384253876	0.047883096056642906	0.06132579500947871	0.1105611779475528	-0.11294738923111503	-0.48057285748332595
0.7850690437333046	0.9763199955585112	0.04771532661135973	0.06061679909687606	0.11061965762065157	-0.11505176422789537	-0.4829316121872847
0.7865204245851908	0.9764805883452878	0.04754681254821459	0.05991417447321271	0.1106768052294724	-0.11716701446545667	-0.4852889901837478
0.7879517831300378	0.9766390465718146	0.047377587649088795	0.05921786951908553	0.11073266394007364	-0.11929329991377159	-0.48764500434972047
0.7893634218522672	0.9767953996892196	0.04720768474458493	0.05852783266457195	0.11078727556177287	-0.12143078070710689	-0.48999966491393526
0.7907556376893577	0.9769496767163437	0.047037135845695716	0.05784401283514072	0.11084068054309473	-0.12357961579297713	-0.49235297800497746
0.7921287237598141	0.9771019064228917	0.04686597196815038	0.05716635865786838	0.11089291806437644	-0.12573996544164806	-0.49470494844044355
0.7934829683686182	0.9772521172114186	0.04669422328285374	0.05649481899629977	0.11094402602417	-0.12791198964743783	-0.4970555779843097
0.7948186548068064	0.9774003370874684	0.04652191917612932	0.0558293431025585	0.11099404105651095	-0.1300958476495944	-0.4994048648653638
0.7961360619133346	0.977546593714614	0.04634908821203531	0.05516988038961643	0.1110429985761027	-0.1322916986836364	-0.5017528046244293
0.7974354647855979	0.977690914486476	0.04617575806757459	0.05451638012053917	0.11109093282739152	-0.1344997030815488	-0.5040993913004534
0.7987171337322269	0.9778333264038749	0.04600195569900309	0.05386879197776984	0.11113787686780803	-0.1367200204279902	-0.5064446154721036
0.7999813348807207	0.9779738561359469	0.0458277072923551	0.05322706580505107	0.11118386261207747	-0.13895281044756158	-0.5087884652279467
0.8012283299881097	0.9781125299930445	0.045653038318657	0.052591151748025255	0.11122892084632868	-0.14119823255301495	-0.5111309257080572
0.8024583769864285	0.978249373981598	0.04547797348653949	0.05196100002007388	0.11127308126821699	-0.1434564467036285	-0.5134719800159816
0.8036717293724243	0.9783844137307032	0.045302536856143355	0.05133656125654676	0.11131637248465472	-0.14572761218345964	-0.5158116079597731
0.8048686374006404	0.9785176746195995	0.04512675169467832	0.050717785943044505	0.11135882207358629	-0.14801188970996187	-0.5181497882378491
0.8060493464066053	0.9786491815859596	0.044950640747253225	0.05010462532062086	0.111400456542848	-0.15030943815720835	-0.520486495081286
0.8072140987190686	0.9787789593339361	0.04477422598331848	0.04949703043798672	0.11144130141605094	-0.1526204180775114	-0.5228217018712977
0.8083631324081657	0.9789070321901433	0.0445975288071721	0.04889495283847677	0.11148138120566439	-0.15494498918657798	-0.5251553785767358
0.8094966820064872	0.9790334241795434	0.04442056997582801	0.04829834422380969	0.11152071945531655	-0.15728331165387321	-0.5274874930722522
0.8106149783639599	0.9791581590050565	0.044243369645358195	0.04770715656662376	0.11155933875099777	-0.15963554571207064	-0.5298180107447575
0.8117182485650388	0.9792812600342623	0.04406594740944249	0.04712134219184136	0.11159726073408896	-0.162001851354531	-0.5321468942006956
0.8128067162997265	0.9794027503369133	0.04388832226478654	0.04654085361659136	0.1116345061294954	-0.16438238900077556	-0.5344741039275082
0.8138806018846491	0.979522652683611	0.04371051262989068	0.0459656435727684	0.11167109476109266	-0.16677731945578125	-0.5367995982445556
0.8149401218715095	0.9796409894985457	0.04353253643357847	0.045395665251730506	0.11170704555275444	-0.16918680291630034	-0.5391233323388777
0.8159854894482698	0.9797577829008772	0.0433544110734425	0.044830872125215124	0.11174237655600287	-0.17161099971563334	-0.5414452589988747
0.8170169146362035	0.9798730547235261	0.043176153404311864	0.0442712178716446	0.11177710497004119	-0.17405007067459916	-0.5437653289444525
0.8180346045470976	0.9799868265388626	0.04299777971349117	0.043716656266834734	0.11181124716324442	-0.17650417764168985	-0.5460834913205862
0.8190387623889328	0.9800991195445967	0.04281930591643647	0.043167141757461724	0.11184481865230737	-0.17897348098853766	-0.5483996913228703
0.8200295887167591	0.9802099547007785	0.04264074736005743	0.042622628811884326	0.11187783415635734	-0.1814581424901327	-0.5507138729191949
0.8210072806164912	0.9803193526358354	0.04246211898796681	0.04208307239674468	0.1119103075812911	-0.18395832321934236	-0.5530259768623333
0.8219720322682904	0.980427333706994	0.04228343526097122	0.041548427698769326	0.11194225204986374	-0.18647418481863173	-0.5553359418750563
0.8229240349906666	0.9805339180027727	0.04210471016753328	0.04101865012834155	0.11197367991393303	-0.18900588953444192	-0.5576437046603406
0.8238634767386313	0.9806391252844321	0.041925957338400086	0.04049369562818543	0.11200460274837232	-0.19155359875933947	-0.559949198564155
0.8247905428669685	0.9807429750691685	0.04174718992363332	0.03997352027769096	0.1120350313863712	-0.19411747493312725	-0.5622523553018112
0.8257054158766975	0.980845486599591	0.04156842065822481	0.03945808046074975	0.11206497592071898	-0.19669768078103772	-0.5645531042425374
0.8266082751370686	0.9809466788104971	0.04138966193676203	0.03894733305098886	0.11209444570408819	-0.19929437838658962	-0.5668513715779337
0.8274992975108797	0.9810465703969684	0.04121092571036291	0.038441235086736185	0.11212344937849054	-0.20190773083068914	-0.5691470817725262
0.828378657124518	0.9811451797867353	0.04103222354905843	0.037939743926134965	0.11215199487633923	-0.2045379014482576	-0.5714401568794218
0.829246525162282	0.9812425251153019	0.04085356670303116	0.03744281739152655	0.11218008942209522	-0.20718505306799978	-0.5737305158704089
0.8301030703766068	0.9813386242814404	0.040674966017213564	0.03695041350431313	0.11220773955678541	-0.2098493494118242	-0.5760180758428409
0.8309484589667813	0.9814334949319641	0.0404964319722603	0.03646249057804897	0.11223495114163289	-0.21253095464311617	-0.5783027515993979
0.8317828543987545	0.9815271544399327	0.0403179747404119	0.035979007347437295	0.1122617293595596	-0.21523003266632462	-0.580584455035854
0.8326064174390492	0.9816196199069348	0.040139604197921605	0.03549992297503223	0.11228807872333749	-0.21794674705686665	-0.5828630950827229
0.833419307083308	0.9817109082659186	0.03996132973984565	0.03502519653402001	0.11231400311192272	-0.2206812640262426	-0.5851385801648377
0.8342216791017302	0.9818010361165057	0.039783160612317826	0.034554787878233836	0.11233950573029619	-0.22343374748801179	-0.5874108140479462
0.8350136872231576	0.9818900198566297	0.039605105672240896	0.03408865697608342	0.11236458915339627	-0.22620436284741752	-0.5896796989956327
0.8357954826548428	0.9819778756273556	0.03942717350879868	0.03362676421357333	0.11238925531657334	-0.2289932752614654	-0.5919451343019948
0.8365672143466586	0.9820646193413642	0.03924937240069916	0.03316907026154336	0.11241350552946733	-0.2318006504216417	-0.5942070169169641
0.8373290290234593	0.9821502666854554	0.03907171032368168	0.03271553607764843	0.11243734048219008	-0.23462665456544687	-0.5964652414263814
0.8380810711954632	0.9822348331206292	0.038894194962974436	0.03226612292110359	0.1124607602505393	-0.2374714544052804	-0.5987196999658853
0.838823483014759	0.9823183338649056	0.0387168337628386	0.03182079245980617	0.11248376429619578	-0.2403352164495039	-0.6009702816614362
0.8395564043685912	0.9824007839028045	0.038539633921296085	0.031379506736606146	0.1125063514741038	-0.24321810718418807	-0.6032168727640855
0.8402799733529633	0.9824821980376764	0.03836260228997012	0.030942227904085268	0.11252852005116155	-0.24612029482136008	-0.6054593579822672
0.8409943255846205	0.9825625908133938	0.03818574555524042	0.03050891865892463	0.11255026768889187	-0.24904194645979716	-0.6076976182450778
0.8416995945718708	0.9826419765551836	0.038009070164925926	0.030079542039737672	0.11257159145861145	-0.25198322936273687	-0.6099315316905976
0.8423959119930446	0.9827203694001443	0.03783258227233338	0.02965406127649923	0.11259248785319877	-0.2549443120000717	-0.6121609744265649
0.843083407635505	0.982797783289605	0.037656287763184984	0.029232439844846827	0.11261295278819085	-0.25792536372968683	-0.6143858202381502
0.843762209106127	0.9828742319357676	0.037480192343506726	0.028814641662162743	0.11263298159601519	-0.2609265534172636	-0.6166059395260132
0.8444324417136663	0.9829497288077078	0.03730430158765422	0.028400631181182807	0.1126525690254996	-0.26394804867440397	-0.6188211987495943
0.8450942295616759	0.9830242872537882	0.03712862066563751	0.027990372733401665	0.11267170927630332	-0.26699002063261024	-0.6210314639039672
0.8457476942838041	0.9830979203585429	0.036953154687446095	0.02758383132738292	0.1126903959640684	-0.2700526381326994	-0.6232365962214569
0.8463929558853783	0.9831706410368419	0.03677790849554106	0.027180972146507516	0.11270862214700614	-0.2731360713770147	-0.6254364548219707
0.8470301326073071	0.983242462017964	0.03660288671222105	0.026781760649255464	0.11272638032352367	-0.2762404912185611	-0.6276308961488553
0.8476593408598001	0.9833133958375494	0.03642809377025499	0.026386162627357258	0.1127436624318507	-0.27936606871254394	-0.6298197736150677
0.8482806950888506	0.9833834548219875	0.0362535339640315	0.025994144307349257	0.11276045984786673	-0.282512974271565	-0.6320029369927097
0.8488943081163156	0.9834526511262233	0.03607921136824729	0.02560567215355957	0.11277676339565373	-0.28568137919390596	-0.6341802334581258
0.8495002910556456	0.9835209967237555	0.035905129873019734	0.02522071293671669	0.11279256334601079	-0.2888714551230203	-0.6363515071748626
0.8500987533811635	0.9835885034139679	0.03573129317602268	0.024839233705653548	0.11280784941894213	-0.2920833742745883	-0.6385165994120963
0.8506898028108338	0.9836551828084429	0.03555770482864081	0.024461201877639543	0.11282261078117793	-0.2953173086617631	-0.6406753479879702
0.851273545414087	0.9837210463426777	0.03538436821748734	0.02408658518559243	0.11283683604940864	-0.29857343049822077	-0.6428275875173013
0.851850085876008	0.9837861053054732	0.035211286496916086	0.02371535152307199	0.11285051329669835	-0.301851913551407	-0.6449731502614341
0.852419526885392	0.9838503707694771	0.03503846278394265	0.02334746935286949	0.11286363003782013	-0.3051529295284187	-0.6471118637221069
0.8529819699220039	0.9839138536796317	0.03486589993395148	0.022982907215052452	0.1128761732477963	-0.3084766523845571	-0.6492435534317418
0.8535375147380857	0.9839765647942925	0.034693600708178896	0.022621634075483628	0.11288812934927776	-0.3118232552077174	-0.6513680408851085
0.8540862597605888	0.9840385147302733	0.034521567661631156	0.02226361907931201	0.11289948422090905	-0.31519291243998304	-0.6534851449282292
0.854628301654394	0.9840997139131985	0.03434980329045502	0.021908831849429815	0.11291022318734822	-0.318585797064174	-0.6555946799451994
0.8551637356977393	0.9841601726195569	0.03417830992693908	0.021557242256297515	0.11292033102653859	-0.322002082692622	-0.657696457154351
0.855692655825743	0.9842199009813082	0.034007089735153526	0.021208820402032515	0.11292979196910041	-0.3254419437314681	-0.6597902846565105
0.8562151545998753	0.9842789089821418	0.03383614473028721	0.020863536652998154	0.11293858969613178	-0.3289055550687962	-0.6618759671907243
0.8567313230815413	0.9843372064429132	0.03366547683073263	0.020521361736472586	0.11294670733564542	-0.332393091072214	-0.6639533054921708
0.8572412510720856	0.9843948030484754	0.03349508779000582	0.020182266594869585	0.11295412746496093	-0.33590472701982255	-0.6660220971139549
0.8577450269152114	0.9844517083251004	0.033324979272414845	0.019846222529342265	0.11296083210580413	-0.33944063760277615	-0.6680821354953211
0.8582427374825384	0.9845079316385925	0.0331551528703576	0.019513201223125023	0.11296680272294989	-0.3430009965770639	-0.6701332097457063
0.8587344685268349	0.9845634822339481	0.032985609994804155	0.019183174517915572	0.1129720202267393	-0.3465859790891914	-0.6721751059555807
0.8592203043816239	0.9846183692011923	0.03281635198734167	0.018856114626624586	0.11297646496710752	-0.35019575937575914	-0.6742076058255538
0.8597003284912166	0.9846726015350371	0.03264737994513207	0.018531993788254906	0.11298011673591367	-0.3538305145431395	-0.6762304887483047
0.8601746224123742	0.9847261880218793	0.03247869508091828	0.018210784952981875	0.11298295475630368	-0.35749041688355854	-0.6782435274736336
0.8606432668688643	0.9847791373587358	0.03231029836376538	0.017892461082828156	0.1129849576890783	-0.3611756415966043	-0.6802464923955206
0.8611063414676444	0.9848314581209854	0.03214219062517763	0.01757699535273518	0.11298610362622198	-0.3648863645981754	-0.6822391502453864
0.8615639242122626	0.9848831587072007	0.031974372746434124	0.01726436149383148	0.1129863700873335	-0.36862275839504877	-0.6842212618498241
0.8620160924066935	0.9849342474410873	0.03180684533934941	0.01695453318837473	0.11298573401854607	-0.3723849991683062	-0.6861925858849127
0.862462921804029	0.9849847324751241	0.03163960906714329	0.016647484661813497	0.112984171788569	-0.3761732596649082	-0.6881528750547911
0.8629044873236505	0.9850346218714268	0.031472664388857166	0.016343190202478257	0.11298165918485707	-0.37998771494211403	-0.6901018790719591
0.863340862313658	0.9850839235182534	0.03130601184602216	0.016041624679614896	0.1129781714137303	-0.3838285358620576	-0.6920393412722237
0.8637721196666878	0.9851326452559171	0.03113965164801914	0.01574276278381019	0.11297368308943634	-0.3876958986174567	-0.6939650034125545
0.8641983305987029	0.9851807947386656	0.030973584146953632	0.015446579880817253	0.1129681682400762	-0.39158997380855526	-0.6958786001128914
0.8646195655966513	0.9852283795416023	0.030807809483436154	0.015153051366040542	0.11296160029559855	-0.39551093463867176	-0.6977798629316684
0.8650358939793777	0.9852754071109422	0.03064232776434618	0.014862152978436235	0.11295395208834573	-0.3994589527948767	-0.6996685182682424
0.8654473840695343	0.9853218847833008	0.030477139004676822	0.014573860690776375	0.11294519584702649	-0.4034341998117857	-0.7015442879941458
0.8658541030339024	0.9853678197675313	0.030312243200641815	0.014288150831210631	0.11293530319646655	-0.4074368453068435	-0.7034068885836653
0.8662561172639272	0.9854132191875807	0.030147640184588397	0.014004999825617698	0.11292424514483355	-0.41146706048813425	-0.7052560327136936
0.8666534919118	0.9854580900299778	0.029983329821831155	0.013724384532839173	0.11291199209107873	-0.41552501336486247	-0.707091426998683
0.8670462913497773	0.9855024391955908	0.029819311831601282	0.013446281930532702	0.11289851380863918	-0.41961087310971423	-0.7089127739610548
0.8674345788900304	0.9855462734678816	0.02965558591033077	0.01317066932154167	0.11288377944916048	-0.42372480702103443	-0.7107197706025572
0.867818416883714	0.9855895995239887	0.0294921516997969	0.012897524273114306	0.11286775753594533	-0.4278669812734604	-0.7125121087196168
0.8681978667766248	0.9856324239409089	0.029329008771818852	0.012626824586043544	0.11285041595757601	-0.43203756128360965	-0.7142894750244996
0.8685729892027702	0.9856747532059549	0.029166156595253352	0.012358548236059278	0.1128317219584777	-0.43623671255326	-0.7160515514488863
0.8689438437309513	0.9857165936880632	0.029003594653671527	0.012092673563300326	0.11281164214679645	-0.44046459762013696	-0.7177980138170587
0.8693104890856095	0.9857579516626285	0.028841322358777666	0.011829179123185159	0.11279014248036251	-0.44472137823070507	-0.7195285327425374
0.8696729831445308	0.9857988333111535	0.02867933905863915	0.011568043695897003	0.11276718826177123	-0.44900721510842234	-0.7212427734832666
0.8700313828471926	0.9858392447108286	0.02851764408669184	0.01130924636049002	0.11274274414007081	-0.45332226661691305	-0.7229403953724819
0.8703857443926184	0.9858791918567623	0.02835623668084859	0.011052766360126675	0.11271677409360382	-0.4576666908654632	-0.7246210526202874
0.8707361231314974	0.9859186806497324	0.028195116038934806	0.010798583187354039	0.11268924143191862	-0.4620406442079251	-0.7262843936702015
0.8710825734861939	0.9859577168871008	0.028034281364139903	0.010546676650153767	0.1126601087989455	-0.4664442799379252	-0.72793006068512
0.8714251492601491	0.985996306297604	0.027873731729466614	0.010297026654666202	0.11262933814331101	-0.47087775193756054	-0.7295576908845935
0.8717639030889447	0.9860344544794466	0.027713466342164574	0.01004961361246603	0.11259689076301507	-0.47534120732851004	-0.7311669138065584
0.8720988872178891	0.9860721669878219	0.027553484186583654	0.009804417881087869	0.11256272723119405	-0.47983479627815884	-0.7327573548724475
0.872430152821066	0.9861094492581562	0.027393784352760922	0.009561420268138832	0.11252680745605248	-0.4843586628064862	-0.7343286320250275
0.8727577505917444	0.986146306672516	0.027234365762064977	0.009320601606270153	0.11248909061696144	-0.48891295241673133	-0.7358803584044228
0.8730817302073608	0.986182744499333	0.027075227432344678	0.009081943152513646	0.11244953521854145	-0.49349780451168523	-0.7374121396857681
0.8734021407927912	0.9862187679454758	0.026916368260715084	0.0088454262548666	0.11240809903500706	-0.4981133584953609	-0.7389235761515252
0.8737190305985204	0.9862543821199958	0.026757787188480247	0.008611032595925987	0.1123647391453736	-0.5027597489465007	-0.7404142610483531
0.8740324471829243	0.9862895920545814	0.026599483119404334	0.008378744065394206	0.11231941190887862	-0.5074371078648703	-0.7418837813319095
0.8743424374525773	0.9863244027080301	0.026441454905821643	0.008148542736458785	0.11227207295493391	-0.5121455650057691	-0.7433317177375466
0.8746490475980255	0.9863588189589815	0.0262837013878274	0.007920410919654822	0.11222267718885208	-0.5168852466315154	-0.7447576443634828
0.8749523231597078	0.9863928456132732	0.026126221366594093	0.007694331120140894	0.11217117877873764	-0.5216562762055311	-0.7461611288657178
0.8752523089919226	0.9864264873998498	0.0259690136296768	0.007470286070602675	0.1121175311582551	-0.5264587735291043	-0.7475417321793842
0.8755490491472926	0.9864597489577788	0.025812077019788226	0.007248258823964729	0.11206168704736347	-0.5312928524923684	-0.7488990078870081
0.8758425870464088	0.9864926348552537	0.025655410354251257	0.007028232633033951	0.11200359842286342	-0.5361586233732892	-0.7502325029052777
0.8761329655996116	0.9865251496031883	0.025499012365628616	0.006810190864693831	0.11194321649025903	-0.5410561945905933	-0.7515417579317718
0.8764202269727961	0.9865572976289416	0.02534288183329523	0.006594117181114201	0.11188049172823619	-0.5459856684925429	-0.7528263062831314
0.8767044128609611	0.9865890833069105	0.02518701744237461	0.00637999533985667	0.11181537382953231	-0.550947145652676	-0.7540856750306977
0.876985564082366	0.9866205109130988	0.02503141801242962	0.006167809505029559	0.11174781179183277	-0.5559407174674406	-0.7553193831077472
0.8772637210377254	0.986651584676463	0.024876082253252513	0.005957543906973566	0.11167775381432783	-0.5609664737544594	-0.756526943267523
0.8775389234269249	0.9866823087472095	0.02472100892729926	0.005749183061127489	0.11160514736372683	-0.5660244974136706	-0.7577078607517491
0.8778112104574772	0.9867126872200612	0.024566196740035073	0.005542711615720529	0.11152993912257736	-0.5711148678114839	-0.7588616341206218
0.8780806207071106	0.9867427241188896	0.024411644423414473	0.005338114460820768	0.11145207502522948	-0.5762376579078479	-0.7599877545864673
0.8783471920320923	0.9867724233865087	0.024257350797162337	0.005135376803470121	0.1113715002912255	-0.5813929319916867	-0.7610857055888036
0.8786109619523417	0.9868017889275844	0.024103314553444208	0.0049344838799481	0.1112881593138153	-0.5865807526669173	-0.7621549643340041
0.8788719673497832	0.986830824574988	0.02394953443615755	0.004735421189645209	0.11120199574912261	-0.5918011747311388	-0.7631950004767043
0.8791302445405531	0.9868595340978475	0.023796009206592875	0.004538174445109734	0.11111295250015867	-0.597054246100991	-0.7642052763808204
0.8793858292741161	0.986887921201455	0.023642737651052237	0.004342729577503623	0.11102097172289681	-0.6023400073361653	-0.7651852470835515
0.8796387568129109	0.9869159895361139	0.02348971853975301	0.00414907268030238	0.11092599480299392	-0.607658492846887	-0.7661343605698845
0.8798890618820876	0.9869437426915513	0.02333695066300196	0.00395719005212959	0.11082796237819514	-0.6130097294472905	-0.7670520575467833
0.8801367787498147	0.9869711842058217	0.023184432788406442	0.003767068139549807	0.11072681431247354	-0.6183937376443585	-0.7679377717141862
0.8803819410737854	0.9869983175483058	0.02303216376150619	0.0035786936591251017	0.11062248976485195	-0.6238105278715286	-0.7687909291992194
0.8806245820917104	0.9870251461408271	0.022880142395113677	0.0033920534554570192	0.11051492712023589	-0.6292601041566935	-0.7696109492374643
0.8808647345316294	0.9870516733477223	0.022728367530454353	0.0032071345740632665	0.110404064033343	-0.6347424617388642	-0.7703972438488635
0.8811024306386123	0.9870779024788113	0.02257683802688894	0.0030239242448810363	0.11028983742681342	-0.6402575871898462	-0.7711492179428951
0.8813377022078123	0.9871038367930587	0.022425552746822227	0.002842409860674915	0.11017218348469313	-0.6458054587263509	-0.7718662694384674
0.8815705804809721	0.9871294794871893	0.022274510628617662	0.0026625790607313583	0.11005103771597101	-0.6513860432797859	-0.7725477889818823
0.8818010963394428	0.9871548337169841	0.02212371056834212	0.002484419585637316	0.1099263348691299	-0.6569993005841666	-0.773193160568111
0.8820292802258738	0.9871799025886463	0.021973151474971316	0.0023079193411904815	0.10979800897967842	-0.6626451809278122	-0.77380176132212
0.8822551620702098	0.9872046891507061	0.02182283232549851	0.002133066459227888	0.10966599342647516	-0.6683236228140027	-0.7743729613636542
0.8824787714496921	0.987229196411622	0.02167275206500429	0.001959849177295554	0.1095302208552016	-0.6740345564479935	-0.77490612429228
0.8827001374892045	0.9872534273288561	0.021522909677910474	0.0017882559190681158	0.10939062324844952	-0.6797779008017208	-0.7754006069872317
0.8829192888011105	0.9872773848023536	0.02137330423572812	0.001618275344377073	0.10924713198515468	-0.6855535614679603	-0.7758557595902588
0.8831362537025901	0.9873010716983585	0.021223934755213322	0.0014498961838868352	0.1090996777192329	-0.6913614358304425	-0.7762709260752725
0.8833510600544614	0.9873244908318075	0.02107480031300274	0.0012831073671246722	0.10894819049925299	-0.6972014083877015	-0.7766454439913597
0.8835637354906654	0.9873476449913772	0.020925899891352892	0.0011178978472931034	0.10879259962362343	-0.703073356525389	-0.7769786449622825
0.8837743070463798	0.9873705368989922	0.02077723264227807	0.0009542568930027692	0.10863283392513946	-0.7089771398687648	-0.7772698541763194
0.883982801375143	0.987393169233587	0.020628797743902357	0.0007921739226280751	0.1084688216470614	-0.7149126055581213	-0.7775183909543232
0.8841892449684184	0.9874155446549336	0.020480594247516637	0.0006316383362879719	0.10830049028383902	-0.7208795941355985	-0.7777235690980713
0.8843936638005342	0.987437665765117	0.02033262133455317	0.0004726397945326705	0.10812776687871302	-0.7268779290090914	-0.7778846965893624
0.8845960834744663	0.9874595351244481	0.020184878219365827	0.00031516810768675025	0.10795057794030827	-0.7329074199946511	-0.778001075979611
0.8847965293426127	0.9874811552645404	0.02003736406539301	0.0001592131444160057	0.10776884935868798	-0.7389678664661182	-0.7780720046131897
0.8849950263687334	0.9875025286734153	0.01989007808988619	0.0000047649415910845725	0.10758250654740965	-0.7450590528166018	-0.7780967747009849
0.8851915992508284	0.987523657808787	0.01974301947777788	-0.00014818638889783805	0.1073914743562293	-0.7511807517187449	-0.7780746735401575
0.8853862724260618	0.9875445450985721	0.01959618738048648	-0.0002996506616104801	0.10719567708195031	-0.757332723954127	-0.7780049836320874
0.8855790701332628	0.9875651929475541	0.019449580870666682	-0.0004496376638295685	0.10699503841854185	-0.7635147201068488	-0.7778869827607746
0.8857700161240588	0.9875856037064515	0.019303199165173656	-0.0005981569285254389	0.10678948177956236	-0.7697264709108953	-0.7777199443365302
0.8859591337478486	0.9876057796811933	0.019157041568818332	-0.0007452177983321593	0.10657893026243408	-0.7759676891994575	-0.77750313774077
0.8861464462053037	0.987625723160028	0.01901110728328429	-0.0008908296205696382	0.1063633064007036	-0.7822380777578126	-0.7772358283036345
0.8863319762805641	0.9876454363849795	0.018865395617683047	-0.001035001536908195	0.10614253249082388	-0.788537320063929	-0.7769172778391662
0.8865157465467477	0.9876649215737934	0.018719905833098578	-0.001177742641125397	0.10591653039202657	-0.7948650866637234	-0.7765467446410349
0.8866977793022955	0.9876841809131666	0.018574637195109423	-0.0013190619275976643	0.1056852216269205	-0.8012210326651744	-0.7761234837974155
0.8868780965676935	0.9877032165584357	0.01842958898005988	-0.001458968286805069	0.1054485274188223	-0.8076047971926112	-0.7756467474690462
0.8870567201261159	0.9877220306378968	0.018284760445799873	-0.0015974705349481911	0.10520636867157364	-0.8140160044103002	-0.7751157850550243
0.8872336715485862	0.9877406252554453	0.018140150813657118	-0.0017345774314916585	0.10495866596276984	-0.8204542640909559	-0.7745298433492062
0.8874089719211871	0.9877590024619861	0.017995759495896373	-0.0018702974660631062	0.10470533996920331	-0.8269191611906811	-0.7738881678019938
0.8875826424335446	0.9877771643172251	0.01785158561608141	-0.002004639312437274	0.10444631066560489	-0.8334102770092978	-0.7731900007707312
0.8877547038067759	0.9877951128296446	0.017707628481372722	-0.0021376113836643214	0.1041814981737945	-0.8399271678567395	-0.772434583814547
0.8879251766929566	0.9878128499983352	0.01756388725487072	-0.0022692221393836942	0.10391082221043065	-0.8464693795288728	-0.7716211564537949
0.888094081452621	0.9878303777897319	0.01742036114295115	-0.0023994799119137046	0.10363420245419157	-0.8530364386405949	-0.7707489573684306
0.8882614380473673	0.9878476981266147	0.01727704949247544	-0.0025283928220934154	0.10335155878370801	-0.8596278478457957	-0.7698172254687483
0.8884272664768995	0.9878648129334155	0.01713395142075313	-0.002655969114440573	0.10306281059030112	-0.866243102581657	-0.7688251978937561
0.8885915864856168	0.9878817241057075	0.0169910660658372	-0.0027822169289289118	0.10276787728474401	-0.8728816794432067	-0.7677721117646369
0.8887544175230782	0.9878984335062168	0.016848392625241092	-0.0029071442691689	0.10246667842221378	-0.8795430341127212	-0.7666572048979776
0.8889157789734152	0.987914942988392	0.01670593015798428	-0.003030759176818885	0.10215913332317311	-0.8862266103729242	-0.7654797146277547
0.8890756898794793	0.987931254368095	0.016563677828680554	-0.0031530695182629166	0.10184516162464685	-0.8929318285050459	-0.7642388800551684
0.8892341692302925	0.9879473694530012	0.01642163465600834	-0.003274083203115377	0.10152468277311606	-0.899658096891487	-0.7629339403113174
0.8893912357123066	0.9879632900171922	0.016279799735670744	-0.0033938079921886476	0.10119761655016685	-0.9064048013298944	-0.7615641368215245
0.8895469078682519	0.9879790178173472	0.0161381721012842	-0.0035122516173187956	0.1008638828033638	-0.9131713114033251	-0.7601287124527812
0.8897012040340955	0.9879945545863194	0.015996750783035012	-0.0036294217315682906	0.10052340161739091	-0.9199569775222669	-0.7586269124219602
0.8898541424497178	0.9880099020442445	0.01585553470797313	-0.003745325991523606	0.10017609311049404	-0.9267611355459683	-0.7570579835845342
0.8900057411104147	0.9880250618835494	0.015714522837813057	-0.0038599719427728557	0.09982187780335317	-0.9335831000138555	-0.7554211762513297
0.8901560177351385	0.9880400357658864	0.015573714203092618	-0.00397336699483283	0.09946067676373992	-0.94042216226505	-0.7537157451443494
0.890304990119451	0.9880548253572707	0.015433107574296693	-0.00408551868579133	0.09909241080315226	-0.9472776062645185	-0.7519409457969238
0.890452675742746	0.9880694322888209	0.015292701830060472	-0.00419643438380807	0.09871700144990742	-0.9541486906205993	-0.7500960392860508
0.8905990918893143	0.9880838581689045	0.015152495847793095	-0.004306121377341358	0.09833437072703023	-0.9610346537051908	-0.7481802914634367
0.890744255610789	0.9880981045794843	0.015012488542923884	-0.004414586845753834	0.09794444131359044	-0.9679347115651026	-0.746192974007574
0.8908881839898889	0.9881121731019503	0.01487267861606144	-0.004521838054645637	0.09754713588224712	-0.9748480702719774	-0.7441333612321914
0.8910308937633369	0.9881260652800712	0.014733064918419407	-0.004627882072422143	0.09714237816111063	-0.9817739078043551	-0.7420007356934231
0.8911724015072341	0.9881397826382655	0.014593646276864002	-0.004732725907770783	0.09673009250879197	-0.9887113825223174	-0.7397943862989188
0.8913127236976675	0.9881533266874144	0.014454421435559027	-0.004836376552817397	0.0963102037852265	-0.9956596359906864	-0.7375136077976393
0.8914518766302182	0.9881666989169926	0.014315389136616246	-0.004938840921727791	0.09588263763411026	-1.002617788893682	-0.7351577024746843
0.891589876410153	0.9881799007941532	0.01417654813280919	-0.005040125842240733	0.09544732057978793	-1.0095849403042603	-0.7327259809165473
0.8917267388837962	0.9881929337572566	0.014037897260561148	-0.0051402380044574215	0.0950041803243625	-1.0165601639206292	-0.7302177639386623
0.8918624797846122	0.9882057992298944	0.013899435296114745	-0.005239184066999412	0.09455314536002812	-1.0235425152123507	-0.7276323806684306
0.8919971146550313	0.9882184986134261	0.013761161036755091	-0.005336970598411359	0.09409414528355242	-1.0305310272971737	-0.7249691705370358
0.8921306588684907	0.9882310332891171	0.013623073281399101	-0.005433604092218547	0.09362711079835817	-1.0375247118780777	-0.7222274835383732
0.8922631276158641	0.9882434046169047	0.013485170847523757	-0.005529090956077705	0.09315197383675	-1.044522558363076	-0.7194066811833658
0.8923945358621963	0.9882556139314596	0.013347452619953378	-0.005623437479950528	0.09266866780246867	-1.051523531371183	-0.7165061382061584
0.8925248983791771	0.9882676625453634	0.01320991752135701	-0.005716649859175044	0.0921771275509748	-1.0585265722232262	-0.713525242739851
0.8926542298677299	0.9882795517604659	0.01307256438542491	-0.005808734281101365	0.09167728900228733	-1.0655306054363025	-0.7104633941967989
0.8927825445528835	0.9882912828307674	0.012935392390945665	-0.005899696636254888	0.0911690908013208	-1.0725345166317435	-0.7073200137125872
0.8929098567112634	0.9883028570110958	0.012798400506169509	-0.005989542893946223	0.09065247238634765	-1.0795371809275454	-0.7040945326202631
0.8930361803368174	0.9883142755265014	0.012661587847401868	-0.006078278863957982	0.09012737537678533	-1.0865374447464697	-0.7007864012320887
0.8931615291282655	0.9883255395715269	0.012524953699875722	-0.006165910189211325	0.0895937437751634	-1.0935341248383474	-0.6973950905026153
0.8932859166736917	0.988336650327097	0.012388497322234765	-0.006252442475723699	0.08905152331221965	-1.100526018429626	-0.693920088209485
0.8934093562670481	0.9883476089442487	0.012252218150977	-0.0063378811647608856	0.0885006623435881	-1.1075118929326615	-0.6903609049620815
0.8935318611020208	0.9883584165616638	0.01211611559206377	-0.006422231668162041	0.08794111112014576	-1.1144904968326235	-0.6867170698307071
0.8936534439828117	0.9883690742803607	0.011980189346206331	-0.0065054991696428775	0.08737282322258227	-1.1214605432559699	-0.6829881399804376
0.893774117631906	0.9883795831912029	0.011844439072624977	-0.006587688838187527	0.08679575429781844	-1.1284207274934837	-0.6791736927987359
0.8938938944022585	0.9883899443500214	0.011708864716177422	-0.00666880563244529	0.08620986354506877	-1.1353697105550358	-0.6752733359957043
0.8940127865110025	0.9884001587984136	0.011573466250769092	-0.0067488544620970415	0.08561511275660075	-1.1423061326990616	-0.6712867016448271
0.8941308058732698	0.9884102275497393	0.011438243872601134	-0.00682784007706897	0.08501146727409968	-1.1492286039491875	-0.6672134528957278
0.8942479642637703	0.9884201516033965	0.011303197821395128	-0.006905767178284949	0.08439889532758635	-1.156135713720653	-0.6630532798918061
0.8943642731275264	0.988429931929132	0.011168328602956273	-0.006982640293452299	0.08377736916150315	-1.1630260199515314	-0.6588059077351061
0.8944797436086872	0.988439569470209	0.01103363696442289	-0.007058463800576178	0.08314686509105712	-1.1698980509767478	-0.6544710973271347
0.8945943867101495	0.9884490651572906	0.010899123714356576	-0.0071332420360711475	0.08250736280499642	-1.1767503153596328	-0.6500486409574656
0.8947082131417526	0.9884584198962398	0.010764789904838284	-0.007206979197810457	0.08185884635011277	-1.1835812932995886	-0.6455383694208202
0.8948212333307994	0.9884676345697083	0.010630636826527155	-0.007279679356491037	0.08120130427190753	-1.1903894376798752	-0.6409401534158283
0.8949334576099344	0.9884767100529962	0.010496665790896576	-0.007351346579835115	0.0805347286859177	-1.1971731859482717	-0.6362538974002918
0.8950448958859966	0.9884856471877296	0.01036287852964948	-0.0074219847239305695	0.07985911739070564	-1.203930940766652	-0.6314795547585518
0.8951555578837004	0.9884944468024135	0.010229276911576404	-0.007491597594456194	0.07917447263483962	-1.2106610853716446	-0.6266171195688932
0.8952654530956647	0.9885031097089713	0.01009586300694223	-0.007560188918580124	0.0784808015757938	-1.2173619813520318	-0.6216666301739172
0.8953745906805282	0.9885116366954726	0.009962639217356172	-0.007627762286499102	0.07777811711369427	-1.224031963274599	-0.6166281755073
0.8954829797198869	0.9885200285469702	0.00982960796801422	-0.007694321315739644	0.07706643642391585	-1.2306693553133767	-0.6115018849372281
0.8955906289323114	0.9885282860238108	0.00969677206135057	-0.007759869478593592	0.07634578296125555	-1.2372724548055298	-0.6062879429624609
0.8956975468117595	0.9885364098732896	0.009564134514045908	-0.007824410193706385	0.07561618575981822	-1.2438395418018464	-0.6009865845661742
0.8958037416479042	0.9885444008318872	0.009431698536069346	-0.007887946843231717	0.07487767945327573	-1.2503688815210117	-0.595598095668043
0.8959092215553995	0.9885522596280968	0.009299467497567625	-0.007950482794779798	0.07413030421274465	-1.2568587274415473	-0.5901228129429931
0.896013994358018	0.9885599869744867	0.009167445077837885	-0.008012021337710281	0.0733741067153325	-1.2633073155409844	-0.5845611311939416
0.8961180677803778	0.9885675835826392	0.00903563502808899	-0.008072565801534575	0.07260913891986968	-1.2697128775410123	-0.5789134946383141
0.896221449205725	0.9885750501460544	0.008904041480432631	-0.008132119419254727	0.07183545996206568	-1.2760736275306341	-0.5731804111173711
0.8963241459865063	0.9885823873634683	0.008772668557081512	-0.008190685512799646	0.07105313399098993	-1.2823877826839323	-0.5673624363464757
0.8964261651849434	0.9885895959206793	0.008641520702147796	-0.008248267347743747	0.07026223220749585	-1.288653548973103	-0.5614601892051703
0.8965275137619443	0.9885966765047541	0.008510602442541535	-0.008304868246296445	0.06946283153956559	-1.2948691345282006	-0.5554743420924511
0.8966281984944577	0.9886036297986961	0.008379918494950966	-0.008360491544452307	0.06865501535529465	-1.3010327463558078	-0.5494056263873154
0.8967282260774588	0.9886104564890433	0.008249473634417928	-0.0084151406524849	0.06783887271699107	-1.307142598432421	-0.543254826978828
0.8968276029884938	0.9886171572570589	0.008119272870848487	-0.008468818984204967	0.0670144995303717	-1.3131969053134893	-0.5370227910163011
0.8969263356815664	0.9886237327923892	0.0079893211958495	-0.008521530066091994	0.06618199699715324	-1.319193895898039	-0.530710416320261
0.8970244304492633	0.9886301837840787	0.007859623762081486	-0.008573277465157507	0.06534147276594947	-1.3251318069647093	-0.5243186601135802
0.8971218935498482	0.9886365109293617	0.007730185714764889	-0.00862406485925328	0.06449303986276331	-1.3310088928523582	-0.5178485309318225
0.8972187311886297	0.9886427149325309	0.007601012213406763	-0.008673896027912823	0.06363681680686836	-1.3368234262502634	-0.5113010894577007
0.8973149494233242	0.9886487964991202	0.0074721085561745984	-0.008722774805459544	0.06277292842053216	-1.3425736944839628	-0.5046774546861313
0.8974105543563383	0.9886547563483313	0.0073434799206057	-0.00877070518070085	0.06190150407226794	-1.3482580129912711	-0.4979787904202017
0.8975055520220687	0.9886605952058367	0.007215131510601948	-0.008817691239003946	0.06102267859580065	-1.3538747204500288	-0.4912063121956429
0.8975999484400906	0.9886663138071347	0.00708706848171906	-0.008863737189138389	0.06013659172360845	-1.359422183824125	-0.48436128281680135
0.8976937496461388	0.9886719128992953	0.00695929589496517	-0.008908847377219002	0.05924338768110575	-1.3648988019799067	-0.47744500906817666
0.897786961707501	0.9886773932416133	0.006831818690961198	-0.008953026291868782	0.058343214898626386	-1.370303008287838	-0.4704588392946739
0.8978795906065393	0.9886827555985843	0.006704641845065945	-0.00899627850743948	0.057436227002851774	-1.3756332655715675	-0.4634041709141215
0.897971642591433	0.9886880007599087	0.006577769881066115	-0.00903860884520058	0.05652257922515086	-1.3808880878839145	-0.4562824222669832
0.89806312372067	0.9886931295137209	0.006451207491437745	-0.00908002215724222	0.05560243268514345	-1.3860660157816163	-0.4490950656918472
0.8981540402609962	0.988698142668972	0.006324958984607326	-0.009120523506875353	0.054675950276759054	-1.3911656405138901	-0.44184359522853034
0.8982443984903432	0.9887030410436102	0.006199028550828051	-0.009160118073040876	0.053743298413128485	-1.3961855940193268	-0.4345295399275974
0.8983342047482721	0.988707825466905	0.0060734201874174925	-0.009198811168822258	0.05280464631829018	-1.401124552995358	-0.4271544580372986
0.8984234654993372	0.9887124967821415	0.00594813760445448	-0.009236608262976736	0.05186016513662994	-1.4059812434116032	-0.41971992969843536
0.8985121872289785	0.9887170558404056	0.0058231843650892266	-0.009273514929387442	0.050910028793592424	-1.410754435732849	-0.41222756339577604
0.8986003765904861	0.9887215035074869	0.005698563673658981	-0.0093095369025945	0.049954412196145756	-1.415442953690676	-0.404678981460691
0.8986880403829813	0.9887258406616382	0.005574278399840644	-0.009344680059379712	0.048993491182115115	-1.420045673561761	-0.39707581928991864
0.8987751853690583	0.9887300681837382	0.005450331332146271	-0.009378950338668935	0.048027444272920966	-1.4245615151446014	-0.38941973888166026
0.8988618185620423	0.9887341869705927	0.005326724765498111	-0.009412353848904357	0.0470564492677263	-1.4289894572237143	-0.3817124015389554
0.8989479469381101	0.9887381979200438	0.0052034609057668955	-0.00944489674689903	0.04608068617742566	-1.4333285229231298	-0.3739554907735331
0.8990335777236498	0.9887421019436894	0.005080541455170317	-0.009476585340521385	0.04510033374801929	-1.4375777945379569	-0.3661506843628574
0.8991187180738137	0.9887458999510408	0.0049579680683296545	-0.009507425959653851	0.04411557285759286	-1.4417363974392308	-0.3582996810204268
0.8992033755388242	0.9887495928695382	0.004835741677724171	-0.009537425118168486	0.04312658089330599	-1.4458035229027721	-0.3504041552514662
0.8992875575418993	0.9887531816201423	0.004713863241008562	-0.009566589315191672	0.04213353752502504	-1.4497784022894864	-0.34246580302725355
0.8993712716221974	0.9887566671274897	0.004592333389116546	-0.009594925116952589	0.04113662168662672	-1.4536603188460395	-0.33448631742222656
0.8994545254866357	0.9887600503209236	0.00447115234738242	-0.00962243916458513	0.04013601070330024	-1.4574486095757675	-0.3264673812870602
0.8995373269745431	0.9887633321317916	0.004350319983197975	-0.009649138151571696	0.03913188045260185	-1.4611426628668347	-0.31841066818965497
0.8996196839183858	0.9887665134869844	0.004229836007062395	-0.009675028770538911	0.03812440683227231	-1.4647419116951654	-0.31031785388863287
0.8997016044376551	0.9887695953193891	0.004109699540924812	-0.009700117797664063	0.037113761955142245	-1.4682458458247192	-0.3021905854768274
0.8997830965098869	0.9887725785504601	0.0039899097444872226	-0.009724411950151383	0.03610011919767762	-1.471653992364877	-0.2940305216545701
0.8998641682667092	0.9887754641008313	0.0038704653812181595	-0.009747917971906885	0.03508364938919517	-1.4749659279624778	-0.2858393018477892
0.8999448279889538	0.9887782528888767	0.0037513648234574187	-0.009770642621151154	0.0340645206469457	-1.47818127735406	-0.27761854457447
0.9000250840278926	0.9887809458268558	0.0036326061674288044	-0.00979259263833583	0.03304289916791747	-1.4812997090135074	-0.26936985355190995
0.9001049445826842	0.9887835438129393	0.0035141875634950386	-0.009813774680405101	0.0320189519243153	-1.4843209258281769	-0.26109483924925164
0.9001844182459429	0.9887860477484133	0.0033961064081948645	-0.009834195460339272	0.0309928395338134	-1.4872446849625907	-0.25279506106156274
0.9002635133849772	0.9887884585166404	0.0032783602619006957	-0.009853861574916103	0.0299647240329371	-1.490070773241243	-0.24447208989754196
0.9003422385655301	0.9887907769960049	0.0031609462210951426	-0.009872779609543946	0.028934763298320502	-1.4927990219741984	-0.23612746287731062
0.9004206023353315	0.9887930040523852	0.003043861241136542	-0.009890956076159705	0.027903113714043682	-1.495429297869407	-0.22776270470988658
0.9004986132495495	0.9887951405394714	0.002927102100402628	-0.00990839741509834	0.026869929741203755	-1.497961503026073	-0.219379324040671
0.9005762800140423	0.9887971873019774	0.0028106651874328214	-0.009925110020621358	0.0258353619081143	-1.5003955783536331	-0.21097879696541774
0.900653611320735	0.9887991451703376	0.002694546748871538	-0.009941100196932937	0.024799558879993303	-1.5027314968570997	-0.202562583648388
0.9007306157439589	0.9888010149578832	0.002578743048234016	-0.009956374134417986	0.023762668787259484	-1.5049692597436781	-0.19413213899147133
0.9008073022043721	0.9888027974715733	0.0024632496707102628	-0.009970937996628152	0.02272483290127228	-1.5071089087417204	-0.18568886107545254
0.900883679196789	0.9888044934930414	0.0023480626876891276	-0.00998479776478049	0.021686195982470468	-1.5091505028363301	-0.1772341751850228
0.9009597554692218	0.9888061037944281	0.002233177638002812	-0.00999795936644558	0.02064689706339918	-1.5110941366478543	-0.1687694587369391
0.901035539759624	0.9888076291315164	0.0021185899267848955	-0.010010428618838557	0.019607072939465946	-1.5129399316044578	-0.16029606954871461
0.9011110405798405	0.9888090702393975	0.0020042951560728865	-0.010022211192752796	0.018566861112786874	-1.5146880300404755	-0.15181536974940624
0.9011862666469307	0.9888104278408432	0.0018902884760068706	-0.010033312680400834	0.017526393839113846	-1.5163386046801	-0.14332867717789982
0.9012612266636485	0.9888117026412698	0.0017765649196935318	-0.010043738553657887	0.016485801094497595	-1.5178918518934443	-0.13483728945809195
0.9013359294626649	0.9888128953307022	0.00166311918773334	-0.010053494179556232	0.015445208543144661	-1.519347993418171	-0.12634246733297516
0.9014103833510009	0.9888140065733292	0.0015499466478922324	-0.010062584734299152	0.014404746667211124	-1.520707262910964	-0.11784550914007827
0.9014845971249005	0.9888150370234906	0.0014370417976554788	-0.010071015333482482	0.013364536620227236	-1.5219699247740046	-0.10934763526560495
0.9015585793164005	0.9888159873135477	0.0013243994123715325	-0.010078790932366	0.012324700721991837	-1.5231362586490453	-0.10085007376822056
0.9016323384606352	0.988816858057988	0.0012120141432075337	-0.010085916358950267	0.011285358735829818	-1.524206563733225	-0.09235402994013489
0.9017058828519797	0.9888176498506382	0.0010998808928494245	-0.010092396290685608	0.010246631316705992	-1.5251811546561405	-0.08386071445690996
0.9017792211439225	0.9888183632711779	0.000987993904980921	-0.010098235307321124	0.009208631552674327	-1.5260603688049132	-0.07537127418132927
0.9018523616776992	0.988818998877543	0.0008763477916446282	-0.010103437828295576	0.008171474452059173	-1.526844556291401	-0.06688686969600129
0.9019253128255225	0.9888195572097607	0.0007649370141232996	-0.010108008143696223	0.007135272118982018	-1.5275340839873457	-0.05840863583309487
0.9019980825719134	0.988820038787013	0.0006537565264856977	-0.010111950389821456	0.0061001397249199315	-1.5281293312243718	-0.04993773051410514
0.9020706796045787	0.9888204441149592	0.000542800112950427	-0.010115268608737392	0.00506618001542706	-1.5286306981793039	-0.041475207942992184
0.9021431117265843	0.9888207736754998	0.0004320628179234345	-0.010117966664119715	0.004033505925097591	-1.5290385925658938	-0.03302220365963021
0.902215387271016	0.9888210279354065	0.00032153878819984666	-0.010120048311554145	0.003002220468897842	-1.5293534396593398	-0.02457976995645263
0.9022875141750067	0.9888212073415881	0.0002112226922591941	-0.010121517159454377	0.001972429962879361	-1.5295756758059906	-0.01614898407647781
0.9023595004932272	0.9888213123234528	0.00010110893910188234	-0.010122376688090734	0.0009442367330213159	-1.5297057507236833	-0.0077308885215559755
0.90243135428116	0.9888213432921625	-0.000008808139479042344	-0.010122630243191204	-0.00008225919042412189	-1.5297441259668718	0.000673495086699654
0.9025030831438225	0.9888213006409895	-0.0001185335947126832	-0.010122281038590485	-0.0011069535922666105	-1.5296912747696705	0.009063112950713022
0.9025748335219946	0.9888211844507124	-0.0002282849021789016	-0.010121329743948918	-0.0021317270407450305	-1.529547316483106	0.01745316289923863
0.9026467131915366	0.9888209943388886	-0.0003382203413319	-0.010119773250725049	-0.0031579062463774612	-1.529311829898748	0.025854306707936432
0.9027187297669501	0.9888207299149743	-0.0004483449015149903	-0.01011760839869947	-0.004185384944152745	-1.528984417740177	0.034265471849782264
0.9027908913849063	0.9888203907694338	-0.000558664297982803	-0.010114831887070156	-0.005214062247634598	-1.528564693715142	0.04268562798226211
0.9028632058479594	0.9888199764765504	-0.0006691836587505516	-0.010111440297749005	-0.006243830404428494	-1.5280522865528245	0.05111368672173528
0.902935681151982	0.98881948659247	-0.0007799083274209411	-0.010107430079645976	-0.0072745822976025155	-1.5274468381474648	0.05954856306724994
0.9030083253883799	0.9888189206551902	-0.0008908437097512998	-0.010102797548893835	-0.008306210022840304	-1.5267480041213277	0.06798916376542812
0.9030811466840505	0.9888182781848112	-0.0010019951780504334	-0.010097538891237084	-0.009338604010280645	-1.5259554547202134	0.07643438014110365
0.9031541529241708	0.9888175586864217	-0.001113367644607892	-0.01009165018600511	-0.010371649086498257	-1.5250688789603841	0.08488305591658923
0.9032273526415256	0.988816761641412	-0.0012249669146612637	-0.010085127335375983	-0.011405237044416452	-1.5240879745199531	0.09333409004199922
0.9033007538951974	0.9888158865182917	-0.0013367979717943132	-0.01007796615331299	-0.01243925075548887	-1.5230124616781102	0.10178630678069889
0.9033743650809225	0.9888149327644504	-0.001448866210038896	-0.010070162298529804	-0.013473575614910489	-1.5218420737778022	0.11023854933659716
0.9034481944405965	0.9888138998117741	-0.0015611766825132276	-0.010061711320876795	-0.014508092614888236	-1.5205765647460068	0.11868962326250197
0.9035222504057235	0.9888127870723555	-0.0016737346205928643	-0.010052608626687122	-0.015542683167657986	-1.5192157044457917	0.12713833591593257
0.9035965413233736	0.988811593942322	-0.0017865450131653964	-0.01004284951055047	-0.016577225260424766	-1.517759283984345	0.13558346509074184
0.9036710757352359	0.9888103197976346	-0.0018996130268470121	-0.010032429121431678	-0.017611597350059474	-1.5162071111986481	0.14402379086684666
0.9037458621325809	0.9888089639979403	-0.0020129436298730813	-0.010021342494677316	-0.018645674946638303	-1.514559015982109	0.15245806776661242
0.9038209088910254	0.9888075258884181	-0.002126541490363306	-0.010009584567617448	-0.019679329746404017	-1.5128148531197196	0.16088501776742067
0.9038962244243981	0.9888060047975031	-0.00224041120652348	-0.00999715016147642	-0.020712431794212203	-1.5109745001028991	0.16930334802475774
0.9039718175662621	0.9888044000287176	-0.002354557878860039	-0.009984033915158525	-0.021744854702801766	-1.5090378478737656	0.17771179344126184
0.9040476967073041	0.9888027108784898	-0.002468985802868452	-0.009970230431468817	-0.022776463855902058	-1.507004822958931	0.18610902062725174
0.9041238703374617	0.9888009366258809	-0.002583699286191884	-0.009955734193702027	-0.02380712390300481	-1.5048753755770445	0.19449368908449685
0.9042003472671695	0.9887990765269375	-0.002698702977114645	-0.009940539520120426	-0.024836701744927848	-1.5026494734640286	0.20286447554310771
0.9042771358803525	0.9887971298327363	-0.0028140007372423944	-0.009924640711976677	-0.025865056493886936	-1.5003271240346927	0.21121999240790545
0.9043542448383775	0.9887950957730277	-0.0029295966980776287	-0.00990803192052025	-0.026892049031622164	-1.4979083552848589	0.219558865607428
0.9044316826816376	0.9887929735663271	-0.003045494659235682	-0.009890707230055643	-0.027917536708795807	-1.4953932283404225	0.2278796916200987
0.9045094578477068	0.9887907624204124	-0.003161698114472689	-0.009872660662629812	-0.02894137369755219	-1.4927818384390208	0.2361810405074534
0.9045875789989045	0.988788461523447	-0.0032782107387673465	-0.0098538861062343	-0.02996341538109302	-1.490074304858638	0.2444614916444474
0.9046660545560957	0.9887860700576971	-0.0033950356896265375	-0.009834377427429347	-0.030983512301722832	-1.4872707874933948	0.25271958479750656
0.9047448930182618	0.9887835871909672	-0.0035121760826911062	-0.009814128402110302	-0.03200151446319323	-1.48437147706683	0.2609538551670744
0.9048241028123138	0.9887810120815972	-0.0036296347661968252	-0.009793132756965276	-0.033017269472432074	-1.4813766012904535	0.2691628185032594
0.9049036923968629	0.9887783438757429	-0.0037474144736709338	-0.009771384147973678	-0.034030623989149085	-1.4782864219291174	0.2773449830074212
0.9049836701641893	0.9887755817111016	-0.003865517677219027	-0.00974887619147846	-0.035041422583682695	-1.4751012393303122	0.285498840284484
0.9050640443174087	0.9887727247221328	-0.0039839464063365256	-0.009725602507394472	-0.036049506346445714	-1.471821398517966	0.29362285435885205
0.9051448230770811	0.9887697720338168	-0.004102702553225147	-0.009701556669007306	-0.03705471566141692	-1.4684472820099927	0.301715484280977
0.9052260145784709	0.9887667227659389	-0.004221787721038665	-0.009676732238565078	-0.038056889062151815	-1.464979314734237	0.3097751751245124
0.9053076270926084	0.98876357602535	-0.0043412035476644035	-0.009651122704959011	-0.03905586610248512	-1.4614179551851256	0.3178003812892214
0.9053896685880981	0.9887603309233091	-0.004460951063897697	-0.009624721625571068	-0.0400514821283016	-1.457763714973107	0.3257895247105321
0.9054721469243261	0.9887569865695288	-0.004581030979501269	-0.009597522578403397	-0.0410435708938091	-1.454017151700006	0.3337410162087687
0.9055550701072869	0.9887535420624306	-0.0047014440562012545	-0.00956951908348493	-0.04203196780603458	-1.4501788577686232	0.34165328173884757
0.9056384458834147	0.9887499965063586	-0.0048221905175472	-0.009540704743518537	-0.043016505223798004	-1.4462494792929117	0.34952472497505277
0.9057222820684904	0.9887463489988518	-0.004943270528674003	-0.009511073141015043	-0.04399701658787611	-1.4422297014212577	0.35735376066456104
0.9058065860717446	0.9887425986521671	-0.0050646835110572525	-0.009480618013752218	-0.044973331058838634	-1.4381202715016088	0.3651387720994878
0.9058913654598728	0.9887387445698016	-0.005186428960470703	-0.009449333064599795	-0.04594528035078111	-1.4339219724909091	0.3728781660037252
0.9059766276347384	0.9887347858612913	-0.005308505984026654	-0.009417212082305646	-0.04691269517057415	-1.4296356385327365	0.38057034439056636
0.9060623799573116	0.9887307216375139	-0.00543091348161712	-0.009384248903899904	-0.047875406869824465	-1.4252621489873398	0.38821371803327037
0.9061486295224971	0.9887265510223114	-0.005553649828381403	-0.009350437509464361	-0.048833245154547796	-1.420802439987776	0.39580668860787127
0.9062353834610324	0.9887222731391517	-0.005676713309976397	-0.009315771914409885	-0.04978604171833051	-1.416257489025981	0.403347677869435
0.9063226487244564	0.988717887122271	-0.005800101820223129	-0.00928024626028793	-0.050733628073309146	-1.411628325787394	0.4108351107608232
0.9064104321968253	0.9887133921121436	-0.0059238130246247805	-0.009243854778476331	-0.05167583702799396	-1.4069160260864002	0.41826742744827766
0.9064987406406813	0.98870878725902	-0.006047844288621756	-0.009206591819236951	-0.052612502333668466	-1.402121714310783	0.42564308084608277
0.9065875808086987	0.9887040717178822	-0.006172192839119065	-0.009168451811263688	-0.05354346009641011	-1.397246556816268	0.4329605480507997
0.9066769591352485	0.9886992446656387	-0.006296855338078101	-0.009129429401088534	-0.05446854578050363	-1.3922917782398034	0.4402183071116507
0.9067668821335773	0.9886943052809268	-0.006421828444409275	-0.009089519289987557	-0.055387598615058695	-1.3872586390307595	0.44741487199785673
0.9068573561320247	0.9886892527589111	-0.006547108450607051	-0.009048716353915253	-0.056300459062581985	-1.3821484491042222	0.4545487730137314
0.9069483874648387	0.9886840863015048	-0.0066726915535548995	-0.009007015564728412	-0.05720697098738784	-1.376962556203362	0.4616185740759912
0.9070399823372741	0.9886788051254575	-0.006798573672808545	-0.008964412055722371	-0.058106980489982134	-1.37170235239452	0.4686228638737396
0.9071321468338518	0.9886734084627041	-0.0069247504688731846	-0.008920901124572353	-0.05900033622146334	-1.3663692725334207	0.47556025863298895
0.9072248870307034	0.9886678955544116	-0.00705121750307083	-0.008876478185452922	-0.05988689067414976	-1.3609647865208028	0.48242941241620607
0.9073182089874361	0.9886622656517251	-0.00717797023059145	-0.008831138775247882	-0.06076650024831632	-1.3554903982979711	0.489229017842986
0.9074121186110359	0.9886565180244288	-0.007305003821124977	-0.008784878623397035	-0.061639024138013365	-1.3499476523818223	0.4959577977094903
0.9075066218041022	0.9886506519525239	-0.007432313366367518	-0.008737693584102884	-0.06250432590390871	-1.3443381236900451	0.5026145173831541
0.9076017244983575	0.9886446667242809	-0.007559893929079853	-0.008689579620783242	-0.06336227389144673	-1.3386634138655016	0.5091979881733105
0.9076974326248535	0.9886385616381688	-0.007687740506637491	-0.008640532821702317	-0.06421274105537891	-1.3329251513113385	0.5157070661123525
0.907793751978776	0.9886323360117795	-0.007815847855720539	-0.008590549471665978	-0.0650556038848616	-1.3271249976094404	0.5221406438979272
0.9078906885431025	0.9886259891611795	-0.007944210928029353	-0.008539625886217914	-0.06589074535202102	-1.321264626302948	0.5284976735523345
0.9079882481949292	0.9886195204198107	-0.008072824482621168	-0.008487758563465874	-0.06671805239578016	-1.315345738728932	0.5347771472805345
0.9080864368858174	0.9886129291268265	-0.008201683329270395	-0.008434944090468138	-0.06753741755894228	-1.3093700513237463	0.5409781100327268
0.9081852606396758	0.9886062146269936	-0.00833078232756515	-0.008381179142547898	-0.06834873898457076	-1.303339293858022	0.547099659480354
0.9082847255628296	0.9885993762697549	-0.008460116401808163	-0.008326460475884872	-0.06915192050314864	-1.2972552069434733	0.55314094666019
0.9083848378016994	0.9885924134119021	-0.008589680487822857	-0.008270784948981315	-0.06994687129078214	-1.2911195427660713	0.5591011733797712
0.9084856036259643	0.9885853254115681	-0.008719469642478203	-0.008214149474684162	-0.07073350652451703	-1.2849340581592357	0.5649795970961363
0.9085870293742878	0.9885781116316502	-0.008849478974299656	-0.008156551047673148	-0.07151174691755548	-1.2787005161116942	0.57077552735152
0.9086891215717016	0.9885707714310774	-0.008979703794424738	-0.008097986674869133	-0.07228151957332696	-1.2724206767729278	0.5764883320308047
0.9087918867878058	0.9885633041744684	-0.00911013943486885	-0.008038453452709452	-0.0730427568362289	-1.2660963044286127	0.5821174286747773
0.9088953317849054	0.988555709221045	-0.00924078143728925	-0.007977948478865002	-0.0737953973386874	-1.2597291567010283	0.5876622921061586
0.9089994634707951	0.9885479859274385	-0.009371625491148864	-0.007916468874906227	-0.0745393855419992	-1.2533209858166952	0.5931224508254563
0.9091042889833796	0.9885401336407935	-0.00950266753793471	-0.007854011731715295	-0.07527467222510695	-1.2468735318324706	0.5984974903717688
0.9092098155357845	0.9885321517097122	-0.009633903574875629	-0.007790574196898427	-0.0760012132690998	-1.2403885306670883	0.603787044185304
0.9093160506023572	0.9885240394697329	-0.009765329885172985	-0.0077261533596200025	-0.07671897083858538	-1.2338677012348278	0.6089908019993537
0.9094230017835678	0.9885157962528777	-0.009896942866751399	-0.007660746326906705	-0.07742791230777689	-1.2273127523989678	0.6141085017402169
0.9095306769176551	0.988507421378514	-0.010028739167394328	-0.0075943501514947566	-0.07812801087549422	-1.220725374844535	0.619139933707024
0.9096390840811449	0.9884989141525184	-0.010160715680437133	-0.007526961825780855	-0.07881924539098871	-1.214107239878524	0.6240849389677882
0.909748231579803	0.9884902738672208	-0.010292869528754758	-0.007458578281985964	-0.07950160011864318	-1.2074599989009298	0.6289434073186246
0.9098581278297089	0.9884814998102155	-0.010425197917046825	-0.007389196462425182	-0.08017506384171481	-1.2007852896172717	0.6337152705822495
0.9099687815678881	0.9884725912470284	-0.010557698382315135	-0.007318813182935912	-0.08083963101154917	-1.19408472227351	0.6384005104454917
0.9100802017453019	0.988463547428845	-0.010690368658627767	-0.007247425194791955	-0.08149530089192018	-1.1873598853422898	0.6429991519901735
0.9101923975652352	0.988454367588746	-0.010823206717749162	-0.007175029155695389	-0.08214207761133221	-1.1806123424398052	0.6475112636886454
0.910305378396499	0.9884450509481775	-0.0109562106611855	-0.007101621681552036	-0.08277996948899002	-1.1738436368554852	0.6519369523249661
0.9104191540010821	0.9884355966975451	-0.011089378982662176	-0.007027199194382621	-0.08340899014313115	-1.167055277308237	0.6562763702968881
0.910533734187497	0.9884260040242342	-0.011222710154922405	-0.006951758143896811	-0.08402915636635938	-1.1602487581646157	0.6605297005067919
0.9106491291316238	0.9884162720854466	-0.011356203000525748	-0.006875294794473938	-0.08464048974147068	-1.153425539801418	0.6646971671540226
0.9107653491475307	0.9884064000267604	-0.011489856418831223	-0.006797805372103247	-0.08524301521792839	-1.1465870618470013	0.6687790255641953
0.9108824048694651	0.9883963869662531	-0.011623669590957642	-0.006719285940579642	-0.08583676190927542	-1.1397347320845166	0.6727755672445564
0.9110003071335607	0.9883862320039458	-0.011757641837053875	-0.006639732476715822	-0.08642176229764346	-1.132869933184076	0.6766871140788482
0.9111190670482484	0.9883759342152729	-0.011891772690888439	-0.0065591408201756485	-0.08699805242540311	-1.1259940183797115	0.6805140192299773
0.9112386959719296	0.9883654926524499	-0.012026061867737201	-0.006477506685349482	-0.08756567160888833	-1.1191083126636705	0.6842566648134628
0.9113592054639478	0.988354906348295	-0.01216050920348303	-0.006394825692341987	-0.08812466204788146	-1.1122141155152963	0.6879154589342638
0.9114806072303548	0.9883441743206981	-0.012295114589990993	-0.006311093402832862	-0.08867506844615126	-1.1053127038693669	0.691490832874266
0.9116029133002042	0.9883332955567147	-0.012429878165952495	-0.006226305197019903	-0.08921693867774645	-1.0984053220278527	0.6949832450763337
0.9117261358759117	0.9883222690253577	-0.012564800144685266	-0.006140456374671265	-0.08975032295367444	-1.0914931902316094	0.6983931753418507
0.9118502874574519	0.9883110936661712	-0.01269988094514922	-0.00605354206731298	-0.09027527422803405	-1.0845774977322038	0.7017211270785002
0.9119753807563512	0.988299768396516	-0.012835121091308473	-0.005965557296297226	-0.09079184767582499	-1.0776594077780222	0.7049676235745448
0.9121014285891317	0.9882882921210205	-0.012970521093088935	-0.0058764970473185255	-0.09130010014409098	-1.0707400635555695	0.7081332042454838
0.9122284440417001	0.9882766637164947	-0.013106081620033223	-0.005786356154354767	-0.0918000907210418	-1.063820579188858	0.7112184279068176
0.9123564404776084	0.9882648820307706	-0.013241803503159042	-0.005695129292176298	-0.09229188062146232	-1.0569020395833704	0.714223871661854
0.9124854313094719	0.9882529459035145	-0.013377687487837188	-0.005602811138777914	-0.09277553219524644	-1.0499855129728144	0.7171501245162983
0.9126154302484337	0.9882408541431358	-0.013513734494840387	-0.005509396197743542	-0.09325110979236022	-1.0430720375728197	0.7199977923888646
0.9127464512310555	0.9882286055332214	-0.0136499455368527	-0.005414878849559836	-0.09371867935772217	-1.0361626258515733	0.7227674952871482
0.9128785083217589	0.9882161988415	-0.013786321612903768	-0.005319253422083547	-0.09417830798594666	-1.0292582699024957	0.725459864372816
0.9130116157979333	0.988203632811799	-0.013922863793650514	-0.005222514129691924	-0.09463006414236191	-1.0223599371424195	0.7280755430133555
0.9131457881620145	0.9881909061627221	-0.0140595732290332	-0.005124655064523506	-0.09507401760401915	-1.0154685699916273	0.7306151861270052
0.9132810400331467	0.9881780175978085	-0.014196451034045543	-0.005025670275939709	-0.09551023901483567	-1.0085850917036712	0.7330794573578585
0.9134173862937606	0.988164965791529	-0.01433349843439258	-0.004925553664191101	-0.09593880028830463	-1.0017103991085166	0.7354690311131148
0.9135548419441496	0.9881517494030497	-0.014470716615667501	-0.004824299087491876	-0.09635977405861242	-0.9948453702970713	0.7377845891989528
0.9136934220978951	0.9881383670767439	-0.014608106717744719	-0.004721900366986831	-0.09677323361939243	-0.9879908649655716	0.7400268203063671
0.9138331422036869	0.9881248174207141	-0.014745670051543125	-0.004618351123753538	-0.09717925351506984	-0.9811477137178989	0.7421964229687499
0.9139740177838985	0.988111099031939	-0.014883407835916879	-0.004513644972688472	-0.09757790868362122	-0.9743167313376155	0.7442941006456304
0.9141160644636199	0.9880972104936009	-0.015021321226356256	-0.004407775503029423	-0.09796927451081827	-0.9674987154305073	0.7463205618846267
0.9142592981750819	0.9880831503550915	-0.015159411511046082	-0.004300736127247683	-0.09835342733607083	-0.9606944368655261	0.7482765227215099
0.914403734940174	0.9880689171532092	-0.015297679896190535	-0.004192520244104271	-0.09873044378554845	-0.9539046505557103	0.7501627029773237
0.9145493909992927	0.9880545093995361	-0.015436127628294112	-0.004083121143834966	-0.09910040106890204	-0.9471300895739191	0.7519798275768135
0.9146962826735879	0.9880399255940483	-0.0155747558605618	-0.003972532112889848	-0.0994633765739194	-0.9403714718557592	0.7537286243350355
0.9148444265727502	0.9880251642045385	-0.01571356584755686	-0.0038607462791292696	-0.09981944833849998	-0.9336294908519418	0.7554098260538861
0.9149938393945011	0.988010223686496	-0.015852558753067136	-0.0037477567640466307	-0.1001686945001298	-0.9269048250811901	0.7570241676469647
0.9151445379944717	0.9879951024762391	-0.015991735714948902	-0.003633556631899429	-0.10051119343269331	-0.9201981351143849	0.7585723866434256
0.915296539422723	0.9879797989872643	-0.01613109787673762	-0.0035181388635257163	-0.10084702378453834	-0.913510062228875	0.7600552231615411
0.9154498609029876	0.9879643116123223	-0.016270646365917633	-0.0034014963734857705	-0.10117626438343537	-0.9068412296501993	0.7614734192715386
0.9156045198867391	0.987948638717944	-0.016410382340453215	-0.003283621970343822	-0.1014989943051845	-0.9001922405324613	0.762827719076817
0.9157605338200171	0.9879327786681134	-0.016550306776563998	-0.003164508536050528	-0.1018152923509968	-0.8935636882332407	0.7641188663478549
0.9159179205014963	0.9879167297880009	-0.016690420790236346	-0.0030441487546149395	-0.10212523775542881	-0.8869561412085367	0.7653476073087312
0.9160766978004145	0.9879004903926001	-0.016830725381032963	-0.0029225353288052816	-0.10242890956551375	-0.880370155380446	0.7665146878761638
0.9162368838999045	0.9878840587619124	-0.016971221646236705	-0.002799660795598553	-0.10272638707915764	-0.8738062642533979	0.7676208552015318
0.9163984970023966	0.9878674331711181	-0.017111910518946272	-0.0026755177535191486	-0.10301774924940635	-0.8672649913994603	0.7686668552172963
0.9165615555633019	0.9878506118666911	-0.017252792972523863	-0.002550098685270478	-0.10330307509605498	-0.8607468410690216	0.7696534340435857
0.9167260782139004	0.9878335930743041	-0.017393869950448136	-0.002423396018438426	-0.10358244352426675	-0.8542523016920927	0.7705813371233335
0.9168920839222513	0.9878163749821488	-0.017535142501042912	-0.0022954020030586265	-0.10385593355536615	-0.8477818399266108	0.7714513097661952
0.9170595914864853	0.9877989557935143	-0.017676611344355934	-0.002166109103989078	-0.10412362346117551	-0.8413359207073757	0.7722640942225438
0.9172286203491004	0.9877813336422828	-0.01781827756160631	-0.0020355093745682016	-0.1043855920633892	-0.834914975931409	0.773020433593452
0.9173991898704221	0.9877635066683815	-0.017960141976704758	-0.001903595018744169	-0.10464191752110846	-0.8285194329456099	0.7737210678770761
0.9175713196285193	0.9877454729866999	-0.018102205409681202	-0.0017703581615631102	-0.10489267779760258	-0.8221497031508876	0.774366735302141
0.9177450296116327	0.9877272306668458	-0.018244468830969897	-0.0016357907016823579	-0.1051379508947598	-0.815806175385241	0.7749581726695646
0.9179203397817639	0.9877087777788945	-0.01838693299943786	-0.0014998846509628589	-0.10537781419255768	-0.8094892323670552	0.7754961135015572
0.918097270402071	0.9876901123591044	-0.01852959873052595	-0.0013626318828188605	-0.10561234490013548	-0.8031992388948731	0.7759812890486566
0.9182758420140051	0.9876712324122368	-0.018672466872929165	-0.001224024151502146	-0.1058416199813298	-0.796936543190804	0.7764144278676776
0.9184560754258992	0.9876521359127028	-0.01881553829529683	-0.0010840531026361086	-0.10606571610260332	-0.7907014777755692	0.7767962554897565
0.9186379916302188	0.9876328208133148	-0.01895881381749259	-0.0009427103392835723	-0.10628470950157096	-0.7844943627194202	0.7771274940106859
0.9188216118683507	0.9876132850384374	-0.019102294259847552	-0.0007999873735167304	-0.10649867604569217	-0.7783155037211242	0.7774088620466946
0.9190069575923576	0.9875935264880519	-0.019245980410521814	-0.000655875658015438	-0.1067076911630931	-0.7721651937579036	0.7776410744754978
0.9191940504982099	0.9875735430342305	-0.0193898730491108	-0.000510366562151588	-0.10691182986010969	-0.7660437122987858	0.7778248423145439
0.919382912674782	0.987553332505172	-0.019533973057081197	-0.00036345125799549236	-0.10711116685308605	-0.7599513208950357	0.7779608726261112
0.9195735663682203	0.9875328927103403	-0.01967828123290037	-0.00021512090553565597	-0.10730577628500056	-0.7538882713138055	0.7780498680809586
0.9197660341167542	0.9875122214260639	-0.01982279839288173	-0.00006536654985123645	-0.1074957318521757	-0.7478548014876154	0.7780925269316356
0.9199603387653357	0.9874913163939228	-0.01996752537806609	0.0000858208882434252	-0.10768110679218403	-0.7418511355086677	0.7780895428141082
0.920156503481708	0.9874701753189713	-0.020112463061731187	0.0002384506226066029	-0.10786197387218431	-0.735877483607815	0.7780416045459824
0.9203545519161637	0.9874487958524258	-0.020257612461319782	0.0003925321238903773	-0.10803840550210782	-0.7299340378832613	0.7779493958390518
0.9205545079206767	0.9874271756218763	-0.020402974525790547	0.0005480748987379271	-0.1082104734486562	-0.7240209813686693	0.7778135951744163
0.9207563954190178	0.9874053122454337	-0.02054855004149626	0.0007050883865257864	-0.10837824872556563	-0.7181384919832003	0.7776348759051381
0.9209602387645739	0.9873832032930672	-0.020694339890064667	0.0008635822354451431	-0.108541801890751	-0.7122867322452048	0.7774139059379879
0.9211660625619624	0.9873608463058755	-0.02084034491496715	0.0010235661614077865	-0.10870120287528848	-0.7064658549497608	0.7771513477342431
0.9213738917654951	0.9873382387854008	-0.02098656598842665	0.0011850500222268686	-0.1088565210472301	-0.7006760007222218	0.7768478581017013
0.921583751723152	0.9873153781887936	-0.021133004037133644	0.001348043849276388	-0.10900782522231059	-0.6949172972928386	0.7765040879844843
0.9217956681859549	0.9872922619277221	-0.021279660042725763	0.0015125578521323318	-0.10915518364622685	-0.6891898597934197	0.7761206822901855
0.922009667034523	0.9872688873981954	-0.02142653484878358	0.0016786022037240255	-0.10929866379159349	-0.683493798529952	0.7756982803082353
0.9222257747619395	0.9872452519278534	-0.021573629489914894	0.0018461874124779667	-0.10943833267604519	-0.6778292064033338	0.775237514731195
0.9224440180634529	0.9872213528207259	-0.021720944904150184	0.002015324001121697	-0.10957425656654748	-0.6721961703614727	0.7747390123432563
0.9226644239560244	0.9871971873442082	-0.021868482012561474	0.0021860225968199985	-0.10970650105517343	-0.66659476848742	0.7742033937720514
0.9228870199378073	0.9871727527115564	-0.022016241821328202	0.0023582940518328804	-0.1098351311417576	-0.6610250663715603	0.7736312730349976
0.9231118339585002	0.9871480460850611	-0.02216422539463506	0.0025321494173679683	-0.10996021119407845	-0.6554871184635804	0.7730232574921008
0.9233388942216855	0.9871230645977508	-0.022312433719518604	0.0027075997876699273	-0.11008180482589114	-0.6499809733767355	0.772379948328762
0.9235682294039071	0.987097805329318	-0.02246086784595721	0.0028846564664271063	-0.1101999750112469	-0.64450666885534	0.7717019399418822
0.9237998685855907	0.987072265313683	-0.022609528835720705	0.003063330910097812	-0.11031478403347819	-0.6390642339422989	0.7709898200773027
0.9240338411932831	0.9870464415453614	-0.022758417720802584	0.003243634680176898	-0.11042629344927887	-0.633653690713312	0.7702441699933649
0.9242701772527657	0.9870203309515135	-0.022907535659163	0.0034255796348907075	-0.11053456420001141	-0.6282750488501823	0.7694655636313302
0.924508907019115	0.9869939304327702	-0.023056883694338656	0.0036091776407328794	-0.11063965642815923	-0.6229283145909461	0.7686545687868392
0.9247500612996603	0.9869672368275662	-0.023206462955014856	0.0037944408177510687	-0.11074162962156833	-0.6176134837148788	0.767811746062099
0.9249936712970614	0.9869402469294689	-0.02335627455056025	0.003981381415149772	-0.11084054253433336	-0.6123305455265955	0.7669376493814115
0.925239768682661	0.9869129574790616	-0.023506319611496795	0.004170011864040613	-0.1109364532128362	-0.607079481615694	0.7660328257492998
0.9254883856044669	0.9868853651630468	-0.02365659928844984	0.004360344779743502	-0.11102941899181541	-0.6018602661142941	0.7650978152272081
0.9257395547283062	0.9868574666096663	-0.02380711477079518	0.004552392989335116	-0.1111194965026468	-0.5966728652730052	0.7641331507880403
0.925993309058113	0.9868292584086664	-0.023957867173541782	0.004746169390347587	-0.11120674160493203	-0.5915172415516241	0.7631393590354119
0.9262496821674385	0.9868007370855968	-0.024108857671050244	0.004941687123903525	-0.11129120946735148	-0.5863933491830137	0.7621169593553342
0.9265087081103615	0.986771899111701	-0.024260087437397423	0.00513895950240859	-0.11137295453065219	-0.581301136430537	0.761066464287255
0.9267704213449025	0.9867427409124648	-0.024411557596844605	0.005337999947244361	-0.11145203048301702	-0.5762405474113123	0.7599883798891964
0.9270348570098802	0.9867132588367851	-0.024563269378654357	0.005538822195151993	-0.11152849034218876	-0.5712115170912625	0.7588832046492079
0.9273020507104519	0.9866834491808492	-0.02471522398552642	0.0057414401304385285	-0.11160238638454824	-0.5662139759001593	0.7577514304024933
0.927572038514363	0.9866533081885872	-0.024867422586921258	0.005945867777984263	-0.11167377014606313	-0.5612478500785636	0.7565935424214939
0.9278448569657776	0.9866228320501645	-0.02501986632241024	0.006152119309538828	-0.11174269242843234	-0.5563130616881412	0.7554100194342669
0.9281205432002642	0.9865920168891608	-0.025172556360527017	0.006360209126193139	-0.11180920332865903	-0.551409526848992	0.7542013331966434
0.9283991350191778	0.9865608587542499	-0.025325493932200713	0.0065701519094104495	-0.11187335225257246	-0.5465371548707564	0.7529679482197995
0.9286806706723201	0.9865293536435135	-0.025478680204189537	0.006781962452149957	-0.11193518786223836	-0.5416958524671167	0.7517103227975239
0.9289651889180434	0.9864974974977675	-0.02563211630796093	0.006995655699786793	-0.11199475809463853	-0.5368855229201484	0.7504289088357707
0.9292527291817981	0.986465286182839	-0.025785803419343726	0.007211246864311718	-0.11205211019617067	-0.5321060637135298	0.7491241512224263
0.9295433314270237	0.9864327155040413	-0.025939742682104895	0.007428751322146397	-0.11210729069536304	-0.5273573690777704	0.747796488489678
0.9298370362275875	0.9863997811980912	-0.026093935240727912	0.007648184663385752	-0.11216034541928983	-0.5226393290893876	0.7464463525764363
0.930133884701496	0.9863664789405747	-0.026248382199446436	0.007869562637065198	-0.11221131948341088	-0.5179518310451967	0.7450741692255067
0.9304339186381702	0.9863328043317072	-0.026403084682663728	0.008092901240896577	-0.11226025731626824	-0.5132947577332848	0.7436803574928063
0.9307371803572038	0.9862987529122168	-0.026558043755397477	0.008318216610602175	-0.11230720263783679	-0.5086679899526082	0.7422653304988527
0.9310437129004733	0.9862643201418184	-0.026713260515852478	0.008545525157375021	-0.11235219849304343	-0.5040714038364074	0.7408294946360575
0.9313535598992027	0.9862295014141746	-0.02686873602050059	0.008774843463331908	-0.11239528723275354	-0.49950487320738834	0.7393732502892161
0.9316667656262658	0.9861942920510673	-0.02702447130468223	0.00900618831477639	-0.11243651052523966	-0.4949682690499424	0.7378969916978191
0.9319833749930388	0.9861586873027972	-0.027180467374750442	0.009239576694148929	-0.11247590935905567	-0.4904614598285256	0.7364011070784731
0.932303433546411	0.9861226823485699	-0.02733672520055052	0.009475025772101091	-0.11251352404653613	-0.4859843117827379	0.7348859787490019
0.9326269875899154	0.9860862722829167	-0.027493245767916213	0.00971255299060344	-0.11254939424117963	-0.481536687511101	0.7333519826655154
0.9329540840862063	0.98604945212671	-0.02765003002379612	0.0099521759849027	-0.11258355892864741	-0.4771184476397377	0.7317994889957331
0.9332847705685583	0.9860122168371884	-0.027807078828427634	0.010193912512944069	-0.11261605642289056	-0.472729452214969	0.730228862654926
0.9336190955535897	0.9859745612615392	-0.02796439314475235	0.010437780750838193	-0.11264692441051574	-0.46836955547991727	0.728640461461524
0.9339571079585989	0.9859364802025659	-0.028121973755335185	0.01068379886068636	-0.11267619989779172	-0.4640386138433433	0.7270346390217871
0.934298857570056	0.9858979683659942	-0.02827982147788025	0.010931985326511948	-0.11270391926023954	-0.45973647992321626	0.7254117426227497
0.93464439490576	0.9858590203760526	-0.028437937092617813	0.01118235884680014	-0.11273011823257494	-0.4554630046396739	0.723772114006455
0.9349937712057618	0.9858196307765608	-0.028596321331549265	0.011434938321342222	-0.11275483191234503	-0.45121803755543527	0.7221160895335251
0.9353470384622994	0.9857797940276246	-0.028754974885542003	0.011689742866265172	-0.1127780947665983	-0.44700142672759224	0.720444000162243
0.9357042494397771	0.9857395045034525	-0.02891389840643844	0.01194679182159714	-0.11279994063736548	-0.4428130186982028	0.7187561714760498
0.9360654576914154	0.9856987564905487	-0.029073092507389875	0.012206104756232707	-0.11282040274669354	-0.4386526585322426	0.7170529237280401
0.9364307175631794	0.9856575441873443	-0.029232557757438587	0.012467701463616828	-0.11283951370088906	-0.4345201900027822	0.7153345719464881
0.9368000842657597	0.9856158616961512	-0.02939229470548533	0.012731602005939655	-0.1128573054980755	-0.4304154550155669	0.7136014257218399
0.937173613611444	0.9855737030529385	-0.029552303759816448	0.012997826519022074	-0.1128738095201401	-0.42633829672803497	0.7118537905649922
0.9375513624259799	0.9855310621809376	-0.029712585359280282	0.013266395499268675	-0.11288905655694405	-0.4222885551741163	0.7100919660991188
0.9379333882907549	0.9854879329198235	-0.029873139854522036	0.013537329611926986	-0.11290307679798078	-0.41826607034111074	0.7083162473950047
0.9383197497672725	0.9854443090004632	-0.030033967595468024	0.013810649842826548	-0.11291589984515808	-0.4142706799914066	0.7065269240523706
0.9387105060906574	0.985400184079612	-0.03019506879576602	0.01408637727351748	-0.11292755470616447	-0.4103022230645187	0.7047242817484293
0.9391057174779393	0.9853555517052048	-0.030356443654541505	0.014364533291854187	-0.11293806980946243	-0.4063605366499572	0.7029086009331008
0.9395054450767658	0.9853104053222419	-0.030518092326323326	0.01464513954714627	-0.11294747300553608	-0.40244545677274	0.7010801571991581
0.9399097508785436	0.9852647382827026	-0.030680014878226233	0.014928217880982978	-0.11295579156869745	-0.3985568194449195	0.6992392218076016
0.9403186978175185	0.9852185438344626	-0.030842211322748708	0.015213790388690038	-0.1129630522035787	-0.3946944598710482	0.6973860613600331
0.9407323495683948	0.9851718151442674	-0.031004681530635788	0.015501879270018618	-0.1129692810459124	-0.3908582145128117	0.6955209388381854
0.9411507711203331	0.9851245452330053	-0.031167425449074176	0.0157925072206443	-0.11297450367524195	-0.3870479159305676	0.6936441111400145
0.9415740281434916	0.9850767270473849	-0.03133044284420555	0.016085696981934773	-0.11297874510845653	-0.38326339888002037	0.6917558320684191
0.942002187343982	0.9850283534199626	-0.03149373343337819	0.016381471579744473	-0.11298202980921275	-0.3795044971698109	0.6898563508536251
0.9424353164499183	0.9849794170708459	-0.03165729687091824	0.016679854305406423	-0.11298438169070757	-0.37577104400410516	0.687945912348239
0.9428734841971679	0.9849299106094364	-0.03182113273432796	0.016980868696678666	-0.11298582411879073	-0.372062872298167	0.6860247572199291
0.94331676020147	0.9848798265490178	-0.03198524046915563	0.017284538441123907	-0.11298637991532232	-0.36837981590115715	0.6840931226335181
0.9437652153038557	0.9848291572678733	-0.03214961950950267	0.017590887603851923	-0.1129860713622658	-0.36472170686427174	0.6821512408666052
0.9442189213109881	0.9847778950387719	-0.03231426917266853	0.017899940439674668	-0.11298492020396401	-0.36108837780775016	0.6801993405748464
0.9446779511310964	0.9847260320137664	-0.03247918870111285	0.01821172147660729	-0.1129829476503415	-0.3574796609592664	0.6782376463264946
0.9451423785929264	0.9846735602448108	-0.03264437718949245	0.01852625538342129	-0.11298017438083353	-0.3538953897222192	0.6762663794983761
0.9456122788577231	0.9846204716373812	-0.032809833723549175	0.018843567239232775	-0.1129766205451169	-0.3503353956253176	0.6742857566463055
0.9460877281667267	0.984566757979181	-0.03297555727996497	0.019163682351476155	-0.1129723057665274	-0.3467995105017039	0.6722959907171344
0.9465688037665755	0.9845124109487501	-0.033141546692907975	0.019486626196142276	-0.11296724914587156	-0.34328756715416997	0.6702972914766526
0.9470555840559298	0.9844574220990878	-0.03330780069751003	0.019812424506776078	-0.11296146926300589	-0.33979939837822437	0.6682898650115701
0.9475481488573907	0.9844017828271359	-0.033474318012605926	0.02014110344521583	-0.11295498417542978	-0.33633483521843843	0.6662739127444492
0.9480465786851596	0.9843454844567082	-0.03364109708376312	0.02047268910197008	-0.11294781142995874	-0.3328937122904886	0.6642496345598674
0.9485509557347609	0.984288518126908	-0.03380813640901312	0.02080720814589253	-0.1129399680518327	-0.32947586096492426	0.6622172248766627
0.9490613631516205	0.9842308748749691	-0.0339754342832367	0.02114468732556211	-0.11293147055654806	-0.3260811146331185	0.6601768757584766
0.9495778854530271	0.9841725455888279	-0.034142988929936904	0.021485153738690126	-0.11292233494553301	-0.32270930594973835	0.658128775325841
0.9501006083275583	0.984113521030019	-0.03431079842584568	0.02182863468794888	-0.11291257671103558	-0.3193602683261885	0.6560731086845429
0.9506296187503487	0.984053791820908	-0.03447886072961523	0.02217515774585562	-0.11290221083581772	-0.3160338352977401	0.6540100575848015
0.9511650052091652	0.9839933484194334	-0.034647173743067965	0.022524750890498203	-0.11289125178981436	-0.31272983928331644	0.6519397996728097
0.9517068571497725	0.9839321811819993	-0.03481573512663037	0.022877442131113264	-0.1128797135425776	-0.30944811517079557	0.6498625107637723
0.952255265675001	0.9838702802848387	-0.03498454250977768	0.02323325995272581	-0.11286760955016799	-0.3061884961294018	0.647778362256941
0.9528103232257348	0.9838076357603324	-0.035153593379574764	0.023592233094721235	-0.11285495276231201	-0.30295081576357324	0.6456875225046452
0.9533721231854891	0.98374423754194	-0.0353228849527985	0.02395439028424993	-0.11284175563277926	-0.2997349104719134	0.6435901583976313
0.9539407610151304	0.9836800753364664	-0.035492414509606905	0.024319760956221098	-0.11282803009372792	-0.2965406130282843	0.6414864312311612
0.9545163328812921	0.9836151387791812	-0.03566217897042289	0.024688374356529628	-0.11281378758843551	-0.29336776055739777	0.6393765019421297
0.9550989369516178	0.983549417288018	-0.03583217527315416	0.025060260362127457	-0.1127990390406129	-0.2902161873479589	0.6372605264232871
0.9556886727130421	0.9834829001408723	-0.03600240015852758	0.02543544902905612	-0.11278379487081082	-0.28708572884851175	0.6351386581760994
0.9562856411379802	0.9834155764572337	-0.0361728502093331	0.025813970685899752	-0.11276806499243511	-0.2839762208578804	0.633011047813184
0.9568899446837833	0.9833474351986506	-0.03634352183993746	0.02619585591996756	-0.11275185881162286	-0.28088749964816806	0.6308778431760065
0.9575016875108084	0.983278465144564	-0.0365144113467723	0.02658113570096825	-0.11273518522098706	-0.27781940098941543	0.62873918868753
0.9581209748918872	0.9832086549593235	-0.03668551473287681	0.026969840995249718	-0.1127180526152281	-0.27477176322680125	0.626595227530581
0.958747914093521	0.983137993093297	-0.03685682794338324	0.027362003306689156	-0.1127004688664374	-0.2717444229775533	0.6244460986811423
0.9593826139031962	0.9830664678366473	-0.03702834672136201	0.02775765436375402	-0.11268244133595338	-0.2687372176568231	0.6222919386889697
0.9600251847311256	0.9829940673083633	-0.03720006662514992	0.028156826168911655	-0.11266397687053593	-0.2657499850858778	0.6201328814368124
0.9606757385232799	0.9829207794665773	-0.03737198299448519	0.028559550930144034	-0.11264508180368399	-0.26278256399624156	0.6179690585401654
0.9613343891821544	0.9828465920617111	-0.037544091050339415	0.02896586130629479	-0.11262576194197517	-0.2598347922271043	0.6158005980616055
0.9620012521735254	0.9827714926813537	-0.03771638577843184	0.02937579014747661	-0.11260602257475495	-0.25690650866548725	0.6136276259444012
0.9626764446786656	0.9826954687337064	-0.03788886195846789	0.029789370574156745	-0.1125858684679572	-0.25399755264716234	0.6114502656116939
0.9633600855456714	0.9826185074536826	-0.03806151414048746	0.03020663593190211	-0.112565303863574	-0.25110776426407855	0.6092686382293083
0.9640522956032658	0.9825405958682317	-0.038234336712262736	0.030627619966855816	-0.11254433246798654	-0.2482369831486322	0.6070828618153161
0.964753197535323	0.9824617208111581	-0.038407323853744145	0.031052356731418183	-0.11252295745317	-0.24538504916513637	0.6048930517726466
0.9654629157619874	0.9823818689372112	-0.03858046949553018	0.03148088049558068	-0.11250118145768634	-0.24255180300234777	0.6026993213710032
0.9661815765372953	0.982301026711836	-0.03875376733149715	0.031913225789875	-0.1124790065809136	-0.23973708586067832	0.6005017815414914
0.9669093082496878	0.9822191803781501	-0.038927210878072195	0.03234942756846801	-0.11245643437065964	-0.23694073840121943	0.5983005400751954
0.9676462410853417	0.9821363159956359	-0.03910079337952048	0.03278952098850066	-0.11243346583021341	-0.23416260219348317	0.5960957027717325
0.96839250707503	0.9820524194357046	-0.03927450780785942	0.03323354142168831	-0.11241010141346709	-0.23140251959954233	0.5938873733873185
0.9691482402840808	0.9819674763612216	-0.03944834689492517	0.03368152455001292	-0.11238634101526512	-0.22866033315501005	0.5916756531704438
0.9699135771538344	0.9818814721890702	-0.03962230319577079	0.034133506548238	-0.11236218395659799	-0.22593588448467009	0.5894606399932647
0.9706886558213944	0.981794392167581	-0.03979636891869493	0.03458952366192592	-0.11233762900177689	-0.22322901687735955	0.5872424304509908
0.9714736166145433	0.9817062213219158	-0.03997053602574964	0.035049612482039826	-0.11231267433843388	-0.22053957358771042	0.5850211185174755
0.9722686020448887	0.9816169444559075	-0.04014479621613935	0.03551380992056486	-0.11228731757298795	-0.21786739799527274	0.5827967956866081
0.9730737567158799	0.9815265461635019	-0.04031914089167481	0.035982153136830855	-0.11226155572861851	-0.21521233402634113	0.5805695513406436
0.9738892273921096	0.9814350108221267	-0.040493561158223494	0.03645467955837692	-0.11223538523787335	-0.2125742260128867	0.5783394726567903
0.9747151634115955	0.9813423225476361	-0.04066804789830376	0.03693142709851956	-0.11220880192393799	-0.20995291748894102	0.576106643599359
0.9755517158971129	0.9812484652840948	-0.040842591588454075	0.03741243367923746	-0.11218180102025124	-0.20734825382780525	0.5738711471736382
0.9763990384730615	0.9811534227246357	-0.04101718243744932	0.037897737625280606	-0.11215437714150144	-0.20476008003101753	0.5716330635735147
0.9772572873625918	0.9810571783019773	-0.04119181038827337	0.038387377695818445	-0.11212652427411957	-0.20218824060086626	0.5693924700647726
0.9781266206623002	0.9809597152712104	-0.041366464954708686	0.03888139264836408	-0.11209823579326075	-0.1996325818264074	0.5671494429890551
0.9790071994115763	0.9808610165913947	-0.041541135422994556	0.03937982182629749	-0.11206950442126422	-0.19709294868778635	0.5649040550804902
0.9798991866352477	0.9807610650344748	-0.041715810643079165	0.03988270459167755	-0.11204032225167196	-0.19456918778513385	0.5626563780467358
0.9808027478600791	0.9806598431290071	-0.041890479117714305	0.040390080596945675	-0.11201068072506162	-0.19206114589134365	0.5604064813233381
0.9817180515968605	0.9805573331078995	-0.042065129077432414	0.04090199003048434	-0.11198057060545577	-0.18956866875582082	0.5581544309990182
0.9826452686496372	0.9804535169876114	-0.04223974832916955	0.0414184732036883	-0.11194998199491833	-0.1870916031488249	0.5559002916535051
0.9835845723226045	0.9803483765468386	-0.0424143242811701	0.041939570644381134	-0.11191890431849948	-0.18462979635055887	0.5536441259240896
0.9845361388904456	0.9802418932758367	-0.0425888440130234	0.04246532333271637	-0.11188732630001168	-0.1821830950240588	0.5513859934811401
0.985500146806497	0.980134048467097	-0.04276329411217346	0.042995772237631055	-0.11185523597929312	-0.1797513473689991	0.5491259530192578
0.9864767777841293	0.9800248230964875	-0.04293766085440384	0.04353095888844504	-0.11182262066700063	-0.1773344004442824	0.5468640597944668
0.9874662158899284	0.9799141979269542	-0.043111930021057766	0.04407092484902661	-0.11178946696511419	-0.17493210256981812	0.5446003678596619
0.9884686484263809	0.9798021534121482	-0.043286087038367574	0.04461571217479022	-0.11175576072745255	-0.1725443012413309	0.542334928120984
0.9894842652540892	0.9796886697746672	-0.043460116838808314	0.04516536301494553	-0.11172148707199166	-0.17017084488910886	0.5400677899970481
0.990513259131487	0.9795737269706194	-0.04363400390311446	0.045719919771176974	-0.11168663035881206	-0.1678115821325636	0.5377990007293922
0.9915558258807379	0.9794573046737699	-0.043807732268920145	0.04627942515861897	-0.11165117417337782	-0.16546636150347357	0.5355286051187019
0.9926121643707316	0.9793393822802483	-0.04398128550746733	0.04684392216703273	-0.11161510131558769	-0.1631350316010951	0.5332566456719628
0.9936824764492089	0.9792199389190468	-0.044154646692618926	0.047413453995192506	-0.11157839379022777	-0.1608174413409144	0.530983162847116
0.99476696694113	0.9790989534552347	-0.044327798381545276	0.047988064021209226	-0.11154103279483805	-0.15851344003713894	0.5287081951419283
0.9958658443425675	0.9789764044157461	-0.044500722704299014	0.048567796139007365	-0.11150299868309252	-0.15622287603977597	0.5264317777441926
0.9969793193340959	0.9788522701585077	-0.04467340110842791	0.04915269394237977	-0.11146427100313146	-0.1539455999426213	0.5241539457153984
0.9981076072048687	0.9787265286056113	-0.044845814717285784	0.049742801970224314	-0.11142482840000295	-0.15168145966208257	0.5218747290877712
0.9992509254356042	0.9785991575164256	-0.045017943932215615	0.050338164403196196	-0.11138464868568163	-0.1494303055032901	0.5195941579210044
1.0004094950321154	0.9784701343426826	-0.04518976861972309	0.05093882573358987	-0.11134370877848933	-0.14719198749259513	0.5173122596439984
1.0015835407886335	0.9783394362031568	-0.04536126812569968	0.05154483086574306	-0.11130198467875138	-0.14496635500971602	0.5150290586597037
1.0027732908529179	0.9782070399362612	-0.04553242118672254	0.052156224854772046	-0.11125945146872146	-0.1427532577506333	0.5127445773129449
1.0039789765658058	0.9780729221221842	-0.04570320588595137	0.0527730527912965	-0.11121608330272513	-0.14055254609073287	0.5104588362694152
1.0052008329286135	0.9779370590353613	-0.04587359969819154	0.05339536000735922	-0.1111718533743208	-0.13836407029314055	0.508171853697102
1.00643909924617	0.977799426577739	-0.04604357955291898	0.054023192364712314	-0.11112673387597402	-0.13618767949817637	0.5058836441855993
1.0076940176539526	0.9776600004474474	-0.04621312160559362	0.05465659546863294	-0.11108069603519972	-0.13402322444326764	0.5035942215835792
1.0089658346349173	0.9775187559753138	-0.04638220142256868	0.055295615400625574	-0.11103371004163905	-0.13187055487252	0.5013035962713692
1.0102548000486713	0.9773756682381073	-0.046550793823837686	0.05594029818881217	-0.11098574506423796	-0.1297295213230853	0.4990117770326339
1.0115611673534082	0.9772307120394071	-0.04671887289068134	0.05659068988402787	-0.1109367692246379	-0.1275999747922238	0.49671877070415005
1.0128851945685666	0.9770838618086264	-0.04688641206355847	0.05724683699898295	-0.11088674954167989	-0.1254817652652617	0.4944245805742912
1.0142271435434422	0.9769350916883277	-0.04705338401896796	0.05790878610035264	-0.11083565193848113	-0.12337474304184624	0.492129207781738
1.0155872801572152	0.9767843755183873	-0.04721976066876057	0.05857658386703166	-0.11078344121440577	-0.12127875849915788	0.4898326510455808
1.0169658742850147	0.9766316868463896	-0.04738551312921598	0.059250277031416054	-0.11073008102526993	-0.1191936622321606	0.487534906801734
1.0183632003475194	0.9764769988737011	-0.047550611759060016	0.05992991260414279	-0.11067553384023762	-0.11711930432138004	0.4852359683735035
1.0197795361790527	0.9763202845880199	-0.04771502599736488	0.06061553727900944	-0.11061976096358722	-0.1150555361098897	0.48293582791755124
1.0212151649299264	0.976161516560368	-0.047878724558499335	0.06130719831168975	-0.11056272243723006	-0.11300220748844463	0.48063447338654663
1.0226703735654	0.9760006671191338	-0.04804167522616052	0.062004942744030615	-0.1105043770757101	-0.11095916921019094	0.4783318910725278
1.024145453711837	0.9758377082646861	-0.04820384492170319	0.06270881776618976	-0.11044468240848515	-0.10892627175396703	0.47602806431315964
1.0256407014217233	0.9756726117039645	-0.04836519964669438	0.06341887055468419	-0.11038359466414775	-0.10690336575984297	0.47372297395009166
1.0271564173443408	0.975505348840588	-0.04852570447104284	0.06413514830466735	-0.11032106873780344	-0.10489030188631511	0.4714165981372948
1.0286929072107007	0.9753358907307457	-0.04868532355154688	0.06485769840699392	-0.11025705814431473	-0.10288693027855096	0.46910891169286717
1.0302504809731061	0.9751642081879106	-0.048844020009050845	0.06558656799025965	-0.11019151502662744	-0.10089310180332836	0.4667998874805227
1.0318294534650247	0.9749902717201951	-0.049001755966420174	0.06632180418061917	-0.11012439010072927	-0.09890866726055972	0.4644894954727064
1.0334301449843117	0.9748140514768195	-0.04915849257133252	0.06706345431670677	-0.11005563260163173	-0.0969334767736538	0.46217770199209907
1.0350528802940744	0.9746355173693004	-0.04931418986206118	0.06781156542844102	-0.10998519029617397	-0.09496738114867681	0.45986447125080704
1.0366979894954345	0.9744546389869303	-0.04946880681930498	0.0685661845858063	-0.10991300941536328	-0.09301023088497096	0.4575497641524051
1.0383658075008146	0.9742713856668225	-0.04962230128043581	0.06932735859803282	-0.10983903464605078	-0.09106187691277126	0.4552335391133747
1.0400566752421803	0.9740857263737845	-0.049774630014659635	0.07009513450546279	-0.10976320904524854	-0.08912216928311417	0.45291575045585397
1.0417709383523337	0.9738976298584313	-0.04992574856392818	0.07086955891553051	-0.1096854740653999	-0.0871909588212024	0.4505963503178539
1.043508948265864	0.9737070645500203	-0.05007561130560058	0.07165067844128631	-0.10960576947136046	-0.08526809595609007	0.44827528720399007
1.0452710619499128	0.9735139986004387	-0.050224171388283875	0.07243853951305357	-0.1095240333172212	-0.08335343115148658	0.44595250643774964
1.0470576413781147	0.9733183999567596	-0.05037138064999384	0.07323318807936403	-0.1094402019353705	-0.0814468155673479	0.4436279509083864
1.048869054839261	0.9731202362335042	-0.050517189688367714	0.07403467012433905	-0.10935420983899322	-0.07954809974856404	0.4413015594152223
1.0507056765584666	0.9729194747706006	-0.05066154778501776	0.0748430314254441	-0.10926598970104241	-0.07765713417629116	0.43897326726004204
1.0525678861033134	0.9727160827152982	-0.05080440281804601	0.07565831722200478	-0.10917547234420442	-0.07577376998297287	0.43664300705891346
1.0544560698499787	0.9725100268797406	-0.05094570133358585	0.07648057278603673	-0.10908258663026028	-0.07389785756790222	0.4343107069594683
1.0563706197251188	0.9723012738969893	-0.051085388404715604	0.07730984279504557	-0.10898725947995082	-0.07202924799641036	0.43197629229030216
1.058311934108204	0.9720897901418423	-0.051223407656199996	0.07814617164991289	-0.10888941578702624	-0.07016779220622692	0.42963968449744944
1.0602804179583027	0.9718755417373348	-0.05135970122624395	0.07898960344796128	-0.1087889783680348	-0.06831334102396693	0.4273008010722576
1.0622764823529085	0.9716584946260519	-0.05149420968787773	0.07984018170354536	-0.10868586794135324	-0.06646574572530535	0.42495955616599057
1.0643005448763316	0.9714386145497685	-0.051626872030454414	0.08069794943328784	-0.10858000306246275	-0.06462485777694757	0.422615860175659
1.0663530299729689	0.971215867034034	-0.05175762563472377	0.08156294922017945	-0.10847130005879405	-0.06279052864095126	0.4202696193956797
1.0684343691597902	0.9709902173891776	-0.05188640623553367	0.08243522321289874	-0.10835967296991987	-0.06096260972758704	0.41792073584879424
1.07054500041607	0.9707616308015012	-0.05201314783365717	0.08331481277919456	-0.10824503353097026	-0.059140953063788304	0.41556910803590824
1.072685369761093	0.970530072188488	-0.05213778273980886	0.08420175907090739	-0.10812729103658744	-0.05732541006004791	0.41321462923247065
1.0748559294499431	0.9702955064214605	-0.05226024141383048	0.08509610217607858	-0.10800635238699106	-0.05551583320451264	0.4108571895573732
1.0770571390950971	0.9700578982324067	-0.05238045248073358	0.0859978814905589	-0.1078821219746599	-0.05371207521663326	0.4084966747637711
1.0792894666189083	0.9698172121409916	-0.05249834272587561	0.08690713600382063	-0.10775450157506967	-0.05191398842673893	0.40613296529120324
1.08155338702685	0.9695734126180592	-0.0526138369707681	0.08782390369001995	-0.1076233903592686	-0.050121425937453494	0.40376593764725816
1.0838493829824116	0.9693264640557867	-0.05272685804929374	0.08874822163825312	-0.10748868480461668	-0.0483342412873142	0.4013954638323883
1.0861779454808393	0.9690763307289862	-0.05283732678244458	0.08968012621263337	-0.10735027859612234	-0.04655228808036976	0.3990214107001439
1.0885395735918717	0.9688229768581544	-0.05294516190429907	0.09061965283195059	-0.1072080625801244	-0.04477542035630114	0.3966436402898589
1.090934774373671	0.9685663666554184	-0.05305027999825074	0.09156683581886753	-0.10706192470768575	-0.04300349280820674	0.3942620099593272
1.0933640632354922	0.9683064643239201	-0.053152595452784925	0.0925217084245017	-0.10691174994954418	-0.04123636066463195	0.3918763720626649
1.0958279649661646	0.9680432339879949	-0.053252020439826464	0.0934843031053662	-0.1067574201663908	-0.03947387912064161	0.38948657300253336
1.0983270122883584	0.9677766398896976	-0.053348464789071376	0.09445465082591734	-0.1065988141311092	-0.03771590456204699	0.38709245470039416
1.1008617472007816	0.9675066462889267	-0.053441835978009444	0.09543278145238891	-0.10643580737679821	-0.0359622937686682	0.3846938533305818
1.1034327210209864	0.967233217504695	-0.053532039063529144	0.09641872362851567	-0.10626827212228383	-0.034212904082854455	0.38229059934496307
1.1060404936374078	0.9669563180422154	-0.05361897658761777	0.09741250434804444	-0.10609607724894167	-0.03246759409934996	0.3798825182140805
1.108685635971476	0.9666759123811247	-0.05370254858973561	0.09841414974748466	-0.10591908806428323	-0.030726222204818455	0.37746942819595025
1.111368728290452	0.9663919652070901	-0.05378265247343057	0.09942368430460405	-0.10573716633464637	-0.028988647936899037	0.3750511419733972
1.114090359138729	0.9661044415784595	-0.05385918290770288	0.1004411302892815	-0.10555017028308669	-0.027254732837416945	0.37262746761984383
1.1168511294131027	0.9658133065518928	-0.05393203187102042	0.10146650913161	-0.10535795423178378	-0.02552433803869791	0.3701982049875479
1.11965164951546	0.9655185255429688	-0.05400108848858993	0.10249984018195532	-0.10516036871258488	-0.023797326329579583	0.3677631483245826
1.1224925412085474	0.9652200641922767	-0.05406623900333917	0.10354114122774984	-0.10495726025391813	-0.022073561212173697	0.36532208468290556
1.1253744365204272	0.9649178885454105	-0.05412736666800057	0.10459042790909773	-0.10474847137148643	-0.02035290781211297	0.36287479491915764
1.1282979785905876	0.9646119650312676	-0.054184351685109586	0.105647713847036	-0.10453384042081335	-0.0186352325890223	0.3604210529964294
1.1312638225062097	0.9643022604451784	-0.05423707113855128	0.10671301075246423	-0.1043132014447428	-0.01692040309743593	0.35796062533193984
1.1342726355523771	0.9639887419970341	-0.054285398908094085	0.10778632831080916	-0.10408638405953459	-0.01520828812042907	0.3554932706571782
1.1373250963561436	0.9636713774776836	-0.054329205566986616	0.10886767366870251	-0.10385321342354334	-0.013498758426256485	0.3530187407690999
1.1404218962378467	0.9633501351985798	-0.05436835831495832	0.10995705170315227	-0.10361351003824851	-0.011791686268418592	0.3505367794608517
1.1435637396375706	0.9630249840322339	-0.05440272088869401	0.11105446494459291	-0.1033670896132367	-0.010086945451530707	0.34804712224191614
1.146751343622169	0.962695893551592	-0.054432153460967275	0.11215991317146032	-0.1031137630012213	-0.00838441190200609	0.3455494967823421
1.1499854388570554	0.962362834021624	-0.054456512555387825	0.11327339351004909	-0.1028533360166537	-0.006683963446280802	0.34304362218746776
1.1532667696453358	0.9620257764918706	-0.05447565094743646	0.11439490019737009	-0.1025856093240668	-0.004985480113493207	0.3405292090192218
1.1565960953082965	0.9616846927557833	-0.054489417570452794	0.1155244247917362	-0.10231037821386926	-0.003288843758814145	0.3380059582929702
1.1599741883899792	0.9613395556405506	-0.05449765740353865	0.11666195529165413	-0.1020274326362478	-0.0015939393305453306	0.3354735628950022
1.1634018385894629	0.9609903387155002	-0.05450021137826895	0.11780747718333523	-0.101736556757095	0.00009934675682572399	0.3329317046715809
1.1668798491645984	0.9606370167756031	-0.05449691626015601	0.11896097193504486	-0.10143752913877768	0.0017911244372086211	0.3303800571843677
1.170409472782932	0.9602795218820244	-0.054487603037981364	0.12012255959898241	-0.10113008441801158	0.003481706840772228	0.32781797097332727
1.1739918796256228	0.9599177977964578	-0.05447209590086972	0.12129231992381986	-0.10081395793859733	0.005171345219143432	0.3252448700039146
1.1776279125512616	0.9595518245950208	-0.054450214642704484	0.12247021425727886	-0.1004889081721279	0.006860119752956628	0.32266042054338245
1.1813184358527618	0.95918158333413	-0.054421774471650544	0.12365620125702363	-0.10015468677370816	0.008548109876527028	0.3200642741658731
1.1850643297022203	0.9588070567585549	-0.05438658591319654	0.12485023471741333	-0.09981103893912865	0.010235391168256558	0.3174560718196512
1.1888664899966639	0.958428229467177	-0.05434445470715912	0.12605226317517837	-0.09945770329623593	0.011922034852344778	0.3148354439312171
1.192725834076201	0.9580450875025576	-0.05429518162859019	0.12726223134278344	-0.09909441124183374	0.013608109849403104	0.3122020065015849
1.1966432943871754	0.9576576191496575	-0.05423856243767109	0.12848007771088174	-0.09872088739450412	0.015293679449756192	0.30955536552277585
1.2006198236266257	0.9572658145982884	-0.05417438770144371	0.1297057357655638	-0.09833684897872007	0.01697880306369956	0.3068951134773462
1.2046563958614755	0.956869666018613	-0.054102442641556274	0.13093913388949624	-0.09794200556850328	0.018663536100118037	0.3042208286789984
1.2087540048004746	0.9564691679247723	-0.05402250703180631	0.13218019437602296	-0.097536059107651	0.02034792863979428	0.30153207649421715
1.2129136644229375	0.9560643173134545	-0.05393435506466486	0.13342883316445636	-0.0971187037064984	0.022032025117733323	0.2988284089537422
1.217136411492811	0.9556551136299387	-0.053837755170463825	0.13468496011219588	-0.09668962524309896	0.02371586472283829	0.29610936316085684
1.2214233066153701	0.9552415588896045	-0.05373246985225007	0.1359484787862673	-0.09624850109812022	0.02539948113290792	0.2933744606958757
1.2257754342603169	0.9548236579106343	-0.05361825554235576	0.13721928592417867	-0.09579499999218072	0.027082901810692724	0.2906232076856029
1.2301939043940517	0.9544014184032122	-0.05349486241721432	0.13849727134396028	-0.09532878165481191	0.02876614790220114	0.2878550938470277
1.234679851930303	0.9539748512805316	-0.0533620342672908	0.13978231719079773	-0.09484949671811907	0.030449233259413018	0.28506959291159
1.2392344394291877	0.9535439706725384	-0.05321950827378682	0.14107429809460714	-0.09435678626476866	0.03213216466559117	0.28226616101709684
1.2438588571301918	0.9531087942092306	-0.05306701485432235	0.14237308052119793	-0.0938502816520618	0.033814940997687705	0.2794442367826935
1.2485543266883457	0.9526693429705421	-0.05290427738342138	0.14367852313009097	-0.09332960392698521	0.035497553695606095	0.27660323912811735
1.253322097846283	0.9522256421162681	-0.05273101214506961	0.144990475116647	-0.09279436401340861	0.03717998462478008	0.2737425694014728
1.2581634529775516	0.951777720792734	-0.05254692802072219	0.14630877672406128	-0.09224416203233697	0.03886220675030892	0.2708616087151225
1.2630797084266177	0.9513256123620902	-0.052351726269730614	0.14763325879842856	-0.09167858696145975	0.04054418356343194	0.2679597172719728
1.2680722142071146	0.9508693548009084	-0.05214510037468966	0.14896374186345795	-0.09109721648257908	0.04222586790344883	0.2650362346575923
1.273142358012821	0.9504089907233179	-0.05192673571035919	0.1503000363077653	-0.09049961632791059	0.04390720219292018	0.2620904775983505
1.2782915623957234	0.9499445680495121	-0.05169630949435595	0.15164194070621503	-0.08988534042073072	0.045588116317810866	0.25912174172237895
1.2835212888263805	0.9494761400672922	-0.05145349045263641	0.1529892419283186	-0.08925393021395958	0.0472685277699973	0.25612929929172595
1.28883303973387	0.9490037657063337	-0.051197938555570234	0.1543417146352805	-0.08860491425273109	0.048948341009864775	0.2531123981533345
1.2942283555066292	0.9485275102833368	-0.05092930500230045	0.15569911945059428	-0.08793780835763321	0.050627445188792794	0.2500702635396178
1.2997088213959618	0.9480474453916418	-0.05064723173224659	0.15706120360071846	-0.08725211460128475	0.05230571494390493	0.24700209424071856
1.3052760646103685	0.9475636496896852	-0.05035135141279262	0.15842769900379836	-0.08654732148761185	0.053983008027220725	0.24390706434487247
1.3109317504577862	0.9470762097819275	-0.050041287526790955	0.15979832014820977	-0.08582290429574288	0.05565916271065874	0.24078432540252886
1.3166775910692237	0.946585220035452	-0.04971665379653728	0.16117276499815353	-0.0850783238371357	0.05733399890567109	0.23763300160060366
1.3225153359557402	0.9460907839911686	-0.04937705461268824	0.16255071143813327	-0.08431302754959262	0.05900731382644831	0.2344521949682635
1.3284467795776262	0.9455930143358019	-0.049022084548094605	0.16393181779250943	-0.08352644843039465	0.060678882639659384	0.23124098117573305
1.3344737482725908	0.9450920346420416	-0.048651329106853304	0.1653157184536226	-0.08271800670989835	0.06234845318153036	0.2279984165405699
1.3405981006141214	0.9445879799710291	-0.048264364770712255	0.16670202274168064	-0.08188710984037235	0.06401574462592594	0.2247235375966868
1.3468217199482542	0.9440809981340169	-0.047860759583626206	0.16809031198734653	-0.0810331535920211	0.0656804440144686	0.22141536481322538
1.3531465116047607	0.9435712505641997	-0.04744007352615414	0.1694801377435013	-0.08015552260023527	0.06734220415956636	0.21807290371332264
1.359574378613614	0.9430589148988896	-0.04700186043294374	0.1708710154014589	-0.07925359400931273	0.06900063607160264	0.21469515721912819
1.366107218351432	0.9425441858084007	-0.04654566870691034	0.17226242268989123	-0.07832673839911955	0.07065530726398907	0.2112811266913213
1.3727468911517062	0.9420272779870252	-0.04607104412917259	0.17365379239220052	-0.07737432483275203	0.07230573318542942	0.20782982750083778
1.379495205369828	0.9415084277128323	-0.045577531799395894	0.17504450906105218	-0.0763957238502952	0.07395137345005261	0.2043402956707086
1.386353871333804	0.9409878966600624	-0.045064680612101685	0.17643389979705096	-0.07539031524277096	0.0755916210605064	0.20081161035689787
1.3933244718304774	0.940465974186057	-0.04453204694475105	0.17782122928110425	-0.07435749385552816	0.07722579671532216	0.19724290731934663
1.400408395886829	0.9399429820889597	-0.043979201562000504	0.17920568837470663	-0.07329668125602758	0.07885313556085324	0.19363341080826665
1.4076067846427656	0.9394192780122785	-0.04340573622054697	0.18058638652543202	-0.07220733625008569	0.08047277848174285	0.18998245863176255
1.414920452979324	0.9388952601301628	-0.042811272807435644	0.18196234095827207	-0.07108896969559554	0.08208375963813849	0.18628953901455692
1.4223497987048874	0.9383713720549238	-0.042195474280776475	0.1833324654945075	-0.06994116204256713	0.0836849936028893	0.18255433305407995
1.4298947058988236	0.9378481073560186	-0.041558056963777866	0.1846955605821992	-0.06876358268845795	0.08527526393241534	0.17877675942645346
1.4375544246116896	0.9373260147804379	-0.04089880576810894	0.18605030166580883	-0.06755601401109274	0.08685320979541568	0.17495703026615114
1.4453274606085653	0.9368057016685746	-0.04021758958216959	0.1873952323855369	-0.06631837491516374	0.08841731821004194	0.17109570135380256
1.4532114648958245	0.9362878362413652	-0.03951437757571495	0.18872876071880093	-0.06505074539047602	0.08996591962968765	0.167193721988115
1.4612031320831116	0.9357731481085112	-0.03878925552214614	0.19004915962997734	-0.063753390543676	0.09149718865948321	0.16325248023768898
1.4692981290918619	0.9352624256714219	-0.03804243995726309	0.19135457547525186	-0.062426780385477665	0.09300915362302119	0.15927383326382968
1.4774910752244301	0.9347565093738301	-0.03727428777402137	0.19264304661124712	-0.06107160146184273	0.09449971775496976	0.155260112885926
1.485775577422691	0.9342562810462685	-0.036485300261015916	0.19391253132344097	-0.0596887590436872	0.09596669094297758	0.15121410511197667
1.494144329570393	0.9337626493918915	-0.03567612008551897	0.19516094473645013	-0.05827936771042964	0.0974078316055191	0.14713899983495676
1.5025892946316919	0.933276531248174	-0.03484751868046267	0.1963862054397386	-0.056844726395434635	0.09882089955013701	0.14303830204609724
1.5111019304067514	0.9327988317413424	-0.03400037716034933	0.19758628383617075	-0.055386283779007915	0.10020371061593251	0.1389157240276672
1.5196734702173442	0.9323304233138907	-0.03313565927398969	0.19875925229709748	-0.05390559167478742	0.10155419326992232	0.13477505307395854
1.5282951999000496	0.9318721274215876	-0.03225438204515615	0.19990332771055158	-0.05240425622598998	0.10287043639670078	0.13062002298644268
1.536958729094964	0.9314246991146529	-0.03135758454134533	0.20101690614963996	-0.05088388747128756	0.1041507280739527	0.12645418983069587
1.5456562031721912	0.9309888172146719	-0.030446300700717667	0.20209858319744614	-0.04934605706201349	0.10539357798940738	0.12228083722975719
1.5543804695757641	0.9305650788805675	-0.029521535493483388	0.20314716327558197	-0.047792262430623136	0.10659772742470416	0.11810290386493265
1.5631251711662382	0.9301539993855844	-0.028584247956057077	0.20416165621635923	-0.04622390295013201	0.10776214482382365	0.11392294577118063
1.5718847855258986	0.9297560154751482	-0.02763533978769709	0.2051412653515262	-0.044642265445599676	0.1088860118690549	0.10974312383613417
1.580654609005785	0.9293714917496694	-0.02667565017100114	0.20608536863439747	-0.04304851984546454	0.10996870179275392	0.10556521677505244
1.5894307145143338	0.9290007282267978	-0.025705954065261747	0.20699349741129996	-0.04144372016281974	0.11100975519158611	0.10139064557707399
1.5982098684534531	0.928643969332861	-0.02472696580112366	0.20786531223791038	-0.03982881371947746	0.11200885261140653	0.09722051634264547
1.6069894654753678	0.9283014115810593	-0.023739341601924077	0.20870058242501652	-0.03820464801418799	0.11296579152543325	0.0930556536557581
1.6157674323333113	0.9279732118830629	-0.022743686404232622	0.20949916448075	-0.0365719841470555	0.11388046212658023	0.08889664779243087
1.6245421486696545	0.9276594944375302	-0.02174055962492355	0.210260984412019	-0.03493150799290609	0.1147528275899738	0.08474389314966292
1.6333123789707193	0.9273603565524112	-0.020730480361604374	0.21098602292701168	-0.03328384002763131	0.11558290767930289	0.08059762081593513
1.6420771972345396	0.9270758740906733	-0.01971393404364321	0.21167430179985489	-0.03162954716652969	0.1163707636860834	0.07645793413696578
1.6508359425526558	0.926806105291598	-0.01869137603805314	0.21232587436502512	-0.029969149340871824	0.11711648808499739	0.0723248293226106
1.6595881547594031	0.9265510947509513	-0.017663237981990973	0.21294081577184332	-0.02830313027936476	0.11782019389267287	0.06819822521931843
1.6683335441503875	0.9263108758783068	-0.016629930496451718	0.21351921702845458	-0.026631942216897117	0.11848200833584792	0.06407797681540117
1.677071955282644	0.9260854732183181	-0.015591846838898886	0.2140611794474986	-0.024956011993989287	0.11910206694710211	0.0599638914277425
1.6858033399059813	0.9258749042101345	-0.014549365690789377	0.214566810499866	-0.023275745644815375	0.11968050923837444	0.05585574050543074
1.6945277384931596	0.925679180498584	-0.013502853077798	0.2150362207817359	-0.021591531506151996	0.1202174756142108	0.05175326734271233
1.7032452539772596	0.9254983092210454	-0.012452665347896156	0.21546952106344494	-0.01990374496776545	0.12071310434517646	0.04765619843424643
1.7119560374527052	0.925332293815254	-0.01139915082216466	0.21586682050161457	-0.018212751034173705	0.12116752983950604	0.04356424919239625
1.720660285192245	0.9251811344978651	-0.010342650139817751	0.216228225643646	-0.016518904761820122	0.12158088178974456	0.039477124358575484
1.7293582254046682	0.925044828866405	-0.009283497886928196	0.21655383913601725	-0.01482255373828461	0.1219532839507573	0.03539452325189103
1.738050107673612	0.9249233723320718	-0.008222023947873101	0.21684375883417897	-0.013124040095819106	0.12228485334880823	0.031316143772499416
1.7467361993412733	0.9248167583655411	-0.0071585540402629155	0.21709807735256603	-0.011423701205616366	0.12257569996713286	0.027241683165294815
1.7554167768091031	0.9247249787547388	-0.00609341088975492	0.2173168815773504	-0.009721871389374893	0.12282592636339867	0.02317084119055139
1.7640921360068753	0.9246480236191833	-0.00502691306561592	0.2175002527497946	-0.00801887988969735	0.12303562791548345	0.019103314327117288
1.7727625701572045	0.9245858817367429	-0.003959377838205563	0.21764826579428387	-0.006315055264529373	0.12320489218037349	0.015038805333138797
1.7814283817616776	0.9245385404840682	-0.002891119842795372	0.21776098955632145	-0.004610723080662817	0.12333379927161488	0.010977016777086599
1.7900898752445265	0.9245059859543834	-0.0018224521209468279	0.2178384866064125	-0.0029062074058268704	0.12342242171908616	0.006917653656004845
1.798747352074038	0.9244882029956466	-0.0007536868622730613	0.21788081322234545	-0.00120183182149779	0.12347082451228382	0.0028604248650705936
1.8048511927360584	0.9244845350666863	-1.0323935716732846e-13	0.21788954299801663	9.997775177184032e-14	0.12348080747047455	-1.1652939897743853e-12
