# Supplementary material for: Multi-orbit lunar GNSS constellation design with distant retrograde orbit and Halo orbit combination
Source: Sci Rep. 2023 Jun 22;13:10158. doi: 10.1038/s41598-023-37348-x (PMC10287729; doi:10.1038/s41598-023-37348-x)
Supplement: Supplementary file 1 — Supplementary Information. [file 41598_2023_37348_MOESM1_ESM.zip › supplement materials of the manuscript/Figure 5/L1 North Family Halo orbit/8.267.csv]

Time (TU)	X (LU)	Y (LU)	Z (LU)	VX (LU/TU)	VY (LU/TU)	VZ (LU/TU)
0	0.9071163897908877	0	0.20392182763525069	1.5711868999823296e-13	0.16801134735842657	-7.967086472105383e-13
0.0038564272499664433	0.9071182369578289	0.000647916645300199	0.2039182869550521	0.0009579647874286099	0.16800598517308557	-0.001836249214992555
0.011969929913967028	0.9071341851402942	0.002010877929268838	0.20388771618194415	0.0029732463628629894	0.16795968686231869	-0.0056995329891802605
0.020087074446816698	0.9071665005793643	0.0033738823342846086	0.20382576564316265	0.004988903251953608	0.16786586293550967	-0.009564598930768355
0.02820809257017638	0.9072152011656063	0.004736581991394152	0.20373238947283237	0.00700463306755417	0.16772443960161157	-0.013431590871641376
0.03633314525366601	0.9072803030939468	0.006098615911156946	0.2036075391463718	0.009020114790807375	0.1675353367913241	-0.0173006202766822
0.044462403864091685	0.9073618210322155	0.007459623509627425	0.20345116311396716	0.01103502886650528	0.16729846753524513	-0.021171805393819517
0.05259602960807068	0.9074597679426293	0.008819241058852257	0.20326320709320275	0.013049052045634332	0.1670137383203028	-0.025045261982547896
0.060734178138521965	0.90757415503283	0.010177102363904851	0.20304361410714125	0.015061858478236328	0.16668104904013836	-0.028921106033060355
0.06887699749759911	0.9077049916478983	0.011532838326944109	0.20279232462955793	0.01707311915775354	0.16630029308669433	-0.03279945332185815
0.07702463020013102	0.9078522852157065	0.0128860772055128	0.20250927662173682	0.019082502393327445	0.16587135725570712	-0.036680420950207536
0.08517719822901251	0.9080160408562288	0.014236442042010463	0.20219440620940185	0.02108967007728721	0.165394122599808	-0.040564120754591156
0.09333481460085248	0.9081962614232449	0.01558355252273762	0.20184764752380813	0.023094280521670493	0.1648684639918715	-0.04445066538538158
0.10149756528027526	0.9083929469407648	0.01692702193786725	0.2014689337021472	0.025095984006904583	0.16429425142152895	-0.0483401602737226
0.10966551733865738	0.9086060945332818	0.018266458508147995	0.20105819693479254	0.02709442481116325	0.16367134982231965	-0.05223270811432573
0.11783869998099518	0.9088356976651172	0.019601462272902662	0.20061536984069378	0.029089236612245547	0.16299962088731	-0.0561284004336211
0.12601712051099548	0.90908174623953	0.020931627740296836	0.20014038518487764	0.03108004646930091	0.16227892234430977	-0.06002732582169188
0.13420073276688524	0.909344225318467	0.022256538811693462	0.19963317825700794	0.03306646724002608	0.16150911124101647	-0.06392955552273043
0.14238943891742642	0.909623114637554	0.023575769234080876	0.19909368772205685	0.035048098214333134	0.16069004488670352	-0.06783514493373377
0.15058309161735678	0.9099183881597399	0.024888883136045828	0.19852185640000353	0.03702452585972345	0.15982158165813592	-0.07174413528823895
0.15878145866684223	0.9102300121968921	0.026195429627669038	0.19791763482851446	0.03899531559060058	0.15890358600537904	-0.07565653745739356
0.16698422431972632	0.9105579446210857	0.02749494342609798	0.19728098273626152	0.04096001251949379	0.15793593026177521	-0.07957233322597963
0.17519096931615008	0.9109021331875036	0.028786942193183528	0.1966118722600294	0.04291813718925029	0.15691849907996194	-0.08349146640926769
0.18340116031981857	0.9112625140561116	0.030070925524312803	0.1959102908076107	0.04486918370694102	0.15585119331060773	-0.08741383843856004
0.19161412245515677	0.9116390094132016	0.03134637146553953	0.19517624571179093	0.046812614019481995	0.15473393659038145	-0.09133929584258162
0.1998290113499827	0.9120315247671996	0.03261273322749039	0.1944097695774804	0.048747852323669245	0.15356668297986906	-0.09526761743263894
0.2080447952086857	0.9124399464525507	0.03386943773245446	0.19361092529249715	0.05067428210185035	0.15234942409217406	-0.0991985062074919
0.2162602207412183	0.9128641381080126	0.0351158819802426	0.19277981312566095	0.05259123963472728	0.1510821994139758	-0.10313157343990711
0.22447377765509302	0.9133039367227306	0.036351429602559764	0.19191657878137544	0.05449800754880909	0.1497651081169064	-0.10706632193371972
0.2326836760934077	0.9137591490540942	0.037575409788739224	0.1910214208524496	0.05639381175322882	0.14839831999977848	-0.11100213530999843
0.24088779660996096	0.9142295462471935	0.03878711255044099	0.19009460195604513	0.058277812425189625	0.1469820921233615	-0.11493825392078079
0.24908366520249212	0.9147148594677834	0.0399857882704183	0.18913645806093365	0.06014910127482881	0.14551678278722419	-0.11887376250136508
0.2572684182170727	0.915214774714693	0.041170646250087234	0.18814740962925283	0.06200669692492782	0.1440028684069988	-0.12280757265856208
0.265438776902093	0.9157289279612361	0.042340855203172705	0.1871279723339494	0.06384954296793918	0.14244095990693734	-0.12673840962894636
0.2735910271617731	0.9162569004794741	0.04349554498663088	0.18607876765296721	0.06567650762755024	0.14083181911986392	-0.1306648011348812
0.2817210194800733	0.9167982154455403	0.04463381160551126	0.18500053116372556	0.06748638829954028	0.13917637188754536	-0.13458507552189525
0.2898241717701805	0.9173523349065371	0.0457547228849987	0.18389412035095637	0.06927791695394593	0.13747572066231187	-0.13849736087536857
0.29789550842606516	0.917918659525411	0.04685732927128427	0.18276051708579344	0.07104977362373752	0.13573114918661003	-0.142399601188096
0.30592971260008844	0.9184965298897059	0.047940676205087546	0.18160082712557302	0.07280060255436685	0.13394412283832452	-0.14628957859372174
0.3139211972065683	0.9190852299518816	0.049003818564409184	0.18041627543214075	0.07452903198956196	0.13211628277014634	-0.1501649444128064
0.3218642079299255	0.9196839938249243	0.050045838589208684	0.1792081947473008	0.07623370014534636	0.13024942983711296	-0.15402326560518656
0.3297529381754866	0.9202920147201075	0.05106586420161145	0.17797800973465133	0.07791328265817882	0.12834550178444346	-0.15786207711799774
0.3375816423656314	0.9209084550331661	0.052063085737189395	0.17672721859251408	0.07956651841283818	0.12640654655985614	-0.16167893368469255
0.3453447702172495	0.9215324593328732	0.05303677382524825	0.17545736848118612	0.08119223840587024	0.12443468599103782	-0.1654714722745197
0.35303708112636695	0.9221631670304166	0.053986293032442186	0.1741700311878735	0.08278938886004988	0.12243207966551344	-0.16923746547106966
0.3606537401477445	0.9227997245446078	0.054911111646203006	0.17286677937817307	0.08435704908199958	0.1204008894973605	-0.17297486654613403
0.3681904014519357	0.9234412971841744	0.05581080850236439	0.1715491629603558	0.08589444545408864	0.11834324418303996	-0.17668184915012147
0.375643259739651	0.9240870788314055	0.05668507473774665	0.17021868949118227	0.08740095777714599	0.11626120962970157	-0.18035683203248642
0.38300908038078607	0.9247362999827673	0.057533712154807584	0.1688768075422441	0.08887612052817391	0.11415676367861033	-0.18399849397343573
0.39028519470535633	0.9253882326572773	0.05835662700377597	0.16752489617321395	0.09031961665104637	0.11203178008101246	-0.1876057720871196
0.3974694902496613	0.9260421945305956	0.059153823003282056	0.16616425573134896	0.09173127019883001	0.109888014284823	-0.1911778580551172
0.40456037754314905	0.9266975505266133	0.059925391729511855	0.16479610370362097	0.09311103436645256	0.10772709691775774	-0.1947141830628917
0.4115567450380188	0.9273537127430621	0.06067150199290211	0.16342157390354087	0.09445897748917548	0.10555053234815348	-0.19821439700258556
0.41845790839944996	0.9280101392180955	0.06139238906793501	0.16204171801034248	0.0957752683837545	0.10335970083801391	-0.20167834490458506
0.4252635616554332	0.9286663322458768	0.062088344660951804	0.1606575080283951	0.09706016255082037	0.10115586206624491	-0.2051060442659503
0.4319737199851245	0.9293218352887467	0.06275970661112117	0.15926984171667924	0.09831398734201957	0.09894016332616352	-0.20849765806490222
0.43858867428593656	0.9299762304547589	0.0634068504321346	0.1578795468799723	0.09953712993372209	0.09671364590881122	-0.2118534735266736
0.445108944806014	0.9306291353995019	0.06403018133549869	0.15648738693800537	0.10073002565189926	0.09447725353168493	-0.21517388024004208
0.45153524213462853	0.9312802005228412	0.06463012753447611	0.15509406594531722	0.1018931481677017	0.0922318399187009	-0.21845935179776688
0.45786842598793254	0.9319291055670236	0.06520713386836885	0.15370023497674595	0.1030269997706606	0.08997817862652908	-0.22171042608552546
0.4641094798117459	0.9325755575035959	0.0657616573748116	0.1523064958428059	0.10413210493047388	0.08771696862528396	-0.22492769343917382
0.47025948077582036	0.9332192877076716	0.06629416282354968	0.15091340640918058	0.10520900337831922	0.08544884251621045	-0.22811178226186285
0.4763195791051109	0.933860049885453	0.06680511945075823	0.14952148437635338	0.10625824517467043	0.08317437231680035	-0.23126334925589256
0.4822909760364306	0.9344976176924841	0.06729499788343095	0.14813121180323827	0.10728038581365762	0.08089407651664708	-0.2343830687719643
0.4881749154537072	0.9351317836766342	0.06776426846198005	0.14674303681412929	0.10827598391557834	0.07860842257492484	-0.23747162913962622
0.49397266183232397	0.9357623566624137	0.06821339865516692	0.14535737876354066	0.10924559676867586	0.07631783513716696	-0.2405297217188097
0.4996854935123087	0.9363891606895489	0.06864285193570874	0.14397463007477582	0.11018977867544144	0.07402269885738144	-0.2435580378250664
0.5053147010027526	0.937012034472885	0.06905308713247041	0.14259515695494468	0.11110908021981475	0.07172335935967511	-0.2465572682853933
0.5108615684883231	0.9376308289742206	0.06944455666225023	0.14121930432438676	0.11200404488432116	0.0694201312426979	-0.2495280939898739
0.5163273772711167	0.9382454073569421	0.0698177065109381	0.1398473955263452	0.11287520938191564	0.06711329745091034	-0.2524711880063129
0.5217133966091649	0.9388556435352061	0.0701729753712914	0.13847973517922677	0.11372310199652312	0.06480311390709885	-0.2553872109333261
0.5270208851517856	0.9394614219007679	0.07051079458971782	0.13711660943651532	0.11454824268790396	0.062489809823109296	-0.25827681189263807
0.5322510835011366	0.9400626360453682	0.07083158757802509	0.13575828852175068	0.11535114184434157	0.06017359187080655	-0.2611406246857605
0.5374052155025625	0.9406591884735852	0.07113576985130952	0.13440502706937632	0.11613230045387592	0.05785464467044287	-0.2639792686386585
0.54248448642835	0.9412509899723008	0.07142374889216588	0.1330570652536828	0.11689220981434066	0.055533132622129736	-0.2667933477464515
0.5474900819345629	0.9418379590762443	0.07169592409702757	0.1317146297218362	0.11763135139259057	0.053209201422174064	-0.2695834502144664
0.5524231671416528	0.9424200215571704	0.07195268675807064	0.13037793449249213	0.11835019672727592	0.05088297953760007	-0.2723501480450412
0.5572848862098985	0.9429971099815888	0.0721944200957531	0.12904718171559834	0.11904920742542502	0.04855457945678459	-0.27509399688044284
0.5620763635100869	0.9435691634712096	0.0724214993839033	0.1277225619783826	0.11972883540015997	0.04622409815430539	-0.2778155367390593
0.5667987015318537	0.944136127088513	0.07263429192725572	0.12640425549038187	0.12038952265216334	0.04389161910574487	-0.28051529089880084
0.5714529837299819	0.9446979518244814	0.072833157284666	0.12509243188749522	0.12103170176173804	0.04155721188297022	-0.2831937675764278
0.5760402734318291	0.9452545941306167	0.07301844730841733	0.1237872511002704	0.1216557958248732	0.03922093362264095	-0.2858514593732323
0.5805616123169061	0.9458060154063838	0.07319050619276021	0.12248886434802066	0.12226221835334458	0.036882830751805276	-0.28848884243617906
0.585018024834483	0.9463521822224543	0.07334967075796994	0.12119741341350239	0.12285137397933009	0.03454293763066152	-0.2911063790717324
0.5894105146859157	0.9468930655914652	0.07349627042528799	0.11991303216469228	0.12342365809000214	0.03220127923364842	-0.293704515747307
0.5937400682109574	0.9474286410933096	0.07363062745524539	0.11863584607256492	0.12397945738879303	0.029857870223521266	-0.2962836851227423
0.5980076522650868	0.9479588883363048	0.07375305699411017	0.11736597330972508	0.12451914973239872	0.02751271689934808	-0.2988443048397676
0.6022142193890881	0.9484837913332985	0.07386386734049094	0.1161035236715748	0.12504310489898798	0.02516581514135806	-0.3013867806697289
0.6063607012662872	0.9490033374330267	0.07396335987818897	0.11484860096646983	0.12555168387706608	0.02281715476873176	-0.30391150263112826
0.610448015524067	0.949517517922601	0.0740518293802038	0.11360130140492201	0.12604523983239568	0.02046671649306049	-0.30641884913709433
0.6144770625774115	0.9500263273993481	0.07412956404190263	0.11236171495151268	0.12652411782760542	0.018114474369674713	-0.30890918514077625
0.6184487277650379	0.9505297638139169	0.07419684564716726	0.11112992506597877	0.12698865519574762	0.01576039524659426	-0.3113828634925733
0.6223638808015428	0.9510278281855258	0.07425394967308438	0.10990600924504135	0.1274391815869347	0.013404439720657694	-0.3138402246572599
0.6262233767465799	0.9515205245174868	0.07430114542347566	0.10869003908320615	0.12787601919482536	0.011046562183776601	-0.31628159736929484
0.6300280560187388	0.9520078596002344	0.07433869614445011	0.10748208061486052	0.1282994828697916	0.008686711407758823	-0.3187072986959229
0.6337787449149481	0.952489842886645	0.07436685914668992	0.1062821944853123	0.12870988028958705	0.006324830803019878	-0.3211176344177337
0.6374762567994695	0.9529664864620211	0.07438588592649124	0.1050904358895121	0.12910751219810496	0.00396085821246894	-0.3235128998515066
0.6411213916648081	0.9534378048126703	0.07439602227053893	0.10390685501654068	0.12949267246260504	0.0015947266968425497	-0.3258933796341449
0.644714935491909	0.9539038145736906	0.07439750837002018	0.10273149755890856	0.12986564811739723	-0.0007736345249721335	-0.3282593473518393
0.648257663199758	0.954364534748957	0.07439057893529981	0.10156440403703336	0.13022671977911396	-0.0031443015192427564	-0.3306110675320554
0.651751671363337	0.9548201605795065	0.07437545593376052	0.10040516632993263	0.130576293828615	-0.005518267683262199	-0.332949691477515
0.6551979955174208	0.9552707537204409	0.07435235165709494	0.09925371129104113	0.13091465835464652	-0.007895857169032424	-0.3352756800436132
0.65859736956374	0.9557163398997848	0.07432147346615638	0.09811005693917883	0.13124206549360318	-0.010277206712528988	-0.337589293855276
0.6619505131786241	0.9561569461052476	0.07428302370242888	0.09697421838632789	0.1315587611124253	-0.012662456011612276	-0.3398907832878606
0.6652581327557979	0.9565926005761854	0.07423719980959032	0.09584620778115159	0.13186498501838326	-0.015051747918469645	-0.3421803890869197
0.6685209225010063	0.9570233328223959	0.07418419444068748	0.09472603418161943	0.13216097117280687	-0.017445228801539123	-0.34445834311600365
0.6717395620199775	0.9574491731851333	0.0741241956207889	0.09361370462324951	0.1324469475850511	-0.019843046345027822	-0.3467248666530275
0.67491472164879	0.9578701534261961	0.07405738677365117	0.09250922251307808	0.1327231369003827	-0.02224535307900463	-0.34898017411086646
0.6780470588138547	0.9582863061372544	0.07398394689410771	0.09141258909727956	0.13298975617364836	-0.024652303332140104	-0.3512244704888151
0.6811372187769164	0.9586976647316265	0.07390405065556833	0.09032380342350896	0.13324701704519104	-0.02706405337180018	-0.3534579518625391
0.6841858372887654	0.9591042636961344	0.07381786845174691	0.0892428616098412	0.13349512606244915	-0.02948076311511013	-0.35568080728900325
0.6871935380723078	0.9595061381592058	0.07372556656597339	0.08816975792472724	0.13373428456591155	-0.031902593836319194	-0.3578932169837133
0.690160934582862	0.9599033240319506	0.07362730723124926	0.08710448435626206	0.1339646889317384	-0.03432970920624049	-0.36009535357946226
0.6930886294541483	0.9602958578447058	0.07352324875076227	0.08604703099276038	0.1341865306217371	-0.03676227452165289	-0.36228738170401176
0.6959772163736719	0.9606837769127173	0.07341354553215777	0.08499738552156401	0.13439999641706066	-0.03920045795240922	-0.3644694593700241
0.6988272774284802	0.9610671188977166	0.07329834828383465	0.08395553436061785	0.13460526830902844	-0.041644428018105514	-0.3666417359641677
0.70163938686514	0.9614459222339777	0.0731778039681171	0.08292146145575152	0.13480252386389163	-0.04409435647536692	-0.3688043550740036
0.7044141075746723	0.9618202255797652	0.07305205603857044	0.081895149724707	0.13499193605557042	-0.046550415018600064	-0.3709574517907551
0.7071519941387726	0.962190068154513	0.07292124440818545	0.08087658009558936	0.1351736735675178	-0.04901277762700618	-0.37310115501763075
0.7098535921960033	0.9625554895840732	0.07278550556272255	0.0798657318840278	0.13534790082636866	-0.05148161977425736	-0.37523558697718834
0.7125194385889304	0.9629165298536944	0.0726449726418492	0.07886258288108995	0.1355147780909331	-0.0539571183093965	-0.3773608633096197
0.7151500611104571	0.9632732292092882	0.0724997755412657	0.07786710958879912	0.13567446151558288	-0.05643945096322187	-0.3794770928456338
0.7177459788947319	0.9636256281484457	0.07235004098116375	0.07687928721038416	0.1358271032538198	-0.05892879644732368	-0.38158437788594596
0.7203077029106634	0.9639737674281278	0.07219589256307028	0.07589908959377692	0.13597285156312094	-0.06142533468190047	-0.3836828145744243
0.7228357359517814	0.9643176880064802	0.0720374508519685	0.07492648936089019	0.13611185087689148	-0.06392924655997918	-0.3857724928673977
0.7253305731906792	0.9646574310637067	0.07187483342149224	0.0739614578158636	0.13624424190589626	-0.06644071427672041	-0.38785349696825017
0.7277927016817062	0.964993037882014	0.07170815496369558	0.07300396525440761	0.13637016168045693	-0.06895992062142654	-0.389925904890698
0.7302226002100007	0.9653245497744323	0.07153752738196305	0.0720539811415754	0.13648974361502514	-0.07148704857594354	-0.39198978828775904
0.7326207410533123	0.9656520082767746	0.07136305974504363	0.07111147353570513	0.13660311766303612	-0.0740222829268902	-0.3940452139131774
0.7349875876168199	0.9659754547784237	0.07118485853062247	0.07017641012347807	0.13671041026810388	-0.07656580758180052	-0.3960922415723877
0.7373235974392918	0.9662949308882265	0.07100302748035996	0.0692487571437747	0.13681174457050907	-0.0791178085435739	-0.3981309266646905
0.7396292204675974	0.9666104781561504	0.070817667795743	0.06832848016645664	0.13690724038702673	-0.08167847190104065	-0.40016131867480215
0.741904899484461	0.9669221380905191	0.07062887817927335	0.06741554402464218	0.13699701429373162	-0.08424798407643455	-0.4021834614982094
0.744151070203822	0.9672299521315184	0.07043675489827131	0.06650991287455943	0.13708117969155895	-0.08682653172601806	-0.4041973934808512
0.7463681622266798	0.9675339617443047	0.07024139177058378	0.06561154990321796	0.13715984690032895	-0.08941430265501224	-0.4062031482388085
0.7485565980328862	0.967834208244478	0.07004288031643421	0.06472041782490992	0.1372331231774306	-0.09201148448564572	-0.4082007537174148
0.7507167934230576	0.9681307328236018	0.06984130978902874	0.06383647879364006	0.13730111279267893	-0.09461826496262668	-0.41019023253650005
0.7528491587778988	0.9684235766885656	0.06963676711909361	0.06295969397202841	0.13736391712103807	-0.0972348333127644	-0.4121716031138968
0.7549540967376671	0.9687127807107471	0.06942933719735522	0.06209002456661816	0.1374216346253882	-0.09986137724802537	-0.41414487747457496
0.7570320046847218	0.9689983857359219	0.06921910270154497	0.06122743089085969	0.13747436098452984	-0.1024980858145707	-0.4161100635011365
0.7590832739753137	0.969280432449148	0.06900614422626476	0.06037187275666081	0.13752218911820807	-0.1051451483169909	-0.41806716418697243
0.7611082895274363	0.9695589612895265	0.06879054038683645	0.05952330972438714	0.13756520922865953	-0.10780275360795623	-0.42001617718969286
0.7631074307848961	0.969834012555356	0.0685723677779678	0.05868170077591423	0.1376035088721815	-0.11047109116542006	-0.4219570957000327
0.7650810711078568	0.9701056262940136	0.06835170109529867	0.05784700464244137	0.13763717299337486	-0.113150350135995	-0.423889907806225
0.7670295787882455	0.9703738424164281	0.06812861307875084	0.05701917944653955	0.13766628398955927	-0.1158407205481601	-0.4258145974339763
0.7689533156159225	0.9706387004754826	0.06790317473006359	0.05619818337917778	0.13769092173343941	-0.11854239119002856	-0.4277311428822039
0.7708526386166955	0.970900239881963	0.06767545516921783	0.05538397402960879	0.1377111636445195	-0.1212555518417603	-0.42963951848091153
0.7727278989554063	0.97115849973121	0.06744552181433523	0.0545765089178634	0.13772708471706416	-0.12398039159561298	-0.431539693447856
0.7745794427298468	0.97141351889098	0.06721344034011667	0.05377574521942883	0.13773875757212978	-0.1267170998234874	-0.4334316326242387
0.7764076112690451	0.9716653360219554	0.06697927468769303	0.05298163969587425	0.1377462524976875	-0.12946586650200553	-0.4353152967332118
0.7782127399219879	0.9719139893911313	0.06674308726935299	0.052194149281370956	0.13774963748353822	-0.13222688024715962	-0.4371906410740238
0.7799951592640795	0.9721595170190157	0.06650493886720588	0.051413230620596655	0.13774897826885546	-0.13500032994230843	-0.43905761669202015
0.7817551953288366	0.9724019566933443	0.06626488864640401	0.050638840022183135	0.13774433837721195	-0.13778640499012487	-0.4409161705722136
0.7834931689758453	0.9726413458645368	0.06602299428611262	0.049870933791402956	0.13773577915359841	-0.14058529419161778	-0.4427662449168835
0.7852093964287485	0.9728777217030279	0.0657793119535443	0.049109468049057685	0.13772335980030986	-0.1433971864443773	-0.4446077776466995
0.7869041888516274	0.9731111210248259	0.06553389640980352	0.048354398973107816	0.13770713741573562	-0.14622226990399162	-0.44644070188073026
0.7885778528904275	0.9733415803506474	0.06528680097932783	0.04760568261178415	0.13768716702650585	-0.1490607327125173	-0.44826494644645015
0.7902306901703579	0.9735691358219041	0.06503807766900144	0.04686327516009703	0.1376635016282407	-0.15191276199327927	-0.45008043526175734
0.7918629985074428	0.9737938233533059	0.06478777703084093	0.04612713246667175	0.1376361922028718	-0.1547785457798585	-0.4518870885918593
0.7934750713308231	0.9740156785396437	0.0645359482862047	0.04539721033869804	0.1376052877548998	-0.15765827193142437	-0.45368482236013485
0.7950671969241988	0.9742347365383405	0.06428263948920111	0.04467346493505445	0.13757083536019943	-0.16055212660198984	-0.45547354722180766
0.7966396597204816	0.9744510322351061	0.06402789736798345	0.043955852228228044	0.1375328801741929	-0.16346029638320947	-0.4572531699282816
0.7981927402760987	0.9746646002283011	0.06377176736347645	0.04324432805798817	0.13749146545762927	-0.16638296817680692	-0.45902359324123254
0.7997267139069538	0.9748754746298437	0.06351429389535382	0.042538848801641674	0.13744663264353071	-0.16932032646931977	-0.4607847142993195
0.8012418532063175	0.9750836894003543	0.06325551998363764	0.041839370262717945	0.13739842129685406	-0.1722725579510875	-0.4625364274187677
0.8027384255477004	0.9752892779952521	0.06299548770483426	0.041145848861138624	0.13734686921431313	-0.17523984660524666	-0.4642786211535929
0.8042166952732771	0.9754922736553494	0.06273423785766963	0.040458240665632444	0.13729201238361857	-0.17822237780728298	-0.4660111807428821
0.8056769218450283	0.975692709143129	0.06247181032166672	0.03977650229135338	0.13723388507407874	-0.1812203345104411	-0.4677339858791741
0.8071193617168192	0.9758906169904908	0.06220824376371214	0.03910059006949202	0.13717251979397588	-0.18423390086595845	-0.4694469128201909
0.8085442670342075	0.9760860293112853	0.06194357590517706	0.03843046069187925	0.13710794736552642	-0.18726325943549427	-0.4711498327803782
0.8099518863791146	0.9762789778949575	0.06167784342374628	0.03776607090168443	0.1370401969203335	-0.1903085925679755	-0.4728426127267365
0.811342464594724	0.9764694941742996	0.06141108201985864	0.037107377612646764	0.13696929593075188	-0.19337008188835988	-0.4745251150888959
0.812716242831641	0.9766576092239284	0.06114332644318554	0.03645433792440868	0.1368952702322042	-0.19644790823493252	-0.47619719772852676
0.8140734590666243	0.9768433538237556	0.06087461042428508	0.03580690891125242	0.13681814401740885	-0.19954225268166537	-0.47785871448816614
0.8154143473405246	0.9770267583474204	0.060604966856466165	0.03516504801954371	0.13673793990009767	-0.20265329467604729	-0.4795095141775829
0.8167391381468745	0.9772078528086551	0.060334427755394035	0.03452871291881683	0.13665467891863226	-0.20578121272055477	-0.4811494409542585
0.8180480589166774	0.9773866669209262	0.06006302419169544	0.033897861302273	0.13656838052647602	-0.20892618536818272	-0.4827783348375777
0.8193413334852276	0.9775632300181943	0.05979078643061447	0.03327245117539023	0.13647906264577467	-0.21208838981783226	-0.48439603096268646
0.8206191823353157	0.9777375710821385	0.05951774391494872	0.032652440772144534	0.1363867416739167	-0.21526800231044707	-0.4860023597898631
0.8218818229249555	0.9779097187810593	0.05924392522524884	0.03203778842739807	0.13629143247933392	-0.21846519879015128	-0.48759714742802907
0.8231294694916237	0.9780797014375693	0.05896935815008977	0.03142845270200033	0.13619314843327457	-0.22168015427973256	-0.4891802153018175
0.8243623329240972	0.9782475470058607	0.05869406974520973	0.030824392476363136	0.13609190144004435	-0.22491304237079318	-0.4907513798958496
0.8255806209689492	0.9784132830948195	0.05841808631913376	0.03022556688024464	0.1359877019410735	-0.2281640355656783	-0.49231045292233616
0.8267845384431705	0.9785769369920961	0.05814143341372125	0.029631935217330978	0.1358805589146575	-0.2314333056794887	-0.4938572415016772
0.8279742870784634	0.9787385356382706	0.05786413586732473	0.029043457070100604	0.13577047990633384	-0.2347210232632054	-0.4953915478717254
0.8291500655562631	0.9788981056272216	0.0575862178359467	0.028460092311146042	0.1356574710442622	-0.23802735751025128	-0.49691316933817953
0.8303120698336124	0.9790556732461221	0.057307702743864194	0.02788180096898742	0.13554153702477528	-0.24135247699880547	-0.4984218986030203
0.8314604926368329	0.9792112644027235	0.057028613431722705	0.02730854350677528	0.13542268117881706	-0.24469654807429858	-0.4999175230141489
0.8325955242057311	0.979364904722409	0.056748972004931626	0.02674028047831811	0.13530090541369957	-0.2480597368018541	-0.5013998254377492
0.8337173518894377	0.9795166194896751	0.056468799956155336	0.026176972754763123	0.13517621026819573	-0.25144220764209446	-0.5028685836401292
0.8348261601475546	0.9796664336448401	0.05618811819301356	0.025618581550278387	0.13504859492993515	-0.2548441232426449	-0.5043235701926327
0.8359221304912626	0.9798143717728449	0.05590694708164564	0.0250650684778838	0.13491805726066983	-0.258265644025748	-0.5057645522973747
0.8370054422966874	0.9799604582098563	0.055625306263609633	0.02451639516317054	0.13478459371442406	-0.2617069305355362	-0.5071912927621441
0.8380762719083037	0.9801047169191496	0.05534321490974432	0.023972523720587755	0.1346481994573519	-0.26516814046641757	-0.5086035487277997
0.8391347930589752	0.9802471715449869	0.055060691639242466	0.02343341656570034	0.1345088683344794	-0.268649429745766	-0.5100010721247551
0.8401811770033767	0.9803878454278097	0.054777754508381495	0.022899036370268896	0.13436659286610142	-0.27215095277532053	-0.5113836097550846
0.8412155926588352	0.9805267616204717	0.054494420994755474	0.022369346012252492	0.13422136424018716	-0.2756728627304773	-0.5127509033849807
0.8422382060212967	0.9806639428073125	0.0542107081812472	0.02184430889717427	0.13407317240817648	-0.2792153093638436	-0.514102688878765
0.8432491809610738	0.9807994114086871	0.053926632562620126	0.021323888572848795	0.13392200598796455	-0.28277844148871273	-0.5154386971571798
0.8442486787817781	0.9809331895194785	0.053642210189676215	0.020808048976668356	0.13376785233921107	-0.2863624052630911	-0.5167586535215816
0.8452368583818828	0.9810652989286722	0.05335745664847544	0.020296754374049118	0.13361069755443197	-0.2899673445147716	-0.51806227777545
0.8462138764338525	0.9811957611412634	0.053072387031297096	0.019789969286301043	0.13345052644333302	-0.2935934011766585	-0.5193492843691887
0.847179887238323	0.9813245973568121	0.05278701600064558	0.019287658586135185	0.13328732256824122	-0.2972407145386654	-0.5206193821167129
0.8481350425270474	0.9814518284414476	0.05250135787221294	0.018789787620869206	0.13312106829371384	-0.30090942023004097	-0.5218722738483693
0.849079492570698	0.9815774750736843	0.05221542630513414	0.01829632165433248	0.13295174460590564	-0.30459965424856295	-0.5231076577749731
0.8500133847748919	0.9817015575557151	0.05192923474244433	0.017807226617424215	0.13277933136796763	-0.3083115473518217	-0.5243252255571237
0.8509368641463749	0.9818240958742557	0.05164279629952832	0.017322468886007338	0.1326038072607375	-0.3120452264903471	-0.5255246628374538
0.8518500740156617	0.9819451097949962	0.0513561235616607	0.01684201492008165	0.13242514965883667	-0.3158008174741914	-0.5267056500959728
0.8527531553880352	0.9820646187749964	0.051069228803956486	0.016365831621735064	0.13224333476329056	-0.3195784421416694	-0.5278678617210859
0.8536462473836327	0.982182642019711	0.0507821238741467	0.015893886121377085	0.13205833752832077	-0.3233782199119279	-0.5290109664971302
0.854529486800614	0.9822991984239943	0.05049482035262954	0.01542614602566469	0.13187013176317458	-0.32720026568451593	-0.5301346269639489
0.8554030085566159	0.9824143066293519	0.050207329432149964	0.014962579201636985	0.13167869005548918	-0.33104469142950543	-0.5312384999068354
0.8562669453013124	0.9825279849718039	0.0499196620653034	0.01450315399897277	0.13148398386905163	-0.334911604215308	-0.5323222357919596
0.8571214281522201	0.9826402515777647	0.049631828740846616	0.014047838875475291	0.13128598339338035	-0.3388011092007396	-0.5333854796201778
0.857966585937893	0.9827511242634851	0.04934383975473746	0.013596602815396097	0.13108465772653066	-0.34271330598147715	-0.5344278699060545
0.8588025457576267	0.9828606206077994	0.04905570504289894	0.01314941504744113	0.13087997476181273	-0.3466482908187914	-0.5354490393115051
0.8596294328841785	0.9829687579384331	0.04876743423152458	0.012706245111577908	0.13067190122103856	-0.3506061559431133	-0.5364486144549668
0.8604473703974422	0.9830755532834126	0.04847903678541446	0.012267063070893976	0.1304604027632183	-0.35458698747640416	-0.5374262154118925
0.8612564796806751	0.9831810234353754	0.048190521856157756	0.011831839261021198	0.13024544387791262	-0.3585908674621487	-0.5383814562648244
0.8620568804752432	0.9832851849579267	0.04790189827889962	0.011400544274593815	0.13002698788099643	-0.3626178738811928	-0.5393139451056936
0.8628486905250692	0.9833880541387401	0.04761317471854284	0.010973149166930592	0.12980499702559126	-0.36666807856466443	-0.5402232835691456
0.8636320261205941	0.9834896470597703	0.04732435949146332	0.01054962517675178	0.12957943236789898	-0.37074154962645295	-0.5411090674175835
0.8644070013127462	0.9835899794947737	0.04703546087283013	0.010129944164644444	0.1293502540079889	-0.37483834706942504	-0.5419708856077313
0.8651737290994965	0.9836890670626839	0.04674648667608953	0.009714077984669271	0.12911742076221583	-0.37895852865234825	-0.5428083215899305
0.8659323204333828	0.9837869250985712	0.0464574446382856	0.009301999034378408	0.12888089046848955	-0.38310214436540235	-0.5436209521598987
0.866682884507861	0.9838835686905809	0.04616834233507959	0.008893680113376356	0.1286406199266437	-0.38726923752038717	-0.5444083477695965
0.8674255292991451	0.9839790127493492	0.04587918698904825	0.008489094140963546	0.1283965647416448	-0.39145984742799367	-0.5451700730708885
0.868160360911306	0.9840732719233308	0.045589985738198446	0.008088214524464964	0.1281486795491962	-0.3956740054385779	-0.5459056862052717
0.8688874835945499	0.9841663606012595	0.04530074565213585	0.00769101516234887	0.12789691804112222	-0.39991173455962564	-0.5466147388467951
0.8696070005484572	0.9842582930148585	0.04501147343095771	0.007297470017365212	0.12764123270977493	-0.40417305374831003	-0.5472967769898457
0.8703190132474841	0.984349083152147	0.04472217568754078	0.006907553495950909	0.12738157509562503	-0.4084579736813505	-0.5479513402749125
0.8710236217347885	0.9844387447949425	0.04443285884774814	0.0065212402989829965	0.1271178957071141	-0.41276649809145316	-0.5485779622847871
0.8717209246542198	0.9845272915227533	0.044143529152629306	0.006138505414993195	0.12685014402751707	-0.4170986236176172	-0.5491761705786959
0.8724110187905944	0.9846147366544382	0.04385419286734015	0.005759324383424646	0.1265782687178181	-0.4214543365311079	-0.5497454863323092
0.8730939999124374	0.9847010933551905	0.04356485594782404	0.005383672842486992	0.12630221731662952	-0.42583361758561267	-0.5502854250911375
0.8737699622326337	0.9847863745680184	0.043275524280339414	0.005011526835302103	0.12602193647057006	-0.4302364382869048	-0.5507954963422254
0.8744389985216012	0.984870593028227	0.0429862036518748	0.004642862757867324	0.12573737191919168	-0.4346627611706835	-0.551275203667904
0.8751012004387593	0.9849537613051583	0.042696899622072626	0.004277657186005869	0.125448468378647	-0.4391125416110175	-0.5517240450323188
0.8757566582368473	0.9850358917649205	0.042407617664802146	0.0039158870475305705	0.12515516968947818	-0.4435857255085439	-0.5521415126134402
0.876405460623296	0.9851169965532951	0.04211836324757666	0.0035575297082299515	0.12485741891325719	-0.44808224787521295	-0.5525270928092904
0.8770476953240138	0.9851970876664476	0.0418291415971629	0.0032025626695585834	0.12455515810687423	-0.45260203629426193	-0.5528802666677967
0.877683448571292	0.985276176886995	0.0415399579420562	0.002850963860102522	0.12424832858490302	-0.4571450069824747	-0.5532005096615522
0.8783128054650389	0.9853542758293021	0.041250817365966995	0.002502711444496189	0.12393687078353766	-0.4617110668894859	-0.5534872919956675
0.8789358500171097	0.9854313959449875	0.04096172479952221	0.0021577838069529783	0.12362072426323481	-0.46630011366757634	-0.5537400787063138
0.8795526647719205	0.985507548476145	0.0406726852105403	0.0018161597693087382	0.1232998279330914	-0.4709120324670056	-0.5539583296187802
0.880163331501277	0.9855827445414502	0.040383703294272676	0.0014778182140780852	0.12297411972721138	-0.47554670067598404	-0.5541414997347107
0.8807679304681884	0.9856569950454563	0.04009478383179646	0.0011427384997426111	0.1226435370204517	-0.4802039820134746	-0.554289039098012
0.8813665411172238	0.9857303107638695	0.039805931377526166	0.000810900085665664	0.12230801629664594	-0.4848837313413053	-0.5544003931483427
0.8819592415110127	0.9858027022745616	0.03951715054152585	0.00048228285153136967	0.12196749349161448	-0.48958578991886026	-0.5544750027297723
0.8825461089098559	0.9858741800288034	0.03922844572292007	0.0001568667830089007	0.121621903704873	-0.49430998952328997	-0.5545123043567434
0.8831272193893294	0.9859447543046845	0.03893982130726233	-0.0001653678094940173	0.12127118145150258	-0.4990561490502591	-0.5545117303106442
0.8837026479334018	0.9860144352188708	0.03865128163544644	-0.00048444033586613025	0.12091526065232852	-0.5038240748027711	-0.5544727088515478
0.8842724699054051	0.986083232904323	0.03836283026945257	-0.0008003707354285493	0.12055407373461728	-0.5086135724982643	-0.554394664174849
0.8848367583368235	0.9861511571821834	0.038074471363144895	-0.0011131779671730087	0.1201875533456625	-0.5134244244214351	-0.5542770167706705
0.8853955856084879	0.9862182177659227	0.03778620883509178	-0.0014228809358374445	0.11981563136604528	-0.5182564028547925	-0.5541191835659682
0.8859490228058707	0.9862844241840303	0.03749804670980819	-0.001729498128608867	0.11943823937106024	-0.523109264179297	-0.5539205782754681
0.8864971403913205	0.9863497858609902	0.03720998878267267	-0.002033047981907478	0.11905530822725574	-0.5279827542840884	-0.5536806114389319
0.8870400077129225	0.9864143120587062	0.03692203888538489	-0.0023335486036235613	0.11866676846662244	-0.5328766039034362	-0.5533986908082819
0.8875776934897254	0.9864780119345805	0.03663420064096339	-0.0026310180363013237	0.11827254998927204	-0.5377905325659154	-0.5530742213614522
0.8881102654513784	0.9865408944988132	0.03634647766359199	-0.0029254740521985284	0.11787258236019209	-0.5427242450119065	-0.5527066057070699
0.8886377904093534	0.9866029686232918	0.03605887353295285	-0.0032169341876040003	0.11746679481102663	-0.5476774314140367	-0.5522952443369499
0.8891603345847892	0.9866642430803919	0.035771391624867005	-0.0035054159188240446	0.11705511603259629	-0.5526497701021315	-0.55183953562572
0.8896779633372062	0.9867247265111188	0.03548403526644858	-0.0037909365070754974	0.11663747442191466	-0.5576409247162443	-0.5513388762702087
0.8901907412040581	0.9867844274300751	0.03519680772466369	-0.004073513015474769	0.116213798102452	-0.5626505442051375	-0.550792661551836
0.8906987320156436	0.9868433542390928	0.03490971215113414	-0.004353162367543877	0.1157840148780773	-0.5676782636003832	-0.5502002855031065
0.8912019988216556	0.9869015152188719	0.034622751631551804	-0.004629901301934057	0.11534805234083423	-0.5727237029736889	-0.5495611412699135
0.8917006040205395	0.9869589185441467	0.034335929120321164	-0.004903746438873975	0.1149058378080987	-0.5777864684062861	-0.5488746212461442
0.892194609496335	0.987015572299393	0.03404924736709717	-0.005174714350313197	0.11445729823909503	-0.5828661531321785	-0.5481401171290551
0.8926840758638221	0.9870714843925292	0.03376270936358821	-0.005442821141426859	0.11400236097411032	-0.5879623294430211	-0.5473570213721033
0.8931690637605875	0.9871266627031275	0.033476317599672345	-0.005708083154567185	0.11354095260501224	-0.5930745617142813	-0.5465247255448754
0.8936496326723147	0.9871811149481542	0.03319007475570692	-0.005970516320951909	0.1130730001069096	-0.5982023939503929	-0.545642622477129
0.8941258416819771	0.9872348487676421	0.0329039832703235	-0.006230136566490078	0.11259843019038082	-0.6033453573191524	-0.5447101053739024
0.8945977491823843	0.9872878716920492	0.03261804551612366	-0.006486959650023489	0.11211716962322728	-0.6085029668697014	-0.5437265686245181
0.8950654129866935	0.9873401911548834	0.03233226374019122	-0.006741001219251012	0.11162914517415538	-0.6136747224533516	-0.5426914079345119
0.8955288902633476	0.9873918144855177	0.03204664011000111	-0.006992276770994958	0.11113428373261976	-0.618860107754242	-0.5416040208112156
0.8959882376193649	0.9874427489186342	0.03176117666893573	-0.00724080169216586	0.11063251227651044	-0.6240585909581904	-0.5404638067385197
0.8964435110253666	0.9874930015860115	0.03147587538895855	-0.007486591214917893	0.1101237580086043	-0.6292696236649393	-0.5392701677249733
0.8968947655842269	0.987542579491424	0.03119073832501375	-0.007729660288305006	0.10960794868745127	-0.6344926379235418	-0.5380225093747231
0.8973420566088485	0.9875914896291003	0.030905766939378743	-0.007970024154521005	0.10908501144959375	-0.6397270584958953	-0.5367202382736821
0.8977854380502085	0.9876397388111658	0.030620963101307686	-0.008207697498135784	0.10855487466678804	-0.6449722844325071	-0.535362766739286
0.8982249637032782	0.9876873338001511	0.03033632833002813	-0.00844269509135862	0.1080174666225376	-0.6502277028404434	-0.5339495098621063
0.8986606866828449	0.987734281251728	0.03005186413398868	-0.008675031508198653	0.1074727161829906	-0.655492682558831	-0.5324798874283915
0.8990926596080632	0.98778058773494	0.029767571898489456	-0.008904721219494845	0.1069205526400987	-0.6607665761370967	-0.530953323786426
0.8995209344719202	0.9878262597183347	0.029483452977499977	-0.009131778519613281	0.10636090594249334	-0.6660487180506149	-0.5293692487433672
0.8999455626558572	0.9878713035719148	0.02919950869232199	-0.009356217531099685	0.10579370675521113	-0.6713384246408545	-0.5277270980351423
0.9003665950735628	0.9879157255826612	0.028915740242549937	-0.00957805227731846	0.10521888634151025	-0.6766349957055513	-0.5260263132690625
0.9007840820627712	0.9879595319432177	0.028632148784461894	-0.009797296621644773	0.10463637677693619	-0.6819377129844318	-0.5242663428184492
0.9011980733549423	0.9880027287490775	0.028348735459480044	-0.01001396424859009	0.10404611107300604	-0.6872458395758138	-0.5224466424987204
0.9016086181428763	0.9880453220060377	0.02806550135592648	-0.010228068696419413	0.10344802316511739	-0.6925586206129415	-0.5205666758390194
0.9020157650768382	0.9880873176300905	0.027782447518668568	-0.010439623352107422	0.102842047998124	-0.6978752830596767	-0.518625914646017
0.9024195621317969	0.9881287214341777	0.027499575049667116	-0.010648641379906471	0.10222812181324316	-0.7031950338073074	-0.5166238402415986
0.9028200566925294	0.9881695391376055	0.027216885058548676	-0.01085513576382491	0.10160618212176961	-0.7085170605986312	-0.5145599437316153
0.9032172957406002	0.9882097763854681	0.02693437853788449	-0.011059119401516809	0.10097616750213956	-0.7138405343947056	-0.5124337256426466
0.9036113255033257	0.9882494387134081	0.02665205661955547	-0.011260604921421218	0.10033801824252588	-0.7191646045794501	-0.5102446983946355
0.9040021914835705	0.9882885315517161	0.026369920566558777	-0.011459604698158628	0.09969167642100717	-0.724488399154401	-0.5079923869896507
0.9043899388511029	0.9883270602651791	0.026087971500121487	-0.011656131050742403	0.09903708536706712	-0.7298110299557675	-0.505676327495586
0.9047746119272599	0.9883650301022313	0.025806210780978188	-0.011850195979245843	0.09837419062270178	-0.7351315855485295	-0.5032960707598023
0.9051562544695991	0.9884024462243489	0.025524639814868896	-0.012041811309712968	0.09770293959393156	-0.7404491350057384	-0.500851181597608
0.9055349095443639	0.9884393136943646	0.025243260156453073	-0.012230988629891353	0.0970232818925246	-0.7457627260812357	-0.49834124041276545
0.9059106195444003	0.9884756374793577	0.02496207350814592	-0.012417739299295773	0.09633516943953996	-0.7510713853925981	-0.4957658439985992
0.9062834263823577	0.9885114224702896	0.02468108158589097	-0.012602074545808884	0.0956385562376664	-0.7563741211433256	-0.49312460507868383
0.9066533710081782	0.9885466734367253	0.024400286493538828	-0.012784005228139302	0.09493339940395373	-0.7616699162752737	-0.49041715662474256
0.9070204938288096	0.988581395068661	0.0241196904206553	-0.012963542046465694	0.09421965854389533	-0.7669577344262997	-0.48764314995582003
0.9073848346306204	0.9886155919701269	0.02383929571108527	-0.01314069550551814	0.09349729602886094	-0.7722365189190855	-0.48480225620369893
0.9077464324413278	0.9886492686475595	0.02355910498105603	-0.013315475850135722	0.09276627741741672	-0.7775051908578817	-0.48189416840306626
0.9081053254023285	0.9886824294997947	0.023279121233528842	-0.013487893008627462	0.09202657189044218	-0.7827626473489135	-0.47891860372094275
0.9084615511359828	0.9887150788538808	0.02299934758654009	-0.013657956774503563	0.09127815167050674	-0.7880077670142009	-0.4758753016148893
0.9088151463427825	0.9887472209295991	0.02271978760085484	-0.013825676617907961	0.0905209930205935	-0.7932394042911195	-0.4727640283305198
0.909166147140952	0.9887788598725109	0.022440445027439863	-0.013991061853644526	0.08975507570793446	-0.7984563946675677	-0.4695845752176635
0.9095145888534686	0.9888099997363501	0.022161323988331906	-0.014154121545586849	0.08898038362721437	-0.8036575518383398	-0.4663367617611287
0.9098605060850437	0.9888406444920396	0.02188242892956277	-0.014314864549932726	0.08819690481569087	-0.80884166918466	-0.46302043614493715
0.910203932534234	0.9888707980132672	0.021603764787199158	-0.01447329943572248	0.08740463206779006	-0.8140075173453183	-0.4596354783569171
0.910544901421512	0.988900464116376	0.021325336654512753	-0.014629434690735622	0.08660356213898751	-0.8191538510999318	-0.45618179729135744
0.910883444910906	0.9889296465119214	0.02104715026537959	-0.01478327846346282	0.08579369727077382	-0.8242794011775519	-0.45265933777012785
0.911219594668789	0.9889583488557335	0.020769211552185102	-0.014934838828449266	0.08497504407143318	-0.8293828832572762	-0.4490680762243222
0.9115533814454574	0.9889865747150872	0.020491527001856014	-0.015084123604959298	0.08414761469630593	-0.8344629922827654	-0.4454080263002712
0.911884835302976	0.9890143275908502	0.02021410348191515	-0.015231140470716822	0.08331142649275876	-0.8395184066157577	-0.4416792378124199
0.9122139856699942	0.9890416109242991	0.01993694820549921	-0.015375896995390378	0.08246650203298383	-0.8445477896584923	-0.4378817973293237
0.9125408612273683	0.9890684280899082	0.019660068838239512	-0.015518400599837782	0.08161286957658924	-0.8495497889573795	-0.43401583068306065
0.9128654897660886	0.9890947823865474	0.01938347363199268	-0.015658658506543455	0.08075056363633851	-0.8545230349344675	-0.4300815060077975
0.9131878987390308	0.9891206770849111	0.019107170966166966	-0.015796677989607072	0.07987962369054356	-0.8594661503239958	-0.42607902830284905
0.9135081146908254	0.9891461153834938	0.018831169842126773	-0.01593246613846638	0.07900009585006092	-0.8643777424975029	-0.42200864742597743
0.9138261635273153	0.9891711004331954	0.018555479664316206	-0.016066029986698534	0.07811203231347312	-0.8692564087132685	-0.4178706560308798
0.9141420706084613	0.9891956353469302	0.01828011016742556	-0.016197376561642125	0.07721549125014995	-0.8741007387355493	-0.41366538937413844
0.9144558606624336	0.9892197231951328	0.018005071497699265	-0.016326512858802548	0.07631053717289342	-0.878909314773642	-0.4093932273829599
0.9147675581252496	0.9892433670338554	0.017730373920349457	-0.016453445991128947	0.0753972400723206	-0.883680717998526	-0.40505459085398726
0.9150771864546856	0.9892665698546375	0.017456028428223493	-0.016578182918697358	0.07447567752786136	-0.8884135194074484	-0.4006499517361907
0.9153847690965708	0.98928933465973	0.01718204589384957	-0.016700730851428435	0.07354593196998001	-0.8931062960346653	-0.396179820362527
0.9156903286475051	0.989311664401009	0.016908437813075945	-0.01682109691980271	0.07260809324399908	-0.8977576196185937	-0.3916447578948932
0.9159938874617393	0.9893335620270954	0.016635215768670754	-0.01693928842733497	0.07166225686658348	-0.902366067385558	-0.38704536816049084
0.9162954676405536	0.9893550304834003	0.016362391436762845	-0.017055312850440634	0.07070852407204456	-0.9069302234007318	-0.38238229794775774
0.9165950907638885	0.9893760726942417	0.016089976828312855	-0.01716917774116002	0.06974700268631888	-0.9114486760636746	-0.3776562413648727
0.916892778343738	0.9893966915961497	0.015817983876520416	-0.017280890906612896	0.06877780570064268	-0.9159200265423499	-0.37286793291351367
0.9171885514335022	0.9894168901113042	0.015546424788628993	-0.01739046026477299	0.06780105251644108	-0.9203428844672727	-0.36801815361983736
0.917482431090705	0.9894366711802608	0.015275311618810948	-0.017497894021322076	0.0668168674125225	-0.9247158764645882	-0.3631077234359597
0.9177744380729507	0.9894560377414579	0.01500465654106845	-0.01760320055815192	0.06582538049508974	-0.9290376431716278	-0.35813750587650156
0.918064593153847	0.9894749927526886	0.014734471551327538	-0.017706388549584395	0.0648267265750325	-0.9333068454902504	-0.3531084023114327
0.918352916820355	0.9894935391711746	0.014464768741264546	-0.017807466853563644	0.06382104612002848	-0.937522161650187	-0.34802135660844086
0.9186394298485081	0.989511679990598	0.014195559752602074	-0.017906444712974017	0.06280848315683173	-0.9416822971394109	-0.34287734436318285
0.9189241529279844	0.989529418215825	0.013926856116634325	-0.018003331617681268	0.06178918643273325	-0.9457859805955815	-0.3376773785088574
0.9192071067081337	0.9895467568654723	0.013658669202880927	-0.018098137317895217	0.06076330913435827	-0.9498319658985864	-0.3324225076653051
0.9194883119576772	0.9895636989809417	0.01339101005824207	-0.018190871872949394	0.05973100816557303	-0.9538190358035856	-0.32711381217449687
0.9197677895707631	0.9895802476253979	0.013123889389622813	-0.018281545645171173	0.058692443948606704	-0.9577460032618557	-0.32175240275201694
0.9200455607233008	0.9895964058913175	0.012857317402150239	-0.018370169340636355	0.05764777964797033	-0.9616117147596824	-0.31633941611973215
0.9203216467477404	0.9896121768910601	0.012591303905912064	-0.018456753956817618	0.05659718142395458	-0.9654150496018105	-0.3108760159175862
0.92059606917207	0.9896275637572877	0.012325858266793771	-0.018541310783964517	0.055540818078226514	-0.9691549214531909	-0.3053633904722462
0.920868849732798	0.9896425696416636	0.012060989382112567	-0.018623851396935617	0.05447886078589096	-0.9728302794245741	-0.29980275098718817
0.921140010483982	0.9896571977185441	0.011796705562593744	-0.01870438767439113	0.05341148243969672	-0.9764401103387945	-0.29419532767202516
0.9214095740442523	0.9896714511951362	0.011533014277240294	-0.018782931853654438	0.05233885641074771	-0.9799834426065068	-0.2885423627358822
0.9216775627170557	0.9896853332622397	0.011269923001768076	-0.018859496257922312	0.051261159799672995	-0.9834593352315649	-0.2828451270492179
0.9219439996161576	0.9896988471512508	0.011007438106956997	-0.01893409360880545	0.05017856871820352	-0.9868668931301812	-0.2771048948118515
0.9222089078482154	0.989711996088436	0.010745565648325378	-0.019006736772613903	0.0490912613028206	-0.9902052568306627	-0.2713229589654354
0.9224723109198568	0.9897247833132531	0.01048431095647583	-0.019077438859573317	0.04799941583037512	-0.9934736080684005	-0.26550062074627695
0.9227342331971307	0.9897372120964291	0.010223678167751212	-0.01914621332212167	0.04690320851443032	-0.9966711754533608	-0.2596391773762645
0.9229946987005223	0.9897492856787217	0.009963671411137435	-0.01921307361419174	0.045802818260444425	-0.9997972196558607	-0.2537399469460044
0.9232537325108653	0.9897610073342996	0.009704293400186473	-0.019278033539764018	0.044698420525328963	-1.0028510505034802	-0.24780423508075494
0.9235113590251572	0.9897723802874677	0.009445547168252993	-0.019341106789309483	0.04359019446496963	-1.0058320060777277	-0.24183337280944275
0.9237676037456659	0.9897834077910469	0.00918743427152851	-0.019402307371665276	0.042478315085043065	-1.008739473717905	-0.23582867392786347
0.9240224923594667	0.9897940930807344	0.008929955702214392	-0.01946164935872549	0.04136295690137345	-1.0115728787169622	-0.2297914541541242
0.9242760508762355	0.9898044393781706	0.008673111745130087	-0.01951914689980834	0.04024429312350101	-1.0143316855665963	-0.22372302627183374
0.9245283053801369	0.9898144498779715	0.008416902225180073	-0.019574814146885094	0.03912249653708002	-1.017015394867642	-0.21762470448103308
0.9247792824206598	0.9898241277607024	0.008161326107982151	-0.019628665323918396	0.037997737569609794	-1.019623547088392	-0.21149779347061828
0.9250290089056687	0.9898334761848568	0.007906381603860126	-0.019680714679536734	0.036870184538619344	-1.0221557206806868	-0.20534358930809402
0.9252775116267254	0.9898424982664079	0.007652066651125842	-0.01973097637028912	0.03574000560883072	-1.024611526688021	-0.19916338972466713
0.9255248181180465	0.9898511971077372	0.007398378037319914	-0.019779464618837492	0.03460736471935609	-1.0269906166838068	-0.1929584714756124
0.9257709557986821	0.9898595757632689	0.007145312275923356	-0.019826193519603314	0.03347242529863136	-1.0292926734572814	-0.18673011025735514
0.9260159526522075	0.9898676372606653	0.006892864909804005	-0.019871177153927708	0.03233534698894102	-1.031517416764837	-0.18047956240115406
0.9262598364698915	0.9898753845725862	0.006641031291049345	-0.019914429429571116	0.031196288987321803	-1.0336645954655936	-0.17420808286602818
0.9265026353785694	0.9898828206322484	0.006389806040628053	-0.019955964164483104	0.030055407472407977	-1.0357339916353974	-0.16791691079031973
0.9267443777149728	0.9898899483265011	0.006139183180097374	-0.01999579504519696	0.028912856046951964	-1.0377254184597602	-0.16160727159644164
0.9269850917516278	0.9898967704856608	0.0058891564198335035	-0.02003393556704092	0.027768786918459853	-1.0396387171368402	-0.15528038322321566
0.9272248063165921	0.9899032898990519	0.005639718519977741	-0.020070399118059194	0.026623347848372805	-1.041473760936516	-0.14893743898182701
0.9274635498976247	0.9899095092877038	0.005390862226214782	-0.02010519882343664	0.025476686314726528	-1.043230447203125	-0.1425796303189501
0.9277013514726254	0.9899154313252398	0.005142579411772811	-0.02013834765941746	0.024328945462221703	-1.044908702854346	-0.13620812415330896
0.927938239833703	0.9899210586181628	0.004894861787814499	-0.02016985834016824	0.023180267265043922	-1.0465084784150152	-0.12982408017538433
0.9281742436521435	0.9899263937071561	0.0046477008444088756	-0.020199743322198087	0.02203079217293694	-1.0480297479267056	-0.12342864870729836
0.9284093919699441	0.9899314390768815	0.0044010873433618465	-0.02022801485650394	0.02088065666287526	-1.0494725112842205	-0.11702295688902536
0.9286437140191794	0.9899361971491626	0.004155011513514727	-0.020254684947746758	0.019729994046752	-1.0508367918333066	-0.11060811295796273
0.9288772385948694	0.9899406702691543	0.003909463717927767	-0.020279765274110937	0.01857893751580348	-1.052122631904167	-0.10418522305988907
0.9291099948604007	0.9899448607208529	0.0036644336171482643	-0.020303267271678874	0.017427616160176747	-1.053330096741423	-0.09775536891245798
0.9293420118474977	0.9899487707158343	0.0034199107033106484	-0.020325202068841513	0.016276157400624623	-1.0544592707512894	-0.0913196212200684
0.9295733185348494	0.9899524023942419	0.0031758842272886956	-0.02034558048942903	0.015124686591929759	-1.0555102572472188	-0.08487903734162658
0.9298039438041382	0.9899557578235592	0.002932343254988215	-0.020364413043514253	0.013973327236942508	-1.0564831775543857	-0.07843466237635432
0.9300339167837917	0.9899588390027009	0.002689276314062117	-0.020381709948153737	0.012822199266063474	-1.0573781716552395	-0.07198751942521393
0.9302632658851856	0.9899616478485123	0.0024466724226727145	-0.020397481049462096	0.01167142386544583	-1.058195393724617	-0.06553863653717845
0.9304920200114051	0.9899641862118226	0.0022045198224136574	-0.02041173591068271	0.010521117439398297	-1.0589350162484557	-0.05908901281339356
0.9307202083214919	0.9899664558716612	0.0019628062363754007	-0.02042448377777888	0.009371392783497672	-1.0595972278113608	-0.052639624872126194
0.9309478587896354	0.9899684585212379	0.001721520406356733	-0.020435733498816236	0.008222366369952296	-1.060182228465656	-0.04619146765667055
0.9311750002482485	0.9899701957885422	0.0014806499395909369	-0.020445493637883404	0.007074148080987984	-1.060690235209171	-0.03974549678953624
0.9314016613199253	0.9899716692244673	0.0012401824502372592	-0.020453772406712003	0.0059268466097021225	-1.0611214779984803	-0.03330265880494328
0.9316278699881688	0.9899728803013889	0.0010001060262209856	-0.020460577655092013	0.004780571673393765	-1.0614761988134263	-0.02686390354421495
0.9318536546813733	0.9899738304202339	0.0007604080899616808	-0.020465916909097118	0.0036354285602372715	-1.0617546532201734	-0.02043015349068057
0.9320790433083592	0.9899745209050386	0.0005210764325228672	-0.020469797339099583	0.0024915230501618576	-1.0619571082821233	-0.014002331371641998
0.9323040637548909	0.9899749530061385	0.0002820986974104307	-0.020472225776387493	0.001348958937800091	-1.0620838430097368	-0.007581346214291011
0.9325287440166548	0.9899751278999158	0.00004346224983858233	-0.02047320871052287	0.00020783739498802557	-1.0621351478135872	-0.001168089732883965
0.9327531110753209	0.9899750466888486	-0.0001948446189531693	-0.020472752288490263	-0.0009317372797888273	-1.0621113240578623	0.005236531382588851
0.9329773747597166	0.9899747100263364	-0.000433027944388066	-0.020470860205153436	-0.0020705911599371656	-1.0620125735751547	0.011636841521316183
0.9332019518863826	0.9899741169984618	-0.000671513553309125	-0.02046752741838374	-0.00321060090669123	-1.061838670547082	0.018043068681970316
0.9334268702972488	0.9899732665370057	-0.0009103139921189424	-0.020462748091333655	-0.004351665767240685	-1.0615893763681938	0.02445432519460429
0.933652156879009	0.9899721575055004	-0.0011494406462302345	-0.020456516077101906	-0.005493678353793562	-1.06126446528959	0.03086968394783009
0.9338778392125398	0.9899707886941275	-0.00138890548145846	-0.02044882489117643	-0.006636532982282542	-1.0608637233324862	0.037288225282000834
0.9341039455533714	0.9899691588163337	-0.0016287210121353807	-0.020439667693625544	-0.007780125527448346	-1.060386947719291	0.04370903619522581
0.934330503482526	0.9899672665174784	-0.0018688988593983313	-0.02042903733897716	-0.00892434656128109	-1.0598339498348857	0.05013117185087467
0.9345575405067328	0.9899651103731524	-0.0021094503786962806	-0.02041692636814513	-0.010069084376610879	-1.059204555168033	0.056553672622023904
0.9347850849634054	0.9899626888800022	-0.0023503876082298417	-0.020403326958347342	-0.011214229521771538	-1.0584986010776019	0.06297558958129852
0.9350131653598794	0.9899600004597244	-0.002591722557246305	-0.02038823094711943	-0.012359671426109197	-1.0577159384197514	0.06939596559908526
0.9352418096248154	0.9899570434688266	-0.0028334664040945124	-0.020371629888762923	-0.013505294625116075	-1.0568564348481773	0.07581381425395652
0.9354710461189618	0.9899538161877972	-0.003075630556180106	-0.02035351499525794	-0.014650983827995736	-1.0559199721215262	0.08222814831714127
0.9357009031135357	0.9899503168275757	-0.0033182260880826576	-0.02033387717440604	-0.01579662128633522	-1.054906448452441	0.08863796508122113
0.9359314089466302	0.9899465435281606	-0.003561263897273393	-0.020312707023911757	-0.016942087572941866	-1.0538157785686926	0.09504225081196528
0.9361625923027881	0.9899424943539548	-0.003804754988674644	-0.020289994807263286	-0.018087262961054063	-1.0526478928401604	0.10143998854303289
0.9363944817186953	0.9899381673021139	-0.004048709943588323	-0.020265730502649362	-0.019232024965111505	-1.0514027401625725	0.10783014442174152
0.9366271056889919	0.9899335603021027	-0.004293139022523862	-0.020239903802604316	-0.020376248882575797	-1.0500802882862281	0.11421167086096728
0.9368604927198505	0.9899286712156863	-0.004538052212752731	-0.020212504116184384	-0.021519808075983485	-1.048680524267352	0.12058350824030967
0.9370946714557528	0.9899234978349353	-0.004783459352320736	-0.02018352056009154	-0.022662574611332007	-1.0472034543477482	0.12694458859147228
0.9373296709076678	0.9899180378769851	-0.005029370359138899	-0.02015294193173792	-0.02380442037750753	-1.0456491029164157	0.13329384194446314
0.9375655194264573	0.9899122890085746	-0.0052757941479291	-0.020120756849144827	-0.02494521212381037	-1.044017519931365	0.1396301688776445
0.937802245443949	0.9899062488315381	-0.005522739399994115	-0.020086953672140234	-0.026084815131332848	-1.042308777172216	0.14595246113947308
0.9380398776785677	0.9898999148778361	-0.005770214768947865	-0.020051520477163468	-0.027223094233442845	-1.040522967242431	0.15225960746443665
0.9382784445210605	0.9898932846264729	-0.006018228232739958	-0.02001444515457678	-0.028359910913415783	-1.0386602087272931	0.15855047766070762
0.938517974294371	0.9898863554988546	-0.006266787359046825	-0.019975715385338294	-0.029495124632532264	-1.0367206452112974	0.16482393019965857
0.9387584953495606	0.9898791248574279	-0.006515899398563739	-0.019935318636122565	-0.030628593356145033	-1.034704445216961	0.17107881533974695
0.9390000356503404	0.9898715900199367	-0.006765570849425249	-0.019893242241734357	-0.03176017168208867	-1.0326118064623206	0.17731396503764343
0.9392426235915012	0.9898637482359447	-0.007015808298791211	-0.019849473276780678	-0.032889714774551604	-1.0304429495833793	0.18352821488410226
0.9394862867731979	0.9898555967273727	-0.007266617152404855	-0.019803998784826537	-0.034017072735105076	-1.0281981295881326	0.1897203733671747
0.9397310531873617	0.9898471326525841	-0.007518002855622173	-0.019756805580741544	-0.03514209625018628	-1.0258776260782216	0.19588925323746673
0.9399769505361212	0.9898383531302183	-0.007769970186787124	-0.019707880386593938	-0.0362646335312669	-1.0234817499733075	0.20203365495668035
0.9402240062380804	0.9898292552419263	-0.00802252326294209	-0.019657209849687676	-0.03738453049528924	-1.021010844309518	0.2081523680252243
0.94047224746734	0.989819836033813	-0.008275665579483659	-0.019604780553383903	-0.03850163109954391	-1.0184652846321467	0.21424417316202102
0.9407217013561195	0.989810092511144	-0.00852940021609093	-0.01955057899046516	-0.03961577840490885	-1.015845477533162	0.22030784844453635
0.9409723945644729	0.9898000216574845	-0.008783729398795752	-0.01949459167241373	-0.04072681281036316	-1.0131518657131602	0.22634216005021934
0.941224353718602	0.9897896204203703	-0.009038654947242666	-0.019436805052439107	-0.041834574187707765	-1.0103849239618843	0.23234587425343445
0.9414776051749013	0.9897788857230175	-0.00929417803602368	-0.019377205593333228	-0.042938901001997265	-1.0075451620901255	0.238317753011998
0.9417321748615644	0.98976781447418	-0.00955029903847615	-0.019315779824813323	-0.044039629822331554	-1.0046331272308038	0.24425655173939956
0.9419880886921826	0.989756403553224	-0.009807017946925867	-0.0192525142632729	-0.04513659731556216	-1.0016493995427693	0.2501610304852494
0.9422453719291631	0.989744649841018	-0.010064333737482379	-0.019187395585621745	-0.0462296377103546	-0.998594599880445	0.25602994069062873
0.9425040498882092	0.9897325501915248	-0.010322245082150168	-0.019120410474198025	-0.04731858603196159	-0.9954693818536784	0.2618620430346085
0.9427641473382445	0.9897201014619113	-0.01058074975401274	-0.01905154578595289	-0.04840327576271272	-0.9922744390858529	0.2676560952994942
0.9430256887839936	0.9897073005028673	-0.01083984491743308	-0.018980788500989634	-0.04948354027597937	-0.9890105020154125	0.2734108605283433
0.9432886983174391	0.9896941441688548	-0.011099526988576271	-0.0189081257813369	-0.050559212451916795	-0.985678339774996	0.27912510543512137
0.9435532000803425	0.9896806292977318	-0.011359792099811937	-0.018833544860472017	-0.05163012679367439	-0.9822787542398946	0.28479761209541243
0.9438192174482055	0.9896667527547492	-0.01162063530377768	-0.018757033288152706	-0.05269611633348891	-0.9788125902662407	0.290427161983461
0.9440867735831755	0.9896525114081387	-0.011882051130115449	-0.018678578797249035	-0.05375701514354576	-0.9752807285110395	0.296012549786482
0.9443558914384852	0.9896379021311832	-0.012144033598402949	-0.01859816931689909	-0.054812658568982674	-0.9716840849599645	0.30155258505995186
0.9446265935026317	0.9896229218187578	-0.012406575979547882	-0.01851579306508274	-0.055862882454653005	-0.968023613911879	0.3070460886188945
0.9448989019944959	0.9896075673797707	-0.012669670998216372	-0.018431438508273952	-0.05690752415721253	-0.9643003049142301	0.3124918983173794
0.9451728390461619	0.9895918357290331	-0.01293331101971263	-0.018345094318112317	-0.05794642345851276	-0.9605151796028149	0.317888874224588
0.94544842613138	0.9895757238224334	-0.013197487511459815	-0.01825674956558944	-0.05897942061679934	-0.9566692988910132	0.3232358889226103
0.9457256847586768	0.9895592286197074	-0.013462191723088063	-0.01816639351758406	-0.06000635922254447	-0.9527637526423925	0.3285318427694599
0.9460046359507231	0.9895423471169384	-0.013727414199227716	-0.018074015815913322	-0.06102708445130201	-0.948799666045147	0.3337756552418899
0.9462853005970759	0.989525076328009	-0.013993145130161382	-0.017979606376280682	-0.06204144458841049	-0.9447781937365777	0.3389662732026938
0.9465676995207212	0.9895074132818775	-0.014259374425196368	-0.017883155374132268	-0.06304929143827269	-0.9407005177541864	0.3441026733180559
0.9468518530800274	0.9894893550491611	-0.01452609134951881	-0.017784653390278734	-0.06405047908275009	-0.9365678521715528	0.349183856064687
0.9471377818592546	0.9894708987002395	-0.014793285186171505	-0.017684091182556247	-0.06504486650270153	-0.9323814319256837	0.35420885938039975
0.9474255059024251	0.9894520413553644	-0.015060944528973504	-0.01758145995936291	-0.0660323150373302	-0.9281425227223573	0.35917674605677413
0.9477150454905616	0.9894327801358298	-0.015329058020907	-0.017476751113696603	-0.06701269123702508	-0.9238524083754562	0.3640866184221766
0.9480064206571165	0.9894131121962896	-0.015597613912489332	-0.017369956399278443	-0.06798586530869127	-0.9195123965577031	0.3689376107106824
0.9482996516677538	0.9893930346933697	-0.015866600515269228	-0.017261067760060173	-0.06895171284073165	-0.9151238102831805	0.37372889787232005
0.948594758789142	0.9893725448011563	-0.01613600599526821	-0.017150077414620435	-0.06991011409408156	-0.9106879898759163	0.37845969214029995
0.9488917619980317	0.9893516397322163	-0.016405818118368692	-0.017036977969780574	-0.07086095315875816	-0.9062062959231566	0.38312923903061363
0.9491906817507547	0.989330316684078	-0.016676024959758975	-0.016921762130754428	-0.07180412050375777	-0.9016800962184888	0.3877368299946798
0.9494915386632187	0.9893085728605668	-0.016946614615042467	-0.01680442281709273	-0.07273951194271606	-0.8971107690402799	0.3922817972923383
0.9497943532637388	0.9892864054895686	-0.017217574984863683	-0.01668495325844671	-0.07366702790099096	-0.8924997054284415	0.3967635104579886
0.9500991467178601	0.989263811769637	-0.017488894429271682	-0.016563346706760275	-0.07458657565258936	-0.8878482966702216	0.4011813870960761
0.9504059401975271	0.9892407889149343	-0.017760561204426803	-0.016439596678884318	-0.07549806735222767	-0.883157942413443	0.4055348832570815
0.9507147551610211	0.9892173341340447	-0.0180325637168187	-0.016313696842469427	-0.0764014208766089	-0.8784300449585882	0.40982349741681845
0.9510256136183403	0.9891934446083712	-0.018304890756695207	-0.01618564090049055	-0.07729656053935449	-0.87366600375914	0.41404677369283077
0.9513385378553403	0.989169117511434	-0.01857753125335772	-0.0160554226954805	-0.07818341620464173	-0.8688672182460758	0.41820429742047355
0.9516535508301456	0.9891443499765037	-0.018850474618961197	-0.01592303603689218	-0.07906192432906788	-0.8640350804002341	0.42229569980833315
0.951970675629361	0.989119139137317	-0.01912371027274241	-0.01578847491970572	-0.079932026331386	-0.8591709817890507	0.4263206500486136
0.9522899360214794	0.9890934820830073	-0.01939722811813616	-0.01565173328424784	-0.0807936700400064	-0.8542763038263795	0.43027886179248603
0.952611356379198	0.9890673758617133	-0.019671018467392644	-0.015512805036955436	-0.08164680932537056	-0.8493524177709425	0.4341700910641842
0.9529349615227984	0.989040817491148	-0.019945071901483532	-0.015371684107923852	-0.0824914035447933	-0.844400685993997	0.4379941333621553
0.9532607769610726	0.9890138039368733	-0.020219379468083158	-0.015228364336729805	-0.08332741803630367	-0.8394224572194825	0.4417508255312084
0.9535888287389769	0.988986332122503	-0.020493932543929665	-0.015082839528311184	-0.08415482356231471	-0.8344190678525442	0.4454400428314902
0.9539191436290053	0.9889583989115072	-0.020768722986550466	-0.014935103358268633	-0.08497359663518529	-0.8293918381216459	0.4490616999702404
0.9542517489755494	0.9889300011178969	-0.021043742993898457	-0.01478514943146404	-0.0857837189532527	-0.8243420735860381	0.4526157481384604
0.9545866728796368	0.9889011354882525	-0.02131898524730659	-0.014632971189141593	-0.08658517768287113	-0.8192710615271727	0.4561021757954763
0.9549239440709225	0.9888717987102492	-0.02159444279395876	-0.014478561956333808	-0.08737796496376171	-0.8141800721658076	0.4595210060163577
0.9552635919875285	0.9888419874035327	-0.021870109101206677	-0.014321914896185173	-0.08816207792207331	-0.8090703567870273	0.46287229607159325
0.9556056467392402	0.9888116981206548	-0.02214597801447053	-0.014163023017500786	-0.08893751840139665	-0.8039431476971802	0.4661561357757889
0.9559501393289879	0.9887809273250765	-0.022422043922409412	-0.014001879062278143	-0.08970429327313678	-0.7987996543817529	0.46937264827920255
0.9562971011802006	0.9887496714310183	-0.02269830136419293	-0.013838475717512786	-0.09046241319117423	-0.7936410701053505	0.4725219843128488
0.956646564679195	0.9887179267529451	-0.022974745451582942	-0.013672805353679977	-0.09121189361960523	-0.7884685633977916	0.4756043260025002
0.9569985628532168	0.9886856895321494	-0.023251371597050183	-0.013504860167308744	-0.09195275392908164	-0.7832832825163233	0.47861988256786026
0.9573531295271621	0.9886529559204829	-0.023528175624234315	-0.013334632099489473	-0.09268501755201111	-0.7780863528316695	0.4815688904533954
0.9577102989680057	0.9886197220113185	-0.02380515347750023	-0.013162113000277904	-0.09340871107513635	-0.77287888178502	0.48445160917273533
0.9580701064968609	0.9885859837810395	-0.024082301685362694	-0.012987294328190853	-0.09412386532200893	-0.7676619497331841	0.48726832515168017
0.9584325879544083	0.9885517371367003	-0.024359616930481214	-0.012810167401690952	-0.09483051408370276	-0.7624366176211868	0.4900193461417285
0.9587977798916861	0.9885169778967449	-0.024637096185616922	-0.012630723302714093	-0.09552869434834566	-0.7572039240706224	0.4927050016756946
0.9591657197088559	0.9884817017759802	-0.024914736804484285	-0.012448952803251123	-0.09621844639378628	-0.7519648833441719	0.4953256429108451
0.9595364452914815	0.9884459044187388	-0.025192536233026044	-0.012264846540445257	-0.09689981293900657	-0.7467204905126412	0.497881638902744
0.9599099953982118	0.988409581360274	-0.025470492289299998	-0.012078394821735835	-0.09757283971905972	-0.7414717159324753	0.5003733783287518
0.9602864092165618	0.9883727280683666	-0.025748602818738475	-0.011889587842866959	-0.09823757452520042	-0.7362195115462759	0.5028012654438866
0.9606657266884929	0.9883353399106348	-0.02602686592615183	-0.011698415523917458	-0.09889406766227493	-0.7309648063268429	0.5051657213636336
0.9610479885598423	0.988297412148092	-0.02630527999713271	-0.011504867481134853	-0.09954237187701459	-0.7257085057272908	0.507467183314947
0.9614332360558353	0.9882589399660391	-0.026583843448584738	-0.011308933189156736	-0.10018254166561115	-0.7204514962752704	0.5097061017240273
0.9618215110958982	0.9882199184518882	-0.026862554875277566	-0.011110601871910097	-0.10081463352029728	-0.7151946427141481	0.5118829407047537
0.9622128561585506	0.988180342607706	-0.027141412941302203	-0.010909862570829485	-0.10143870558354302	-0.7099387899834309	0.5139981764509541
0.9626073143721603	0.9881402073402612	-0.027420416435053684	-0.010706704098560501	-0.1020548176817867	-0.7046847621352308	0.5160522969713903
0.9630049295405717	0.9880995074574622	-0.02769956427591274	-0.010501115025560503	-0.10266303124620532	-0.6994333621857269	0.5180458014221702
0.9634057458563815	0.9880582376970057	-0.027978855303411466	-0.010293083829135857	-0.10326340876941315	-0.6941853760737439	0.5199791979601449
0.9638098083838732	0.9880163926761579	-0.028258288605799046	-0.010082598644385345	-0.10385601443635259	-0.6889415664923669	0.521853005440723
0.9642171625706121	0.9879739669413035	-0.02853786316943675	-0.009869647518610108	-0.104440913288579	-0.6837026795055069	0.5236677503647075
0.9646278544216456	0.9879309549496696	-0.02881757799324292	-0.009654218323206601	-0.10501817140331353	-0.6784694424299587	0.5254239671577925
0.965041930579701	0.9878873510603922	-0.029097432134509837	-0.009436298713381929	-0.10558785591536109	-0.6732425630308684	0.5271221979032197
0.9654594383197174	0.9878431495344348	-0.029377424695121758	-0.0092158761325679	-0.10615003491388507	-0.6680227298506363	0.5287629916844994
0.9658804253038219	0.9877983445601285	-0.0296575546493156	-0.008992937944186393	-0.10670477703134904	-0.6628106154945269	0.5303469030771507
0.9663049398363752	0.987752930225919	-0.02993782100809544	-0.008767471299924565	-0.10725215171492185	-0.6576068736444548	0.5318744926623052
0.9667330307568532	0.9877069005313361	-0.03021822273954412	-0.008539463198939404	-0.10779222900531565	-0.6524121406386839	0.5333463260917732
0.9671647474800192	0.9876602493823864	-0.03049875878795851	-0.008308900469437356	-0.1083250795162175	-0.6472270352181322	0.5347629737487529
0.9676001396817466	0.9876129706254154	-0.030779427864374237	-0.008075769940034245	-0.108850773986696	-0.6420521624967587	0.5361250093080833
0.9680392581630908	0.9875650579531109	-0.031060228997392938	-0.00784005798050913	-0.10936938426186704	-0.6368881039167247	0.5374330120177604
0.9684821538684723	0.9875165050106751	-0.03134116089128572	-0.007601751030309382	-0.10988098203232377	-0.6317354292178259	0.538687563138525
0.9689288783133604	0.9874673053494658	-0.03162222219781759	-0.007360835373743407	-0.11038563930316576	-0.6265946915365093	0.5398892469535138
0.9693794835862222	0.9874174524265472	-0.03190341151041256	-0.007117297142356137	-0.11088342833402912	-0.6214664276483558	0.541038650364001
0.9698340223875197	0.9873669396001331	-0.03218472738124949	-0.00687112229733299	-0.11137442162090164	-0.616351157799057	0.5421363625880234
0.9702925477780112	0.9873157601574584	-0.032466168159632575	-0.006622296769680992	-0.11185869157123578	-0.6112493887821395	0.5431829742008077
0.9707551136745228	0.98726390725943	-0.032747732291297536	-0.006370806195299969	-0.1123363109801045	-0.6061616086508328	0.5441790779484126
0.971221774376485	0.9872113739932159	-0.033029418020141414	-0.0061166361755403305	-0.11280735247174942	-0.6010882922844029	0.5451252672920509
0.9716925848793837	0.9871581533370675	-0.033311223573563496	-0.005859772110947934	-0.11327188877676965	-0.5960298981874051	0.546022136777137
0.9721676005981915	0.9871042381913867	-0.033593146989740294	-0.005600199356030592	-0.11372999240620216	-0.5909868717541954	0.5468702811675411
0.972646877611969	0.9870496213510673	-0.033875186258809094	-0.00533790309010015	-0.11418173585001429	-0.5859596428872385	0.5476702956307025
0.9731304726262054	0.9869942955095424	-0.034157339292835036	-0.005072868341778343	-0.1146271914885012	-0.5809486267075475	0.5484227753420863
0.9736184428404184	0.9869382532738611	-0.03443960384251292	-0.004805080065827635	-0.11506643142662382	-0.575954225197967	0.549128314999929
0.9741108463105657	0.9868814871229828	-0.03472197770051318	-0.004534522948569895	-0.11549952777695785	-0.570976823772952	0.5497875090756289
0.9746077414455817	0.9868239894655325	-0.03500445840407051	-0.004261181688558114	-0.11592655216504491	-0.5660167967092428	0.5504009508248665
0.9751091875583974	0.9867657525761845	-0.03528704354436736	-0.003985040698226769	-0.1163475761724202	-0.5610745018653338	0.5509692327672115
0.9756152444647135	0.9867067686418589	-0.03556973053013225	-0.0037060843288697115	-0.11676267094462338	-0.5561502850198704	0.5514929459073004
0.976125972653837	0.98664702974192	-0.0358525166786283	-0.003424296781275004	-0.11717190730102152	-0.5512444784446716	0.5519726797181201
0.9766414334979827	0.9865865278234485	-0.03613539932277165	-0.0031396619946552655	-0.11757535585665624	-0.5463573992398015	0.5524090220686291
0.9771616887303274	0.9865252547623072	-0.03641837551634195	-0.0028521639394176097	-0.11797308657103521	-0.5414893546166374	0.5528025585328679
0.9776868010297977	0.9864632022944778	-0.0367014423485233	-0.0025617862990638183	-0.11836516917195444	-0.5366406366376281	0.5531538726833303
0.9782168338293957	0.9864003620382448	-0.0369845968286443	-0.002268512580634302	-0.1187516729593217	-0.5318115244103754	0.5534635456702021
0.978751851236616	0.98633672550351	-0.037267835835764804	-0.00197232616364024	-0.11913266671060632	-0.527002285133134	0.5537321559680402
0.9792919180675754	0.9862722840877265	-0.037551156130118786	-0.0016732102862311031	-0.1195082186744768	-0.5222131740748046	0.5539602792178732
0.979837100095702	0.9862070290460568	-0.03783455447476339	-0.001371147912490465	-0.11987839670671072	-0.5174444327101098	0.5541484881304869
0.9803874637998562	0.9861409515212025	-0.03811802749367255	-0.0010661218770517638	-0.12024326805626544	-0.5126962913156303	0.5542973521743275
0.9809430766475811	0.9860740425092817	-0.0384015718090481	-0.0007581147334178595	-0.12060289951997612	-0.507968966856074	0.5544074374778042
0.9815040064344314	0.9860062929393021	-0.03868518369575613	-0.0004471091256051054	-0.12095735698363412	-0.5032626689285796	0.5544793065358948
0.9820703224604691	0.9859376935312031	-0.038968859670556834	-0.00013308714140544095	-0.12130670614458396	-0.49857759014218683	0.5545135182500754
0.9826420945755149	0.9858682349107283	-0.03925259599580068	0.00018396915269586824	-0.12165101186322587	-0.4939139145746579	0.5545106275888969
0.9832193937399577	0.985797907541441	-0.0395363889516509	0.000504078016677498	-0.1219903384812574	-0.48927181345336174	0.5544711854891154
0.9838022924417956	0.9857267016732106	-0.03982023502318524	0.000827258262231696	-0.12232475001203946	-0.48465144234697854	0.5543957385800231
0.9843908636387182	0.9856546074708347	-0.04010413036821738	0.0011535286599444763	-0.12265430948397572	-0.4800529500685121	0.5542848291028142
0.98498518069232	0.9855816150227908	-0.04038807078632295	0.0014829078967284882	-0.12297907890875562	-0.47547647926374526	0.5541389949453766
0.985585318317601	0.9855077142249342	-0.040672052167853516	0.001815415095868138	-0.1232991197894469	-0.4709221593041245	0.5539587693643625
0.986191352219567	0.9854328948246894	-0.0409560703048503	0.0021510696089806396	-0.1236144928806325	-0.4663901095509948	0.5537446809048913
0.9868033586389627	0.9853571464772461	-0.04124012067017712	0.002489890757892343	-0.123925257933719	-0.4618804430304494	0.5534972534918166
0.9874214155326161	0.9852804585995577	-0.0415241989567758	0.0028318984814383517	-0.12423147427732739	-0.45739325802357933	0.5532170058840372
0.9880456017075782	0.9852028204770311	-0.041808300658593645	0.003177112848786591	-0.12453320033620535	-0.4529286449373623	0.5529044518706623
0.9886759967608393	0.9851242212712871	-0.042092421036349505	0.003525554019210643	-0.12483049359057231	-0.44848668696961463	0.5525601002713068
0.9893126818772345	0.9850446499206745	-0.04237655546616758	0.003877242675835201	-0.12512341093057489	-0.4440674548158643	0.5521844544332033
0.9899557389584283	0.9849640952487301	-0.04266069903353775	0.00423219953655243	-0.1254120082183543	-0.4396710131892562	0.5517780126238963
0.9906052514173589	0.9848825458648561	-0.04294484687552355	0.004590445785090214	-0.12569634063079116	-0.43529741565477054	0.5513412675014132
0.9912613035288641	0.9847999902455694	-0.04322899388013991	0.004952002704531104	-0.12597646234289236	-0.430946709443367	0.5508747064583541
0.9919239810660598	0.9847164166545642	-0.043513134951507076	0.005316892020106958	-0.12625242678365206	-0.42661893152383845	0.5503788111417234
0.9925933705391511	0.9846318132385907	-0.04379726466851383	0.005685135471518642	-0.12652428629314008	-0.42231411396449536	0.549854057962622
0.9932695601657445	0.984546167905082	-0.04408137768723468	0.006056755338618466	-0.12679209250506288	-0.41803227794889214	0.5493009173303365
0.9939526394700943	0.9844594683724672	-0.044365468551349124	0.006431774211431771	-0.12705589614982032	-0.4137734368330344	0.5487198538879898
0.9946426986324343	0.9843717022530053	-0.04464953141083499	0.006810214624316822	-0.12731574679076635	-0.409537600472957	0.5481113270654762
0.9953398297964744	0.9842828568868641	-0.044933560551095764	0.007192099764487508	-0.12757169330845147	-0.4053247674272821	0.5474757899428381
0.9960441264352865	0.9841929194224215	-0.04521755011043675	0.007577453113746572	-0.12782378362687502	-0.40113492935090445	0.5468136897440308
0.9967556827815801	0.9841018768893546	-0.0455014938394671	0.007966298127593082	-0.12807206449940448	-0.3969680746379429	0.546125468390209
0.9974745948825025	0.9840097160641652	-0.045785385513106916	0.008358658802658793	-0.12831658187147144	-0.3928241824486679	0.5454115615139973
0.9982009602345023	0.9839164235167462	-0.04606921876466637	0.00875455946614609	-0.12855738072443437	-0.3887032252952098	0.5446723987809258
0.9989348774455928	0.9838219856540189	-0.046352986939884225	0.009154024581528896	-0.12879450494916095	-0.3846051712589227	0.5439084042479604
0.9996764465617718	0.983726388678408	-0.046636683212268784	0.009557078916404806	-0.12902799744410032	-0.38052998239394725	0.5431199960610306
1.0004257696038257	0.9836296185187147	-0.04692030076989746	0.009963747822816062	-0.12925790026203035	-0.37647761216309106	0.5423075858841858
1.0011829496168965	0.9835316609528929	-0.047203832435616336	0.01037405670943829	-0.1294842542942527	-0.3724480109868024	0.5414715799296878
1.0019480915105035	0.9834325014999502	-0.047487270970239685	0.010788031486289209	-0.12970709951552703	-0.36844112198656737	0.540612378080632
1.0027213010371514	0.9833321255526266	-0.04777060867740722	0.011205698000350999	-0.12992647467034837	-0.3644568866564445	0.5397303750647111
1.0035026861464897	0.9832305182023184	-0.048053837889516594	0.011627082756483264	-0.13014241765386794	-0.36049523806351846	0.5388259589703778
1.0042923559895889	0.9831276643686234	-0.04833695058385546	0.012052212366898614	-0.13035496521032863	-0.3565561063320685	0.5378995124090485
1.0050904217092251	0.9830235486970456	-0.048619938652471224	0.012481113964953414	-0.13056415313777547	-0.35263941493061013	0.5369514116433105
1.005896995684677	0.9829181556578758	-0.04890279361477112	0.012913814785972587	-0.13077001607150637	-0.34874508472663385	0.5359820275191062
1.0067121921477176	0.9828114694664893	-0.04918550682099247	0.013350342485881754	-0.13097258763589106	-0.3448730312082774	0.5349917247905915
1.0075361269559138	0.9827034741134962	-0.04946806935424247	0.013790725006108515	-0.13117190037118712	-0.3410231658873572	0.5339808624401177
1.008368917619595	0.9825941533619155	-0.04975047202365495	0.014234990574882938	-0.13136798572943229	-0.33719539642578295	0.5329497937044679
1.0092106834395196	0.9824834907298272	-0.05003270539412832	0.01468316776713038	-0.13156087409525186	-0.3333896262645283	0.5318988659641937
1.0100615455155761	0.9823714694899328	-0.05031475977072253	0.015135285494902546	-0.13175059477413892	-0.3296057548690225	0.5308284207914618
1.0109216265846777	0.9822580726917209	-0.05059662512753416	0.01559137290711943	-0.13193717594495352	-0.32584367870441056	0.5297387942189153
1.011791051126234	0.9821432831485427	-0.05087829112672119	0.016051459431693667	-0.13212064467480292	-0.32210329098519047	0.5286303166777329
1.012669945752518	0.9820270833869555	-0.051159747226144074	0.016515574967133233	-0.1323010269885821	-0.31838448026243216	0.5275033125665468
1.0135584386866703	0.9819094557166013	-0.051440982491529175	0.016983749591120017	-0.13247834774660291	-0.3146871329259091	0.5263581009866865
1.0144566598053415	0.9817903822258296	-0.05172198559615957	0.01745601356906239	-0.1326526306487935	-0.3110111331824355	0.5251949957680986
1.0153647411867501	0.9816698447102238	-0.05200274497520545	0.01793239762712906	-0.13282389833186822	-0.30735636102451286	0.5240143048355907
1.0162828169547733	0.981547824694276	-0.05228324875453107	0.018412932853227256	-0.13299217232241237	-0.30372269317010536	0.5228163304809137
1.0172110229664872	0.98142430347417	-0.0525634846363	0.018897650517255473	-0.13315747296854902	-0.3001100045278662	0.5216013698483188
1.0181494972374092	0.981299262062618	-0.05284344001039879	0.019386582277387703	-0.13331981950772226	-0.2965181667272153	0.5203697144595123
1.0190983793350716	0.981172681271087	-0.05312310175476007	0.019879759847540434	-0.13347922995142533	-0.2929470506505231	0.5191216510897759
1.0200578114662695	0.9810445415663676	-0.05340245653910665	0.020377215546351954	-0.13363572126064485	-0.2893965225078677	0.5178574604210898
1.0210279376566869	0.980914823181444	-0.053681490560504426	0.020878981852359643	-0.13378930919281842	-0.28586644718934595	0.5165774182010467
1.022008904050709	0.9807835060772025	-0.05396018961296978	0.02138509154249685	-0.1339400083426536	-0.28235668732444413	0.51528179493253
1.0230008587838124	0.9806505699612856	-0.05423853903183109	0.021895577608479575	-0.13408783211226077	-0.2788671039304739	0.513970856126225
1.024003952441443	0.9805159942284454	-0.05451652380257161	0.022410473474735636	-0.13423279276875774	-0.27539755499198576	0.5126448617786862
1.0250183375043338	0.9803797580368148	-0.05479412838479768	0.022929812694305128	-0.13437490135040833	-0.27194789760627647	0.5113040671903827
1.0260441688867874	0.9802418402377567	-0.05507133684148857	0.023453629206413112	-0.13451416773400124	-0.2685179863003399	0.509948722339801
1.0270816035634753	0.980102219428116	-0.05534813271580214	0.023981957125990022	-0.1346506005708143	-0.2651076744910182	0.5085790724624528
1.028130801088524	0.9799608738826427	-0.05562449914935862	0.024514830988674886	-0.13478420734437202	-0.2617168129479103	0.5071953574515918
1.0291919229077693	0.9798177816489515	-0.055900418678484616	0.02505228538095956	-0.13491499426952155	-0.2583452522173973	0.5057978128520301
1.0302651331562696	0.9796729204425857	-0.056175873423400045	0.025594355325103034	-0.13504296638287283	-0.2549928402112887	0.5043866688944945
1.031350598351584	0.9795262676908626	-0.05645084498373487	0.026141076101789982	-0.13516812748935705	-0.2516594234020534	0.5029621509877927
1.0324484874443047	0.9793778005287713	-0.05672531442925555	0.026692483254397836	-0.13529048015576053	-0.2483448468379517	0.5015244797393588
1.0335589714924445	0.979227495845919	-0.05699926219770787	0.027248612404582748	-0.13541002566373103	-0.24504895526900441	0.5000738714668075
1.0346822244240863	0.9790753301863718	-0.057272668262465874	0.027809499613196023	-0.13552676408149764	-0.24177159101581686	0.4986105372858194
1.0358184224987235	0.9789212798246326	-0.05754551197508039	0.028375181087438844	-0.13564069419090027	-0.23851259575649583	0.49713468390141297
1.0369677444656902	0.9787653207475273	-0.05781777208269806	0.028945693238115806	-0.13575181349282017	-0.23527181019307664	0.49564651348499317
1.0381303720342314	0.9786074285938132	-0.05808942681496287	0.029521072889339	-0.13586011823793515	-0.23204907289779422	0.494146223152288
1.0393064893567998	0.978447578727831	-0.0583604537363247	0.030101356997705407	-0.13596560336123786	-0.2288442219466894	0.49263400571964283
1.0404962831395705	0.9782857462283291	-0.0586308297501414	0.030686582684007195	-0.13606826248072917	-0.22565709473018444	0.4911100496429147
1.0416999429189353	0.9781219058548029	-0.058900531137833945	0.03127678734505256	-0.1361680879075328	-0.2224875273516969	0.48957453874634915
1.0429176608623092	0.9779560320786822	-0.05916953348872214	0.031872008530624545	-0.13626507061367205	-0.21933535531133605	0.4880276525615412
1.0441496321888009	0.9777880990303159	-0.05943781176792645	0.0324722841236535	-0.1363592002504304	-0.2162004125617357	0.48646956587611945
1.045396054763986	0.9776180805586243	-0.05970534020065721	0.03307765211579466	-0.13645046509973496	-0.2130825327112018	0.4849004493324745
1.046657129530595	0.9774459501770592	-0.05997209233990581	0.033688150790636154	-0.13653885209084435	-0.20998154807327968	0.48332046896579856
1.0479330597512428	0.9772716811718638	-0.06023804088060093	0.03430381833036478	-0.13662434673144053	-0.20689729166215873	0.4817297872331379
1.0492240523534015	0.9770952464235579	-0.06050315791651885	0.03492469343882946	-0.1367069331841087	-0.20382959403804288	0.48012856141094534
1.0505303167791626	0.9769166185693047	-0.060767414671701624	0.03555081475749223	-0.13678659417020772	-0.2007782862502713	0.4785169451126885
1.0518520659661417	0.9767357698744119	-0.0610307816746749	0.03618222130858929	-0.13686331101518226	-0.1977431976398885	0.4768950871513597
1.0531895156743791	0.9765526723301294	-0.06129322859296292	0.036818952142463335	-0.13693706358797683	-0.1947241575664151	0.4752631324518133
1.0545428849826077	0.976367297591806	-0.06155472430428781	0.037461046545077197	-0.13700783031186514	-0.1917209943942209	0.4736212215186061
1.0559123960541306	0.9761796170172262	-0.0618152368212137	0.03810854389570208	-0.13707558813184467	-0.18873353616263577	0.4719694908005067
1.0572982739875612	0.9759896016936954	-0.06207473323602317	0.03876148356659076	-0.13714031249001882	-0.18576161101273328	0.47030807294110166
1.0587007473668972	0.975797222369519	-0.06233317979630833	0.03941990515165372	-0.13720197733330716	-0.18280504611154394	0.46863709618932187
1.0601200480812232	0.9756024494858341	-0.06259054183966506	0.040083848348328885	-0.13726055508312493	-0.17986366818714067	0.4669566846936486
1.061556411661179	0.9754052531378652	-0.06284678382327889	0.04075335308142467	-0.1373160166274457	-0.17693730297087776	0.4652669581796952
1.063010076782894	0.9752056031507673	-0.06310186920298615	0.04142845923733068	-0.13736833127883352	-0.1740257763528046	0.46356803261029667
1.0644812856765047	0.9750034690316611	-0.06335576047605403	0.042109206820788454	-0.13741746676943645	-0.17112891365954952	0.46186001977315505
1.065970284237272	0.9747988199627763	-0.06360841916703228	0.04279563597035613	-0.13746338923091914	-0.1682465395772299	0.46014302722623407
1.0674773215400841	0.9745916248769732	-0.0638598057132742	0.04348778669891316	-0.13750606315670733	-0.16537847921204943	0.4584171589263758
1.0690026507058799	0.9743818523478126	-0.0641098795787498	0.04418569925628821	-0.13754545140484217	-0.1625245565400478	0.4566825142995671
1.07054652842626	0.9741694706644194	-0.06435859913897017	0.04488941387210947	-0.13758151515829228	-0.15968459546123953	0.45493918885935597
1.0721092152639073	0.973954447800102	-0.06460592169597479	0.045598970854849805	-0.1376142139077169	-0.15685841936274694	0.4531872739326039
1.073690975047198	0.9737367515060128	-0.06485180334890923	0.04631441027845845	-0.13764350541422812	-0.1540458523256348	0.4514268574009702
1.0752920765103784	0.9735163490961988	-0.06509619921464806	0.047035772684775254	-0.13766934571444275	-0.1512467163218556	0.44965802193767523
1.0769127911984147	0.9732932077471791	-0.0653390630665599	0.0477630980951632	-0.13769168905519355	-0.1484608350597691	0.4478808474021845
1.0785533950492512	0.9730672942918642	-0.06558034754430343	0.04849642668453845	-0.13771048789567353	-0.14568803129107452	0.44609540914105494
1.0802141679597381	0.972838575291457	-0.06582000404922506	0.049235798542240826	-0.13772569287128328	-0.14292812770685073	0.444301778532776
1.0818953944833822	0.9726070169520145	-0.0660579828058598	0.04998125393795178	-0.13773725277005774	-0.14018094591646926	0.4425000222992277
1.0835973627075906	0.9723725852922588	-0.06629423266195214	0.050732832777323225	-0.13774511449330176	-0.137446308432714	0.4406902037766087
1.0853203650604721	0.9721352460461921	-0.06652870116707948	0.051490574916152866	-0.13774922303385354	-0.134724037442727	0.43887238209881196
1.0870646980510126	0.971894964713161	-0.066761334497431	0.05225451999915198	-0.1377495214444609	-0.13201395534506666	0.4370466125292771
1.0888306634701312	0.9716517064072719	-0.0669920775739271	0.053024707936852045	-0.13774595080504093	-0.12931588302474062	0.4352129452651742
1.0906185665217594	0.9714054361303035	-0.06722087377238947	0.05380117803830362	-0.1377384501904537	-0.12662964287708986	0.4333714274470776
1.0924287172902736	0.9711561185856615	-0.06744766507761771	0.054583969603572806	-0.13772695663781254	-0.12395505665216058	0.431522101676366
1.094261430794611	0.9709037181876882	-0.06767239204260955	0.055373121892185566	-0.1377114051082388	-0.12129194554830018	0.4296650060282792
1.096117026325528	0.9706481991703749	-0.06789499366213014	0.05616867378366139	-0.13769172845634836	-0.11864013131925412	0.4278001747809613
1.0979958273087893	0.9703895256242963	-0.06811540731804044	0.05697066366884402	-0.13766785740087334	-0.11599943654540545	0.4259276385852212
1.099898163227631	0.9701276612507798	-0.06833356896037072	0.057779130215406656	-0.1376397204642505	-0.11336968205795984	0.42404742259652206
1.1018243673099606	0.9698625696999639	-0.06854941278922129	0.05859411132302328	-0.13760724396399043	-0.11075069033017176	0.4221595488316851
1.1037747781546208	0.9695942143673042	-0.06876287139922999	0.05941564475944786	-0.13757035195415038	-0.10814228332210206	0.4202640345944969
1.1057497392363997	0.9693225584829465	-0.06897387567481372	0.060243767889976194	-0.1375289661932499	-0.10554428330432658	0.41836089301283436
1.1077495997732858	0.9690475650145411	-0.06918235483360236	0.061078517979082966	-0.1374830060855208	-0.10295651186042835	0.416450132250855
1.1097747126907247	0.968769196970142	-0.06938823616522619	0.06191993127791853	-0.1374323886870669	-0.10037879265711369	0.41453175749727145
1.111825438322875	0.968487416913239	-0.06959144536289424	0.06276804450155266	-0.1373770285758412	-0.09781094682797042	0.41260576748486216
1.1139021405588727	0.9682021875173807	-0.06979190607850234	0.06362289315996322	-0.1373168379036742	-0.09525279803699427	0.4106721581892117
1.1160051892755152	0.9679134712575902	-0.06998954011995018	0.06448451250222369	-0.13725172629335058	-0.09270416950966326	0.4087309205584407
1.1181349602112394	0.9676212304546805	-0.07018426738062818	0.06535293739068143	-0.13718160079341843	-0.09016488437669998	0.40678204068685975
1.1202918348656619	0.9673254273170886	-0.07037600577333254	0.06622820218592583	-0.137106365833545	-0.08763476596418662	0.4048254999543334
1.1224761993593984	0.9670260241262323	-0.07056467107745208	0.0671103402130232	-0.1370259232202824	-0.08511363925460586	0.4028612760865918
1.124688446346991	0.966722983004318	-0.070750177055756	0.06799938446412333	-0.13694017202467007	-0.0826013287759633	0.4008893414473779
1.1269289753344012	0.9664162659026004	-0.07093243541472281	0.06889536764093068	-0.13684900851396542	-0.0800976584656957	0.3989096628190866
1.12919819051381	0.9661058349306022	-0.07111135556776431	0.06979832120671654	-0.13675232618786667	-0.07760245426662302	0.3969222033572943
1.1314965025453823	0.9657916521459812	-0.07128684472757642	0.0707082760216995	-0.13665001566004548	-0.07511554224996987	0.3949269210283396
1.1338243282656797	0.9654736796298363	-0.0714588078214562	0.07162526214124224	-0.1365419646173267	-0.07263674911147032	0.39292376890032726
1.1361820909179474	0.9651518794919923	-0.07162714744784318	0.07254930882022087	-0.1364280577564097	-0.0701659020881817	0.3909126949721458
1.1385702207638915	0.9648262138258414	-0.07179176385553121	0.07348044466160195	-0.13630817669837372	-0.06770282850221562	0.3888936416863538
1.140989153957583	0.9644966449017719	-0.07195255480074624	0.07441869708381729	-0.13618219998833794	-0.06524735710796926	0.3868665469136784
1.1434393335565765	0.9641631350704932	-0.07210941555531887	0.07536409262279749	-0.1360500029904226	-0.06279931720590798	0.3848313431143697
1.1459212101157539	0.9638256467254153	-0.07226223887507736	0.07631665706040747	-0.1359114577949273	-0.060358538255436724	0.38278795688079215
1.148435240219864	0.9634841425470425	-0.07241091484049696	0.07727641475910871	-0.13576643323964313	-0.05792485151576417	0.3807363101745796
1.150981887445691	0.9631385854182944	-0.07255533085394915	0.07824338893302046	-0.13561479480056934	-0.055498089249768026	0.3786763195377385
1.153561623716491	0.9627889382892639	-0.07269537164404764	0.07921760205311662	-0.13545640444737272	-0.05307808364646364	0.37660789502651837
1.1561749271518866	0.9624351645192628	-0.07283091907317951	0.08019907492114671	-0.13529112070866942	-0.05066466906755407	0.37453094196937575
1.1588222844137208	0.9620772276111629	-0.07296185219354792	0.08118782744288566	-0.13511879846433852	-0.0482576800457951	0.3724453591019205
1.1615041890332096	0.9617150914923845	-0.07308804708543762	0.08218387788171139	-0.13493928898453447	-0.04585695304872441	0.37035103991798357
1.1642211424755484	0.9613487204272849	-0.07320937683902512	0.08318724313911066	-0.1347524397964213	-0.043462325702632136	0.3682478718354774
1.1669736545415503	0.9609780790220279	-0.07332571149409543	0.08419793877686324	-0.13455809458659568	-0.041073636671736836	0.36613573590615794
1.1697622431783856	0.9606031323115489	-0.07343691795166445	0.08521597881670558	-0.13435609314249178	-0.03869072606544754	0.36401450698234916
1.1725874339019287	0.9602238459007153	-0.07354285987476197	0.08624137539941183	-0.13414627132514312	-0.03631343614981206	0.3618840541609166
1.175449761801707	0.9598401857612301	-0.07364339768566476	0.0872741393778591	-0.13392846084949056	-0.033941609887208485	0.3597442392758039
1.1783497697031633	0.9594521185474164	-0.07373838841388095	0.08831427950759875	-0.13370248934576712	-0.031575092736835814	0.35759491829740436
1.1812880104584076	0.959059611361104	-0.07382768569152319	0.08936180312575537	-0.13346818010818776	-0.029213731019893788	0.3554359396335987
1.184265045206604	0.9586626320593586	-0.0739111396086831	0.09041671537359774	-0.13322535215117867	-0.026857373615821988	0.35326714543434223
1.187281444275783	0.958261149211281	-0.0739885966589233	0.09147901936606444	-0.13297382006219646	-0.024505871484272246	0.3510883709236988
1.1903377876987753	0.9578551321102207	-0.07405989966427662	0.09254871621180381	-0.13271339387818956	-0.022159077543326373	0.34889944403371353
1.1934346656921935	0.9574445507947219	-0.07412488769313083	0.09362580501034207	-0.1324438789599943	-0.019816846608012972	0.3467001850757832
1.1965726774330516	0.9570293762984297	-0.0741833959425928	0.09471028225300343	-0.13216507601466754	-0.01747903661630225	0.3444904076151234
1.199752433833385	0.9566095803739695	-0.07423525569957265	0.09580214260487671	-0.13187678076548254	-0.015145506858002165	0.3422699165139894
1.2029745543583918	0.9561851360087926	-0.07428029418777256	0.09690137762062498	-0.13157878414841268	-0.01281612065850399	0.3400385101721458
1.2062396709023657	0.9557560170124292	-0.07431833453437192	0.09800797688303532	-0.1312708718719046	-0.01049074286340104	0.33779597782184867
1.2095484247199915	0.955322198523963	-0.07434919562713406	0.09912192675516154	-0.13095282460880295	-0.008169242406156333	0.3355421016584031
1.2129014702995173	0.9548836566107872	-0.07437269205625595	0.10024321148316734	-0.13062441753625453	-0.0058514899167197085	0.3332766541878907
1.2162994719300415	0.9544403688308389	-0.07438863397795616	0.10137181182380456	-0.13028542056958026	-0.003537360506769366	0.3309994005711355
1.2197431076445155	0.9539923138337495	-0.07439682703636542	0.10250770613847061	-0.1299355978785393	-0.001226731430966832	0.3287100959630492
1.2232330653153853	0.9535394719914162	-0.07439707224089549	0.10365086886677266	-0.12957470818005906	0.00108051486707238	0.3264084881246781
1.226770047639652	0.9530818248761704	-0.07438916586939001	0.10480127192981673	-0.12920250413118822	0.0033844936878444	0.3240943141096362
1.2303562868294229	0.9526191602765306	-0.0743728907203936	0.10595937183206533	-0.12881856866698327	0.005686282589419328	0.32176632090080265
1.2339925518066697	0.952151459680697	-0.07434802246664256	0.107125135670718	-0.1284226296337149	0.007985971336139302	0.31942422358819833
1.2376795850128004	0.9516787116600287	-0.07431433176082555	0.10829851361260645	-0.12801441277821096	0.01028362028919455	0.3170677529566667
1.2414181403304834	0.9512009071050257	-0.07427158410363731	0.10947945101367107	-0.1275936377030163	0.012579284865552369	0.31469663051459884
1.2452089827207098	0.9507180394265339	-0.07421953976083373	0.11066788804079818	-0.1271600178212966	0.014873014888382712	0.3123105686538935
1.2490528925643136	0.9502301041653743	-0.07415795360735221	0.11186376075034343	-0.12671325976682488	0.017164856735271537	0.30990926786567163
1.2529506605915248	0.9497370998078483	-0.07408657509791566	0.11306699920295739	-0.1262530638782482	0.019454849764674906	0.3074924198849237
1.2569030931222143	0.9492390272965988	-0.07400514808643724	0.11427752878991104	-0.1257791234960825	0.021743028927122383	0.3050597043641731
1.2609110113040496	0.9487358903146059	-0.07391341072124176	0.11549526965919588	-0.12529112494080916	0.024029423702743948	0.3026107893369473
1.2649752481322312	0.9482276958507789	-0.07381109541298456	0.11672013547858856	-0.12478874777862119	0.026314055836693506	0.30014533299227825
1.2690966528247942	0.9477144538493183	-0.0736979286371808	0.1179520344240261	-0.12427166419390874	0.028596941260225935	0.29766298094938953
1.2732760889454555	0.94719617765336	-0.07357363087427053	0.11919086824878464	-0.12373953911847801	0.030878088401795442	0.2951633673641655
1.277514437571882	0.9466728838287172	-0.07343791641285319	0.1204365328480312	-0.1231920297290565	0.03315749927629487	0.29264611299338783
1.2818125946914836	0.9461445927138062	-0.07329049331925692	0.12168891709119965	-0.12262878567536534	0.03543516737967399	0.29011082672197624
1.2861714737891097	0.9456113283354278	-0.07313106325241088	0.12294790317672678	-0.12204944864690279	0.037711078389711696	0.2875571039866067
1.2905920050383997	0.9450731187544804	-0.0729593213850711	0.12421336596879841	-0.12145365237653534	0.039985209002908695	0.2849845272226419
1.2950751382305408	0.9445299959661261	-0.07277495618448675	0.1254851733908604	-0.12084102214419148	0.04225752767974467	0.2823926641296146
1.299621839859154	0.9439819965226238	-0.07257764942016327	0.12676318512685825	-0.1202111750682958	0.044527992351297827	0.27978106933983626
1.3042330950750023	0.9434291615727071	-0.07236707599075848	0.12804725270553197	-0.11956371974783278	0.04679655062379003	0.27714928324218957
1.3089099101314876	0.9428715368600337	-0.07214290370809738	0.12933721967614029	-0.11889825581874006	0.049063140119670626	0.2744968305632284
1.3136533099632708	0.9423091733174188	-0.07190479330615798	0.1306329204088187	-0.11821437419606455	0.051327686393860886	0.2718232217254115
1.318464341144247	0.9417421270301033	-0.07165239820371166	0.1319341803673819	-0.1175116565604445	0.05359010345200659	0.26912795114082866
1.3233440702554173	0.9411704597589109	-0.0713853644928369	0.13324081509690114	-0.11678967550288176	0.05585029201723761	0.26641049810500445
1.3282935855243232	0.9405942390886385	-0.0711033307698501	0.13455263008510596	-0.11604799420371767	0.058108139331197996	0.2636703258432255
1.333313997478575	0.9400135387095885	-0.07080592801465141	0.13586942032378244	-0.11528616625325779	0.060363518429057426	0.2609068811217155
1.3384064354533554	0.9394284391897008	-0.07049277973277684	0.13719096877237594	-0.1145037361163928	0.0626162855489844	0.2581195961254618
1.3435720535175923	0.9388390276722706	-0.07016350154644332	0.13851704726767558	-0.11370023817442329	0.06486628173422788	0.25530788515250485
1.3488120256655474	0.9382453988272085	-0.06981770143967296	0.13984741460568298	-0.11287519741185566	0.06711332960398958	0.25247114720425134
1.3541275475841397	0.9376476550559646	-0.06945497962683961	0.14118181632784146	-0.11202812911716685	0.06935723304879007	0.24960876495315465
1.3595198332450684	0.9370459072944595	-0.06907492878354593	0.14251998318145395	-0.11115853941710303	0.07159777469480705	0.24672010650229592
1.3649901178724941	0.9364402751091706	-0.06867713386922238	0.14386163117446865	-0.11026592481892833	0.07383471606062103	0.24380452369698385
1.370539652875931	0.9358308877016525	-0.06826117253882634	0.14520645962373882	-0.10934977306924465	0.07606779435880309	0.24086135473487863
1.3761697033225997	0.9352178846239989	-0.06782661544252212	0.14655414987707796	-0.10840956366211488	0.07829672045976414	0.23788992536124876
1.3818815496665717	0.9346014160355447	-0.06737302623633347	0.14790436506161225	-0.10744476767212649	0.08052117856097261	0.234889547802068
1.3876764754684323	0.9339816444736776	-0.06689996275004814	0.14925674653399923	-0.10645484999447266	0.08274082042958569	0.23185952704028723
1.3935557676093016	0.9333587452456615	-0.06640697727943233	0.15061091339514046	-0.10543926957752801	0.08495526474165671	0.22879916044184312
1.3995207100433478	0.9327329075048921	-0.06589361746183563	0.15196646052804963	-0.10439748081068811	0.08716409399579376	0.225707740749769
1.4055725696542092	0.932104336111469	-0.06535942796437685	0.1533229549805089	-0.10332893640996108	0.08936684876955023	0.2225845630881386
1.4117125946323614	0.9314732521254674	-0.06480395123717253	0.1546799353511217	-0.10223308824471262	0.09156302690228006	0.21942892539869563
1.4179419932556294	0.9308398952702158	-0.0642267301500585	0.15603690696397965	-0.10110939176317998	0.0937520758644438	0.21624013891762925
1.4242619228543907	0.9302045252290568	-0.06362730995579187	0.1573933396195452	-0.09995730882194319	0.09593338935908723	0.21301753327114373
1.4306734663860536	0.9295674240761126	-0.06300524163690231	0.15874866296993356	-0.09877631296306828	0.09810630012692761	0.20976046780240448
1.437177616611851	0.9289288977774697	-0.06236008481755694	0.16010226394117477	-0.09756589356363131	0.10027007608669332	0.20646833888715896
1.4437752372479082	0.928289279762954	-0.06169141325811684	0.16145347982234415	-0.09632556454154281	0.10242390957834804	0.20314059878554963
1.450467040656537	0.9276489325908452	-0.0609988191362506	0.16280159548183643	-0.09505487036927993	0.10456691326499891	0.19977676592557198
1.4572535471762749	0.9270082511011571	-0.060281919580790856	0.16414583749506145	-0.09375339589688897	0.10669811112987317	0.19637644431586126
1.4641350404189362	0.9263676655447663	-0.05954036416242866	0.1654853684095786	-0.09242077743066736	0.10881642974497323	0.19293934477199123
1.4711115201217566	0.9257276444756167	-0.05877384320824879	0.1668192815808275	-0.09105671479662385	0.11092069047621674	0.18946530717632604
1.478182653471626	0.9250886972671168	-0.05798209685136943	0.16814659684640568	-0.08966098422295601	0.1130096030191082	0.18595432334691306
1.4853477121556853	0.9244513773275337	-0.05716492627889331	0.16946625479057145	-0.08823345459217499	0.11508175670815614	0.1824065668581476
1.492605524839009	0.9238162832561079	-0.05632220387332383	0.1707771153066342	-0.08677410122155477	0.11713561855998539	0.17882241508996374
1.4999544158264522	0.9231840605510526	-0.055453885470333766	0.17207795498958506	-0.08528302290067812	0.11916952940389036	0.1752024780921524
1.507392168149238	0.9225554004874016	-0.054560020250958324	0.1733674703036576	-0.08376045446124936	0.12118170895490159	0.1715476154255853
1.5149159758451094	0.9219310392884258	-0.05364076221222268	0.17464428001618662	-0.08220678183296112	0.12317025958526095	0.16785895847747848
1.5225224320629929	0.9213117536927624	-0.05269637747941559	0.17590693484485923	-0.08062254992038033	0.12513318117026953	0.16413791540384384
1.5302075344569932	0.9206983547655126	-0.051727249268149054	0.17715393041606656	-0.07900846671725698	0.12706839084025345	0.16038616801256683
1.5379667142487654	0.9200916796652793	-0.05073387939710701	0.17838372405566902	-0.07736540204989416	0.12897374842301984	0.15660565757284384
1.5457948923396116	0.9194925814096897	-0.049716885562799816	0.17959475526122576	-0.07569437990800397	0.13084708732247113	0.15279855800718273
1.553686572413629	0.9189019162642869	-0.0486769926912159	0.18078547055716304	-0.0739965618792251	0.13268625190854114	0.14896723172423687
1.5616359475979567	0.9183205309504539	-0.0476150210587244	0.18195434826681553	-0.07227322636343657	0.13448913452596567	0.1451141795367041
1.569637037480707	0.9177492487274015	-0.046531868771561534	0.183099925127748	-0.07052573976530596	0.13625371515140083	0.141241976468384
1.577683818027182	0.917188857375925	-0.04542849347636296	0.18422081870554394	-0.06875552765751167	0.1379780944379439	0.13735321153854815
1.5857703569558859	0.9166400982362328	-0.0443058917419077	0.1853157474081594	-0.06696404329042234	0.13966052302215995	0.1334504252721162
1.5938909435097983	0.9161036571588533	-0.0431650777325603	0.1863835464704862	-0.06515273596931537	0.14129942465997544	0.12953605014913794
1.602040178635402	0.9155801595091885	-0.042007066229873116	0.18742317576309275	-0.06332302713114857	0.1428934069104148	0.12561237020158153
1.6102130620111759	0.9150701665202954	-0.04083285530985717	0.18843372493635216	-0.061476286378346394	0.14444126790360667	0.12168148199976411
1.618405036183027	0.9145741753450176	-0.039643414619244886	0.18941441131382525	-0.0596138166616515	0.14594199219846116	0.11774527605264262
1.6266120117659892	0.9140926208755787	-0.03843967626487791	0.19036457445953317	-0.05773684361558403	0.1473947417813273	0.1138054269623126
1.6348303841952785	0.9136258784916715	-0.03722252700864021	0.1912836691160885	-0.0558465068613187	0.14879884479932048	0.10986338726070387
1.6430570024568818	0.9131742697487597	-0.03599280783414004	0.19217125257952344	-0.05394386256986737	0.15015377600756327	0.10592040389008911
1.6512891577026685	0.9127380668171027	-0.034751311071767786	0.19302697478329206	-0.052029881893049156	0.15145914155565174	0.10197752473805641
1.6595245383989985	0.9123174985890973	-0.03349878303407214	0.19385056533135628	-0.05010545758386988	0.15271465928059924	0.09803562085707224
1.6677612025645239	0.9119127555497039	-0.03223592465894429	0.19464182317546272	-0.048171407167441754	0.15392014317128244	0.09409540017268078
1.675997526218877	0.9115239955106605	-0.03096339632040708	0.19540060479022422	-0.046228482165348694	0.15507548564792756	0.0901574323074088
1.6842321765819974	0.9111513477186899	-0.02968181938466499	0.1961268156939532	-0.044277371997001505	0.15618064501848034	0.08622216133573102
1.692464060549514	0.9107949177532227	-0.02839178205578195	0.19682040056605282	-0.04231871413977191	0.15723563085165	0.0822899301817326
1.7006923020383202	0.9104547906993888	-0.02709384117713568	0.19748133684327923	-0.04035309785802383	0.15824049468004964	0.07836099107441621
1.70891620989791	0.9101310344517239	-0.02578852583990454	0.19810962814973376	-0.03838107047698046	0.159195320465958	0.0744355204110203
1.7171352385618495	0.9098237029311649	-0.024476342486559624	0.19870529797316464	-0.03640314571195608	0.16010021544865863	0.07051363700277541
1.725348976454252	0.9095328379016066	-0.02315777588323856	0.19926838611733996	-0.034419805594512014	0.16095530520617923	0.06659540701669718
1.7335571253591187	0.909258470958187	-0.02183329171471598	0.19979894486150854	-0.032431504739294896	0.1617607282579722	0.06268085320030928
1.7417594744601188	0.9090006254448529	-0.020503340234947418	0.20029703529178267	-0.03043867608296494	0.16251663091223362	0.05876996662404249
1.7499558908992559	0.9087593176014138	-0.019168357411712224	0.20076272514753618	-0.028441732769953626	0.16322316439251436	0.05486271053323761
1.7581462997388058	0.9085345578846792	-0.01782876790601943	0.20119608634780406	-0.02644107272154235	0.16388048145498968	0.0509590292507783
1.7663306884151606	0.9083263514556594	-0.016484984149874538	0.2015971941375912	-0.024437077319797957	0.16448873543828121	0.047058845408850365
1.7745090775180785	0.9081346994792839	-0.015137411006124531	0.20196612467401848	-0.02243011838717132	0.16504807692115908	0.04316207323840594
1.7826815262579914	0.9079595993664181	-0.013786444817290902	0.2023029546549391	-0.02042055675187992	0.16555865345241103	0.03926861533585515
1.7908481222790698	0.9078010453712541	-0.012432475059240907	0.20260776026240268	-0.018408744679516146	0.1660206082156628	0.035378366903226315
1.7990089768567854	0.9076590289782948	-0.011075885149148748	0.2028806165098838	-0.01639502702291911	0.16643407928125695	0.03149121743514026
1.8071642194666662	0.9075335392405695	-0.009717053386767042	0.20312159668025945	-0.014379742554975187	0.16679919897105658	0.027607052718476268
1.8153139971397367	0.9074245629927993	-0.008356353120680131	0.20333077199987223	-0.01236322414048183	0.16711609355704074	0.023725754565193366
1.8234584630033641	0.9073320851681528	-0.006994154736640248	0.20350821110882494	-0.01034580160010841	0.16738488262796142	0.019847205708083467
1.8315977754722375	0.9072560888868638	-0.005630825886635697	0.20365397996377366	-0.008327801957587989	0.16760567908873567	0.015971289635616566
1.839732109969762	0.9071965554550625	-0.004266729619000789	0.20376814190665235	-0.00630954658086828	0.1677785893891768	0.012097884471538617
1.8478616381576098	0.907153464643991	-0.002902227957417011	0.20385075718944928	-0.004291356385812389	0.16790371290759512	0.008226872336784548
1.8559865290975	0.9071267946667894	-0.0015376818161670538	0.2039018830727803	-0.0022735516119999537	0.16798114218288882	0.004358138275567383
1.864106958792964	0.9071165221661303	-0.00017344950341230186	0.20392157389705734	-0.000256449513636139	0.16801096308489996	0.0004915651994781239
1.8651393273698311	0.9071163897908888	-7.951855862144142e-14	0.20392182763528682	7.934310760487895e-14	0.16801134735861442	-7.24619149405914e-13
