# Supplementary material for: Multi-orbit lunar GNSS constellation design with distant retrograde orbit and Halo orbit combination
Source: Sci Rep. 2023 Jun 22;13:10158. doi: 10.1038/s41598-023-37348-x (PMC10287729; doi:10.1038/s41598-023-37348-x)
Supplement: Supplementary file 1 — Supplementary Information. [file 41598_2023_37348_MOESM1_ESM.zip › supplement materials of the manuscript/Figure 5/L1 North Family Halo orbit/8.533.csv]

Time (TU)	X (LU)	Y (LU)	Z (LU)	VX (LU/TU)	VY (LU/TU)	VZ (LU/TU)
0	0.8996295471886289	0	0.20050072617070724	7.556632676517773e-14	0.18488401007295138	-3.7970855030957656e-13
0.003825023648936644	0.8996314812414776	0.0007071784162535369	0.20049724981415826	0.001011259935385837	0.18487828886285307	-0.0018176912816062082
0.01178150823721985	0.8996478952393195	0.002177999329118784	0.20046774566285966	0.00311462445712668	0.18482973202093292	-0.005598682979139008
0.019741883629895464	0.8996810630772569	0.003648955685303909	0.20040812175216483	0.005218493251940543	0.18473160291553783	-0.009381483788970775
0.02770630627091074	0.8997310048723839	0.00511968068072134	0.20031833229020476	0.007322552309721345	0.18458382154583775	-0.013166141704757632
0.03567489209870658	0.8997977388448514	0.006589798721209407	0.20019832998794412	0.009426475771734931	0.18438630304756304	-0.016952686372091373
0.04364775364924375	0.8998812813049638	0.008058932208626595	0.20004806604556893	0.011529935685698779	0.1841389576083979	-0.020741147121444304
0.05162500493927309	0.899981646668489	0.009526702366758804	0.1998674900833417	0.013632603239770514	0.18384169027412067	-0.024531555695110133
0.05960674918810613	0.9000988472627143	0.010992726909432782	0.19965655044418698	0.015734145473085877	0.18349440134843914	-0.028323940825951893
0.06759308133089137	0.9002328932407001	0.012456620443743672	0.19941519429728463	0.017834225897465864	0.1830969864467003	-0.03211832985209479
0.07558409143341345	0.9003837925445604	0.013917995037787026	0.19914336764889315	0.01993250535574643	0.18264933637764907	-0.035914750767492405
0.08357985536618662	0.9005515506304786	0.015376458461969776	0.19884101577803165	0.022028639538103443	0.1821513377050829	-0.03971322822809503
0.09158043423144356	0.9007361702871202	0.016831614052305283	0.19850808350047774	0.024122278816082414	0.18160287300673217	-0.043513783726567355
0.09958586852993784	0.9009376513088161	0.018283059632263034	0.1981445156914648	0.026213066714114663	0.18100382153861339	-0.04731643327857571
0.10759617347214294	0.9011559901281037	0.01973038667262244	0.19775025787970282	0.028300638707602764	0.1803540599959524	-0.051121185664168435
0.11561135016894256	0.901391179872642	0.02117318233697417	0.19732525607302306	0.030384625174481407	0.17965346198587587	-0.05492804822281758
0.12363135586631807	0.9016432092332024	0.022611024166205317	0.19686945873071116	0.03246464370854908	0.17890190101611025	-0.05873701320737956
0.13165612265964138	0.9019120626360801	0.02404348354834113	0.1963828163805064	0.03454030409066861	0.17809924957919734	-0.06254806717671643
0.1396855293218087	0.902197718934382	0.02547012081264347	0.19586528391602964	0.03661120112716448	0.1772453826336291	-0.06636117813184628
0.14771941125178967	0.9025001512265622	0.0268904872148715	0.1953168208603991	0.0386769174261758	0.1763401777092536	-0.07017630076819635
0.1557575471464559	0.902819325854439	0.028304122820648876	0.19473739312149443	0.04073702020120673	0.1753835174507057	-0.07399337068354378
0.16379964185634166	0.9031552010782542	0.029710553833828084	0.19412697534626194	0.042791057200958646	0.17437529313030226	-0.07781229678312666
0.1718453295782597	0.9035077264595195	0.03110929359857267	0.19348555200476528	0.04483855793853728	0.1733154060445245	-0.08163296334830347
0.1798941537661399	0.9038768412007243	0.03249983962414711	0.19281312038763967	0.046879029058808516	0.1722037720528948	-0.0854552210521924
0.18794554763482116	0.9042624722790396	0.03388167090201125	0.19210969400815586	0.04891195002610427	0.17104032677461298	-0.08927887825453065
0.19599882956272308	0.9046645331157072	0.03525424796142545	0.19137530506123074	0.05093677273609476	0.16982502921755194	-0.09310369936301874
0.20405318787791601	0.9050829216454117	0.03661701125165392	0.1906100080134142	0.05295291857976438	0.16855786727225683	-0.09692939813703658
0.21210764996430348	0.9055175173611695	0.037969377106770126	0.1898138851175987	0.05495977179266886	0.16723886639785562	-0.10075562351642166
0.2201610695382346	0.9059681790489696	0.03931073707436643	0.18898705073136973	0.05695667761072179	0.16586809634428315	-0.10458195403917858
0.22821210661673347	0.9064347419725738	0.0406404562702906	0.18812965671293083	0.058942938830144634	0.16444567968414572	-0.10840788873257545
0.23625920195201539	0.906917014522121	0.04195787113681143	0.18724189888883558	0.060917811284306116	0.16297180216303198	-0.11223283529974909
0.24430055376337131	0.9074147747520603	0.04326228794771276	0.1863240238295376	0.06288050021363853	0.1614467236204951	-0.11605609929951892
0.2523340973878658	0.9079277668917641	0.044552982159556005	0.1853763357921299	0.06483015767820377	0.15987078926649975	-0.11987687459140929
0.2603574832021146	0.9084556975705333	0.04582919786201709	0.18439920432098392	0.06676587988383989	0.15824444215054184	-0.12369423280936727
0.2683680639927258	0.9089982325144814	0.047090149114707165	0.18339307111941228	0.06868670712621008	0.15656823454018484	-0.12750711715270024
0.2763628788783406	0.9095549929457842	0.04833502107641368	0.18235845762407255	0.0705916232022479	0.15484284061379697	-0.13131433433248293
0.28433864884443	0.910125552743435	0.04956297328017077	0.18129597132771755	0.0724795578840325	0.1530690672377509	-0.13511455181337603
0.2922917793412444	0.9107094361946481	0.05077314422434446	0.18020631116016408	0.0743493912618643	0.15124786335921095	-0.1389062981699918
0.3002183822041673	0.9113061173745065	0.05196465901085576	0.17909026997718344	0.07619996271825574	0.14938032476498442	-0.14268797239588363
0.30811429415612585	0.9119150196363098	0.053136636401309126	0.17794873696374205	0.07803007903520258	0.1474676988969639	-0.14645785133010003
0.3159751225715832	0.9125355176191927	0.0542881997649901	0.17678269542309882	0.07983852867422038	0.14551138214377113	-0.15021410984983746
0.32379630258927716	0.913166940815371	0.05541848921892712	0.17559321767766803	0.08162409823995592	0.14351291245610082	-0.1539548462946923
0.33157315684429906	0.9138085780942202	0.056526673504416106	0.17438145816298586	0.08338558896216818	0.14147395906674207	-0.15767810900129398
0.3393009713892689	0.9144596843457903	0.057611963387932175	0.17314864246635953	0.0851218361408452	0.13939630549164395	-0.16138193050376776
0.34697507697482044	0.9151194884671773	0.05867362479676102	0.17189605369678407	0.086831728883591	0.137281828069371	-0.1650643643155549
0.35459093141756015	0.9157872023332342	0.059710990961709745	0.17062501680002257	0.08851422906373782	0.1351324710029144	-0.1687235223354946
0.3621441952579401	0.9164620300096024	0.06072347244820984	0.16933688217629914	0.09016838772834741	0.13295022012967309	-0.1723576092165071
0.3696307986266746	0.9171431768840472	0.061710564850958605	0.1680330091861055	0.09179335855058199	0.13073707635722717	-0.17596495275591242
0.37704700193781227	0.9178298588063749	0.06267185458384834	0.16671474934752498	0.09338840897380292	0.12849502838013532	-0.17954403162116775
0.3843894356626264	0.9185213097163353	0.06360702097360299	0.1653834321318113	0.09495292598439384	0.12622602957752263	-0.18309349333404024
0.3916551310960388	0.9192167886343374	0.06451583645237928	0.16404035170297535	0.09648641929996564	0.12393197627545292	-0.18661216824751495
0.39884153162388086	0.9199155848559964	0.06539816371979916	0.1626867568573351	0.09798851992223027	0.12161469121599186	-0.1900990744298645
0.4059464928591515	0.920617021952958	0.06625395120036343	0.16132384305031072	0.09945897606927573	0.11927591036370438	-0.19355341745154975
0.41296827308662815	0.9213204605986803	0.06708322716774391	0.15995274651422497	0.10089764696138516	0.11691727307800102	-0.19697458573094612
0.4199055070989119	0.9220252994111302	0.06788609192899332	0.15857454209336855	0.10230449322940939	0.11454031849039059	-0.20036213800306707
0.42675718062164786	0.9227309754391164	0.06866271030210275	0.15719024168377085	0.10367956764828269	0.11214648279003296	-0.20371579120982714
0.4335226052553697	0.9234369643065834	0.06941330439883947	0.15580079326547103	0.10502300619885839	0.10973709740160385	-0.20703540876593277
0.4402013749587012	0.924142778019287	0.0701381446941339	0.1544070844907904	0.10633501576613065	0.10731339496580763	-0.21032097984032078
0.4467933384771716	0.9248479639888983	0.0708375433281295	0.15300994388391753	0.10761586541897113	0.10487651114770986	-0.21357260645217185
0.453298564493462	0.9255521029164987	0.07151184701354542	0.15161014429588324	0.10886587661429303	0.10242749032671249	-0.2167904869896527
0.4597173092670668	0.9262548065692289	0.07216143066749897	0.1502084066074344	0.11008541429583857	0.09996729172630688	-0.21997490090153288
0.46604999574930045	0.9269557164959552	0.07278669261718863	0.14880540159333033	0.11127488054136658	0.09749679232137151	-0.22312619902814468
0.4722971775648984	0.9276545008067046	0.07338804866518342	0.14740175569280492	0.11243470568313195	0.09501679662189144	-0.22624478635846357
0.4784595205179837	0.9283508526207032	0.07396592830864408	0.1459980535069015	0.11356534309641557	0.0925280407552408	-0.2293311133961828
0.4845377863118663	0.9290444885871905	0.07452077143776394	0.14459484017923208	0.11466726463647225	0.0900311963452561	-0.23238566859460652
0.4905328068681843	0.9297351461647718	0.07505302446345997	0.14319262633305574	0.11574095462676241	0.08752687897146116	-0.23540896599745403
0.49644547555939544	0.9304225826752784	0.07556313828075624	0.14179188947573484	0.1167869071722049	0.08501565040103728	-0.23840154128536212
0.5022767346594093	0.9311065738313592	0.07605156606701735	0.14039307649681218	0.11780562294721326	0.08249802277830229	-0.2413639458881805
0.5080275584567091	0.9317869116519489	0.07651876093889458	0.13899660746626863	0.11879760542271327	0.07997446520483169	-0.24429673881471958
0.5136989473703955	0.9324634035817512	0.076965174734366	0.13760287702010457	0.11976335919543676	0.07744540603615463	-0.24720048399055045
0.5192919219568676	0.9331358715560569	0.07739125689385411	0.1362122558796528	0.12070338839450694	0.07491123542800167	-0.2500757475191019
0.5248075168756033	0.9338041510224047	0.07779745344739124	0.13482509248544	0.12161819517811921	0.0723723081082271	-0.25292309489116277
0.5302467695433655	0.9344680892768731	0.07818420574044527	0.13344171609043626	0.12250827746402222	0.06982894886392467	-0.2557430853946878
0.5356107218015977	0.9351275453471906	0.07855195022584764	0.13206243667520876	0.1233741289135718	0.06728145225169414	-0.25853627319348593
0.5409004153120958	0.935782389109903	0.07890111784123646	0.13068754646569972	0.12421623791794364	0.06473008524086017	-0.2613032051644915
0.5461168845711512	0.9364325000914092	0.07923213332505251	0.12931732214773264	0.12503508628962373	0.062175091195545665	-0.26404441743677204
0.5512611602442318	0.9370777675402796	0.07954541527048212	0.12795202443270634	0.12583114964711045	0.05961668896227899	-0.2667604373055954
0.5563342642279372	0.9377180894761084	0.07984137567106708	0.12659189978653276	0.12660489651618825	0.057055075980999216	-0.269451780809134
0.5613372088865831	0.9383533722550289	0.08012041978368296	0.12523718109105744	0.12735678813281257	0.054490429432567176	-0.27211895247110035
0.5662709934384995	0.9389835297756448	0.08038294586859365	0.12388808908864014	0.1280872778495365	0.05192290888631702	-0.27476244350734913
0.5711366089035985	0.9396084837812271	0.08062934542030052	0.12254483149672288	0.12879681184064554	0.04935265453372791	-0.2773827346007396
0.5759350330663849	0.940228162899484	0.08086000286686262	0.12120760482775778	0.12948582832921102	0.0467797905555087	-0.27998029334257346
0.5806672290428747	0.9408425021394852	0.08107529551735722	0.11987659525766144	0.13015475739711355	0.044204426727915185	-0.2825555735586297
0.5853341487389033	0.9414514430324937	0.08127559374561659	0.11855197810927286	0.13080402149876788	0.04162665735634703	-0.2851090172934381
0.5899367310507051	0.9420549331047234	0.0814612609250192	0.117233918783129	0.1314340352234825	0.039046562988511745	-0.28764105395512124
0.5944758990908479	0.942652925223506	0.08163265336476334	0.11592257398712	0.1320452049601003	0.03646421275467626	-0.29015209888707394
0.5989525651223624	0.9432453779650236	0.08179012055892684	0.11461809074058003	0.1326379296186012	0.03387966234793014	-0.29264255618618507
0.603367627133923	0.9438322548951267	0.08193400510552279	0.11332060776029923	0.13321260021397674	0.0312929566708919	-0.29511281692142105
0.6077219697020164	0.9444135244202195	0.08206464280927532	0.11203025561128742	0.13376960004647473	0.028704130074508918	-0.29756325970423586
0.6120164650620805	0.9449891596777708	0.08218236278353605	0.11074715677161098	0.13430930490257717	0.026113206411679732	-0.29999425139089375
0.6162519730232455	0.9455591382825967	0.0822874875149337	0.10947142602134292	0.13483208310599198	0.023520199733726314	-0.3024061471425522
0.6204293404133164	0.9461234420171748	0.08238033292565078	0.10820317096644139	0.13533829551886326	0.020925115271916456	-0.30479929021058283
0.6245494006216663	0.9466820565413212	0.08246120845186816	0.10694249253124825	0.1358282955671051	0.018327950375166345	-0.3071740117632367
0.6286129753800803	0.9472349714132486	0.08253041716989812	0.1056894847556569	0.13630242953527272	0.015728694021249656	-0.30953063200000863
0.6326208754268917	0.947782179970357	0.08258825588487805	0.10444423490663678	0.13676103671528558	0.013127326948825539	-0.3118694606461676
0.6365738984147845	0.9483236788405616	0.08263501518470652	0.10320682443834962	0.13720444924420072	0.010523823569278822	-0.31419079583451365
0.6404728306762902	0.9488594679858176	0.0826709795615219	0.1019773287525017	0.13763299239377902	0.007918151393169228	-0.31649492522342965
0.6443184487709072	0.9493895507268032	0.08269642750845707	0.10075581699604481	0.13804698481644273	0.005310270495475037	-0.3187821270194968
0.6481115154282475	0.9499139330018196	0.08271163158076102	0.09954235362962838	0.1384467381892693	0.002700136763843766	-0.3210526676663047
0.6518527862468206	0.9504326241153991	0.08271685852486943	0.09833699656681845	0.13883255801311856	0.00008769781920712648	-0.3233068059358857
0.6555430033520778	0.9509456356930913	0.08271236933865042	0.09713979946120774	0.13920474302308183	-0.0025271021727673332	-0.325544789238648
0.6591838176036467	0.9514531102193122	0.08269841465702868	0.09595050972450811	0.13956367517162266	-0.00514498988661756	-0.3277674185180899
0.662777010597497	0.9519552136204853	0.08267522884191868	0.09476881534846111	0.13990973520676334	-0.0077668397705611	-0.3299755874407894
0.6663232907672479	0.9524519663935451	0.08264304070306915	0.09359474362972876	0.1402431892822989	-0.010392784858931569	-0.3321695385841707
0.6698233498252036	0.9529433901224316	0.08260207376882055	0.09242831991450864	0.14056429685934424	-0.01302295919446213	-0.3343495019696749
0.6732778667040689	0.9534295078874786	0.08255254640536863	0.091269566564889	0.14087331121286842	-0.01565750015234143	-0.3365156974661753
0.6766875091926616	0.9539103443621803	0.0824946719181734	0.09011850264876432	0.14117047968759397	-0.018296549222617663	-0.33866833582301487
0.6800529339440371	0.9543859256875419	0.08242865866349873	0.08897514415795788	0.14145604379670904	-0.02094025161402552	-0.34080761869933296
0.6833747862136454	0.9548562793127691	0.08235471016796164	0.08783950431383206	0.14173023929993064	-0.023588755640280342	-0.3429337385131165
0.6866537014327379	0.9553214341005896	0.08227302520575526	0.08671159323814814	0.14199329643166694	-0.026242213581410462	-0.3450468794629374
0.6898903041657829	0.9557814200672089	0.08218379792796934	0.08559141850751492	0.14224543990778155	-0.028900780491716762	-0.3471472168811917
0.6930852086281224	0.9562362683470541	0.08208721796070977	0.08447898517174196	0.14248688906412305	-0.03156461424001419	-0.3492349175756675
0.6962390193593158	0.9566860111844896	0.08198347049098237	0.08337429570673123	0.14271785800013384	-0.03423387571739281	-0.35131014028101304
0.6993523307123276	0.9571306817609995	0.08187273638674764	0.08227735037339813	0.1429385556314424	-0.03690872806804858	-0.3533730353346948
0.7024257277174011	0.9575703142221312	0.08175519227191702	0.08118814709045057	0.14314918584317188	-0.03958933708512532	-0.35542374525273024
0.705459787123997	0.9580049437345992	0.08163101058102905	0.0801066812291497	0.1433499476434719	-0.04227587182926543	-0.3574624054431165
0.7084550748085076	0.9584346060262834	0.0815003597615198	0.07903294669834093	0.14354103507544713	-0.04496850203694248	-0.35948914247493213
0.7114121487864101	0.9588593377320038	0.08136340425167614	0.07796693503156989	0.1437226375042992	-0.04766740046681244	-0.3615040760998073
0.7143315577795163	0.9592791761061987	0.08122030463465126	0.07690863605017252	0.14389493960509137	-0.050372741339553606	-0.36350731829245597
0.7172138427891044	0.9596941591700953	0.08107121765695303	0.07585803744189606	0.14405812153825492	-0.053084701503444146	-0.3654989743285203
0.7200595350318197	0.9601043253387861	0.08091629642507052	0.07481512565434136	0.14421235891021658	-0.05580345822918263	-0.36747914136232923
0.7228691584165827	0.9605097137047239	0.0807556903707131	0.07377988513239186	0.1443578229941334	-0.05852919125801248	-0.3694479101317805
0.7256432287611309	0.9609103638550229	0.0805895453759973	0.07275229873447632	0.14449468075821603	-0.06126208182737945	-0.37140536442138544
0.7283822533704013	0.9613063157429643	0.08041800388889345	0.07173234802040078	0.14462309492244593	-0.06400231198714622	-0.3733515807548579
0.7310867326959093	0.961697609862914	0.08024120490731536	0.0707200127605679	0.1447432241118639	-0.06675006600110595	-0.37528662956377445
0.7337571578454457	0.9620842868277348	0.08005928422483123	0.06971527198881491	0.14485522281680402	-0.06950552758416752	-0.37721057340015307
0.7363940146357688	0.9624663878953236	0.07987237424523068	0.06871810260105157	0.14495924164059715	-0.07226888380471946	-0.37912346983235856
0.7389977802210129	0.9628439544229941	0.07968060428752652	0.06772848073397092	0.14505542722199938	-0.075040321412027	-0.3810253690154615
0.741568924545111	0.9632170280221469	0.07948410057198704	0.0667463813330346	0.14514392236858667	-0.07782002808201102	-0.38291631471541754
0.7441079109461766	0.963585650592716	0.07928298625083835	0.06577177802812209	0.1452248661426616	-0.08060819286174672	-0.38479634474169405
0.7466151957861649	0.9639498642182573	0.07907738151054432	0.0648046433773176	0.14529839391086918	-0.08340500557492125	-0.3866654906641092
0.7490912277002496	0.964309711007488	0.07886740371344456	0.06384494926075686	0.14536463739006109	-0.08621065574890256	-0.38852377722733256
0.7515364500027473	0.9646652333964565	0.07865316727144034	0.06289266604874555	0.14542372477733295	-0.08902533511542543	-0.39037122413083086
0.7539512976696638	0.9650164736643836	0.07843478397753688	0.061947763868563495	0.1454757807330331	-0.09184923397400208	-0.39220784373824347
0.7563362006825981	0.9653634743759769	0.078212362786528	0.06101021139628455	0.14552092652340118	-0.09468254483227112	-0.39403364357738146
0.758691582123494	0.965706278062298	0.07798601005115148	0.060079976688156865	0.14555928003221938	-0.0975254600280627	-0.39584862487829425
0.7610178587482034	0.9660449272636148	0.07775582954214483	0.05915702704559618	0.14559095583331505	-0.10037817219293851	-0.39765278297837775
0.7633154411332957	0.9663794645117992	0.0775219225028966	0.058241329042900386	0.1456160652501185	-0.1032408742377303	-0.39944610740622216
0.7655847337163044	0.9667099322987229	0.0772843877131864	0.057332848594712514	0.14563471641237724	-0.10611375921184638	-0.4012285818816556
0.7678261351196561	0.967036373087414	0.07704332152160451	0.05643155090735638	0.14564701431364135	-0.10899702052744734	-0.40300018453778436
0.7700400379995745	0.9673588292554345	0.07679881792579746	0.055537400617690254	0.14565306086302154	-0.11189085158997622	-0.40476088776957964
0.7722268288907354	0.9676773430389652	0.07655096865609116	0.05465036193402963	0.14565295493969302	-0.11479544539637258	-0.40651065807065445
0.7743868899024524	0.9679919567478681	0.07629986304417727	0.053770398021568404	0.1456467924424252	-0.11771099662352955	-0.40824945735665674
0.7765205964654356	0.9683027124067298	0.07604558833879309	0.05289747198816118	0.14563466633865688	-0.12063769847006392	-0.4099772411260796
0.7786283191788735	0.9686096519943177	0.07578822955447634	0.052031546204315327	0.145616666711221	-0.12357574495488252	-0.4116939599021856
0.7807104222505579	0.9689128171879995	0.07552786971914666	0.05117258301144982	0.14559288081753857	-0.12652532858872428	-0.41339955792491623
0.7827672653863036	0.969212249611594	0.07526458970290933	0.050320544013297844	0.14556339312167998	-0.12948664282935687	-0.41509397464517295
0.7847992025079077	0.9695079906224506	0.07499846843367719	0.049475390668851475	0.14552828535311987	-0.13245988011229873	-0.4167771436336617
0.7868065828570637	0.9698000814469422	0.07472958281270027	0.04863708389893756	0.14548763653649494	-0.13544523326925814	-0.4184489934437771
0.7887897506332378	0.970088563103482	0.07445800781355938	0.04780558429666884	0.1454415230382208	-0.1384428948626779	-0.42010944727019534
0.7907490442579087	0.9703734762722618	0.07418381664071959	0.046980852498247114	0.14539001863020162	-0.1414530558810541	-0.42175842227917093
0.7926847978444744	0.9706548614867324	0.07390708058301183	0.04616284862626806	0.14533319449927776	-0.14447590778532104	-0.4233958307874737
0.7945973403155169	0.9709327589837334	0.07362786918778971	0.04535153271764291	0.14527111930991773	-0.1475116410041396	-0.4250215794710978
0.7964869961754819	0.9712072087951766	0.07334625020213395	0.04454686445311503	0.14520385922208043	-0.1505604459768715	-0.4266355699662021
0.798354085109732	0.971478250669934	0.07306228968048391	0.04374880338110544	0.14513147794217746	-0.15362251236826832	-0.4282376984766187
0.8001989217259264	0.9717459240173446	0.07277605207755623	0.042957309083524874	0.14505403677574472	-0.15669802844932781	-0.42982785549193286
0.8020218168896799	0.9720102680827698	0.07248760009159852	0.04217234065551169	0.14497159461088507	-0.159787183148227	-0.4314059268805711
0.8038230764582194	0.9722713217462521	0.07219699490697479	0.04139385729843776	0.14488420800638585	-0.16289016379513557	-0.4329717927432205
0.8056030018430096	0.9725291235873679	0.07190429615690984	0.04062181812946403	0.14479193120727055	-0.16600715687354792	-0.434525327835757
0.8073618904632679	0.9727837119347107	0.07160956189449727	0.03985618203272912	0.14469481615581656	-0.1691383486604265	-0.43606640190627005
0.8091000353299912	0.9730351247900614	0.07131284870522528	0.039096907886231345	0.14459291254611575	-0.17228392435019552	-0.437594879272584
0.8108177245835763	0.9732833997467538	0.07101421183572817	0.03834395481233527	0.14448626789045396	-0.17544406700929077	-0.4391106183484583
0.8125152427126004	0.9735285741517133	0.07071370503136254	0.03759728169109808	0.14437492748273076	-0.1786189596040009	-0.4406134726510313
0.8141928701902246	0.9737706850390371	0.07041138063857291	0.03685684736158366	0.14425893444887883	-0.18180878420799207	-0.44210329042009816
0.8158508831549197	0.9740097690707854	0.07010728970621942	0.036122610806288286	0.1441383298019738	-0.18501372121982135	-0.44357991426854904
0.8174895540332651	0.9742458626142539	0.06980148191601263	0.035394530918593056	0.14401315243108098	-0.18823395037468607	-0.44504318166892193
0.81910915111036	0.9744790016679159	0.06949400570271644	0.034672566734107825	0.14388343916313903	-0.1914696497459046	-0.44649292450398415
0.8207099390433887	0.9747092219238074	0.06918490819931189	0.03395667724280677	0.143749224754006	-0.194720996582468	-0.44792896945732774
0.8222921781632637	0.9749365586559746	0.06887423541238935	0.03324682174083041	0.1436105419769378	-0.19798816571518363	-0.44935113731820736
0.8238561257859789	0.9751610468983354	0.0685620320070456	0.03254295928187162	0.14346742153986267	-0.20127133206203995	-0.450759244089435
0.8254020345037877	0.9753827211890481	0.06824834168409083	0.031845049482609675	0.14331989226678893	-0.2045706668955582	-0.45215309938051385
0.8269301542156775	0.9756016158522071	0.06793320681403128	0.03115305164610887	0.14316798094097505	-0.2078863419182077	-0.45353250816490964
0.8284407305496501	0.9758177647621408	0.06761666879313838	0.030466925509292347	0.14301171248067235	-0.21121852573532107	-0.45489726928755997
0.8299340060195257	0.9760312015002374	0.0672987678445593	0.029786630755364644	0.14285110985393876	-0.21456738615739432	-0.45624717643692836
0.8314102194038643	0.9762419592574145	0.06697954318401578	0.029112127329934564	0.14268619416795372	-0.21793308865825892	-0.4575820175125142
0.8328696059655625	0.9764500708574143	0.06665903301226843	0.02844337537596455	0.14251698467517845	-0.22131579664713705	-0.4589015747510789
0.8343123977748639	0.9766555687950024	0.06633727448025184	0.0277803351189635	0.1423434987620599	-0.22471567202300274	-0.46020562494668943
0.8357388231493931	0.9768584851486837	0.06601430384937247	0.02712296715677163	0.14216575204195375	-0.22813287365948143	-0.46149393887256246
0.8371491079602768	0.9770588517593431	0.0656901562315026	0.02647123188973163	0.1419837582185728	-0.23156756032656606	-0.4627662823885472
0.8385434736580236	0.9772566999426833	0.06536486607328593	0.025825090462657047	0.1417975293605777	-0.2350198857264578	-0.4640224145869248
0.8399221393709212	0.9774520607809104	0.06503846671040563	0.0251845038265471	0.14160707565868755	-0.23849000336939846	-0.4652620896144104
0.8412853208800081	0.9776449649706906	0.06471099063439321	0.024549433241293064	0.1414124055791478	-0.24197806389677412	-0.46648505567472365
0.8426332303804469	0.9778354427836516	0.06438246958806133	0.023919840417886293	0.14121352592846337	-0.2454842141993446	-0.46769105474589256
0.8439660772203995	0.9780235241653418	0.06405293442297642	0.02329568720361156	0.14101044177482333	-0.24900859906429887	-0.4688798231744825
0.8452840680271618	0.9782092387473322	0.06372241509645638	0.02267693554961121	0.14080315644693933	-0.2525513613390213	-0.4700510917154879
0.8465874056877057	0.9783926156983815	0.0633909409595686	0.022063548017115492	0.1405916717184794	-0.2561126389614819	-0.4712045845579801
0.8478762909998205	0.9785736839520774	0.0630585403737639	0.021455487028946577	0.14037598757057887	-0.2596925691807848	-0.47234002072375203
0.8491509212386639	0.9787524720003037	0.06272524110457801	0.020852715569852322	0.1401561024448781	-0.2632912844330095	-0.473457112730091
0.85041149106893	0.9789290080170786	0.06239107012050432	0.020255196783083212	0.13993201311878325	-0.26690891459589716	-0.474555567331778
0.851658192267693	0.9791033198152944	0.06205605369427296	0.019662894126260957	0.1397037147740731	-0.27054558598560224	-0.4756350852123475
0.8528912140321552	0.9792754348856595	0.061720217350125235	0.019075771249952415	0.13947120096343263	-0.2742014220101357	-0.47669536118783845
0.854110742098798	0.9794453802699634	0.06138358613497609	0.018493792441833933	0.13923446380190732	-0.2778765402872069	-0.47773608339138884
0.8553169603917604	0.9796131827873886	0.06104618419726071	0.017916921865124714	0.13899349367678945	-0.2815710572971616	-0.4787569346294279
0.8565100493134025	0.9797788687927864	0.06070803528756822	0.017345124397544494	0.1387482796022659	-0.28528508297469246	-0.479757590866611
0.857690187248026	0.9799424643826999	0.060369162369024176	0.016778364935612675	0.13849880894573977	-0.2890187250192315	-0.4807377224488244
0.8588575497407828	0.9801039952779801	0.06002958787508139	0.01621660880958763	0.13824506761477073	-0.29277208611406597	-0.48169699335631294
0.8600123096689463	0.980263486844781	0.05968933369181934	0.015659821723975016	0.13798704004972104	-0.29654526414702553	-0.4826350613048635
0.8611546376875477	0.9804209641532977	0.0593484210544004	0.015107969564054241	0.13772470914783363	-0.3003383533868781	-0.48355157806215854
0.8622847016966179	0.9805764519015125	0.05900687073132882	0.014561018673663358	0.1374580564058149	-0.30415144246039794	-0.4844461889718532
0.8634026670310088	0.9807299744391154	0.058664702998715526	0.014018935784898314	0.13718706190653535	-0.30798461463991306	-0.48531853307704315
0.8645086969176743	0.9808815558279377	0.058321937527219175	0.013481687816433763	0.13691170423264468	-0.31183794911543433	-0.4861682434419797
0.8656029520215308	0.9810312197772851	0.05797859354652832	0.012949242113101713	0.1366319605994666	-0.31571151915292645	-0.4869949467626735
0.8666855904762816	0.9811789896463307	0.057634689865752355	0.012421566450910861	0.13634780687861964	-0.3196053918434784	-0.4877982633748536
0.8677567684228429	0.9813248885157072	0.05729024472931409	0.011898628793564903	0.13605921748372599	-0.32351962971558457	-0.4885778076337377
0.8688166394351508	0.9814689391072836	0.05694527602490974	0.01138039759062481	0.13576616554664886	-0.32745428835634205	-0.48933318746905236
0.8698653550855696	0.9816111638594931	0.05659980112771193	0.010866841519536296	0.13546862279235877	-0.3314094181483752	-0.4900640047845855
0.8709030646971192	0.9817515848919062	0.05625383700429319	0.01035792962395019	0.13516655963064056	-0.3353850630523594	-0.4907698552651619
0.8719299151160781	0.9818902239731514	0.05590740031588904	0.009853631442840077	0.13485994525414802	-0.33938125936652713	-0.4914503282288621
0.8729460511801871	0.982027102583012	0.05556050728867444	0.009353916797899733	0.1345487475331633	-0.34339803715768835	-0.49210500695564524
0.8739516158100561	0.9821622419232303	0.05521317370409075	0.00885875576442602	0.13423293301056838	-0.3474354203244679	-0.49273346874186574
0.8749467496925069	0.9822956628736315	0.05486541503072363	0.008368118842944404	0.13391246702706153	-0.35149342500473907	-0.49333528470856786
0.8759315914273443	0.9824273860109048	0.054517246399472745	0.007881976902819342	0.13358731370853527	-0.3555720597829289	-0.49391001992338646
0.8769062774633664	0.9825574315991629	0.054168682651347964	0.0074003012292391986	0.13325743602067208	-0.3596713250444011	-0.49445723339904873
0.8778709426743472	0.9826858196658373	0.05381973815442484	0.006923063253317047	0.13292279560421585	-0.3637912150436854	-0.494976478449052
0.8788257194012496	0.9828125698731955	0.053470427171235964	0.006450235040075243	0.1325833531345961	-0.3679317134829351	-0.49546730220176505
0.8797707385336045	0.9829377016615961	0.05312076349156698	0.005981788767681196	0.13223906798168503	-0.37209279774304943	-0.49592924623796697
0.8807061290599086	0.9830612341887306	0.05277076061474493	0.005517696963247197	0.13188989839295975	-0.37627443663680044	-0.4963618463879117
0.8816320177580559	0.9831831862883321	0.05242043189021085	0.005057932670062424	0.1315358016483801	-0.38047658860873423	-0.4967646326674058
0.8825485299424219	0.9833035765682847	0.052069790259815396	0.004602469089913422	0.13117673381611403	-0.38469920469741187	-0.49713712969475327
0.8834557888420717	0.9834224233281821	0.05171884851398366	0.004151279904400468	0.13081265002441947	-0.3889422253431868	-0.49747885649616297
0.8843539161783122	0.9835397446348021	0.051367619092448226	0.0037043390002606865	0.13044350427261286	-0.3932055826587238	-0.4977893268313947
0.8852430318792655	0.9836555582841754	0.05101611421361106	0.0032616206231133186	0.1300692495782104	-0.39748919874141997	-0.4980680491684994
0.8861232538232129	0.9837698817681301	0.05066434599999273	0.002823099517113854	0.12968983813070892	-0.40179298399391467	-0.49831452673384763
0.8869946988053459	0.9838827323997366	0.050312326113863846	0.0023887504547090667	0.12930522091772825	-0.4061168414340546	-0.49852825791051686
0.8878574818518691	0.9839941272235768	0.04996006604647744	0.0019585485890643963	0.128915348048758	-0.41046066303266493	-0.49870873613018696
0.8887117157294507	0.9841040829528054	0.04960757734439088	0.0015324697096438205	0.1285201690328046	-0.4148243267458116	-0.49885544995499354
0.8895575124763427	0.9842126161665198	0.0492548710015655	0.0011104894890137027	0.1281196321229767	-0.41920770386738476	-0.498967883522203
0.8903949823190008	0.9843197431696487	0.048901957919070684	0.0006925840330562593	0.12771368484438045	-0.4236106532107836	-0.4990455164538943
0.8912242337353304	0.9844254800015132	0.04854884890281836	0.00027872985934438636	0.12730227402114558	-0.42803302095308293	-0.4990878240740769
0.892045374074354	0.9845298425149509	0.04819555441937193	-0.00013109640262170283	0.12688534551677713	-0.4324746435260886	-0.49909427762324393
0.8928585092103125	0.9846328463318754	0.04784208475744199	-0.0005369178296003689	0.12646284444104317	-0.4369353454471816	-0.4990643443834528
0.8936637447049146	0.9847345069898664	0.04748844953316755	-0.0009387577755842058	0.12603471457257	-0.44141494543102916	-0.49899748774856634
0.8944611839533558	0.9848348397069863	0.04713465850931487	-0.0013366389375625086	0.1256008993571634	-0.4459132459038971	-0.49889316744134793
0.8952509287004267	0.9849338594481222	0.04678072139715088	-0.001730583604593635	0.12516134171173446	-0.4504300352916929	-0.49875083979203405
0.8960330792441153	0.9850315809511273	0.04642664778696026	-0.0021206137512191957	0.12471598397368645	-0.45496508871390484	-0.49856995797237935
0.8968077346791711	0.9851280187574857	0.04607244705500283	-0.0025067511509571953	0.12426476781447583	-0.4595181690010123	-0.49834997217620935
0.8975749932447404	0.9852231872552858	0.04571812821580196	-0.002889017541584822	0.12380763407400844	-0.4640890284447406	-0.4980903297013768
0.898334951176262	0.9853171005368084	0.045363700466129496	-0.003267434045429817	0.1233445234906066	-0.4686774016187112	-0.4977904755607499
0.899087703923337	0.985409772550106	0.04500917264109976	-0.0036420217689613404	0.1228753760372228	-0.47328301220967195	-0.4974498523641182
0.8998333456913634	0.9855012170420822	0.04465455343802452	-0.004012801567101833	0.12240013123966532	-0.4779055699720578	-0.49706790070471324
0.9005719696802773	0.985591447587921	0.044299851316787424	-0.004379794154895543	0.1219187280763711	-0.4825447718619925	-0.49664405930153177
0.9013036680430329	0.9856804775858615	0.043945074530356024	-0.004743020079723615	0.12143110504880056	-0.4872003014886678	-0.496177765256206
0.9020285317610302	0.9857683202421057	0.043590231197515476	-0.005102499652611978	0.12093720031489157	-0.49187182800278645	-0.49566845440059243
0.902746650371701	0.9858549885383553	0.04323532945273665	-0.005458252806922542	0.12043695194047511	-0.49655900394861985	-0.49511556182915345
0.9034581130233965	0.9859404953594313	0.042880376938654555	-0.005810299614656727	0.11993029722360711	-0.5012614718050726	-0.49451852140461167
0.9041630074292281	0.9860248533668439	0.04252538133208407	-0.006158659761496072	0.11941717346844159	-0.5059788568990269	-0.49387676682366566
0.904861420411155	0.9861080750646973	0.04217035008765777	-0.006503352810207268	0.11889751766464668	-0.5107107706374473	-0.4931897315222825
0.9055534379156118	0.9861901728014223	0.041815290438675955	-0.0068443982018871145	0.11837126652346636	-0.515456810361601	-0.4924568489410474
0.9062391447493094	0.9862711587385302	0.041460209543270725	-0.007181815119666542	0.11783835673412955	-0.520216557253802	-0.4916775531255482
0.9069186252202246	0.9863510449264467	0.04110511416311146	-0.007515622798150673	0.1172987245228683	-0.5249895805076444	-0.4908512783304366
0.9075919624060002	0.9864298432180627	0.04075001105111011	-0.007845840157271208	0.11675230627400786	-0.5297754320044551	-0.48997746016588817
0.908259238310118	0.9865075652878813	0.04039490688573028	-0.008172485874217032	0.11619903848560165	-0.5345736470455026	-0.4890555358546369
0.9089205342208915	0.986584222674176	0.04003980809165034	-0.008495578553845941	0.1156388575384089	-0.5393837466463753	-0.4880849441272555
0.9095759310117354	0.9866598268132393	0.039684720682225935	-0.008815136868595858	0.11507169947985443	-0.5442052395766329	-0.4870651250408762
0.9102255080460425	0.9867343889128588	0.03932965085953656	-0.009131179018356615	0.11449750102248094	-0.5490376141109352	-0.48599552200521257
0.9108693442326149	0.9868079200745961	0.038974604455224736	-0.009443723240275181	0.11391619870573105	-0.5538803455040495	-0.4848755805843444
0.9115075177306935	0.9868804312594176	0.03861958709541333	-0.009752787658609685	0.11332772919888263	-0.558732893666469	-0.4837047492700711
0.9121401054227107	0.9869519332282007	0.03826460450527098	-0.010058390024544563	0.11273202986049662	-0.5635946989020303	-0.4824824808928338
0.9127671838995655	0.9870224366537804	0.03790966196934924	-0.010360548187974062	0.11212903789373287	-0.5684651892007171	-0.4812082312151664
0.9133888288134493	0.9870919520474362	0.03755476469927875	-0.01065927977858342	0.11151869100528977	-0.5733437751383457	-0.47988146051504577
0.9140051147885665	0.9871604897496353	0.03719991789797283	-0.010954602158997406	0.11090092757969178	-0.5782298489112468	-0.47850163429905684
0.9146161159327827	0.9872280599874396	0.036845126476239165	-0.011246532665657477	0.110275686246726	-0.5831227881706241	-0.47706822265221566
0.9152219054692793	0.987294672833554	0.036490395272014774	-0.01153508842698533	0.1096429063154538	-0.5880219529554614	-0.4755807014825286
0.9158225557595542	0.9873603382094638	0.036135729048559134	-0.011820286370423948	0.10900252783590486	-0.5929266856672761	-0.4740385529951193
0.9164181383719037	0.9874250658934656	0.03578113246497056	-0.012102143251010203	0.10835449161074892	-0.5978363114402927	-0.47244126604605824
0.9170087242548842	0.98748886553979	0.03542660998159154	-0.012380675728949625	0.10769873908293882	-0.6027501394292744	-0.4707883361673559
0.9175943834516419	0.9875517466479385	0.035072166039474675	-0.012655900230253538	0.10703521272769077	-0.6076674603124227	-0.4690792668515515
0.9181751850299027	0.9876137185561377	0.034717805116338304	-0.012927832911258218	0.10636385623407574	-0.6125875455086282	-0.4673135703896293
0.9187511974799051	0.9876747904845946	0.03436353149580976	-0.013196489842058087	0.10568461414240693	-0.6175096503918371	-0.46549076727352046
0.9193224884012193	0.9877349715025204	0.034009349467707124	-0.01346188685616861	0.1049974322922647	-0.6224330115385251	-0.46361038770391155
0.919889124445205	0.9877942705231473	0.03365526337735881	-0.013724039521918073	0.10430225800078541	-0.6273568460809555	-0.4616719724624842
0.920451171459566	0.9878526963199906	0.033301277549002105	-0.013982963207775412	0.1035990399972781	-0.6322803528291427	-0.4596750731206357
0.9210086946495692	0.9879102575442804	0.032947396194447504	-0.014238673153930582	0.10288772831833252	-0.6372027136176773	-0.45761925209212256
0.9215617581087571	0.9879669626773344	0.03259362372199315	-0.014491184254925103	0.1021682750094847	-0.6421230891031586	-0.4555040850258357
0.9221104250773272	0.9880228200588322	0.03223996458850285	-0.014740511178439794	0.10144063392629807	-0.6470406209370345	-0.4533291606717617
0.9226547580537149	0.9880778378992604	0.03188642323969099	-0.01498666841498996	0.10070476069998699	-0.6519544327333534	-0.4510940811682752
0.9231948186030131	0.9881320242616206	0.031533004246377144	-0.015229670190396885	0.09996061311013034	-0.6568636283344401	-0.44879846356286085
0.9237306669620177	0.9881853870238778	0.031179712581083104	-0.01546953029045414	0.09920815177845599	-0.6617672881601558	-0.44644194242861057
0.924262363102327	0.9882379339868298	0.03082655293429585	-0.01570626253920095	0.09844733882342481	-0.6666644789172314	-0.44402416612001677
0.9247899654075866	0.9882896727441521	0.030473530601807748	-0.015939880208761185	0.09767813985746521	-0.6715542415294607	-0.4415448034832521
0.925313531722718	0.9883406107884563	0.030120650806444774	-0.016170396490531615	0.09690052264641322	-0.6764356008256681	-0.43900354010041903
0.9258331186960532	0.988390755448485	0.029767919152143083	-0.016397824206112493	0.09611445820637837	-0.6813075595578474	-0.4364000822721218
0.9263487820536517	0.9884401139183308	0.02941534145766782	-0.016622175933221996	0.09531992056293896	-0.6861691010547859	-0.4337341567445434
0.9268605765646676	0.9884886932562469	0.02906292379581035	-0.01684346399472718	0.09451688695652737	-0.6910191890638943	-0.43100551186905794
0.9273685559020047	0.9885365003738958	0.028710672606451042	-0.01706170040393403	0.09370533822489849	-0.6958567666216918	-0.4282139193974081
0.9278727727945107	0.9885835420534499	0.028358594609349322	-0.017276896936832466	0.09288525873370204	-0.7006807577246498	-0.4253591747587789
0.928373278725811	0.9886298249223046	0.028006697032301436	-0.017489065010858135	0.09205663704019627	-0.7054900647195732	-0.4224410998840251
0.928870124378494	0.988675355497381	0.027654987318477712	-0.017698215882248295	0.09121946534514448	-0.71028357287525	-0.4194595418167396
0.9293633591430809	0.9887201401427803	0.02730347348959531	-0.01790436044669948	0.0903737404854881	-0.7150601460328331	-0.41641437673757703
0.9298530318578556	0.9887641851402091	0.026952163637029788	-0.018107509558342318	0.08951946285028234	-0.719818634184797	-0.41330550658896736
0.9303391897021852	0.9888074965919995	0.02660106672954982	-0.018307673578227417	0.08865663846941421	-0.7245578632217999	-0.41013286714260916
0.930821879098007	0.9888500805062389	0.026250191987821678	-0.018504862761621207	0.0877852776483123	-0.7292766441981787	-0.40689642360969225
0.9313011455725045	0.9888919427870396	0.025899548995544946	-0.018699087209455185	0.08690539536192561	-0.7339737726160122	-0.4035961725383407
0.931777033190856	0.9889330891886203	0.02554914813183797	-0.01889035665087659	0.08601701248252924	-0.7386480235129842	-0.4002321469355033
0.9322495853843015	0.9889735253912885	0.025198999982076337	-0.019078680791665293	0.08512015444285924	-0.7432981602901861	-0.3968044117650281
0.9327188445667074	0.9890132569710468	0.024849115631389296	-0.019264069169873804	0.08421485209986021	-0.7479229317427929	-0.3933130676498126
0.9331848520134497	0.9890522893931969	0.024499506771141186	-0.01944653112216024	0.08330114215002826	-0.7525210717020087	-0.38975825296521727
0.9336476481096317	0.9890906280371283	0.02415018552874675	-0.019626075895999143	0.08237906682413049	-0.75709130238547	-0.3861401431371246
0.9341072722250977	0.9891282781894287	0.0238011645745172	-0.01980271261441463	0.08144867429359412	-0.7616323341365286	-0.38245895266704244
0.9345637629939396	0.9891652450703344	0.0234524569216159	-0.019976450397204037	0.08051001825934889	-0.7661428692204841	-0.3787149339240924
0.9350171580767276	0.9892015338175211	0.023104076116669894	-0.020147298282448153	0.07956315857165519	-0.7706216005719144	-0.37490837998153914
0.9354674943212362	0.989237149502629	0.022756036127513007	-0.02031526530172582	0.07860816103981556	-0.7750672145376382	-0.3710396242385709
0.9359148077286408	0.9892720971318305	0.022408351377817087	-0.020480360480660303	0.07764509762780665	-0.7794783917557423	-0.36710904154994517
0.9363591337233145	0.9893063816699241	0.022061036544199886	-0.02064259295088949	0.07667404598245833	-0.7838538110803129	-0.3631170466006611
0.9368005068701907	0.9893400080210811	0.021714106781263905	-0.020801971857502335	0.07569509013714033	-0.7881921481059329	-0.3590640970463337
0.9372389611221293	0.9893729810508806	0.0213675775335653	-0.020958506461700756	0.07470832006246993	-0.792492078963658	-0.35495069191915285
0.9376745299679197	0.9894053055995935	0.021021464419914152	-0.02111220620277706	0.07371383139000463	-0.7967522831595818	-0.35077737065164394
0.9381072463375458	0.9894369864769449	0.02067578330796995	-0.02126308067233742	0.07271172566538468	-0.8009714440600325	-0.3465447142680033
0.9385371424981473	0.9894680284567816	0.020330550398405256	-0.02141113958775671	0.07170211063400615	-0.8051482493342015	-0.342253346726734
0.9389642505090188	0.9894984363118978	0.019985781858868328	-0.021556392957295438	0.07068509919842908	-0.8092813968509025	-0.33790393058124013
0.9393886020233513	0.9895282148005738	0.019641493977688176	-0.021698851015445428	0.06966080986553506	-0.8133695942080158	-0.33349716887991887
0.9398102283881079	0.9895573686747667	0.01929770307856026	-0.021838524261393728	0.06862936648948675	-0.8174115611739399	-0.3290338040562883
0.9402291608963681	0.9895859026979679	0.01895442530734048	-0.021975423544128	0.06759089760581205	-0.8214060335585298	-0.3245146149741503
0.9406454304923919	0.9896138216250311	0.018611676864381713	-0.022109559965295185	0.06654553709069225	-0.8253517618268652	-0.31994041967210507
0.9410590678129832	0.9896411302058322	0.018269473964906257	-0.022240944895850576	0.06549342400784541	-0.8292475129631126	-0.3153120746020408
0.9414701039451681	0.9896678332347957	0.017927832201478245	-0.022369590213849582	0.0644347005817737	-0.8330920789918235	-0.3106304655217281
0.9418785696329464	0.9896939354972654	0.017586767187033933	-0.022495508046048416	0.06336951408593773	-0.836884270823492	-0.30589651554407477
0.9422844959524337	0.9897194418123493	0.017246293981814962	-0.022618710973589636	0.06229801497576959	-0.8406229258680059	-0.3011111766188063
0.9426879137655461	0.9897443569965917	0.016906427536524184	-0.022739211855990184	0.061220358167139985	-0.844306904205171	-0.2962754349112657
0.9430888542810826	0.9897686858977035	0.016567182208809657	-0.022857023993098486	0.06013670140063498	-0.847935094946492	-0.29139030317128056
0.9434873491465484	0.9897924333968763	0.016228571667309837	-0.02297216113570565	0.05904720478337288	-0.8515064180841193	-0.28645681824015
0.9438834299969968	0.9898156043789396	0.01589060925853105	-0.023084637339863098	0.057952031817953754	-0.8550198214292605	-0.28147604528484027
0.9442771287730978	0.989838203749137	0.01555330772334003	-0.023194467046704352	0.056851348347286695	-0.8584742844509502	-0.2764490726174288
0.9446684777835395	0.9898602364334886	0.015216679127586133	-0.02330166508278171	0.05574532216213992	-0.8618688196648433	-0.2713770094414661
0.94505750986145	0.9898817073837995	0.01488073471069722	-0.023406246682898868	0.054634122323529766	-0.8652024747094399	-0.26626098224692185
0.9454442583747331	0.9899026215737271	0.014545484858732008	-0.02350822746932117	0.0535179188780625	-0.8684743330109387	-0.26110213296260415
0.9458287564976932	0.9899229839559901	0.014210939721989757	-0.02360762324091957	0.05239688473455478	-0.8716835082274221	-0.25590162713761433
0.946211038481626	0.9899427995269091	0.013877108098491114	-0.023704450285605343	0.05127119175121516	-0.874829155452458	-0.25066063532206456
0.9465911384808889	0.9899620732597367	0.013543998440246216	-0.02379872505246501	0.05014101390469534	-0.8779104617610186	-0.245380347215834
0.9469690917205719	0.9899808101606282	0.013211617819446294	-0.023890464422560927	0.049006523599601684	-0.880926656066416	-0.24006195393222515
0.9473449333764986	0.9899990152071069	0.01287997289634582	-0.023979685405070228	0.04786789474414204	-0.8838770001887936	-0.2347066618061222
0.9477186994001789	0.9900166933849965	0.012549069183334418	-0.02406640531483848	0.04672530004255624	-0.8867607955867381	-0.22931567917509316
0.9480904260459986	0.9900338496605126	0.012218911449951242	-0.024150641632347303	0.045578912174062375	-0.8895773795942249	-0.22389022135903613
0.9484601500185444	0.9900504889831084	0.011889503583606863	-0.02423241201405638	0.04442890311502111	-0.8923261265260082	-0.21843150693745764
0.9488279085690389	0.9900666162850736	0.011560848494293868	-0.024311734286769027	0.04327544360172682	-0.8950064482076203	-0.21294075466039572
0.9491937394185599	0.9900822364731371	0.011232948174241779	-0.024388626402555482	0.042118703133361364	-0.8976177931098638	-0.20741918292083492
0.9495576807881789	0.9900973544249567	0.010905803663588553	-0.02446310641749571	0.040958849650618454	-0.9001596462056328	-0.20186800769692614
0.9499197708792565	0.9901119749634975	0.010579415512929994	-0.02453519236124291	0.0397960509887416	-0.9026315250072121	-0.19628844901881354
0.950280049117771	0.9901261029031758	0.010253782657909357	-0.02460490246022629	0.03863047068365259	-0.9050329876453511	-0.1906817103653387
0.9506385546496092	0.9901397429843091	0.009928903771298457	-0.024672254810126457	0.03746227259904728	-0.9073636220144345	-0.18504900037321934
0.9509953270353539	0.9901528998979254	0.009604776636605802	-0.024737267493591064	0.03629161852906221	-0.9096230500801684	-0.17939152090105379
0.951350406722313	0.9901655782978921	0.00928139771591521	-0.02479995863576924	0.03511866645033575	-0.9118109300811634	-0.17371045810153893
0.9517038336933077	0.9901777827478364	0.00895876337901843	-0.02486034613734881	0.03394357480394548	-0.9139269474130722	-0.16800700270867155
0.9520556486817998	0.9901895177617006	0.008636868799913665	-0.024918447870337188	0.032766498345059084	-0.915970821561653	-0.1622823295550415
0.9524058927438209	0.9902007877838401	0.008315708347309525	-0.02497428157506044	0.031587589395744055	-0.9179423025923091	-0.1565376032192415
0.9527546073504375	0.9902115971879965	0.00799527550252634	-0.025027864850428752	0.030406997393033312	-0.9198411708329686	-0.15077397544002802
0.9531018337075475	0.9902219502530625	0.0076755634893842795	-0.025079215029106122	0.029224871073616807	-0.9216672324170748	-0.1449925954352636
0.9534476132392325	0.9902318511763372	0.007356564837744722	-0.025128349238454133	0.028041356749209333	-0.9234203213465956	-0.1391946011833806
0.9537919881019713	0.9902413040842214	0.007038270913821442	-0.025175284449074423	0.02685659642921098	-0.9251003011283221	-0.13338110988524446
0.954135000446122	0.9902503130071382	0.006720672607158282	-0.02522003734582428	0.025670730242328202	-0.9267070600313552	-0.12755322950508016
0.9544766922088275	0.9902588818727587	0.006403760532374245	-0.025262624289560724	0.024483897092639963	-0.9282405095073344	-0.12171206174655076
0.9548171056972826	0.990267014519168	0.0060875244983575865	-0.02530306137807089	0.02329623257769412	-0.9297005861544811	-0.1158586915667556
0.9551562831820022	0.9902747146820394	0.005771953894574562	-0.025341364377975215	0.02210787033628645	-0.9310872490218254	-0.10999419355821896
0.9554942673287938	0.9902819860023051	0.005457037299390402	-0.025377548758599808	0.02091894048430091	-0.9324004805624306	-0.10411962400341725
0.9558311005788502	0.9902888320100462	0.005142763067609228	-0.025411629607654272	0.019729571744204644	-0.9336402832841566	-0.09823603117221068
0.9561668251422052	0.9902952561242349	0.004829119349786378	-0.025443621625809144	0.018539891453693797	-0.9348066792240615	-0.09234445519867879
0.9565014840204137	0.9903012616704376	0.004516093148445514	-0.025473539210911212	0.01735002191359803	-0.9358997126890145	-0.08644590981112463
0.956835119667669	0.9903068518531152	0.004203671580719867	-0.025501396316200565	0.01616008510895245	-0.9369194447419193	-0.08054140553767536
0.9571677741800738	0.9903120297604153	0.0038918417165874136	-0.02552720647040902	0.01497020205175785	-0.9378659535615997	-0.07463194633603659
0.9574994905602776	0.9903167983824954	0.003580589406329761	-0.025550982865515166	0.013780488251472253	-0.93873933729431	-0.06871850695580484
0.9578303107828309	0.990321160580596	0.003269901107668093	-0.025572738199138505	0.012591060639114079	-0.939539707896893	-0.06280206720201534
0.9581602773309807	0.9903251191095647	0.0029597624585231764	-0.025592484783511373	0.011402032074493418	-0.940267194752026	-0.05688358453434826
0.9584894326133161	0.9903286766078205	0.002650158837763852	-0.02561023449229207	0.010213513445892813	-0.9409219423302981	-0.05096400438963771
0.9588178185394388	0.9903318355929792	0.002341075779059139	-0.0256259987357036	0.009025615226812675	-0.9415041088822876	-0.04504426784983759
0.9591454772603105	0.9903345984696899	0.00203249828902407	-0.025639788496766167	0.007838444827869391	-0.9420138673855121	-0.03912529837066242
0.9594724508553459	0.9903369675252529	0.00172441115572082	-0.025651614306714088	0.006652107750997911	-0.9424514042498575	-0.03320800744948419
0.959798781160299	0.9903389449282972	0.0014167991255490636	-0.02566148623582093	0.005466708246687899	-0.9428169185910965	-0.027293297837699237
0.9601245096713826	0.9903405327290682	0.0011096470086328842	-0.025669413892413253	0.004282349700743338	-0.9431106218102324	-0.021382065415604896
0.9604496779295215	0.9903417328619415	0.0008029393312966031	-0.025675406433154475	0.0030991332761292987	-0.9433327375953107	-0.015475192361943332
0.9607743270672211	0.990342547143661	0.0004966607780229641	-0.02567947255213313	0.0019171596004856856	-0.943483501143243	-0.00957355552826964
0.9610984982635676	0.9903429772755171	0.00019079577691442825	-0.02568162048977249	0.0007365271523701222	-0.9435631591216074	-0.003678018339692588
0.961422232517326	0.9903430248426587	-0.00011467127177665386	-0.025681858027578105	-0.0004426668701942927	-0.943571969111709	0.002210564908545547
0.9617455709508622	0.9903426913142079	-0.0004197562679022337	-0.025680192487043178	-0.0016203276115456088	-0.943510199212299	0.008091354387529975
0.9620692166923894	0.9903419761904754	-0.0007250998019547436	-0.02567662147631696	-0.0027987720180754384	-0.9433777846149934	0.013975554899088933
0.9623933049547571	0.990340877995338	-0.0010308064382671253	-0.025671137846682686	-0.003978246897047102	-0.9431745115963285	0.01986403137738773
0.9627178764295654	0.9903393951810846	-0.0013368913741148042	-0.025663734212636534	-0.005158653106702387	-0.9429001854631638	0.025755918936013505
0.9630429712233123	0.9903375260907558	-0.0016433690618707934	-0.025654402765479607	-0.006339887683689642	-0.9425546239446817	0.031650331416178984
0.9633686304430197	0.9903352689502193	-0.0019502546902535269	-0.025643135235554157	-0.007521849572960312	-0.9421376561044774	0.03754639003689506
0.9636948950586087	0.9903326218727615	-0.002257563097326147	-0.025629922917113766	-0.00870443545466035	-0.9416491235779068	0.043443202618560495
0.9640218059599502	0.990329582859989	-0.0025653088106749326	-0.025614756674909676	-0.009887539923823843	-0.941088881133859	0.04933986454709583
0.9643494049061652	0.9903261497925057	-0.002873506926789878	-0.025597626899899483	-0.011071058893496133	-0.9404567953613799	0.05523547579737606
0.9646777329589707	0.9903223204447372	-0.0031821716223108983	-0.02557852358560458	-0.01225488389821648	-0.939752747814352	0.061129112614202875
0.9650068317915677	0.9903180924722952	-0.0034913173718752323	-0.025557436267577695	-0.01343890680271703	-0.9389766331020455	0.06701985105341915
0.9653367431497768	0.990313463417121	-0.0038009584268251227	-0.025534354051743327	-0.014623017828979493	-0.938128360262346	0.07290675723172728
0.9656675085940476	0.9903084307120761	-0.0041111085596753786	-0.025509265640085238	-0.015807104616572195	-0.9372078540293428	0.07878888275387098
0.9659991697235075	0.9903029916792313	-0.0044217812615602375	-0.025482159325046532	-0.01699105302143615	-0.9362150549452253	0.08466526879748133
0.9663317685020493	0.9902971435247685	-0.004732990034112307	-0.02545302296720151	-0.018174748269282982	-0.9351499188606621	0.09053495194569383
0.9666653465964652	0.990290883350748	-0.005044747756573582	-0.025421844057108445	-0.0193580725917489	-0.9340124195101458	0.09639695257906522
0.9669999462220461	0.9902842081406679	-0.005357067463756916	-0.0253886096467206	-0.020540908233553305	-0.9328025463116095	0.1022502899126512
0.9673356093900785	0.9902771147737943	-0.005669961629451642	-0.025353306424256185	-0.021723134782717396	-0.9315203073984033	0.10809396890078414
0.9676723776442759	0.990269600033689	-0.005983441910448415	-0.025315920760181347	-0.02290462827602808	-0.9301657315620906	0.11392697600033869
0.9680102931037546	0.9902616605871878	-0.0062975201068030725	-0.025276438606302	-0.024085264891067434	-0.9287388648582384	0.11974829758419651
0.9683493977711021	0.9902532929998765	-0.006612207504892502	-0.02523484557662862	-0.025264918530329507	-0.9272397738020974	0.12555690816973822
0.9686897334673389	0.9902444937399447	-0.006927514807020492	-0.02519112697043708	-0.02644346063824147	-0.9256685464325167	0.1313517697245571
0.969031342073606	0.9902352591740761	-0.007243452345584701	-0.025145267755861896	-0.027620761086513266	-0.924025291935792	0.1371318362366337
0.9693742647504131	0.990225585591124	-0.007560029352333103	-0.025097252691541047	-0.028796685544921045	-0.9223101451891355	0.14289604104534562
0.9697185436045165	0.9902154691579809	-0.00787725548942685	-0.025047066111711015	-0.029971101269953223	-0.920523259240284	0.14864332547551995
0.9700642196816217	0.9902049059781765	-0.008195138987770485	-0.02499469222132328	-0.031143870287393925	-0.9186648159886432	0.15437260566940936
0.9704113344695732	0.9901938920512071	-0.00851368802618387	-0.024940114898530794	-0.03231485461494157	-0.9167350192439507	0.16008279844190473
0.9707599289658506	0.9901824233028934	-0.008832909866092465	-0.0248833178496075	-0.03348391317543802	-0.9147341003043368	0.16577280647180784
0.9711100442491953	0.9901704955702011	-0.00915281137055295	-0.024824284538119017	-0.03465090382584697	-0.912662315483552	0.17144152850573444
0.9714617207319491	0.9901581046293423	-0.009473398315678883	-0.02476299832845047	-0.035815680967748294	-0.9105199511487082	0.177087848066368
0.9718149994161456	0.9901452461550359	-0.009794676532404083	-0.024699442288710256	-0.03697809983231377	-0.9083073167763581	0.18271065457611846
0.972169920200909	0.9901319157834928	-0.010116650360638928	-0.024633599506676828	-0.038138011003240546	-0.9060247558998961	0.18830881716552453
0.9725265226970344	0.990118109088688	-0.010439323392859703	-0.024565452976651844	-0.03929526328208743	-0.9036726419686316	0.1938811989820618
0.9728848470819218	0.9901038215513418	-0.01076269924388007	-0.02449498545089497	-0.04044970658157333	-0.9012513730596949	0.19942667146781304
0.9732449321620317	0.9900890486381759	-0.011086779798877233	-0.024422179835071157	-0.04160118580554998	-0.8987613852629903	0.20494408531354869
0.9736068169941517	0.9900737857424309	-0.011411566680500303	-0.024347018898967687	-0.04274954626570355	-0.8962031424003262	0.21043229694308066
0.9739705402576044	0.9900580282119186	-0.011737060682635109	-0.024269485419146617	-0.043894631814828104	-0.893577140584763	0.21589015994912408
0.9743361400932476	0.9900417713603794	-0.012063261630425478	-0.024189562238896574	-0.0450362845304451	-0.8908839098227538	0.22131652404829383
0.9747036541468936	0.9900250104704919	-0.012390168425397087	-0.024107232286902248	-0.046174345060058596	-0.8881240141353981	0.22671023721606517
0.9750731201903611	0.9900077407692374	-0.012717779602263881	-0.024022478460200072	-0.04730865473163078	-0.885298047107051	0.23207015614584403
0.9754445746326701	0.9899899575012271	-0.013046092014194552	-0.02393528398787604	-0.04843905117639205	-0.8824066434213639	0.23739512603164667
0.9758180543821462	0.9899716558460087	-0.013375102491815238	-0.023845632028806806	-0.04956537425845101	-0.8794504647698153	0.24268400908035306
0.9761935955846704	0.9899528309810873	-0.013704806732429107	-0.023753505984405118	-0.050687462411010145	-0.8764302095449203	0.24793566768327455
0.9765712336364639	0.9899334780874044	-0.014035199325683064	-0.02365888952834726	-0.051805152939439214	-0.8733466129434183	0.2531489664148058
0.9769510035350861	0.9899135923367701	-0.014366274074492131	-0.023561766547949586	-0.052918283313184544	-0.8702004441383993	0.25832277861614233
0.9773329402579993	0.9898931688754041	-0.014698024334250707	-0.02346212106684571	-0.05402669247947428	-0.8669925028803525	0.26345599297369504
0.9777170778799622	0.989872202874449	-0.015030442256109392	-0.02335993749432831	-0.05513021850655437	-0.8637236265728951	0.26854750307455233
0.9781034502149082	0.9898506895005551	-0.01536351935996777	-0.023255200484089435	-0.05622870069477619	-0.8603946846316622	0.2735962177199824
0.9784920907261984	0.9898286239240965	-0.01569724646861141	-0.023147894976673994	-0.05732197952655601	-0.8570065787624924	0.2786010611580749
0.9788830321293515	0.9898060013458826	-0.01603161338181227	-0.023038006331345316	-0.058409895779878096	-0.8535602459478059	0.28356096952853665
0.9792763071683416	0.9897828169565682	-0.016366609557030905	-0.022925520130571853	-0.05949229292492205	-0.8500566510687919	0.2884749022965967
0.9796719477465018	0.9897590659906075	-0.016702223381675804	-0.02281042244365404	-0.06056901492309339	-0.84649679390107	0.2933418326837995
0.9800699856005448	0.9897347436906349	-0.017038442765152102	-0.022692699655048908	-0.061639908311432054	-0.8428817024166092	0.2981607576111113
0.9804704520978476	0.9897098453223977	-0.01737525498126549	-0.022572338538011882	-0.06270482184025745	-0.8392124337367649	0.30293069646488724
0.9808733783811308	0.9896843661687617	-0.017712646805774813	-0.02244932622658634	-0.06376360705143451	-0.8354900718990831	0.30765069409604284
0.9812787951874181	0.989658301543832	-0.018050604380269723	-0.022323650284583173	-0.06481611798361285	-0.831715728542984	0.312319819885828
0.9816867330857274	0.9896316467805595	-0.01838911342723062	-0.022195298646271826	-0.06586221197322746	-0.8278905396739094	0.31693717167739927
0.9820972222206115	0.9896043972498301	-0.018728159052844428	-0.022064259708682768	-0.06690174916036731	-0.8240156669593851	0.32150187392850466
0.982510293234163	0.9895765483010153	-0.019067726522565043	-0.021930522046082358	-0.06793459496481058	-0.8200922878434664	0.32601308886943503
0.9829259758326186	0.9895480953591764	-0.019407800092827117	-0.021794074877389456	-0.06896061660122788	-0.8161216078775879	0.3304700014827669
0.9833443004337683	0.9895190338154349	-0.019748364378977697	-0.021654907539731295	-0.06997968731870927	-0.8121048438144853	0.3348718382493568
0.9837652969815341	0.9894893591082913	-0.020089403394713434	-0.021513009878756248	-0.07099168355010421	-0.8080432335817593	0.339217854902412
0.9841889955758945	0.9894590666814106	-0.020430901079701122	-0.02136837204601439	-0.07199648655834429	-0.8039380289380208	0.3435073437356423
0.9846154264400377	0.989428151985908	-0.02077284128177067	-0.0212209845099575	-0.0729939824128328	-0.7997904944094886	0.34773963358453375
0.9850446203622405	0.989396610447667	-0.021115208117519324	-0.02107083790038277	-0.07398406305121039	-0.7956019015911351	0.35191409435538135
0.9854766076606213	0.9893644375427445	-0.021457985152650155	-0.020917923367525786	-0.07496662391114314	-0.7913735378538399	0.3560301270399748
0.9859114195334218	0.9893316286976803	-0.021801156486110234	-0.02076223210741595	-0.07594156706490339	-0.7871066917874721	0.3600871769222194
0.9863490871901174	0.9892981793525352	-0.022144706062402486	-0.02060375566196277	-0.07690879921569352	-0.782802660304238	0.3640847250753912
0.9867896426624917	0.9892640848981633	-0.022488618313761186	-0.020442485621670718	-0.07786823348577324	-0.7784627393124771	0.36802229568027794
0.9872331178096065	0.9892293407511601	-0.022832877382877273	-0.02027841398077353	-0.07881978719412941	-0.7740882321657431	0.3718994467228639
0.9876795457579527	0.9891939422402526	-0.023177468245749993	-0.020111532600562542	-0.0797633849265525	-0.7696804341579169	0.3757157823846741
0.9881289597811059	0.9891578846911642	-0.02352237583677885	-0.019941833611351115	-0.08069895603298918	-0.7652406422845573	0.3794709425634699
0.988581393730088	0.9891211633912417	-0.02386758538294762	-0.019769309245878167	-0.0816264354873635	-0.7607701497638901	0.3831646061594003
0.989036882359762	0.9890837735602621	-0.024213082647610382	-0.019593951703315363	-0.08254576445091555	-0.7562702416142683	0.38679649300346863
0.9894954611124307	0.9890457103647822	-0.024558853757025337	-0.019415753218350023	-0.08345688969853741	-0.7517421956481095	0.39036636120502977
0.9899571662052552	0.9890069689080981	-0.024904885259350022	-0.019234706015651064	-0.08435976367075565	-0.7471872805196058	0.3938740069941578
0.9904220347002214	0.988967544221269	-0.025251164167922974	-0.01905080226976709	-0.08525434447176436	-0.7426067540032607	0.3973192643103562
0.9908901040537611	0.9889274312986476	-0.025597677618228395	-0.01886403427250712	-0.08614059487362893	-0.738001866450464	0.4007020005777775
0.9913614132386481	0.9888866249990343	-0.02594441369006259	-0.01867439397453376	-0.08701848430492615	-0.7333738488282965	0.40402212388630654
0.991836001846159	0.9888451201185019	-0.02629136072637185	-0.018481873327686835	-0.0878879869608324	-0.7287239207175602	0.4072795752529083
0.9923139103562865	0.9888029113643498	-0.026638507522442092	-0.018286464166184353	-0.08874908216310799	-0.7240532868586513	0.4104743295526871
0.9927951802377369	0.9887599933429724	-0.026985843384811192	-0.018088158153432725	-0.08960175437012859	-0.719363135447735	0.4136063950566476
0.9932798540120877	0.9887163605505405	-0.02733335816145531	-0.017886946742473663	-0.09044599310619807	-0.7146546368575727	0.41667581263661974
0.9937679750785703	0.9886720073853046	-0.02768104209993032	-0.017682821236376135	-0.09128179247297949	-0.7099289447456374	0.4196826534513481
0.9942595877474363	0.9886269281416574	-0.02802888585731402	-0.01747577276427457	-0.09210915104011859	-0.7051871951764582	0.4226270180489571
0.9947547374962504	0.988581116983395	-0.02837688066513605	-0.017265792162512915	-0.09292807209576004	-0.7004305036675625	0.42550903671820883
0.9952534708636603	0.9885345679497995	-0.0287250182345912	-0.017052870007302184	-0.09373856326974649	-0.6956599658129448	0.4283288675724569
0.9957558351957461	0.9884872749762871	-0.029073290562738448	-0.016836996713494486	-0.09454063594373259	-0.6908766593380432	0.43108669395802546
0.9962618787993227	0.9884392318775704	-0.029421690025038756	-0.016618162461635267	-0.09533430533860655	-0.6860816422898921	0.4337827242594393
0.9967716512408847	0.988390432316172	-0.02977020956260089	-0.01639635705949692	-0.09611959079991589	-0.6812759499460593	0.43641719230971804
0.9972852028465915	0.9883408698470502	-0.03011884232022786	-0.016171570150334234	-0.09689651483841233	-0.6764605993329256	0.4389903535961667
0.9978025850328813	0.9882905378835357	-0.030467581856702175	-0.015943791062821143	-0.09766510347853222	-0.6716365859137422	0.4415024859262026
0.9983238502844004	0.9882394296965374	-0.030816422110289753	-0.015713008813104116	-0.09842538604564618	-0.6668048836816903	0.44395388817345544
0.9988490518752938	0.988187538439405	-0.031165357194955178	-0.015479212222418175	-0.09917739459619536	-0.6619664476453871	0.44634487792015104
0.9993782440329181	0.98813485712993	-0.0315143814953847	-0.015242389840763983	-0.09992116401122562	-0.6571222122184348	0.44867579128737844
0.9999114821771805	0.9880813786240777	-0.03186348980660114	-0.015002529834656216	-0.10065673217020156	-0.6522730890141007	0.4509469829574842
1.0004488226070996	0.9880270956448032	-0.03221267710875703	-0.014759620122736603	-0.10138413935013121	-0.6474199697383246	0.4531588237804152
1.000990322298566	0.9879720008009786	-0.03256193842254925	-0.014513648465549025	-0.10210342782302798	-0.6425637280045803	0.4553116991098398
1.001536039306339	0.9879160865451345	-0.03291126905592032	-0.01426460228193093	-0.10281464226670603	-0.6377052157362011	0.45740600960548106
1.002086032649133	0.9878593451830628	-0.03326066451200076	-0.014012468698250851	-0.10351782946398363	-0.6328452643021173	0.45944216984775627
1.0026403621334916	0.9878017688903737	-0.03361012036205041	-0.01375723462786328	-0.10421303794684092	-0.6279846861677623	0.46142060685956043
1.003199088295778	0.98774334971747	-0.03395963219724272	-0.01349888679836082	-0.10490031781347635	-0.6231242754722128	0.4633417591899896
1.0037622730110396	0.9876840795244081	-0.03430919599456242	-0.013237411469573142	-0.10557972135314382	-0.6182648028686637	0.46520607822799454
1.004329978384137	0.9876239500958682	-0.03465880741140834	-0.012972794947440993	-0.10625130157664556	-0.613407025281369	0.4670140237157143
1.0049022676260246	0.9875629530484201	-0.03500846232071773	-0.012705023179749683	-0.1069151131847969	-0.6085516784302349	0.4687660660710484
1.0054792049514107	0.9875010798396002	-0.03535815672990647	-0.012434081803178785	-0.10757121231659118	-0.6036994779458366	0.47046268526202856
1.0060608552028938	0.9874383218070804	-0.03570788653914649	-0.012159956321046632	-0.10821965601365331	-0.5988511227259223	0.47210436902901043
1.0066472840737983	0.9873746701441843	-0.036057647666367605	-0.011882632001489089	-0.10886050238578648	-0.5940072932127569	0.47369161297970325
1.0072385579284602	0.9873101159186694	-0.03640743592876795	-0.011602093965026648	-0.1094938103229904	-0.5891686530607626	0.4752249195268462
1.0078347441322029	0.9872446500361135	-0.03675724722753438	-0.011318327031062645	-0.11011963976320682	-0.5843358466191706	0.47670479820358086
1.0084359105088545	0.9871782632987314	-0.037107077217565856	-0.011031315978859296	-0.11073805103261168	-0.5795095035474169	0.47813176375712635
1.0090421259963291	0.987110946332848	-0.03745692168158998	-0.010741045238913532	-0.11134910545202314	-0.5746902337067744	0.4795063372649959
1.009653460239132	0.9870426896330251	-0.03780677627966693	-0.010447499090255177	-0.11195286482577416	-0.5698786306932903	0.48082904460871106
1.0102699834691726	0.9869734835752808	-0.03815663647356556	-0.010150661722330371	-0.11254939125965144	-0.5650752729495573	0.48210041580289326
1.010891766764413	0.9869033183880207	-0.03850649766643176	-0.009850517115283812	-0.11313874734956954	-0.5602807219254512	0.4833209851329123
1.0115188821622574	0.9868321841386093	-0.03885635525449063	-0.009547048988846885	-0.11372099620859627	-0.5554955214700488	0.4844912908906037
1.0121514021930014	0.9867600707858868	-0.039206204356303134	-0.009240241032320557	-0.11429620096206675	-0.550720201637896	0.4856118740652539
1.0127894005344047	0.9866869681055622	-0.039556040167650824	-0.008930076592230855	-0.11486442528623778	-0.5459552739442303	0.48668327914437604
1.0134329511200104	0.9866128657918927	-0.03990585746105042	-0.0086165391100359	-0.11542573254166852	-0.541201238301294	0.48770605218264307
1.0140821291031794	0.9865377533471833	-0.040255651106396395	-0.008299611658617019	-0.11598018657516455	-0.5364585760395628	0.48868074206902823
1.014737010192796	0.9864616201578532	-0.040605415698500756	-0.007979277270418573	-0.11652785107206824	-0.5317277550987478	0.4896078990659618
1.015397670821552	0.9863844554752749	-0.0409551456424738	-0.007655518861176198	-0.11706878965650268	-0.5270092289821187	0.4904880747812836
1.0160641887127144	0.986306248349229	-0.04130483544261819	-0.007328318956991185	-0.11760306629162393	-0.5223034329967821	0.49132182254883255
1.0167366419735164	0.9862269877336516	-0.04165447921289467	-0.006997660143871373	-0.11813074448095724	-0.5176107909942332	0.49210969588627557
1.0174151094245207	0.9861466624486543	-0.042004070847088244	-0.006663524912620629	-0.11865188750278968	-0.5129317131919289	0.49285224870248917
1.0180996713829498	0.986065261087432	-0.04235360441058408	-0.006325895278130173	-0.11916655895055411	-0.5082665910809291	0.4935500358052068
1.018790408225855	0.9859827721865098	-0.042703073392334145	-0.005984753492863199	-0.1196748215842307	-0.503615807574477	0.49420361105914595
1.0194874017012905	0.9858991840701793	-0.04305247136831622	-0.005640081406409452	-0.12017673827853018	-0.4989797282848073	0.4948135284911875
1.0201907345040782	0.9858144849004209	-0.04340179177073362	-0.005291860679879232	-0.12067237163983634	-0.49435870477103505	0.49538034150957044
1.0209004899529828	0.9857286627158778	-0.04375102771890374	-0.004940072951798069	-0.1211617837347663	-0.4897530769232155	0.4959046023916749
1.0216167525316016	0.9856417053667524	-0.04410017227828399	-0.004584699576369066	-0.12164503642602498	-0.48516316968710954	0.4963868624657153
1.022339607582331	0.9855536005516057	-0.04444921829775635	-0.004225721781040375	-0.12212219110935416	-0.48058929537323947	0.4968276716049409
1.0230691411693797	0.9854643358343682	-0.0447981583360046	-0.003863120741041724	-0.12259330858760484	-0.4760317547650735	0.4972275779411472
1.0238054408693888	0.9853738985476285	-0.04514698502915864	-0.0034968771927423	-0.12305844953759748	-0.47149083247449813	0.4975871280636326
1.024548594935175	0.9852822758947211	-0.045495690677419744	-0.0031269718555272954	-0.12351767391911234	-0.4669668025106936	0.4979068663001767
1.0252986925976746	0.9851894549130875	-0.04584426738100922	-0.002753385288508712	-0.12397104113564637	-0.46245992665114705	0.4981873346978372
1.0260558245142135	0.9850954224186469	-0.046192707235118174	-0.0023760976738252714	-0.12441861025773737	-0.45797045209031745	0.4984290729539505
1.0268200820654632	0.9850001650927844	-0.04654100199090816	-0.00199508917360638	-0.12486043955533245	-0.45349861598536984	0.4986326179422291
1.027591557779929	0.9849036694299959	-0.04688914324192556	-0.0016103397256001459	-0.1252965867173764	-0.4490446432002362	0.49879850368855405
1.0283703456959432	0.9848059216923227	-0.04723712257155569	-0.0012218288696216062	-0.12572710900645181	-0.44460874459638106	0.4989272612180468
1.0291565407884706	0.9847069079809073	-0.04758493127945647	-0.0008295360406743585	-0.12615206288945477	-0.4401911207025088	0.49901941822605156
1.0299502389499375	0.9846066142389631	-0.047932560364892386	-0.00043344058614969524	-0.1265715040022885	-0.4357919620631049	0.4990754989551686
1.0307515376409557	0.9845050261697739	-0.04828000079974517	-0.00003352144874683646	-0.12698548745944443	-0.4314114459360271	0.49909602408780734
1.0315605352544055	0.9844021293170547	-0.048627243235197556	0.00037024250836642145	-0.1273940674775085	-0.4270497401665401	0.49908151052911803
1.032377332598882	0.9842979088761028	-0.04897427862119951	0.0007778732338343858	-0.1277972980793595	-0.4227069955770074	0.4990324711978593
1.0332020318469786	0.9841923498264498	-0.049321097726940016	0.0011893929547001675	-0.12819523249183545	-0.41838335220588563	0.49894941477339516
1.0340347350474526	0.9840854371232365	-0.049667690508477476	0.0016048234254025066	-0.12858792241423206	-0.414078947304311	0.4988328457922403
1.0348755460401893	0.9839771554532515	-0.05001404690934616	0.002024186874799226	-0.12897541893407288	-0.40979390545657385	0.49868326442222405
1.0357245703717002	0.9838674892451876	-0.05036015680115395	0.002447505954875643	-0.1293577724306726	-0.40552833950524536	0.49850116627158164
1.0365819145270743	0.983756422768886	-0.05070600965242983	0.0028748033485348477	-0.12973503218999993	-0.40128235478754326	0.49828704241909666
1.0374476866626992	0.9836439400411405	-0.05105159481320431	0.0033061021256023154	-0.13010724670644053	-0.3970560457600758	0.49804137916559094
1.038321996207472	0.9835300248775721	-0.05139690133671777	0.003741425534396744	-0.1304744634723137	-0.3928494983302854	0.4977646580232902
1.0392049543513853	0.983414660829372	-0.05174191815638414	0.00418079723514438	-0.1308367291529406	-0.3886627878325122	0.49745735547273096
1.0400966734353703	0.9832978312632216	-0.052086633828301816	0.004624240986068504	-0.13119408930031087	-0.3844959822931405	0.4971199430723665
1.0409972677555381	0.9831795192565546	-0.052431036827276824	0.005071781033091022	-0.13154658865042712	-0.38034913896888717	0.49675288709224186
1.0419068530259905	0.9830597076681354	-0.052775115318433985	0.005523441831738189	-0.1318942708710772	-0.3762223072433228	0.4963566486222449
1.042825546587163	0.9829383791112809	-0.05311885721990347	0.005979248139752287	-0.13223717861624912	-0.37211552798569414	0.4959316834282533
1.0437534676756384	0.9828155159185961	-0.053462250283268994	0.006439225139441929	-0.13257535359321176	-0.3680288327135191	0.4954784417535255
1.0446907364040956	0.9826911002777073	-0.053805281698275184	0.006903397920543435	-0.13290883616418067	-0.36396224840328645	0.4949973687687255
1.0456374753767599	0.9825651140179809	-0.05414793867123961	0.007371792269090777	-0.1332376659061719	-0.3599157907130885	0.4944889037324001
1.046593809042499	0.9824375386963137	-0.05449020815935666	0.007844434333695034	-0.13356188133320646	-0.3558894672713531	0.49395348022456764
1.0475598629886094	0.9823083556922694	-0.054832076600228916	0.008321350264195906	-0.1338815196341244	-0.35188328094502463	0.49339152651928875
1.0485357648162454	0.9821775460924166	-0.055173530208883936	0.008802566631974143	-0.1341966169503508	-0.3478972264197976	0.4928034650851877
1.0495216441864867	0.9820450906846632	-0.05551455496884124	0.009288110438850056	-0.1345072083550475	-0.3439312904081668	0.49218971250790333
1.0505176323306813	0.9819109700248606	-0.05585513644033433	0.009778008862155244	-0.13481332766969809	-0.33998545396552293	0.4915506797675919
1.0515238624403067	0.9817751643855942	-0.05619525987602641	0.010272289433179108	-0.13511500756519182	-0.3360596912099009	0.4908867719918292
1.052540469680954	0.9816376537552806	-0.05653491020297553	0.010770980029625277	-0.13541227953819365	-0.33215396960361526	0.49019838843081764
1.0535675911575195	0.9814984178439933	-0.05687407198860183	0.011274108843866388	-0.13570517387488232	-0.32826825040939517	0.48948592247402334
1.054605365983127	0.981357436075375	-0.05721272944145276	0.011781704401797264	-0.13599371964626958	-0.3244024887376195	0.4887497616036331
1.0556539350024834	0.9812146876256572	-0.057550866299927415	0.012293795412512822	-0.1362779446096377	-0.32055663486198227	0.48799028760166063
1.0567134414605037	0.9810701513341995	-0.05788846602708074	0.01281041107958291	-0.13655787536929337	-0.31673063204162577	0.4872078760824802
1.0577840304518775	0.9809238057798517	-0.05822551160892951	0.013331580816006675	-0.13683353720162494	-0.312924418856445	0.48640289690075417
1.0588658491044285	0.9807756292577728	-0.058561985592540125	0.013857334317855635	-0.1371049540855068	-0.30913792879632024	0.4855757140446552
1.0599590467625257	0.9806255997560821	-0.05889787012024911	0.014387701636847043	-0.137372148726577	-0.30537108989917083	0.4847266855196697
1.061063774996584	0.9804736949563025	-0.059233146907611375	0.014922713167599895	-0.13763514253490486	-0.3016238250208533	0.48385616336312237
1.0621801875122034	0.9803198922477901	-0.05956779719158938	0.015462399586106543	-0.13789395558075587	-0.2978960524268017	0.48296449374487327
1.0633084402120163	0.9801641687213678	-0.05990180172603343	0.0160067918620615	-0.13814860658899616	-0.2941876858439337	0.48205201695463284
1.0644486911703566	0.9800065011750911	-0.060235140750775	0.016555921228683143	-0.13839911291347376	-0.2904986347992777	0.4811190674617159
1.0656011007806498	0.9798468660962715	-0.060567794011135365	0.017109819235388336	-0.13864549054981345	-0.2868288043928672	0.4801659738366563
1.0667658313647579	0.9796852397181788	-0.0608997406221414	0.017668517541567383	-0.13888775403373563	-0.2831780967760347	0.47919305912071347
1.0679430485817356	0.9795215978271372	-0.06123095944460364	0.01823204857291839	-0.13912591671271018	-0.2795464069946667	0.4782006396934068
1.069132919928974	0.9793559159730051	-0.06156142862855783	0.018800444781623585	-0.139359990407276	-0.2759336279911251	0.4771890265641009
1.0703356147250283	0.9791881694751426	-0.06189112559314607	0.019373738620788065	-0.1395899854030979	-0.27233965076239414	0.4761585254579204
1.0715513053871712	0.9790183332475382	-0.06222002735500517	0.01995196313403849	-0.13981591068090965	-0.2687643607293457	0.47510943578003256
1.07278016678948	0.9788463818911934	-0.06254811032048249	0.020535151626952238	-0.14003777376478296	-0.2652076399660892	0.47404205120940623
1.0740223763340129	0.978672289687576	-0.06287535027856708	0.021123337679505406	-0.14025558071529529	-0.261669367219961	0.472956659694118
1.075278113509325	0.9784960306642015	-0.06320172226027704	0.021716554915909545	-0.14046933603540138	-0.25814941936458047	0.4718535438984057
1.076547560904687	0.978317578456201	-0.06352720077832508	0.022314837462413143	-0.14067904282723567	-0.25464766874021116	0.4707329803747831
1.077830903631957	0.9781369063911676	-0.06385175964582437	0.022918219650290526	-0.1408847026680309	-0.25116398504031046	0.4695952401276289
1.0791283290498987	0.9779539875322916	-0.06417537188237402	0.02352673586412685	-0.14108631555046802	-0.24769823623088116	0.46844058892327567
1.0804400274796138	0.9777687945820238	-0.06449800986820213	0.024140420854927125	-0.14128387997844713	-0.2442502868048972	0.46726928671928064
1.081766192162458	0.9775812998922975	-0.06481964530134776	0.024759309694901952	-0.1414773929343363	-0.240819998151854	0.4660815877615645
1.0831070183692035	0.9773914755953045	-0.06514024895457177	0.02538343733766014	-0.14166684973042382	-0.23740723104601805	0.46487774144770394
1.084462704822086	0.9771992934074448	-0.06545979099200079	0.026012839256994005	-0.14185224419647777	-0.2340118421595051	0.4636579911185156
1.085833453530243	0.9770047246573008	-0.0657782408911212	0.026647551341341568	-0.14203356862294209	-0.23063368478935606	0.4624225742659296
1.0872194682634544	0.9768077405077491	-0.06609556705906919	0.027287609161077114	-0.14221081353861678	-0.2272726128045009	0.4611717239754445
1.0886209565553013	0.976608311677435	-0.06641173727027845	0.027933048870211623	-0.14238396795727243	-0.2239284758708645	0.4599056671882711
1.0900381284638714	0.9764064086226603	-0.06672671834884492	0.02858390660559415	-0.14255301919292693	-0.220601122683761	0.4586246258850366
1.0914711970071798	0.9762020014818373	-0.06704047623989824	0.02924021866116119	-0.1427179528967828	-0.2172904000664967	0.45732881676009
1.0929203782885233	0.9759950600641102	-0.06735297600617948	0.029902021517162567	-0.14287875304981187	-0.2139961528576274	0.4560184511746413
1.0943858919074523	0.9757855537973211	-0.06766418188259975	0.030569351997961406	-0.14303540198276235	-0.21071822318173436	0.4546937348518393
1.095867960038871	0.9755734518666433	-0.0679740570467296	0.03124224682239943	-0.14318788025253149	-0.2074564527049899	0.45335486877615866
1.0973668081971977	0.9753587231128701	-0.06828256375169324	0.031920742922878796	-0.1433361667044817	-0.20421068106391244	0.45200204856875154
1.0988826651126549	0.9751413360577538	-0.06858966326593846	0.032604877357859295	-0.14348023843436963	-0.2009807463234859	0.4506354646654757
1.1004157628763462	0.9749212588912197	-0.0688953158688479	0.03329468734576066	-0.14362007077772	-0.19776648483981926	0.44925530225207844
1.1019663367119705	0.9746984595125125	-0.06919948077117671	0.033990210130089994	-0.14375563726443866	-0.19456773190612034	0.4478617415352698
1.10353462569058	0.9744729054362246	-0.06950211622060969	0.034691483267146876	-0.143886909656206	-0.19138432044442355	0.4464549571656765
1.1051208713192695	0.9742445640043547	-0.0698031791937794	0.03539854396113226	-0.14401385780221798	-0.1882160840399226	0.4450351195687847
1.1067253189163817	0.9740134021982136	-0.07010262563102308	0.036111429647021936	-0.14413644973408993	-0.1850628542607995	0.4436023937722842
1.1083482173075092	0.9737793866919529	-0.07040041033978178	0.036830177818839835	-0.14425465161181106	-0.1819244614552196	0.4421569397428384
1.1099898195395543	0.9735424837597921	-0.07069648708604738	0.03755482630877868	-0.14436842774551673	-0.17880073355860618	0.4406989118149856
1.1116503815001721	0.9733026594858634	-0.07099080830472022	0.03828541263959062	-0.14447774046854245	-0.17569149891163408	0.43922845998233356
1.1133301624535659	0.9730598796983705	-0.07128332516673727	0.03902197422758701	-0.14458255015585592	-0.17259658531571523	0.43774572947607787
1.1150294260018458	0.9728141098422937	-0.07157398770850265	0.03976454876618568	-0.14468281525588483	-0.16951581841387586	0.4362508599761903
1.1167484395583402	0.972565315067466	-0.07186274469611469	0.04051317395344343	-0.14477849222295722	-0.1664490228639928	0.434743986140788
1.1184874736838015	0.9723134603373683	-0.07214954347719521	0.04126788716440897	-0.14486953545388254	-0.16339602364831687	0.43322523824404924
1.1202468031524293	0.9720585102880648	-0.07243433012244349	0.042028725875833034	-0.14495589731990285	-0.1603566442990727	0.43169474129671837
1.1220267067680747	0.9718004292684014	-0.07271704935128441	0.04279572754301859	-0.14503752812271015	-0.15733070740269314	0.4301526152669093
1.123827466207102	0.9715391815221379	-0.07299764431092115	0.0435689290606342	-0.14511437601444008	-0.1543180366791318	0.42859897613338976
1.1256493691548535	0.9712747307478138	-0.07327605702614937	0.04434836806735504	-0.14518638710274615	-0.1513184518565154	0.42703393323039496
1.1274927056739459	0.9710070406409895	-0.07355222778902745	0.0451340813409052	-0.14525350526127223	-0.14833177491188917	0.4254575924366617
1.1293577707268425	0.9707360745443161	-0.07382609550851094	0.04592610583540102	-0.14531567220388422	-0.14535782600026825	0.42387005405168565
1.1312448630979597	0.9704617956206836	-0.07409759750245085	0.04672447817381999	-0.14537282740880586	-0.14239642537159283	0.422271413771883
1.133154286013301	0.9701841667805857	-0.0743666695457257	0.0475292348642266	-0.1454249081065062	-0.13944739251489532	0.42066176221081
1.135086347386802	0.9699031506642917	-0.0746332458566278	0.04834041235297834	-0.1454718492480848	-0.13651054595023512	0.41904118474453045
1.1370413583896015	0.9696187098687393	-0.07489725885512574	0.04915804637480726	-0.1455135834362681	-0.1335857055364006	0.417409762756852
1.1390196360557163	0.9693308065880296	-0.07515863947384341	0.04998217299446397	-0.14555004095024557	-0.13067268867179702	0.415767571502675
1.1410215006626354	0.9690394030148017	-0.07541731675606188	0.05081282745821378	-0.1455811496515489	-0.12777131436726194	0.41411468233986815
1.1430472781056251	0.9687444610158181	-0.07567321812320384	0.05165004513018026	-0.14560683499170213	-0.12488139988082475	0.4124511607990781
1.1450972985145904	0.9684459423551832	-0.07592626914286928	0.05249386086081102	-0.14562701994764093	-0.12200276290373792	0.41077706777461953
1.147171896207165	0.9681438087240268	-0.07617639348023095	0.053344308915011907	-0.1456416249884571	-0.11913522172032538	0.4090924595928561
1.149271410564421	0.9678380216366742	-0.07642351295764173	0.05420142327587825	-0.1456505680455872	-0.11627859411202163	0.40739738733318753
1.151396186452421	0.9675285423938339	-0.0766675475478848	0.05506523775445048	-0.1456537644684987	-0.11343269697190152	0.40569189653386256
1.1535465730009486	0.9672153322860564	-0.07690841517880466	0.05593578543054309	-0.14565112697801144	-0.11059734811269761	0.40397602821381196
1.155722924513016	0.9668983524878502	-0.07714603178857661	0.056813098962314304	-0.14564256562851177	-0.1077723651719439	0.40224981817155614
1.1579256008195427	0.9665775640336473	-0.07738031130748205	0.05769721066329501	-0.1456279877599181	-0.10495756532695824	0.4005132967428483
1.1601549669228137	0.9662529278984533	-0.07761116556129463	0.05858815229107515	-0.14560729795176022	-0.10215276593244817	0.3987664891208986
1.1624113925912083	0.965924405086681	-0.0778385041760804	0.05948595481930654	-0.14558039798383035	-0.09935778516855179	0.3970094157007736
1.1646952522171976	0.9655919566837295	-0.0780622345154113	0.06039064831698962	-0.1455471867991659	-0.09657244231841906	0.395242092205365
1.16700692735534	0.9652555435187096	-0.07828226187147062	0.06130226288272149	-0.14550756041985302	-0.09379655483328589	0.3934645277492968
1.1693468040311692	0.9649151265896616	-0.07849848913815427	0.062220827502553824	-0.1454614119334697	-0.09102994180889337	0.3916767269562833
1.1717152739354504	0.9645706669243983	-0.07871081687214498	0.06314637045023595	-0.14540863142988117	-0.0882724226691702	0.3898786890537893
1.1741127338525519	0.9642221256996559	-0.07891914318336975	0.06407891898812257	-0.14534910596582873	-0.08552381798495898	0.388070408326627
1.1765395876037301	0.9638694639960144	-0.07912336384331344	0.0650185000443989	-0.14528271946639879	-0.08278394741011522	0.386251872671589
1.1789962443038766	0.9635126430903412	-0.07932337206655866	0.06596513945053113	-0.14520935271205576	-0.0800526318811937	0.38442306494083994
1.1814831187388868	0.9631516244412248	-0.07951905848523141	0.06691886200766951	-0.1451288832809238	-0.07732969332720585	0.3825839626670122
1.1840006324479364	0.9627863695738177	-0.07971031117011379	0.06787969181587317	-0.14504118546010947	-0.07461495365999622	0.3807345372793466
1.1865492125865351	0.9624168402884997	-0.07989701547486909	0.06884765174897538	-0.14494613022671102	-0.07190823620517091	0.37887475496162093
1.189129292509705	0.9620429986213929	-0.08007905401812948	0.06982276358901221	-0.14484358517538612	-0.06920936523155652	0.37700457622998956
1.191741312855422	0.9616648067344766	-0.08025630668971734	0.07080504834016993	-0.14473341441583548	-0.06651816502159523	0.37512395516482183
1.1943857193505982	0.9612822272821746	-0.08042865043055665	0.07179452530548198	-0.1446154786049429	-0.063834462338527	0.3732328410057621
1.1970629654699012	0.9608952230770123	-0.08059595934508632	0.07279121298864186	-0.1444896347770374	-0.061158083872764515	0.371331176243479
1.1997735117477832	0.9605037572422406	-0.08075810457559202	0.07379512872730876	-0.14435573630538567	-0.05848885719696252	0.36941889713722725
1.2025178240113235	0.9601077935215848	-0.08091495412783063	0.07480628793563796	-0.1442136329311629	-0.05582661269192886	0.36749593496156774
1.2052963770076794	0.9597072958122838	-0.08106637301213737	0.0758247053373127	-0.14406317051938636	-0.05317118019898434	0.3655622134565566
1.2081096509393001	0.9593022287240788	-0.08121222296889534	0.07685039357554528	-0.1439041911728146	-0.05052239260814388	0.36361765126235035
1.2109581345861156	0.9588925571903366	-0.08135236256503214	0.07788336424349011	-0.14373653299984904	-0.04788008308406391	0.3616621597442905
1.2138423234507334	0.958478246798998	-0.08148664701635217	0.07892362708561182	-0.14356003014923957	-0.0452440870638361	0.35969564428328327
1.2167627206871892	0.95805926372487	-0.08161492815847426	0.07997119021419825	-0.14337451269123117	-0.04261424161060027	0.35771800363078027
1.2197198377879244	0.9576355746999384	-0.08173705439405397	0.08102606022642658	-0.14317980650238563	-0.03999038505251952	0.3557291294469546
1.2227141928747571	0.9572071473296037	-0.08185287054036182	0.08208824146305413	-0.1429757333074749	-0.037372358751221704	0.3537289074478339
1.2257463134997384	0.9567739497655705	-0.08196221786119832	0.083157736871147	-0.1427621104226541	-0.03476000487866684	0.3517172155188323
1.2288167347406418	0.9563359510556997	-0.08206493390438853	0.08423454718478281	-0.1425387508082836	-0.03215316837042127	0.3496939249894091
1.2319259990296474	0.955893121247549	-0.082160852421178	0.08531867072840363	-0.14230546301661048	-0.02955169729287719	0.3476589007205422
1.2350746591750403	0.9554454310408558	-0.08224980337521338	0.08641010432289144	-0.142062050891941	-0.026955440584435063	0.34561199911417995
1.2382632759805734	0.9549928522135659	-0.0823316127738097	0.08750884229533513	-0.14180831366637564	-0.024364250370562432	0.3435530696736679
1.2414924191178125	0.9545353575870522	-0.08240610260817716	0.08861487662557596	-0.14154404581893218	-0.021777981519104726	0.3414819544167002
1.2447626664410414	0.9540729212159155	-0.08247309075129537	0.08972819654993801	-0.14126903705639818	-0.019196492476737468	0.33939848829460423
1.2480746069936384	0.9536055180595282	-0.08253239092891906	0.09084878941512788	-0.14098307198148574	-0.0166196432066357	0.33730249726042727
1.251428838808579	0.9531331243946665	-0.08258381257226996	0.09197663974554461	-0.14068593018849787	-0.01404729729096422	0.33519379966927026
1.2548259688411327	0.9526557179286982	-0.08262716073059065	0.09311172904448928	-0.14037738619371765	-0.011479322283675346	0.33307220629004813
1.2582666145987034	0.9521732776786195	-0.08266223600129838	0.09425403615390206	-0.14005720920801587	-0.008915588804446237	0.3309375192607534
1.2617514041438025	0.9516857840844172	-0.08268883442629298	0.09540353705409721	-0.13972516304573712	-0.006355970924001581	0.32878953207735956
1.2652809750699063	0.9511932192697619	-0.08270674738604267	0.09656020432341075	-0.13938100613625443	-0.003800347286596634	0.3266280302034509
1.268855977529827	0.9506955667413963	-0.08271576151624309	0.09772400792134811	-0.13902449114203164	-0.001248599297314221	0.3244527891916763
1.272477070773406	0.9501928119994113	-0.08271565858850395	0.09889491383558799	-0.13865536520684765	0.0012993859704846173	0.32226357678163164
1.276144945343725	0.9496849395966086	-0.08270621534745404	0.10007289098157324	-0.13827336755120537	0.0038437307491398353	0.3200601395455763
1.2798621897920293	0.9491716759360761	-0.0826871912339669	0.10125850406669462	-0.1378780285793016	0.006385832714552836	0.3178410923681516
1.2836294918243474	0.9486530154980475	-0.08265833823670647	0.10245169332742782	-0.13746906558256794	0.008925731015645855	0.315606199909713
1.2874475645845767	0.9481289532194248	-0.0826194030163583	0.1036523991101219	-0.13704618826615741	0.011463470222390713	0.3133552085134038
1.2913171278896223	0.9475994872453797	-0.08257012689205362	0.10486055561792024	-0.13660910064579035	0.013999086945823046	0.31108785736689815
1.2952389141919194	0.947064618271872	-0.08251024570775994	0.10607609254086899	-0.13615750032048649	0.016532613378818187	0.3088038748924662
1.2992136658231863	0.9465243500926228	-0.08243948977747233	0.10729893392592682	-0.13569107870224578	0.019064074984752575	0.30650298029272377
1.3032421373312468	0.9459786894556557	-0.08235758376582689	0.10852899862738703	-0.13520952067074224	0.021593491505698174	0.30418488211224404
1.3073250923862272	0.9454276466640742	-0.08226424666800299	0.10976619907865778	-0.13471250486761344	0.02412087449959457	0.30184927994078414
1.3114633084730494	0.9448712351287859	-0.08215919163309916	0.11101044243219661	-0.13419970306160692	0.02664622975051402	0.2994958616351315
1.3156575765188312	0.9443094716189776	-0.0820421258684725	0.11226163012082123	-0.133670780100204	0.029169556399075175	0.29712430348632934
1.3199086933073705	0.9437423774786874	-0.08191275078300465	0.11351965529007049	-0.13312539480351787	0.03169084183887994	0.29473427441791317
1.3242174751913967	0.9431699770016783	-0.08177076152144634	0.11478440655751648	-0.13256319815996506	0.034210069349810884	0.2923254281632853
1.3285847483769535	0.9425922989514992	-0.08161584715723437	0.1160557647739844	-0.13198383448041578	0.0367272116249805	0.28989740868671277
1.3330113518853384	0.9420093763902038	-0.0814476905403444	0.11733360356075984	-0.13138694096144624	0.039242231924707896	0.28744984842841403
1.3374981389606424	0.9414212467280423	-0.08126596817139559	0.11861778935165566	-0.13077214742989368	0.04175508420706703	0.28498236745378086
1.3420459739551422	0.9408279523747372	-0.08107035026124264	0.11990818012712948	-0.1301390767092236	0.04426571070023353	0.2824945750911502
1.3466557386414435	0.9402295401662372	-0.08086050040351919	0.1212046268244553	-0.12948734368982084	0.04677404470277954	0.279986066396292
1.3513283261326363	0.9396260624207817	-0.08063607577031581	0.12250697120434403	-0.12881655611587797	0.04928000647442322	0.2774564254126281
1.3560646433712522	0.9390175768815058	-0.08039672696355167	0.1238150461544114	-0.12812631420074658	0.051783503894149735	0.27490522372283954
1.3608656127254248	0.9384041467914475	-0.08014209788586361	0.1251286757008858	-0.12741621035039222	0.0542844325241705	0.2723320195173303
1.365732170168277	0.937785841417362	-0.07987182579063902	0.1264476740625064	-0.12668582939065146	0.056782673843835556	0.2697363585037163
1.3706652673970192	0.9371627360788234	-0.0795855411354904	0.12777184577318823	-0.12593474822279715	0.05927809552723938	0.26711777269986375
1.3756658674166802	0.9365349130144013	-0.07928286781801468	0.12910098403071732	-0.12516253647704587	0.06177054837417659	0.2644757827026925
1.380734948442737	0.935902461202333	-0.07896342295399392	0.13043487128102507	-0.12436875592174303	0.06425986747165323	0.2618098955267879
1.385873498914023	0.9352654773075411	-0.07862681720229164	0.13177327742416878	-0.12355296125321236	0.06674586889296721	0.25911960714458915
1.391082524460331	0.9346240651468942	-0.0782726543489229	0.13311596115323052	-0.122714699024896	0.06922835224530478	0.2564043987409215
1.3963630377684253	0.9339783372831796	-0.07790053202682444	0.13446266682854532	-0.12185350930544128	0.07170709492550471	0.2536637419225009
1.4017160660387302	0.9333284144487339	-0.07751004129543536	0.13581312591855194	-0.1209689245551365	0.07418185485478285	0.25089709472403826
1.4071426373950389	0.9326744275445825	-0.07710076773756018	0.1371670530823957	-0.1200604719651809	0.07665236336001342	0.24810390852915767
1.412643793646233	0.9320165164349722	-0.07667229068826917	0.1385241489315171	-0.11912767149036324	0.07911833031896383	0.24528362134689996
1.4182205753017116	0.9313548320998065	-0.07622418455475902	0.13988409583704312	-0.11817003852596983	0.08157943658982056	0.24243566539813055
1.4238740259605844	0.9306895364388965	-0.07575601874669058	0.14124655862199642	-0.11718708340476329	0.0840353353817555	0.23955946469944547
1.4296051810067643	0.9300208039309406	-0.07526735891688495	0.1426111814541083	-0.11617831363297763	0.08648564675142706	0.23665444065727884
1.4354150719928778	0.9293488214222462	-0.07475776699149572	0.14397758859367818	-0.11514323347714064	0.08892995907430261	0.23372000964911632
1.441304708952494	0.9286737904631017	-0.07422680317150457	0.14534537996448318	-0.11408134751532305	0.09136782123663986	0.2307555917693564
1.4472750834467876	0.927995927188941	-0.07367402626746189	0.14671413175733677	-0.1129921606287676	0.09379874387976377	0.22776060904090462
1.4533271515786754	0.9273154644586259	-0.07309899593659731	0.14808339247697236	-0.11187518169139779	0.09622219252469667	0.224734493699071
1.459461827213257	0.9266326527421032	-0.07250127417946331	0.14945268156270158	-0.11072992557849048	0.09863758532527855	0.22167669127946793
1.4656799709748436	0.9259477614113248	-0.07188042737978298	0.15082148721984662	-0.1095559160814113	0.1010442894312663	0.21858666579721797
1.4719823693502985	0.9252610810081929	-0.0712360295438479	0.15218926233794713	-0.10835269087852802	0.10344161402192388	0.21546390978955274
1.4783697168842322	0.924572925005248	-0.07056766552823758	0.1535554214798261	-0.10711980618601612	0.10582880528157135	0.21230795273345907
1.4848426053663542	0.9238836306591414	-0.06987493377724191	0.1549193397039828	-0.10585684027425706	0.10820504459318911	0.2091183659720935
1.4914014910762472	0.9231935620327842	-0.06915745164803173	0.15628034711918126	-0.1045634014795851	0.1105694392954626	0.20589477843447984
1.4980466684658584	0.9225031120440638	-0.0684148604752651	0.15763772543197396	-0.10323913534085703	0.11292101697541454	0.2026368890794947
1.5047782452767005	0.9218127040886737	-0.06764683083439108	0.15899070536694626	-0.10188373177063832	0.11525872128468066	0.19934447859566812
1.5115961097028172	0.9211227941751068	-0.06685306907196341	0.1603384631069019	-0.10049693414951205	0.11758140605619401	0.19601742497143873
1.5184998884844056	0.9204338735846725	-0.06603332535105613	0.16168011574522728	-0.0990785506753085	0.11988782773283349	0.19265572344493823
1.5254889251500525	0.9197464690880919	-0.0651873997680825	0.16301472152109822	-0.09762846198771352	0.1221766460140377	0.18925949661855293
1.53256222437397	0.9190611460931435	-0.06431515291916577	0.1643412743436684	-0.09614663613680186	0.1244464146461281	0.18582902108804794
1.5397184358790557	0.9183785073997351	-0.06341651212470473	0.16565870683328585	-0.09463313574571353	0.12669558677620163	0.18236473487801347
1.5469558121479274	0.9176991940723982	-0.06249148113075094	0.16696588919034686	-0.09308813088516067	0.12892251305076763	0.17886725769910436
1.5542721891064828	0.917023883632689	-0.061540147218206054	0.16826163316603002	-0.09151190735454146	0.1311254483268678	0.17533740018679894
1.5616649700916034	0.9163532875754296	-0.06056268795145527	0.16954469720154927	-0.08990487432046619	0.13330256021480907	0.17177617174054366
1.5691311198670588	0.9156881476422604	-0.059559376566263984	0.17081379379293832	-0.08826756974811413	0.13545194123461576	0.1681847837258732
1.5766671776419683	0.9150292301919855	-0.058530584580793965	0.17206760029621318	-0.08660066147233744	0.1375716266138669	0.16456464377688787
1.5842692891520789	0.9143773188949402	-0.05747678131299747	0.17330477268331762	-0.08490494362038253	0.13965961686075043	0.1609173412267561
1.5919332498081953	0.9137332066672424	-0.05639853114559957	0.17452396047347932	-0.08318132993106904	0.14171390210365464	0.15724462752696983
1.5996545595235854	0.9130976869641286	-0.05529648829282328	0.17572382260831648	-0.08143084368911041	0.14373248782873924	0.15354839134309742
1.6074285065637526	0.9124715432359941	-0.054171386391460755	0.176903046521706	-0.07965460016116747	0.14571342582031704	0.14983062000804376
1.6152502488959077	0.9118555394123016	-0.053024027203740096	0.17806036499408717	-0.07785378848970662	0.1476548412243411	0.14609336239989326
1.6231149007203993	0.9112504108545303	-0.0518552673761395	0.17919457189865898	-0.07602965133694209	0.1495549576684925	0.14233868948209194
1.631017625066897	0.9106568558306897	-0.05066600312044485	0.1803045367829035	-0.07418346206990296	0.15141212039584678	0.1385686520184452
1.6389537127964573	0.9100755290601356	-0.04945715583319186	0.18138921544045916	-0.07231650412888668	0.15322481270498223	0.13478524477188078
1.6469186522921437	0.9095070368915158	-0.048229658252578904	0.1824476573689721	-0.07043005179443183	0.15499166726419328	0.13099037505450845
1.6549081936828045	0.9089519337580313	-0.04698444075082884	0.1834790108370491	-0.06852535161111713	0.15671147355211923	0.12718583373628572
1.6629183837225416	0.9084107214492741	-0.04572242169137545	0.1844825227558719	-0.0666036103454773	0.15838317678276195	0.12337328003533665
1.6709455962711341	0.9078838492040785	-0.044444498273565815	0.18545753712451452	-0.06466598380806667	0.1600058746340644	0.11955422816650052
1.6789865489874136	0.9073717151550984	-0.04315153948165479	0.18640349109022133	-0.06271356891516176	0.16157881018373216	0.11573004031078282
1.687038303621384	0.9068746690928242	-0.041844381757501596	0.18731990871236126	-0.060747399803094994	0.16310136120289193	0.11190192714474106
1.695098253835427	0.9063930160842504	-0.04052382694921996	0.18820639330788158	-0.05876844720618394	0.16457302726224207	0.10807095406722883
1.7031641130010982	0.9059270200545066	-0.03919064060438677	0.18906262002353572	-0.05677761813951786	0.16599341736628648	0.10423804722755892
1.7112338910004994	0.9054769079184375	-0.0378455524392308	0.18988832754595797	-0.05477575861151904	0.16736223628479274	0.10040400459756967
1.7193058700854937	0.9050428735643155	-0.03648925738239959	0.19068331022544788	-0.052763656939675684	0.16867927167904087	0.09656950733542549
1.727378582289287	0.904625081536179	-0.035122416757052154	0.19144741087809572	-0.050742047033169556	0.16994438243747215	0.0927351302852357
1.7354507783817428	0.9042236709121064	-0.03374566127802299	0.19218051334087646	-0.04871161413356431	0.17115748666792815	0.08890135639232516
1.7435214111237074	0.9038387581850732	-0.03235959198911201	0.1928825369468146	-0.046672997295934986	0.17231855291647352	0.08506858424878784
1.7515896018188855	0.9034704407239632	-0.030964784373450203	0.19355343002116684	-0.0446267963601461	0.17342758979792627	0.08123714351404661
1.7596546256397037	0.9031187990570768	-0.02956178955295122	0.19419316559474106	-0.042573574459407904	0.17448463931370323	0.07740730137810549
1.76771588921323	0.9027838993143112	-0.02815113706161068	0.19480173688122937	-0.04051386270223664	0.17548976978665393	0.07357927267372578
1.7757729154271888	0.9024657951358032	-0.026733336588908238	0.19537915377021028	-0.03844816321839377	0.17644307047446692	0.06975322654371109
1.7838253235024903	0.9021645295811482	-0.02530888074331011	0.19592543935455792	-0.03637695358586218	0.17734464623343457	0.06592929534844745
1.791872821201419	0.9018801363878921	-0.023878245841518115	0.19644062766665338	-0.03430068829087531	0.1781946141664167	0.062107577809551784
1.7999151847407122	0.9016126415393758	-0.0224418950069298	0.19692476087451802	-0.0322198034708228	0.17899309936412178	0.0582881479961445
1.8079522537138262	0.9013620641374765	-0.02100027872545096	0.1973778877536967	-0.03013471789751721	0.179740232733751	0.054471057190956004
1.815983918090964	0.9011284174399155	-0.019553836901510753	0.1978000618717782	-0.028045836086979817	0.18043614833355484	0.050656339528498406
1.8240101146285599	0.9009117094949379	-0.018102999306130893	0.19819134050881831	-0.02595354903996592	0.18108098190001162	0.04684401317573858
1.8320308153147633	0.9007119439241741	-0.016648187520328362	0.19855178331458948	-0.02385823710885756	0.18167486891958295	0.04303408530749393
1.8400460314994884	0.9005291202212521	-0.015189814091137609	0.19888145184253242	-0.021760268819067702	0.18221794412347855	0.03922654964423675
1.8480557935132316	0.9003632345858459	-0.013728286178124285	0.19918040811838408	-0.019660006134041	0.18271033937021972	0.035421395645693146
1.8560601497239757	0.9002142801605406	-0.012264005721263968	0.19944871428588598	-0.01755780468486349	0.1831521832815118	0.03161860848407009
1.8640591783979166	0.9000822470581391	-0.010797367273089132	0.1996864326269917	-0.015454010643357597	0.1835436014731069	0.027818162945078155
1.872052965946143	0.8999671229874624	-0.009328761999226715	0.1998936245012476	-0.013348966440828391	0.183884714985017	0.02402003330958209
1.8800416064046732	0.8998688933654897	-0.00785857782687833	0.2000703502073999	-0.01124301093950324	0.1841756402103745	0.02022419315874375
1.8880252086304519	0.8997875413518349	-0.0063871981755035485	0.20021666898030757	-0.00913647757214222	0.18441648902700353	0.016430611521825123
1.8960038795605922	0.8997230481417748	-0.004915005102359584	0.2003326385183691	-0.0070296988007507374	0.18460736813681616	0.012639260406322676
1.9039777426148567	0.8996753928738953	-0.0034423759793114957	0.20041831519963027	-0.004923001310046761	0.18474837952003462	0.008850105636882023
1.9119469188935074	0.8996445528742762	-0.001969687033874983	0.2004737536879512	-0.002816711024500025	0.1848396198670661	0.005063115379869122
1.9199115263734534	0.8996305036493502	-0.0004973135787392719	0.2004990069863859	-0.0007111533815613693	0.18488118072852555	0.0012782601218626283
1.9226014080745881	0.8996295471885841	-7.826497696455936e-14	0.20050072617075823	-6.985232704759259e-14	0.18488401007309155	-2.7654332816762217e-13
