# Supplementary material for: Multi-orbit lunar GNSS constellation design with distant retrograde orbit and Halo orbit combination
Source: Sci Rep. 2023 Jun 22;13:10158. doi: 10.1038/s41598-023-37348-x (PMC10287729; doi:10.1038/s41598-023-37348-x)
Supplement: Supplementary file 1 — Supplementary Information. [file 41598_2023_37348_MOESM1_ESM.zip › supplement materials of the manuscript/Figure 5/L1 North Family Halo orbit/8.800.csv]

Time (TU)	X (LU)	Y (LU)	Z (LU)	VX (LU/TU)	VY (LU/TU)	VZ (LU/TU)
0	0.8932874256008876	0	0.1980345108323649	-2.8045785366944e-14	0.1982898989383662	1.0076432096249845e-13
0.003804512508593324	0.8932894171633924	0.0007543888191763053	0.1980310849124045	0.0010469442080890106	0.19828392051366367	-0.001800976380718017
0.011656021584692665	0.8933061188590977	0.0023110533104427327	0.1980023536193352	0.003207389370702046	0.1982337823645998	-0.0055176788383144845
0.01951149605599959	0.8933398027773563	0.003867909895246344	0.19794440437623514	0.00536840356648016	0.19813265456946014	-0.009236145218649603
0.027371122416104017	0.8933904905446398	0.005424593833539796	0.1978571917188489	0.007529685069753763	0.1979804532264258	-0.01295638780936317
0.03523498540224963	0.893458201638066	0.006980718869584808	0.19774066967846338	0.00969090295801136	0.19777709119995412	-0.016678371301681073
0.04310317345599756	0.8935429535207182	0.008535898084651307	0.1975947915169752	0.0118517260737304	0.197522477601353	-0.020402063041167477
0.05097576669815389	0.8936447614972891	0.01008974146340932	0.19741950993934435	0.014011819664366347	0.19721651808665727	-0.02412742766908581
0.05885284448973316	0.8937636387298485	0.011641857338005747	0.19721477702667375	0.01617084740679006	0.19685911465075054	-0.02785443103874642
0.06673447577472309	0.8938995960352862	0.013191850436390016	0.19698054454146774	0.018328468709645822	0.19645016605461377	-0.031583035989527275
0.07462072067116902	0.8940526417875142	0.014739322161194248	0.19671676404910296	0.020484339111134432	0.19598956791493824	-0.03531320345096994
0.08251162663063147	0.8942227817168309	0.01628386980859172	0.19642338721320646	0.02263810919696531	0.195477213080102	-0.039044890984540184
0.09040723033145928	0.8944100188014664	0.01782508692299287	0.19610036592912336	0.02478942509511754	0.1949129917057187	-0.04277805404551314
0.09830754696375417	0.8946143528437638	0.01936256120306177	0.19574765299876257	0.026937925546085543	0.19429679225766935	-0.04651264129208097
0.10621257773785045	0.8948357804383574	0.020895875985732552	0.1953652021271551	0.02908324395668048	0.19362850131193657	-0.0502485985211004
0.11412229188485432	0.8950742942409673	0.0224246067917505	0.1949529691250742	0.0312250035393564	0.1929080054427978	-0.053985860557003475
0.12203663830691984	0.8953298829959425	0.023948323660081507	0.194510911801001	0.03336282053124119	0.19213519080199132	-0.05772435716645905
0.12995552769261598	0.895602530666321	0.02546658779695467	0.19403899140434674	0.03549629943592309	0.19130994538971285	-0.06146400502840808
0.13787883991988462	0.8958922162882558	0.02697895314802721	0.19353717281820845	0.03762503514387214	0.1904321591206617	-0.06520471166430716
0.14580641121620477	0.8961989131181335	0.028484964120505562	0.19300542597873352	0.03974860962638784	0.18950172601539184	-0.06894636981943872
0.15373802577288723	0.8965225878059034	0.02998415424206964	0.19244372725589695	0.04186658990240282	0.18851854630655976	-0.07268885396516855
0.16167341699364743	0.896863199890334	0.03147604670959783	0.19185206028308086	0.04397852863844939	0.18748252756250175	-0.07643202136085701
0.1696122482971726	0.8972207003737539	0.03296015115669455	0.19123041839455635	0.04608395936234231	0.18639358860871752	-0.08017570348235031
0.17755412287906222	0.8975950314570257	0.03443596595438962	0.19057880506033756	0.04818239946226098	0.18525165992724382	-0.08391971112311576
0.18549854967645557	0.897986124204716	0.0359029724326657	0.18989723793730012	0.05027334166603284	0.18405669037796435	-0.0876638188535932
0.19344495598897754	0.8983938982372113	0.03736063793013052	0.189185749415798	0.052356257987564624	0.1828086477703007	-0.09140777148949561
0.20139265732579975	0.8988182592666519	0.038808411052388914	0.18844439094785967	0.05443059251005961	0.18150752605741516	-0.09515127040376001
0.20934085926073703	0.8992590980824876	0.040245723002480895	0.18767323488154358	0.056495762736195096	0.1801533481573071	-0.09889397492655778
0.21728863225903652	0.8997162879982321	0.04167198414880951	0.18687237902093615	0.058551154026259336	0.17874617356186595	-0.10263549100995357
0.22523490443723404	0.9001896830988098	0.04308658407525871	0.18604194983549274	0.06059611890717164	0.1772861035898518	-0.1063753683317394
0.23317844214951622	0.9006791156663521	0.044488889658885165	0.18518210716228525	0.06262997342096466	0.17577328928494174	-0.11011309165000438
0.24111784279427542	0.9011843941939693	0.04587824556512631	0.18429304794004114	0.0646519968323615	0.17420793764464335	-0.11384807788180565
0.24905150447065394	0.901705299809907	0.047253970937553146	0.1833750128110796	0.06666142565813322	0.17259032294315169	-0.11757966225059582
0.2569776261201352	0.9022415844769415	0.048615361725996835	0.1824282896854486	0.0686574557295019	0.17092079276905248	-0.12130709872269452
0.2648941837827794	0.9027929675624766	0.04996168911668099	0.18145322026439792	0.0706392384215021	0.169199779350929	-0.12502954913638742
0.27279892548780793	0.903359133542854	0.05129220147593017	0.18045020466586462	0.07260588185291589	0.16742780763303336	-0.1287460810069939
0.2806893640554201	0.9039397295646208	0.05260612615870613	0.17941970640459484	0.07455645175963163	0.1656055040832296	-0.1324556642396554
0.2885627664387694	0.9045343627376851	0.053902670984463684	0.17836225796054211	0.07648997173001092	0.1637336066699943	-0.13615716608707856
0.2964161683150355	0.9051425993741826	0.055181030072754385	0.17727846300152056	0.07840542982178657	0.16181296906196893	-0.13984935782921085
0.3042463699619358	0.9057639629890323	0.056440386665628346	0.17616900090910187	0.08030178064671108	0.15984456905319017	-0.1435309124886706
0.31204996233760535	0.9063979348375252	0.057679920897041666	0.17503462688210567	0.08217795485210705	0.15782950931294357	-0.1472004165668137
0.3198233499149439	0.9070439545799314	0.058898816856161336	0.17387617188019605	0.08403286765719327	0.15576901799876533	-0.15085638006862256
0.32756277980949167	0.90770142184516	0.060096270421223855	0.1726945410145376	0.08586542870357881	0.15366444676136443	-0.15449724930065156
0.3352643902005637	0.9083696999073381	0.06127149970548122	0.17149070816880768	0.08767455614788705	0.15151726217060302	-0.1581214285677201
0.3429242484441478	0.9090481190577319	0.06242375336093555	0.1702657111534015	0.08945918783304053	0.14932903819187102	-0.1617272968642071
0.3505384144599344	0.9097359827679626	0.06355232208193462	0.16902064178214035	0.09121829781867305	0.14710143967539482	-0.16531323633125558
0.358102985235998	0.9104325728263948	0.06465654647145226	0.16775663771019822	0.09295090780996897	0.14483620901479408	-0.16887765173743569
0.3656141604939148	0.9111371569753618	0.06573582722504626	0.16647486962501107	0.09465610275289332	0.14253514448056234	-0.17241899987728812
0.373068284956533	0.9118489949757519	0.0667896310027989	0.16517653113202105	0.09633304027830697	0.14020008332002534	-0.17593580794759223
0.38046190517421424	0.9125673465034582	0.06781749756226205	0.16386282513525344	0.09798096271629488	0.13783287847314307	-0.17942669883016465
0.3877918073159912	0.9132914776641712	0.06881904333427002	0.1625349525336415	0.09959920406121175	0.13543537930659572	-0.18289040748987442
0.3950550451849575	0.9140206668088999	0.06979396296866533	0.16119410200677	0.10118719416272386	0.13300941416441212	-0.18632579287254328
0.40224897005556276	0.9147542107035049	0.07074203052118072	0.15984143895498232	0.10274446277914809	0.1305567712153912	-0.18973185081292426
0.40937124206547587	0.9154914289330316	0.07166309765263738	0.15847809749179426	0.1042706391423519	0.1280791846280218	-0.19310771839090668
0.4164198266317215	0.916231666688786	0.07255708959971865	0.15710517526739476	0.1057654480525307	0.1255783257207026	-0.19645267135287758
0.4233930053897502	0.9169742989348998	0.0734240028235021	0.15572372559380804	0.10722870890446802	0.1230557890351535	-0.19976612858606949
0.43028935266188334	0.9177187307744946	0.07426389819170555	0.15433475649095532	0.10866032731682704	0.12051309085257607	-0.20304764039843726
0.4371077326943004	0.9184643997471648	0.0750768968405573	0.15293922605500782	0.11006029120303513	0.11795166087589119	-0.20629688679710695
0.4438472694071252	0.9192107748936896	0.07586317279904732	0.1515380437797268	0.11142866123052438	0.11537284468736031	-0.20951366281709757
0.4505073323281055	0.9199573572565939	0.07662294781534403	0.15013206915557548	0.11276556484168397	0.11277790114349234	-0.2126978716465015
0.4570875086527539	0.9207036785561662	0.07735648480134698	0.14872211365805096	0.11407118766519447	0.11016800593163767	-0.2158495112166909
0.4635875868442794	0.9214493008597806	0.07806408289863967	0.14730894085409382	0.11534576751189331	0.10754425160998407	-0.21896866636740348
0.4700075289840323	0.9221938147077592	0.07874607157952276	0.14589326941815284	0.11658958639283847	0.10490765299408486	-0.2220554956741043
0.4763474542883011	0.9229368382533464	0.07940280629609639	0.14447577424020347	0.11780296502012079	0.10225914899268607	-0.22511022365629402
0.48260761008114944	0.9236780147077845	0.08003466312118324	0.14305709077847023	0.11898625516370251	0.09959961049213695	-0.22813312696350901
0.4887883635320977	0.9244170120034061	0.0806420358529869	0.1416378152083799	0.12013983625868598	0.09692984040181418	-0.231124530564798
0.49489017776856664	0.92515352044544	0.08122533177432827	0.14021850843496309	0.12126410926344915	0.09425058093264903	-0.23408479640830243
0.5009136024839886	0.9258872519252966	0.08178496912301374	0.13879969714297724	0.12235949347696357	0.09156251533751754	-0.23701431907637674
0.5068592505297024	0.9266179373007165	0.08232137347259116	0.13738187841398444	0.12342642099516438	0.08886627641861236	-0.23991351462035818
0.5127278031808662	0.9273453271615081	0.08283497697020943	0.13596551782004718	0.12446533655248129	0.0861624426880831	-0.24278282333504111
0.518519981168961	0.9280691883055763	0.08332621464240239	0.134551055859636	0.12547669135854322	0.08345155039827525	-0.24562269583924906
0.5242365480433298	0.9287893041051536	0.08379552379369387	0.13313890687512395	0.1264609428923981	0.08073409130593115	-0.24843359490010267
0.5298782981875491	0.9295054729228805	0.08424334216680447	0.13172946178022457	0.12741855207253416	0.078010517707239	-0.2512159897593118
0.5354460489351799	0.9302175069723783	0.08467010662096452	0.1303230899561975	0.12834998129422406	0.07528124593256537	-0.25397035243277666
0.5409406388564356	0.930925231924409	0.08507625240138558	0.1289201396991587	0.1292556936041364	0.0725466570550339	-0.2566971570452999
0.5463629185975807	0.9316284855292867	0.08546221193140738	0.12752094062940134	0.1301361507120849	0.06980710142351726	-0.2593968754705685
0.5517137501437965	0.9323271172912805	0.0858284143344312	0.1261258040415195	0.1309918124866756	0.06706289921748898	-0.2620699771271873
0.5569940010953711	0.933020987481421	0.08617528466145272	0.12473502458380901	0.13182313569494397	0.06431434361113098	-0.26471692628905846
0.5622045436192906	0.9337099667426909	0.08650324351456122	0.1233488807748592	0.13263057355735264	0.06156170167551866	-0.2673381817150305
0.5673462495238443	0.9343939351753475	0.08681270647312657	0.12196763657780398	0.1334145747435023	0.05880521738744913	-0.2699341943254542
0.5724199926268416	0.9350727823812288	0.08710408402307494	0.12059154105740365	0.13417558353724132	0.056045110839524355	-0.27250540854372174
0.5774266403658546	0.9357464060718144	0.08737778088606094	0.11922083095255079	0.13491403840373403	0.05328158328621845	-0.27505225819595047
0.5823670578179985	0.9364147123272739	0.08763419612637893	0.1178557299247518	0.1356303724762157	0.05051481556256468	-0.2775751686741706
0.5872421061728946	0.9370776151228519	0.08787372293760602	0.11649644929051553	0.13632501320892304	0.04774496945515552	-0.2800745563069559
0.5920526407157007	0.9377350357873803	0.0880967484431681	0.11514318890711908	0.13699838199426914	0.044972189403683055	-0.2825508274679743
0.5967995073714695	0.9383869022617574	0.08830365347981077	0.1137961384899754	0.13765089362332192	0.04219660512333553	-0.28500437692149405
0.6014835472724531	0.9390331494602441	0.08849481276445245	0.11245547666570452	0.13828295687949443	0.039418329585245306	-0.287435590301572
0.6061055924521206	0.9396737184235364	0.08867059466883807	0.11112137252149347	0.13889497390741798	0.036637462119823695	-0.2898448420202492
0.610666467527121	0.9403085562977717	0.08883136127720605	0.1097939854584285	0.13948734042477157	0.03385408803822646	-0.2922324962640645
0.6151669894989137	0.9409376160631374	0.088977468365461	0.10847346556585964	0.14006044567867054	0.031068279319020266	-0.29459890702524916
0.6196079627669696	0.9415608555950785	0.08910926525573529	0.1071599554121878	0.14061467182029516	0.028280098312631192	-0.296944415598168
0.6239901882195664	0.9421782387030658	0.0892270951203086	0.10585358768410989	0.14115039506513613	0.025489592667614965	-0.29926935549162514
0.6283144546155234	0.942789733696571	0.08933129473801975	0.10455448803133502	0.1416679846230966	0.022696801267435	-0.30157404801323356
0.6325815418240687	0.9433953136162241	0.08942219463724053	0.10326277441981842	0.14216780314009364	0.0199017527971511	-0.303858804093021
0.6367922228940983	0.9439949563147353	0.08950011917038218	0.10197855679051354	0.1426502069626996	0.017104464901678246	-0.3061239255232033
0.6409472591840619	0.944588643556838	0.08956538645982497	0.10070193882252534	0.14311554560758571	0.01430494792011347	-0.3083697024700404
0.6450474053226752	0.9451763615232031	0.08961830854382877	0.09943301670110834	0.14356416237382108	0.011503202118223494	-0.31059641626206497
0.6490934049114763	0.9457581000008947	0.08965919136330212	0.09817188070795557	0.14399639390575425	0.008699221084177968	-0.31280433719008716
0.6530859957485865	0.9463338529435359	0.0896883348814121	0.096918613862449	0.1444125708068047	0.00589298862329888	-0.3149937274721748
0.6570259048515291	0.946903617573163	0.08970603308792746	0.095673293722875	0.14481301715227732	0.003084482653699662	-0.3171648386659695
0.6609138510707709	0.9474673945777444	0.0897125740933446	0.09443599182234691	0.14519805082520668	0.0002736738619613958	-0.31931791321314684
0.6647505443027885	0.9480251878255372	0.08970824019120992	0.09320677415743918	0.14556798349136066	-0.002539473298639521	-0.32145318412742396
0.6685376056439734	0.9485771384696728	0.08969330300511731	0.09198540369094592	0.14592320576137216	-0.005355689276825391	-0.3235713910704846
0.6722770985566732	0.9491234577806956	0.0896680144286854	0.09077148360283124	0.1462641330177626	-0.00817609190102569	-0.3256735292725119
0.6759697017095909	0.9496641597528295	0.08963262039914735	0.08956505182832492	0.14659104009706433	-0.011000804245983768	-0.3277598213978078
0.6796160777603701	0.950199259692129	0.0895873614523483	0.08836614426974809	0.14690419521097475	-0.013829950492064765	-0.3298304774081601
0.6832168777541802	0.9507287747136787	0.08953247283334169	0.08717479361898302	0.14720386046790204	-0.016663658681267735	-0.33188569704376697
0.6867727422846656	0.9512527237748597	0.0894681845979024	0.08599102920059778	0.14749029207055742	-0.019502061157190078	-0.33392567051234767
0.6902843024904167	0.9517711276912116	0.08939472170016356	0.0848148768506812	0.14776374048458527	-0.022345294948704818	-0.33595057909836096
0.6937521802902735	0.952284009045814	0.08931230408444459	0.08364635903588798	0.14802445053692959	-0.025193501593686423	-0.3379605953427131
0.6971769877136362	0.9527913919691543	0.08922114680028262	0.08248549527268073	0.14827266144781945	-0.028046826221604305	-0.3399558826933757
0.7005593264724762	0.953293301958107	0.08912146012319837	0.08133230246743434	0.14850860689190332	-0.030905416794437233	-0.3419365952811155
0.7038997917167633	0.9537897663207215	0.0890134495432125	0.08018679381844138	0.14873251534281293	-0.03376942692697235	-0.3439028801514168
0.7071989676426358	0.9542808134164371	0.08889731598882143	0.07904898048728604	0.14894460984502073	-0.03663901184774927	-0.3458548747272094
0.7104574305731871	0.954766473008887	0.08877325583267157	0.07791887071887321	0.14914510830889183	-0.03951433067313909	-0.34779270864244266
0.7136757472797961	0.9552467759154848	0.08864146104725518	0.07679647058605539	0.14933422348315925	-0.04239554462117571	-0.3497165027749978
0.7168544765211008	0.9557217541397005	0.0885021192451408	0.07568178361855403	0.1495121631322372	-0.04528281803794765	-0.351626370182494
0.719994169179553	0.9561914407985552	0.08835541376129084	0.07457481090638614	0.1496791301164543	-0.04817631824068257	-0.35352241621283853
0.7230953684405176	0.9566558700598623	0.08820152373186801	0.07347555118328146	0.1498353224731212	-0.051076215411296776	-0.3554047386388183
0.7261586076921972	0.9571150767409254	0.08804062429391983	0.07238400171916183	0.1499809333904491	-0.053982680325412466	-0.3572734263977699
0.7291844137213916	0.9575690967035456	0.08787288652135282	0.07130015733102495	0.1501161514474462	-0.0568958870390162	-0.35912856154334216
0.7321733056792044	0.958017966619159	0.08769847755900127	0.07022401088202071	0.1502411606293534	-0.059816011677215154	-0.3609702186389517
0.7351257944295565	0.9584617237935071	0.08751756075153348	0.06915555365031005	0.1503561403759791	-0.06274323151619488	-0.3627984643656855
0.7380423843502307	0.9589004063626786	0.08733029562350957	0.0680947748079873	0.15046126572708732	-0.0656777264899434	-0.36461335864409333
0.7409235716175651	0.9593340529635612	0.0871368380697342	0.06704166216612276	0.15055670732587204	-0.06861967723640201	-0.3664149535807074
0.7437698453645993	0.9597627028387304	0.08693734037087851	0.06599620187777923	0.15064263153578847	-0.07156926598544988	-0.3682032941892174
0.746581687942173	0.960186395809298	0.08673195125613659	0.06495837845789779	0.15071920051469948	-0.07452667659721955	-0.3699784185611163
0.7493595745417647	0.9606051721540229	0.0865208160112705	0.0639281750353071	0.15078657227050904	-0.0774920939350859	-0.3717403576313866
0.7521039741212286	0.9610190726871232	0.08630407648906618	0.06290557311980902	0.15084490074994394	-0.08046570462103018	-0.3734891357658719
0.754815348084363	0.9614281384997128	0.08608187129121128	0.061890553200167904	0.1508943358736999	-0.08344769538776674	-0.37522476992010106
0.7574941515376161	0.9618324110919974	0.0858543357515175	0.06088309438227279	0.15093502363143188	-0.0864382541947852	-0.37694727043237386
0.7601408332571776	0.9622319323132374	0.08562160201243876	0.05988317450050117	0.15096710614080358	-0.08943756999145988	-0.37865664100037183
0.7627558353591141	0.9626267442588623	0.08538379913003313	0.058890770340439026	0.1509907217054274	-0.09244583212859663	-0.3803528784605932
0.7653395931288578	0.9630168891935608	0.0851410531700761	0.057905857802173305	0.15100600488021199	-0.09546322991794469	-0.38203597266294076
0.7678925371536137	0.9634024098240666	0.08489348708088625	0.056928411179756055	0.15101308654335194	-0.09848995491755379	-0.3837059078489638
0.7704150906671823	0.9637833488508469	0.08464122101382081	0.05595840426254746	0.15101209393791817	-0.10152619763547162	-0.38536266091032895
0.7729076715000252	0.9641597492169319	0.08438437221085847	0.05499580967907349	0.15100315074056264	-0.10457214960977942	-0.3870062026444794
0.7753706914025035	0.9645316539617942	0.08412305513967279	0.05404059924079562	0.1509863771155628	-0.10762800241304711	-0.3886364972956882
0.7778045568766436	0.9648991063046439	0.08385738147440916	0.053092743702273223	0.1509618897647482	-0.11069394849027896	-0.39025350308676643
0.7802096675981015	0.9652621493654708	0.0835874603356141	0.05215221345606027	0.1509298019977082	-0.11377017898098445	-0.3918571711502306
0.7825864176066121	0.965620826305681	0.08331339823608827	0.05121897815204925	0.1508902237830203	-0.11685688497263391	-0.3934474462899484
0.7849351959573736	0.9659751803887	0.08303529906974692	0.050293006516858065	0.15084326178820023	-0.11995425816949049	-0.39502426739462615
0.7872563862688521	0.9663252548753981	0.0827532642244284	0.04937426660340719	0.1507890194345791	-0.12306249014545817	-0.396587567112572
0.7895503662227298	0.9666710929138028	0.08246739270938977	0.04846272606255279	0.1507275969630604	-0.12618177147048168	-0.3981372714853468
0.7918175087880631	0.9670127376901293	0.082177781069499	0.047558351728945014	0.15065909145564543	-0.12931229316530504	-0.3996733007430082
0.7940581812519781	0.9673502322503187	0.0818845235672425	0.046661110074374304	0.15058359690983872	-0.1324542452048323	-0.40119556861900124
0.7962727452423561	0.9676836194725491	0.08158771224871081	0.045770967269352855	0.15050120429511052	-0.135607816312887	-0.40270398232850435
0.7984615582343183	0.9680129422641812	0.08128743680357876	0.04488788864350789	0.1504120015465062	-0.13877319591215156	-0.4041984435598832
0.8006249723581298	0.9683382433534248	0.08098378477977752	0.04401183922614199	0.15031607365101188	-0.1419505722743756	-0.40567884762968137
0.8027633348098241	0.9686595653235356	0.08067684158844723	0.04314278364387188	0.1502135026801749	-0.14514013291168806	-0.40714508372448527
0.8048769877817612	0.9689769505758186	0.08036669057252854	0.042280686209743235	0.1501043678400482	-0.14834206428260632	-0.40859703481450627
0.8069662686224579	0.9692904413281322	0.08005341304219658	0.04142551091794057	0.14998874551011102	-0.15155655183511907	-0.4100345777228992
0.8090315103904892	0.9696000796733789	0.07973708824648185	0.04057722127399695	0.1498667092551803	-0.15478378068417725	-0.41145758346636585
0.8110730408028994	0.9699059073981651	0.07941779358808952	0.03973578078223447	0.1497383299292709	-0.15802393379409863	-0.41286591648876503
0.8130911837492283	0.9702079661870598	0.07909560444513684	0.03890115237836392	0.1496036756279392	-0.16127719416449235	-0.41425943566095874
0.8150862578258282	0.9705062973812142	0.07877059445389654	0.0380732990870177	0.14946281182241286	-0.16454374231770608	-0.4156379932253
0.8170585772117454	0.9708009420887367	0.07844283542751627	0.03725218371416728	0.14931580134937725	-0.16782375747835807	-0.41700143535400963
0.8190084522117631	0.9710919412455601	0.07811239731479425	0.036437768670706416	0.14916270440768306	-0.17111741831049498	-0.4183496024787055
0.8209361885101132	0.9713793354845143	0.07777934837331978	0.035630016332020197	0.14900357865149438	-0.17442490150322937	-0.4196823287272203
0.8228420868149029	0.9716631650640614	0.07744375528818906	0.03482888923831477	0.14883847926741006	-0.1777463809144528	-0.42099944162975134
0.8247264449540291	0.9719434701626675	0.07710568285423938	0.03403434926164818	0.14866745883372065	-0.1810820310174683	-0.42230076351877294
0.8265895557235607	0.9722202905410576	0.07676519439995258	0.03324635855510214	0.148490567540184	-0.1844320229891298	-0.42358610999213
0.828431707717104	0.972493665649556	0.07642235169495541	0.03246487925147216	0.1483078531604476	-0.18779652591533158	-0.4248552904369807
0.8302531855062739	0.9727636346391666	0.07607721496521949	0.031689873431328154	0.1481193610729402	-0.1911757069114115	-0.4261081081043897
0.8320542706727128	0.9730302364991109	0.07572984273920004	0.030921302725143724	0.14792513418413458	-0.194569732880601	-0.4273443607665399
0.8338352388742059	0.9732935096079335	0.07538029245830505	0.03015912960687517	0.1477252132790619	-0.1979787647964817	-0.42856383865108777
0.8355963636269483	0.9735534922795552	0.07502861979504621	0.029403315821958407	0.1475196366518461	-0.20140296460728704	-0.4297663269869393
0.837337913340431	0.9738102223113858	0.07467487927602674	0.028653823695079083	0.1473084404689086	-0.20484248938563096	-0.4309516039214153
0.8390601535218178	0.9740637372971449	0.07431912388949537	0.027910615224734134	0.14709165855108017	-0.20829749537350375	-0.4321194419762165
0.8407633457492779	0.9743140744628991	0.07396140533182281	0.027173652561575348	0.14686932252503554	-0.21176813579252116	-0.4332696072939811
0.8424477474187009	0.9745612706184117	0.07360177410907505	0.02644289815743041	0.14664146189763988	-0.21525456006327467	-0.4344018594206694
0.8441136128739349	0.9748053623119775	0.07324027934160612	0.02571831431285981	0.1464081039415875	-0.21875691589337778	-0.4355159520184262
0.8457611924886608	0.9750463856848086	0.07287696900052229	0.02499986361093862	0.14616927385118064	-0.2222753471675986	-0.4366116321978213
0.84739073291792	0.9752843764979224	0.07251188989967214	0.024287508844651536	0.14592499474764603	-0.22580999420107156	-0.43768864064301416
0.8490024778658245	0.9755193702343834	0.07214508756429883	0.02358121271558489	0.1456752875969561	-0.22936099517563213	-0.4387467120716651
0.8505966670809038	0.9757514019431377	0.07177660649646177	0.022880938306724174	0.1454201713934329	-0.23292848372599642	-0.4397855745246601
0.852173537082749	0.9759805063361642	0.0714064900527833	0.02218664879788146	0.14515966308467998	-0.23651259027046295	-0.4408049498023211
0.8537333210750826	0.9762067177670866	0.07103478050230624	0.021498307535557717	0.14489377761597697	-0.24011344158892736	-0.44180455336215513
0.8552762490985722	0.9764300702450329	0.0706615190280988	0.020815877996720442	0.14462252793561992	-0.24373116093722583	-0.4427840943733708
0.8568025472808413	0.976650597318357	0.07028674594918057	0.020139324151843874	0.14434592516246586	-0.24736586601634017	-0.4437432752041008
0.8583124385670219	0.9768683321733301	0.06991050058754565	0.019468610173371165	0.14406397849888758	-0.2510176703700872	-0.4446817918581043
0.8598061437137107	0.9770833077699059	0.06953282105253328	0.01880370002211078	0.14377669506970284	-0.25468668558336904	-0.44559933454753076
0.8612838794638636	0.9772955565716437	0.069153744731926	0.01814455828653205	0.14348408029450901	-0.258373016610608	-0.44649558652365
0.8627458595451736	0.9775051106834842	0.06877330808373462	0.01749114976835649	0.14318613774010286	-0.26207676387956946	-0.44737022467504123
0.8641922945887686	0.977712001833886	0.06839154669325653	0.016843439546239975	0.14288286916961979	-0.2657980228130198	-0.4482229194515769
0.8656233926367936	0.9779162614414288	0.06800849517357399	0.016201392774995844	0.14257427446715767	-0.2695368848685349	-0.44905333513654744
0.8670393583101046	0.9781179204902063	0.06762418742117146	0.01556497508466013	0.14226035184647642	-0.27329343510641796	-0.44986112933650124
0.8684403930506909	0.9783170095596696	0.06723865659288465	0.014934152498857142	0.1419410978433683	-0.2770677524592546	-0.4506459531226753
0.8698266961619404	0.9785135589673581	0.06685193485374272	0.014308890991311317	0.1416165071117335	-0.28085991224425144	-0.4514074515998776
0.8711984633644373	0.9787075985588933	0.06646405380872333	0.013689157160569376	0.14128657278710882	-0.2846699819707566	-0.45214526308931374
0.8725558883982313	0.9788991579305374	0.06607504408895098	0.013074917531120712	0.1409512861448059	-0.2884980254257667	-0.45285902000152733
0.8738991607883945	0.9790882661093618	0.06568493602313626	0.012466139587329499	0.14061063718280886	-0.2923440960882109	-0.45354834765492363
0.8752284686699049	0.979274951947931	0.06529375886236062	0.011862790518142449	0.140264613961552	-0.2962082447656525	-0.454212865770824
0.8765439972485295	0.9794592439028568	0.06490154124942744	0.011264837934967267	0.13991320301218288	-0.30009051498361355	-0.4548521876596367
0.8778459287490207	0.979641170024387	0.06450831127211974	0.010672249917881325	0.1395563893961108	-0.30399094244572783	-0.4554659202299613
0.8791344423840429	0.9798207579492874	0.06411409651173967	0.01008499505205656	0.139194156763168	-0.3079095545277055	-0.45605366402295217
0.880409715522604	0.9799980350606107	0.06371892371879344	0.009503041916027306	0.13882648706347217	-0.3118463734771499	-0.45661501378047376
0.8816719227654577	0.9801730283553576	0.06332281912242271	0.008926359522456673	0.13845336083684473	-0.31580141331640355	-0.45714955803935386
0.8829212361628397	0.9803457644721607	0.06292580839677148	0.0083549172387952	0.13807475719399875	-0.31977468013612825	-0.45765687927997445
0.8841578251247767	0.9805162696764043	0.06252791672211923	0.00778868484764487	0.13769065388696264	-0.3237661714363428	-0.458136553947223
0.8853818571748234	0.980684569961604	0.06212916857211256	0.007227632220140552	0.13730102711416195	-0.3277758782111773	-0.4585881527962317
0.8865934966604826	0.9808506908695095	0.06172958816119119	0.006671729924829893	0.1369058519668564	-0.33180378039702346	-0.4590112404676195
0.8877929058809303	0.9810146576434665	0.06132919911170224	0.006120948728895101	0.1365051021214968	-0.3358498501447131	-0.45940537599897857
0.888980245300682	0.9811764952549197	0.06092802440480971	0.0055752595164031	0.13609874979723618	-0.33991405225820587	-0.45977011293981385
0.8901556725421119	0.9813362282638869	0.06052608674653518	0.005034633767697858	0.13568676613758573	-0.34399634041558796	-0.4601049991121394
0.8913193432616656	0.981493880936938	0.06012340830312198	0.004499043173164459	0.13526912096058183	-0.34809665975938464	-0.46040957699097224
0.8924714107424591	0.981649477190115	0.05972001086738172	0.0039684598362211615	0.13484578294451682	-0.3522149451186465	-0.46068338368757
0.8936120261350629	0.9818030406202086	0.05931591580446516	0.003442856177851162	0.13441671959032508	-0.35635112146173586	-0.4609259511343971
0.8947413387805725	0.9819545945466458	0.05891114396237956	0.002922204802391586	0.13398189714192604	-0.36050510471650965	-0.4611368062626875
0.89585949565958	0.9821041619359855	0.058505715893536335	0.0024064787658142324	0.13354128083986247	-0.364676799397303	-0.46131547101329085
0.8969666417556749	0.9822517654497728	0.05809965175308508	0.0018956514222145879	0.13309483483438372	-0.368866099531846	-0.4614614625590502
0.898062919914465	0.9823974274246987	0.05769297137670584	0.0013896965023693273	0.13264252229179976	-0.37307288774312086	-0.4615742934377345
0.8991484715260964	0.9825411699621777	0.05728569405160588	0.0008885878118114886	0.13218430515993004	-0.3772970375021175	-0.4616534717728298
0.9002234357943414	0.9826830148300336	0.05687783880980269	0.00039229958083450336	0.1317201445138143	-0.381538409977613	-0.46169850134604806
0.901287949610784	0.9828229834457923	0.05646942450684254	-0.00009919346496833697	0.13125000067617015	-0.38579685307572004	-0.46170888181669645
0.9023421488630753	0.9829610970480614	0.05606046934475376	-0.0005859166967934154	0.13077383269386117	-0.39007220628247513	-0.4616841089288235
0.9033861685993317	0.9830973767152912	0.05565099081283705	-0.0010678956468226385	0.13029159827164613	-0.39436430119837435	-0.46162367455392256
0.9044201415551787	0.9832318431716002	0.05524100627708218	-0.0015451553165666313	0.12980325447799812	-0.3986729552557007	-0.46152706688266637
0.9054441980473062	0.9833645167737375	0.05483053305718219	-0.002017720116722972	0.1293087578781254	-0.4029979707436974	-0.4613937707421389
0.9064584666552128	0.9834954176000879	0.05441958818570362	-0.0024856141713306816	0.12880806428479147	-0.40733913718272213	-0.4612232678160263
0.9074630740388743	0.9836245654269508	0.05400818850563737	-0.002948861223464922	0.128301128909456	-0.4116962301493135	-0.4610150369278632
0.9084581460232573	0.9837519798674136	0.05359635024594301	-0.003407485125302901	0.1277879058680928	-0.4160690156352084	-0.4607685540470909
0.9094438061143533	0.983877680180121	0.053184089648821556	-0.003861509144094602	0.12726834898473427	-0.4204572432657206	-0.4604832928398762
0.9104201764406615	0.9840016853901928	0.0527714226058183	-0.0043109563869973815	0.1267424113785034	-0.4248606500083779	-0.4601587247510846
0.9113873782003402	0.9841240143449455	0.05235836448161435	-0.004755849997331468	0.12621004526372284	-0.4292789619302848	-0.4597943190612739
0.912345530299503	0.9842446855409572	0.05194493071067582	-0.005196212519009158	0.12567120274815144	-0.43371188768691726	-0.4593895436396152
0.9132947507071814	0.9843637172955801	0.05153113624004227	-0.005632066511367676	0.12512583515484857	-0.4381591243370143	-0.4589438647515015
0.9142351559463473	0.9844811276819655	0.051116995761292965	-0.006063434306321895	0.1245738933535501	-0.44262035473300115	-0.458456747512342
0.9151668610740802	0.9845969345265227	0.05070252373762867	-0.006490337991116489	0.1240153278355933	-0.44709524709336596	-0.4579276562122527
0.9160899801490585	0.9847111554667215	0.0502877342116712	-0.0069127996143477175	0.12345008849166364	-0.45158345694935903	-0.45735605435039217
0.91700462566255	0.9848238078800442	0.04987264107362607	-0.007330840917194983	0.12287812501070185	-0.4560846241243274	-0.4567414052626721
0.9179109090509262	0.9849349089472547	0.049457257846874055	-0.007744483560221404	0.12229938662804878	-0.4605983749283047	-0.45608317213121674
0.9188089401488465	0.9850444755850595	0.04904159795264203	-0.008153748866055273	0.12171382253329724	-0.4651243191637348	-0.45538081870115144
0.9196988277378572	0.9851525245134677	0.04862567447526965	-0.00855865806264881	0.1211213815884451	-0.46966205255454807	-0.45463380924803914
0.9205806796350893	0.9852590722658813	0.04820950013087217	-0.008959232315699743	0.12052201231946533	-0.47421115698477667	-0.45384160880060753
0.921454602426895	0.985364135156362	0.04779308740375507	-0.009355492599917439	0.1199156631511731	-0.4787711989062821	-0.453003683694767
0.9223207014567741	0.9854677292782821	0.04737644856739767	-0.009747459686754376	0.11930228248506969	-0.4833417290023672	-0.45211950197124895
0.9231790812032165	0.9855698705493903	0.04695959551573816	-0.010135154308407036	0.11868181849625833	-0.48792228394115333	-0.4511885333599864
0.9240298446127335	0.9856705746322068	0.04654254009885392	-0.010518596849512321	0.11805421967785225	-0.4925123825971581	-0.4502102503691154
0.9248730938423644	0.9857698570225141	0.046125293776547206	-0.010897807676103693	0.11741943437602823	-0.49711152976881334	-0.44918412789164375
0.9257089301516819	0.9858677330357961	0.04570786767837185	-0.011272807079193694	0.11677741092011072	-0.5017192154477651	-0.44810964365214495
0.9265374533791003	0.9859642177458711	0.045290272877293224	-0.011643615033277344	0.1161280980932691	-0.5063349117253233	-0.44698627928641016
0.9273587627286486	0.9860593260769691	0.0448725200084588	-0.012010251542834425	0.11547144459688999	-0.5109580769352036	-0.44581351974223304
0.9281729559658021	0.9861530727101402	0.044454619686617104	-0.012372736276232244	0.11480739975278496	-0.5155881509815076	-0.4445908548017902
0.9289801301096441	0.9862454721637178	0.04403658216763169	-0.012731088869033812	0.11413591302848852	-0.5202245590320599	-0.4433177785602178
0.929780381116632	0.9863365387566737	0.04361841752021924	-0.013085328776633535	0.11345693436123803	-0.5248667095775045	-0.4419937903140359
0.9305738039246739	0.9864262866139513	0.04320013561588189	-0.013435475288277845	0.11277041420066497	-0.5295139945092777	-0.44061839497064875
0.9313604925050045	0.9865147296725684	0.04278174611363648	-0.013781547544400965	0.11207630354261534	-0.5341657892663184	-0.439191103438888
0.9321405395470406	0.9866018816467006	0.04236325864124041	-0.014123564393096628	0.11137455429342276	-0.5388214508064123	-0.4377114337213629
0.9329140369950588	0.9866877560884417	0.04194468252246134	-0.014461544621249737	0.11066511888109948	-0.543480320636943	-0.4361789104588965
0.9336810756973023	0.9867723663487746	0.041526026976045974	-0.014795506795306975	0.10994795065016835	-0.5481417226131953	-0.4345930660921237
0.9344417456369967	0.9868557256036719	0.041107301002992834	-0.01512546935750087	0.10922300373640667	-0.5528049642157795	-0.43295344093935856
0.935196135615965	0.986937846819878	0.04068851357269842	-0.015451450484007413	0.10849023345567957	-0.5574693345138788	-0.43125958442176154
0.9359443331925288	0.9870187427495578	0.040269673675186315	-0.015773468055819376	0.10774959647612978	-0.5621341036336008	-0.4295110558709528
0.9366864249969927	0.9870984259657224	0.039850790161228555	-0.01609153979223596	0.10700105061614806	-0.5667985246058854	-0.42770742445771454
0.9374224969389159	0.9871769088848324	0.0394318716356377	-0.016405683335265354	0.1062445547217102	-0.5714618346374463	-0.42584826924035973
0.9381526334877729	0.9872542036907811	0.039012926878757646	-0.0167159159390905	0.1054800695010072	-0.5761232505182119	-0.42393318158177806
0.9388769180508791	0.9873303223771477	0.03859396465094862	-0.017022254631148162	0.1047075572642319	-0.5807819709202497	-0.4219617649646986
0.9395954327792198	0.9874052767283579	0.03817499382156442	-0.017324716129087325	0.10392698224949247	-0.5854371751064538	-0.41993363624874613
0.9403082588218112	0.987479078348111	0.0377560232387997	-0.017623316947990485	0.10313831047402068	-0.5900880245433914	-0.4178484257304758
0.9410154764562911	0.9875517386740366	0.037337061666159146	-0.017918073453466254	0.10234150969823577	-0.5947336637901607	-0.4157057774469603
0.941717164270833	0.9876232688954769	0.0369181182840079	-0.018209001521123896	0.10153655047402985	-0.5993732151495483	-0.41350535243688147
0.9424134002054582	0.9876936800626127	0.036499202090884655	-0.018496116972090283	0.10072340510610053	-0.6040057855478689	-0.41124682641432475
0.9431042605832869	0.9877629829898152	0.03608032249931136	-0.018779435173088256	0.09990204889702867	-0.6086304602060567	-0.4089298936367473
0.9437898205696237	0.9878311883053208	0.03566148908292925	-0.01905897123092745	0.09907245977395379	-0.6132463057480049	-0.40655426640250786
0.9444701541337099	0.9878983064499026	0.03524271161819307	-0.019334739980282786	0.09823461847772338	-0.6178523700748936	-0.4041196760713693
0.945145334119851	0.9879643476864934	0.03482400005904869	-0.019606756016555153	0.09738850862101629	-0.6224476830106784	-0.4016258737174489
0.9458154318685766	0.9880293220661165	0.03440536479177921	-0.019875033548700405	0.09653411731796001	-0.6270312539120035	-0.399072632489164
0.946480517524371	0.9880932394615644	0.0339868164665758	-0.020139586530767695	0.09567143496775997	-0.6316020739710828	-0.39645974751499635
0.9471406598751834	0.9881561095552314	0.033568366118431954	-0.02040042860504567	0.0948004556227625	-0.6361591153815703	-0.39378703753140987
0.9477959264983606	0.9882179418566834	0.03315002509599585	-0.020657573168321952	0.09392117696516114	-0.6407013326469292	-0.39105434534404127
0.94844638358047	0.9882787456892426	0.03273180519672081	-0.02091103330988717	0.09303360071423344	-0.6452276616853156	-0.38826153961500565
0.949092096027026	0.988338530204364	0.03231371861838075	-0.021160821865035408	0.09213773265389016	-0.6497370209816202	-0.3854085154957114
0.9497331274828595	0.988397304387401	0.03189577796586614	-0.021406951433315016	0.09123358277329717	-0.6542283121789986	-0.3824951955988895
0.9503695400786882	0.9884550770386489	0.03147799643755689	-0.021649434293256133	0.09032116580097477	-0.6587004187968328	-0.3795215322582336
0.9510013947784849	0.9885118568096185	0.031060387619792917	-0.02188828254863949	0.08940050089229462	-0.6631522092119406	-0.37648750706515044
0.951628751023674	0.9885676521753112	0.030642965741170727	-0.02212350800672187	0.08847161231758764	-0.6675825347622588	-0.37339313365275323
0.9522516672937891	0.9886224714888203	0.030225745320107755	-0.022355122403154407	0.08753452881057731	-0.6719902343652785	-0.370238456057106
0.9528702004816438	0.9886763229302488	0.029808741599047353	-0.022583137181952033	0.08658928466171609	-0.6763741308289881	-0.36702355286985533
0.9534844063806767	0.9887292145545188	0.02939197023763238	-0.022807563692748813	0.08563591915986295	-0.6807330350765959	-0.3637485358786092
0.9540943396546813	0.9887811542926923	0.02897544734726403	-0.023028413192758897	0.08467447678410338	-0.6850657467797322	-0.360413551169605
0.954700053437909	0.9888321499226161	0.028559189780860906	-0.023245696717954515	0.08370500799331405	-0.6893710524168379	-0.35701878233558815
0.9553015999999943	0.988882209130093	0.028143214693833452	-0.023459425339598283	0.08272756832785552	-0.6936477309560648	-0.35356444780778173
0.9558990304279463	0.9889313394859099	0.027727539773459365	-0.02366961006360668	0.08174221904372052	-0.6978945526144164	-0.3500508034647364
0.9564923947488547	0.9889795484604025	0.027312183166494766	-0.02387626188974883	0.08074902704589813	-0.7021102808015639	-0.3464781427941714
0.9570817418175644	0.9890268434186261	0.026897163569159062	-0.02407939178817898	0.07974806520107929	-0.7062936724482399	-0.34284679838690807
0.9576671198824698	0.9890732316696738	0.026482499837633133	-0.024279010908907304	0.07873941148491216	-0.7104434831976204	-0.33915713917009177
0.958248575736027	0.9891187204026224	0.026068211595289374	-0.024475130304391007	0.0777231505307866	-0.7145584626012487	-0.33540957634344615
0.9588261557086034	0.9891633167690935	0.02565431853569666	-0.024667761282810997	0.0766993720081164	-0.7186373624319986	-0.33160455772393826
0.9593999055007322	0.9892070278718734	0.025240840540181733	-0.02485691535835973	0.07566817094848464	-0.7226789367775687	-0.3277425690964459
0.9599698697769832	0.9892498607367777	0.024827797972379606	-0.025042604128151992	0.0746296485267554	-0.7266819405066994	-0.32382413731395704
0.960536092506886	0.9892918223420423	0.02441521143624669	-0.025224839397765538	0.07358391150607123	-0.7306451330435261	-0.31984982839965737
0.9610986175605823	0.9893329196640832	0.02400310133831621	-0.025403633379309728	0.07253107114436455	-0.734567283899505	-0.31582024345753856
0.961657488085944	0.9893731596323851	0.023591488335490275	-0.025578998495052224	0.07147124433017754	-0.7384471696781918	-0.31173602300254977
0.96221274670385	0.9894125491459212	0.023180393189825992	-0.025750947447690815	0.0704045532207874	-0.7422835768434186	-0.30759784561556014
0.9627644359685501	0.989451095106699	0.022769836420673727	-0.02591949336615068	0.06933112432383877	-0.7460753062814242	-0.30340642433601384
0.9633125980695382	0.9894888043985374	0.02235983851489917	-0.02608464971258198	0.06825108900631856	-0.749821172591753	-0.2991625085213031
0.963857274983058	0.9895256838979217	0.021950419804945415	-0.02624643032908505	0.06716458313669475	-0.7535200064849977	-0.29486688232521724
0.9643985085636767	0.9895617404798699	0.021541600388794737	-0.026404849462761615	0.06607174681818109	-0.7571706567300273	-0.2905203634696992
0.9649363410057248	0.9895969810471734	0.021133399766533962	-0.026559921893743427	0.06497272334020748	-0.7607719945254235	-0.2861237988270557
0.9654708139333548	0.9896314124689318	0.020725837515321262	-0.026711662664119038	0.0638676609072523	-0.7643229086251573	-0.2816780710519614
0.9660019695757506	0.9896650416559082	0.02031893238286974	-0.026860087408527394	0.06275671010540375	-0.7678223144049438	-0.2771840881469249
0.9665298505778913	0.9896978755438869	0.01991270240874029	-0.02700521228054708	0.061640024095469786	-0.7712691536279161	-0.2726427838022956
0.9670544994688282	0.9897299210574582	0.019507165315511513	-0.02714705379148362	0.0605177595641859	-0.7746623920107102	-0.26805512086885736
0.9675759592014458	0.9897611851409365	0.019102338077592	-0.027285628945343338	0.059390075415117344	-0.7780010237652176	-0.26342208563755914
0.9680942730987934	0.9897916747509836	0.018698236943242925	-0.027420955204644458	0.058257132682204685	-0.7812840721372911	-0.25874468701653935
0.968609484914828	0.9898213968560398	0.018294877368568527	-0.027553050486001193	0.05711909419247277	-0.7845105906142184	-0.25402395465848665
0.9691216384851925	0.9898503584123038	0.017892274273952746	-0.027681933051036587	0.05597612513626564	-0.787679661516622	-0.2492609408441858
0.969630778511886	0.9898785664042031	0.01749044141111158	-0.027807621683794543	0.05482839111277004	-0.7907904015677704	-0.24445671184421527
0.9701369506737187	0.9899060278431919	0.017089391251495584	-0.027930135683282835	0.053676057609836896	-0.7938419629802599	-0.239612345115614
0.9706402003779017	0.9899327496943116	0.016689135956727483	-0.028049494532865735	0.05251929260777292	-0.7968335263715806	-0.23472893967563735
0.9711405737350838	0.9899587389255354	0.016289686594130787	-0.02816571811652749	0.05135826416324076	-0.7997643071679346	-0.22980760543910989
0.9716381178316112	0.9899840025150042	0.015891052899813664	-0.02827882674790134	0.0501931395185238	-0.8026335574061386	-0.22484945882152377
0.9721328799884823	0.9900085474066	0.015493243854510508	-0.02838884096764237	0.049024086583177105	-0.8054405615906531	-0.21985562842716613
0.9726249085841332	0.9900323805454847	0.015096267009237802	-0.028495781698304176	0.047851271767503596	-0.8081846415291076	-0.21482724522900742
0.9731142521221351	0.9900555088258776	0.014700129221665375	-0.02859967000569791	0.04667486195402267	-0.8108651510776023	-0.20976545040086578
0.9736009598554313	0.9900779391161775	0.014304836142522153	-0.028700527206591275	0.045495022797430215	-0.8134814796489533	-0.20467138747049032
0.9740850814560827	0.9900996782373427	0.0139103924720845	-0.028798374766515852	0.04431191929497786	-0.8160330502810286	-0.19954620419226662
0.9745666675429481	0.9901207329805798	0.013516801520719008	-0.028893234374085454	0.04312571427906962	-0.8185193222167415	-0.1943910454464343
0.975045768905867	0.9901411100665859	0.013124065832911471	-0.028985127751992353	0.04193657010256733	-0.8209397865461288	-0.189207059976759
0.9755224372573859	0.9901608161725441	0.01273218656623077	-0.029074076772871077	0.04074464658395827	-0.8232939697473962	-0.18399539090884443
0.9759967243895263	0.9901798578906569	0.012341164177575007	-0.0291601032663477	0.03955010290732691	-0.8255814290434006	-0.17875718349862862
0.9764686829114685	0.9901982417533494	0.01195099781355935	-0.029243229126667974	0.03835309559662285	-0.827801755621772	-0.17349357576070285
0.976938365921822	0.990215974213602	0.0115616855763663	-0.029323476217753434	0.0371537791487426	-0.8299545724466447	-0.1682057007104635
0.9774058266957547	0.9902330616281786	0.011173224782829779	-0.02940086629093616	0.035952306670659955	-0.8320395323063848	-0.16289468869475066
0.9778711191107223	0.9902495102687975	0.010785611612432786	-0.029475421029062428	0.03474882863852807	-0.8340563191948767	-0.15756166145467512
0.9783342974623304	0.9902653263097978	0.010398841261020867	-0.029547161984219073	0.033543493215101916	-0.8360046467918341	-0.15220773306017962
0.9787954162580158	0.990280515816448	0.01001290811644573	-0.029616110518171486	0.032336446651747314	-0.8378842569426582	-0.14683401126600154
0.9792545306552152	0.9902950847548475	0.009627805396351998	-0.02968228784076476	0.03112783201593854	-0.8396949207550753	-0.14144159143432794
0.9797116957421113	0.990309038964063	0.009243525756132107	-0.029745714876880745	0.029917790960760235	-0.8414364349719916	-0.13603156402196034
0.9801669675671701	0.9903223841837354	0.008860060430970115	-0.029806412385361226	0.028706460899239068	-0.8431086251929133	-0.13060500158077515
0.9806204010437629	0.9903351259883382	0.008477401008167879	-0.029864400653550727	0.027493980479961343	-0.8447113373852908	-0.12516298292570116
0.9810720523671931	0.9903472698553237	0.00809553740173735	-0.029919699800758967	0.026280483082138036	-0.8462444461192627	-0.11970656367679267
0.9815219781375324	0.9903588211331664	0.0077144585976677655	-0.029972329626712	0.025066099044865103	-0.84770785026432	-0.11423678587874617
0.9819702338861129	0.9903697850016243	0.007334153914776313	-0.03002230942416113	0.02385095959341042	-0.8491014675863349	-0.10875469541353525
0.9824168768080697	0.9903801665380191	0.006954610701289688	-0.03006965827475437	0.02263518940017723	-0.8504252427709352	-0.10326130820248343
0.9828619631361297	0.9903899706488751	0.006575816574200038	-0.030114394731445636	0.02141891364451861	-0.851679138343683	-0.09775764177557361
0.9833055497609832	0.9903992021065798	0.006197758057762644	-0.030156536979725437	0.020202253579462686	-0.8528631389090884	-0.09224469502387467
0.9837476932424416	0.9904078655247553	0.005820421438833473	-0.030196102719519485	0.018985329200104834	-0.8539772475676246	-0.08672346004230012
0.984188450205831	0.9904159653655366	0.005443792445138478	-0.030233109192790777	0.01776825814444434	-0.8550214863921655	-0.08119491695708274
0.9846278770417254	0.9904235059325006	0.005067856517645062	-0.03026757314582522	0.01655115651063509	-0.8559958950567236	-0.07566003744950071
0.9850660309801876	0.9904304913869434	0.004692597907223736	-0.030299510898402878	0.01533413587151492	-0.8569005324751382	-0.0701197709966511
0.9855029683155758	0.990436925716163	0.004318001210128763	-0.030328938193784846	0.014117308193124458	-0.8577354722287949	-0.06457506707910367
0.9859387455175371	0.990442812752017	0.003944050435076168	-0.030355870278658156	0.012900782768408368	-0.8585008044865678	-0.05902686109541278
0.9863734194398778	0.9904481561709062	0.003570728840148642	-0.0303803218984416	0.011684665635920863	-0.8591966355328602	-0.05347607155772477
0.9868070465340716	0.9904529594818957	0.003198019625251739	-0.030402307238484874	0.010469061791709148	-0.8598230857480462	-0.04792361005344026
0.9872396826667066	0.9904572260262401	0.0028259061082778485	-0.03042183991762439	0.009254075734437065	-0.8603802890693852	-0.04237038364038104
0.9876713840634571	0.9904609589873727	0.002454370931871011	-0.03043893302987479	0.008039808845590017	-0.8608683938270801	-0.03681728277735013
0.9881022073317454	0.9904641613878059	0.0020833960609776335	-0.030453599126435922	0.006826359345769603	-0.8612875618816187	-0.03126518101331675
0.9885322074991171	0.9904668360748098	0.001712964490688002	-0.030465850146497803	0.005613827856403493	-0.8616379662942804	-0.02571496035424361
0.9889614406074948	0.9904689857404928	0.0013430580311960775	-0.030475697505811652	0.0044023101328562525	-0.8619197935094494	-0.02016747794154943
0.9893899623287606	0.9904706129103953	0.0009736585181461851	-0.030483152041285478	0.003191901001279734	-0.8621332414262378	-0.014623583991553602
0.9898178277388882	0.9904717199445201	0.0006047480264033845	-0.030488224012745008	0.001982695043366689	-0.8622785191069381	-0.009084124876042578
0.9902450919241501	0.9904723090407157	0.00023630836615235606	-0.03049092311569686	0.0007747849297022702	-0.8623558468062857	-0.0035499354337475714
0.9906718095490934	0.9904723822341845	-0.00013167852618010966	-0.03049125847655528	-0.00043173731353801236	-0.8623654555042278	0.001978155279213554
0.9910980355452981	0.9904719413983568	-0.0004992311634932189	-0.03048923865433739	-0.0016367822044834456	-0.8623075866297576	0.00749933274141863
0.9915246260384926	0.9904709859670626	-0.000867059034777742	-0.030484861202593604	-0.0028425260864826003	-0.8621821927759965	0.01302316493110017
0.991951767847978	0.9904695140590032	-0.0012352942586603003	-0.030478117822606086	-0.0040492514647761275	-0.8619890854880569	0.01855054040494253
0.9923795159269758	0.9904675236882516	-0.0016039550237809121	-0.030468999911786896	-0.005256866444757037	-0.861728094505483	0.024080630002229566
0.9928079240351952	0.9904650127155915	-0.001973058259373147	-0.030457498342996277	-0.0064652741673717	-0.86139906171401	0.029612579608475145
0.9932370467200622	0.9904619788411803	-0.002342621325521767	-0.030443603433413496	-0.007674378367575551	-0.8610018405334584	0.03514553568108908
0.9936669392161737	0.9904584196014109	-0.0027126619078122263	-0.030427304932863677	-0.008884083045588256	-0.8605362958682063	0.040678643801262473
0.99409765630916	0.9904543323770238	-0.0030831970210506007	-0.03040859206386808	-0.01009428923009764	-0.8600023055385378	0.046211033936995424
0.9945292529729924	0.9904497143894915	-0.003454243540667696	-0.030387453508185187	-0.011304896743645012	-0.8593997601833988	0.051741828607624246
0.9949617847722083	0.9904445626957911	-0.0038258185303516557	-0.030363877386201388	-0.012515805296623892	-0.8587285629637322	0.05727014796356631
0.9953953070334677	0.9904388741972214	-0.004197938512024931	-0.030337851300808835	-0.013726912134524332	-0.8579886311042088	0.06279509913036006
0.9958298753706709	0.9904326456340933	-0.004570619899721689	-0.030309362316823553	-0.014938113486058164	-0.8571798955966804	0.06831578292700295
0.9962655453883575	0.9904258735899483	-0.0049438787275699475	-0.030278396984212388	-0.01614930371322927	-0.8563023021490046	0.07383129009929852
0.9967023728603115	0.9904185544897576	-0.005317730785916153	-0.030244941333974356	-0.017360375793298924	-0.8553558113531372	0.079340703639048
0.9971404136038705	0.9904106846025487	-0.005692191496703451	-0.030208980894467625	-0.018571220956757013	-0.8543403994289194	0.08484309726583444
0.9975797234820749	0.9904022600424898	-0.0060672758988978325	-0.030170500700870153	-0.01978172868739248	-0.8532560587659397	0.09033753557158153
0.9980203581513977	0.9903932767753733	-0.006442998417408564	-0.030129485329468485	-0.020991786029623316	-0.8521027991548091	0.09582307103740174
0.9984623737821298	0.9903837306054081	-0.006819373461790475	-0.030085918842218673	-0.022201279572644516	-0.8508806464850994	0.10129875319753912
0.998905826433915	0.9903736171883406	-0.007196414877394807	-0.030039784851731224	-0.023410093736896842	-0.8495896448244891	0.10676362103582238
0.9993507716979463	0.9903629320426128	-0.007574135627680776	-0.029991066577337393	-0.024618109826430534	-0.8482298582148062	0.11221669891299095
0.999797265193668	0.9903516705411135	-0.007952548203731032	-0.029939746812756542	-0.025825207418179653	-0.8468013699749866	0.11765700307405261
1.0002453629259074	0.9903398279031692	-0.00833166491225395	-0.029885807895140407	-0.027031265349385016	-0.8453042820446846	0.12308354630538483
1.0006951203523828	0.9903273992204344	-0.008711497072560819	-0.029829231828682468	-0.028236159236622625	-0.843738718602093	0.12849532699298863
1.0011465933414718	0.9903143794339397	-0.009092055814570016	-0.0297700001858502	-0.029439764098788384	-0.8421048234805126	0.13389134117536702
1.0015998372033352	0.9903007633633202	-0.00947335124893565	-0.029708094246315396	-0.030641951813990615	-0.840402764145826	0.1392705713869698
1.0020549069284344	0.9902865457046479	-0.009855392660123105	-0.02964349499293028	-0.03184259183917422	-0.8386327316705431	0.14463199020562795
1.0025118577028311	0.9902717210174498	-0.010238188929571302	-0.029576183058777045	-0.03304155264276045	-0.8367949393556545	0.14997456695579048
1.0029707442304503	0.9902562837489202	-0.010621747957783303	-0.029506138843299088	-0.03423869999490844	-0.8348896259544157	0.15529726038996067
1.0034316208174745	0.9902402282360488	-0.011006076729600151	-0.02943334252798748	-0.03543389729643799	-0.8329170560867799	0.1605990205222567
1.0038945418576077	0.9902235486924987	-0.011391181712578417	-0.029357774023056442	-0.0366270069384042	-0.8308775187595789	0.1658787950189768
1.0043595611671146	0.9902062392355514	-0.011777068296953387	-0.02927941309580591	-0.0378178886852711	-0.8287713307698623	0.17113552239774782
1.0048267325675433	0.9901882938691747	-0.012163741276117386	-0.029198239300097364	-0.039006401294346134	-0.8265988346838311	0.17636813958351005
1.0052961093495798	0.9901697065079348	-0.012551204398105994	-0.02911423209079952	-0.04019240126546781	-0.8243604017539823	0.1815755767889324
1.0057677444541566	0.9901504709750765	-0.012939460514733471	-0.029027370821151782	-0.04137574344626913	-0.8220564316272206	0.18675676061723875
1.006241689880616	0.9901305810322276	-0.013328511095727283	-0.028937634882823103	-0.042556279707109276	-0.8196873557814505	0.19191060872748747
1.0067179977946696	0.990110030338962	-0.013718357141640363	-0.02884500352924274	-0.04373386187533742	-0.8172536325214506	0.19703604313745768
1.0071967200538192	0.9900888124756074	-0.014108998792314788	-0.02874945598462929	-0.04490834068427664	-0.8147557495273386	0.20213198604948146
1.0076779074176299	0.990066920983939	-0.014500434687149906	-0.028650971632881182	-0.04607956401622277	-0.8121942283578208	0.20719735273002637
1.0081616101543394	0.9900443493474368	-0.014892662469161632	-0.02854952993386948	-0.04724737860174704	-0.8095696217299494	0.21223105943618734
1.0086478784672626	0.9900210909759848	-0.015285679135519238	-0.028445110360146356	-0.048411631224230714	-0.8068825113529456	0.21723202909809036
1.0091367620753777	0.9899971392295103	-0.01567948070197218	-0.02833769250859797	-0.04957216787724029	-0.8041335102452807	0.22219918816393316
1.009628309136203	0.9899724874778987	-0.016074061347978452	-0.028227256373787882	-0.050728831435683464	-0.801323269024331	0.22713145721441003
1.0101225685426864	0.9899471289932787	-0.016469415275420306	-0.028113781869717195	-0.05188146730013481	-0.7984524629576083	0.23202777563127402
1.0106195882900855	0.9899210570347858	-0.016865535402516067	-0.027997249214582937	-0.05302991971375978	-0.7955218010420466	0.2368870863412494
1.0111194149423026	0.9898942648850085	-0.017262412958290403	-0.02787763909725785	-0.05417403079435379	-0.792532029263529	0.24170833236130312
1.011622095499628	0.9898667457571796	-0.017660038984025267	-0.027754932266430773	-0.05531364505813926	-0.7894839193656829	0.2464904764677815
1.0121276755042818	0.989838492901899	-0.018058402843167794	-0.02762911001068827	-0.05644860529435698	-0.7863782798888891	0.2512324843405014
1.0126362008631093	0.9898094995126788	-0.01845749367864693	-0.027500153740661643	-0.05757875691227375	-0.783215944772058	0.25593334333459833
1.0131477161948177	0.9897797588230685	-0.01885729912585996	-0.027368045424674324	-0.05870394443648017	-0.7799977830463778	0.26059204834474303
1.0136622658893855	0.989749264052626	-0.019257806164880736	-0.027232767350751554	-0.05982401409919277	-0.7767246918291684	0.26520761314903085
1.0141798938214752	0.9897180084276881	-0.019659000912011584	-0.027094302221475082	-0.06093881340258059	-0.7733975974920173	0.26977906906710997
1.0147006432088257	0.9896859851949895	-0.020060868529364013	-0.02695263321628907	-0.06204819102537196	-0.7700174559332326	0.27430546507985093
1.015224557009228	0.9896531876021178	-0.02046339355100114	-0.026807743906678963	-0.06315199787498413	-0.7665852492879293	0.2787858726074879
1.0157516772889048	0.9896196089413339	-0.020866559416702214	-0.026659618451194637	-0.06425008594940014	-0.7631019892584309	0.2832193813407394
1.0162820465312892	0.9895852424706646	-0.02127034949348359	-0.02650824124836231	-0.06534231125771539	-0.7595687076139321	0.28760511147799267
1.016815706268698	0.9895500815041651	-0.021674746046064536	-0.02635359733595589	-0.06642853113132262	-0.7559864642606214	0.2919422032399478
1.0173526978376817	0.989514119367661	-0.022079730834829305	-0.026195672196166378	-0.06750860597213464	-0.7523563412699269	0.2962298243107805
1.0178930627482672	0.989477349375953	-0.022485285408937836	-0.026034451656345315	-0.0685824001235262	-0.7486794392717665	0.3004671735860803
1.018436841532669	0.9894397649134802	-0.022891390258762436	-0.025869922243020534	-0.0696497797146634	-0.744956884161053	0.3046534729546917
1.0189840754373054	0.9894013593212101	-0.023298026101797976	-0.025702070686083187	-0.07071061614320702	-0.7411898144153927	0.3087879812945631
1.0195348054195168	0.989362125966092	-0.0237051731431845	-0.025530884223496073	-0.07176478417724445	-0.7373793866979009	0.31286998717446535
1.0200890720397855	0.9893220582516158	-0.02411281101591127	-0.025356350646481	-0.07281216187770963	-0.7335267754192386	0.3168988088062347
1.0206469166205454	0.9892811495354069	-0.02452091964792301	-0.025178457940077604	-0.07385263287605799	-0.729633163430683	0.32087380296653867
1.0212083802836736	0.9892393931983834	-0.02492947856269997	-0.024997194584560234	-0.07488608459508442	-0.725699747403496	0.3247943582050573
1.0217735044988487	0.9891967826051608	-0.025338467292762883	-0.024812549382692724	-0.07591240932878833	-0.7217277327217277	0.3286598990471632
1.0223423309525081	0.9891533111132835	-0.02574786529246532	-0.02462451149962165	-0.07693150402480678	-0.7177183330936382	0.332469885167864
1.0229149016300518	0.9891089720666039	-0.026157652005923647	-0.024433070433778497	-0.0779432704525275	-0.713672768678859	0.33622381200453816
1.0234912594835732	0.9890637587418986	-0.02656780734824718	-0.024238215786582896	-0.07894761636458998	-0.7095922600690239	0.33992121495982996
1.0240714475016388	0.9890176644192102	-0.02697831104273924	-0.02403993756629382	-0.0799444538270069	-0.7054780335823276	0.3435616630746214
1.0246555096608094	0.9889706823054624	-0.02738914330040412	-0.023838225858948195	-0.08093370084276	-0.7013313132770987	0.3471447648475872
1.025243490454548	0.9889228055689485	-0.027800284483716953	-0.023633070977581664	-0.08191528047173235	-0.6971533230595349	0.3506701647790901
1.0258354353726173	0.9888740272978465	-0.028211715440371425	-0.023424463285025083	-0.08288912156523377	-0.6929452820881931	0.3541375457671464
1.0264313902590017	0.9888243405499995	-0.028623417052144218	-0.02321239340786122	-0.0838551576205182	-0.6887084081844396	0.3575466247283091
1.0270314022752198	0.9887737382702944	-0.02903537089846537	-0.022996851884329837	-0.08481332826706313	-0.6844439098744192	0.3608971575640066
1.027635519055428	0.9887222133576166	-0.029447558665084153	-0.022777829451609385	-0.08576357778620482	-0.6801529913300016	0.36418893357662246
1.0282437898475922	0.9886697585644858	-0.029859962916262136	-0.02255531662049816	-0.08670585680061219	-0.6758368432483464	0.36742178096349615
1.0288562645146875	0.9886163665778513	-0.030272566399995413	-0.02232930402143269	-0.08764012055787226	-0.6714966489907412	0.37059556042339054
1.0294729939017009	0.9885620299846234	-0.03068535228989976	-0.02209978225978449	-0.08856632938792404	-0.6671335810650214	0.37371016634662063
1.0300940305127153	0.9885067412074654	-0.031098304622664868	-0.021866741647754432	-0.08948444956003505	-0.6627487954936478	0.37676552919942635
1.0307194276044738	0.9884504925801094	-0.031511407674726655	-0.021630172525944687	-0.09039445175704726	-0.6583434374445478	0.37976160988608454
1.0313492396646373	0.9883932763013201	-0.031924646267922206	-0.02139006507208321	-0.09129631164129907	-0.6539186371138123	0.38269840117209875
1.0319835224068976	0.9883350844308892	-0.032338005748345486	-0.021146409288081296	-0.09219000967736267	-0.64947550909201	0.3855759265707275
1.0326223329182513	0.988275908871607	-0.03275147206311331	-0.020899194928806642	-0.09307553116393558	-0.6450151507257527	0.3883942398931791
1.0332657290861018	0.9882157414182339	-0.03316503137154377	-0.02064841171084749	-0.09395286527158535	-0.6405386455582353	0.3911534216468155
1.0339137705744592	0.988154573662706	-0.033578670656738904	-0.020394048921303774	-0.09482200621810234	-0.6360470560174378	0.39385358221731226
1.0345665181932118	0.9880923970481161	-0.03399237729575816	-0.02013609564860369	-0.09568295221173397	-0.631541427384364	0.3964948579402944
1.0352240339114587	0.9880292028639327	-0.0344061390503813	-0.019874540767281134	-0.096535705308085	-0.6270227872923946	0.3990774101320299
1.0358863807391323	0.987964982254084	-0.03481994397533132	-0.019609372976104326	-0.09738027109966617	-0.622492146173913	0.40160142362488344
1.0365536234399506	0.9878997261440964	-0.035233780843278474	-0.01934058050270911	-0.0982166594551074	-0.6179504920828969	0.40406710841925203
1.0372258277191186	0.9878334253158518	-0.03564763861466605	-0.01906815141846649	-0.0990448833053431	-0.613398796012128	0.4064746954848371
1.0379030606411388	0.9877660703636818	-0.03606150667850302	-0.01879207346307613	-0.09986495901282887	-0.6088380088210642	0.40882443733254176
1.0385853905866969	0.9876976516949115	-0.03647537480312642	-0.018512334053364752	-0.10067690614608599	-0.6042690613729244	0.4111166067985631
1.0392728870762966	0.9876281595442685	-0.03688923300815443	-0.01822892034855229	-0.10148074710802737	-0.5996928655869257	0.4133514954521628
1.0399656206230776	0.9875575839862766	-0.03730307145860299	-0.01794181930645969	-0.10227650682201972	-0.5951103152921384	0.41552941222769163
1.040663663597455	0.9874859148441681	-0.037716880960547546	-0.017651017319601982	-0.10306421356987469	-0.590522280447516	0.4176506851892904
1.0413670888350863	0.9874131418291806	-0.03813065211072518	-0.01735650078819627	-0.10384389724969613	-0.5859296163038362	0.4197156562700132
1.0420759708133356	0.9873392544177841	-0.03854437597766374	-0.017058255627933044	-0.1046155905743452	-0.5813331556319905	0.42172468404114116
1.0427903849597133	0.9872642419203916	-0.0389580436730753	-0.016756267555401227	-0.10537932815423179	-0.5767337132787188	0.4236781407705052
1.043510407800562	0.9871880934641883	-0.03937164642311846	-0.01645052202477241	-0.10613514653855953	-0.5721320852087566	0.4255764120927403
1.0442361172580419	0.9871107979595222	-0.03978517571980497	-0.016141004099838627	-0.1068830843934735	-0.5675290466743939	0.4274198969807413
1.0449675920087158	0.9870323441660651	-0.040198622936048575	-0.015827698726126996	-0.10762318170911983	-0.5629253563779976	0.42920900531982065
1.045704912199167	0.9869527206148803	-0.04061197971620031	-0.015510590425608865	-0.10835548041722914	-0.5583217520261338	0.43094415899534094
1.0464481586375936	0.986871915693673	-0.04102523750305871	-0.01518966364371139	-0.10908002346039793	-0.5537189555171674	0.43262578922639017
1.0471974134115805	0.9867899175790649	-0.04143838787047728	-0.01486490248565551	-0.1097968553047608	-0.5491176691771241	0.4342543373954102
1.0479527598243226	0.9867067142415956	-0.041851422467938236	-0.01453629074408799	-0.11050602175455354	-0.5445185763341482	0.43583025417485427
1.048714281908371	0.9866222934980888	-0.042264332738937926	-0.014203812112639417	-0.11120756939164181	-0.5399223444279989	0.4373539978847829
1.0494820648142327	0.9865366429682481	-0.04267711012127205	-0.013867450020374724	-0.11190154585217196	-0.535329622766943	0.43882603475758836
1.0502561948179976	0.9864497500725927	-0.043089746034571115	-0.013527187630769323	-0.1125879997307357	-0.5307410426689954	0.44024683834128125
1.0510367590388985	0.9863616020633093	-0.043502231715177565	-0.013183007969127008	-0.11326698023704664	-0.5261572193127668	0.4416168884229122
1.0518238456023898	0.9862721860055685	-0.04391455829133692	-0.012834893855294127	-0.11393853726025309	-0.5215787509253175	0.4429366708346824
1.0526175437394658	0.98618148876556	-0.044326716821111785	-0.012482827863626885	-0.11460272136661101	-0.5170062183980942	0.4442066771000836
1.0534179436667244	0.9860894970234807	-0.04473869821539821	-0.012126792380177524	-0.11525958361210997	-0.5124401861891091	0.44542740372739237
1.0542251365542958	0.9859961972768944	-0.04515049320904009	-0.011766769621828209	-0.11590917543950043	-0.5078812026980555	0.4465993516997588
1.0550392145779437	0.9859015758344762	-0.04556209237536746	-0.011402741618201246	-0.11655154864662323	-0.503329800168379	0.4477230261088163
1.0558602707349043	0.9858056188373142	-0.045973486021651154	-0.011034690299477743	-0.11718675517136011	-0.49878649591318114	0.44879893548078587
1.056688399185168	0.985708312219073	-0.04638466434945549	-0.010662597349233431	-0.11781484729035115	-0.494251790620082	0.44982759182867516
1.0575236951573086	0.9856096417165137	-0.04679561739263465	-0.010286444251668157	-0.11843587746861536	-0.48972616912505834	0.4508095100837629
1.058366254617799	0.9855095929086068	-0.04720633484333184	-0.009906212446535357	-0.11904989804977688	-0.48521010241835105	0.45174520732789214
1.0592161745233535	0.9854081511871655	-0.047616806167379615	-0.00952188322218951	-0.11965696138968226	-0.48070404646380516	0.45263520275924257
1.0600735532281447	0.9853053017079895	-0.04802702078679334	-0.00913343753713633	-0.12025712007731625	-0.4762084403010002	0.4534800177222826
1.060938489818971	0.9852010294701882	-0.04843696774577899	-0.008740856326817589	-0.12085042639597827	-0.47172370981950756	0.45428017464667897
1.0618110845509876	0.985095319264306	-0.04884663590907531	-0.008344120313054223	-0.12143693257488532	-0.4672502656917132	0.4550361971624392
1.062691438894423	0.9849881556664419	-0.049256013968738244	-0.007943209988907332	-0.1220166907532015	-0.462788503419565	0.45574860977116294
1.0635796549294105	0.9848795231122112	-0.04966509015110545	-0.007538105901149104	-0.12258975252671199	-0.45833880664500254	0.4564179370454978
1.064475836227235	0.9847694057897942	-0.05007385261478047	-0.007128788255933337	-0.12315616947438648	-0.45390154293202717	0.4570447040403037
1.0653800872772277	0.9846577877099852	-0.050482289171628246	-0.006715237186818986	-0.12371599272671506	-0.4494770669309496	0.4576294355297684
1.066292514027537	0.984544652639841	-0.05089038751895995	-0.00629743251474956	-0.12426927324933748	-0.44506571798839273	0.45817265607616564
1.0672132230280216	0.9844299842090974	-0.051298134841604864	-0.005875354147643726	-0.12481606126646563	-0.44066782458149767	0.458674889220386
1.0681423225504383	0.9843137657716129	-0.05170551829945653	-0.005448981574900554	-0.1253564068881731	-0.43628369917908705	0.45913665787458524
1.0690799217637466	0.9841959805080983	-0.05211252464571026	-0.005018294252718955	-0.12589035956159186	-0.431913642498979	0.4595584835749512
1.0700261313418038	0.9840766113505188	-0.05251914047940272	-0.004583271333017534	-0.12641796837457817	-0.4275579409243288	0.45994088652911447
1.0709810631703085	0.983955641018997	-0.05292535210105036	-0.004143891805726875	-0.12693928183184555	-0.423216868195985	0.46028438520701126
1.0719448302788326	0.9838330520310532	-0.053331145470454	-0.003700134538312516	-0.12745434777314482	-0.4188906859965096	0.46058949609193245
1.0729175471385755	0.9837088266643463	-0.053736506318086553	-0.003251978147048296	-0.12796321348733844	-0.41457964289713695	0.4608567335539905
1.0738993294307997	0.9835829469866022	-0.05414142003182132	-0.0027994011120797057	-0.12846592554045907	-0.41028397570327474	0.4610866095495702
1.0748902944215588	0.983455394808157	-0.05454587179601507	-0.002342381613381186	-0.12896252992191132	-0.40600390811547554	0.4612796334968622
1.0758905604728077	0.983326151745289	-0.054949846374248816	-0.0018808977650222344	-0.1294530717496272	-0.401739653169472	0.46143631195875573
1.0769002478581562	0.9831951991155763	-0.055353328423394986	-0.0014149272479705175	-0.12993759562790938	-0.3974914100541957	0.4615571485820755
1.0779194778145624	0.9830625180610587	-0.055756302093397124	-0.0009444477569185037	-0.13041614513712085	-0.39325936847192394	0.46164264375513675
1.0789483738112224	0.9829280893840395	-0.056158751513977326	-0.00046943642423065174	-0.13088876339154573	-0.3890437036546171	0.46169329455218183
1.0799870601247064	0.9827918937332468	-0.056560660212816964	0.000010129512512774513	-0.131355492325478	-0.38484458260779963	0.4617095944330536
1.0810356631894813	0.9826539114282794	-0.05696201162640831	0.0004942733238644662	-0.13181637327302378	-0.38066215888715516	0.46169203315007973
1.0820943119717408	0.9825141224096154	-0.05736278920950042	0.0009830189506704714	-0.1322714470554334	-0.37649657162348876	0.4616410964680031
1.0831631368592376	0.9823725063847504	-0.057762975983082915	0.0014763904805317274	-0.13272075343407552	-0.3723479503767308	0.4615572659773685
1.0842422690011604	0.9822290429175721	-0.058162554276104284	0.001974411831987595	-0.13316433081228607	-0.3682164179140682	0.4614410190712559
1.0853318409624941	0.9820837113439688	-0.058561505962304916	0.002477107045484957	-0.13360221649705092	-0.3641020878450233	0.4612928288437494
1.0864319876901551	0.9819364906440143	-0.058959812793241737	0.0029845007175634377	-0.13403444704664919	-0.36000506130464466	0.4611131638264878
1.087542845441032	0.981787359585844	-0.059357455982452456	0.0034966174943056195	-0.13446105779505338	-0.355925431360554	0.46090248799572997
1.0886645524127865	0.9816362966427681	-0.05975441641533128	0.004013482350148521	-0.13488208306711164	-0.3518632809563614	0.4606612605733477
1.0897972487972272	0.9814832799870508	-0.060150674643017515	0.004535120599747795	-0.13529755615328617	-0.34781868308737035	0.4603899358870691
1.0909410765381327	0.981328287523833	-0.060546210773705714	0.005061557773408924	-0.13570750917932903	-0.3437917020152072	0.460088963317519
1.0920961796450754	0.9811712968501378	-0.06094100455903029	0.005592819748260397	-0.13611197318257398	-0.33978239248382847	0.4597587871255161
1.093262703979108	0.9810122852853741	-0.061335035295848446	0.0061289326358779294	-0.13651097799624004	-0.335790800813109	0.4593998464162074
1.0944407973626091	0.98085122985815	-0.06172828184103036	0.006669922818830594	-0.1369045522531568	-0.33181696483344125	0.45901257503219844
1.0956306098976727	0.9806881072643642	-0.06212072269228699	0.007215817082324945	-0.13729272345329604	-0.32786091315405635	0.4585974013677877
1.096832293958606	0.9805228938696092	-0.0625123359562049	0.007766642595393872	-0.1376755179159712	-0.32392266557207194	0.45815474827962005
1.0980460033947743	0.9803555658208102	-0.06290309906413903	0.008322426530275834	-0.13805296049209917	-0.3200022359991324	0.45768503332354676
1.0992718943252118	0.980186098939508	-0.06329298901029061	0.008883196411505147	-0.1384250747912656	-0.31609963012327613	0.45718866842865974
1.1005101255154024	0.9800144686715287	-0.06368198244095304	0.009448980271630547	-0.13879188325255698	-0.3122148445847462	0.45666605967327045
1.101760857735571	0.9798406501777721	-0.06407005542131261	0.010019806340765141	-0.13915340691051029	-0.30834786936819003	0.4561176074896088
1.103024253831316	0.9796646183272347	-0.0644571834344153	0.010595703062341208	-0.1395096653889951	-0.3044986878530944	0.4555437066123113
1.104300479117283	0.979486347644898	-0.06484334147589679	0.01117669925532904	-0.13986067698122107	-0.3006672759106761	0.4549447458727829
1.1055897010374782	0.9793058123618226	-0.06522850392227182	0.011762823941533877	-0.14020645852087052	-0.2968536032475666	0.45432110832641076
1.106892089901341	0.9791229863149797	-0.06561264472258473	0.01235410666185607	-0.1405470255464695	-0.2930576315362612	0.4536731708742966
1.1082078181028214	0.9789378430595314	-0.06599573713480301	0.01295057710211698	-0.1408823920563659	-0.28927931704825727	0.4530013046181475
1.109537060109472	0.9787503558741953	-0.06637775370013511	0.013552265069906482	-0.14121257048504998	-0.28551861091170194	0.452305874876655
1.1108799935572937	0.978560497610343	-0.06675866652940138	0.014159200970592414	-0.14153757194499397	-0.28177545629811807	0.4515872406084693
1.112236797940611	0.978368240880378	-0.06713844689645092	0.014771415193968596	-0.14185740586900755	-0.27804979242513606	0.45084575509323194
1.1136076557467585	0.978173557901313	-0.06751706553193923	0.01538893860668899	-0.1421720802570164	-0.2743415516591207	0.4500817653322373
1.1149927517875493	0.9779764205933766	-0.06789449240408037	0.016011802229040986	-0.14248160148464645	-0.27065066165325363	0.44929561241392896
1.1163922739153311	0.9777768004824443	-0.06827069688421794	0.016640037535430075	-0.14278597443466234	-0.2669770437047617	0.4484876311207617
1.1178064115072481	0.9775746689207768	-0.06864564730925425	0.017273675751948714	-0.14308520213850656	-0.263320616997523	0.44765815081976973
1.1192353578319592	0.9773699967540873	-0.06901931158579684	0.017912748895899805	-0.1433792862598899	-0.25968129266610307	0.4468074941109982
1.1206793084696305	0.9771627545517284	-0.06939165673229121	0.018557289042951952	-0.14366822671911514	-0.2560589782227428	0.44593597775633387
1.1221384618041443	0.9769529125416642	-0.06976264897908281	0.019207328524239647	-0.14395202177029626	-0.25245357652690337	0.4450439124183851
1.123613018269949	0.9767404407245143	-0.07013225354815193	0.019862899567427365	-0.14423066783106447	-0.24886498786377614	0.4441316031544841
1.1251031826640816	0.9765253085462258	-0.07050043520116489	0.020524035300084984	-0.1445041598921591	-0.24529310455509523	0.44319934801735583
1.1266091616030935	0.9763074852701756	-0.07086715756465573	0.02119076859255057	-0.14477249100125014	-0.24173781743803474	0.4422474396515525
1.1281311642796712	0.9760869398751707	-0.07123238329586047	0.02186313237086221	-0.14503565239146893	-0.23819901416696684	0.44127616487696275
1.1296694040459538	0.9758636408324267	-0.07159607442659695	0.02254116028909985	-0.1452936337228135	-0.23467657579219453	0.4402858037096691
1.1312240956805766	0.9756375565086953	-0.07195819167624623	0.023224885495804377	-0.1455464225850332	-0.23117038331770837	0.43927663114798776
1.1327954583912314	0.9754086547377081	-0.0723186951284055	0.02391434193009943	-0.14579400497426379	-0.22768031104078604	0.4382489152809503
1.1343837140212047	0.9751769030879041	-0.07267754376955886	0.024609563502163794	-0.1460363649599897	-0.22420623090588973	0.43720291848076254
1.1359890870501448	0.9749422688707602	-0.07303469546164586	0.02531058406689553	-0.1462734846673694	-0.22074801264752544	0.436138897455517
1.1376118055537976	0.974704719008994	-0.07339010712317262	0.026017437814480092	-0.14650534439466942	-0.2173055219072083	0.4350571026605317
1.1392521006205718	0.9744642201302705	-0.07374373456069636	0.026730158984658855	-0.14673192249434938	-0.21387862172727942	0.4339577787264683
1.1409102067855532	0.9742207385126269	-0.07409553252676167	0.027448782024752143	-0.1469531954051192	-0.2104671718436988	0.4328411642152075
1.1425863611415317	0.9739742402244645	-0.07444545449526073	0.02817334117319272	-0.14716913750524185	-0.20707103071112556	0.4317074922656463
1.1442808049748288	0.9737246908940277	-0.07479345296941074	0.028903871135764283	-0.147379721299014	-0.2036900523541448	0.43055698953750615
1.1459937828716338	0.9734720558505935	-0.07513947925006803	0.029640406663967143	-0.14758491726215317	-0.20032408844190822	0.4293898768575728
1.1477255419355912	0.9732163002508432	-0.07548348324437137	0.03038298218668281	-0.14778469372488354	-0.19697298997443666	0.4282063698046682
1.1494763334559133	0.9729573888440113	-0.07582541376479092	0.031131632493398283	-0.14797901704270802	-0.1936366041886027	0.4270066776217045
1.151246412330589	0.972695286068206	-0.07616521836773918	0.03188639244912618	-0.14816785148951214	-0.19031477592948412	0.42579100365380285
1.1530360364069705	0.9724299561602096	-0.07650284318857695	0.03264729667783017	-0.14835115915828292	-0.1870073490611221	0.4245595458505346
1.1548454675971374	0.9721613630029304	-0.0768382331159589	0.033414380001527674	-0.14852890004969038	-0.18371416455173137	0.4233124960485434
1.1566749709956365	0.9718894702692644	-0.07717133158389917	0.03418767702745639	-0.14870103194938303	-0.18043506229074022	0.4220500406263352
1.1585248155410053	0.9716142413376382	-0.07750208065496149	0.03496722239093233	-0.1488675104635742	-0.1771698800467762	0.4207723600966908
1.1603952738478254	0.9713356393310879	-0.07783042094641453	0.035753050644676626	-0.14902828896927073	-0.17391845395640418	0.41947962926946997
1.1622866227693338	0.9710536270481388	-0.07815629168459672	0.03654519645434844	-0.14918331862760947	-0.17068061773585932	0.418172016909554
1.1641991421600084	0.9707681671626153	-0.07847963044717815	0.03734369403869655	-0.14933254824752554	-0.16745620498344216	0.416849686638765
1.1661331166588276	0.9704792219736948	-0.07880037342570091	0.0381485778740582	-0.14947592439710372	-0.16424504630530104	0.41551279574897926
1.1680888340948934	0.9701867536604366	-0.07911845510999149	0.03895988198506835	-0.14961339124296352	-0.16104697218651345	0.4141614963496261
1.1700665861932646	0.9698907241939038	-0.07943380836654451	0.03977764019711126	-0.14974489057549914	-0.1578618119376187	0.41279593492364175
1.1720666696962676	0.9695910951871437	-0.07974636456780505	0.04060188655335921	-0.1498703618435688	-0.1546893920861403	0.4114162515972227
1.1740893844301359	0.9692878282032723	-0.08005605323750797	0.041432654469284166	-0.14998974199008264	-0.1515295396567392	0.410022581517533
1.1761350346417965	0.968980884574874	-0.08036280221814572	0.04226997723881834	-0.15010296550605093	-0.1483820801735913	0.4086150539711521
1.1782039288375528	0.9686702254482757	-0.08066653759570912	0.04311388791857829	-0.15020996438069972	-0.1452468380988738	0.4071937925365996
1.1802963793910772	0.9683558118634421	-0.08096718359491537	0.043964419119064305	-0.15031066804494264	-0.14212363758236796	0.40575891539281594
1.1824127040072596	0.9680376045558152	-0.08126466273995066	0.0448216035488205	-0.15040500340306823	-0.1390123004435434	0.40431053435411796
1.1845532233467544	0.9677155643360097	-0.08155889546630887	0.04568547299837471	-0.1504928946829501	-0.135912649859042	0.40284875653524227
1.1867182636622904	0.9673896517170286	-0.08184980044270504	0.046556059355759655	-0.15057426351624054	-0.13282450663610618	0.4013736825825307
1.1889081552689496	0.9670598271687005	-0.08213729430374293	0.04743339393198262	-0.15064902882889694	-0.1297476916315234	0.3998854077563422
1.1911232331193131	0.9667260510565828	-0.08242129167776595	0.04831750763770547	-0.150717106824952	-0.1266820250755052	0.3983840215716691
1.1933638369602169	0.9663882836446915	-0.0827017051525709	0.049208430987819435	-0.15077841094810449	-0.1236273265284504	0.39686960772524865
1.1956303102893286	0.9660464852802452	-0.08297844509375453	0.05010619362913804	-0.15083285181375447	-0.120583416449979	0.39534224483023084
1.197923002236286	0.9657006161385299	-0.08325141982606651	0.05101082502841384	-0.15088033721787714	-0.11755011379664468	0.3938020051739994
1.2002422664525343	0.965350636419759	-0.08352053543812175	0.05192235396865425	-0.15092077206172064	-0.11452723770824631	0.3922489554973677
1.2025884619673373	0.9649965062505819	-0.08378569582678896	0.05284080882279385	-0.15095405832353254	-0.11151460655057634	0.39068315644741264
1.2049619515799004	0.9646381859585986	-0.08404680245897085	0.05376621685951495	-0.15098009499097126	-0.10851204014473077	0.3891046636754583
1.2073631046934648	0.9642756356775911	-0.08430375463126774	0.054698605284516255	-0.15099877805225592	-0.10551935631466888	0.38751352597163974
1.2097922945728876	0.963908815795793	-0.08455644910717994	0.055638000101532005	-0.1510100004166514	-0.10253637454227314	0.38590978711283563
1.2122498998200009	0.9635376867687506	-0.08480478022363927	0.056584426619297294	-0.15101365188702454	-0.09956291424975468	0.3842934848990204
1.2147363047815476	0.9631622090946083	-0.08504863986826297	0.0575379095346036	-0.15100961910826213	-0.0965987945019613	0.382664650906865
1.217251899153374	0.9627823434121867	-0.08528791737439227	0.058498472703753523	-0.15099778551363405	-0.09364383468281945	0.3810233107706799
1.2197970785746706	0.9623980504510277	-0.08552249951326066	0.05946613929208914	-0.15097803126977347	-0.09069785398702473	0.3793694838126005
1.222372243725608	0.9620092912089296	-0.08575227034463175	0.06044093135089703	-0.15095023322969298	-0.08776067266152407	0.37770318364611494
1.2249777996184537	0.9616160271016843	-0.08597711110007171	0.0614228694745968	-0.15091426489966128	-0.0848321129354719	0.3760244186375904
1.2276141585808438	0.9612182195571128	-0.08619690038132664	0.062411973845789	-0.15086999635151987	-0.08191199581935754	0.37433318998930276
1.2302817377800201	0.960815830434839	-0.08641151387548894	0.06340826321427138	-0.15081729419803125	-0.07900014410604056	0.37262949334863843
1.2329809604373179	0.9604088218907205	-0.08662082439466515	0.0644117552683702	-0.15075602152361428	-0.07609638118758418	0.37091331803134236
1.2357122562580163	0.9599971563616524	-0.08682470183736485	0.06542246670247623	-0.15068603781527315	-0.0732005308102527	0.3691846467579396
1.238476060147892	0.959580796810439	-0.08702301302239196	0.06644041264875132	-0.15060719893795593	-0.07031241864175636	0.36744345647154447
1.2412728139009528	0.9591597065247082	-0.08721562174574918	0.06746560720694124	-0.15051935703512576	-0.06743187068031711	0.3656897172712431
1.244102964912796	0.9587338493660368	-0.087402388616775	0.0684980628721164	-0.1504223605068816	-0.06455871480997241	0.36392339322395034
1.246966967020943	0.9583031897006343	-0.08758317104817993	0.06953779074430584	-0.15031605392878056	-0.061692780125848196	0.36214444183221794
1.249865281619162	0.9578676922914325	-0.0877578232482235	0.07058480082590277	-0.1502002779455236	-0.05883389606207111	0.3603528133446948
1.2527983748031868	0.9574273227887479	-0.08792619597220246	0.07163910088192338	-0.15007486932177158	-0.055981895441235614	0.35854845251871087
1.2557667204611904	0.9569820473296432	-0.0880881366392379	0.0727006974496438	-0.1499396607625427	-0.05313661162532261	0.3567312966978536
1.2587707996756121	0.9565318326945282	-0.08824348921132215	0.07376959550325803	-0.1497944808658333	-0.05029787938147716	0.35490127618312495
1.2618110989535618	0.9560766466410218	-0.08839209402769717	0.07484579770896764	-0.14963915414756296	-0.04746553677801524	0.3530583152982126
1.2648881136975203	0.9556164574552759	-0.08853378790390422	0.07592930553762195	-0.1494735008071758	-0.044639422159945985	0.35120233026636355
1.268002345210198	0.955151234474596	-0.08866840390232766	0.07702011807741548	-0.1492973368115171	-0.041819377208437196	0.3493332310171079
1.27115430220438	0.9546809479378723	-0.08879577133000427	0.07811823244262699	-0.1491104737555031	-0.039005245772494736	0.3474509202518926
1.2743445019253783	0.9542055688979922	-0.08891571569772166	0.07922364402878464	-0.1489127187235295	-0.03619687315443656	0.3455552927627679
1.2775734676706663	0.9537250696742314	-0.0890280585408652	0.08033634551395998	-0.1487038743716339	-0.0333941085816228	0.34364623689210005
1.280841730657281	0.9532394236588763	-0.08913261741600605	0.08145632737117464	-0.14848373875199775	-0.030596803800187908	0.34172363339308554
1.2841498315925066	0.952748605173172	-0.08922920585889652	0.08258357825546811	-0.14825210512962242	-0.027804812053807436	0.33978735449296826
1.2874983181592299	0.9522525899333637	-0.08931763321515236	0.08371808398911444	-0.1480087620775361	-0.025017990547590612	0.33783726535322023
1.2908877446413083	0.9517513552001929	-0.08939770456183702	0.08485982729151849	-0.1477534934492794	-0.022236200990564215	0.3358732242445799
1.2943186760837684	0.9512448792621074	-0.08946922072476028	0.08600878902441007	-0.14748607799901486	-0.01945930647104322	0.3338950801038638
1.2977916850548075	0.9507331420176658	-0.08953197810441443	0.08716494692849619	-0.14720628954318454	-0.01668717447784196	0.3319026743925616
1.3013073532242672	0.9502161248486686	-0.08958576862439338	0.08832827598370406	-0.14691389676776154	-0.013919675938478107	0.32989584015284357
1.3048662702838776	0.9496938108894031	-0.08963037962552457	0.08949874787496086	-0.14660866324378213	-0.011156686412315328	0.3278744025927162
1.308469035455039	0.9491661849191948	-0.08966559380135092	0.0906763313100641	-0.14629034722938986	-0.008398085247828622	0.32583817819002653
1.3121162575303433	0.9486332334757612	-0.08969118910220676	0.09186099184013309	-0.1459587015854674	-0.005643755937582497	0.32378697464037215
1.3158085549231	0.948094944971677	-0.08970693864063413	0.09305269167754505	-0.14561347369183328	-0.0028935864706580105	0.32172059079693116
1.3195465546763132	0.9475513099664	-0.089712610597959	0.09425138917592585	-0.14525440546602	-0.00014747044883828535	0.31963881718492587
1.3233308944281135	0.9470023210121762	-0.0897079681417687	0.09545703925652528	-0.14488123310407433	0.0025946939817984055	0.317541434861316
1.3271632213433304	0.9464478284535861	-0.08969276399627421	0.09666990827584865	-0.14449358468630313	0.005333712750748647	0.3154276657268268
1.3310454290643	0.9458876525296278	-0.08966673283627329	0.09789032409582236	-0.14409104753335952	0.008070512807200295	0.3132966034207612
1.3349781886295113	0.9453217952337023	-0.08962960386557692	0.09911821604248325	-0.14367332310681183	0.010805117219896795	0.3111480167090124
1.3389621849491713	0.9447502608773867	-0.08958110085928571	0.10035350985037661	-0.14324010653488	0.013537546635081266	0.30898166250668296
1.3429981112400067	0.9441730570585466	-0.08952094211827483	0.10159612566725543	-0.1427910871184345	0.016267814849799105	0.3067972888519827
1.3470866721551367	0.9435901943827864	-0.08944884035329087	0.10284597877343551	-0.14232594792442857	0.01899593045455008	0.3045946331193785
1.351228579185786	0.9430016872953432	-0.08936450268947924	0.10410297791660815	-0.14184436624403085	0.02172189324412066	0.30237342441235954
1.3554245541217627	0.9424075537662646	-0.08926763055317131	0.10536702612005888	-0.1413460131564253	0.024445696064911086	0.300133381594507
1.3596753277443112	0.9418078156627914	-0.08915791963592645	0.10663802001783453	-0.14083055362877006	0.027167323433087476	0.2978742138978986
1.3639816390927573	0.9412024990431389	-0.08903505986739879	0.10791584937022058	-0.14029764656828075	0.02988675057183364	0.29559562120859406
1.3683442364599365	0.9405916342121307	-0.08889873534870796	0.10920039708938716	-0.13974694466936755	0.0326039435437714	0.2932972934325464
1.372763880024538	0.9399752555581957	-0.08874862421699733	0.11049153972052544	-0.13917809403802064	0.035318860317311705	0.29097890901807577
1.377241335622172	0.9393534026339122	-0.08858439880975418	0.11178914532085613	-0.13859073495565727	0.038031446355930726	0.28864013813172895
1.381777381584084	0.9387261194178061	-0.08840572540408166	0.113093075159339	-0.13798450097816686	0.0407416382615544	0.2862806389685643
1.3863728046525219	0.9380934551076409	-0.08821226432570409	0.1144031822107912	-0.13735901943971413	0.04344936066974421	0.2839000597989835
1.3910284023752422	0.937455464019598	-0.08800366983211537	0.1157193115235968	-0.13671391111732906	0.046154527071760106	0.2814980376272921
1.3957449794011745	0.9368122063331815	-0.0877795902620408	0.1170412988424981	-0.13604879073423443	0.04885703703398549	0.2790742000090556
1.4005233519522602	0.9361637477213973	-0.08753966783108898	0.11836897153843849	-0.13536326634154386	0.05155677816641179	0.2766281626476688
1.4053643426681193	0.9355101603024945	-0.08728353888540492	0.11970214682472519	-0.1346569400580318	0.05425362253454921	0.27415953194627674
1.4102687865527284	0.9348515220900651	-0.08701083361517055	0.12104063305651983	-0.13392940723273974	0.05694742935175457	0.27166790187243123
1.4152375230161396	0.9341879183279568	-0.08672117651042228	0.12238422718977936	-0.1331802576422518	0.0596380398981029	0.26915285791889504
1.4202714028417396	0.9335194408203291	-0.08641418602484616	0.12373271633021778	-0.1324090745080097	0.062325280699052465	0.2666139734656654
1.4253712786922974	0.9328461894671436	-0.08608947520759991	0.12508587482057526	-0.13161543600290265	0.06500895776216874	0.2640508144813801
1.4305380136435786	0.9321682714032756	-0.08574665127859703	0.12644346617815697	-0.13079891403452923	0.06768886050622651	0.2614629351169162
1.4357724755045356	0.9314858020327077	-0.08538531607807287	0.12780524121207223	-0.12995907521243347	0.07036475806760399	0.25884988047762714
1.4410755347714586	0.9307989055720894	-0.0850050663541203	0.12917093715070307	-0.12909548131201393	0.07303639765532345	0.25621118754086064
1.4464480630153942	0.9301077155338028	-0.08460549406283753	0.13054027690296255	-0.12820768970681906	0.07570350318361879	0.25354638584973094
1.4518909298962142	0.9294123753802066	-0.08418618681508654	0.13191296799297533	-0.12729525406734854	0.07836577328046823	0.2508549988825042
1.4574050069442457	0.9287130383104785	-0.08374672783633991	0.13328870321518374	-0.1263577239558445	0.08102288263363859	0.24813654207840677
1.462991157487618	0.9280098688098563	-0.08328669703989373	0.13466715782104371	-0.1253946467844528	0.08367447661662294	0.24539052771300737
1.4686502325490176	0.9273030434010936	-0.08280567176000939	0.13604798831365808	-0.12440556887954998	0.08632016908817221	0.24261646678453264
1.4743830748599847	0.9265927503698055	-0.08230322684303602	0.13743083325436506	-0.12339003516962434	0.08895954404197476	0.23981386692804713
1.4801905045066253	0.9258791917608504	-0.0817789363729036	0.13881530964626762	-0.12234759214823936	0.09159214879008852	0.23698223933167178
1.4860733164164373	0.9251625838463711	-0.0812323745234645	0.1402010123330426	-0.12127778888596136	0.09421749296426966	0.23412109982168847
1.4920322761195761	0.9244431577782143	-0.08066311663275466	0.1415875130455753	-0.12018017841021732	0.09683504683538717	0.2312299708023946
1.4980681058236482	0.9237211613568596	-0.0800707413222936	0.1429743573161994	-0.11905432097529828	0.09944423562281984	0.22830838788955257
1.5041814794614912	0.9229968596354535	-0.07945483193313299	0.14436106366899729	-0.11789978583378584	0.10204443813726985	0.22535590216851678
1.510373008397262	0.9222705365617081	-0.07881497902963697	0.14574712083581298	-0.11671615488386494	0.10463498171979566	0.22237208697221794
1.5166432312519107	0.9215424960195544	-0.0781507826951783	0.14713198615205494	-0.11550302572185453	0.10721513942393723	0.21935654265375187
1.522992598442802	0.9208130633710813	-0.07746185557442145	0.1485150830204998	-0.11426001588224585	0.10978412546969414	0.21630890390451582
1.5294214565687099	0.9200825868642499	-0.07674782617683155	0.14989579865919916	-0.11298676732409955	0.11234109125029917	0.21322884713938162
1.5359300279554438	0.9193514394169777	-0.07600834297675646	0.15127348116432454	-0.1116829521047117	0.114885120087688	0.2101161002011588
1.5425183930016992	0.9186200198778296	-0.07524307849211609	0.15264743758778054	-0.1103482777543951	0.11741522388172139	0.20697045072748274
1.5491864656311258	0.9178887548317083	-0.07445173444568029	0.15401693100727767	-0.10898249429627468	0.11993033790229209	0.2037917578300113
1.5559339706624	0.917158099921949	-0.07363404704077946	0.15538117852494243	-0.10758540117495062	0.12242931729629986	0.20057996287571175
1.5627604212309336	0.9164285408884216	-0.07278979253730385	0.1567393498008458	-0.10615685444429031	0.12491093455560325	0.19733510028491857
1.5696650948278887	0.9157005944560063	-0.07191879329445056	0.1580905658584637	-0.10469677450452679	0.12737387744848894	0.19405730904307855
1.5766470072517094	0.9149748091157482	-0.0710209243778514	0.15943389807554012	-0.10320515454521736	0.12981674724934178	0.19074684526933175
1.5837048873198174	0.9142517654704958	-0.0700961203694388	0.16076836795872937	-0.10168206908952453	0.13223805834682203	0.18740409450038245
1.590837160720843	0.9135320752972002	-0.06914438121493763	0.16209294924225431	-0.10012768077168589	0.13463624199700136	0.18402957974258968
1.598041937303139	0.9128163799740361	-0.06816577771211571	0.16340657107603868	-0.0985422464505622	0.13700965193795592	0.18062396802504596
1.6053169942717378	0.9121053490327851	-0.06716045760801165	0.16470812089248252	-0.09692612426775682	0.13935656930964752	0.1771880790169056
1.6126597827943578	0.9113996761647336	-0.0661286484509893	0.16599645182994766	-0.0952797754935396	0.14167521567293578	0.17372288272075512
1.6200674324274666	0.9107000753447736	-0.06507066047786664	0.16727038978593606	-0.0936037666186252	0.14396376519548348	0.17022949835240364
1.6275367680926336	0.9100072757051605	-0.06398688740184162	0.16852874259462328	-0.0918987683325782	0.14622036050929116	0.16670918743835392
1.6350643441949377	0.909322014908396	-0.06287780420862975	0.1697703117514802	-0.09016555014083544	0.1484431329767908	0.16316333896604865
1.6426464774321632	0.9086450328815114	-0.06174396447214678	0.17099390328910472	-0.08840497468604573	0.15063022127950784	0.15959345526397228
1.6502793007462808	0.9079770639806916	-0.06058599378956734	0.1721983413084598	-0.0866179865235045	0.15277979462858282	0.15600112800148325
1.6579588147645556	0.907318829889146	-0.05940458270044577	0.1733824799973864	-0.08480560069123406	0.1548900731565359	0.1523880154152519
1.6656809469865743	0.9066710324037627	-0.05820047755227166	0.17454521569031384	-0.08296888869069571	0.15695934831300068	0.14875581588615194
1.6734416183582588	0.9060343462755089	-0.05697446929931845	0.1756854986888716	-0.08110896190327184	0.15898600279253017	0.14510623799597125
1.6812367979277159	0.9054094137661574	-0.055727383292170765	0.17680234189493518	-0.07922695707676129	0.1609685247911747	0.14144097610091189
1.6890625582838148	0.9047968398158338	-0.05446006821557903	0.1778948282876013	-0.07732402098370582	0.16290552025741126	0.13776168540807832
1.696915127989705	0.9041971881435077	-0.053173384847355606	0.17896211670010675	-0.07540129522552326	0.16479572220010125	0.13406995830890456
1.7047909258428198	0.903610979376377	-0.051868197268142624	0.1800034439858625	-0.0734599050244209	0.16663799370164797	0.13036730908015645
1.7126865924983026	0.9030386898656401	-0.05054536419666713	0.1810181260076463	-0.07150094839366668	0.1684313289796091	0.12665515963801374
1.7205990134597307	0.9024807515768861	-0.04920573154948134	0.1820055567824952	-0.06952548725727196	0.17017485132350113	0.12293482916469231
1.7285253315935742	0.9019375530640151	-0.047850126688489855	0.18296520579128936	-0.06753454111271213	0.17186780793126644	0.11920752848215505
1.7364629467797226	0.9014094415362823	-0.04647935492578936	0.18389661345722969	-0.06552908397844999	0.17350956165691783	0.11547436031111287
1.7444095179278063	0.9008967248654184	-0.045094195785097026	0.18479938683943284	-0.06351004089225973	0.1750995832723269	0.11173631827296585
1.75236294788953	0.9003996747555167	-0.043695402441023434	0.18567319338590038	-0.06147828893110797	0.17663744042972973	0.10799429381247831
1.7603213794304775	0.8999185291500253	-0.04228369950633285	0.1865177561381243	-0.05943465566646877	0.17812278928827702	0.10424907781620303
1.7682831772214134	0.8994534954608167	-0.04085978354103605	0.18733284758862614	-0.057379921424877245	0.17955536385752535	0.1005013687250774
1.7762469103840683	0.8990047536057093	-0.0394243237881272	0.18811828397085975	-0.05531482169421252	0.18093496617799704	0.09675178032487293
1.7842113320277713	0.8985724590423411	-0.03797796376344862	0.18887391964123734	-0.053240050586379394	0.18226145672395608	0.09300085090894554
1.7921753682142672	0.8981567451094754	-0.036521321426650835	0.18959964274690017	-0.051156262103434616	0.18353474710895287	0.08924904797030891
1.800138099462107	0.8977577256340491	-0.03505499095174883	0.19029537049130146	-0.04906407356373143	0.18475479211617943	0.08549677638586325
1.8080987372286272	0.8973754975738925	-0.033579545693714394	0.19096104439558467	-0.04696407058725646	0.18592158174523477	0.08174438896052949
1.816056618840544	0.89701014256274	-0.03209553798041183	0.19159662752036136	-0.04485680743027113	0.1870351367090846	0.07799218827636589
1.824011188615312	0.8966617290029121	-0.030603501634687242	0.19220210077004146	-0.042742811113556656	0.18809550232613215	0.07424043505197908
1.8319619836389254	0.8963303137474309	-0.029103953826691117	0.19277745994515316	-0.04062258449276925	0.18910274372290728	0.07048935431785563
1.8399086262084607	0.8960159433589977	-0.027597395822743422	0.19332271355516872	-0.038496607686895806	0.19005694236208107	0.06673913845924362
1.8478508072705493	0.8957186556116327	-0.026084315565034807	0.19383788023043969	-0.036365342024701874	0.19095819185860632	0.0629899545208986
1.8557882887960782	0.8954384801416618	-0.024565186768145047	0.19432298762514305	-0.03422922901924903	0.19180659639198971	0.059241942589283156
1.8637208844133877	0.8951754398341952	-0.023040472243187084	0.19477807005723227	-0.03208869525207096	0.19260226689353624	0.05549522445189026
1.8716484510914997	0.894929551635957	-0.021510625225213062	0.1952031671528008	-0.029944154387497392	0.1933453189749595	0.05174990705993388
1.8795708911845939	0.8947008269772684	-0.01997608876273972	0.1955983231719425	-0.02779600643826508	0.19403587203017333	0.04800608111028648
1.8874881424676624	0.8944892725316017	-0.018437297468865854	0.1959635857544745	-0.025644640318515658	0.19467404730426358	0.04426382531352247
1.8954001719892366	0.8942948907593921	-0.01689467859536997	0.19629900504155415	-0.023490435416565474	0.1952599666011582	0.04052320887459973
1.9033069730778949	0.8941176803067674	-0.015348652534519136	0.19660463304872272	-0.021333762346398177	0.1957937514117965	0.03678429249633085
1.9112085613101102	0.8939576363865199	-0.013799633554181926	0.19688052306925063	-0.019174984008956845	0.19627552207644777	0.033047129886024096
1.9191049715989128	0.8938147510883964	-0.012248030341416206	0.1971267291982577	-0.01701445637193329	0.19670539713946503	0.02931176874378861
1.926996255662164	0.893689013646241	-0.01069424649335597	0.19734330592931773	-0.014852529164855282	0.19708349281237428	0.02557825158188615
1.9348824744004476	0.8935804107368247	-0.009138682031310078	0.1975303076941182	-0.012689547987063308	0.19740992231970386	0.02184661896274326
1.9427637003016247	0.8934889265738831	-0.007581732956832049	0.19768778875193826	-0.010525853682906951	0.19768479583797433	0.018116908002366507
1.950640011903148	0.8934145430992552	-0.006023792382160803	0.19781580290851933	-0.00836178390202275	0.19790822011962284	0.014389154639227764
1.9585114988749153	0.8933572400356666	-0.00446524957041759	0.197914403469575	-0.006197671750701503	0.19808029850967254	0.010663390884032658
1.966378247826584	0.8933169950825306	-0.002906492796189316	0.19798364294446685	-0.004033849746002993	0.1982011305099163	0.006939651198851094
1.9742403551819439	0.8932937838760694	-0.0013479068531263183	0.19802357315161173	-0.0018706463337288966	0.19827081202810476	0.0032179660705542786
1.9810382309706154	0.893287425600764	-1.169956059116073e-13	0.19803451083246135	-3.4302205173530886e-13	0.19828989893842125	2.9529460474075897e-13
