# Supplementary material for: Multi-orbit lunar GNSS constellation design with distant retrograde orbit and Halo orbit combination
Source: Sci Rep. 2023 Jun 22;13:10158. doi: 10.1038/s41598-023-37348-x (PMC10287729; doi:10.1038/s41598-023-37348-x)
Supplement: Supplementary file 1 — Supplementary Information. [file 41598_2023_37348_MOESM1_ESM.zip › supplement materials of the manuscript/Figure 5/L1 North Family Halo orbit/9.067.csv]

Time (TU)	X (LU)	Y (LU)	Z (LU)	VX (LU/TU)	VY (LU/TU)	VZ (LU/TU)
0	0.8876213785100963	0	0.1959931680684065	-2.627351321957045e-16	0.20958946550923746	-1.6450865990760032e-14
0.0037901226661612073	0.8876234092926433	0.0007943619822299427	0.19598978384062815	0.0010716149972196018	0.20958329031138367	-0.0017858132334538557
0.01156714546842452	0.8876402931423542	0.0024241300665827723	0.1959616468401419	0.0032703101936193343	0.20953194835610572	-0.005450098301747068
0.019348281480323554	0.8876742969915644	0.0040541580837740905	0.19590497572806564	0.005469646873671496	0.2094285377053489	-0.00911614471589135
0.02713363603111176	0.8877254433631402	0.005684061747393913	0.19581972575658416	0.0076693028553433285	0.20927297239527748	-0.012783883324885762
0.03492328173045588	0.8877937526436039	0.007313448547274494	0.19570585207334246	0.009868945466147054	0.2090651640518624	-0.016453229867939283
0.04271729797966316	0.887879243184678	0.008941925981047105	0.19556330952359025	0.01206824264867492	0.2088050214776844	-0.020124103865971823
0.0505157471696463	0.8879819310221336	0.010569096536297121	0.19539205308701618	0.014266856182336968	0.20849245138283878	-0.02379641769051273
0.05831869766331804	0.8881018300502147	0.012194562455845513	0.19519203755176942	0.016464448113320873	0.20812735770928614	-0.02747008767315311
0.06612620792326113	0.8882389517733856	0.013817922387408912	0.1949632178900135	0.018660676222670623	0.20770964222075594	-0.031145026919384387
0.07393832427668784	0.8883933051326297	0.01543877089845142	0.19470554950636493	0.020855193355948005	0.20723920484576097	-0.03482114455386291
0.08175508735800822	0.8885648965018834	0.01705669979845877	0.19441898819946943	0.02304764919633091	0.20671594348152103	-0.0384983490551507
0.08957651696218352	0.8887537292239927	0.018671294996795262	0.19410349088981582	0.025237685985661965	0.20613975518125313	-0.04217654143978415
0.09740262474158548	0.8889598037110906	0.020282139142879418	0.19375901540281673	0.027424942071447238	0.20551053560046995	-0.04585562155445286
0.10523339480127739	0.889183116761229	0.02188880765399003	0.19338552155953154	0.02960904647748911	0.20482818081514503	-0.049535479280167306
0.11306879743963272	0.8894236616747481	0.023490871598112438	0.19298297092960934	0.03178962276616124	0.20409258668	-0.05321600133167837
0.12090877506885023	0.8896814276063205	0.02508789487586377	0.19255132786128684	0.033966285147120814	0.20330365050277707	-0.056897064989800565
0.12875324009053846	0.88995639916615	0.02667943390296268	0.19209056009557857	0.036138637961561824	0.20246127194251268	-0.06057853746872943
0.1366020731622754	0.890248556010308	0.02826503740303122	0.19160063939964833	0.03830627530143285	0.2015653539259534	-0.06426027547880175
0.14445511461655747	0.8905578721337873	0.029844244858242174	0.1910815427009303	0.04046877877310414	0.20061580446296784	-0.06794212159118498
0.1523121670846364	0.8908843155329976	0.03141658727125286	0.19053325260530654	0.042625718396824	0.19961253731914855	-0.07162390587340998
0.16017298563137874	0.8912278473470023	0.03298158546054719	0.18995575879462034	0.044776650105997545	0.1985554742805857	-0.07530544168252147
0.16803726910989517	0.8915884209334894	0.03453874868994805	0.18934905954229786	0.04692111365963969	0.1974445476206609	-0.07898652205276153
0.17590465662248142	0.8919659810903967	0.03608757439624205	0.18871316299398047	0.04905863202307612	0.1962797021232213	-0.08266691849345938
0.18377472183794985	0.8923604631303085	0.037627547566837505	0.18804808870715567	0.051188710229192434	0.1950608975672724	-0.08634637879824816
0.1916469606970546	0.8927717915390814	0.03915813892450916	0.18735386990672864	0.053310832538376735	0.19378811251358144	-0.09002462178129947
0.19952078389636305	0.8931998787541995	0.040678804179088944	0.18663055555875993	0.05542446100732385	0.19246134775195717	-0.0937013342694803
0.20739551396144723	0.8936446241258558	0.04218898427746844	0.18587821215682873	0.057529035388257634	0.19108062921680097	-0.09737617025065996
0.2152703693158438	0.89410591208201	0.04368810327746406	0.18509692687975543	0.05962396965651669	0.18964601341825219	-0.101048743963337
0.22314445054116375	0.8945836102475943	0.04517556684303965	0.18428681086246532	0.061708649300732124	0.18815759308983568	-0.10471862403075827
0.23101673827971975	0.8950775681578872	0.046650763118413645	0.18344800149732918	0.06378243185404146	0.186615501067702	-0.10838533303155898
0.23888607733801773	0.8955876150644078	0.04811306115847173	0.18258066631577705	0.06584464391674355	0.18501991709140145	-0.11204834063854766
0.24675116390025412	0.8961135577864395	0.04956181017669744	0.1816850068452368	0.0678945792062547	0.1833710745905194	-0.11570705821108014
0.2546105412069914	0.896655179034033	0.05099634056281745	0.1807612617191853	0.06993149900093136	0.18166926613461895	-0.11936083731567437
0.2624625813013765	0.8972122347176089	0.05241596254889666	0.17980971157540512	0.07195462914470258	0.1799148522244061	-0.12300896174600623
0.2703054831934236	0.8977844522980029	0.053819968108182466	0.17883068225028007	0.07396316151833868	0.17810826700663535	-0.1266506471483535
0.27813726239308373	0.8983715285130688	0.05520763147517973	0.17782454910902273	0.0759562534517036	0.17625002615426108	-0.13028503658828045
0.2859557462577416	0.8989731274922355	0.05657821091904181	0.17679174079219329	0.0779330288177525	0.1743407337575323	-0.13391119876110694
0.29375857476118655	0.8995888793157046	0.05793095162945304	0.17573274227896443	0.07989258064673836	0.17238108804979302	-0.13752812864047972
0.301543200561392	0.900218378597629	0.0592650885950685	0.17464809798832362	0.081833973672531	0.1703718873110691	-0.1411347477071045
0.3093068963659193	0.900861183758594	0.060579850823759926	0.17353841377277202	0.08375624878768229	0.1683140338403444	-0.1447299074498069
0.3170467683017932	0.901516816978869	0.0618744665748271	0.17240435780735874	0.0856584289902162	0.16620853600163724	-0.14831239551779965
0.3247597704253202	0.9021847644874377	0.06314816869919972	0.17124666095868757	0.08753952554755749	0.16405650942867653	-0.15188094225662938
0.33244272623342447	0.902864477724162	0.06440020099712777	0.17006611569232452	0.08939854575587988	0.16185917563889587	-0.1554342303307616
0.340092363653461	0.9035553760530355	0.06562982649453841	0.16886357231454818	0.09123450372588537	0.15961785579698903	-0.15897091041568465
0.3477053396366836	0.9042568489685356	0.06683633363737551	0.16763993609825673	0.0930464283205109	0.15733396621631102	-0.16248961191557845
0.35527828027442904	0.9049682601070608	0.06801904455125724	0.1663961612547277	0.09483337444767229	0.15500900806210988	-0.16598896070002403
0.36280781665115003	0.9056889513311904	0.06917732206080128	0.1651332447336484	0.09659443284742476	0.1526445567808726	-0.16946759472026449
0.37029062807442975	0.9064182479569427	0.07031057725010026	0.16385221795802737	0.09832874108631191	0.1502422476902973	-0.1729241829039178
0.37772347639639564	0.9071554635607302	0.07141827499909613	0.1625541392059377	0.10003549189483682	0.147803762770898	-0.17635743982726768
0.3851032483371883	0.9078999059529809	0.07249994007356197	0.16124008383516464	0.10171394278003755	0.14533081337471648	-0.17976614400625632
0.39242698510308505	0.9086508822456588	0.07355516064717142	0.15991113597528123	0.10336342212438442	0.14282512561838204	-0.18314915027152034
0.3996919160135314	0.9094077045934553	0.0745835918009163	0.1585683788963016	0.10498333565484361	0.14028842319378998	-0.18650540398038007
0.4068954754494607	0.9101696944245954	0.07558495606585756	0.15721288791040097	0.10657316866199432	0.13772241484273676	-0.189833947539773
0.4140353251281069	0.9109361873318278	0.07655904427358488	0.15584572196818833	0.1081324890066338	0.13512877924673966	-0.19313392943199936
0.4211093646757718	0.9117065367970173	0.07750571436085277	0.15446791718887842	0.10966094716576842	0.13250915343375533	-0.1964046079004316
0.4281157307755843	0.9124801166382109	0.07842488838052891	0.1530804825545904	0.11115827356815414	0.12986512517020074	-0.19964534943575143
0.4350528047420444	0.9132563242866699	0.07931655046443375	0.15168439401092867	0.11262427758685051	0.12719822219561505	-0.20285563125322242
0.4419192036908561	0.9140345821434973	0.08018074250079574	0.1502805919068417	0.11405884289921774	0.12450990768568838	-0.20603503628774839
0.4487137723693116	0.9148143388176925	0.08101755992508371	0.14886997857443202	0.11546192300390716	0.12180157588442207	-0.2091832485966132
0.45543557167765286	0.9155950697924297	0.08182714715472099	0.1474534168743117	0.11683353609216107	0.11907454948803502	-0.21230004733318403
0.4620838647386306	0.9163762775943979	0.08260969284536174	0.146031729590028	0.11817375951507797	0.11633007857811493	-0.21538529968236797
0.4686581014178326	0.9171574915589961	0.08336542513300454	0.14460569952043595	0.11948272408113023	0.11356934083397664	-0.21843895316770617
0.4751579053138205	0.9179382676724156	0.08409460735115733	0.1431760694039829	0.12076060900896188	0.11079344136142065	-0.22146102918914473
0.481583052905126	0.9187181872648478	0.08479753307382329	0.14174354392759614	0.122007635515313	0.10800341652072384	-0.22445161298965266
0.48793346020934564	0.9194968563897522	0.08547452226428154	0.1403087904815281	0.12322406210941755	0.10520023530657885	-0.22741084717261933
0.4942091664960043	0.9202739046651814	0.08612591732231609	0.13887244090054293	0.12441017950766012	0.1023848026262467	-0.2303389239042394
0.5004103194876718	0.9210489841200876	0.08675207953783011	0.13743509320709707	0.12556630605054028	0.0995579625817766	-0.23323607785165584
0.5065371694570281	0.9218217690076034	0.08735338664551431	0.13599731156589945	0.1266927849553525	0.0967204982200507	-0.2361025833198848
0.5125900433240741	0.9225919529717155	0.08793022859707829	0.1345596311668107	0.12778997804923783	0.09387314099251085	-0.23893874207078322
0.5185693465580111	0.9233592495828824	0.08848300630568352	0.13312255686741767	0.12885826483001867	0.09101656793222813	-0.24174488416586887
0.5244755437471034	0.924123390079251	0.08901212848026917	0.131686567052395	0.12989803776684955	0.08815140913984829	-0.24452135884889833
0.5303091537089413	0.9248841228585644	0.08951801003895656	0.1302521142498536	0.13090970040816774	0.08527824887625139	-0.2472685322515795
0.536070741525269	0.9256412125100921	0.09000107036105884	0.12881962661880467	0.131893665048102	0.08239762838432535	-0.24998678367688493
0.5417609114399387	0.9263944388930653	0.09046173175438228	0.12738950936664675	0.13285035066704443	0.07951004858643668	-0.2526765022988196
0.5473803030562274	0.9271435965986213	0.09090041830851886	0.1259621454530048	0.13378018153219165	0.07661597135015802	-0.2553380854321079
0.5529295748796035	0.9278884926721928	0.09131755389221162	0.12453789962991266	0.1346835838220348	0.07371582754753267	-0.2579719308079637
0.5584094150822169	0.9286289479271084	0.09171356237631564	0.12311711565555444	0.13556098684462065	0.07081001128945215	-0.2605784417476249
0.5638205245119944	0.9293647945216611	0.09208886579649513	0.1217001206478588	0.13641281975864006	0.06789888866644443	-0.26315801918711734
0.5691636215532662	0.9300958764417955	0.09244388424435608	0.12028722389858248	0.13723951192860545	0.06498279522810782	-0.265711064074344
0.5744394355159498	0.9308220484215253	0.09277903497358783	0.11887871869011703	0.13804149148174316	0.06206203959614396	-0.2682379743213914
0.5796487028954658	0.9315431752274266	0.09309473180326422	0.1174748834353441	0.1388191844056225	0.059136905729529204	-0.2707391431137848
0.5847921653405787	0.9322591311637362	0.09339138469425123	0.11607598240475513	0.13957301396363583	0.056207654355385384	-0.27321495803495394
0.5898705724216771	0.9329698002427732	0.09366939962824253	0.11468226515696761	0.14030340083633738	0.05327452167443637	-0.2756658025117721
0.5948846744659064	0.9336750749680292	0.09392917794874235	0.11329396868731058	0.1410107618378973	0.05033772375851549	-0.2780920524835487
0.5998352207818269	0.9343748558523008	0.09417111609398951	0.1119113181649812	0.1416955094968803	0.04739745804471341	-0.2804940756476826
0.6047229633150205	0.9350690517052757	0.0943956056126322	0.11053452615371431	0.1423580524033031	0.044453901597866496	-0.2828722333479012
0.6095486502082501	0.9357575784955487	0.09460303270528067	0.1091637946541874	0.1429987941762882	0.04150721537009814	-0.2852268775695255
0.6143130301325965	0.9364403597384896	0.09479377830421212	0.10779931413448315	0.1436181339315606	0.038557542044985245	-0.2875583531684592
0.6190168457529986	0.9371173253376348	0.0949682176981643	0.10644126564324513	0.1442164653168313	0.035605010503010195	-0.28986699480406725
0.6236608391686201	0.9377884121409301	0.09512672067199748	0.10508981950869332	0.14479417713647755	0.03264973292821799	-0.2921531297256195
0.6282457462724232	0.9384535629101862	0.09526965122863545	0.10374513721874391	0.1453516525596158	0.02969180880606389	-0.2944170751329827
0.6327723001119674	0.9391127265894678	0.09539736765899363	0.10240737070129433	0.14588926948591113	0.026731323269583943	-0.29665913995682547
0.6372412271995802	0.9397658575572649	0.0955102223915554	0.10107666365989071	0.1464074000530476	0.023768349952224543	-0.29887962316523686
0.6416532507560293	0.9404129158907552	0.09560856205828044	0.09975315086466793	0.14690641098687268	0.020802949328507493	-0.3010788155010054
0.6460090855544385	0.9410538664069649	0.09569272735913227	0.09843695994127197	0.14738666298753036	0.017835172619911445	-0.30325699704573694
0.6503094433537275	0.9416886792598762	0.09576305318160547	0.09712820998660572	0.14784851133105317	0.014865058605789757	-0.3054144400578798
0.6545550290839902	0.9423173291865221	0.09581986851889275	0.09582701295199479	0.14829230542920294	0.011892636630817511	-0.3075514072034285
0.6587465409743735	0.9429397953340336	0.09586349649629453	0.09453347384860285	0.14871838885452227	0.008917926994268657	-0.3096681517450141
0.6628846734060418	0.9435560614987135	0.09589425441634324	0.09324769009531703	0.14912709963283022	0.005940939343679404	-0.31176491911640114
0.6669701118727933	0.9441661151969604	0.09591245373405345	0.0919697533019026	0.14951876974507222	0.0029616766796114274	-0.3138419445077917
0.6710035371669412	0.9447699481120553	0.09591840012625072	0.09069974819498738	0.14989372556486782	-0.000019867221343222632	-0.31589945511398076
0.6749856236076625	0.9453675556603872	0.09591239350786361	0.08943775338053908	0.15025228769897728	-0.003003706153320018	-0.3179376693713213
0.6789183396063495	0.945959132683689	0.09589472028209794	0.08818342543072918	0.15059488239757135	-0.005990855692269272	-0.3199574661826097
0.682803617897606	0.946544874722234	0.09586564588319868	0.08693641420706404	0.15092191245097153	-0.008982370036994737	-0.32195971001572343
0.6866421029473914	0.9471247881792023	0.09582543021490447	0.08569676935229768	0.1512336576156465	-0.0119783577409756	-0.32394460204679604
0.6904344236881729	0.9476988809378143	0.09577432780906758	0.08446453851381837	0.1515303912332872	-0.014978928192991528	-0.32591233050242757
0.6941811989297082	0.9482671630310711	0.09571258791598425	0.08323976584283786	0.15181238079630413	-0.017984195221955542	-0.32786307347705596
0.6978830409684651	0.9488296470523248	0.09564045453781234	0.08202249101811804	0.15207988829232125	-0.02099427957580272	-0.329797000861819
0.7015405525712719	0.9493863475667792	0.09555816655823741	0.08081275042081273	0.15233317003723423	-0.0240093061455161	-0.331714272829673
0.7051543281203553	0.9499372811574665	0.09546595781636788	0.07961057695122417	0.15257247683432307	-0.027029404491865736	-0.33361504047772955
0.7087249549475365	0.950482466506104	0.095364057156303	0.07841599976435001	0.15279805412651146	-0.030054709613493054	-0.3354994465786488
0.7122530114795421	0.9510219239918029	0.09525268855987609	0.07722904506191612	0.1530101419393705	-0.033085360053638636	-0.33736762465162196
0.7157390680827812	0.9515556757048649	0.09513207121738007	0.07604973598536874	0.15320897500994798	-0.03612149824567076	-0.33921969944706243
0.7191836881632131	0.952083745504646	0.09500241957463207	0.0748780924082929	0.15339478291531095	-0.039163271146594666	-0.34105578757327476
0.7225874268226534	0.9526061587070395	0.09486394346464871	0.07371413155071112	0.15356779006191293	-0.04221082875023776	-0.3428759968225578
0.7259508322819005	0.953122942199435	0.09471684814008728	0.07255786765068668	0.15372821582933613	-0.04526432503168189	-0.3446804269668852
0.7292744439320721	0.9536341240417008	0.09456133444391786	0.07140931278508918	0.15387627454395109	-0.04832391587418423	-0.3464691687475291
0.7325587952241945	0.954139733813972	0.09439759876851213	0.0702684760228597	0.1540121756835361	-0.05138976139436234	-0.34824230545788926
0.7358044113894172	0.9546398021733182	0.0942258332443184	0.06913536435338061	0.15413612383914876	-0.05446202356469383	-0.34999991174860196
0.7390118109857692	0.9551343610020275	0.09404622575143987	0.06800998228978476	0.1542483188496471	-0.057540867355303636	-0.3517420544884371
0.7421815055765546	0.9556234432716857	0.09385896001697995	0.06689233211327376	0.15434895585145011	-0.06062646016704589	-0.353468792617997
0.7453139999257457	0.9561070829898202	0.09366421568633068	0.06578241393418413	0.1544382253495708	-0.0637189717523317	-0.35518017728005535
0.7484097912952357	0.9565853150107315	0.0934621684517365	0.06468022606867217	0.1545163132647885	-0.0668185732457324	-0.3568762514559422
0.7514693707506357	0.9570581751592993	0.09325299005433654	0.0635857646995165	0.15458340103656062	-0.06992543818705639	-0.35855705069759675
0.7544932233964123	0.9575257001924748	0.0930368483408681	0.06249902390667131	0.15463966568301052	-0.07303974254388551	-0.36022260327786787
0.7574818259537723	0.9579879273523325	0.09281390751902151	0.06141999665457718	0.15468527982094138	-0.07616166195920161	-0.36187292887039874
0.7604356497226339	0.9584448947540682	0.09258432803197475	0.060348673843697666	0.15472041179063642	-0.07929137452563716	-0.36350804019090344
0.7633551605748798	0.9588966413177893	0.09234826662273522	0.05928504441436655	0.1547452257016034	-0.0824290606089186	-0.36512794301068563
0.7662408165895069	0.9593432063375835	0.09210587660088432	0.058229096313372225	0.1547598814710724	-0.08557490008239461	-0.36673263485386853
0.7690930703108435	0.959784629768175	0.0918573077443256	0.05718081577825615	0.15476453491163025	-0.08872907448668184	-0.36832210625382766
0.7719123678771916	0.9602209520296396	0.09160270644648522	0.05614018775535866	0.15475933778431655	-0.0918917658618007	-0.36989634027400126
0.7746991508208354	0.9606522142276436	0.09134221562656138	0.055107195331753414	0.15474443785168135	-0.09506315855467712	-0.3714553135160831
0.77745385371922	0.9610784577336514	0.09107597501353334	0.054081820695905385	0.1547199789377047	-0.09824343637648611	-0.37299899480935667
0.7801769057207323	0.9614997243667877	0.09080412108235934	0.053064044667074865	0.15468610098313432	-0.10143278409454394	-0.37452734606042953
0.7828687292890477	0.9619160561472858	0.09052678725247496	0.05205384725466245	0.1546429401186578	-0.10463138574369973	-0.3760403215445101
0.7855297414511017	0.9623274954392147	0.09024410384080878	0.051051207281883344	0.15459062871227	-0.1078394258436719	-0.37753786859873434
0.7881603537760248	0.9627340848986119	0.08995619813214743	0.050056102477346404	0.15452929542225124	-0.1110570891768869	-0.3790199276036408
0.7907609721136853	0.9631358673862459	0.08966319447770485	0.04906850965662987	0.15445906525816816	-0.11428456025951776	-0.38048643182665015
0.7933319971075538	0.9635328860017516	0.08936521430809001	0.048088404608770764	0.15438005962314497	-0.11752202376132256	-0.3819373076999605
0.7958738238273106	0.9639251839833781	0.0890623762429448	0.047115762314161064	0.1542923963773555	-0.1207696638435294	-0.38337247460060325
0.7983868426866133	0.9643128048077055	0.0887547960486437	0.04615055666956882	0.15419618985883968	-0.12402766512879275	-0.3847918453540278
0.8008714370830097	0.9646957917852912	0.08844258699558477	0.045192761469783654	0.15409155102830877	-0.12729620942650474	-0.38619532488490604
0.8033279871001905	0.9650741885928258	0.0881258594705104	0.044242349057965154	0.1539785873787458	-0.13057548033050567	-0.3875828122905981
0.8057568667862957	0.965448038815921	0.0878047213762581	0.04329929144232497	0.15385740309266063	-0.1338656594772062	-0.38895419928479463
0.808158445348456	0.9658173860972432	0.08747927804821368	0.0423635599054944	0.15372809904510537	-0.13716692789954335	-0.39030937085171324
0.8105330872382024	0.9661822741148074	0.0871496323032559	0.04143512503715199	0.1535907728455986	-0.14047946595804814	-0.39164820527215305
0.8128811517162646	0.9665427464816282	0.08681588456209298	0.04051395696934067	0.15344551891183378	-0.14380345253415913	-0.3929705738547292
0.8152029926279638	0.966898846679326	0.08647813294954283	0.03960002553099072	0.1532924285403468	-0.14713906446699584	-0.39427634078630175
0.8174989605746712	0.967250618360155	0.08613647303905247	0.0386932994551212	0.15313158981085043	-0.1504864794716332	-0.39556536432767025
0.8197693999254096	0.9675981048588528	0.08579099834762575	0.037793747615796354	0.15296308783094764	-0.15384587164021862	-0.39683749510645716
0.8220146510180064	0.9679413495015482	0.08544180007528766	0.03690133822094021	0.15278700463841285	-0.15721741439610903	-0.3980925773276776
0.8242350499312757	0.968280395542892	0.08508896719047818	0.03601603895729495	0.1526034192548198	-0.16060128000061805	-0.3993304486149837
0.8264309271222547	0.9686152859315069	0.08473258670634862	0.035137817590763384	0.15241240784660864	-0.16399763725517766	-0.4005509392226118
0.8286026095694872	0.9689460636117665	0.08437274339817882	0.03426664116709012	0.15221404359454957	-0.16740665455156162	-0.40175387320106043
0.8307504193465127	0.9692727712814512	0.08400952008706704	0.03340247663443453	0.15200839685759004	-0.17082849748167545	-0.40293906757204606
0.8328746741339486	0.9695954514463958	0.08364299761524839	0.03254529069184323	0.1517955351765156	-0.17426332939694322	-0.4041063325841975
0.8349756877064097	0.9699141464716781	0.08327325481563425	0.03169504964332398	0.1515755232675854	-0.17771131198937645	-0.4052554719489294
0.8370537683673502	0.970228898322515	0.08290036884327673	0.030851720081635996	0.15134842323262762	-0.18117260249218942	-0.40638628195497367
0.8391092220400712	0.9705397490118481	0.08252441467988776	0.030015267684371613	0.15111429427212383	-0.18464735856790615	-0.40749855312404193
0.8411423489645145	0.9708467400797602	0.08214546577714613	0.02918565860118054	0.1508731930862982	-0.1881357325995483	-0.4085920683808465
0.8431534459265756	0.9711499129118183	0.08176359370905946	0.028362858595476867	0.15062517367451275	-0.19163787517678538	-0.40966660423589296
0.8451428050734436	0.9714493085416437	0.08137886844412583	0.027546833572967017	0.15037028751808815	-0.19515393283534246	-0.41072193011879005
0.8471107153115854	0.9717449678437663	0.08099135812958883	0.026737549053502053	0.15010858344850544	-0.19868405026847158	-0.4117578090946746
0.8490574609885536	0.9720369313180822	0.08060112939564668	0.025934970754617568	0.14984010785696442	-0.20222836776932507	-0.41277399713550694
0.8509833229679875	0.972325239235114	0.08020824719543175	0.025139064192181006	0.14956490459596478	-0.2057870229060389	-0.41377024366061776
0.8528885775183531	0.9726099314538847	0.07981277508006918	0.024349795180555658	0.14928301517880324	-0.2093601482313701	-0.4147462909349104
0.8547734980570584	0.9728910476678285	0.07941477488980304	0.02356712915154521	0.14899447856967196	-0.2129478742716342	-0.41570187494402516
0.8566383535973507	0.9731686271580915	0.07901430712188855	0.022791031836348966	0.1486993314514824	-0.21655032638278207	-0.41663672457198836
0.8584834093919758	0.973442708876222	0.07861143084861731	0.022021469038367072	0.14839760817816658	-0.22016762567008263	-0.4175505619160032
0.8603089273902065	0.973713331498754	0.07820620366352321	0.02125840647975689	0.14808934074017466	-0.22379988963227196	-0.4184431024922621
0.8621151653764357	0.9739805332867402	0.07779868191777368	0.020501810197743303	0.14777455894974018	-0.22744723019388965	-0.41931405479579253
0.8639023778060901	0.9742443521978054	0.07738892058344671	0.019751646231614697	0.14745329034577387	-0.23110975507650705	-0.4201631207002473
0.8656708158196741	0.9745048258762953	0.0769769732917611	0.01900788065073217	0.14712556022726692	-0.23478756758684366	-0.4209899954456195
0.8674207264020558	0.9747619915184854	0.0765628925750974	0.018270479942435726	0.14679139185298873	-0.23848076458019468	-0.4217943672392168
0.8691523538906918	0.9750158860840614	0.07614672955910715	0.01753941041072179	0.1464508062026311	-0.24218943932286469	-0.4225759179535027
0.8708659387234574	0.9752665461017708	0.07572853430041819	0.016814638735765032	0.1461038222544114	-0.24591367858340937	-0.42333432254331305
0.872561717673691	0.9755140076949529	0.07530835578129084	0.016096131907933343	0.14575045699343558	-0.2496535627786429	-0.42406924917190963
0.8742399248692233	0.9757583067211153	0.07488624170075753	0.015383856826986054	0.1453907252433674	-0.25340916791801643	-0.4247803596609289
0.8759007909673446	0.9759994786423739	0.07446223871736869	0.014677780680937584	0.14502463987491013	-0.25718056351836277	-0.42546730913267744
0.8775445430769081	0.9762375585062412	0.0740363925158883	0.013977871009462324	0.14465221187414604	-0.26096781207893266	-0.4261297460052862
0.8791714051169492	0.9764725809900677	0.07360874776057948	0.013284095580635797	0.144273450312798	-0.2647709695551536	-0.4267673121704891
0.8807815982551332	0.9767045804566384	0.07317934801925319	0.012596422231527777	0.14388836228762428	-0.26859008608285984	-0.4273796431858976
0.8823753399501183	0.9769335908088597	0.07274823605790559	0.011914819304137635	0.1434969531920041	-0.2724252033979281	-0.42796636793761045
0.8839528455497118	0.9771596457128673	0.0723154534516345	0.011239254988892331	0.14309922637382075	-0.2762763583288198	-0.42852710927440113
0.8855143260199135	0.9773827782656442	0.07188104124287939	0.010569698322289017	0.14269518374623721	-0.2801435769627476	-0.4290614832285333
0.8870599904761599	0.977603021351838	0.07144503928874603	0.009906118128378641	0.14228482520016222	-0.2840268804672991	-0.4295690999728848
0.8885900446865745	0.9778204074233421	0.07100748670955945	0.009248483684065225	0.1418681490270895	-0.2879262811049299	-0.43004956334162653
0.8901046915309976	0.9780349685596013	0.07056842180188791	0.008596764546394213	0.14144515185202064	-0.2918417830041603	-0.43050247105820116
0.8916041309192309	0.9782467364508999	0.07012788210114594	0.007950930610971926	0.14101582870637808	-0.2957733815907056	-0.4309274147848865
0.8930885598214554	0.978455742398009	0.06968590441287104	0.007310952121634184	0.14058017307331105	-0.29972106328888065	-0.43132398022053337
0.8945581729975783	0.9786620174100764	0.06924252463141001	0.0066767993777123395	0.1401381767213231	-0.3036848071160081	-0.43169174737665056
0.896013162425407	0.9788655921191629	0.06879777794190406	0.006048443001346684	0.1396898299136511	-0.3076645828482254	-0.4320302904973734
0.8974537167445232	0.9790664966988193	0.06835169903131379	0.005425854198760616	0.13923512163994414	-0.3116603490892543	-0.43233917805310085
0.8988800226628215	0.9792647610569118	0.06790432169364233	0.004809004172804481	0.13877403923400908	-0.3156720567560836	-0.43261797317635586
0.9002922640815112	0.9794604147093441	0.0674556791310862	0.00419786452015482	0.13830656869347474	-0.31969964633106646	-0.43286623357070325
0.9016906217838142	0.9796534867342146	0.06700580409410523	0.0035924073853042314	0.13783269484898794	-0.32374304653947755	-0.43308351161625663
0.9030752747732355	0.9798440059537782	0.06655472848874061	0.0029926048995478787	0.13735240097249998	-0.3278021778094719	-0.4332693547351631
0.9044463995941431	0.980032000836705	0.0661024836213184	0.002398429492436898	0.13686566904804098	-0.3318769500069522	-0.43342330539484636
0.9058041700690723	0.9802174994594063	0.06564910031999344	0.001809854022870663	0.13637247992446508	-0.3359672612618448	-0.4335449012441051
0.9071487576806336	0.9804005295560194	0.0651946088438906	0.0012268516302789258	0.13587281324184183	-0.34007299870162244	-0.43363367533659597
0.9084803318949266	0.9805811185596267	0.06473903880334035	0.0006493956103677705	0.1353666473639385	-0.3441940390870548	-0.4336891563148656
0.9097990599058554	0.980759293564655	0.06428241927412691	0.00007745954147841895	0.13485395952408452	-0.34833024769203724	-0.4337108685578087
0.9111051061430755	0.9809350812585553	0.06382477900167392	-0.0004889824869179939	0.13433472608171207	-0.35248147635563837	-0.4336983323860539
0.9123986349976726	0.9811085082858544	0.06336614547024993	-0.0010499570417413177	0.13380892148565696	-0.3566475718328861	-0.43365106420218125
0.9136798085884887	0.9812796009428374	0.06290654569370539	-0.0016054903630352863	0.13327651917549857	-0.3608283685439777	-0.43356857658159537
0.9149487854520568	0.9814483850020843	0.06244600672513269	-0.0021556077819700047	0.13273749220881725	-0.36502368382305567	-0.43345037864224695
0.9162057220204973	0.9816148859100907	0.06198455517054084	-0.002700334348611441	0.132191812742045	-0.36923332221760596	-0.43329597628458894
0.917450773077679	0.9817791288458693	0.061522217047265244	-0.003239695016758491	0.13163945189057577	-0.3734570766727146	-0.43310487236603945
0.918684090934171	0.9819411386103096	0.061059018114982676	-0.0037737142740493592	0.13108038015216822	-0.37769472539877513	-0.43287656706316896
0.9199058265522599	0.9821009397730329	0.06059498348315869	-0.004302416617262298	0.13051456696847	-0.381946035346682	-0.43261055795246145
0.9211161282812307	0.9822585565051186	0.06013013811302676	-0.004825825993207503	0.12994198136530244	-0.38621075750079836	-0.4323063405272606
0.9223151434036259	0.9824140127800105	0.059664506254527266	-0.005343966456575481	0.12936259129910466	-0.39048863192522826	-0.4319634081363663
0.9235030169634778	0.9825673322192421	0.059198111916863964	-0.005856861652055177	0.12877636426724012	-0.3947793833381788	-0.4315812525393359
0.9246798928476921	0.9827185382312635	0.05873097847022788	-0.006364535270857962	0.1281832668458448	-0.39908272466119615	-0.43115936387919973
0.9258459123990469	0.9828676538316857	0.05826312921559328	-0.006867010441798608	0.12758326544553772	-0.4033983516636151	-0.43069723145657124
0.9270012160209053	0.9830147018485732	0.05779458677086154	-0.00736431041362373	0.1269763255707727	-0.4077259485073488	-0.4301943434783295
0.9281459424356086	0.9831597048256042	0.05732537338244491	-0.007856458224911437	0.12636241224911332	-0.4120651847740312	-0.42965018760958035
0.929280228408319	0.9833026849866158	0.05685551106248894	-0.008343476576217748	0.1257414902537856	-0.41641571408824724	-0.4290642514661286
0.9304042094578171	0.9834436643248425	0.056385021318266296	-0.008825388126513876	0.1251135237908251	-0.42077717651797725	-0.42843602262304886
0.931518020051433	0.983582664625434	0.05591392508251994	-0.009302215566688747	0.12447847643768942	-0.42514919913032223	-0.4277649887806987
0.932621792244118	0.9837197072946727	0.05544224330713452	-0.009773981027939268	0.12383631198431905	-0.429531390388666	-0.427050638931527
0.9337156573065354	0.9838548135628052	0.05496999629580325	-0.010240706770582957	0.12318699358056744	-0.43392334625297757	-0.4262924627733746
0.9347997450583674	0.9839880043995258	0.05449720399989664	-0.010702414889568548	0.12253048417429585	-0.4383246473523248	-0.4254899514435703
0.9358741839550183	0.9841193005240012	0.05402388599852233	-0.011159127343179618	0.12186674652919569	-0.44273485908976173	-0.42464259784044617
0.9369391007946034	0.9842487223686687	0.05355006164627594	-0.011610865820703845	0.12119574348035342	-0.4471535301894744	-0.4237498972633935
0.9379946214019077	0.9843762901621012	0.05307574978778148	-0.012057652025114267	0.12051743758038747	-0.4515801952883273	-0.4228113472650682
0.9390408701266171	0.9845020238671346	0.052600968994965656	-0.01249950745204023	0.11983179148097654	-0.4560143726623921	-0.4218264484561013
0.9400779703959365	0.9846259432467883	0.05212573733234761	-0.012936453615565762	0.11913876764346072	-0.4604555663630953	-0.42079470440388644
0.9411060440756743	0.9847480677868827	0.05165007266172855	-0.013368511770746426	0.1184383288282994	-0.46490326332345977	-0.41971562265022133
0.9421252115632227	0.984868416707618	0.051173992620579103	-0.0137957029468307	0.11773043812382278	-0.4693569335161612	-0.41858871512460694
0.9431355921629739	0.9849870090079549	0.05069751446432081	-0.014218048098207078	0.1170150587687013	-0.4738160313958853	-0.41741349820952584
0.9441373043847251	0.9851038634995523	0.050220654935575995	-0.014635568220980995	0.11629215400253264	-0.47827999710160096	-0.4161894927878682
0.9451304649217228	0.9852189986869132	0.04974343076298043	-0.015048283919608947	0.11556168787376568	-0.4827482517735583	-0.4149162259269058
0.9461151895557512	0.9853324328733907	0.04926585824866848	-0.015456215778619579	0.11482362467725178	-0.4872202014098157	-0.41359323030059075
0.9470915929000854	0.9854441841307497	0.04878795340307379	-0.015859384248559077	0.1140779292140311	-0.4916952356112194	-0.41222004496575676
0.9480597882585702	0.9855542702831294	0.04830973202916951	-0.01625780958190741	0.11332456698372115	-0.49617272681008395	-0.41079621607291245
0.949019887574249	0.9856627089018333	0.047831209765827096	-0.016651511807170498	0.11256350431987078	-0.5006520298942954	-0.40932129750697355
0.949972001653855	0.9857695173313202	0.047352401993372886	-0.01704051081633374	0.11179470830769535	-0.5051324831348738	-0.40779485111465985
0.9509162403721646	0.9858747127120413	0.0468733237435302	-0.01742482644245806	0.11101814670100187	-0.5096134090842948	-0.40621644689178277
0.951852711929911	0.9859783118980878	0.04639399009057866	-0.0178044781526471	0.11023378862248563	-0.5140941109881617	-0.404585664779679
0.9527815233252583	0.9860803315112588	0.045914415933289876	-0.018179485237593263	0.1094416042898079	-0.5185738749146779	-0.40290209454782994
0.9537027804872322	0.9861807879563057	0.04543461594114351	-0.018549866861336535	0.10864156499731091	-0.523051970360273	-0.4011653361439871
0.9546165878225942	0.9862796973723893	0.04495460480651789	-0.018915641875710817	0.10783364361056963	-0.5275276480170815	-0.3993750011707976
0.9555230485680168	0.9863770756730319	0.044474397080751765	-0.019276828960217835	0.10701781437499785	-0.5320001414464063	-0.3975307129122256
0.9564222647777152	0.9864729385457647	0.04399400719643173	-0.019633446614324517	0.10619405303026036	-0.5364686670302431	-0.39563210700153734
0.9573143368631504	0.9865673014047489	0.043513449732418025	-0.01998551297395428	0.10536233734922038	-0.5409324216903202	-0.39367883310742036
0.9581993637905991	0.9866601794145867	0.04303273933248874	-0.020333045891601204	0.10452264709490486	-0.5453905838608003	-0.39167055533615086
0.9590774432995767	0.9867515875154536	0.04255189060728615	-0.02067606302292633	0.10367496394052501	-0.5498423146332031	-0.3896069525098998
0.9599486718783435	0.9868415404222728	0.04207091816512686	-0.021014581817104572	0.10281927161055206	-0.554286757725911	-0.38748771895537365
0.9608131441385499	0.9869300525628709	0.04158983697923049	-0.021348619276456617	0.10195555663162076	-0.5587230363817529	-0.38531256685519416
0.9616709538536957	0.9870171381877063	0.041108661834614826	-0.021678192362346888	0.10108380744460102	-0.5631502587951918	-0.3830812245342376
0.9625221927702006	0.9871028112511155	0.04062740801158811	-0.022003317539707908	0.10020401573315246	-0.5675675121611592	-0.38079344031180756
0.9633669513565305	0.9871870854914417	0.040146090892214756	-0.022324011071934463	0.099316175823948	-0.571973866692775	-0.3784489815224301
0.9642053185032493	0.9872699744040975	0.039664726151526795	-0.022640288911691973	0.09842028514095379	-0.5763683742849384	-0.37604763621105597
0.9650373814614892	0.9873514912396246	0.03918332981810271	-0.0229521666858032	0.09751634443190667	-0.5807500684267622	-0.3735892142860079
0.9658632261038826	0.987431649033399	0.038701918147443025	-0.023259659801568813	0.0966043576441419	-0.5851179658554613	-0.3710735477226222
0.9666829367642421	0.987510460593751	0.038220507736663446	-0.02356278339473804	0.09568433225024876	-0.5894710660451271	-0.3685004919761081
0.9674965958768037	0.9875879384721185	0.03773911576222543	-0.023861552207368394	0.094756279822533	-0.5938083496463218	-0.36586992814991504
0.968304284698874	0.9876640950370201	0.03725775957878156	-0.02415598086581223	0.09382021538257947	-0.5981287827367998	-0.3631817617217299
0.969106082619168	0.9877389424127737	0.036776457151037036	-0.024446083638182466	0.09287615835001868	-0.6024313135967952	-0.36043592577371764
0.9699020676822457	0.9878124925340573	0.03629522676536928	-0.024731874638898827	0.0919241321023991	-0.6067148760164606	-0.3576323802844913
0.9706923161333257	0.9878847571085265	0.035814087326136786	-0.02501336767781837	0.09096416467561798	-0.6109783874101063	-0.35477111471193395
0.9714769023931953	0.9879557476209023	0.035333058398665074	-0.02529057626934275	0.08999628898045797	-0.6152207492740525	-0.3518521492240783
0.972255900411947	0.9880254754601249	0.034852159398280375	-0.025563514124078063	0.08902054128128324	-0.6194408551780487	-0.34887553060737303
0.9730293813380492	0.9880939517143047	0.03437141104260997	-0.025832194342621483	0.08803696423940525	-0.6236375788736066	-0.34584134198599864
0.9737974154095754	0.9881611873470724	0.033890834211426975	-0.026096630099637166	0.08704560473117473	-0.6278097852959549	-0.34274969674485595
0.9745600714621317	0.9882271931577985	0.03341045026459967	-0.026356834484735248	0.086046514591947	-0.6319563287371333	-0.3396007412429034
0.9753174168101865	0.9882919797765999	0.03293028113437675	-0.026612820478695128	0.08503975091371549	-0.6360760530836209	-0.3363946562122295
0.9760695173981337	0.9883555576828453	0.03245034924737687	-0.026864601022547206	0.08402537598686458	-0.6401677935741661	-0.3331316570280374
0.9768164379821153	0.9884179372254118	0.031970677422460715	-0.0271121890945551	0.08300345717823869	-0.6442303787792422	-0.3298119937223744
0.9775582417109272	0.9884791285926608	0.03149128915316592	-0.027355597587973842	0.0819740676233998	-0.6482626293626459	-0.32643595362169736
0.9782949910898171	0.9885391418970271	0.03101220799765929	-0.027594839644564946	0.08093728500365216	-0.6522633644101689	-0.3230038577069703
0.9790267467149883	0.9885979870755853	0.03053345840790987	-0.027829928256427827	0.07989319340733264	-0.6562313956882986	-0.31951606706377794
0.9797535687412626	0.9886556740140976	0.03005506478408357	-0.028060876758292316	0.07884188135396639	-0.6601655367912262	-0.3159729766434812
0.980475516253696	0.9887122124988471	0.02957705188553177	-0.028287698634358278	0.07778344273310366	-0.6640646009334752	-0.31237501858871236
0.9811926470191787	0.9887676122016225	0.029099445002308932	-0.02851040745596574	0.07671797724225801	-0.6679274008616843	-0.3087226639674697
0.9819050184880769	0.9888218827609069	0.028622269292095794	-0.028729017206318652	0.07564558895314005	-0.6717527555307153	-0.30501641805208557
0.9826126871491597	0.9888750337338591	0.028145550206049235	-0.028943542086952163	0.07456638728005344	-0.6755394879081102	-0.3012568237276243
0.9833157091977335	0.9889270746489528	0.02766931303694893	-0.029153996729160626	0.0734804859754813	-0.6792864298559471	-0.2974444580791763
0.9840141401806206	0.9889780149801968	0.027193583150753407	-0.029360396089649868	0.07238800364989337	-0.6829924215240166	-0.2935799342008056
0.984708034427856	0.9890278641084446	0.026718386372285685	-0.029562755292305103	0.0712890646653613	-0.6866563096781558	-0.2896639043989376
0.9853974473128027	0.9890766314849704	0.026243747430535362	-0.02976109029137253	0.07018379552548953	-0.6902769609517188	-0.2856970472845509
0.9860824328237445	0.9891243264561619	0.025769691607901903	-0.02995541715973209	0.06907232864703564	-0.6938532502884869	-0.2816800810648555
0.9867630448586904	0.989170958357333	0.025296243845195087	-0.030145752468555647	0.06795480025715842	-0.6973840690807921	-0.2776137559347584
0.9874393382152308	0.9892165365774764	0.024823428032490033	-0.03033211355191725	0.06683134864197447	-0.7008683314839804	-0.27349884742651087
0.988111366720488	0.9892610704293366	0.024351268293922004	-0.030514517975763333	0.0657021171072771	-0.7043049659068591	-0.2693361669236894
0.9887791846927364	0.9893045692471805	0.023879787953551557	-0.030692983936094976	0.06456725145336638	-0.7076929237419478	-0.26512655216681963
0.9894428467713329	0.9893470423710791	0.0234090096316652	-0.030867530194158863	0.06342690009525699	-0.7110311795402418	-0.26087086729882364
0.9901024077069446	0.9893884991297727	0.022938955373430873	-0.031038176004818775	0.06228121426583695	-0.7143187309840457	-0.25657000323401213
0.9907579225043124	0.9894289488464368	0.022469646529221166	-0.03120494113843114	0.06113034761481063	-0.7175546006039994	-0.252224875760417
0.9914094469568686	0.9894684008668825	0.022001103350221585	-0.031367845995353485	0.05997445508767222	-0.720737839311752	-0.2478364208449701
0.992057036782588	0.9895068645016811	0.02153334558710864	-0.03152691136497553	0.058813694261543537	-0.7238675229847635	-0.24340559920218094
0.992700748717049	0.9895443490870433	0.021066391682955633	-0.03168215867447724	0.05764822321052304	-0.7269427585652409	-0.23893338767602737
0.993340639411905	0.9895808639140239	0.020600259548701573	-0.03183360969299923	0.056478202281876534	-0.729962679434956	-0.23442078549113501
0.9939767670960522	0.9896164183181551	0.02013496533470168	-0.031981286899792856	0.055303790863125694	-0.7329264538966176	-0.2298688012545978
0.9946091897852427	0.9896510215704716	0.019670524713537686	-0.03212521302858614	0.05412515043482752	-0.7358332772167119	-0.22527846413766403
0.9952379663533572	0.9896846829326024	0.019206952081500292	-0.03226541129170915	0.052942442403066364	-0.7386823771433741	-0.22065081493545946
0.9958631566979742	0.9897174116573344	0.018744260414108746	-0.03240190537829828	0.05175582754699789	-0.7414730149257757	-0.21598690326190867
0.9964848208469516	0.9897492169343638	0.01828246190840738	-0.032534719223211585	0.0505654674879276	-0.7442044815636193	-0.2112877927012808
0.9971030204355988	0.9897801079594036	0.01782156687062074	-0.0326638772900794	0.049371521651445927	-0.7468761045171446	-0.2065545482201682
0.9977178168991128	0.9898100938344131	0.01736158504334156	-0.03278940414890666	0.048174150510481524	-0.749487239862245	-0.20178824834796438
0.998329273071425	0.9898391836407643	0.016902524400802987	-0.03291132477568802	0.04697351229133398	-0.7520372792539739	-0.19698997151440756
0.9989374517801503	0.9898673863633761	0.016444392187351345	-0.03302966422833876	0.04576976549924715	-0.7545256439056053	-0.1921608054855137
0.9995424170038454	0.9898947109391408	0.015987194038875212	-0.03314444784269857	0.04456306644953889	-0.7569517893316675	-0.18730183690319807
1.0001442332140769	0.9899211662182625	0.015530934466889353	-0.03325570106335618	0.043353570358412245	-0.7593152024020758	-0.18241415503582506
1.0007429656737654	0.9899467609706437	0.015075616625246693	-0.033363449463045064	0.04214143055618602	-0.7616154022823455	-0.17749884801971844
1.0013386804166786	0.9899715038770471	0.014621242317660908	-0.033467718697940754	0.040926798332550994	-0.7638519399680648	-0.1725570016330636
1.0019314438004212	0.9899954035034659	0.014167812333759603	-0.03356853439179843	0.03970982366933059	-0.7660243962152438	-0.1675897017103286
1.0025213228583667	0.9900184683095198	0.01371532617864016	-0.03366592216316183	0.038490654360652375	-0.768132382468105	-0.16259803002357306
1.003108385042164	0.9900407066315845	0.013263782268589402	-0.033759907545942554	0.03726943638271859	-0.7701755394429821	-0.15758306525867372
1.00369269912153	0.9900621267095492	0.01281317723771098	-0.033850516094243215	0.03604631186159024	-0.772153539662237	-0.1525458741356968
1.0042743328702564	0.990082736595086	0.012363507723110205	-0.03393777298593967	0.034821423768624564	-0.7740660789999244	-0.1474875302349082
1.0048533555088826	0.9901025442367684	0.011914768487043904	-0.03402170337400074	0.033594910692114614	-0.7759128844727798	-0.14240909201522242
1.0054298367185293	0.9901215574362896	0.011466953179347645	-0.03410233219285572	0.03236690876069111	-0.7776937101214755	-0.1373116102370792
1.0060038461835656	0.9901397838284527	0.0110200547000253	-0.034179684064849	0.031137552512141016	-0.7794083349857184	-0.13219613114136483
1.006575454028561	0.9901572308913381	0.0105740648690816	-0.034253783334650054	0.02990697387062985	-0.781056563858739	-0.1270636918020793
1.0071447309436894	0.9901739059443789	0.010128974336772012	-0.034324654052577036	0.028675301777936667	-0.7826382268898276	-0.12191531817702002
1.0077117475013841	0.9901898161233803	0.009684773128051518	-0.03439231985993372	0.027442663588000096	-0.7841531769565206	-0.1167520305555648
1.0082765748028963	0.9902049683955205	0.009241450149447205	-0.03445680404429277	0.026209183600223965	-0.7856012907879423	-0.11157483707829241
1.0088392840790212	0.9902193695435263	0.008798993514180918	-0.034518129463895014	0.02497498386088508	-0.7869824671377404	-0.10638473674949148
1.0093999463244694	0.9902330261536811	0.008357390845102711	-0.034576318488327956	0.023740184921107715	-0.7882966252760595	-0.10118272232537115
1.0099586335052533	0.9902459446420289	0.007916628339154474	-0.03463139310211962	0.022504903135828768	-0.7895437071369911	-0.09596976864272706
1.0105154168296155	0.9902581312092574	0.007476692145581688	-0.03468337470461684	0.021269254437899714	-0.7907236725830463	-0.09074684824386772
1.0110703676687793	0.9902695918615739	0.007037567659022223	-0.03473228419118337	0.02003335229196221	-0.7918365009972098	-0.08551492251403774
1.0116235583057707	0.9902803324216128	0.006599238942930239	-0.03477814199234828	0.01879730599484573	-0.7928821919299992	-0.08027493422264358
1.0121750607050013	0.990290358499124	0.006161689720538214	-0.034820967941473206	0.017561223395607214	-0.7938607618231409	-0.07502781879895291
1.0127249459213439	0.9902996754813187	0.005724903865717725	-0.03486078122636424	0.01632521223418457	-0.794772242610166	-0.06977450984204842
1.0132732860233025	0.9903082885656298	0.005288863896735875	-0.0348976005224085	0.015089375830824306	-0.7956166844661405	-0.06451592062745251
1.0138201522749952	0.9903162027264757	0.004853552440035494	-0.03493144384402593	0.013853817175824432	-0.7963941521068953	-0.05925296130411132
1.0143656167811912	0.9903234227392977	0.0044189509427924375	-0.03496232864112838	0.012618635234598588	-0.7971047266908781	-0.05398652300738293
1.0149097504577536	0.9903299531506715	0.003985041310110107	-0.03499027166526887	0.011383929554855246	-0.7977485024275681	-0.04871749733909381
1.0154526247504516	0.9903357983015941	0.0035518045580344203	-0.03501528906348343	0.010149796404423374	-0.7983255884144513	-0.04344675977439297
1.015994311200244	0.9903409623189363	0.00311922118077567	-0.03503739633626914	0.008916329776924397	-0.7988361073500548	-0.038175173811271786
1.0165348801655834	0.9903454491037336	0.0026872721937116818	-0.03505660828225798	0.007683624337267968	-0.7992801939320529	-0.032903603450736396
1.0170744027622487	0.9903492623497785	0.0022559376067502065	-0.035072939072904555	0.006451771041802295	-0.7996579962589636	-0.027632894375623076
1.0176129499451603	0.9903524055330454	0.001825197179483405	-0.03508640220260369	0.005220859264716061	-0.7999696743572763	-0.02236388293604672
1.0181505917376679	0.9903548819085848	0.0013950310606758369	-0.035097010471057365	0.003990978605449172	-0.8002153994530814	-0.017097403805340704
1.0186873981272404	0.990356694517797	0.0009654190948605996	-0.03510477601039265	0.0027622168890476303	-0.8003953542836258	-0.011834281345821112
1.0192234390335742	0.9903578461877623	0.0005363408701311706	-0.03510971027855891	0.0015346602838647234	-0.800509732632892	-0.006575330036061537
1.0197587846438343	0.990358339531013	0.0001077754721636902	-0.03511182405489718	0.0003083925812688629	-0.8005587389215765	-0.001321351316033995
1.020293503902471	0.9903581769446227	-0.0003202972843099861	-0.03511112743307762	-0.0009165012947550985	-0.8005425877409524	0.003926851436888476
1.0208279408371081	0.9903573600258414	-0.0007481180214562562	-0.03510762731453319	-0.002140568041813888	-0.8004614454518365	0.009171183747876451
1.0213629951197065	0.9903558869450843	-0.0011763721128525352	-0.035101316152020716	-0.003365626754843888	-0.8003151691232521	0.014419002210771536
1.0218987354442406	0.9903537554086426	-0.0016050794541353016	-0.035092184645898084	-0.004591591548486017	-0.8001036011023315	0.01966949895915046
1.0224352309720546	0.9903509629120484	-0.0020342600620269474	-0.03508022283247655	-0.005818376137236347	-0.7998265944961221	0.024921862159917787
1.0229725501037812	0.990347506746553	-0.0024639330703552327	-0.03506542011482253	-0.00704589098429456	-0.799484014136389	0.03017526388172353
1.0235107625504334	0.9903433839874414	-0.002894118365069409	-0.03504776521602799	-0.008274047994524886	-0.7990757357525506	0.03542888026526635
1.0240499379688925	0.9903385914998201	-0.003324835470620246	-0.03502724620761489	-0.009502757351365505	-0.7986016468880195	0.04068187806122498
1.0245901459536573	0.9903331259399929	-0.003756103522052521	-0.03500385051930154	-0.010731927462047553	-0.7980616473860618	0.04593341449143565
1.025131455694234	0.9903269837609857	-0.0041879409707735	-0.03497756496679543	-0.011961464148116665	-0.7974556502913536	0.05118263389945721
1.0256739384753395	0.9903201611831902	-0.004620367557124031	-0.03494837563060145	-0.01319127628758034	-0.7967835793194413	0.05642869193752911
1.0262176635972091	0.9903126542415368	-0.005053401034659087	-0.03491626806260063	-0.014421266519732138	-0.796045373880915	0.06167071600012755
1.0267627017820478	0.9903044587456958	-0.005487059865627536	-0.03488122712072876	-0.015651338949416286	-0.7952409855332528	0.06690783822714291
1.0273091228852942	0.9902955703113724	-0.0059213613768647946	-0.03484323710806979	-0.01688139394362199	-0.7943703814372775	0.07213917345534102
1.0278569981821812	0.9902859843257171	-0.006356323557680586	-0.03480228163049705	-0.01811133326748185	-0.7934335413466903	0.07736384121851347
1.0284063978907638	0.9902756959880857	-0.006791963070452771	-0.03475834377665533	-0.019341054491021664	-0.7924304619833208	0.08258094210899386
1.028957392758749	0.99026470028557	-0.007228296492034064	-0.03471140601938685	-0.020570454552014117	-0.7913611550202377	0.0877895730971432
1.029510053578935	0.9902529920020666	-0.007665339908955354	-0.03466145026075124	-0.021799428659133403	-0.7902256483478577	0.09298882304240806
1.0300644507992027	0.9902405657288318	-0.008103108590647093	-0.03460845788352885	-0.023027869429613424	-0.7890239874674724	0.09817776924405905
1.0306206552972517	0.9902274158497454	-0.00854161758358872	-0.03455240969506087	-0.024255668618043416	-0.7877562344275931	0.10335548495878166
1.0311787378577262	0.99021353655402	-0.008980881279625449	-0.03449328598841625	-0.025482715963802083	-0.7864224694143499	0.10852103473908627
1.0317387692247273	0.9901989218374794	-0.009420913440460418	-0.03443106655496401	-0.02670889932784094	-0.7850227912186999	0.11367347524721368
1.0323008192618481	0.9901835655284638	-0.009861726523012157	-0.03436573080189911	-0.027934102891431965	-0.7835573200379496	0.11881184795765408
1.0328649589827794	0.990167461236286	-0.010303333257955108	-0.03429725754035191	-0.029158211626287706	-0.7820261928609582	0.12393519818927456
1.0334312580523706	0.9901506024224647	-0.010745744675269281	-0.034225625296082716	-0.030381105889123218	-0.7804295705574954	0.12904255271960272
1.0339997864960278	0.9901329823573787	-0.011188971431502926	-0.03415081213279849	-0.031602665198987814	-0.7787676340083118	0.13413293592956377
1.0345706143977622	0.9901145941304735	-0.011633023558370939	-0.03407279570355702	-0.03282276762365346	-0.7770405853361737	0.1392053675231666
1.0351438113761247	0.9900954306703172	-0.01207791004269937	-0.033991553343908514	-0.03404128871994846	-0.7752486500148769	0.14425885844829384
1.0357194463947244	0.9900754847567577	-0.012523638671582533	-0.03390706213135344	-0.03525810122274809	-0.7733920781740735	0.14929240999366075
1.0362975887894368	0.9900547489901403	-0.012970216819497468	-0.03381929876301214	-0.036473077305494934	-0.7714711418795844	0.15430502352345765
1.0368783068769363	0.9900332158442459	-0.013417650363375964	-0.03372823978797135	-0.03768608573365731	-0.7694861401704323	0.1592956890969466
1.0374616689979357	0.9900108776347066	-0.013865944483620446	-0.033633861481628405	-0.038896994169532566	-0.7674373961917073	0.16426339540644452
1.038047743096828	0.9899877265385799	-0.014315103333467232	-0.03353613993668477	-0.04010566839388972	-0.7653252590420219	0.1692071269809636
1.0386365967890132	0.9899637545968705	-0.014765130086723283	-0.03343505108189765	-0.041311972562992065	-0.7631501039921216	0.17412586568047922
1.0392282961395247	0.9899389537713914	-0.015216026005128376	-0.03333057092963617	-0.04251576685376768	-0.7609123375533268	0.1790185815923873
1.0398229086223403	0.9899133158276927	-0.015667792695148102	-0.03322267509039709	-0.04371691363632045	-0.7586123867765011	0.18388425862631883
1.0404204994693498	0.9898868324935935	-0.016120429325950175	-0.033111339448449795	-0.04491527018684389	-0.7562507133897622	0.18872186538004512
1.0410211344485425	0.9898594953475413	-0.016573934746435457	-0.03299653969928385	-0.0461106944773893	-0.7538278035190351	0.19353037914620855
1.0416248779660409	0.989831295908221	-0.017028306050277435	-0.03287825173381369	-0.04730304152205998	-0.7513441754038375	0.19830877166501024
1.0422317940324604	0.9898022255988598	-0.01748353931500165	-0.032756451495298676	-0.048492165492750726	-0.7488003758451444	0.20305601821248
1.0428419467116847	0.9897722757303195	-0.017939629941719475	-0.03263111491581038	-0.04967792074832918	-0.7461969783612714	0.20777110220511807
1.0434553985789095	0.9897414375822494	-0.018396571508601293	-0.0325022182627784	-0.050860159003214556	-0.743534589802371	0.2124530044636812
1.0440722117032593	0.9897097023637785	-0.01885435652044025	-0.032369737980383485	-0.05203873145352651	-0.7408138463433855	0.21710071228350666
1.0446924474191102	0.9896770612316587	-0.019312976249867202	-0.0322336507714089	-0.053213488526770186	-0.7380354144480369	0.221713219003821
1.045316166576109	0.9896435052839482	-0.01977242093552099	-0.03209393357659079	-0.05438428055178333	-0.735199989665647	0.22628952720923395
1.0459434295428602	0.9896090255655763	-0.020232679796787313	-0.03195056360338985	-0.055550957949337024	-0.7323082964035672	0.23082865001566155
1.0465742955376922	0.9895736131119999	-0.02069374055872855	-0.03180351851248142	-0.05671337018950046	-0.7293610907973386	0.2353296075854051
1.047208823416301	0.989537258913149	-0.02115559004831078	-0.03165277627223343	-0.05787136746650229	-0.7263591568152123	0.239791434220167
1.0478470710814713	0.98949995395315	-0.02161821378107387	-0.031498315327768214	-0.05902479981321003	-0.7233033086466718	0.24421317548635887
1.0484890956547848	0.9894616892082098	-0.022081596108452554	-0.031340114595509456	-0.060173517635069326	-0.7201943895104715	0.24859389085547912
1.049134954033026	0.9894224556196292	-0.022545720638974642	-0.031178153354945407	-0.06131737290307911	-0.7170332684380283	0.2529326587863725
1.0497847023839246	0.9893822441291606	-0.023010569892720052	-0.031012411397930435	-0.062456218434913204	-0.7138208420922756	0.25722857447582576
1.050438395704851	0.9893410457137294	-0.023476125011025455	-0.03084286917375765	-0.06358990733770868	-0.7105580363595416	0.26148074831000107
1.0510960895064365	0.9892988512855146	-0.023942366978785098	-0.030669507379809523	-0.06471829612371445	-0.7072457972424497	0.26568831805241183
1.051757838027612	0.9892556518089144	-0.02440927537257414	-0.030492307444826828	-0.06584124178047043	-0.7038850989416542	0.26985043828204835
1.0524236952265258	0.9892114382435921	-0.02487682908969734	-0.03031125129554544	-0.06695860366959099	-0.7004769380733742	0.2739662879572124
1.0530937150152886	0.9891662015322187	-0.025345006530849704	-0.03012632130791091	-0.06807024406191255	-0.6970223315032223	0.2780350727452492
1.0537679503257538	0.9891199326674326	-0.025813784967615012	-0.02993750058153475	-0.06917602673441339	-0.6935223201785174	0.2820560202460719
1.0544464546551686	0.9890726225906192	-0.026283141641161387	-0.029744772526450455	-0.0702758196645811	-0.689977960114042	0.286028390163301
1.0551292803207508	0.9890242623152722	-0.026753052569552238	-0.02954812136638695	-0.07136949230137993	-0.6863903303856147	0.28995146468514144
1.0558164804135808	0.9889748427936832	-0.02722349391862037	-0.029347531595430902	-0.07245691884942178	-0.6827605218125572	0.29382456060537754
1.0565081076338758	0.9889243550001123	-0.027694441212854578	-0.02914298831658685	-0.0735379764758599	-0.679089641882263	0.2976470230447384
1.0572042146517138	0.9888727899076515	-0.028165869602096223	-0.02893447714683081	-0.07461254598532098	-0.675378811691031	0.30141822806275315
1.057904854563662	0.9888201384554073	-0.028637754184833043	-0.028721984083898026	-0.07568051259113263	-0.6716291623005235	0.30513758548240405
1.0586100808332288	0.9887663915523126	-0.02911006997644062	-0.02850549552174876	-0.07674176585428716	-0.6678418338110904	0.3088045387057306
1.0593199466635557	0.9887115401254553	-0.02958279150155753	-0.028284998444395717	-0.07779619878414985	-0.6640179775098919	0.31241856165492804
1.060034505832529	0.9886555750570125	-0.030055893366201826	-0.028060480170696848	-0.07884370913470493	-0.6601587501678394	0.3159791632753926
1.0607538132047538	0.9885984871416886	-0.030529350598412358	-0.027831928183977214	-0.07988420013186764	-0.6562653100223763	0.31948588988570165
1.0614779238056609	0.9885402671573176	-0.03100313803849437	-0.02759933041523506	-0.08091757909603658	-0.652338820556008	0.32293832036990544
1.062206893388478	0.9884809058188841	-0.031477230718597184	-0.027362675058330226	-0.08194375825271366	-0.6483804462381397	0.3263360687962669
1.0629407784413347	0.98842039377548	-0.031951603867786615	-0.027121950557920417	-0.0829626546986369	-0.6443913513065455	0.32967878410522555
1.063679636323807	0.9883587215963626	-0.03242623299940805	-0.026877145554181494	-0.08397419053676214	-0.6403726978748138	0.33296615031866034
1.0644235254676584	0.9882958797507568	-0.03290109403555467	-0.02662824880334622	-0.08497829307553065	-0.6363256437222471	0.33619788689794877
1.0651725054292993	0.9882318585992421	-0.03337616333240093	-0.0263752491449203	-0.08597489480361804	-0.632251340929578	0.33937374831866735
1.0659266363422237	0.9881666484370746	-0.03385141732679694	-0.026118135673787287	-0.08696393257247256	-0.6281509378214112	0.3424935211290478
1.0666859800616117	0.9881002393919881	-0.034326833251830134	-0.025856897338067217	-0.0879453490077454	-0.6240255717489158	0.34555702805559074
1.0674505992657701	0.9880326214969991	-0.034802388557061324	-0.02559152322847968	-0.08891909120332064	-0.6198763730332528	0.3485641234481525
1.0682205580126776	0.9879637846377766	-0.03527806124645771	-0.025322002373090468	-0.08988511132581053	-0.6157044610462651	0.3515146947534481
1.0689959218743312	0.9878937185352141	-0.03575382994377381	-0.025048323672244542	-0.09084336663495439	-0.6115109426471612	0.35440866207732574
1.069776757675172	0.9878224127636964	-0.03622967371356326	-0.024770475973358668	-0.09179381900822531	-0.6072969128169504	0.3572459762344406
1.0705631335030033	0.987749856745708	-0.03670557205263299	-0.02448844805280267	-0.09273643481668847	-0.6030634538618073	0.36002661789162155
1.0713551188323078	0.9876760397359611	-0.03718150494810023	-0.024202228557447646	-0.0936711849293713	-0.5988116340637307	0.36275059707569435
1.0721527848095198	0.9876009507896256	-0.03765745302818382	-0.023911805885693065	-0.09459804488933977	-0.5945425055269211	0.3654179531372463
1.0729562040060427	0.9875245787799541	-0.038133397391095634	-0.02361716826065478	-0.09551699445389629	-0.5902571049405336	0.36802875284597303
1.0737654503668257	0.9874469123985615	-0.03860931955446352	-0.023318303735658134	-0.09642801737984126	-0.5859564533293931	0.3705830892357617
1.0745805995248587	0.9873679401205039	-0.039085201618584094	-0.02301520006476726	-0.09733110161628541	-0.5816415539133525	0.3730810815850189
1.0754017285597401	0.987287650222405	-0.039561026100272866	-0.0227078447782096	-0.09822623886311282	-0.5773133929798107	0.3755228736022979
1.0762289159409484	0.987206030783732	-0.040036775878511795	-0.022396225192458884	-0.09911342435245915	-0.5729729398046008	0.3779086322767052
1.0770622417845195	0.9871230696571719	-0.04051243431955013	-0.022080328302737654	-0.09999265696497629	-0.568621144975527	0.380238547629657
1.0779017876858825	0.9870387544805539	-0.040987985155930946	-0.02176014083488729	-0.10086393888442169	-0.5642589409951778	0.38251283121332397
1.078747636903995	0.9869530726540671	-0.04146341256638464	-0.021435649165258995	-0.101727275626849	-0.5598872410891561	0.38473171561722125
1.0795998739193406	0.9868660113809113	-0.0419387009029084	-0.021106839481269547	-0.10258267542972418	-0.5555069412950113	0.38689545233316863
1.0804585845510795	0.9867775576525323	-0.0424138347375	-0.020773697730984617	-0.10343014923499125	-0.5511189196627018	0.3890043112084436
1.081323856498988	0.9866876981890906	-0.042888799137980986	-0.02043620940571481	-0.10426971107070879	-0.5467240333578471	0.39105858084518075
1.0821957788548222	0.9865964194856732	-0.043363579370548334	-0.020094359721846873	-0.10510137740686687	-0.5423231210871121	0.3930585664328414
1.083074441740777	0.9865037078476522	-0.043838160683534695	-0.019748133759266442	-0.10592516668038415	-0.5379170048290307	0.3950045881140301
1.083959937221769	0.9864095492919815	-0.04431252878032012	-0.0193975160989888	-0.10674110002087973	-0.5335064851970042	0.39689698220884234
1.084852358491165	0.9863139296298549	-0.04478666935460699	-0.019042491139540284	-0.10754920034155349	-0.5290923455265885	0.3987360985436267
1.0857518000900408	0.9862168344414912	-0.04526056818954479	-0.018683043009207992	-0.10834949242225017	-0.5246753507638081	0.40052230018738577
1.0866583574480009	0.9861182491240301	-0.04573421089813888	-0.01831915574934688	-0.10914200238635381	-0.520256249717533	0.40225596183396745
1.0875721284690936	0.9860181587169089	-0.04620758373083972	-0.017950812676819815	-0.10992675896330285	-0.5158357673763149	0.40393747209116226
1.0884932113802868	0.9859165481336716	-0.04668067242976687	-0.01757799724693532	-0.11070379148403828	-0.5114146154716671	0.40556722863031053
1.0894217060893434	0.9858134020127656	-0.047153462919339174	-0.01720069250935991	-0.11147313095683442	-0.5069934859307471	0.4071456401122062
1.0903577136384133	0.9857087047758712	-0.04762594100395698	-0.016818881329576325	-0.11223480948743378	-0.5025730536132216	0.40867312451936616
1.0913013362974233	0.9856024406165808	-0.048098092399014115	-0.016432546353560777	-0.11298886025736028	-0.49815397595415867	0.4101501087121577
1.0922526778677941	0.985494593464841	-0.048569902863406365	-0.016041669885456026	-0.11373531766003611	-0.49373689167127627	0.41157702827329923
1.093211843095902	0.9853851470520761	-0.04904135788851109	-0.015646234130786276	-0.1144742167341327	-0.4893224236394945	0.4129543260045317
1.094178937782672	0.9852740848988342	-0.04951244274040982	-0.015246221156580921	-0.11520559317125478	-0.4849111784740559	0.41428245159975796
1.0951540696736286	0.9851613902115621	-0.04998314287436216	-0.014841612526511594	-0.11592948389036448	-0.4805037426395584	0.4155618622907581
1.0961373466798177	0.9850470460869922	-0.05045344305513782	-0.014432390042180802	-0.11664592561485676	-0.4761006906895105	0.4167930199271547
1.0971288786819517	0.9849310353037816	-0.05092332821472166	-0.014018535000222782	-0.11735495613606689	-0.471702577248637	0.4179763928798877
1.0981287763755956	0.9848133404558768	-0.051392782879802826	-0.013600028676836488	-0.11805661337599094	-0.46730994239721024	0.4191124540491812
1.0991371521103541	0.9846939438540956	-0.05186179155295753	-0.013176851982850141	-0.11875093590522609	-0.46292330813742066	0.4202016813865672
1.100154118944801	0.9845728276374255	-0.05233033825375176	-0.012748985865182737	-0.119437962203429	-0.45854318272954875	0.42124455637167696
1.1011797909315315	0.9844499737405776	-0.05279840664354401	-0.012316411195160613	-0.12011773080302275	-0.45417005957148154	0.42224156397647894
1.1022142839370925	0.9843253637958399	-0.05326598038353167	-0.011879108428798578	-0.12079028075689952	-0.44980441391159043	0.4231931930260123
1.1032577148670724	0.9841989792254475	-0.053733042761090484	-0.011437057939128897	-0.12145565103993507	-0.44544670640763556	0.4240999349772906
1.1043102016289197	0.9840708012471048	-0.054199576661994035	-0.010990240039708436	-0.1221138804679947	-0.4410973834547681	0.4249622835392161
1.1053718634119614	0.9839408108408056	-0.054665564682294124	-0.010538634873396036	-0.12276500781408699	-0.4367568762173831	0.4257807345518657
1.1064428208322223	0.9838089887313469	-0.055130989174608735	-0.010082222357608113	-0.12340907182582178	-0.432425600282016	0.4265557857035304
1.107523195675823	0.9836753154202051	-0.05559583211898639	-0.00962098230074759	-0.1240461110007533	-0.4281039569484958	0.42728793596084547
1.1086131110504365	0.983539771167644	-0.05606007517354696	-0.009154894345419575	-0.12467616361566757	-0.4237923328502214	0.42797768533400077
1.1097126911688349	0.9834023360204658	-0.05652369956704384	-0.008683938068946196	-0.12529926754116028	-0.41949110104746457	0.4286255344066447
1.110822061606646	0.9832629897809789	-0.05698668619407897	-0.00820809288139874	-0.12591546033377746	-0.4152006202410793	0.42923198418459624
1.1119413493944903	0.9831217119960836	-0.057449015635793806	-0.007727337994070578	-0.12652477922364075	-0.4109212346850748	0.4297975358119864
1.1130706831087038	0.9829784819463367	-0.057910668177816566	-0.007241652388550088	-0.12712726109765976	-0.40665327412934765	0.430322690279673
1.114210192593777	0.9828332786818741	-0.05837162367790213	-0.006751014944514618	-0.12772294228885478	-0.40239705515376767	0.43080794797876776
1.1153600088243318	0.982686081041561	-0.05883186149641893	-0.006255404508457311	-0.12831185845651355	-0.39815288191642023	0.4312538083850327
1.1165202646190096	0.9825368675629446	-0.05929136076609616	-0.005754799595205005	-0.12889404489987238	-0.39392104377628084	0.4316607700687144
1.1176910942932001	0.9823856165272418	-0.05975010023030216	-0.005249178546413092	-0.12946953631351885	-0.3897018169030161	0.43202933024648316
1.1188726333045664	0.9822323060066347	-0.060208058087583005	-0.004738519693367154	-0.13003836656335152	-0.38549546581909144	0.4323599844231309
1.1200650193530022	0.9820769137229636	-0.06066521239990335	-0.004222800891433601	-0.13060056916434923	-0.3813022397641934	0.43265322645182297
1.1212683912203756	0.9819194171993115	-0.06112154062105484	-0.0037020000313706244	-0.13115617666296822	-0.3771223771447813	0.43290954794341824
1.1224828891452245	0.9817597937134787	-0.0615770197268877	-0.003176094888016486	-0.13170522077645982	-0.37295610444715277	0.43312943817258664
1.1237086555678595	0.9815980202013652	-0.06203162647292614	-0.0026450628080926034	-0.1322477326742989	-0.3688036339976714	0.4333133839715813
1.1249458342622056	0.9814340733723264	-0.06248533704536595	-0.002108881096856908	-0.13278374252852854	-0.364665167271886	0.43346186933311515
1.1261945708627525	0.9812679296415269	-0.06293812723688573	-0.0015675268010740997	-0.1333132797002717	-0.36054089339930867	0.4335753752905387
1.1274550132290444	0.9810995650825289	-0.06338997255170925	-0.0010209765623261165	-0.13383637283257102	-0.3564309883238488	0.43365437971068227
1.1287273104244444	0.9809289555651234	-0.06384084781373014	-0.00046920707161516423	-0.13435304936971587	-0.35233561848156464	0.43369935701238277
1.1300116136043457	0.980756076639008	-0.06429072746495122	0.00008780530353882509	-0.13486333588341323	-0.3482549381899387	0.43371077805580216
1.131308075736331	0.9805809035730337	-0.06473958544033329	0.0006500843852695077	-0.13536725790519563	-0.34418909089217153	0.43368910993681153
1.1326168536803054	0.9804034110748737	-0.06518739585246139	0.0012176550745145317	-0.13586484066297022	-0.3401382030693023	0.43363481571174345
1.1339381057629627	0.9802235736191367	-0.06563413211170885	0.001790542285336648	-0.13635610805925955	-0.3361023923231921	0.433548354187438
1.1352719907622486	0.9800413655899921	-0.06607976657385004	0.0023687704907952097	-0.13684108228125783	-0.33208177063706706	0.4334301799374891
1.1366186700010843	0.9798567609999205	-0.06652427123230015	0.0029523646167862226	-0.13731978455379681	-0.3280764382025476	0.43328074307932124
1.1379783064314672	0.9796697336173112	-0.06696761738475931	0.0035413496304991677	-0.13779223475798213	-0.3240864865157211	0.43310048920919253
1.13935106569717	0.9794802568233443	-0.06740977595545078	0.004135750985929641	-0.13825845175998683	-0.3201119955579566	0.43288985914353173
1.1407371151081889	0.9792883037558128	-0.06785071713207201	0.00473559416419404	-0.1387184530070229	-0.31615303714276266	0.4326492889236869
1.1421366245161133	0.9790938471914822	-0.06829041062089942	0.00534090503677431	-0.13917225478211684	-0.3122096726951844	0.43237920957055315
1.1435497660259677	0.9788968595887557	-0.06872882552272695	0.0059517097242732225	-0.13961987205665138	-0.30828195443725864	0.4320800470054035
1.144976713594555	0.9786973131472909	-0.06916593018137857	0.006568034406179989	-0.14006131832343988	-0.3043699268068127	0.4317522220426446
1.146417644946095	0.9784951795433607	-0.06960169273817775	0.007189906130752019	-0.1404966061408456	-0.30047362155447094	0.4313961498419781
1.1478727384461318	0.978290430371026	-0.07003608014665096	0.007817351447201953	-0.14092574612729336	-0.29659306661160684	0.4310122405492306
1.1493421754571709	0.9780830368168222	-0.0704690588650023	0.00845039740502069	-0.14134874765024288	-0.29272827993719663	0.4306008986793469
1.15082614049486	0.9778729696404915	-0.07090059485868669	0.009089071601263758	-0.14176561880643693	-0.2888792695417484	0.4301625229447513
1.1523248199268583	0.9776601993628794	-0.07133065318441541	0.009733401600526995	-0.1421763660040623	-0.2850460372332673	0.4296975065475625
1.1538384029908495	0.9774446961266935	-0.07175919825662762	0.010383415353435592	-0.1425809942122595	-0.28122857626468756	0.4292062368274768
1.1553670816943278	0.9772264297149709	-0.07218619378065146	0.011039141132413789	-0.14297950688329966	-0.2774268719505408	0.42868909521648324
1.1569110502593072	0.9770053696353802	-0.07261160256398351	0.011700607272367342	-0.14337190576669298	-0.27364090335891955	0.42814645737542933
1.1584705057121274	0.9767814850415464	-0.07303538664949262	0.012367842402353016	-0.14375819102655857	-0.2698706421292706	0.4275786929574849
1.160045647902765	0.9765547447355658	-0.07345750728371453	0.01304087543125517	-0.14413836120185053	-0.2661160527524231	0.42698616555226465
1.161636679214663	0.976325117215569	-0.07387792480383619	0.013719735400922606	-0.1445124130958735	-0.2623770935655848	0.42636923275903316
1.1632438049488243	0.9760925706266108	-0.07429659870588108	0.014404451626964082	-0.14488034183049658	-0.25865371612783633	0.4257282460143544
1.1648672332348378	0.9758570727797896	-0.07471348758398327	0.015095053636533056	-0.14524214078371292	-0.25494586573458927	0.42506355059735923
1.166507175199599	0.9756185911344345	-0.0751285491366969	0.01579157121531312	-0.14559780158717073	-0.25125348132769276	0.4243754855384781
1.168163844938241	0.9753770928091997	-0.07554174012090265	0.016494034369504463	-0.14594731407808603	-0.24757649586330693	0.4236643836107518
1.1698374590084821	0.9751325446633584	-0.07595301619042126	0.017202473085843478	-0.1462906661573448	-0.24391483769847327	0.4229305715406574
1.171528237401366	0.9748849131630624	-0.07636233210071634	0.017916917716697015	-0.14662784395657324	-0.24026842871168286	0.42217436958442595
1.1732364032829123	0.9746341644266847	-0.07676964160176802	0.018637398842351195	-0.14695883173854785	-0.2366371851885999	0.42139609162410674
1.1749621821508192	0.9743802643573037	-0.0771748972006255	0.01936394688785907	-0.14728361169955806	-0.23302101986496057	0.42059604555694313
1.1767058031744007	0.974123178455017	-0.07757805044336524	0.02009659265995069	-0.1476021641937609	-0.22941983933081816	0.4197745326910874
1.178467499189774	0.9738628718260519	-0.07797905186463329	0.020835367313523867	-0.14791446767986252	-0.22583354438361855	0.4189318477332422
1.1802475049553298	0.9735993094502822	-0.07837785055101179	0.02158030159013207	-0.14822049837528373	-0.22226203383263	0.4180682796336579
1.1820460593369126	0.9733324558687845	-0.07877439460144163	0.022331426704442256	-0.14852023061152342	-0.2187052002751498	0.4171841105594639
1.183863404196722	0.9730622753584706	-0.07916863083194872	0.02308877384650586	-0.1488136365978335	-0.2151629326194933	0.41627961643748274
1.1856997849598971	0.9727887318590971	-0.07956050485939448	0.02385237438620499	-0.14910068647889638	-0.21163511520765063	0.4153550666930191
1.1875554497102976	0.9725117891195476	-0.07994996086737043	0.024622259464490336	-0.14938134815740206	-0.20812162978809357	0.41441072472483137
1.1894306507438874	0.9722314104783881	-0.08033694189426226	0.025398460605289604	-0.14965558749818683	-0.20462235277767943	0.41344684714185953
1.1913256434308719	0.9719475590459142	-0.08072138954762001	0.026181009207827666	-0.14992336811326196	-0.20113715768115317	0.4124636843584849
1.1932406866156742	0.9716601976576912	-0.08110324404662082	0.026969936677719703	-0.15018465138775236	-0.19766591454952748	0.4114614804176019
1.1951760423705606	0.9713692889252916	-0.08148244413087008	0.027765274289820636	-0.1504393964114177	-0.1942084906401123	0.4104404731467854
1.1971319768644626	0.9710747951199794	-0.08185892718726799	0.028567053508555047	-0.1506875600569246	-0.19076474908051616	0.4094008937272379
1.1991087596277024	0.9707766782978537	-0.08223262905866417	0.02937530564715766	-0.150929096842165	-0.18733455042037833	0.40834296710614704
1.201106663673796	0.9704749002971876	-0.08260348402555327	0.0301900618799257	-0.15116395891298964	-0.1839177526066493	0.40726691196420783
1.2031259652987258	0.9701694227850869	-0.08297142472723713	0.031011353122073867	-0.15139209598752187	-0.1805142115093341	0.4061729408565471
1.2051669457726186	0.969860207018189	-0.08333638242244822	0.031839210676833866	-0.15161345550755495	-0.17712377828985681	0.4050612593242258
1.207229889126911	0.9695472141946815	-0.08369828653743515	0.032673665293348	-0.15182798234793332	-0.17374630335117616	0.40393206712134233
1.2093150836778692	0.9692304052418933	-0.08405706489578108	0.03351474774369947	-0.15203561894981332	-0.17038163397676206	0.40278555741968314
1.211422821075013	0.9689097409795152	-0.08441264350418258	0.03436248839478844	-0.15223630518389342	-0.1670296160859637	0.4016219173600929
1.2135533975944848	0.9685851819425699	-0.08476494672506678	0.035216917685051	-0.15242997843845588	-0.16369009235610382	0.40044132737070703
1.2157071130221204	0.9682566885715465	-0.08511389703697317	0.036078065628957205	-0.15261657347107016	-0.16036290421035773	0.3992439618124213
1.2178842711125915	0.9679242211638377	-0.08545941506500546	0.03694596195600071	-0.1527960224161826	-0.15704789126438526	0.39802998875693146
1.2200851800156016	0.967587739830562	-0.08580141959723954	0.03782063623252875	-0.15296825477910467	-0.15374489087705256	0.39679956977812475
1.2223101516488697	0.9672472046151354	-0.08613982743445017	0.038702117562957494	-0.15313319734419886	-0.15045373929577482	0.39555286033091225
1.2245595022509703	0.9669025754325339	-0.08647455342608118	0.03959043476000529	-0.15329077417943943	-0.14717427100634342	0.3942900094714593
1.2268335522638594	0.9665538121118248	-0.08680551039905492	0.040485616246440995	-0.15344090658512968	-0.14390631910296114	0.39301115995050795
1.2291326259634547	0.9662008744784912	-0.08713260905367103	0.04138768985810458	-0.15358351303098855	-0.14064971599096965	0.3917164484489803
1.231457053001188	0.9658437221443139	-0.08745575812947629	0.04229668339495102	-0.15371850920976915	-0.13740429138976043	0.3904060047362342
1.2338071666069577	0.9654823148106967	-0.08777486409341274	0.043212623859980204	-0.15384580788084087	-0.13416987507660202	0.38907995270724827
1.2361833042152475	0.9651166122013958	-0.0880898311804086	0.044135537650940956	-0.15396531887371728	-0.13094629614568717	0.3877384100556404
1.2385858084226458	0.9647465739447825	-0.0884005614643117	0.045065450874139726	-0.15407694909212247	-0.12773338189711864	0.38638148775629444
1.2410150254291061	0.9643721598445856	-0.0887069545972524	0.046002388680569786	-0.154180602394163	-0.12453096012328572	0.38500929096772246
1.243471307267568	0.9639933295683328	-0.08900890803886119	0.04694637606706072	-0.1542761796487548	-0.1213388563248459	0.3836219177939424
1.2459550098056527	0.9636100429883625	-0.08930631674344171	0.04789743704174986	-0.15436357860156263	-0.1181568965483193	0.38221946043317107
1.248466493784044	0.9632222600561944	-0.08959907323476651	0.048855594961473875	-0.1544426938762475	-0.1149849061893575	0.3808020046098971
1.2510061246342783	0.962829940866249	-0.0898870675247975	0.04982087239615528	-0.1545134169213984	-0.1118227104141257	0.3793696296949422
1.2535742722866	0.9624330457225222	-0.0901701870350442	0.05079329098973005	-0.15457563596180865	-0.10867013456839814	0.37792240882919587
1.2561713131762624	0.962031534866742	-0.09044831675378617	0.051772872149113684	-0.1546292359958408	-0.10552700192080375	0.3764604078079275
1.2587976262417355	0.9616253691366541	-0.09072133874060427	0.052759635461190245	-0.1546740986585309	-0.10239313872510672	0.37498368734753745
1.261453597574496	0.9612145092883596	-0.09098913256526929	0.05375360037517316	-0.1547101022724353	-0.09926836876585823	0.37349230047883425
1.264139617112959	0.9607989165501446	-0.09125157489468709	0.05475478488258932	-0.15473712173457674	-0.09615251753040849	0.3719862944170398
1.2668560802514561	0.9603785524178792	-0.0915085395993922	0.05576320604633504	-0.1547550284973399	-0.09304541046714944	0.3704657096645171
1.269603387704407	0.9599533787217993	-0.09175989767335102	0.056778879869939805	-0.15476369051383096	-0.08994687335208959	0.3689305800940102
1.2723819460089763	0.9595233575961688	-0.09200551721212265	0.05780182140100938	-0.1547629721854869	-0.08685673193314292	0.36738093267348726
1.2751921658906704	0.9590884517814064	-0.09224526320306864	0.058832044046517505	-0.15475273431154696	-0.08377481394457545	0.3658167883806337
1.2780344659632692	0.9586486241024582	-0.0924789977766414	0.059869560844732016	-0.15473283402592433	-0.08070094523979475	0.3642381601442253
1.2809092688323043	0.9582038381246654	-0.09270657980012735	0.06091438294545552	-0.1547031247516418	-0.07763495430087773	0.36264505501523653
1.283817002174883	0.9577540580412826	-0.09292786491473053	0.061966519922142915	-0.15466345615783833	-0.0745766711974766	0.3610374735587181
1.2867581002206379	0.9572992485010039	-0.09314270558186745	0.06302598021612313	-0.1546136740882603	-0.07152592622886224	0.35941540903000874
1.2897330022245304	0.9568393749028538	-0.09335095089685116	0.06409277048818587	-0.1545536205270188	-0.06848255174764786	0.35777884821346456
1.2927421532310561	0.9563744033386409	-0.09355244658098522	0.06516689579911082	-0.15448313353760446	-0.06544638155497802	0.3561277709903635
1.2957860051503625	0.9559043004896298	-0.09374703497972349	0.06624835989117947	-0.15440204717893896	-0.06241725005110612	0.354462149740273
1.2988650150649828	0.955429033953327	-0.09393455487742883	0.0673371644796839	-0.15431019148869385	-0.059394994171535195	0.35278195025887277
1.301979647099176	0.9549485720222526	-0.0941148415443685	0.06843330980997742	-0.15420739237668715	-0.056379451758334816	0.35108713072200515
1.3051303701448735	0.9544628841046491	-0.09428772652943324	0.0695367937455881	-0.15409347163997808	-0.05337046400978362	0.34937764290935625
1.3083176609453135	0.9539719403211272	-0.09445303776451158	0.07064761273984509	-0.15396824680294455	-0.05036787273795494	0.34765343050982844
1.3115420015983434	0.9534757119645063	-0.09461059934973522	0.07176576084281593	-0.15383153114576678	-0.04737152301498187	0.3459144304591701
1.3148038814205443	0.9529741712900734	-0.09476023157805197	0.07289123023238721	-0.15368313357549696	-0.04438126165702854	0.34416057190943544
1.3181037959662103	0.9524672917468855	-0.09490175080945532	0.07402401074893641	-0.1535228586061766	-0.04139693840419166	0.34239177673685084
1.3214422464506272	0.9519550481489097	-0.09503496937931705	0.07516408957524538	-0.15335050633675737	-0.03841840666913493	0.3406079598214772
1.3248197427133084	0.9514374163060683	-0.09515969564349522	0.0763114521191826	-0.15316587224176434	-0.035445521151128284	0.33880902743568947
1.3282368006867313	0.950914373501976	-0.09527573379326451	0.07746608100973736	-0.15296874723461473	-0.03247814040127278	0.33699487857265414
1.3316939439145798	0.9503858983532251	-0.09538288383610383	0.07862795647455277	-0.15275891752643878	-0.02951612576232841	0.33516540410663426
1.3351917018499135	0.9498519711648008	-0.09548094146524021	0.07979705562428618	-0.1525361646688172	-0.026559343119327214	0.33332048766185735
1.3387306113882513	0.9493125737937077	-0.09556969803711646	0.08097335282471609	-0.15230026540803504	-0.023607661855897865	0.3314600047630469
1.3423112180297738	0.9487676895743151	-0.09564894051546376	0.08215681992616053	-0.15205099153986368	-0.0206609542201151	0.3295838221931235
1.3459340739373584	0.9482173037201298	-0.09571845134144077	0.08334742545883846	-0.15178810997538555	-0.01771909727158209	0.32769179897872647
1.3495997389836742	0.9476614032732092	-0.09577800838394533	0.08454513482021264	-0.1515113826129176	-0.014781972324296982	0.32578378579947725
1.3533087809043098	0.9470999771940142	-0.09582738486264299	0.08574991015704242	-0.15122056626475686	-0.011849465162639355	0.3238596248683876
1.357061774915272	0.9465330165361042	-0.09586634926544954	0.08696171006917833	-0.1509154126276055	-0.008921466684924419	0.32191915008759703
1.3608593052592601	0.9459605143334867	-0.09589466528634713	0.08818048993078226	-0.15059566809657382	-0.005997872051601896	0.3199621862051479
1.364701961744662	0.9453824662473254	-0.09591209172286232	0.08940620059675335	-0.15026107399788777	-0.0030785837106641185	0.3179885505525121
1.3685903454262835	0.9447988698392339	-0.09591838243797417	0.09063879003451787	-0.14991136604827932	-0.00016350741031681635	0.3159980500720593
1.3725250637750246	0.9442097254325041	-0.09591328625401564	0.09187820158303132	-0.14954627470965187	0.002747443719189921	0.3139904837539084
1.3765078562910409	0.9436148683441731	-0.09589654054128588	0.0931247249240922	-0.14916541593241686	0.005655165225858251	0.31196507108534305
1.3805407515865655	0.9430140966569176	-0.09586786204374734	0.09437872315861975	-0.14876835942001407	0.00856070402798183	0.3099208878589512
1.3846243884931504	0.9424074212028306	-0.09582696201226983	0.09564011263120711	-0.14835479712572186	0.011464060411790506	0.3078577150888293
1.3887594213972532	0.9417948550623626	-0.0957735462630306	0.09690880671669955	-0.1479244147047666	0.014365233804225759	0.30577532076038033
1.392946510464933	0.9411764151873759	-0.09570731517954556	0.09818471254760723	-0.1474768924233069	0.01726421522524843	0.3036734646926199
1.397186324320126	0.9405521221730839	-0.09562796363768764	0.09946773161326736	-0.14701190485257928	0.020160988728716203	0.30155189708340757
1.4014795351928107	0.9399220011456885	-0.09553518106190168	0.10075775806461405	-0.14652912137935756	0.02305552764218398	0.29941036083069716
1.4058268246546695	0.9392860810947292	-0.09542865129535834	0.10205468022265377	-0.14602820556674093	0.025947798051906654	0.2972485885522583
1.4102288796889317	0.9386443956338973	-0.09530805265398108	0.10335837915475832	-0.14550881557765766	0.028837755665096325	0.29506630444392445
1.4146863942100658	0.9379969829648871	-0.095173057880757	0.10466872889202826	-0.14497060400263934	0.03172534637358322	0.29286322341339766
1.4192000674917762	0.9373438862975931	-0.09502333418601815	0.1059855957219237	-0.14441321805328589	0.034610504760383055	0.2906390517505397
1.423770607340746	0.9366851535875501	-0.09485854314264307	0.10730883886419697	-0.14383629918115812	0.037493155644944966	0.28839348545752563
1.428398725616356	0.9360208383860034	-0.09467834084139069	0.10863830890745936	-0.1432394836474544	0.04037321072107695	0.2861262123527473
1.4330851408792404	0.9353509996625926	-0.09448237782171073	0.10997384832334174	-0.14262240222331787	0.04325056975184169	0.2838369106617916
1.4378305777895537	0.9346757021043062	-0.09427029911345762	0.11131529102282459	-0.1419846802940162	0.0461251196593127	0.28152524921500555
1.4426357647337256	0.9339950166679352	-0.0940417443829506	0.11266246141931147	-0.14132593822450065	0.048996732575748915	0.2791908885029998
1.4475014360955811	0.9333090204750246	-0.09379634788658173	0.11401517480393435	-0.14064579111451025	0.05186526671100373	0.27683347947057374
1.4524283298673237	0.932617797373221	-0.09353373864834676	0.11537323640305058	-0.13994384919403893	0.054730564399324284	0.27445266458229384
1.4574171894264019	0.9319214379127152	-0.09325354044696132	0.11673644159621234	-0.13921971765431831	0.05759245261418127	0.2720480768701446
1.4624687597028652	0.9312200401120972	-0.09295537212044959	0.11810457458920433	-0.1384729972945521	0.060450740226623494	0.2696193416941761
1.4675837866197183	0.9305137097611123	-0.0926388477386175	0.1194774080105497	-0.13770328474105015	0.06330521723589791	0.2671660769150546
1.4727630186475424	0.9298025604352727	-0.09230357665496387	0.12085470306986758	-0.13691017235679676	0.0661556551578979	0.264687892061265
1.4780072038167724	0.9290867141400205	-0.09194916385569253	0.1222362084959836	-0.13609324884843316	0.06900180487083382	0.26218438968222163
1.483317089470233	0.9283663015734452	-0.09157521017365049	0.12362166022526672	-0.1352520994918298	0.07184339603006955	0.25965516538844624
1.4886934156597567	0.9276414632449803	-0.09118131299234278	0.1250107794541034	-0.13438630740258356	0.07468013313951706	0.2570998109199291
1.4941369191563842	0.9269123491448718	-0.09076706625119542	0.12640327348952377	-0.13349545316883052	0.07751169737471857	0.25451791215976843
1.499648328237654	0.9261791196587615	-0.09033206113552596	0.12779883421087573	-0.13257911597597066	0.08033774350401109	0.2519090515488794
1.5052283618698206	0.9254419458759122	-0.08987588650185453	0.12919713770507965	-0.13163687407483732	0.08315789921931914	0.24927280841396582
1.5108777196136944	0.9247010111042291	-0.0893981301272048	0.13059784162511967	-0.13066830687474087	0.08597175988832453	0.2466087636811472
1.5165970867843463	0.9239565103458224	-0.08889837878728467	0.1320005864305367	-0.12967299452833095	0.08877889115063195	0.2439164973863699
1.5223871262807027	0.9232086515135917	-0.08837621948122217	0.13340499333129005	-0.12865051981710238	0.09157882486109023	0.24119559249622757
1.528248468592185	0.922457656825079	-0.0878312409786013	0.13481066193258895	-0.1276004705009081	0.0943710544970959	0.23844563957202294
1.5341817122951857	0.9217037627968091	-0.08726303452704207	0.1362171705231869	-0.1265224399095051	0.09715503585096572	0.23566623651187008
1.5401874177700752	0.9209472210797426	-0.08667119524062987	0.13762407478624136	-0.1254160287914769	0.0999301845627134	0.23285699150068292
1.5462660913214148	0.9201883004317534	-0.08605532458983352	0.13903090441969143	-0.124280849069675	0.10269586956192188	0.23001753045375226
1.552418183252031	0.9194272868449362	-0.08541503169315548	0.14043716321302555	-0.12311652518302846	0.10545141335937916	0.22714749794028852
1.5586440795679772	0.9186644844116042	-0.0847499353373783	0.14184232775069158	-0.12192269668911523	0.10819608960957057	0.2242465611176043
1.5649440823629563	0.9179002174699081	-0.08405966739625914	0.14324584377916777	-0.12069902320448304	0.11092911613162784	0.22131441895821713
1.5713184042820263	0.9171348308896364	-0.08334387497344968	0.14464712602496665	-0.11944518684700357	0.1136496546989252	0.21835080493598405
1.5777671507308948	0.9163686917228271	-0.08260222406010657	0.1460455555112641	-0.11816089720844267	0.11635680594581665	0.2153554954550499
1.5842903129659776	0.9156021893984095	-0.08183440218017327	0.147440479549852	-0.11684589437012889	0.11904960946696087	0.21232831325960305
1.5908877410503985	0.9148357381329117	-0.08104012358650219	0.14883120769795904	-0.11549995613425108	0.1217270361040269	0.20926914024023768
1.5975591339057043	0.9140697771087055	-0.08021913274614327	0.1502170117972406	-0.11412290207364421	0.1243879881298354	0.20617792235067847
1.6043040239043016	0.9133047711117891	-0.07937120864973675	0.15159712516038104	-0.11271459883805987	0.12703129774244498	0.20305467712804792
1.6111217504269395	0.9125412121869972	-0.07849617075895367	0.1529707399186712	-0.11127496798226941	0.12965572201804776	0.1998995063909916
1.61801145209441	0.9117796189239504	-0.07759388285116701	0.15433700863154814	-0.1098039901068556	0.1322599459963149	0.19671260036724017
1.6249720507022225	0.9110205364733637	-0.07666425804145498	0.1556950445360052	-0.10830171084353864	0.13484258308598593	0.19349424575586865
1.632002224403637	0.910264537461724	-0.07570726545523711	0.15704392016186441	-0.10676824934503663	0.1374021723202807	0.1902448388490824
1.6391004152015203	0.9095122189362674	-0.07472293241873486	0.1583826729932724	-0.10520379945135615	0.13993718893196616	0.1869648828892291
1.6462648052170659	0.9087642024971425	-0.07371135087385698	0.1597103053605877	-0.10360863763550894	0.14244604386746926	0.18365499996108722
1.6534933272292782	0.9080211305894345	-0.07267267905954788	0.1610257910934821	-0.1019831234054665	0.14492709601972775	0.18031592714114422
1.6607836525455841	0.9072836650531304	-0.07160714623585493	0.1623280780613983	-0.10032770460569147	0.14737865656802457	0.17694852321074261
1.6681332146449908	0.9065524819099079	-0.07051505207302039	0.163616097270157	-0.09864291449514874	0.14979900557480919	0.1735537589204886
1.6755392134866647	0.9058282681554075	-0.06939676847230457	0.16488876828184246	-0.09692937286040454	0.15218640152521984	0.17013271624506615
1.6829986466102098	0.9051117159512752	-0.06825273701159215	0.16614500909149144	-0.09518778063379277	0.15453909913667577	0.1666865752977015
1.6905083378171095	0.9044035172871898	-0.06708346615392506	0.16738374503076262	-0.0934189145350722	0.1568553652202695	0.16321660236783747
1.6980649674861075	0.90370435873645	-0.06588952762560686	0.1686039173802126	-0.0916236208177306	0.15913349391246104	0.15972413717974493
1.7056651158210088	0.9030149153346471	-0.06467155012950518	0.16980449339259984	-0.08980280539428472	0.1613718244773488	0.15621057411881445
1.7133053055476	0.9023358449577951	-0.06343021241929941	0.1709844753272894	-0.08795742345363662	0.16356875721003908	0.15267734362158025
1.7209820431223195	0.9016677833019984	-0.06216623593252068	0.17214290834514998	-0.08608846883946075	0.1657227671995234	0.14912589413565622
1.7286918657297654	0.9010113388584116	-0.06088037582097872	0.17327888833920857	-0.08419696145245648	0.1678324179817117	0.14555767125915303
1.7364313788376073	0.9003670892374446	-0.059573412923097355	0.17439156737600703	-0.0822839364187605	0.16989637078537792	0.14197410108607397
1.7441972908018506	0.8997355782158537	-0.058246145744696616	0.1754801578680867	-0.08035043356474117	0.1719133914897206	0.13837657474797474
1.7519864510916894	0.8991173129677744	-0.05689938138975989	0.17654393642775942	-0.07839748562021027	0.1738823570712289	0.1347664311025582
1.7597958653433596	0.8985127635900004	-0.05553393014462906	0.1775822437907593	-0.07642611193055328	0.17580225486850043	0.1311449499857566
1.7676227246455938	0.8979223618267607	-0.054150597421060306	0.17859448616358506	-0.07443730845186985	0.17767218459514167	0.1275133387095732
1.7754644106967	0.8973465019739072	-0.0527501797862539	0.1795801328823253	-0.07243204373083353	0.17949135364266947	0.12387272959946036
1.7833185055130756	0.8967855416071645	-0.051333460219236494	0.18053871444778627	-0.07041125376430331	0.18125907319774665	0.12022417529783541
1.7911827977236117	0.8962398027402816	-0.049901204009525	0.18146981989740835	-0.06837583776916822	0.18297475324100154	0.11656864553979568
1.7990552751827735	0.8957095740425098	-0.048454157250860726	0.18237309244702576	-0.06632665759173184	0.18463789445723336	0.11290703019632488
1.8069341181743312	0.8951951129968156	-0.04699304543893632	0.1832482253179245	-0.06426453715667022	0.18624808058258938	0.10924014198091478
1.8148176990144314	0.8946966476385885	-0.04551857107252959	0.184094958353551	-0.062190260413838544	0.18780497228347126	0.10556871612507679
1.822704563151019	0.8942143794581053	-0.044031414901488465	0.18491307272929003	-0.060104574321943056	0.1893082975944606	0.1018934186296823
1.8305934195711913	0.8937484855768603	-0.04253223570688453	0.185702386967678	-0.058008189626596464	0.19075784481648547	0.09821485016870171
1.8384831340170962	0.8932991206895895	-0.04102166975250938	0.1864627534098039	-0.055901781075184884	0.19215345629581004	0.0945335486691878
1.8463727111744261	0.8928664195517547	-0.0395003325496175	0.18719405381714332	-0.05378599075552596	0.19349502064037472	0.09084999703194352
1.8542612835610306	0.8924504989276778	-0.03796881957506965	0.18789619593650903	-0.05166142985459679	0.19478246673089714	0.0871646277380604
1.8621480997967468	0.8920514594553721	-0.03642770730050295	0.18856911024712314	-0.04952868075261808	0.19601575808259003	0.08347782775577127
1.8700325134852747	0.8916693873557946	-0.03487755428306631	0.18921274700612098	-0.04738829911130893	0.19719488776394206	0.07978994317765081
1.877913972855302	0.8913043559847614	-0.033318902270917834	0.18982707358962975	-0.04524081590031678	0.1983198738611315	0.07610128352169382
1.8857920115026694	0.8909564272204942	-0.03175227723738277	0.19041207213595493	-0.043086739252174135	0.1993907554948544	0.07241212553748966
1.8936662360928807	0.8906256528696632	-0.0301781911542507	0.19096773717897578	-0.0409265572663587	0.20040758881459314	0.06872271845811254
1.9015363180084215	0.8903120757723707	-0.028597143107899535	0.19149407380533298	-0.03876073984599068	0.20137044394399653	0.06503328742922904
1.9094019915757272	0.8900157305668407	-0.027009619186353535	0.19199109639582457	-0.03658973880481122	0.20227940298392197	0.061344033872896296
1.9172630454190784	0.8897366446749738	-0.0254160938212376	0.19245882700598374	-0.03441398993023391	0.2031345573423262	0.057655139090304695
1.9251193090019691	0.8894748393362913	-0.023817032201023207	0.19289729367493305	-0.032233916461626676	0.203936004919886	0.05396677014741125
1.9329706529995114	0.8892303300548037	-0.022212889955017096	0.19330652972441523	-0.03004992880510931	0.2046838490911164	0.05027907929106427
1.9408169879978805	0.8890031271007933	-0.02060411320996266	0.19368657296878758	-0.027862424740330072	0.20537819750617803	0.046592204161472514
1.9486582496865719	0.888793236345116	-0.018991141465318447	0.1940374643716402	-0.025671793435496342	0.20601915986561073	0.042906274367861444
1.9564944016013985	0.8886006594888103	-0.017374406924593234	0.19435924771578655	-0.023478414616507744	0.20660684753046835	0.039221409835936395
1.9643254365705711	0.8884253943576419	-0.015754334104707498	0.19465196916411523	-0.021282658107905	0.2071413729160457	0.0355377197722358
1.9721513596563909	0.8882674355698283	-0.014131343303564333	0.19491567619680747	-0.019084888588074393	0.20762284773052822	0.031855310345588916
1.979972193242664	0.8881267746053613	-0.012505849525708433	0.19515041754720872	-0.016885464168982366	0.2080513830212738	0.02817428196695297
1.9877879831108352	0.888003399927944	-0.010878261198661825	0.19535624304733631	-0.014684734694237688	0.20842708903962032	0.024494726107352552
1.9955987761028928	0.8878972975417719	-0.009248984821116553	0.1955332027457703	-0.012483048050291	0.20875007376179983	0.020816735501057268
2.0034046358700257	0.8878084508613546	-0.007618421703926257	0.19568134716925445	-0.010280745774072255	0.20902044348219903	0.017140396429785845
2.0112056276378385	0.8877368410391404	-0.005986971173179344	0.19580072681758545	-0.00807816739313984	0.20923830199183424	0.013465795600530121
2.0190018251283544	0.8876824469610003	-0.004355029160959847	0.1958913922094072	-0.005875648528229145	0.2094037507474359	0.009793016596771287
2.026793303901725	0.8876452453823329	-0.002722989637127939	0.19595339369025766	-0.0036735228306754384	0.20951688859197382	0.006122142730601016
2.0345801447096585	0.887625210960679	-0.0010912439512839331	0.1959867814098462	-0.0014721210962583397	0.20957781176966522	0.0024532551835266332
2.0397868194548883	0.8876213785100118	-9.17139628131558e-14	0.19599316806848377	-2.347516712269959e-13	0.2095894655092966	1.1636264868331025e-13
