# Supplementary material for: Multi-orbit lunar GNSS constellation design with distant retrograde orbit and Halo orbit combination
Source: Sci Rep. 2023 Jun 22;13:10158. doi: 10.1038/s41598-023-37348-x (PMC10287729; doi:10.1038/s41598-023-37348-x)
Supplement: Supplementary file 1 — Supplementary Information. [file 41598_2023_37348_MOESM1_ESM.zip › supplement materials of the manuscript/Figure 5/L1 North Family Halo orbit/9.333.csv]

Time (TU)	X (LU)	Y (LU)	Z (LU)	VX (LU/TU)	VY (LU/TU)	VZ (LU/TU)
0	0.8824640147923009	0	0.19416722627037172	-5.851574981375068e-14	0.21930538773810382	1.9623961880018414e-13
0.0037798328378844744	0.8824660713001168	0.000828929731855862	0.1941638772250484	0.0010881440773349953	0.21929905869531743	-0.0017720584944161384
0.011503454797848721	0.8824830619636768	0.002522544835509108	0.19413620716035493	0.003311460371473252	0.2192467673049129	-0.005392964733979246
0.019231252011085873	0.8825172460040737	0.004216466926868967	0.1940805337428621	0.005535456976722164	0.21914155270941552	-0.009015595962011694
0.026963317072403202	0.8825686466101698	0.005910306094807538	0.19399681282500594	0.0077598089047349016	0.2189833275072056	-0.012639839330770945
0.03469972256294773	0.8826372848763049	0.007603666649835281	0.1938850004297303	0.009984184128484928	0.2187720025772763	-0.01626557269527545
0.042440541395672576	0.882723179812352	0.009296151546953029	0.1937450527082728	0.012208249370702771	0.21850748695186784	-0.019892674388191738
0.050185836730505896	0.882826348185289	0.010987360145553876	0.19357692616944489	0.014431667140663596	0.21818968818943765	-0.02352101873489537
0.05793567448264819	0.8829468046017445	0.012676890912052652	0.19338057751332485	0.016654099264455935	0.21781851198688248	-0.027150482158669692
0.06569011194144696	0.8830845613056872	0.014364338904252694	0.19315596392616238	0.018875203555350523	0.21739386265019858	-0.03078093809674401
0.07344919076592045	0.8832396279160409	0.016049294234598388	0.1929030434707493	0.02109463176009202	0.21691564373226155	-0.03441225397824478
0.0812129488567678	0.8834120115106143	0.017731344646224393	0.1926217749095065	0.023312032915932833	0.2163837575843005	-0.038044297044544484
0.08898141181570758	0.8836017163465353	0.01941007365368398	0.1923121181177582	0.025527050866191645	0.21579810600902535	-0.04167693061836724
0.0967545820792639	0.8838087434022989	0.021085058217811384	0.19197403478657676	0.027739321143791615	0.21515859144741903	-0.04531000930211356
0.10453245219911039	0.8840330904988563	0.022755871652889545	0.19160748817871903	0.029948474751600975	0.2144651163601084	-0.04894338547568363
0.1123149900119989	0.8842747516932166	0.02442208048375681	0.19121244407094856	0.03215413394828235	0.21371758483793227	-0.052576902661356034
0.1201021441498977	0.8845337171750827	0.02608324571132404	0.19078887087414376	0.03435591384451087	0.21291590264233734	-0.05621039840741596
0.12789382831039747	0.8848099724609578	0.0277389195639515	0.19033674090203787	0.03655341800780927	0.21205997940454957	-0.05984369726972455
0.13568993493552628	0.8851034985219015	0.029388648557981387	0.1898560301136323	0.03874624241288217	0.21114972792103115	-0.06347661753012725
0.14349031934170214	0.885414270883872	0.031031970294758834	0.1893467195377725	0.04093397107123225	0.21018506661792508	-0.06710896414302597
0.15129480327791484	0.8857422593598869	0.03266841443354749	0.18880879566636222	0.04311617718091199	0.20916592004844461	-0.070740530759127
0.15910315873373607	0.8860874269377559	0.034297499559648795	0.18824225223572863	0.045292418785254675	0.2080922220055665	-0.07437109257175803
0.16691511435533427	0.886449729533882	0.03591873486614189	0.1876470905937621	0.04746224081615842	0.20696391594240202	-0.07800040970728189
0.17473034801294313	0.8868291151491048	0.03753161897842354	0.18702332105383435	0.049625173305574116	0.2057809572487552	-0.08162822418503647
0.18254847819109854	0.8872255228735442	0.03913563862586138	0.18637096450655732	0.05178072934931971	0.2045433160056502	-0.0852542563574157
0.19036905437656046	0.887638881734103	0.04073026721513483	0.18569005430302474	0.053928402887903695	0.2032509802461116	-0.08887820091499087
0.1981915659141924	0.8880691104636332	0.0423149672555354	0.18498063663307746	0.05606767163451762	0.20190395635138664	-0.09249973146974619
0.20601541056568906	0.888516115049987	0.04388918468327953	0.1842427745780779	0.05819798903800486	0.20050227641663568	-0.09611848649199824
0.21383990992310892	0.8889797887230894	0.04545235283240619	0.18347654816594913	0.06031878919499611	0.19904599802585488	-0.0997340769751104
0.22166429314852484	0.8894600101775717	0.047003890080200984	0.18268205735646584	0.06242948318098858	0.1975352095903416	-0.10334607944782592
0.22948768205340997	0.8899566416940315	0.04854319796570306	0.1818594252260087	0.0645294559252645	0.19597003607649835	-0.10695402964817531
0.237309090897727	0.8904695280752362	0.05006966238443396	0.18100879983627408	0.06661806719636908	0.194350642243465	-0.1105574230143138
0.24512741990858608	0.890998495174313	0.051582653656787686	0.18013035681063058	0.06869465100062955	0.192677237241418	-0.1141557122806927
0.25294143687525134	0.8915433475272498	0.053081524467565123	0.17922430343892143	0.07075851197354202	0.19095008214675807	-0.11774829960228718
0.26074978358649814	0.8921038675996628	0.05456561278622881	0.1782908801464947	0.07280892852558085	0.18916949250881754	-0.12133454011909517
0.2685509552319829	0.892679813127154	0.056034239749211144	0.1773303651807106	0.07484514898244765	0.18733584706891007	-0.124913733082398
0.2763433044807687	0.8932709161428481	0.05748671244212831	0.1763430765449878	0.0768663943954233	0.18544959128238875	-0.12848512431566533
0.28412503180019194	0.8938768810167809	0.05892232421355941	0.17532937563424075	0.07887185787489591	0.18351124414474768	-0.13204790233097927
0.29189418936203115	0.8944973835290916	0.060340357668442	0.17428966920324745	0.08086070758589378	0.1815214019015177	-0.1356012006399474
0.29964867042861765	0.8951320688434391	0.06174008510892967	0.17322441323653132	0.0828320861222139	0.1794807454728086	-0.13914409336991032
0.3073862243609393	0.8957805515879504	0.0631207737474624	0.1721341133485256	0.08478511653452664	0.17739004132414787	-0.14267560253663925
0.3151044523403404	0.8964424145041692	0.06448168744407162	0.1710193276415641	0.08671890347224659	0.17525014713364317	-0.14619469641497682
0.322800825196549	0.8971172090721051	0.0658220924057148	0.16988066629821819	0.08863253993318308	0.17306201129675008	-0.14970029790654485
0.33047269040489735	0.8978044554280339	0.06714126087332878	0.1687187924079874	0.0905251112226024	0.17082667489433723	-0.15319128784609967
0.3381172888495884	0.8985036433316267	0.06843847641687938	0.16753442106636787	0.0923957012723403	0.16854527044376866	-0.15666651263395848
0.34573178065859234	0.8992142342427879	0.0697130405504593	0.1663283166195898	0.09424340099991588	0.16621901716920423	-0.1601247958450837
0.35331326399118895	0.899935663069623	0.0709642778533243	0.1651012904756257	0.09606731469315732	0.1638492174418856	-0.1635649464765875
0.3608588017747956	0.9006673409548333	0.07219154210700471	0.16385419715324817	0.0978665680583316	0.1614372498971712	-0.16698577065215658
0.36836544997975185	0.9014086585511148	0.07339422227048972	0.16258792947819645	0.09964031628185552	0.15898456095714625	-0.17038608386298182
0.3758302911971526	0.9021589901713447	0.07457174882836622	0.1613034122465252	0.10138775293271503	0.15649265341749477	-0.1737647254533553
0.3832504528420328	0.9029176967283691	0.07572359720782512	0.16000159790613463	0.10310811482531146	0.15396307896330433	-0.17712056600205925
0.39062314681764704	0.9036841311212273	0.07684929408936626	0.15868345798549638	0.10480069147579239	0.15139742243245136	-0.18045252429205844
0.3979456943534319	0.9044576424408832	0.07794842080724504	0.157349976452345	0.10646483058335933	0.14879728978038675	-0.18375957745387228
0.4052155423393055	0.9052375794819378	0.07902061501024542	0.15600214418428082	0.10809994116832117	0.14616429817380192	-0.18704076718854198
0.4124302914189253	0.9060232956684244	0.08006557363582166	0.15464095090670166	0.10970549897940406	0.1435000610843166	-0.19029521124274493
0.4195877072693402	0.9068141523294558	0.08108305294726172	0.1532673798754336	0.11128104770846824	0.14080617865544823	-0.19352210725626687
0.42668573764314954	0.9076095226681418	0.08207286906101664	0.15188240126023003	0.11282620117505927	0.13808422544091986	-0.19672073920102037
0.4337225135960563	0.9084087940065284	0.08303489593458542	0.1504869684256627	0.1143406417626498	0.13533574373091942	-0.19989047670334034
0.4406963628047927	0.9092113713597927	0.08396906482060135	0.14908201180620284	0.11582412128192562	0.13256223205295645	-0.20303077984865156
0.44760579999212813	0.910016678355974	0.08487536041951332	0.1476684373284403	0.11727645674398492	0.1297651425271641	-0.20614119372287007
0.4544495332747701	0.9108241598695868	0.08575381911327452	0.14624712176471924	0.11869752946428724	0.12694587208232924	-0.2092213501895906
0.46122645495637493	0.9116332827482537	0.0866045250708828	0.14481891135680078	0.12008728080709775	0.12410576003545845	-0.21227096273536333
0.4679356292485716	0.9124435359949018	0.08742760605711423	0.14338462135702984	0.12144570736965983	0.12124608743824065	-0.21528982001404348
0.4745762927694062	0.9132544323280892	0.0882232308949735	0.14194503308727677	0.12277285882060521	0.11836807141077113	-0.21827778522253072
0.4811478363986257	0.9140655073457917	0.08899160470735736	0.14050089519546974	0.12406883201256404	0.11547286776893571	-0.2212347871700037
0.4876497944154181	0.9148763193767008	0.0897329652432652	0.1390529236808255	0.12533376673235203	0.11256157117148091	-0.22416081470503757
0.49408183628564534	0.9156864495078181	0.09044757964412306	0.13760180158035581	0.1265678420816822	0.10963521453837329	-0.22705591241214718
0.5004437537197144	0.9164955008755877	0.09113574081747802	0.13614817995270076	0.12777127206121006	0.10669477103645525	-0.22992017425349423
0.5067354479765266	0.9173030978294657	0.09179776403937737	0.134692679089147	0.12894430137618831	0.1037411565114845	-0.23275373738851382
0.5129569222716726	0.918108885611171	0.09243398427772144	0.13323588879352516	0.13008720235297333	0.10077523001581047	-0.23555677835422328
0.5191082674995818	0.9189125290516225	0.09304475298394448	0.13177837043288512	0.13120027075792787	0.09779779791699908	-0.23832950629111158
0.5251896558534476	0.9197137121699487	0.09363043588034706	0.13032065736578516	0.13228382323193827	0.09480961470655275	-0.24107215977735402
0.5312013283543388	0.9205121368776169	0.09419141029861872	0.1288632569984583	0.13333819375887465	0.09181138712920972	-0.24378500096349282
0.5371435888468076	0.9213075224362124	0.09472806331617609	0.1274066514833507	0.13436373144089922	0.08880377554306235	-0.2464683126622456
0.543016797315956	0.9220996047554287	0.09524078994476763	0.12595129871126085	0.13536079825496852	0.0857873958710855	-0.24912239517067822
0.5488213621194022	0.9228881354758022	0.09572999135429726	0.12449763370738413	0.13632976673943936	0.08276282239125402	-0.25174756263458264
0.5545577299300952	0.9236728806686219	0.09619607306090647	0.12304607075239558	0.1372710174392619	0.07973059206330332	-0.2543441384017271
0.5602263858903502	0.9244536208710951	0.09663944408853584	0.12159700305286184	0.13818493815581007	0.07669120376569262	-0.25691245501763005
0.5658278471282306	0.9252301501834611	0.09706051564725257	0.12015080414432958	0.13907192215484718	0.0736451211283529	-0.25945285124469175
0.5713626574892192	0.9260022754875447	0.09745970002470473	0.11870782908619851	0.13993236667661382	0.07059277495365707	-0.2619656696480869
0.5768313826946704	0.9267698156870848	0.0978374096123653	0.11726841563152399	0.14076667160596007	0.06753456560698606	-0.26445125438938166
0.5822346090052792	0.9275326014114879	0.09819405625646338	0.11583288453938485	0.14157523875127254	0.06447086359897111	-0.26690995062701134
0.5875729380069634	0.9282904741543208	0.09853005040540024	0.11440154095553703	0.14235847058905074	0.06140201244236923	-0.26934210216826543
0.5928469858548185	0.9290432860200611	0.09884580062320762	0.11297467466044249	0.1431167697403988	0.05832832910747086	-0.2717480511599289
0.5980573800214112	0.9297908991047857	0.09914171298904059	0.11155256101353377	0.1438505381192587	0.05525010596683446	-0.2741281366546101
0.6032047568178088	0.9305331849715791	0.0994181906068085	0.11013546173061402	0.14456017624989437	0.05216761239946481	-0.2764826935362449
0.6082897594976889	0.9312700241987395	0.0996756331988803	0.10872362553280152	0.145246082712711	0.04908109612941334	-0.27881205171889334
0.6133130403010615	0.9320013064946874	0.09991443692545	0.1073172877126419	0.14590865414417079	0.045990782188863856	-0.281116537160582
0.618275251494395	0.9327269292084233	0.10013499370297899	0.10591667278833025	0.14654828380437881	0.042896878657343124	-0.28339646783889016
0.6231770514099265	0.933446798013905	0.10033769129464129	0.10452199299305055	0.14716536217803305	0.039799573280707934	-0.28565215660762894
0.6280191011344433	0.9341608262372365	0.10052291295384962	0.10313344937045829	0.1477602763377919	0.03669903578782856	-0.28788390977628
0.6328020604573352	0.934868934063564	0.10069103711243892	0.10175123312626307	0.1483334092858623	0.033595420832082154	-0.2900920253420153
0.6375265912991408	0.9355710488464475	0.10084243738009263	0.10037552484275217	0.14888514023761795	0.03048886616675413	-0.29227679467329865
0.6421933544993141	0.9362671044394199	0.10097748230541036	0.09900649559899237	0.1494158441032154	0.027379495072757	-0.2944385011377181
0.6468030102828843	0.9369570410717332	0.1010965352931252	0.09764430703729228	0.14992589143502186	0.024267416431606754	-0.2965774204296965
0.6513562173052628	0.9376408050150965	0.10119995448917284	0.0962891118435296	0.1504156482210114	0.02115272573079475	-0.29869382024455515
0.6558536322935682	0.9383183483410813	0.10128809270064801	0.09494105405540212	0.15088547576228983	0.018035505682815756	-0.3007879602309312
0.6602959098631447	0.9389896287077125	0.10136129733103406	0.09360026931720798	0.15133573057963554	0.014915826719264834	-0.30286009202756364
0.6646837011438161	0.9396546089686799	0.1014199103104492	0.09226688549492806	0.1517667642130248	0.011793748327339239	-0.30491045874625666
0.6690176558488893	0.9403132573068363	0.10146426808678675	0.09094102224649003	0.1521789233733802	0.008669317945852129	-0.3069392960642856
0.6732984193224434	0.9409655466105376	0.10149470155523353	0.08962279211340432	0.15257254960568578	0.0055425734170676064	-0.3089468309728376
0.6775266294676735	0.9416114538286607	0.10151153604758692	0.08831230168020955	0.15294797900151466	0.00241354567745294	-0.3109332804569342
0.681702929122737	0.9422509616915139	0.10151509137265663	0.0870096479314572	0.15330554327211934	-0.0007177500448158156	-0.3128988574385876
0.6858279507406512	0.9428840562066776	0.10150568173493768	0.08571492317817483	0.15364556835009627	-0.0038513026021818474	-0.3148437637138558
0.6899043914400841	0.9435110459781028	0.10148360133782511	0.0844275579951577	0.15396853554035222	-0.006988711811781661	-0.3167691710206483
0.6939336427390502	0.9441320452679277	0.10144912604647381	0.08314737571097008	0.15427479742818648	-0.010130648338077414	-0.31867563366190327
0.6979163075298545	0.94474705152234	0.1014025269237264	0.08187443953830173	0.1545646354199863	-0.013277200102215492	-0.32056332837864865
0.7018529770909767	0.9453560643413643	0.10134406980453127	0.0806088096840295	0.1548383251409172	-0.01642845807992552	-0.3224324204183087
0.7057442379519963	0.9459590863984921	0.10127401529702153	0.07935054135333636	0.15509613699381136	-0.019584521289468925	-0.3242830668412799
0.7095906673257648	0.9465561225995817	0.10119261891645628	0.07809968640087087	0.1553383358852699	-0.022745492763379532	-0.3261154144079912
0.7133928369273689	0.9471471805437651	0.10110013109097078	0.07685629227748826	0.15556518153104593	-0.0259114822605801	-0.32792960144766164
0.7171513108258314	0.9477322700641466	0.10099679727074755	0.07562040289840685	0.15577692836198995	-0.029082604165199834	-0.32972575688885
0.7208666469376024	0.9483114033375288	0.10088285796275312	0.0743920583231857	0.1559738256620587	-0.032258978382377075	-0.33150400102273353
0.7245393972289158	0.9488845947980995	0.10075854878485538	0.07317129484591907	0.1561561176166936	-0.03544073021335584	-0.33326444565154223
0.7281701071377931	0.9494518609328658	0.10062410054810013	0.07195814534095327	0.15632404332427086	-0.03862798956082974	-0.3350071938606722
0.7317593156384143	0.9500132201804862	0.10047973932494146	0.0707526393946538	0.15647783684760946	-0.04182089067433173	-0.336732340095108
0.7353075528275546	0.9505686924455298	0.10032568662947164	0.0695548042714693	0.15661772717261474	-0.04501956965523285	-0.3384399690405717
0.738815345184365	0.9511182998170294	0.10016215927558512	0.06836466329097782	0.15674393848155135	-0.04822416884580717	-0.3401301581937464
0.7422832123686318	0.9516620659671299	0.0999893695707238	0.06718223704022605	0.15685669005872557	-0.05143483371792971	-0.3418029763642321
0.7457116663826935	0.9522000159214604	0.0998075254433609	0.0660075438034299	0.15695619632859056	-0.05465171176354677	-0.3434584833053424
0.7491012147699939	0.9527321764662157	0.09961683035439757	0.06484059860351692	0.15704266700914576	-0.05787495518615363	-0.34509673129262947
0.7524523564132288	0.9532585753972304	0.09941748360010527	0.06368141477491857	0.1571163070497749	-0.06110471665778142	-0.3467177631272677
0.7557655866943656	0.9537792422416086	0.09920968009525168	0.06253000231327252	0.15717731681557023	-0.06434115395782136	-0.34832161466102557
0.7590413936599694	0.9542942075700056	0.09899361066501122	0.061386369319736046	0.1572258920454163	-0.06758442605276348	-0.3499083129714121
0.762280259167956	0.9548035030937779	0.09876946205950497	0.0602505217283753	0.1572622239406062	-0.07083469390547271	-0.35147787694216975
0.7654826601621776	0.9553071617853673	0.09853741693749968	0.05912246297465869	0.15728649923083793	-0.07409212150629639	-0.3530303179057169
0.76864906725666	0.9558052175782737	0.09829765403412752	0.058002194603396534	0.15729890020781193	-0.07735687421751153	-0.354565638979654
0.7717799449436917	0.9562977053248489	0.09805034822615198	0.0568897163090307	0.1572996047884048	-0.08062911870871002	-0.35608383518755515
0.7748757508545644	0.956784660607655	0.09779567067342054	0.055785026310192165	0.15728878657958364	-0.08390902189735885	-0.3575848931188173
0.7779369407644434	0.9572661204567684	0.09753378847475849	0.05468811966580609	0.1572666149087915	-0.08719675603370526	-0.35906879337155917
0.7809639623871037	0.9577421223060276	0.09726486524010801	0.053598990586179084	0.15723325488686277	-0.09049249193824582	-0.3605355075572806
0.7839572570019377	0.9582127041837404	0.09698906105117745	0.05251763196161444	0.1571888674814121	-0.09379640039251563	-0.3619849991025789
0.7869172614228948	0.9586779049592182	0.09670653235741389	0.051444034749964146	0.15713360954764966	-0.09710865405452473	-0.3634172242134336
0.7898444060142604	0.9591377639699283	0.09641743223039989	0.050378188787361326	0.1570676339114693	-0.10042942503725898	-0.36483213092296896
0.7927391157443335	0.9595923211284197	0.09612191034304454	0.04932008250124237	0.1569910894133449	-0.10375888581813285	-0.36622965960927856
0.7956018114725538	0.9600416170675342	0.09582011290326736	0.04826970252657787	0.15690412092110223	-0.10709721051768378	-0.3676097436210187
0.7984329079932957	0.9604856927782768	0.09551218292048379	0.04722703450635681	0.15680686943071215	-0.110444572439811	-0.36897230833539235
0.8012328147967637	0.9609245896764598	0.09519826020252706	0.046192062900127354	0.15669947210486374	-0.11380114469845048	-0.37031727152800337
0.8040019362708745	0.961358349583275	0.09487848140320324	0.045164770992220916	0.15658206231914387	-0.1171671002302191	-0.3716445434701646
0.8067406711853068	0.9617870145952391	0.09455298015267188	0.044145141164338694	0.15645476973901687	-0.12054261093256635	-0.3729540266809565
0.8094494146434562	0.9622106273420987	0.09422188689281001	0.04313315424685749	0.15631772028045862	-0.12392784984992315	-0.37424561685742785
0.8121285550554026	0.9626292304672388	0.09388532930716574	0.042128790723146174	0.15617103630589094	-0.12732298720614998	-0.37551920142412853
0.814778477214742	0.963042867064688	0.09354343201492561	0.04113202965568803	0.15601483652400622	-0.1307281940110498	-0.3767746609958545
0.8173995597689222	0.9634515802411621	0.09319631695447128	0.04014284970668091	0.1558492361791044	-0.13414363863379447	-0.37801186816863924
0.8199921776600265	0.9638554134559185	0.09284410313524431	0.03916122829105838	0.15567434695969634	-0.1375694897103329	-0.3792306886689666
0.8225567008377129	0.964254410279974	0.0924869068654174	0.038187142128321416	0.1554902771208944	-0.14100591428414067	-0.3804309807334032
0.8250934932635088	0.9646486142033879	0.09212484196419607	0.03722056769121672	0.1552971316179788	-0.14445307619777426	-0.38161259463852487
0.8276029157438436	0.9650380690390403	0.09175801942876868	0.03626148019438985	0.15509501195054606	-0.14791113967545522	-0.38277537401554257
0.8300853239055194	0.9654228185720314	0.09138654777809688	0.035309854426822045	0.15488401635612203	-0.1513802663909514	-0.3839191548910771
0.8325410686523441	0.9658029065966517	0.09101053305475165	0.0343656646417163	0.15466423983087346	-0.15486061583516625	-0.38504376589171635
0.8349704958158178	0.9661783768296515	0.09063007894515106	0.03342888475315832	0.1544357742167398	-0.158352344563411	-0.3861490280767226
0.8373739480619312	0.9665492731731946	0.09024528654224973	0.03249948766014567	0.15419870807152183	-0.1618556087038938	-0.38723475579416816
0.8397517617149993	0.9669156391937767	0.08985625490892916	0.03157744653079164	0.15395312702378666	-0.16537055912755805	-0.3883007552296037
0.842104271093733	0.9672775187616484	0.08946308043981378	0.030662733180832277	0.15369911338877768	-0.1688973475562676	-0.38934682634921464
0.8444318041974254	0.9676349553576149	0.08906585762315795	0.029755319800421346	0.15343674665837015	-0.1724361199670322	-0.39037276095162127
0.8467346847900528	0.967987992367626	0.08866467876850452	0.02885517820257061	0.15316610334769665	-0.17598701937266856	-0.39137834360247326
0.8490132341600115	0.9683366733256386	0.08825963374863156	0.02796227918486354	0.1528872568238513	-0.17955018834966172	-0.39236335238237807
0.8512677672263886	0.9686810412917958	0.08785081073927814	0.027076594103620722	0.15260027781712374	-0.18312576276422116	-0.3933275571822631
0.853498595677236	0.9690211393093381	0.08743829572963913	0.026198093697120402	0.1523052341008827	-0.1867138763598414	-0.39427072106646716
0.8557060272180612	0.9693570102658277	0.08702217270599855	0.025326748426987403	0.15200219062314982	-0.1903146593682314	-0.39519259993330524
0.8578903645631651	0.9696886967176408	0.08660252390160161	0.0244625289248148	0.15169120969886216	-0.19392823658248842	-0.3960929420945362
0.860051908081985	0.9700162412705983	0.08617942934663907	0.023605404992253574	0.15137235068587898	-0.19755473145457686	-0.3969714893676419
0.8621909527661848	0.9703396860986202	0.0857529675035125	0.0227553468456251	0.15104567046217518	-0.20119426082745773	-0.3978279758211264
0.8643077896475593	0.9706590731399619	0.08532321505676459	0.021912324600980713	0.15071122328417383	-0.20484693695931433	-0.3986621283733638
0.8664027062051946	0.9709744441395952	0.08489024688311353	0.021076308154649635	0.15036906076986387	-0.20851286795917343	-0.3994736669558901
0.8684759862799402	0.9712858406176775	0.084454136117317	0.020247267258168077	0.15001923195449798	-0.21219215739300154	-0.4002623044780759
0.8705279093397957	0.9715933037418513	0.08401495436026175	0.019425171853145864	0.14966178346503226	-0.21588490269238217	-0.40102774655896906
0.8725587513091153	0.9718968744354076	0.08357277156022098	0.01860999178032555	0.1492967594348893	-0.21959119631581944	-0.40176969186285394
0.8745687849589575	0.9721965934190887	0.0831276559739996	0.01780169666065658	0.14892420147529684	-0.22331112620791202	-0.4024878322472792
0.8765582783438808	0.9724925009625469	0.08267967456311742	0.017000256561627403	0.14854414901332155	-0.22704477261884945	-0.40318185222246317
0.8785274965662337	0.9727846371331071	0.08222889265735013	0.0162056413254513	0.14815663902069068	-0.23079221104444286	-0.40385142961436993
0.8804767007148613	0.9730730416236717	0.08177537424171054	0.015417821032172721	0.1477617062641064	-0.23455350994414462	-0.40449623521943906
0.8824061484957927	0.973357753833141	0.08131918186437388	0.014636765780725348	0.1473593832364422	-0.23832873161279203	-0.4051159330597461
0.8843160942041219	0.9736388128492011	0.08086037669015965	0.013862445734077838	0.14694970021065912	-0.24211793182762464	-0.405710180407714
0.8862067884348482	0.9739162573935738	0.08039901861911639	0.013094831269812535	0.14653268535469394	-0.24592115895216418	-0.406278627742217
0.8880784781033342	0.9741901258138771	0.07993516633469026	0.012333893004951465	0.14610836478761896	-0.24973845361707775	-0.4068209188194734
0.8899314078105047	0.9744604562719819	0.07946887701079468	0.011579601272098939	0.1456767623197263	-0.2535698511926038	-0.4073366911191174
0.8917658173304135	0.9747272863662337	0.07900020698590754	0.01083192717211488	0.145237900082874	-0.25741537629988387	-0.4078255751923257
0.8935819443033544	0.9749906535145986	0.0785292111353593	0.010090841508071408	0.1447917979630032	-0.2612750480176933	-0.4082871954913528
0.8953800223967177	0.9752505946770441	0.07805594338337822	0.00935631556326806	0.14433847408866374	-0.26514887571495355	-0.40872116994464236
0.8971602824146436	0.9755071465077074	0.07758045646477423	0.00862832067703698	0.14387794462047293	-0.26903686103473184	-0.409127110335648
0.8989229518547888	0.9757603452818749	0.07710280208495716	0.007906828452910878	0.14341022391630023	-0.2729389966030724	-0.40950462228247436
0.9006682552963962	0.9760102269435443	0.07662303086046464	0.007191810626423737	0.14293532448720248	-0.27685526652664955	-0.40985330542491716
0.9023964138114412	0.9762568270132327	0.07614119252499436	0.006483239332090684	0.14245325721562285	-0.28078564471406153	-0.4101727534157904
0.9041076462851304	0.9765001807690563	0.07565733560599924	0.005781086587064766	0.14196403104770747	-0.2847300975097178	-0.4104625542865623
0.9058021674547827	0.9767403229601744	0.07517150801769454	0.005085325119662199	0.14146765360537258	-0.28868857884564164	-0.4107222902236299
0.9074801897524922	0.9769772880627428	0.07468375658773034	0.004395927637090978	0.14096413072895086	-0.2926610340822512	-0.41095153803681256
0.9091419231763351	0.9772111102539149	0.07419412712517773	0.0037128669003129175	0.14045346655646263	-0.2966473994248413	-0.4111498692395759
0.9107875743744374	0.9774418232764814	0.07370266472843977	0.003036116122393318	0.13993566386069126	-0.30064759938295543	-0.4113168500786653
0.9124173473804255	0.9776694605370071	0.07320941361232622	0.002365648687655608	0.1394107238911225	-0.3046615481394392	-0.4114520417983447
0.9140314431246372	0.9778940550320843	0.07271441729567836	0.0017014383732976562	0.1388786465938911	-0.3086891479776898	-0.4115550007719139
0.9156300600011458	0.9781156394226271	0.07221771847092887	0.0010434591360241733	0.13833943049640393	-0.3127302902917181	-0.4116252787411392
0.9172133945973492	0.9783342461291533	0.07171935880874213	0.00039168483078254616	0.1377930725117997	-0.31678485711836757	-0.4116624230057244
0.9187816396786691	0.9785499070483133	0.07121937962581672	-0.00025390994112419493	0.1372395686907731	-0.3208527156425257	-0.4116659765559631
0.9203349859837393	0.9787626537973084	0.07071782136400293	-0.0008933505530542146	0.13667891368119064	-0.3249337223686225	-0.4116354783638931
0.9218736261229699	0.9789725182389907	0.07021472233378097	-0.0015266639403062991	0.13611109931972593	-0.32902773327630375	-0.41157046334292635
0.9233977463498985	0.9791795313501471	0.0697101214018465	-0.0021538751954416906	0.13553611765712528	-0.3331345818804755	-0.41147046270368226
0.9249075302809124	0.9793837237308887	0.06920405685189135	-0.0027750090833837788	0.13495395973538493	-0.33725408842208776	-0.4113350042664994
0.926403159199426	0.9795851256427229	0.06869656632019994	-0.003390090151032513	0.13436461554496967	-0.34138606031171337	-0.4111636127058493
0.927884812305731	0.979783767038631	0.06818768674276114	-0.003999142814912224	0.13376807399153104	-0.3455302924776429	-0.410955809775263
0.9293526661303191	0.9799796774811664	0.06767745458892556	-0.004602191105472533	0.1331643231999545	-0.3496865653784712	-0.41071111465971266
0.9308068955759715	0.9801728862788954	0.06716590553359773	-0.005199259081345262	0.13255335016043965	-0.35385464758692564	-0.4104290441014318
0.9322476729562967	0.9803634223549851	0.0666530748209518	-0.005790370420740855	0.13193514119052283	-0.35803429274034637	-0.41010911284372387
0.9336751688716615	0.9805513143609026	0.06613899698690932	-0.006375548768026311	0.13130968163795995	-0.36222524171448406	-0.4097508337660848
0.9350895516076947	0.9807365905940598	0.06562370610120433	-0.0069548174742334575	0.13067695620627762	-0.36642722056359084	-0.4093537183209003
0.9364909876221612	0.9809192790595332	0.06510723562141553	-0.007528199784510386	0.13003694881401306	-0.3706399416235615	-0.40891727673887307
0.9378796419417181	0.9810994075185342	0.06458961826869786	-0.008095718988058694	0.12938964247176674	-0.37486310444112536	-0.408441018194339
0.9392556768162715	0.9812770033112557	0.06407088655415255	-0.008657397856483352	0.12873501997594428	-0.3790963913957384	-0.4079244515903269
0.9406192532358868	0.9814520935518786	0.0635510722422467	-0.009213259252933523	0.12807306327943507	-0.38333947199511265	-0.4073670854079958
0.9419705303834307	0.9816247050548326	0.06303020657594118	-0.009763325897135043	0.12740375380905175	-0.38759200095988877	-0.40676842821974907
0.9433096654039018	0.9817948643035869	0.06250832039181886	-0.010307620261241835	0.12672707265575853	-0.39185361720736545	-0.40612798917113824
0.944636813994793	0.981962597524103	0.06198544391607147	-0.010846164799966319	0.12604300035414914	-0.39612394544473356	-0.4054452780928257
0.9459521301848671	0.9821279306543598	0.06146160687049963	-0.011378981850287267	0.1253515170592411	-0.40040259523560834	-0.40471980596292795
0.9472557663134072	0.9822908893399822	0.06093683850320473	-0.011906093613408757	0.12465260263054115	-0.404689160685659	-0.40395108531100526
0.9485478732114974	0.9824514989552081	0.06041116753734936	-0.012427522218668198	0.12394623660831355	-0.40898322080262506	-0.4031386305120373
0.9498286001621912	0.9826097845960393	0.0598846222067835	-0.012943289697992428	0.12323239830506906	-0.41328433915242874	-0.4022819582054401
0.9510980945283078	0.982765771033033	0.05935723043163919	-0.01345341782748205	0.12251106709248356	-0.4175920623781569	-0.40138058798139004
0.9523565025715729	0.9829194828109948	0.058829019501070466	-0.013957928448523725	0.12178222201865195	-0.4219059227517249	-0.4004340422560891
0.953603969208125	0.9830709442165342	0.05830001618828944	-0.014456843359791735	0.12104584200727876	-0.42622543720099204	-0.3994418468229522
0.9548406374388335	0.9832201792077254	0.05777024701206372	-0.014950184081293666	0.1203019062723434	-0.4305501051494397	-0.3984035317586966
0.9560666489455574	0.9833672114858873	0.0572397380060983	-0.015437972085627848	0.11955039405252416	-0.4348794103833171	-0.39731863144034185
0.9572821442946919	0.9835120645182215	0.05670851464556482	-0.015920228870269285	0.11879128455476225	-0.4392128216426508	-0.39618668479158603
0.9584872625048116	0.9836547614846166	0.0561766020505143	-0.016396975777487312	0.11802455729369167	-0.4435497909622478	-0.395007236121125
0.9596821406065046	0.9837953252256767	0.055644025204161736	-0.016868233814494975	0.11725019246856729	-0.44788975190598335	-0.39377983610609574
0.9608669149738206	0.9839337783993298	0.05511080838159433	-0.017334024172776276	0.11646817019438763	-0.452232124247229	-0.39250404097236913
0.962041720192892	0.98407014334646	0.054576975668387116	-0.017794367774203023	0.11567847130947304	-0.45657630977553715	-0.39117941412986246
0.9632066897142415	0.9842044421669374	0.05404255068668005	-0.018249285521584755	0.11488107703545054	-0.4609216945747773	-0.3898055260150308
0.9643619551096709	0.9843366966335163	0.05350755695361508	-0.018698798002351	0.11407596957249796	-0.46526764616823224	-0.3883819555020278
0.9655076471123685	0.9844669283114569	0.05297201742184129	-0.01914292588893275	0.11326313147603267	-0.46961351732810985	-0.3869082892247294
0.9666438943877459	0.9845951584180744	0.0524359550685508	-0.019581689455849757	0.11244254661012025	-0.47395864138105914	-0.38538412368113695
0.9677708248989847	0.984721407978094	0.051899392275607144	-0.020015109104269305	0.11161419927303781	-0.4783023373425675	-0.3838090640611711
0.9688885643447297	0.9848456976480443	0.051362351587293374	-0.02044320475519763	0.11077807542857432	-0.482643903898896	-0.38218272697053723
0.9699972375364025	0.9849680478717984	0.050824855077302375	-0.020865996376835796	0.10993416180461517	-0.48698262467528397	-0.3805047391740919
0.9710969676773125	0.9850884788004525	0.05028692471082868	-0.021283503704010085	0.10908244652421943	-0.4913177654627971	-0.37877473923442445
0.9721878760363196	0.9852070102587138	0.049748582529933284	-0.021695746114113713	0.10822291948235206	-0.4956485729116529	-0.3769923787636229
0.9732700828947286	0.9853236618498497	0.049209850210845826	-0.022102742984936998	0.10735557172243872	-0.4999742783003277	-0.3751573216149642
0.9743437066895175	0.9854384528638227	0.048670749506305955	-0.0225045133694262	0.10648039622030558	-0.5042940941993062	-0.373269245964912
0.9754088643479564	0.9855514023158732	0.04813130210420212	-0.022901076122985402	0.10559738774447266	-0.5086072158616246	-0.37132784452244294
0.9764656710448866	0.9856625289230632	0.04759152977366704	-0.023292449814406202	0.10470654318150074	-0.5129128203320873	-0.3693328257344068
0.9775142403538025	0.9857718511231685	0.04705145431374622	-0.02367865278502619	0.10380786154336451	-0.5172100671666815	-0.3672839143182331
0.9785546844033938	0.9858793870935004	0.04651109749527425	-0.024059703208791215	0.10290134395913057	-0.5214980992257254	-0.36518085173788856
0.9795871133373404	0.9859851546979784	0.04597048136500558	-0.02443561889806149	0.10198699427681127	-0.5257760406229124	-0.36302339810783935
0.9806116358186869	0.9860891715429123	0.0454296280098474	-0.02480641749407134	0.10106481876566543	-0.5300429989973929	-0.36081133204092813
0.9816283586623437	0.9861914549428783	0.044888559773884826	-0.02517211633896442	0.10013482658004874	-0.5342980642266938	-0.35854445227302184
0.9826373867670006	0.9862920219185158	0.04434729932340385	-0.02553273246024247	0.09919702997622439	-0.538540308392384	-0.3562225787541866
0.9836388234087352	0.9863908892304418	0.04380586951711847	-0.02588828268511596	0.09825144419235608	-0.5427687873084951	-0.3538455529097774
0.9846327700985896	0.9864880733692613	0.04326429350721837	-0.026238783598354895	0.09729808772478594	-0.5469825402691973	-0.3514132388656879
0.9856193267473378	0.9865835905761572	0.04272259467446157	-0.026584251610226012	0.0963369823160768	-0.5511805911317931	-0.3489255239568333
0.9865985909548418	0.9866774567792166	0.042180797045012444	-0.026924702719586104	0.09536815380120071	-0.5553619457123292	-0.3463823214731075
0.9875706588716925	0.9867696876824888	0.04163892484501848	-0.027260152829343902	0.09439163142726792	-0.5595255959122123	-0.3437835694704944
0.9885356246573702	0.9868602987190986	0.04109700282434693	-0.027590617570788047	0.09340744853658256	-0.5636705179236229	-0.3411292331048221
0.9894935808287179	0.9869493050899987	0.04055505608790546	-0.02791611243866109	0.09241564237035545	-0.5677956742809372	-0.3384193046626933
0.9904446179362809	0.9870367217393852	0.040013110302266064	-0.02823665269593416	0.09141625455087639	-0.5719000130794673	-0.33565380540775175
0.9913888249898326	0.9871225633999549	0.03947119147825976	-0.02855225353420471	0.0904093307878339	-0.5759824704684172	-0.3328327853075594
0.9923262889116303	0.9872068445488427	0.03892932630657777	-0.028862929906998118	0.08939492160289794	-0.5800419690002971	-0.3299563255710115
0.993257095366137	0.9872895794886896	0.038387541702168966	-0.029168696823516273	0.08837308158179971	-0.5840774219823642	-0.3270245370490254
0.9941813281999816	0.9873707823023915	0.037845865145257146	-0.02946956917831499	0.08734387010419155	-0.5880877318691722	-0.3240375627638986
0.99509906936137	0.9874504668528084	0.037304324751432985	-0.029765561745538686	0.08630735157823521	-0.5920717907728318	-0.3209955790874279
0.9960103997727406	0.987528646864408	0.036762948774805126	-0.030056689478569154	0.0852635945803161	-0.596028485165475	-0.31789879366186496
0.9969153982491551	0.987605335834993	0.03622176626228652	-0.03034296717900362	0.08421267319260402	-0.599956692147145	-0.3147474497459717
0.9978141425388388	0.9876805471308189	0.035680806451281834	-0.030624409847771053	0.08315466592459549	-0.603855284972748	-0.31154182342106557
0.9987067088235555	0.9877542939488023	0.035140099078282916	-0.030901032542149428	0.08208965638037369	-0.6077231319371711	-0.30828222592894
0.9995931723423994	0.9878265893730149	0.03459967401143379	-0.03117285058551347	0.08101773260117666	-0.6115591001727386	-0.3049690019835659
1.0004736067117677	0.9878974463230162	0.034059561670430887	-0.03143987937181833	0.07993898795043271	-0.6153620538341577	-0.30160253276600774
1.0013480848414618	0.9879668776325109	0.033519792473124935	-0.03170213466002331	0.0788535200642357	-0.6191308592252293	-0.2981832329205039
1.0022166784515922	0.9880348960132976	0.03298039713228282	-0.031959632437638816	0.07776143147790912	-0.6228643838976813	-0.29471155268519467
1.003079458092112	0.9881015140609387	0.03244140664777998	-0.03221238894066682	0.07666282964844505	-0.6265614979601455	-0.29118797815341924
1.0039364941659783	0.9881667443361778	0.03190285166523227	-0.032460420961955255	0.07555782566618795	-0.630221079692793	-0.2876130272469495
1.0047878558234251	0.9882305992810873	0.03136476316115498	-0.03270374553285188	0.0744465356572655	-0.633842012044949	-0.28398725426173843
1.0056336119166795	0.9882930912936594	0.03082717183848216	-0.0329423802061501	0.07332907954605916	-0.6374231879642757	-0.28031124589593315
1.0064738305232015	0.9883542326926417	0.03029010841866129	-0.03317634292192293	0.07220558164464641	-0.6409635096113229	-0.27658562313294593
1.0073085799689137	0.988414035792166	0.029753602976988473	-0.0334056522927947	0.07107616923910721	-0.6444618939055615	-0.27281103647232097
1.008137927895595	0.9884725128326067	0.029217685523589415	-0.033630327339410494	0.06994097376418143	-0.6479172697977365	-0.2689881696687459
1.008961941614738	0.9885296760062311	0.028682385765905472	-0.03385038758764422	0.06880013026805001	-0.6513285809777589	-0.2651177378078873
1.009780688934815	0.988585537512425	0.028147732553834792	-0.034065853280827556	0.06765377617015086	-0.6546947904575662	-0.2612004828561223
1.0105942371735914	0.9886401094864523	0.027613754502665105	-0.03427674510485686	0.06650205251866823	-0.6580148776049799	-0.25723717764502585
1.011402654255399	0.9886934040711975	0.027080479257255454	-0.034483084463889195	0.0653451023338995	-0.6612878437388814	-0.2532286198915645
1.012206008125127	0.9887454333731823	0.0265479338535097	-0.034684893309463685	0.06418307129195766	-0.6645127107483633	-0.24917563416228838
1.0130043673471014	0.9887962094972349	0.02601614430066603	-0.034882194273240845	0.06301610671624391	-0.6676885244826509	-0.24507906796416207
1.0137978005470079	0.988845744505326	0.025485135928866497	-0.03507501050533998	0.061844358226917334	-0.6708143534279054	-0.24093979356781245
1.0145863772644814	0.9888940504648172	0.024954932797290223	-0.03526336585953508	0.06066797632164485	-0.6738892929363508	-0.23675870253698267
1.0153701668256159	0.9889411393728113	0.024425558427688746	-0.03544728459566101	0.059487113874274265	-0.6769124615970099	-0.23253671053609123
1.0161492402710577	0.9889870232665493	0.023897034481811387	-0.03562679180712574	0.05830192305952715	-0.6798830094228699	-0.22827474583070978
1.0169236680786449	0.9890317140798236	0.023369382276961524	-0.035801912856228205	0.05711255859560537	-0.6828001097126263	-0.22397376032287591
1.0176935224944348	0.9890752237732409	0.02284262118285743	-0.03597267387931804	0.055919174006309046	-0.685662968508942	-0.21963471553286323
1.0184588764347475	0.9891175642600907	0.022316769340163165	-0.03613910149237387	0.05472192307024313	-0.6884708208196691	-0.21525858715624072
1.0192198030133501	0.9891587473734458	0.021791843967186773	-0.036301222655946395	0.053520960373263815	-0.691222929331122	-0.21084636649868607
1.0199763764257423	0.9891987849076126	0.021267860733798008	-0.03645906483198201	0.05231643973027524	-0.6939185880049153	-0.20639905409405612
1.0207286714755301	0.989237688583738	0.02074483406813528	-0.03661265584214044	0.051108514724538034	-0.6965571205936062	-0.20191766103600156
1.021476763990444	0.9892754700631774	0.020222776850379508	-0.03676202391361975	0.04989733784128574	-0.6991378822834763	-0.19740320513015505
1.0222207309092717	0.9893121409417721	0.019701700332483668	-0.036907197649527684	0.04868306011005982	-0.7016602600126012	-0.1928567088816058
1.0229606494677956	0.989347712700675	0.019181614692772266	-0.03704820582645267	0.04746583223234244	-0.7041236697056249	-0.18827920306401527
1.0236965977536645	0.9893821967263992	0.01866252863694694	-0.03718507746523506	0.04624580349757981	-0.7065275581670494	-0.18367172204658658
1.0244286550253552	0.9894156043161743	0.01814444915967132	-0.037317841843759296	0.045023121056319323	-0.7088714039507207	-0.1790353003918303
1.0251569009497594	0.9894479466335805	0.01762738207248106	-0.03744652831176914	0.043797931001268595	-0.711154714675312	-0.17437097630527817
1.0258814161047005	0.9894792347236288	0.017111331641468587	-0.03757116634122709	0.04257037735870778	-0.7133770284133804	-0.16967978720251758
1.0266022814996572	0.9895094794835628	0.01659630092226279	-0.03769178540032021	0.041340602730271084	-0.7155379119028682	-0.16496277155120642
1.0273195795724832	0.9895386916964136	0.016082291043585287	-0.037808415077282685	0.04010874643104206	-0.7176369631646862	-0.16022096113436107
1.028033392492475	0.9895668819524908	0.015569302418511094	-0.03792108475691321	0.038874947238199176	-0.719673806039903	-0.15545539102582695
1.0287438037332781	0.9895940607065402	0.015057333618425171	-0.03802982383815382	0.03763934055400325	-0.7216480943819237	-0.1506670881227707
1.02945089670815	0.989620238216353	0.014546382355177377	-0.038134661478091116	0.03640206062958962	-0.723559507664771	-0.145857079189382
1.0301547558593966	0.9896454245778463	0.014036444700246453	-0.03823562672144909	0.03516323855004664	-0.7254077535135324	-0.14102638253352637
1.0308554657962385	0.989669629685903	0.013527515712262057	-0.03833274833293652	0.03392300362403716	-0.7271925647896246	-0.13617601289704778
1.0315531123875838	0.9896928632655749	0.013019588650348603	-0.03842605491151934	0.0326814813441866	-0.7289137017846358	-0.13130697299688018
1.0322477805421078	0.989715134791066	0.012512656597807672	-0.03851557455420407	0.031438797234831624	-0.730570946077236	-0.1264202681398791
1.0329395566643809	0.9897364535625367	0.012006710685461648	-0.03860133515345945	0.030195072401439964	-0.7321641060226856	-0.1215168883406799
1.0336285269371026	0.9897568286438309	0.011501741354749857	-0.03868336413618529	0.028950426513793908	-0.7336930119057451	-0.1165978196070993
1.0343147780353037	0.9897762688804863	0.010997737850308432	-0.038761688525255855	0.027704976462931265	-0.7351575170139252	-0.11166403826399293
1.0349983969444998	0.9897947828887945	0.010494688367133834	-0.03883633488483265	0.026458836626194998	-0.7365574965285305	-0.10671651161358912
1.035679470332194	0.9898123790350499	0.009992580530041652	-0.038907329226116165	0.025212119968142238	-0.7378928456315942	-0.10175620196041084
1.0363580856590737	0.9898290654612922	0.009491400593056112	-0.03897469710077246	0.02396493597251724	-0.7391634811096525	-0.09678405806213872
1.0370343307166139	0.9898448500670867	0.008991133796218888	-0.03903846351736688	0.02271739144147312	-0.7403693396182146	-0.09180101796498036
1.0377082926045194	0.9898597404828395	0.008491765142401098	-0.039098652823556755	0.021469592361636154	-0.7415103752554613	-0.08680801617035772
1.038380058774228	0.9898737440926554	0.007993278647483254	-0.0391552887886319	0.02022164197082264	-0.7425865609024878	-0.08180597565394018
1.0390497165590271	0.9898868680207747	0.007495657709524019	-0.03920839453926137	0.01897364161561868	-0.7435978867759526	-0.07679581103390758
1.0397173541171283	0.9898991191466848	0.006998884429541732	-0.03925799261148527	0.017725688986823463	-0.744544361174829	-0.07177842123841306
1.0403830586925247	0.9899105040690818	0.006502940927169677	-0.03930410479598085	0.01647788136562026	-0.745426007273354	-0.06675470231684998
1.041046918028458	0.98992102913098	0.006007808313576238	-0.03934675223108947	0.015230312996495984	-0.7462428646230305	-0.061725536680841936
1.0417090193268332	0.9899307004000373	0.005513467490803103	-0.03938595531487252	0.013983077052008587	-0.7469949871933305	-0.05669180082030055
1.042369449775963	0.9899395236767536	0.005019898783756791	-0.03942173373037887	0.012736264666134929	-0.7476824435681908	-0.051654361238087476
1.043028296926162	0.9899475044970851	0.004527081684017033	-0.03945410644867963	0.01148996424634721	-0.7483053167158382	-0.04661407149804673
1.0436856478813334	0.9899546481202328	0.004034995479460615	-0.039483091672115264	0.010244263028709105	-0.7488637026037807	-0.041571778354842805
1.0443415892573562	0.9899609595294878	0.00354361931242081	-0.039508706830813985	0.008999247196795589	-0.7493577098325952	-0.036528322108042806
1.04499620730725	0.9899664434347879	0.003052932112839595	-0.0395309685865401	0.007755001685897689	-0.7497874594113788	-0.031484535688935666
1.0456495889025805	0.9899711042800227	0.0025629118887003635	-0.03954989285620716	0.006511608356746432	-0.7501530849147754	-0.026441237135794608
1.0463018200293919	0.9899749462300315	0.0020735368798767717	-0.03956549475331986	0.0052691488976199215	-0.7504547310560116	-0.021399241248601417
1.0469529865279297	0.9899779731779625	0.0015847850305999345	-0.03957778861243496	0.004027703466658145	-0.7506925538641003	-0.016359353989497883
1.0476031740914789	0.9899801887451579	0.0010966340168583125	-0.03958678798366224	0.0027873507419725304	-0.7508667202860728	-0.011322372592709046
1.0482524684914951	0.9899815962815037	0.0006090611039362578	-0.03959250562942632	0.0015481675421883867	-0.7509774078362831	-0.0062890839376420985
1.048900954455127	0.9899821988637966	0.00012204401602727122	-0.03959495351353665	0.00031023102143376297	-0.7510248041008433	-0.0012602733870819682
1.049548716391085	0.9899819993008341	-0.0003644395821476465	-0.03959414281794778	-0.0009263826616124366	-0.7510091067829061	0.003763280689820022
1.0501961548066312	0.9899809994507186	-0.0008506496663224128	-0.03959008116596916	-0.0021622021805627212	-0.7509304696719742	0.00878325965140419
1.0508443061295698	0.9899791971815562	-0.0013373237216962035	-0.039582760274702054	-0.003398969821296521	-0.7507887634852612	0.013806274318201027
1.0514932536661539	0.9899765898061321	-0.0018244831577206772	-0.03957216991056556	-0.004636606973153351	-0.7505838462735125	0.018831536063731755
1.052143081583682	0.9899731743723261	-0.002312149747038496	-0.03955829907248811	-0.005875035300089659	-0.7503155865569334	0.02385825515210882
1.052793874505599	0.9899689476614131	-0.002800345295489425	-0.039541135988772694	-0.007114175918535562	-0.7499838634940459	0.028885637480654383
1.0534457167909965	0.9899639061921033	-0.0032890910758698114	-0.03952066813762876	-0.008353947978768438	-0.749588567511118	0.03391287891399776
1.0540986929998568	0.9899580462186677	-0.0037784081517237317	-0.03949688224402818	-0.009594269508718787	-0.749129600475814	0.038939168809387914
1.0547528882620305	0.9899513637267477	-0.004268317628098882	-0.039469764267525985	-0.010835058071406353	-0.748606875699114	0.04396369278273536
1.0554083876232905	0.9899438544388726	-0.004758840135906812	-0.03943929942983697	-0.012076229481915392	-0.7480203187055767	0.04898562761926327
1.056065277527363	0.9899355137965018	-0.005249996914944714	-0.03940547214753705	-0.01331770057213173	-0.747369866177855	0.05400415257171725
1.0567236422039863	0.9899263370052972	-0.005741807087521377	-0.03936826622156966	-0.014559382326471946	-0.7466554698402398	0.05901842173393552
1.057383568431561	0.9899163189750793	-0.006234291194371881	-0.03932766459996327	-0.015801188850289517	-0.7458770921335165	0.06402760043039407
1.0580451424071695	0.9899054543589195	-0.006727468828717482	-0.039283649542982725	-0.017043031420683405	-0.7450347096277223	0.06903084130396622
1.0587084492101602	0.9898937375682344	-0.007221358215246338	-0.03923620269110062	-0.018284817473568842	-0.7441283145472133	0.07402728042997081
1.059373575838071	0.9898811627222258	-0.007715978448020548	-0.03918530486744209	-0.019526456274811223	-0.7431579112188255	0.07901606031999174
1.0600406080191418	0.9898677237040566	-0.008211347092533086	-0.03913093631284767	-0.02076785293107874	-0.7421235207841661	0.08399630599434042
1.06070963208951	0.9898534141294051	-0.008707481560475294	-0.03907307656638737	-0.022008911893524462	-0.7410251791274721	0.08896713927545292
1.0613807346572057	0.9898382273525984	-0.009204398835683688	-0.03901170449841254	-0.023249536314929237	-0.7398629377126561	0.0939276763944428
1.0620540019119886	0.9898221564840263	-0.009702114940924366	-0.038946798389393834	-0.024489626771504295	-0.7386368652691105	0.09887702309956992
1.0627295201764801	0.9898051943808537	-0.010200645325597108	-0.03887833590107238	-0.02572908229144476	-0.7373470474200828	0.10381427901542853
1.0634073755932216	0.9897873336570367	-0.010700004614010208	-0.03880629412587523	-0.026967799790010467	-0.7359935877781092	0.10873853564164716
1.064087653608164	0.9897685667015049	-0.011200206207278627	-0.03873064966935932	-0.02820567315445228	-0.7345766096315719	0.1136488730065594
1.0647704413196606	0.9897488856159038	-0.011701263991323582	-0.03865137840872614	-0.02944259753990791	-0.7330962515502322	0.11854437698777812
1.065455824076356	0.9897282823114396	-0.012203189817221209	-0.03856845589282625	-0.03067846320784434	-0.7315526749851762	0.12342411516863343
1.0661438878185365	0.9897067484477565	-0.012705995205900206	-0.03848185710560268	-0.031913159823977674	-0.7299460599194337	0.12828715420398862
1.066834717957362	0.9896842754693042	-0.013209690510388884	-0.038391556622500454	-0.03314657447541833	-0.7282766078420478	0.1331325523121374
1.0675283992050517	0.9896608546173982	-0.013714284780810097	-0.03829752866882651	-0.034378591438718506	-0.7265445428413051	0.1379593587546181
1.068225016774767	0.9896364768948358	-0.014219786625162012	-0.03819974698781039	-0.0356090943783524	-0.7247501091678611	0.1427666228348063
1.0689246551121658	0.9896111331126586	-0.014726203273833763	-0.038098185038667354	-0.03683796415783967	-0.7228935748537608	0.14755338570183069
1.0696273982227893	0.9895848138856012	-0.015233540809621136	-0.03799281598844086	-0.03806507951120125	-0.7209752314778437	0.15231868341407995
1.070333330163768	0.9895575096187326	-0.015741804513532343	-0.037883612668868964	-0.03929031798607825	-0.7189953932775588	0.15706155102655614
1.071042533748399	0.9895292105629508	-0.01625099792452704	-0.03777054780865748	-0.040513553788574	-0.7169544012175811	0.1617810146918743
1.0717550926697363	0.9894999067373474	-0.016761124360487867	-0.03765359373340203	-0.04173466155978951	-0.7148526173766394	0.16647610671708407
1.0724710885843587	0.9894695880525424	-0.01727218482180115	-0.037532722868372344	-0.0429535114649003	-0.7126904337831155	0.17114584711190087
1.0731906031514638	0.9894382442365175	-0.017784179454499782	-0.03740790745203067	-0.04416997283752662	-0.7104682669533495	0.17578925815962168
1.0739137178113696	0.9894058648481726	-0.018297107387272873	-0.03727911960027901	-0.0453839139074068	-0.708186558743391	0.18040536383827113
1.0746405130389942	0.9893724393170031	-0.018810966201874967	-0.03714633147407145	-0.04659520067617334	-0.7058457789570256	0.18499318606065893
1.0753710688289206	0.9893379569293511	-0.019325752281710244	-0.03700951523400585	-0.04780369788290084	-0.7034464241074005	0.18955174890285614
1.0761054641261738	0.9893024068628152	-0.019841460415942733	-0.0368686431859817	-0.0490092682149997	-0.7009890194959042	0.1940800761867501
1.0768437775147506	0.9892657781616248	-0.02035808429199156	-0.036723687692243594	-0.050211773608028414	-0.698474117117984	0.1985771969538307
1.0775860865600293	0.989228059776242	-0.020875616042396246	-0.036574621336759205	-0.0514110743307551	-0.6959022979632488	0.20304214260305942
1.0783324682269022	0.9891892405510954	-0.021394046548978946	-0.036421416884630756	-0.05260702984248631	-0.6932741706641291	0.207473950691674
1.0790829988651742	0.9891493092325652	-0.0219133654431224	-0.03626404732150644	-0.053799498936181175	-0.6905903714963185	0.2118716660373841
1.0798377532255372	0.9891082545303551	-0.02243356044078415	-0.03610248610249618	-0.05498833836518231	-0.6878515678649834	0.2162343362697745
1.0805968064228288	0.9890660650202716	-0.022954618714364626	-0.03593670677601505	-0.05617340613551006	-0.685058451105709	0.22056102454199464
1.0813602320937052	0.9890227292512598	-0.02347652563689219	-0.03576668341162364	-0.057354558774749854	-0.6822117429089836	0.22485080006649702
1.0821281033477967	0.9889782357019554	-0.023999265456358138	-0.035592390434744756	-0.058531653020018254	-0.679312191608824	0.22910274489619634
1.0829004918407026	0.9889325728425711	-0.024522820684775667	-0.035413802874320575	-0.05970454458754161	-0.6763605753498501	0.23331595006686034
1.0836774694090603	0.9888857290472639	-0.025047173230224005	-0.03523089602448676	-0.060873090857901754	-0.6733576954753673	0.23748952584590588
1.0844591064284093	0.988837692698267	-0.02557230330396755	-0.03504364585620794	-0.06203714856115898	-0.6703043823003766	0.24162259395590768
1.085245472794656	0.988788452135621	-0.026098190109089228	-0.03485202882417735	-0.06319657545476079	-0.6672014908255124	0.2457142941452692
1.0860366375024657	0.9887379956902524	-0.02662481158050415	-0.034656021998853516	-0.06435122987572345	-0.6640499017667698	0.24976378311808017
1.0868326695328971	0.9886863116341255	-0.02715214499915478	-0.03445560287549965	-0.06550097220970177	-0.6608505173356067	0.25377024018482847
1.0876336363384138	0.9886333882843045	-0.027680166010064733	-0.03425074978015817	-0.06664566286114874	-0.6576042665577821	0.25773286064229184
1.0884396054639975	0.9885792139047388	-0.028208849722761883	-0.034041441490029675	-0.0677851647687161	-0.6543120979792302	0.2616508650095238
1.089250643870845	0.9885237767551744	-0.02873817028512225	-0.03382765742450919	-0.06891934257295425	-0.6509749814993787	0.2655234965180713
1.0900668180494395	0.9884670650892973	-0.02926810098241598	-0.03360937763850536	-0.07004806292742054	-0.6475939070057881	0.2693500225769788
1.0908881939758737	0.9884090671631576	-0.0297986142337485	-0.03338658285489848	-0.07117119458147758	-0.6441698836025316	0.2731297354208625
1.0917148377682941	0.9883497711931698	-0.030329682038546073	-0.03315925430308643	-0.07228860940298419	-0.6407039358625896	0.27686195586514467
1.092546814847019	0.9882891654194506	-0.03086127545631412	-0.032927373961706086	-0.07340018134623237	-0.6371971062821215	0.2805460301100281
1.0933841914300828	0.9882272380006665	-0.03139336558420493	-0.03269092415535109	-0.07450578855821842	-0.6336504479033556	0.28418133696941095
1.0942270327113923	0.9881639771496927	-0.03192592241279332	-0.032449888072487644	-0.07560531103581584	-0.6300650308841342	0.28776728029987503
1.0950754048632498	0.9880993709878991	-0.03245891611684527	-0.032204249207816955	-0.07669863334745278	-0.6264419328860624	0.2913032980998643
1.0959293740313176	0.9880334076201512	-0.032992316429698534	-0.031953991647836424	-0.07778564335374406	-0.6227822421655039	0.29478885837105495
1.0967890064513055	0.9879660751278811	-0.0335260927338705	-0.03169910004258578	-0.07886623241802619	-0.619087055928	0.2982234598829292
1.0976543689434173	0.9878973615311334	-0.034060214381531895	-0.03143955946033472	-0.0799402960650388	-0.6153574770393876	0.3016066342857883
1.0985255291757388	0.9878272547660987	-0.034594650862431714	-0.031175355302186868	-0.08100773430460251	-0.6115946117100769	0.30493794704518307
1.099402554732046	0.9877557427590781	-0.03512937123881163	-0.030906473579737803	-0.08206845048714412	-0.6077995723610822	0.30821699377447553
1.100285515055274	0.9876828132673284	-0.03566434533807203	-0.030632900315135658	-0.0831223536511046	-0.6039734680753928	0.31144340738162607
1.1011744796207361	0.9876084540249618	-0.03619954263783053	-0.03035462208956285	-0.08416935626876905	-0.6001174113705131	0.3146168508850188
1.1020695188789216	0.98753265266438	-0.036734932843948485	-0.030071625746725214	-0.08520937535591805	-0.5962325130217625	0.3177370206498508
1.1029707049880118	0.9874553966499421	-0.0372704863217507	-0.029783898145820026	-0.08624233324699707	-0.5923198778058898	0.3208036484023187
1.1038781105649096	0.9873766733800886	-0.03780617334353776	-0.02949142654304132	-0.08726815607139612	-0.588380608884476	0.32381649634760207
1.1047918093552762	0.9872964701278022	-0.038341964486513745	-0.029194198368927452	-0.08828677446686511	-0.5844158038945092	0.326775359008468
1.1057118769109153	0.9872147739763429	-0.03887783101864388	-0.028892200991371214	-0.08929812423318079	-0.5804265510479149	0.32968006472432393
1.1066383901809438	0.9871315718490625	-0.039413744641554976	-0.028585421828567412	-0.09030214574977932	-0.5764139299951694	0.33253047349784426
1.1075714271285535	0.9870468505394768	-0.03994967725723385	-0.028273848461130915	-0.09129878345520467	-0.5723790126158754	0.3353264750941209
1.108511067291483	0.9869605966566306	-0.040485601279810796	-0.0279574684320583	-0.09228798634493862	-0.5683228597661273	0.33806799001731536
1.1094573921629352	0.9868727965839783	-0.04102148983189396	-0.0276362690991166	-0.09326970822955866	-0.5642465188694562	0.34075496970089275
1.110410484364081	0.9867834365500604	-0.04155731625407532	-0.02731023789691992	-0.09424390672980892	-0.5601510267682452	0.34338739321812994
1.1113704285915387	0.9866925025351673	-0.04209305462116955	-0.02697936199880027	-0.0952105441193162	-0.5560374049743104	0.34596526906480213
1.1123373104737118	0.9865999803737476	-0.04262867908047569	-0.026643628693477896	-0.09616958602119172	-0.5519066639557044	0.3484886311220649
1.11331121801466	0.9865058556122462	-0.04316416463524853	-0.026303024871748657	-0.09712100271514672	-0.5477597963793941	0.3509575415946731
1.114292240815176	0.9864101135768196	-0.043699486683527654	-0.02595753727798767	-0.09806476819236076	-0.5435977799393902	0.3533720879126649
1.1152804700377072	0.9863127393720295	-0.0442346209771551	-0.025607152509515917	-0.09900085997903296	-0.5394215770262715	0.35573238173199667
1.1162759984282864	0.9862137178741923	-0.04476954361182657	-0.0252518569968495	-0.09992925901560488	-0.5352321341971021	0.358038558082293
1.117278920852183	0.9861130336729549	-0.04530423128906919	-0.024891636799343978	-0.10084995000203438	-0.5310303795424355	0.3602907756444079
1.1182893335573862	0.9860106711395544	-0.04583866089418407	-0.024526477855717033	-0.10176292055685647	-0.5268172254509579	0.36248921408660445
1.1193073348853682	0.9859066143507141	-0.046372809848844246	-0.02415636571754641	-0.1026681617175659	-0.5225935653382896	0.36463407471825204
1.1203330241360216	0.9858008472000147	-0.04690665548864176	-0.023781285951386153	-0.10356566677908437	-0.5183602781028672	0.3667255771603087
1.12136650347597	0.9856933531976533	-0.047440176033910056	-0.023401223433668496	-0.10445543282867409	-0.5141182200113422	0.3687639623874125
1.1224078758550844	0.9855841156806812	-0.047973349476508394	-0.02301616310310343	-0.10533745876858122	-0.5098682331275483	0.3707494875440168
1.1234572459455683	0.9854731177134556	-0.04850615404778171	-0.022626089612565393	-0.10621174601225904	-0.5056111412571366	0.3726824270662869
1.1245147207510395	0.9853603420186192	-0.04903856849702843	-0.022230987094113024	-0.10707829883573951	-0.5013477473840289	0.37456307287333385
1.1255804081606382	0.9852457711269345	-0.049570571332780276	-0.021830839691656872	-0.10793712303953525	-0.4970788394394073	0.37639173088623523
1.1266544180019464	0.9851293872629161	-0.05010214133246757	-0.02142563116538406	-0.10878822669353787	-0.49280518596401146	0.3781687221615215
1.1277368619429708	0.9850111723514046	-0.050633257462805836	-0.021015344922695793	-0.10963161990987423	-0.48852753649714753	0.3798943818514477
1.1288278525785007	0.9848911081149416	-0.051163898407697604	-0.020599964362327822	-0.11046731400697413	-0.4842466251670946	0.38156905699341936
1.1299275045012815	0.9847691759549863	-0.05169404307224732	-0.020179472467694977	-0.1112953222292067	-0.4799631664468942	0.3831931075112778
1.131035933716113	0.9846453570137375	-0.05222367027104322	-0.019753852027892066	-0.11211565916940334	-0.475677857498381	0.38476690455457063
1.1321532577476157	0.9845196321607004	-0.052752758758522915	-0.019323085597073464	-0.11292834073943807	-0.471391377784963	0.38629082998470754
1.1332795956278277	0.9843919819925513	-0.05328128720049269	-0.018887155500000048	-0.11373338404974989	-0.4671043891783535	0.3877652756878181
1.1344150676563327	0.9842623868592809	-0.05380923404075555	-0.018446043926812945	-0.1145308071339014	-0.4628175369366081	0.38919064262991826
1.1355597956436747	0.9841308268359061	-0.05433657759559153	-0.017999732841599315	-0.11532062902374038	-0.4585314488520699	0.3905673405736255
1.1367139028084037	0.9839972817333926	-0.054863295984729464	-0.017548204025138698	-0.11610286957619707	-0.45424673574061836	0.3918957873444917
1.1378775142020883	0.9838617310485149	-0.05538936730263032	-0.017091438911399578	-0.11687754965835456	-0.4499639899912422	0.393176408714225
1.13905075588762	0.9837241540585846	-0.05591476922332322	-0.016629418913061116	-0.11764469049687225	-0.44568378873984194	0.3944096368955481
1.1402337551546464	0.9835845297973277	-0.056439479084256346	-0.016162125343341684	-0.11840431374814844	-0.4414066931626867	0.3955959103114069
1.141426640792564	0.9834428370230435	-0.056963473989885924	-0.015689539313668645	-0.11915644159102491	-0.4371332476169309	0.39673567336740084
1.1426295431274998	0.9832990542139791	-0.05748673080622549	-0.015211641723739976	-0.11990109665802072	-0.4328639796793713	0.3978293759535268
1.1438425939236931	0.9831531595800689	-0.05800922609646321	-0.0147284133059111	-0.12063830188494554	-0.42859940067720964	0.39887747283947095
1.1450659261353888	0.9830051310934222	-0.05853093599580781	-0.014239834730432818	-0.1213680802813252	-0.42434000672602784	0.39988042299441956
1.1462996742294136	0.9828549464503766	-0.059051836332542414	-0.013745886483763318	-0.12209045505053803	-0.42008627776727514	0.40083868941775147
1.1475439739713524	0.9827025830981772	-0.05957190251792024	-0.01324654896083463	-0.12280544938548078	-0.41583867850069334	0.4017527385185219
1.1487989627567283	0.9825480181954235	-0.06009110966597348	-0.012741802339430617	-0.12351308658481998	-0.4115976574471501	0.4026230399309595
1.1500647789250775	0.9823912286976157	-0.0606094322907084	-0.012231626863546173	-0.12421338959291778	-0.40736364947036224	0.403450065620232
1.1513415625739358	0.9822321912583946	-0.06112684462553076	-0.011716002524136366	-0.12490638139156832	-0.40313707322263675	0.4042342900578504
1.1526294551995457	0.9820708822749019	-0.06164332045411504	-0.011194909211418707	-0.1255920847240867	-0.3989183325870762	0.40497618956695625
1.153928599898139	0.9819072778640289	-0.06215883317179741	-0.010668326641807526	-0.12627052213400097	-0.3947078162423869	0.4056762420579738
1.1552391416577636	0.9817413538265267	-0.06267335587739344	-0.01013623424755741	-0.12694171603964663	-0.3905058969845164	0.4063349267787651
1.1565612254510553	0.9815730858907614	-0.06318686060831788	-0.009598611960645554	-0.1276056877003162	-0.3863129380483739	0.40695272303056845
1.1578949992869658	0.9814024493281607	-0.06369931951875091	-0.009055438982910502	-0.12826245871457737	-0.38212928356546616	0.40753011135525263
1.1592406122309786	0.9812294192054123	-0.06421070407962658	-0.008506694598960128	-0.1289120499370061	-0.37795526518034833	0.40806757218417544
1.1605982149363225	0.9810539703193353	-0.06472098526704728	-0.007952357970322689	-0.12955448168892691	-0.37379120059755255	0.4085655857844052
1.161967959993965	0.9808760771534608	-0.0652301336705579	-0.007392408002298534	-0.13018977385732397	-0.3696373927867097	0.4090246320547922
1.163350001152374	0.9806957139813504	-0.06573811917978704	-0.006826823673042246	-0.13081794546801262	-0.36549413262973957	0.40944518994544693
1.1647444943412326	0.9805128547359512	-0.06624491134252936	-0.00625558362566017	-0.13143901509937217	-0.3613616960915328	0.40982773750207274
1.1661515967277316	0.9803274731351453	-0.06675047899475903	-0.005678666565249154	-0.1320530003925395	-0.3572403473309135	0.41017275128732267
1.1675714678175448	0.9801395425397584	-0.06725479063620832	-0.005096050819022384	-0.13265991847971514	-0.35313033573234126	0.41048070639536066
1.1690042693266556	0.9799490359715755	-0.06775781434995362	-0.004507714399624984	-0.1332597858468701	-0.3490318966577024	0.41075207607918324
1.1704501632319175	0.9797559263758867	-0.06825951709718882	-0.003913635817848266	-0.13385261746733182	-0.34494525728578707	0.410987331146418
1.171909315271622	0.9795601861584773	-0.06875986591766438	-0.0033137926573193494	-0.13443842820242963	-0.3408706269259085	0.4111869403485752
1.1733818917910694	0.9793617876090785	-0.06925882680324737	-0.0027081628828432474	-0.1350172314378315	-0.336808206287329	0.41135136958447477
1.1748680620112177	0.9791607026007826	-0.06975636545324791	-0.0020967239211075414	-0.1355890399456456	-0.3327581814190224	0.4114810820017299
1.176367996578014	0.9789569027882914	-0.07025244675212489	-0.0014794532706103975	-0.13615386525021525	-0.32872072805249836	0.411576537586461
1.1778818687006491	0.9787503594574486	-0.07074703512321164	-0.0008563280473231721	-0.13671171801105708	-0.3246960088100444	0.4116381930491002
1.1794098537165696	0.9785410435871729	-0.07124009435062492	-0.0002273251779573766	-0.13726260779194976	-0.3206841747399476	0.41166650155583834
1.1809521282059738	0.9783289259752329	-0.07173158726925076	0.00040757822061564806	-0.13780654269620607	-0.3166853679209827	0.41166191253980683
1.1825088729311088	0.9781139768380362	-0.07222147667214382	0.001048406036051202	-0.13834353034964297	-0.3126997141588654	0.4116248715043415
1.1840802726822246	0.9778961658308625	-0.07270972519291527	0.0016951830808821632	-0.13887357771879508	-0.30872732401846	0.41155581964682103
1.1856665117532121	0.9776754626783069	-0.07319629386047038	0.002347933213344044	-0.13939668951631892	-0.3047683046516307	0.4114551938511967
1.1872677765881872	0.9774518368159358	-0.07368114291863197	0.003006680410040377	-0.13991286909662648	-0.3008227531954494	0.4113234265567233
1.1888842560758894	0.9772252573541964	-0.0741642318846592	0.003671448869710203	-0.1404221185012929	-0.2968907563584404	0.4111609455849943
1.19051614128164	0.976995693121022	-0.07464551943626715	0.004342262885085322	-0.1409244383224551	-0.2929723913977169	0.4109681740179308
1.1921636264511046	0.9767631125257339	-0.07512496367282076	0.005019147236948591	-0.14141982795766384	-0.2890677240445204	0.41074552993255026
1.1938269078729962	0.9765274837241713	-0.07560252174270957	0.005702126707367703	-0.1419082852030497	-0.2851768115839994	0.4104934263895094
1.1955061843382766	0.9762887745602264	-0.0760781499466693	0.006391226248906798	-0.14238980634876328	-0.2812997020555733	0.41021227126558313
1.1972016569900097	0.9760469525934601	-0.07655180366155814	0.0070864709028781595	-0.1428643860884986	-0.27743643490976644	0.40990246716752643
1.198913530579479	0.9758019849259627	-0.07702343765257808	0.007787886293330718	-0.14333201781636223	-0.2735870384892567	0.4095644110813464
1.2006420117402747	0.9755538384549157	-0.07749300555238496	0.008495497897588822	-0.1437926930905702	-0.2697515342985554	0.409198494576672
1.202387310321503	0.9753024796891	-0.07796046019374213	0.009209331570488904	-0.14424640195310123	-0.2659299343049083	0.40880510345793547
1.2041496389543322	0.975047874817798	-0.07842575344872309	0.009929413343539894	-0.14469313275651685	-0.262122242257176	0.40838461774832846
1.2059292129549906	0.9747899897324985	-0.07888883616505471	0.010655769361727898	-0.14513287209178094	-0.2583284542071534	0.407937411632483
1.207726250823131	0.974528789962642	-0.07934965825646985	0.011388426062604326	-0.1455656048629988	-0.25454855776181895	0.4074638532547162
1.2095409728351931	0.9742642408886563	-0.07980816830428834	0.012127409578077515	-0.1459913139042191	-0.25078253533793016	0.406964305025825
1.211373604089614	0.9739963073072425	-0.08026431429073272	0.012872746949322828	-0.14640998065327326	-0.2470303581192278	0.4064391227336474
1.2132243711302029	0.9737249539323768	-0.08071804270158227	0.013624464724912005	-0.1468215843070563	-0.24329199339394794	0.4058886564037236
1.2150935043980586	0.973450145047097	-0.08116929910125965	0.014382589931666629	-0.14722610234510958	-0.2395673997905413	0.40531324956287873
1.2169812371736766	0.973171844667929	-0.0816180278254513	0.015147149616177219	-0.1476235102381167	-0.2358565297578325	0.40471323948885984
1.2188878056260362	0.9728900165485678	-0.0820641719546234	0.015918170836657246	-0.14801378141906288	-0.2321593297322395	0.404088957164357
1.220813449129008	0.9726046241443002	-0.08250767334773397	0.016695680761904797	-0.14839688730637143	-0.22847573979686595	0.4034407271424532
1.2227584110254635	0.9723156305096483	-0.0829484727698288	0.017479706948746485	-0.1487727974028243	-0.2248056925425861	0.4027688672442237
1.224722937045533	0.9720229985447718	-0.08338650948434906	0.018270276672417506	-0.14914147893669827	-0.22114911637331955	0.40207368906459895
1.2267072772223313	0.9717266907230993	-0.08382172164113667	0.01906741766655628	-0.14950289718472426	-0.2175059321823792	0.4013554972834976
1.228711683624158	0.971426669442341	-0.08425404572803392	0.019871157178322843	-0.14985701500529827	-0.2138760578340345	0.40061459045318265
1.2307364119040458	0.9711228968075837	-0.08468341687477245	0.020681522559246074	-0.15020379309064094	-0.21025940552533423	0.39985126044115044
1.2327817219506028	0.9708153345470311	-0.08510976893762143	0.02149854148986358	-0.15054319002292718	-0.20665588094305481	0.39906579215567345
1.234847876796289	0.9705039441900498	-0.08553303421644051	0.02232224150643464	-0.15087516203600715	-0.20306538551173478	0.3982584639380068
1.2369351423403478	0.9701886871249458	-0.08595314335807692	0.023152649855862198	-0.15119966293756795	-0.1994878170877886	0.3974295476775661
1.2390437890809016	0.9698695243535174	-0.08637002565950261	0.023989794148188928	-0.15151664433759113	-0.19592306723452607	0.3965793081234351
1.2411740898117307	0.9695464168557172	-0.08678360855786847	0.02483370140268305	-0.1518260552489449	-0.1923710254128549	0.395708003799873
1.2433263219256605	0.9692193252585593	-0.08719381803977407	0.025684398923919157	-0.15212784239352792	-0.18883157532147585	0.3948158860822421
1.245500766106495	0.9688882100520502	-0.08760057833255794	0.02654191374230383	-0.15242194996057662	-0.1853045973616842	0.39390319972534166
1.24769770680187	0.9685530315363117	-0.08800381194733149	0.027406272760677697	-0.1527083196329815	-0.18178996808683584	0.39297018267593653
1.2499174318956217	0.9682137498911487	-0.0884034395695114	0.028277502583713164	-0.1529868905020969	-0.17828756096173526	0.39201706621903565
1.2521602337451194	0.967870325037804	-0.08879938019503521	0.029155629882141088	-0.15325759915448803	-0.1747972449621572	0.3910440745402415
1.2544264074955838	0.9675227169179421	-0.0891915507785848	0.030040680687928298	-0.15352037942069255	-0.1713188874507985	0.39005142546202504
1.256716252498144	0.967170885298902	-0.08957986643817886	0.030932680906102763	-0.15377516251078377	-0.1678523521651138	0.3890393298455874
1.2590300726500103	0.9668147897436565	-0.08996424045319885	0.03183165639899203	-0.1540218769983405	-0.1643974989760306	0.3880079914424282
1.2613681751322154	0.9664543898284572	-0.09034458399774213	0.03273763244724042	-0.15426044863639904	-0.16095418602318692	0.3869576074642458
1.2637308712031463	0.9660896450456671	-0.09072080622412168	0.0336506340111221	-0.1544908004047614	-0.15752226872330002	0.3858883682468184
1.2661184755040766	0.9657205149366624	-0.09109281410087439	0.03457068541332802	-0.15471285240132013	-0.15410160098580816	0.3848004575788494
1.2685313086478898	0.9653469587180044	-0.09146051275995445	0.03549781128510494	-0.154926522036221	-0.1506920317329108	0.3836940515336449
1.2709696935267158	0.9649689358797892	-0.09182380486608284	0.03643203509115249	-0.15513172364351616	-0.14729341040823277	0.3825693201643847
1.2734339573637983	0.9645864058974395	-0.09218259088830218	0.037373379869295585	-0.1553283686368815	-0.14390558421006952	0.381426426588167
1.2759244317964973	0.9641993282482488	-0.0925367690531935	0.038321868206619696	-0.1555163654676624	-0.14052839820701693	0.38026552695757687
1.2784414536017161	0.9638076623289831	-0.09288623538478158	0.03927752245742302	-0.1556956196260834	-0.13716169460283834	0.3790867701304244
1.280985362110442	0.963411367890002	-0.09323088328707543	0.040240363703638184	-0.15586603341018787	-0.13380531641208532	0.37789029889204756
1.2835565024005973	0.963010404571644	-0.09357060393271702	0.04121041290925961	-0.15602750611159807	-0.13045910338178135	0.37667624847374165
1.2861552236584362	0.9626047321932819	-0.09390528597350088	0.042187690236512095	-0.15617993384844786	-0.12712289441116392	0.3754447473292049
1.2887818786711205	0.9621943108684357	-0.09423481542408671	0.04317221479599929	-0.156323209499476	-0.12379652836838019	0.37419591738974306
1.2914368255958149	0.9617791007654009	-0.0945590758302926	0.0441640052485114	-0.15645722276132978	-0.1204798420271465	0.3729298732353807
1.2941204266734385	0.9613590623462114	-0.09487794804442122	0.04516307925663095	-0.15658186002772684	-0.11717267191980459	0.3716467227134994
1.2968330488211186	0.960934156313631	-0.09519131024037	0.04616945364058806	-0.15669700437655418	-0.11387485378678304	0.3703465666654667
1.2995750635365924	0.960504343667037	-0.09549903784118124	0.04718314427426871	-0.1568025355183032	-0.1105862229011353	0.3690294989789626
1.302346846838107	0.960069585754288	-0.09580100345259053	0.0482041659936048	-0.15689832974868173	-0.10730661433798819	0.3676956066229475
1.3051487798225525	0.9596298442280913	-0.09609707686237563	0.049232532730494584	-0.15698425992109494	-0.10403586251805774	0.366344969383552
1.3079812471923635	0.9591850813226894	-0.0963871248243912	0.05026825689932871	-0.15706019535635113	-0.10077380312396972	0.3649776605776174
1.3108446399711018	0.9587352594746493	-0.09667101128022959	0.05131135031709021	-0.15712600187527392	-0.09752027014948039	0.36359374574477266
1.313739353457571	0.9582803416926455	-0.09694859707933302	0.05236182337475735	-0.15718154168754325	-0.09427509849759673	0.3621932836339398
1.3166657876956465	0.9578202915342029	-0.09721973996843655	0.053419685131691104	-0.15722667336211887	-0.09103812362461301	0.36077632597635506
1.3196243475531868	0.9573550731454863	-0.09748429453791445	0.054484943263955206	-0.15726125178383654	-0.08780918164879588	0.3593429174449989
1.3226154431208363	0.9568846512525471	-0.09774211219407046	0.05555760412472521	-0.1572851281109375	-0.08458810912212311	0.3578930954570992
1.3256394904622633	0.9564089910990965	-0.09799304115277872	0.05663767292467453	-0.15729814972545708	-0.08137474246355432	0.3564268898042231
1.328696909022383	0.955928058911917	-0.09823692615796369	0.057725152717537656	-0.15730016017202822	-0.07816892093383516	0.35494432390143416
1.331788124843563	0.9554418214547076	-0.09847360868586506	0.05882004545963542	-0.15729099912635122	-0.07497048342258425	0.35344541321884115
1.3349135698869217	0.9549502461966106	-0.09870292680851099	0.05992235166785846	-0.15727050232723094	-0.07177926945164238	0.3519301655998336
1.3380736806573583	0.9544533015924125	-0.09892471502314304	0.06103206983750823	-0.15723850153284835	-0.06859512081578278	0.3503985819155645
1.3412688984445564	0.9539509571106247	-0.0991388042142693	0.06214919643434604	-0.15719482448242034	-0.06541788151612343	0.3488506559335015
1.3444996714819857	0.953443182962326	-0.09934502173112153	0.06327372654845938	-0.15713929481716282	-0.06224739584434653	0.3472863732554166
1.3477664509530327	0.9529299507994857	-0.09954319106126186	0.06440565239843613	-0.15707173209489148	-0.059083512553607005	0.3457057132335114
1.351069695731185	0.9524112330428093	-0.09973313206923773	0.06554496487654697	-0.15699195166310198	-0.05592608043055123	0.3441086466551682
1.3544098688580526	0.9518870035104666	-0.09991466071016826	0.06669165221648156	-0.15689976467674346	-0.052774951970268595	0.34249513742581184
1.3577874398782126	0.9513572371291514	-0.10008758910155527	0.06784570068887533	-0.15679497799835168	-0.049629981370623535	0.34086514141589985
1.3612028844871098	0.9508219100700317	-0.10025172542702158	0.06900709436006944	-0.1566773941484488	-0.0464910251529799	0.33921860660700953
1.364656683835602	0.950280999940939	-0.10040687383287489	0.07017581473559374	-0.15654681127816722	-0.04335794306642622	0.33755547340045167
1.3681493231713469	0.9497344860844381	-0.10055283431216726	0.0713518401850445	-0.1564030231857232	-0.04023059953385895	0.3358756752403067
1.371681296897416	0.9491823488746342	-0.10068940285347344	0.07253514752251565	-0.15624581906504728	-0.03710885937210487	0.3341791361486993
1.375253102478943	0.9486245707621724	-0.10081637111710226	0.07372570982486604	-0.15607498370668002	-0.03399259352871898	0.3324657736241298
1.3788652468312297	0.9480611353703157	-0.10093352661208753	0.07492349843743251	-0.15589029716282574	-0.03088167372558934	0.33073549553951764
1.38251823988717	0.9474920285970803	-0.10104065239922587	0.07612848069250544	-0.1556915350062704	-0.0277759783631788	0.32898820319216027
1.3862125990113956	0.9469172380265011	-0.10113752718321514	0.07734062124107599	-0.15547846807436327	-0.024675388957114224	0.32722378914825684
1.3899488465586525	0.9463367534127637	-0.10122392517624873	0.07855988110366954	-0.15525086255694198	-0.021579792511927015	0.3254421383710351
1.3937275138852745	0.9457505661639978	-0.10129961612802896	0.07978621883223301	-0.1550084797093374	-0.018489078497188872	0.32364312626628816
1.3975491359483696	0.9451586702918537	-0.10136436513828855	0.08101958859591495	-0.15475107613897834	-0.015403143631980448	0.3218266212147789
1.4014142558588447	0.944561061818596	-0.10141793269397698	0.08225994150701808	-0.1544784034799374	-0.012321888452135683	0.31999248235817995
1.4053234225134104	0.9439577392620658	-0.10146007456032524	0.08350722469141321	-0.15419020850361656	-0.009245219576229244	0.31814056068069796
1.4092771920128224	0.9433487035376448	-0.10149054174129733	0.0847613815785895	-0.15388623297990714	-0.0061730489086331015	0.31627069828866766
1.4132761269440128	0.9427339581944643	-0.10150908040964975	0.08602235150020246	-0.15356621368822126	-0.0031052945614734617	0.3143827287030417
1.4173207976364677	0.9421135093515577	-0.10151543185286126	0.0872900699093621	-0.15322988227744916	-0.00004188025388734886	0.3124764762172331
1.421411777427272	0.9414873665564164	-0.10150933241678613	0.08856446672049749	-0.1528769656313187	0.0030172607582782977	0.3105517580760614
1.4255510103960058	0.9408553343258114	-0.1014905052044769	0.08984588825493324	-0.15250706155831253	0.006073188843076888	0.3086077426045842
1.4297405228624556	0.9402172109333832	-0.10145865096775661	0.09113468855057304	-0.15211973887263083	0.009126960866219997	0.3066435583219777
1.4339809219053699	0.9395730167444512	-0.1014134652320843	0.09243077070683471	-0.15171468210863123	0.012178554229140725	0.3046589962582256
1.438272824259471	0.9389227754316594	-0.10135463826867917	0.09373403314534146	-0.15129157040597688	0.01522794161553966	0.3026538370110662
1.442616853309378	0.9382665145990499	-0.10128185506661769	0.09504436846437223	-0.1508500777522966	0.018275088289695544	0.3006278520582992
1.447013637301603	0.937604266220089	-0.10119479533825128	0.0963616626874557	-0.15038987315587907	0.021319950387615583	0.298580804490085
1.4514638066826053	0.9369360672062584	-0.10109313358309686	0.09768579426934404	-0.14991062095056004	0.024362472697825575	0.296512450140081
1.4559679970911867	0.9362619591271082	-0.1009765390501018	0.09901663479489073	-0.14941198051847687	0.02740259035878931	0.29442253608468827
1.4605268484961462	0.9355819885170792	-0.10084467576766787	0.100354048508734	-0.1488936064071772	0.030440227831963294	0.29231080094299694
1.4651410034129622	0.9348962073206109	-0.1006972026255845	0.10169789158318304	-0.14835514857585447	0.03347529730287212	0.29017697560099487
1.4698111076414402	0.9342046729629057	-0.10053377340303965	0.10304801212983077	-0.14779625237291197	0.036507698782951056	0.2880207827679507
1.4745378106929248	0.9335074484726734	-0.10035403680142399	0.10440425010783486	-0.14721655854387788	0.039537319958750664	0.28584193668292895
1.4793217641906276	0.932804602907547	-0.10015763656195373	0.10576643664633928	-0.14661570349465167	0.04256403472871754	0.2836401437594732
1.48416362165122	0.9320962115759865	-0.0999442115560319	0.10713439377139011	-0.1459933194090895	0.04558770265834017	0.28141510259388336
1.4890640370842823	0.9313823564337756	-0.09971339594401789	0.1085079338006656	-0.14534903453331863	0.04860816770307583	0.2791665045200629
1.49402366712242	0.9306631259676251	-0.09946481918444199	0.10988685972978952	-0.14468247301093481	0.051625259113077575	0.27689403254826933
1.4990431664839086	0.9299386160507036	-0.09919810637669503	0.11127096375370876	-0.14399325561234194	0.05463878823933321	0.27459736336751617
1.5041231891089648	0.9292089299696015	-0.09891287836679157	0.11266002739049247	-0.14328099974600575	0.05764854887474399	0.27227616674743504
1.5092643908678596	0.9284741782343902	-0.09860875174567649	0.11405382200946264	-0.1425453192292558	0.0606543184320895	0.26993010423623787
1.5144674208804327	0.9277344800182268	-0.09828533953257085	0.11545210626925563	-0.14178582569807546	0.06365585244906814	0.2675588330641655
1.51973292311025	0.9269899631107678	-0.09794225133905313	0.11685462639966762	-0.14100212862965322	0.06665288528313301	0.26516200535332696
1.5250615392403817	0.9262407636997648	-0.09757909342458759	0.11826111679487529	-0.14019383514805958	0.06964513142237076	0.2627392667627176
1.5304539011537097	0.9254870276163105	-0.0971954694654025	0.11967129785580141	-0.1393605514093241	0.07263228092278408	0.26029025987319615
1.5359106313457238	0.9247289104441692	-0.09679098086859032	0.12108487598542268	-0.13850188286254297	0.07561399946838634	0.2578146239668711
1.5414323411954323	0.9239665779245136	-0.09636522725747608	0.12250154303022716	-0.13761743485715902	0.07858992724077722	0.255311995793965
1.5470196269213292	0.9232002066660628	-0.09591780718732061	0.12392097516189386	-0.1367068136672366	0.08155967661964647	0.2527820113999077
1.5526730656003858	0.9224299848213663	-0.09544831893851995	0.12534283183680484	-0.13576962758020525	0.08452283007089766	0.25022430793287775
1.558393217210198	0.921656111923638	-0.09495636086436088	0.12676675631075993	-0.1348054870351923	0.0874789412755449	0.24763852274190257
1.5641806136687404	0.9208788004691996	-0.09444153288909553	0.12819237293956212	-0.13381400697930987	0.09042752956681055	0.24502429837338144
1.5700357583847593	0.9200982760311425	-0.09390343722914422	0.1296192872042164	-0.1327948075674248	0.0933680800627877	0.24238128282834315
1.5759591175149552	0.9193147784517759	-0.09334167993075368	0.13104708376368263	-0.1317475163516538	0.09630003971834708	0.23970913358781448
1.5819511215128217	0.9185285616220852	-0.09275587154962446	0.13247532709748902	-0.1306717687564043	0.09922281871518049	0.23700751701642556
1.5880121494588628	0.9177398954863737	-0.0921456295705507	0.13390355810235952	-0.1295672116920434	0.10213578354899606	0.2342761155599456
1.5941425322302285	0.9169490655046759	-0.0915105791294436	0.13533129532325394	-0.1284335039145651	0.10503825962244326	0.23151462647559173
1.600342534188878	0.916156374847662	-0.09085035600421623	0.13675803123889668	-0.12727032039190828	0.10792952374235697	0.22872277027826302
1.6066123526844676	0.9153621441914703	-0.09016460795308354	0.1381832329019203	-0.1260773535473863	0.11080880550155972	0.22590029119592434
1.6129521044820971	0.9145667131094122	-0.08945299754846008	0.13960633970047584	-0.12485431704397078	0.11367528280342813	0.22304696355776985
1.6193618135815004	0.9137704411565364	-0.08871520508015932	0.14102676169146114	-0.12360094949994412	0.1165280785696059	0.22016259760071374
1.6258414078632575	0.912973707740499	-0.08795093060687628	0.14244388010202358	-0.12231701662098686	0.11936626179571955	0.21724704135690331
1.6323907010270005	0.9121769136989969	-0.08715989785102109	0.1438570447825375	-0.1210023163372373	0.12218884246442642	0.21430018921841876
1.6390093785224722	0.9113804822044732	-0.08634185788423693	0.1452655728725991	-0.11965668337920767	0.12499476890943148	0.21132198876828037
1.6456969914533746	0.9105848585512548	-0.08549659200716503	0.14666874943760114	-0.11827999238674221	0.1277829290849411	0.2083124440940918
1.652452940056942	0.9097905110438798	-0.08462391606095297	0.14806582613961008	-0.11687216325755026	0.13055214787983205	0.20527162386654266
1.659276459973301	0.9089979313517307	-0.08372368460208804	0.1494560208429239	-0.1154331661072299	0.13330118627458273	0.2021996682421326
1.6661666160977406	0.9082076338013367	-0.08279579422231001	0.1508385190588176	-0.11396302475127451	0.13602874409296323	0.19909679243405248
1.6731222892865307	0.9074201553335788	-0.08184018790034367	0.15221247418521427	-0.11246182176385171	0.1387334603092154	0.1959632935817326
1.6801421590488126	0.9066360556981089	-0.08085686006590838	0.15357700730651483	-0.11092970453752071	0.14141391245556864	0.19279955951453334
1.687224712568344	0.9058559145148024	-0.0798458580637165	0.15493121240355845	-0.10936688566531089	0.14406862660286437	0.1896060657309343
1.6943682321589293	0.9050803306482923	-0.07880728654041798	0.15627415746111475	-0.1077736479313338	0.14669607918018443	0.18638338216185996
1.7015707937423343	0.9043099201991912	-0.07774131027670465	0.15760488792318952	-0.10615034687689026	0.1492947033422802	0.18313217503091206
1.7088302775704802	0.9035453131068726	-0.07664815506297004	0.15892243246651938	-0.1044974104692167	0.1518628997760443	0.17985320323296278
1.7161443720739402	0.9027871504763536	-0.07552810934124823	0.16022580742978068	-0.10281534008762884	0.1543990447846593	0.1765473178380015
1.7235105891393476	0.9020360807073632	-0.07438152385895135	0.16151402321765398	-0.10110470866322087	0.15690150214119536	0.17321545643880423
1.7309262803359795	0.9012927556132223	-0.07320881079997481	0.1627860906230279	-0.09936615825991572	0.1593686346979596	0.16985863704643733
1.7383886626860476	0.9005578257167279	-0.0720104409886757	0.16404102846131588	-0.09760039504411085	0.16179881846951819	0.16647794761836698
1.745894840838514	0.8998319361165455	-0.07078694116914314	0.16527787013210332	-0.09580818465899105	0.16419045457305645	0.16307453713651338
1.7534418393455975	0.8991157216105732	-0.06953888915205685	0.16649567136295312	-0.0939903447579963	0.1665419834162025	0.15964960200685918
1.761026632468177	0.8984098023824204	-0.06826690880300784	0.1676935169119554	-0.092147737635252	0.16885189684140434	0.1562043734490104
1.7686461789660954	0.8977147795670632	-0.06697166366120537	0.16887052740920871	-0.09028126117933037	0.17111875053203662	0.15274010247514477
1.7762974479429003	0.89703123201179	-0.06565385155202914	0.17002586412086645	-0.08839184156119116	0.17334117242892183	0.14925804877262758
1.783977458440498	0.8963597121696955	-0.0643141963799561	0.1711587351475058	-0.08648042213843714	0.17551787394295487	0.14575946316365143
1.7916832987647675	0.8957007442017796	-0.06295344296784448	0.17226839786941148	-0.08454795698432037	0.17764765399663401	0.14224557911180633
1.7994121555400846	0.8950548215510602	-0.06157234988969974	0.17335416228812886	-0.08259540173551673	0.17972940486163874	0.13871759963646965
1.807161336752952	0.8944224053996881	-0.06017168304412569	0.17441539289119673	-0.08062370567829827	0.18176211523471758	0.13517668679909306
1.814928284729059	0.8938039242544819	-0.058752210832894884	0.1754515086502661	-0.07863380622113471	0.1837448698228154	0.13162395563933377
1.8227105926839837	0.893199773480597	-0.05731469857858605	0.1764619831481515	-0.07662662237048612	0.18567684926778028	0.1280604663505256
1.8305060105761124	0.8926103159002178	-0.055859904831080893	0.17744634296981499	-0.07460305090226783	0.18755732683932144	0.12448722123456718
1.8383124485448186	0.8920358827045145	-0.054388578155111666	0.17840416562790895	-0.0725639631991199	0.18938566433054022	0.12090516267768468
1.8461279822901584	0.8914767743348287	-0.05290145360818264	0.17933507759799616	-0.07051020164129079	0.19116130824646102	0.11731517016217854
1.8539508515944048	0.8909332619603124	-0.05139925059164044	0.18023875141767945	-0.06844257786989132	0.19288378428119402	0.11371806036526684
1.8617794516221606	0.8904055894734996	-0.049882672236175	0.18111490198608698	-0.06636187309735228	0.19455269034185493	0.11011459054451704
1.8696123297881684	0.8898939750713866	-0.04835240389678779	0.18196328361249192	-0.06426883711058379	0.19616769106273424	0.10650545934659815
1.8774481816865443	0.8893986129022209	-0.04680911197624511	0.18278368700842523	-0.062164187658849845	0.19772851226111848	0.10289130803120972
1.8852858395399625	0.8889196751523558	-0.0452534443892874	0.18357593560123942	-0.06004861200307992	0.1992349341441715	0.09927272514224458
1.8931242615918165	0.8884573139694599	-0.043686031050734916	0.18433988216777036	-0.05792276839974089	0.20068678516108987	0.09565025076179212
1.9009625242307013	0.8880116631305993	-0.042107484005145024	0.1850754059323187	-0.05578728701161327	0.20208393676461542	0.09202437952062216
1.9087998151376502	0.8875828395828667	-0.04051839750925816	0.18578240991134382	-0.05364277068164163	0.2034262986595506	0.08839556315273253
1.9166354274054165	0.8871709448704815	-0.03891934806035262	0.18646081847691354	-0.05148979556807356	0.20471381447859557	0.0847642126180456
1.9244687374750984	0.8867760673057189	-0.037310897887955045	0.18711057372437875	-0.0493289163681033	0.2059464551970288	0.08113070775430334
1.9322992108236916	0.8863982825629961	-0.035693592936415476	0.1877316344623863	-0.0471606640519467	0.20712421752761817	0.0774953941004992
1.9401263871800767	0.8860376552827861	-0.03406796513741323	0.18832397355905262	-0.044985549320519166	0.2082471191935836	0.07385858923085582
1.9479498749086877	0.8856942401032933	-0.03243453292836722	0.1888875762476882	-0.04280406364630998	0.20931519601802465	0.0702205848683564
1.9557693425610898	0.8853680827442627	-0.030793802458823478	0.1894224383607805	-0.04061668118833614	0.21032849886997038	0.06658165033998936
1.9635845175588829	0.8850592207147127	-0.029146267392388705	0.18992856519229295	-0.03842385879212567	0.2112870917915887	0.06294203273905317
1.9713951753606715	0.8847676843553637	-0.027492410781903703	0.1904059698200461	-0.03622603871804566	0.21219104909142747	0.05930196153858579
1.9792011317502358	0.8844934976380193	-0.025832706380796003	0.19085467183458182	-0.03402365057520705	0.21304045319610357	0.05566165178199152
1.987002248967542	0.8842366784271389	-0.024167617068242987	0.19127469695320154	-0.031817109398908264	0.21383539416427935	0.05202130083743318
1.994798415301484	0.8839972396120226	-0.022497598972457143	0.19166607521309856	-0.029606821263356235	0.214575966497002	0.048381097548398234
2.0025895538982685	0.8837751891709629	-0.020823099424925554	0.192028840914593	-0.027393180688043493	0.21526226924657688	0.044741217776010644
2.010375616531436	0.8835705307329357	-0.019144558147334872	0.19236303175136502	-0.025176572317097846	0.21589440457171055	0.04110182696896478
2.0181565817830824	0.8833832639568368	-0.017462407531826932	0.19266868823967898	-0.022957371380570996	0.21647247684391308	0.037463080689892195
2.025932438696177	0.883213385188856	-0.01577707610132643	0.19294585269373535	-0.0207359483327137	0.2169965908810743	0.03382513195311031
2.033703203482167	0.8830608872905331	-0.014088984847787476	0.19319456955366937	-0.018512664082851498	0.2174668527245806	0.030188123115949466
2.0414689022516717	0.8829257602432489	-0.012398550938794294	0.19341488444483623	-0.016287874936062843	0.21788336800251976	0.026552193670865303
2.049229576942631	0.8828079911960384	-0.010706186419665616	0.19360684414366167	-0.014061930926323593	0.218246241993026	0.022917477196383314
2.0569852777670783	0.8827075647517977	-0.009012299857831706	0.1937704961524179	-0.011835178018050679	0.2185555789340914	0.01928410462611109
2.064736068858325	0.8826244630252941	-0.0073172951221118195	0.1939058886435559	-0.00960795653261325	0.21881148201819003	0.015652201343529126
2.0724820105242494	0.8825586659486825	-0.005621575284467319	0.19401306999805906	-0.007380606302341081	0.21901405260594606	0.01202189524432367
2.0802231795410253	0.882510151143107	-0.0039255382109476085	0.19409208904793313	-0.005153460900064858	0.21916339075734204	0.008393306979596015
2.087959648863149	0.8824788941794656	-0.002229581035594721	0.1941429946817269	-0.002926853536840407	0.21925959454589655	0.004766559221771613
2.095691494142377	0.8824648685484686	-0.000534098772928244	0.19416583592062855	-0.0007011152568235598	0.21930276024935455	0.0011417733714652921
2.098126914955745	0.8824640147920103	-1.604445742930949e-13	0.194167226270442	-6.44604270134963e-13	0.21930538773831446	4.90959269766611e-13
