# Supplementary material for: Multi-orbit lunar GNSS constellation design with distant retrograde orbit and Halo orbit combination
Source: Sci Rep. 2023 Jun 22;13:10158. doi: 10.1038/s41598-023-37348-x (PMC10287729; doi:10.1038/s41598-023-37348-x)
Supplement: Supplementary file 1 — Supplementary Information. [file 41598_2023_37348_MOESM1_ESM.zip › supplement materials of the manuscript/Figure 5/L1 North Family Halo orbit/9.600.csv]

Time (TU)	X (LU)	Y (LU)	Z (LU)	VX (LU/TU)	VY (LU/TU)	VZ (LU/TU)
0	0.8776559090658468	0	0.19241607400982014	-5.3378523706658156e-14	0.22784812866986495	1.60685351522089e-13
0.003772398553916214	0.8776579808167524	0.0008595258380980123	0.19241275548711048	0.0010983698403701275	0.22784167680060075	-0.0017593682853797317
0.011457405506310282	0.8776750192005219	0.0026103211104054076	0.19238546294533823	0.00333576061059882	0.22778861433475983	-0.005343402537905572
0.019146603237424415	0.8777092735232257	0.00436145699519996	0.19233059062315702	0.005573849168247156	0.22768192918128627	-0.008929108670355903
0.026840110009863936	0.8777607674805761	0.006112546860322355	0.1922480948614827	0.007812318134032799	0.2275215328782197	-0.012516351909851746
0.034538003366095756	0.8778295227118811	0.007863193386548138	0.1921379324018868	0.010050836963103535	0.22730733590293783	-0.016104978388176674
0.04224035893358383	0.8779155588052207	0.0096129973746095	0.19200006035468128	0.012289073168840002	0.2270392475666859	-0.01969483344547707
0.049947248305634344	0.8780188932283471	0.011361557231431126	0.19183443628318997	0.014526691633836238	0.22671717612333364	-0.023285760851394655
0.05765873557538664	0.8781395412077115	0.013108468157280336	0.1916410183684286	0.016763353534910656	0.22634102902263992	-0.026877601403678775
0.06537488391603664	0.8782775157510635	0.014853323614006837	0.19141976534091745	0.01899871818598311	0.22591071269856763	-0.03047019621063112
0.07309574228251721	0.8784328273354879	0.01659571229830907	0.19117063694628048	0.021232439121808357	0.22542613338338177	-0.03406338072043312
0.08082135017278315	0.8786054838403221	0.018335219219212	0.1908935940159223	0.023464165430436702	0.22488719714127223	-0.037656987170336165
0.08855173823895805	0.8787954904367907	0.020071425838314713	0.19058859860467411	0.025693541883943113	0.22429381001936186	-0.041250845106241926
0.09628692003074962	0.8790028492378451	0.021803908231021355	0.19025561451126297	0.027920206522042967	0.2236458789305136	-0.04484477778745028
0.10402689222262976	0.8792275590932843	0.023532237179960058	0.18989460756413046	0.030143790704689907	0.22294331206663762	-0.04843860254950349
0.11177162689545334	0.8794696151309802	0.02525597651462785	0.1895055463139239	0.03236391689901764	0.22218602009020583	-0.05203212748864614
0.11952108325593017	0.8797290088680505	0.026974685804051508	0.18908840180916917	0.03458020206078066	0.2213739155278919	-0.0556251571788006
0.1272751897208059	0.8800057273883446	0.02868791647232913	0.18864314887208272	0.03679225253610523	0.22050691507049755	-0.05921748464744272
0.13503384886041628	0.8802997531747717	0.030395213041739273	0.18816976632245963	0.03899966554981077	0.21958493981206959	-0.0628088939765106
0.14279693356346088	0.8806110636473863	0.03209611245131712	0.18766823767535876	0.04120202820201849	0.21860791639769503	-0.06639915884317049
0.1505642787822551	0.8809396304612689	0.03379014245698708	0.18713855222793555	0.04339891525346312	0.2175757789163531	-0.06998803903806879
0.15833568193687275	0.8812854190934998	0.03547682198255049	0.18658070568381835	0.04558988941323763	0.21648846988023787	-0.07357528101023668
0.16611090011733715	0.8816483882865217	0.037155660807552365	0.1859947010123352	0.04777450075120302	0.2153459416487717	-0.07716061694563157
0.17388964112907582	0.8820284891519932	0.038826157985526834	0.1853805498611812	0.04995228443206768	0.21414815891988273	-0.08074376102903941
0.18167156053538192	0.8824256644760834	0.04048780163720602	0.18473827365151593	0.05212276020371582	0.2128951005919296	-0.08432440850070644
0.1894562609993197	0.8828398481183797	0.042140069291649554	0.18406790452943256	0.054285432576583456	0.2115867613351887	-0.08790223578886693
0.19724327965595875	0.8832709637350683	0.04378242575689016	0.18336948742088888	0.056439787739037815	0.21022315530829822	-0.09147689516243128
0.2050320864268553	0.8837189239899375	0.04541432342361518	0.18264308131101553	0.05858529360929481	0.2088043183558491	-0.09504801444831464
0.21282207615447438	0.8841836293805464	0.04703520135336045	0.1818887611615047	0.060721398255264944	0.20733031144770311	-0.09861519393525872
0.220612569417807	0.8846649675231298	0.04864448627741561	0.18110661910082365	0.0628475307873121	0.2058012226961906	-0.10217800728011216
0.2284027949624751	0.8851628112694683	0.05024158989132764	0.18029676753137888	0.06496309731701155	0.20421717312197418	-0.10573599402534635
0.23619189380449773	0.8856770180728355	0.05182591076953318	0.17945934023198404	0.0670674829581242	0.20257831850822758	-0.10928866206353698
0.24397890359772598	0.8862074280624217	0.053396832344035326	0.17859449558691615	0.06916004856758606	0.20088485542418325	-0.11283548110544377
0.251762760870281	0.8867538632187083	0.05495372467160219	0.1777024180535431	0.07124013245261378	0.1991370238187236	-0.11637588432817732
0.2595422894190664	0.887316125589879	0.056495943523124995	0.17678332122537288	0.07330704846348407	0.19733511275802515	-0.1199092637283585
0.2673161991853043	0.8878939961849492	0.05802283172565292	0.175837449828491	0.07536008702978188	0.19547946410245365	-0.12343497026248189
0.275083079958403	0.8884872334874991	0.05953371959855319	0.1748650823766997	0.07739851493426184	0.19357047750796796	-0.12695231163894838
0.28284139416802967	0.8890955718580633	0.06102792537028001	0.17386653405430239	0.07942157499390369	0.19160861591829212	-0.13046054970573054
0.2905894812808935	0.8897187208363693	0.06250475796625257	0.17284215816863047	0.08142848889572804	0.18959440829754107	-0.13395890308003686
0.2983255526784169	0.8903563637483848	0.06396351804374382	0.17179234878827324	0.08341845763158587	0.18752845474617538	-0.1374465454427811
0.30604769497329865	0.8910081570216482	0.06540350073641572	0.1707175422661831	0.08539066421930365	0.18541142948888995	-0.14092260761434644
0.31375387252639564	0.8916737295223031	0.06682399828931915	0.1696182187728138	0.08734427626729047	0.18324408394976643	-0.1443861792154953
0.32144193130550436	0.892352682095943	0.06822430297677172	0.16849490353983373	0.08927844892442277	0.1810272493328091	-0.14783631087088736
0.3291096115719038	0.8930445880147717	0.06960371161283808	0.1673481666473871	0.09119233005203904	0.17876183640679236	-0.15127202029393855
0.3367545540701575	0.8937489930226569	0.07096152879861806	0.16617862351224022	0.09308506370628783	0.17644883675064685	-0.15469229535378987
0.3443743150062895	0.8944654163411543	0.07229707165685964	0.16498693381637067	0.0949557957469112	0.1740893209994975	-0.1580961009731985
0.35196638397169394	0.8951933521837384	0.07360967489161457	0.1637737996107072	0.09680368001571886	0.17168443553078175	-0.1614823872073175
0.35952819737678876	0.8959322710768023	0.07489869484460353	0.16253996375367483	0.09862788323642621	0.16923539988396188	-0.16485009517793484
0.3670571635542426	0.8966816225457358	0.07616351529979343	0.16128620607705854	0.10042759253054137	0.16674349973695937	-0.16819816806430263
0.37455068094304905	0.8974408374046264	0.07740355176036914	0.1600133402002352	0.10220202096838833	0.16421008121546685	-0.17152555884973597
0.3820061601197971	0.8982093306703463	0.07861825603757354	0.15872220928109027	0.10395041375440943	0.16163654313089756	-0.17483123962972452
0.3894210466194115	0.8989865048132586	0.07980712057692008	0.15741368116845803	0.10567205425945841	0.15902432805002298	-0.17811421111674877
0.3967928428004476	0.8997717531525112	0.08096968221485845	0.1560886432660771	0.10736626946810233	0.1563749127965535	-0.1813735115752182
0.4041191307397162	0.9005644635857875	0.08210552567079496	0.15474799677634993	0.10903243528696456	0.15368979770352342	-0.18460822607617816
0.411397582832684	0.9013640211752004	0.08321428472807225	0.15339265281680217	0.11066997869835582	0.1509704995956536	-0.1878174902081402
0.4186259895635287	0.9021698127422292	0.0842956456938401	0.15202352507065534	0.11227838347670292	0.14821853779531383	-0.19100050127247906
0.4258022639222398	0.902981229037965	0.08534934690610414	0.15064152646887666	0.11385719029482855	0.1454354281608359	-0.19415651909712428
0.43292446237203325	0.903797668819989	0.08637518042548611	0.14924756256190871	0.1154060002478006	0.14262267041972923	-0.19728487409008283
0.43999078099108146	0.904618540167927	0.08737298980188972	0.14784252951902063	0.11692447265769598	0.13978174475561414	-0.2003849643408095
0.4469995755142991	0.9054432645324565	0.08834267107978894	0.14642730739121623	0.11841232788485934	0.1369140987736228	-0.2034562632120054
0.4539493519144746	0.9062712773649767	0.08928416941576578	0.14500275914836647	0.11986934359367159	0.13402114605396334	-0.20649831400387936
0.46083877057150757	0.9071020302401263	0.09019747755047869	0.1435697271076899	0.1212953538706716	0.1311042593773774	-0.2095107306144588
0.4676666494142198	0.907934992814811	0.09108263399448	0.14212902957209766	0.12269024798274944	0.12816476428475818	-0.2124931977765349
0.4744319533708728	0.9087696530386834	0.09193971936890782	0.14068146043251978	0.12405396626263104	0.1252039386032186	-0.21544546535881076
0.4811337893339573	0.9096055178933095	0.09276885353995035	0.1392277878238636	0.12538649718163677	0.12222301000466487	-0.21836734514552186
0.48777140656557827	0.9104421147071083	0.09357019343376612	0.13776875173362854	0.12668787549870855	0.11922315134822911	-0.2212587100484171
0.49434417974452055	0.9112789901800652	0.09434392877582509	0.13630506556133345	0.12795817701192136	0.11620548407536725	-0.22411948582066654
0.5008516092835416	0.9121157114412434	0.09509028004807282	0.134837414114286	0.1291975168062934	0.11317107425005896	-0.2269496503705601
0.507293306778332	0.9129518651053647	0.09580949476725499	0.13336645507418213	0.1304060446817894	0.11012093570268949	-0.22974922667089698
0.513668988902409	0.913787057273875	0.09650184490392873	0.1318928188017145	0.13158394233756088	0.10705602972849246	-0.2325182794178043
0.5199784704783563	0.9146209133279198	0.09716762430497157	0.13041710848827173	0.13273142047869207	0.10397726546561868	-0.23525691139641391
0.5262216519710323	0.9154530768750309	0.09780714566311281	0.12893990179726422	0.13384871502369924	0.10088550336056264	-0.23796525749103598
0.5323985187136792	0.9162832101481291	0.09842073885238935	0.12746174992882126	0.1349360855545357	0.09778155323868974	-0.2406434838494319
0.5385091243480513	0.9171109922100135	0.09900874777435502	0.12598318057685262	0.13599381105106217	0.09466618050769142	-0.24329178025639625
0.544553592442393	0.9179361195048618	0.09957152917196	0.12450469671453232	0.13702218896808108	0.09154010360966228	-0.24591036044538223
0.5505321009506755	0.9187583040177539	0.1001094498936742	0.12302677964880614	0.1380215314286759	0.08840400045151733	-0.24849945502159088
0.5564448841459965	0.9195772737392072	0.1006228859395654	0.12154988795674293	0.13899216452850738	0.08525850614594077	-0.2510593120030116
0.5622922226571389	0.9203927714501355	0.1011122204962463	0.12007445943212405	0.13993442569942552	0.0821042171082801	-0.2535901922485449
0.5680744390379735	0.921204554205672	0.10157784260055422	0.1186009117875568	0.14084866211482563	0.07894169252969284	-0.25609236732164603
0.5737918948248253	0.9220123929854895	0.1020201460051362	0.11712964305555329	0.14173522940138372	0.07577145519536271	-0.25856611803205426
0.5794449821841162	0.9228160715392462	0.10243952771333066	0.11566103346028504	0.1425944895892377	0.072593995471413	-0.26101173066846145
0.5850341238547508	0.923615386363549	0.10283638725595769	0.11419544523916261	0.1434268104384339	0.06940977088915647	-0.2634294968489526
0.5905597681432767	0.9244101459525869	0.10321112564927572	0.11273322379011307	0.1442325640539458	0.06621920858094364	-0.26581971125659926
0.5960223867610542	0.9252001704255233	0.10356414463579929	0.11127469813702512	0.14501212599677168	0.0630227062452869	-0.2681826706281766
0.6014224703141748	0.9259852907924586	0.10389584583448282	0.10982018206747277	0.14576587411416506	0.05982063458567065	-0.27051867174879224
0.606760527204922	0.9267653486922319	0.10420663017917381	0.10836997440797974	0.1464941879179838	0.0566133378698854	-0.2728280109414498
0.6120370802302795	0.9275401957804854	0.10449689726381667	0.10692435995165574	0.14719744768429113	0.05340113592482126	-0.2751109825777482
0.6172526665463837	0.9283096935962666	0.10476704493067443	0.10548360950140309	0.14787603405416289	0.050184324176355315	-0.2773678790605517
0.6224078336781386	0.9290737128372905	0.10501746868196116	0.10404798102097897	0.14853032714384215	0.04696317615043008	-0.27959898910984854
0.6275031377284672	0.9298321329447097	0.10524856127310007	0.10261772022045453	0.14916070600438294	0.04373794473916941	-0.281804597012771
0.6325391436079933	0.9305848419821382	0.1054607124306831	0.10119306059115016	0.14976754836080605	0.04050886222528559	-0.28398498275982204
0.6375164234034252	0.9313317362346403	0.10565430850454698	0.09977422396926705	0.15035123013633475	0.037276141485979686	-0.28614042138630286
0.6424355554195841	0.9320727199029963	0.105829732182084	0.09836142092529652	0.15091212508865653	0.03403997680614861	-0.2882711826148618
0.6472971212166897	0.9328077044910839	0.10598736216681137	0.09695485174614045	0.15145060425073933	0.030800546058746492	-0.2903775296379973
0.6521017061429334	0.9335366087155369	0.10612757301801029	0.0955547064301221	0.15196703580440393	0.027558010638133613	-0.2924597194218964
0.6568498994136419	0.9342593583492391	0.10625073497588293	0.09416116480600215	0.1524617849016843	0.024312515655009293	-0.294518002821508
0.6615422925079223	0.9349758858090161	0.1063572137562811	0.09277439714725051	0.15293521332206983	0.021064191275486307	-0.2965526239727608
0.6661794777990964	0.9356861297761843	0.10644737038710297	0.09139456473319363	0.15338767918828572	0.01781315395608975	-0.29856381979110447
0.6707620488568373	0.9363900350726138	0.10652156110174026	0.09002181992087491	0.1538195368684585	0.014559506535383338	-0.3005518201997743
0.6752905985225998	0.9370875521965015	0.10658013720716632	0.08865630688336472	0.15423113667777644	0.011303339899388181	-0.30251684739662943
0.6797657225102418	0.9377786377102736	0.10662344503949502	0.08729816068487375	0.1546228250972235	0.008044730682644797	-0.3044591175222688
0.6841880123130225	0.9384632529819968	0.10665182580309879	0.08594750958668612	0.15499494404152772	0.004783746685021451	-0.3063788376910684
0.6885580606735604	0.9391413648652933	0.10666561557245505	0.08460447355826813	0.15534783126793553	0.0015204432231189836	-0.3082762084767885
0.6928764583258245	0.9398129450353748	0.10666514520676246	0.08326916542882404	0.1556818200170982	-0.0017451342020905112	-0.31015142261300194
0.6971439025972912	0.9404779867711665	0.10665073977193697	0.08194165717110194	0.15599724679945096	-0.00501303327238539	-0.3120047122757181
0.7013639613645622	0.9411369369516379	0.10662269383745127	0.0806211116395717	0.15629463946867195	-0.008285556733223754	-0.31383754966592
0.7055372123738095	0.9417897822672132	0.10658129215639163	0.07930760665153197	0.15657428478935742	-0.011562772778824806	-0.31565010167143476
0.7096642100469847	0.942436509936098	0.10652681449909301	0.07800122073455718	0.1568364632616665	-0.01484474327558721	-0.3174425181315721
0.7137455047884856	0.9430771105746226	0.10645953563362194	0.07670202729881412	0.15708145057030057	-0.018131538152946006	-0.3192149402745371
0.7177816430230259	0.9437115780711568	0.10637972534206082	0.07541009478139038	0.15730951757802333	-0.021423235144148504	-0.3209675007861082
0.7217731657400118	0.944339909228077	0.10628764847569835	0.074125487268457	0.1575209302443463	-0.02471991829857249	-0.3227003232287893
0.725720608702721	0.944962103667799	0.1061835649949644	0.07284826458869816	0.15771594965692967	-0.028021677813266244	-0.32441352218311065
0.7296245017522954	0.9455781635996144	0.1060677300360773	0.07157848269586405	0.15789483202119903	-0.03132860911309528	-0.3261072029951466
0.7334853722068805	0.9461880942365074	0.10594039385199938	0.07031619271222661	0.15805782883290842	-0.03464081542783139	-0.3277814632991866
0.7373037404856069	0.9467919029883977	0.10580180198310936	0.069061442495825	0.15820518669315475	-0.037958403800583886	-0.3294363911655378
0.741080121771794	0.9473895996107905	0.10565219526764992	0.0678142762484423	0.15833714742068392	-0.0412814861628962	-0.3310720658680106
0.7448150271842479	0.9479811962802424	0.10549180984296123	0.06657473426713391	0.15845394811559957	-0.044610180083590516	-0.3326885584347889
0.7485089616289726	0.9485667071473493	0.10532087728423893	0.06534285379082588	0.15855582111361968	-0.04794460658798681	-0.33428593076020846
0.7521624253502217	0.9491461484783117	0.10513962459821145	0.0641186686218126	0.15864299407122603	-0.05128489123805792	-0.3358642363172153
0.7557759140037072	0.9497195385658607	0.10494827426807637	0.06290220922790538	0.1587156899910767	-0.05463116394742556	-0.337423520226953
0.7593499178779138	0.9502868975077908	0.10474704434778519	0.061693503129699775	0.1587741272349576	-0.05798355800276814	-0.33896381895911243
0.7628849207978238	0.9508482469376166	0.10453614859282222	0.06049257540022162	0.15881851955253795	-0.06134220872967444	-0.3404851598964659
0.7663814030835701	0.951403610402024	0.10431579635203792	0.05929944778471663	0.15884907616461294	-0.06470725600744831	-0.3419875626434603
0.7698398395513372	0.951953012954044	0.10408619273847664	0.05811413949371403	0.1588660017652011	-0.06807884214175954	-0.3434710381960245
0.7732606995194928	0.9524964810671298	0.10384753869839808	0.05693666731966155	0.15886949656917615	-0.07145711158433257	-0.34493558897582766
0.7766444477038158	0.9530340426932021	0.10360003101471701	0.05576704544272794	0.15885975635698957	-0.0748422115493492	-0.3463812092426877
0.7799915439418457	0.9535657271372591	0.1033438623848442	0.054605285633442906	0.1588369725100023	-0.0782342915066283	-0.347807885001869
0.7833024444456579	0.954091565177196	0.10307922138024048	0.053451396921498924	0.15880133203396757	-0.08163350423488096	-0.3492155945599909
0.7865775978644264	0.954611588361736	0.10280629282257236	0.052305387071397924	0.15875301764057206	-0.08504000154454436	-0.35060430687249333
0.7898174479900545	0.9551258293661484	0.10252525765355168	0.05116726175026361	0.158692207786681	-0.0884539367269256	-0.35197398272233854
0.7930224343499636	0.9556343220144733	0.1022362929443767	0.05003702441717996	0.1586190767024648	-0.09187546495171023	-0.353324574989329
0.7961929912091416	0.9561371010515275	0.10193957204526233	0.048914676769724455	0.15853379445209628	-0.09530474198316313	-0.3546560282457235
0.7993295484174718	0.956634202209966	0.10163526457391263	0.047800218539490215	0.15843652695890043	-0.09874192484753115	-0.35596827912967755
0.8024325301813932	0.9571256619503979	0.10132353659923041	0.04669364802035208	0.158327436087895	-0.10218717025283426	-0.3572612558461018
0.8055023556954702	0.9576115174986881	0.10100455065450513	0.04559496193733606	0.158206679682997	-0.1056406350063157	-0.3585348784491681
0.8085394400063985	0.9580918069217101	0.10067846571275087	0.04450415522486241	0.1580744115790161	-0.10910247675143833	-0.35978905921343474
0.8115441925623437	0.9585665688388519	0.10034543740514426	0.043421221632222486	0.15793078170824348	-0.11257285209034622	-0.36102370204482986
0.8145170195198616	0.9590358427295849	0.10000561783405353	0.042346152976774964	0.15777593604132775	-0.1160519189986056	-0.3622387034406667
0.8174583204096113	0.959499668351686	0.09965915601268775	0.04127894042870679	0.15761001680001832	-0.11953983271762914	-0.3634339511318974
0.8203684919456077	0.9599580862892617	0.09930619749600786	0.04021957321333652	0.15743316230788978	-0.1230367499721726	-0.36460932564874415
0.8232479241069074	0.9604111372834956	0.0989468849100251	0.03916804011115731	0.15724550726289907	-0.12654282407487236	-0.3657646987382239
0.8260970046827655	0.9608588628986996	0.09858135746311682	0.038124327878178633	0.1570471825065918	-0.13005821016165223	-0.36689993520466746
0.8289161143509942	0.9613013046999784	0.0982097516264667	0.037088423117493656	0.15683831539559945	-0.13358305895304842	-0.36801489094280887
0.8317056310179557	0.9617385048892215	0.09783220064893498	0.036060310763737564	0.15661902955758666	-0.13711752183642126	-0.36910941467872765
0.8344659277820605	0.9621705059399379	0.09744883487725398	0.035039974897704336	0.15638944507543195	-0.1406617481373078	-0.37018334715940443
0.8371973722663044	0.9625973504501212	0.09705978192226193	0.03402739906461479	0.1561496786044737	-0.14421588397439314	-0.3712365209071307
0.8399003284429888	0.9630190813862498	0.09666516647145432	0.03302256566717559	0.15589984327347564	-0.1477800743465441	-0.37226876093752137
0.8425751557760708	0.963435741908625	0.09626511046882742	0.032025456347076445	0.1556400488025152	-0.15135446179757062	-0.37327988442924626
0.8452222084575597	0.9638473752140663	0.09585973329875248	0.031036052335217595	0.15537040163608903	-0.15493918511389976	-0.3742697004490294
0.8478418374259051	0.9642540248128011	0.09544915154556423	0.030054333761052238	0.15509100479596377	-0.15853438177602236	-0.3752380107206252
0.8504343895215973	0.9646557343602187	0.09503347917405972	0.029080280025762375	0.15480195800305319	-0.16214018661704713	-0.3761846093037844
0.8530002063941071	0.9650525474529223	0.09461282776962118	0.02811387027292947	0.15450335785403446	-0.16575673003113658	-0.37710928220705175
0.8555396250344549	0.9654445076787642	0.09418730652699078	0.02715508324940105	0.15419529783020716	-0.16938413838906766	-0.37801180760889797
0.8580529791837499	0.9658316588020792	0.09375702207625618	0.026203896829883045	0.15387786817935487	-0.1730225357819754	-0.37889195637189704
0.8605405984287683	0.9662140445923155	0.09332207868694663	0.025260288411255175	0.153551156065979	-0.17667204250604512	-0.37974949172318334
0.8630028077783422	0.9665917087292453	0.09288257840537487	0.024324235127544874	0.15321524568293865	-0.18033277415586485	-0.38058416912764426
0.8654399281285773	0.9669646948461182	0.0924386210380046	0.023395713726793364	0.152870218249328	-0.18400484200770312	-0.3813957364731502
0.8678522756185815	0.9673330464038317	0.09199030433309413	0.02247470086843833	0.15251615216115932	-0.18768835174493365	-0.382183933884439
0.8702401635415727	0.9676968069564437	0.09153772368781338	0.021561172443931242	0.1521531227685405	-0.19138340607674917	-0.3829484943765138
0.8726039008351246	0.9680560198943902	0.09108097248060039	0.02065510420004486	0.15178120264096523	-0.19509010218532719	-0.3836891433754743
0.8749437918705899	0.9684107283887593	0.090620142178953	0.019756471868587252	0.15140046166698803	-0.19880853105658	-0.3844055986979024
0.8772601378942299	0.9687609755865736	0.09015532211771062	0.01886525065971341	0.15101096688029528	-0.2025387794519247	-0.3850975710336607
0.8795532349677341	0.9691068042764861	0.08968659996744528	0.0179814160985922	0.15061278285760943	-0.20628092630578454	-0.38576476336392773
0.8818233773344321	0.9694482573753589	0.08921406110976628	0.017104942772734773	0.15020597119892584	-0.21003504787912136	-0.38640687199545926
0.8840708534907115	0.9697853773148887	0.0887377894966821	0.01623580588860061	0.14979059126532338	-0.21380121104176877	-0.3870235854636496
0.8862959493132029	0.9701182064927972	0.08825786706372082	0.01537398010697731	0.14936669968678845	-0.21757947808565695	-0.3876145854853386
0.8884989457349899	0.9704467869052299	0.08777437427922243	0.014519440481965103	0.1489343508506891	-0.221369902506484	-0.38817954638160296
0.8906801215280812	0.9707711605442882	0.08728738959691065	0.013672161422034885	0.14849359642556484	-0.22517253342214372	-0.3887181358730551
0.8928397507137481	0.9710913689937656	0.08679699007541235	0.012832117732076476	0.1480444859222175	-0.2289874108127024	-0.3892300144754513
0.8949781038427794	0.9714074536037892	0.08630325115625295	0.0119992841544661	0.14758706650863554	-0.2328145673648027	-0.38971483591477146
0.8970954478716795	0.9717194554562736	0.08580624674510333	0.011173635453042712	0.14712138309444447	-0.2366540279222936	-0.39017224717832977
0.899192046664041	0.972027415423186	0.08530604914577183	0.01035514625232115	0.14664747827843552	-0.2405058100667737	-0.3906018887073084
0.9012681603538056	0.9723313740577878	0.0848027292609662	0.009543791319556853	0.1461653925472231	-0.24436992262987295	-0.3910033943505145
0.9033240451747797	0.972631371556372	0.08429635669230895	0.008739545665014184	0.1456751643867703	-0.24824636498984498	-0.39137639145377273
0.9053599544122699	0.9729274478841832	0.08378699956172073	0.007942384202009274	0.1451768301244942	-0.2521351284905495	-0.39172050115698465
0.9073761380361915	0.973219642708464	0.08327472464847586	0.007152281920956518	0.1446704240726768	-0.2560361954247601	-0.39203533843346017
0.9093728422815968	0.9735079953256979	0.08275959754872894	0.006369214083969385	0.14415597870155675	-0.259949537851537	-0.3923205121604071
0.9113503108210478	0.9737925448194829	0.08224168242513667	0.0055931557943110525	0.14363352440532004	-0.2638751195218751	-0.3925756254305812
0.9133087831863803	0.9740733298217646	0.08172104246577716	0.004824082643628901	0.1431030899780583	-0.2678128924090186	-0.3928002754817921
0.9152484967827691	0.9743503887918635	0.08119773940435895	0.004061969948718299	0.14256470214589018	-0.27176280035040135	-0.3929940541082465
0.917169684322805	0.9746237596391917	0.08067183425580259	0.00330679378567879	0.14201838633794597	-0.2757247734885084	-0.3931565475525654
0.9190725771555258	0.9748934801889138	0.08014338646426829	0.0025585297073068385	0.14146416582766633	-0.2796987346922164	-0.39328733700873514
0.9209574024710273	0.9751595877742151	0.07961245470951542	0.0018171538661767117	0.1409020625863769	-0.2836845934615896	-0.39338599854989814
0.9228243854073402	0.9754221195264493	0.07907909636997043	0.001082642210008128	0.14033209674215447	-0.2876822499467638	-0.393452103476469
0.9246737475639735	0.9756811121564933	0.07854336798371153	0.00035497108915112034	0.13975428708736418	-0.29169159145750945	-0.3934852184316416
0.9265057075989712	0.9759366020317223	0.07800532512928206	-0.0003658829561283556	0.13916865097874875	-0.2957124933297134	-0.39348490566840416
0.9283204814471983	0.9761886251989739	0.07746502240594529	-0.0010799432603339587	0.1385752043397002	-0.29974481903502626	-0.39345072328031117
0.9301182880683007	0.9764372181702005	0.07692251172904238	-0.0017872352734518353	0.13797395978535015	-0.3037884328339206	-0.39338222515801924
0.9318993385331937	0.9766824163989055	0.07637784561484912	-0.002487782246239718	0.13736493024982846	-0.3078431752109986	-0.3932789614002168
0.93366384072546	0.9769242549320918	0.07583107586050465	-0.00318160706116059	0.13674812759099034	-0.311908872704792	-0.39314047866038565
0.9354119996634284	0.9771627684495402	0.07528225349382797	-0.003868732340966382	0.1361235625679336	-0.315985338232364	-0.39296632043693097
0.9371440183928627	0.9773979913797014	0.07473142853289974	-0.004549180782024668	0.13549124459612513	-0.3200723728177387	-0.3927560272668897
0.9388600974909576	0.9776299578253697	0.07417865017411795	-0.00522297494213546	0.13485118198640514	-0.32416976413182047	-0.3925091370329735
0.9405604347708977	0.9778587015185676	0.07362396692674744	-0.005890137108271329	0.13420338213247068	-0.3282772854346066	-0.3922251853159819
0.942245225960581	0.9780842559071087	0.07306742643114983	-0.006550689547364507	0.13354785133233688	-0.33239469686010287	-0.3919037056093002
0.943914664459773	0.9783066541164429	0.07250907557056668	-0.007204654395677912	0.13288459494919583	-0.3365217445234939	-0.3915442296628547
0.9455689412493773	0.9785259289329538	0.07194896053724302	-0.007852053608768549	0.13221361752422656	-0.34065815996923604	-0.3911462878400348
0.9472082446890034	0.9787421127733156	0.07138712693949113	-0.008492908868711353	0.13153492294327862	-0.3448036593195691	-0.39070940953757544
0.9488327621328329	0.9789552378929964	0.07082361927946997	-0.009127242202196705	0.13084851384061325	-0.3489579470646899	-0.3902331230994384
0.9504426777525159	0.9791653360947665	0.07025848173018355	-0.009755075116313355	0.1301543925735397	-0.3531207102684507	-0.38971695675212786
0.9520381740719926	0.9793724389271088	0.06969175764072205	-0.010376429186052239	0.12945256066323185	-0.3572916221607516	-0.3891604385692207
0.9536194316351447	0.9795765776361728	0.06912348967821255	-0.010991325912043054	0.1287430190040009	-0.36147034103358755	-0.3885630969279813
0.9551866293477335	0.9797777832057653	0.06855371973163978	-0.011599786841463719	0.1280257677806188	-0.36565651089414675	-0.3879244607532967
0.956739943476886	0.979976086225273	0.06798248930368676	-0.012201833168240382	0.12730080700196528	-0.3698497585367986	-0.38724406032355235
0.9582795492932128	0.980171517096728	0.06740983893939428	-0.012797486359358509	0.1265681358220176	-0.37404969769537827	-0.3865214269972322
0.9598056193331521	0.98036410580969	0.06683580889197556	-0.013386767470852838	0.1258277534279595	-0.3782559241164415	-0.3857560943943416
0.9613183250667415	0.9805538821500678	0.06626043853009986	-0.013969697783087577	0.12507965832727425	-0.38246801987360235	-0.38494759805407486
0.9628178360878752	0.9807408755937483	0.0656837666611658	-0.014546298476992018	0.12432384880362368	-0.38668555096730195	-0.38409547622790435
0.9643043197490757	0.9809251152590492	0.06510583170135786	-0.015116590484996712	0.12356032319017793	-0.3909080660633905	-0.3831992705738943
0.9657779426295964	0.9811066300862532	0.06452667113064942	-0.015680595045387047	0.12278907919822965	-0.3951351004628721	-0.38225852574334124
0.9672388686080327	0.9812854485963147	0.06394632226669432	-0.016238332954175396	0.122010114989007	-0.39936617044354283	-0.3812727910193602
0.9686872606368345	0.9814615991075663	0.0633648215936237	-0.016789825236343595	0.12122342833243917	-0.4036007781648436	-0.38024161968846126
0.9701232799832119	0.9816351096392113	0.06278220507915226	-0.01733509284611583	0.1204290170764787	-0.40783840936383825	-0.379164569979786
0.9715470860392457	0.981806007886719	0.06219850827647679	-0.017874156587477107	0.11962687934021185	-0.41207853263907773	-0.3780412057287728
0.9729588366326065	0.9819743212578635	0.061613766222664026	-0.018407037225167677	0.11881701343106288	-0.4163206002260412	-0.3768710966770308
0.9743586883565961	0.9821400769097794	0.061028013321070336	-0.0189337556012909	0.1179994177335275	-0.42056404889330995	-0.3756538186961775
0.9757467957641951	0.9823033016514948	0.0604412836979923	-0.019454332324530067	0.11717409126030139	-0.42480829741445164	-0.37438895500129954
0.9771233121745744	0.9824640220382694	0.05985361088806155	-0.019968788067475287	0.1163410332718664	-0.42905274891962214	-0.3730760960088745
0.9784883893350769	0.9826222643299418	0.05926502799507274	-0.0204771434327048	0.11550024355764349	-0.4332967898133583	-0.37171484016896156
0.9798421770059609	0.9827780544423171	0.05867556789525764	-0.020979418793331928	0.11465172278935608	-0.43753978841158137	-0.3703047949795161
0.9811848238515758	0.9829314180495662	0.058085262874009023	-0.021475634619522063	0.11379547206326714	-0.4417810976759438	-0.3688455766782521
0.9825164760593685	0.9830823804256632	0.05749414525338961	-0.021965810963073013	0.11293149387225611	-0.4460200508360692	-0.3673368123317183
0.9838372795344407	0.9832309666938741	0.056902246444867945	-0.022449968262899703	0.1120597907919783	-0.4502559683395586	-0.3657781380200166
0.9851473771992403	0.9833772015207618	0.0563095981709532	-0.022928126347951057	0.1111803673344415	-0.45448814926237496	-0.36416920253906404
0.9864469111807503	0.9835211093636761	0.055716231513437214	-0.0234003052383115	0.1102932286220346	-0.4587158783183499	-0.3625096655349393
0.9877360215711373	0.9836627143320062	0.05512217749239532	-0.023866524689153863	0.10939838131216736	-0.462938421927923	-0.3607991996426232
0.9890148466815438	0.9838020402172537	0.05452746697905529	-0.0243268042838226	0.10849583354630599	-0.4671550290817617	-0.3590374909110039
0.9902835231532472	0.9839391105066226	0.05393213066941551	-0.024781163474098505	0.10758559498639363	-0.4713649317878756	-0.3572242393733976
0.9915421861602711	0.9840739484059717	0.05333619901149824	-0.025229621652430756	0.10666767677773566	-0.47556734586404575	-0.3553591594579418
0.9927909686343163	0.9842065767584622	0.05273970259648352	-0.025672197876920825	0.10574209222919172	-0.4797614684865259	-0.353441981870869
0.9940300019193875	0.984337018117568	0.05214267187734391	-0.0261089111084515	0.10480885646487048	-0.4839464805186844	-0.3514724534300961
0.9952594152722003	0.9844652946967681	0.05154513743428867	-0.02653978003763599	0.10386798692036886	-0.4881215450144273	-0.3494503386278243
0.9964793362922572	0.9845914284179508	0.05094712979490556	-0.026964823241530857	0.1029195031480099	-0.49228580887984874	-0.34737541976222364
0.997689890659036	0.9847154408869425	0.050348679587336145	-0.027384059096643754	0.10196342714312186	-0.4964384022300552	-0.34524749817169165
0.9988912020692093	0.9848373533909502	0.049749817599668844	-0.027797505764674046	0.10099978352878497	-0.5005784384439105	-0.3430663951978711
1.0000833919295207	0.9849571868721451	0.049150574963952906	-0.02820518109670073	0.10002859994660894	-0.5047050134017321	-0.3408319536441531
1.0012665803724352	0.9850749620342925	0.04855098267444127	-0.028607102990345124	0.09904990636880888	-0.5088172093421647	-0.33854403675431993
1.0024408850072377	0.9851906992215547	0.047951072241985235	-0.029003288972509214	0.09806373624996194	-0.5129140909259311	-0.3362025314153546
1.0036064219123568	0.9853044185224319	0.047350875220103845	-0.029393756548579147	0.0970701258485829	-0.5169947091014864	-0.3338073471415671
1.0047633046420539	0.9854161396772573	0.04675042374095582	-0.029778522880476232	0.09606911520373379	-0.5210580981000174	-0.3313584189622122
1.0059116448576457	0.9855258821462897	0.046149750222052456	-0.03015760501444612	0.09506074775047615	-0.5251032781389728	-0.328855707087762
1.0070515523380006	0.9856336651158484	0.04554888738553882	-0.030531019898007397	0.09404507044322297	-0.5291292560162931	-0.32629919775130756
1.0081831349485564	0.9857395075007158	0.044947868298841	-0.03089878438418064	0.09302213391489085	-0.5331350256020841	-0.32368890413805623
1.009306498958182	0.9858434279789162	0.044346726228694164	-0.03126091534873395	0.09199199231575692	-0.5371195696085608	-0.3210248664834844
1.0104217480069868	0.9859454449020049	0.04374549521700924	-0.03161742937372171	0.09095470438922389	-0.5410818566194839	-0.31830715536926385
1.0115289840045218	0.9860455763855336	0.04314420962853066	-0.03196834305789982	0.08991033279318697	-0.5450208450062779	-0.31553587051963095
1.0126283073469942	0.9861438403335896	0.04254290405030886	-0.03231367310038905	0.0888589440040862	-0.5489354844935669	-0.3127111410021107
1.013719816418277	0.986240254399223	0.04194161358141194	-0.03265343615936947	0.08780060889991162	-0.5528247152184752	-0.30983312723433976
1.0148036075319187	0.9863348359864366	0.041340373888130846	-0.032987648855389774	0.08673540294310374	-0.5566874684008252	-0.3069020219639554
1.015879776477138	0.9864276023901213	0.04073922036064469	-0.03331632826407061	0.08566340475607202	-0.5605226727784383	-0.30391804674825296
1.016948416168294	0.9865185705965692	0.04013818943242951	-0.0336394912091462	0.08458469852852188	-0.5643292471966191	-0.3008814589766157
1.018009618461382	0.9866077574472453	0.039537317585396435	-0.033957154839636045	0.08349937231835865	-0.5681061080914052	-0.29779254756073387
1.019063473762946	0.9866951796089755	0.038936641575316365	-0.03426933652379654	0.0824075185046831	-0.5718521691422059	-0.29465163449598397
1.0201100713658695	0.9867808536058658	0.0383361982470945	-0.03457605396245126	0.08130923349920852	-0.5755663435448501	-0.29145907430617696
1.021149499390535	0.9868647958174297	0.03773602457052058	-0.034877325182360246	0.08020461784735491	-0.5792475449075558	-0.28821525455323554
1.022181844649558	0.9869470224711117	0.03713615772131328	-0.03517316850900732	0.07909377641104827	-0.582894687906886	-0.28492059657620383
1.0232071926271948	0.9870275496447081	0.03653663509726207	-0.03546360257444442	0.0779768184306446	-0.5865066893817633	-0.28157555586579514
1.0242256283553512	0.9871063933378913	0.03593749380508784	-0.035748646575102114	0.07685385658765187	-0.5900824725984637	-0.27818061938156413
1.0252372364201172	0.9871835694720131	0.03533877064416811	-0.03602832027273878	0.0757250069673068	-0.5936209684329934	-0.2747363054379968
1.026242100079486	0.9872590938235386	0.034740502620677315	-0.036302643753615756	0.07459039002380385	-0.5971211134674842	-0.271243166658615
1.027240302612386	0.987332982127377	0.03414272613981053	-0.036571637803179124	0.07345012904535678	-0.6005818558940499	-0.26770178526156924
1.028231926506273	0.9874052500146978	0.033545477475180115	-0.03683532368088028	0.07230435101775114	-0.6040021538523236	-0.26411277561502017
1.029217054030298	0.9874759130548749	0.03294879241328583	-0.03709372327270498	0.07115318591738067	-0.6073809785879714	-0.2604767819253361
1.0301957680037062	0.9875449868071103	0.03235270576698484	-0.03734685928081476	0.06999676572100394	-0.6107173182008665	-0.2567944748855394
1.0311681500267098	0.9876124866919781	0.03175725243194041	-0.03759475475307407	0.06883522639741273	-0.6140101727073398	-0.25306655776197945
1.0321342830974634	0.9876784281720407	0.031162465770838407	-0.03783743374477083	0.0676687047064169	-0.6172585640222256	-0.24929375590319097
1.033094249078535	0.9877428265715991	0.030568379142501725	-0.03807492065598878	0.06649734110813839	-0.620461528411636	-0.24547682574380036
1.0340481311223835	0.9878056972380826	0.02997502438778997	-0.038307240824028116	0.06532127671598234	-0.6236181256505484	-0.24161654459595108
1.0349960127520788	0.9878670554717364	0.029382432366118507	-0.038534420263794035	0.06414065424724003	-0.6267274368216917	-0.23771371325553814
1.0359379774328665	0.987926916492598	0.028790633201115162	-0.03875648554301074	0.06295561841917824	-0.6297885638091817	-0.23376915688420888
1.0368741094238345	0.9879852954895182	0.028199655724754923	-0.03897346396077261	0.061766314739033205	-0.6328006329286451	-0.22978372053662388
1.0378044936550594	0.9880422076040036	0.027609527526438995	-0.039185383484754206	0.06057288948356234	-0.6357627952572894	-0.2257582685454082
1.0387292161635717	0.9880976679480258	0.02702027464852278	-0.03939227281405921	0.059375488958500054	-0.6386742286795123	-0.22169368145067128
1.0396483629947701	0.9881516915293337	0.026431922259998235	-0.03959416109631207	0.05817426073965999	-0.6415341350290287	-0.2175908596258481
1.040562021216839	0.9882042933049856	0.02584449398875548	-0.039791078121745524	0.056969352192540165	-0.6443417438703716	-0.21345071768146628
1.0414702791659765	0.988255488184604	0.025258011735574296	-0.03998305433024767	0.05576090994672974	-0.6470963136679988	-0.20927418199917003
1.0423732257973712	0.9883052909829873	0.024672496066832944	-0.04017012062767947	0.054549080559321776	-0.649797130165684	-0.20506219235672538
1.0432709505342461	0.988353716403937	0.02408796629442365	-0.0403523083175365	0.05333401054735531	-0.652443506316617	-0.2008157014290809
1.0441635448751998	0.9884007791167833	0.023504439407652976	-0.0405296493812496	0.05211584402179321	-0.6550347872556913	-0.19653566585153048
1.0450511002306504	0.9884464936291892	0.02292193146161584	-0.04070217599136884	0.0508947254252925	-0.6575703440744541	-0.19222305510619714
1.0459337092812933	0.9884908743506998	0.02234045667573453	-0.04086992074147587	0.04967079751305096	-0.6600495779372704	-0.18787884379439732
1.0468114653397471	0.9885339355495736	0.021760027836285212	-0.04103291647374455	0.04844420204866371	-0.6624719182821375	-0.1835040134145947
1.0476844627781774	0.9885756913646221	0.021180656001365154	-0.04119119631345274	0.04721507903837572	-0.6648368240018806	-0.17909954897933847
1.0485527972112592	0.9886161558026415	0.020602350364729266	-0.04134479364891328	0.045983566290922255	-0.6671437837841973	-0.1746664367476054
1.0494165640519804	0.9886553426616705	0.020025119208325306	-0.041493741828972815	0.0447498013040179	-0.6693923121308218	-0.17020567036611806
1.0502758606654077	0.9886932656215197	0.019448968459621158	-0.041638074495067484	0.04351391804980982	-0.6715819548546478	-0.16571823864503873
1.0511307844664406	0.9887299381468854	0.018873902954868172	-0.04177782520117683	0.04227604953110565	-0.6737122838085028	-0.1612051341417942
1.0519814349725902	0.988765373566911	0.018299925056067787	-0.04191302770450185	0.0410363246716145	-0.6757829017084862	-0.1566673412155561
1.0528279104156741	0.9887995849229901	0.017727036932222138	-0.04204371537243757	0.03979487310245917	-0.6777934334198428	-0.15210585290633824
1.0536703109703431	0.9888325850969477	0.017155238385451937	-0.04216992165831169	0.03855182034738537	-0.6797435335159924	-0.14752165275978504
1.0545087372423965	0.9888643867383725	0.016584527871499208	-0.04229167981111413	0.03730728989698098	-0.6816328820870484	-0.14291572182255552
1.0553432896089214	0.9888950022340048	0.01601490295745364	-0.04240902274464654	0.03606140409534262	-0.683461182890462	-0.13828904140946177
1.0561740701649167	0.9889244437728818	0.015446359001882768	-0.042521983273618995	0.03481428114210058	-0.685228167175569	-0.13364258145826782
1.057001181304283	0.9889527232840263	0.014878890127831695	-0.04263059386162216	0.03356603709892138	-0.6869335898865194	-0.12897730742431018
1.057824724839532	0.988979852402248	0.014312489841473295	-0.04273488647589653	0.03231678715347689	-0.6885772274327517	-0.1242941845544552
1.0586448038559528	0.9890058425255939	0.013747149773180301	-0.04283489279437112	0.031066642750368807	-0.6901588809675102	-0.11959416670125686
1.0594615220237993	0.989030704783202	0.0131828601603601	-0.04293064406889577	0.029815712548589085	-0.6916783742460526	-0.11487819941859381
1.0602749826499753	0.9890544500009708	0.012619610519007503	-0.04302217097957879	0.028564103819493123	-0.6931355512737334	-0.11014722481038625
1.0610852890707703	0.9890770887110858	0.01205738939326931	-0.04310950365796783	0.027311921813374652	-0.6945302765899534	-0.1054021787732305
1.0618925458780175	0.9890986311804288	0.011496183522483218	-0.043192671783629615	0.026059267819533945	-0.6958624367185015	-0.10064398325053284
1.0626968571121707	0.9891190873546456	0.010935979114234306	-0.043271704355519566	0.024806241922162662	-0.6971319363947538	-0.09587355630326905
1.0634983270709928	0.9891384668775172	0.010376761305933645	-0.04334662975395269	0.02355294173160449	-0.6983386994013058	-0.09109180697125867
1.0642970600101627	0.9891567790796635	0.009818514396223364	-0.04341747568454219	0.022299462834454498	-0.6994826674975937	-0.08629963666601972
1.0650931602720735	0.9891740329786319	0.009261221779367954	-0.04348426916639934	0.021045898584230317	-0.7005638000399674	-0.08149793807386956
1.0658867328385313	0.9891902372865303	0.008704865582163945	-0.04354703654993205	0.01979233922295253	-0.7015820740682126	-0.07668759149681477
1.0666778822226746	0.9892054003828391	0.008149427465233394	-0.04360580340011961	0.018538873628347025	-0.7025374821955734	-0.07186947127791547
1.0674667124564323	0.9892195303146204	0.007594888660896485	-0.04366059448609422	0.01728558935469183	-0.7034300321994225	-0.0670444457359267
1.0682533279878803	0.9892326348115352	0.007041229370502396	-0.04371143382860934	0.01603257122587122	-0.7042597475492692	-0.06221337152607038
1.0690378326030927	0.9892447212650426	0.006488429550567587	-0.04375834460903873	0.014779903069434512	-0.7050266656713576	-0.05737710010311781
1.0698203314802908	0.989255796758202	0.005936467493873922	-0.04380134927510903	0.0135276644614264	-0.7057308394170981	-0.05253646495343119
1.0706009276166457	0.9892658680110895	0.005385322377576222	-0.043840469319490004	0.012275936467094248	-0.7063723331747745	-0.04769230358515415
1.071379725433278	0.9892749414323154	0.004834971750894494	-0.043875725470702245	0.011024795910665453	-0.7069512257226415	-0.042845435216673416
1.072156827739126	0.9892830230786878	0.004285393708440425	-0.04390713752780827	0.009774320280309421	-0.7074676072459192	-0.03799667959682656
1.0729323382739813	0.9892901186853443	0.003736565123967331	-0.04393472446927499	0.00852458368683585	-0.7079215808482181	-0.03314684120821077
1.0737063596548053	0.989296233643491	0.0031884631329478913	-0.043958504358711604	0.007275660211344487	-0.7083132607272614	-0.028296722108760042
1.0744789956657723	0.989301373019838	0.0026410635422946067	-0.043978494413144914	0.006027620260667224	-0.7086427730234681	-0.023447107659689347
1.075250347801331	0.9893055415315375	0.0020943433097802677	-0.04399471089871379	0.004780536198393548	-0.7089102538278556	-0.01859878828427417
1.0760205184370608	0.9893087435705319	0.001548278329227965	-0.044007169218999144	0.0035344772788653044	-0.7091158503662109	-0.013752539683457085
1.0767896092843738	0.9893109831935071	0.0010028445560802807	-0.044015883870044875	0.002289512196386695	-0.7092597199898205	-0.008909132640390324
1.077557722600857	0.9893122641263945	0.0004580171800863727	-0.04402086845243203	0.001045707182213903	-0.7093420301101361	-0.004069325526110426
1.0783249588627803	0.9893125897606551	-0.00008622769296953833	-0.04402213565183716	-0.000196870169813504	-0.7093629576174145	0.0007661209006769171
1.0790914190812426	0.989311963160349	-0.0006299146532723095	-0.04401969726202218	-0.0014381545954121886	-0.7093226890046227	0.005596457939411588
1.0798581386192954	0.9893103845567142	-0.0011737312394411955	-0.04401355443168139	-0.002679594846057641	-0.7092212590908953	0.010426830360318667
1.0806257021246246	0.9893078509812515	-0.001718045054749089	-0.04400369623762081	-0.0039219087660257055	-0.7090585275074063	0.015259536810474324
1.0813942092395266	0.9893043592400744	-0.0022628793637924196	-0.04399011126314349	-0.005165027462457044	-0.7088343701119362	0.0200938121182269
1.0821637606425192	0.9892999058123055	-0.002808257842290135	-0.043972787206911494	-0.0064088824322094	-0.7085486727361369	0.02492889048596705
1.0829344565394938	0.9892944868560014	-0.003354203477629599	-0.04395171091068084	-0.007653403069833706	-0.7082013318530445	0.029763995897188884
1.0837063973208294	0.9892880982061798	-0.003900739005423243	-0.04392686835674249	-0.008898517682708364	-0.7077922547468615	0.03459834617300749
1.0844796847935259	0.9892807353622217	-0.004447887751612971	-0.04389824462450519	-0.01014415542749529	-0.7073213590132064	0.039431160595690906
1.0852544197086147	0.9892723935083734	-0.004995671852285706	-0.04386582397622068	-0.011390242275707603	-0.7067885741870539	0.04426164436279246
1.0860307045260555	0.9892630674866632	-0.005544114179982278	-0.04382958975815673	-0.012636705420700538	-0.7061938403354077	0.04908900580588767
1.0868086404689845	0.989252751828542	-0.006093236231356559	-0.0437895245304498	-0.013883468496976008	-0.7055371104090159	0.05391243799081357
1.0875883298752875	0.9892414407285238	-0.006643059759969951	-0.04374560997199042	-0.01513045531948626	-0.7048183488974282	0.05873113334900716
1.0883698748062083	0.989229128061652	-0.007193605764432602	-0.04369782695601958	-0.016377587613355532	-0.7040375332846215	0.06354427503925228
1.089153377859142	0.9892158073726459	-0.00774489503294923	-0.04364615551615338	-0.01762478628046179	-0.7031946537057178	0.06835104200585683
1.0899389410569522	0.9892014718953842	-0.008296947333336281	-0.04359057493053468	-0.01887196960048283	-0.7022897145289578	0.07315060221787907
1.090726667657352	0.9891861145220681	-0.008849782657390164	-0.0435310636112278	-0.020119056080653352	-0.7013227327572663	0.07794212382967249
1.0915166603391	0.9891697278363786	-0.00940341991785477	-0.043467599242181916	-0.021365961549179205	-0.7002937404742647	0.08272476418424238
1.092309021492344	0.9891523041127424	-0.009957877127901676	-0.04340015878602508	-0.02261259960934861	-0.6992027851371204	0.08749767179709236
1.0931038547980465	0.9891338352827858	-0.010513172479578434	-0.043328718364360676	-0.023858884108841773	-0.6980499278218818	0.09225999603103473
1.093901262602494	0.989114312995661	-0.011069322481506348	-0.0432532535017095	-0.025104725002964227	-0.6968352473370115	0.09701087150353783
1.0947013479707768	0.9890937285748248	-0.0116263433706452	-0.04317373896902542	-0.02635003158081041	-0.695558837848337	0.1017494306907031
1.0955042136934232	0.9890720730436616	-0.012184250394313458	-0.04309014889391254	-0.02759471091029117	-0.6942208107979712	0.10647479825681759
1.0963099628530042	0.9890493371136554	-0.01274305818138582	-0.043002456726356934	-0.02883866872759783	-0.6928212944804717	0.11118609472467135
1.097118697971054	0.9890255112111509	-0.01330278012801179	-0.04291063535366718	-0.030081808132174308	-0.6913604359874435	0.11588243183186256
1.0979305212721553	0.9890005854755946	-0.013863428562298373	-0.04281465710544342	-0.031324030027450094	-0.6898384013633082	0.12056291454784793
1.0987455352487618	0.9889745497461158	-0.014425015114789028	-0.04271449371402572	-0.03256523401409878	-0.6882553750416982	0.1252266447817906
1.0995638421707352	0.9889473935796826	-0.014987550359901673	-0.042610116396805224	-0.03380531766852612	-0.6866115611952112	0.1298727190087018
1.1003855437197394	0.988919106268636	-0.015551043548513447	-0.04250149593603354	-0.035044176036347616	-0.6849071850020586	0.13450022676008486
1.1012107418581094	0.9888896768162478	-0.01611550318882239	-0.0423886025975247	-0.036281702995851275	-0.6831424913525408	0.13910825612062255
1.1020395369259621	0.9888590940099128	-0.016680935730683875	-0.042271406424090475	-0.0375177884627604	-0.6813177493886812	0.14369588373641806
1.1028720303175745	0.9888273463310796	-0.017247347383443083	-0.04214987690276443	-0.038752322468135106	-0.6794332472222234	0.14826219042934577
1.1037083226231943	0.9887944220267534	-0.017814742832824325	-0.04202398325189253	-0.039985192440033145	-0.6774892963094508	0.15280625151449156
1.1045485136051958	0.9887603091192338	-0.018383125219249168	-0.04189369447080421	-0.041216283266694416	-0.6754862320495554	0.15732713754152064
1.1053927022719159	0.9887249954119463	-0.01895249618391855	-0.041758979374414855	-0.042445477510096134	-0.673424414106986	0.1618239156030018
1.1062409878120583	0.9886884684572018	-0.01952285649337386	-0.04161980648276109	-0.04367265686319783	-0.6713042244878719	0.16629565516991363
1.1070934682939169	0.988650715617496	-0.020094205157881885	-0.04147614426723527	-0.044897700358022964	-0.6691260710333048	0.17074142205050127
1.1079502415749791	0.9886117240344823	-0.02066654004219558	-0.04132796104443666	-0.046120485798219195	-0.6668903854745896	0.1751602841557245
1.1088114041321853	0.9885714806897512	-0.02123985708384664	-0.041175225219129696	-0.04734088820714814	-0.6645976267349656	0.17955130643779016
1.1096770521523085	0.9885299723644598	-0.02181415102587517	-0.04101790514219012	-0.04855878152057	-0.6622482783559676	0.18391355759149958
1.1105472817284285	0.988487185635506	-0.022389415546157636	-0.04085596910795039	-0.049774038973851895	-0.6598428480254588	0.18824611196667848
1.1114221868201084	0.9884431069843299	-0.022965641914971528	-0.04068938577695367	-0.05098653039282127	-0.6573818733468215	0.192548040495697
1.1123018613925	0.9883977227024359	-0.023542820421061955	-0.04051812382841023	-0.05219612534399652	-0.6548659160860656	0.19681842255588053
1.1131863986044745	0.9883510189389598	-0.024120939842541638	-0.04034215215046431	-0.05340269214139634	-0.6522955643932834	0.20105634300165331
1.1140758902744088	0.9883029817389668	-0.024699987111910113	-0.04016143999380341	-0.054606097283655335	-0.6496714343686556	0.20526089081635374
1.1149704276630041	0.9882535970120813	-0.025279947843359466	-0.03997595686220186	-0.05580620669023335	-0.6469941677327682	0.209431164078658
1.115870100951649	0.9882028505698043	-0.02586080600882398	-0.039785672661279255	-0.05700288515972432	-0.644264433217137	0.2135662686764788
1.1167749998993917	0.9881507280979556	-0.0264425443801208	-0.03959055760293777	-0.058195997413417924	-0.6414829243748075	0.21766532252706733
1.117685212404497	0.9880972152488087	-0.02702514362338185	-0.03939058255744739	-0.0593854063686562	-0.6386503637352384	0.22172745025004706
1.1186008262983083	0.9880422975476489	-0.02760858347451394	-0.03918571870991745	-0.06057097568173647	-0.6357674969811564	0.22575179251268934
1.119521928408346	0.9879859604551271	-0.02819284215716001	-0.0389759377997002	-0.06175256867674115	-0.6328350954111387	0.22973750291358677
1.120448603997314	0.9879281894125554	-0.02877789605498685	-0.038761212293579955	-0.06293004781701064	-0.6298539573275981	0.2336837468205542
1.1213809386886446	0.987868969731675	-0.02936372095423577	-0.038541514980181456	-0.06410327733165772	-0.6268249013488175	0.23758971075548949
1.1223190161329522	0.9878082867487885	-0.029950290595913358	-0.03831681954654731	-0.06527212041833322	-0.6237487733328699	0.24145459355753426
1.1232629201323223	0.9877461256990243	-0.030537578038718573	-0.03808710011441882	-0.06643644208899689	-0.6206264388561683	0.24527761639273105
1.124212733424022	0.9876824718014554	-0.031125554920859184	-0.03785233155840759	-0.06759610779693978	-0.6174587864584975	0.24905801866596075
1.1251685376149525	0.9876173102734991	-0.03171419145257025	-0.03761248955992162	-0.06875098353586792	-0.6142467271576219	0.2527950588691192
1.1261304144025701	0.9875506262557189	-0.03230345719711648	-0.03736755033114504	-0.06990093747122184	-0.6109911895476177	0.25648802031605267
1.1270984449848387	0.9874824048567638	-0.03289332072827519	-0.03711749078186817	-0.07104583934409846	-0.6076931208723158	0.2601362095604026
1.1280727092571352	0.9874126312176722	-0.03348374917120056	-0.03686228875452993	-0.07218555966835606	-0.6043534888777146	0.2637389542408975
1.129053288129382	0.9873412903527697	-0.034074709635386974	-0.036601922441225766	-0.07331997257534978	-0.6009732729335194	0.2672956124311327
1.1300402611403764	0.9872683673248224	-0.03466616779096907	-0.03633637102373015	-0.07444895312466734	-0.5975534712009264	0.2708055644007923
1.1310337087013747	0.9871938470864464	-0.03525808924437227	-0.0360656140933041	-0.0755723800005227	-0.5940950918760699	0.2742682213143654
1.1320337105319331	0.9871177145983074	-0.03585043861902343	-0.035789632080060814	-0.07669013379589917	-0.5905991575356858	0.2776830200606584
1.1330403464878547	0.987039954771652	-0.036443180073189654	-0.03550840604140667	-0.0778020980405024	-0.5870667011974752	0.2810494266118163
1.1340536969290895	0.9869605524415189	-0.03703627753213141	-0.03522191756347439	-0.07890815965874402	-0.5834987639219973	0.284366937491863
1.1350738422598925	0.9868794924036937	-0.037629694432280605	-0.03493014889268439	-0.08000820850555977	-0.5798963953154931	0.28763507841805125
1.1361008634381997	0.9867967593760523	-0.03822339403373659	-0.034633082793821005	-0.08110213795852424	-0.5762606506260392	0.29085340609014376
1.137134842450063	0.9867123379593926	-0.038817339701510196	-0.03433070240790376	-0.08218984542717307	-0.5725925879416199	0.2940215096119228
1.1381758613553463	0.986626212714146	-0.03941149436313031	-0.03402299152531669	-0.08327123134409525	-0.568893270465398	0.2971390074399787
1.1392240029957479	0.9865383681030683	-0.04000582092655119	-0.033709934377435295	-0.08434619991960288	-0.5651637629192805	0.30020554948990286
1.1402793517902572	0.9864487884218703	-0.04060028273105958	-0.03339151538819867	-0.08541465992264506	-0.5614051276308033	0.3032208191519367
1.1413419925665305	0.9863574578946446	-0.04119484288445139	-0.033067719512734586	-0.08647652344368922	-0.557618427636156	0.3061845295297568
1.1424120113987721	0.9862643606011581	-0.04178946473738438	-0.032738531976663876	-0.08753170671008383	-0.5538047226715334	0.3090964255108036
1.1434894958203585	0.9861694804542482	-0.04238411199426252	-0.03240393819566006	-0.08858013022607004	-0.549965067416479	0.3119562838210871
1.1445745344301108	0.9860728012303086	-0.042978748487436845	-0.03206392388253712	-0.08962171831336234	-0.5461005119345883	0.31476391141412396
1.1456672176734681	0.9859743064958089	-0.043573338596951415	-0.03171847478823508	-0.09065639978314176	-0.5422120979668704	0.3175191469110413
1.1467676366707373	0.9858739797081176	-0.04416784660017033	-0.03136757705566008	-0.09168410673184221	-0.5383008622178592	0.32022185697291256
1.1478758849564399	0.9857718040537811	-0.04476223760388015	-0.031011216653033916	-0.09270477608673208	-0.5343678293251435	0.32287193997434743
1.1489920572526182	0.9856677625542306	-0.045356476861532796	-0.030649379745375113	-0.09371834833895094	-0.5304140154269948	0.3254693221743058
1.1501162504518798	0.9855618379698046	-0.04595053028214362	-0.030282052361159217	-0.09472476833277396	-0.526440423925386	0.32801395927496574
1.1512485626910978	0.9854540128807432	-0.04654436391762679	-0.029909220675651438	-0.09572398430403926	-0.5224480480634626	0.3305058334506399
1.1523890942683437	0.9853442695956347	-0.047137944427291495	-0.02953087069521342	-0.09671594857890155	-0.5184378670263489	0.3329449545987353
1.1535379468082174	0.9852325902256879	-0.04773123861869526	-0.0291469885162399	-0.09770061671071734	-0.5144108482709083	0.335331357655897
1.1546952242614599	0.9851189565831119	-0.04832421394425849	-0.028757559977536384	-0.09867794821638029	-0.5103679434475231	0.33766510385816284
1.155861032230329	0.9850033502406403	-0.04891683812544908	-0.028362570868641086	-0.09964790585377746	-0.5063100902545641	0.3399462784091248
1.1570354784855854	0.9848857524753054	-0.04950907939132117	-0.027962006740699204	-0.10061045591852324	-0.5022382101630557	0.3421749906167991
1.158218672471871	0.9847661443121644	-0.050100906200033914	-0.02755585305967593	-0.10156556769152954	-0.4981532097124975	0.34435137201829313
1.1594107254382708	0.9846445065069812	-0.050692287280924155	-0.02714409515041348	-0.10251321341633877	-0.4940559796612144	0.34647557577702703
1.1606117506246387	0.984520819522583	-0.0512831917003328	-0.026726718120389716	-0.10345336831021866	-0.4899473939971503	0.3485477761333059
1.1618218634126296	0.9843950635080544	-0.051873588905336346	-0.026303706794454717	-0.10438601053515799	-0.4858283091260982	0.35056816774099736
1.1630411809586554	0.9842672183318752	-0.0524634485138431	-0.0258750458314284	-0.10531112076889065	-0.4816995648648593	0.3525369641422081
1.164269822156497	0.9841372635823005	-0.053052740270911135	-0.025440719729188262	-0.10622868204754472	-0.4775619843248993	0.35445439687896735
1.1655079079191586	0.9840051785339434	-0.05364143415689213	-0.025000712717248953	-0.10713867984466494	-0.4734163727593918	0.35632071509940544
1.1667555607747444	0.983870942187147	-0.05422950016644318	-0.024555008892734133	-0.10804110163943097	-0.46926351875263983	0.3581361841062345
1.1680129056127344	0.9837345331844394	-0.05481690863246917	-0.024103591947595662	-0.10893593732666522	-0.4651041915987247	0.359901085629703
1.1692800685175782	0.9835959299332644	-0.05540362964964545	-0.023646445580490418	-0.10982317824846888	-0.46093914507030226	0.3616157153466895
1.1705571776016535	0.9834551105138105	-0.055989633440193844	-0.023183553195209414	-0.11070281767360925	-0.45676911456044744	0.3632803833230083
1.1718443627301616	0.9833120527062607	-0.056574890197228674	-0.022714897995707917	-0.11157485047704639	-0.45259481793974743	0.364895412857452
1.1731417553914607	0.9831667340033593	-0.0571593700001131	-0.02224046303138013	-0.11243927293617902	-0.44841695593616726	0.3664611395948665
1.1744494889629447	0.9830191315790471	-0.05774304290872078	-0.021760231098701593	-0.11329608279455956	-0.44423621126062685	0.36797791114060857
1.1757676982190082	0.9828692223424542	-0.05832587871746216	-0.021274184921170773	-0.1141452788258335	-0.440053250188424	0.3694460857896061
1.1770965197634127	0.9827169828883178	-0.05890784712455025	-0.020782306991428065	-0.11498686101237333	-0.4358687211912635	0.37086603237303845
1.1784360922062007	0.9825623894750015	-0.05948891778013023	-0.020284579505349776	-0.11582083054000711	-0.431683254446482	0.37223812974726844
1.1797865551560518	0.9824054181400449	-0.060069059823571455	-0.019780984737987856	-0.11664718906522628	-0.4274974650490945	0.3735627651187603
1.1811480501749274	0.9822460445904114	-0.06064824227674377	-0.01927150469254328	-0.11746593921826255	-0.4233119500814289	0.37484033444436615
1.1825207198231609	0.9820842443140881	-0.061226433613002375	-0.018756121460549564	-0.11827708392921014	-0.4191272916402097	0.3760712409299921
1.1839047093944628	0.9819199923762219	-0.061803602466347723	-0.018234816574847525	-0.11908062736362518	-0.41494405163533676	0.3772558960291121
1.1853001648876962	0.9817532636582365	-0.06237971675129329	-0.017707571774808285	-0.11987657362601016	-0.41076277810106304	0.37839471704122934
1.1867072337988844	0.9815840327665842	-0.06295474398033997	-0.017174368715912637	-0.12066492715556126	-0.4065840028625534	0.37948812734779597
1.188126065901696	0.9814122739393004	-0.06352865155699808	-0.01663518867863115	-0.12144569306902703	-0.40240823937262915	0.3805365564647581
1.1895568115506618	0.9812379612519132	-0.06410140606279494	-0.01609001321820891	-0.1222188761328953	-0.3982359878768429	0.3815404382441795
1.1909996236966003	0.9810610683749021	-0.06467297404969	-0.015538823405236268	-0.12298448178958607	-0.39406772963967157	0.38250021186976246
1.1924546559612803	0.9808815688097368	-0.06524332124563563	-0.014981600565893658	-0.12374251503374116	-0.38990393273223	0.3834163200174522
1.193922064092716	0.9806994357130591	-0.06581241311239241	-0.014418325734252668	-0.12449298111489174	-0.3857450479782102	0.38428920939400346
1.1954020051796255	0.9805146419951349	-0.0663802145120089	-0.013848979960166298	-0.1252358850443502	-0.38159151140574	0.3851193297670004
1.1968946377792924	0.9803271603069996	-0.0669466897377385	-0.013273544269160805	-0.1259712315945306	-0.3774437440512164	0.38590713363789453
1.1984001225446121	0.9801369629640029	-0.06751180272819328	-0.012691999429007991	-0.12669902553190468	-0.3733021504245697	0.38665307614173416
1.1999186216128013	0.9799440220246545	-0.06807551680886573	-0.012104326193662796	-0.12741927123592012	-0.36916712044046235	0.38735761428756155
1.2014502987212372	0.9797483092792104	-0.06863779471436486	-0.011510505268206898	-0.12813197268865645	-0.3650390293032261	0.3880212066344303
1.2029953193426755	0.9795497962355022	-0.06919859861486509	-0.010910517266152896	-0.12883713346887815	-0.3609182373645933	0.3886443129671801
1.2045538506447024	0.9793484541272139	-0.06975789007659955	-0.010304342735073876	-0.12953475666303	-0.35680509046984366	0.3892273938994663
1.206126061586886	0.9791442539046598	-0.07031563007202837	-0.009691962129152501	-0.1302248448403013	-0.3526999199432695	0.38977091054438906
1.2077121225129865	0.9789371662915277	-0.07087177881170185	-0.009073355978923689	-0.1309073998095844	-0.3486030438903779	0.3902753240297639
1.2093122062700266	0.9787271616426452	-0.07142629611227046	-0.00844850446601911	-0.13158242303690196	-0.34451476455437635	0.39074109551770775
1.2109264871052918	0.9785142100913666	-0.07197914098069721	-0.007817387864468488	-0.1322499150988065	-0.340435371447014	0.39116868550081174
1.2125551417350222	0.9782982814130565	-0.0725302719561012	-0.00717998613509041	-0.13290987606443908	-0.3363651388988024	0.3915585537793102
1.214198348205798	0.9780793451794463	-0.07307964669212888	-0.006536279382904366	-0.1335623049594308	-0.33230432921334535	0.39191115884428057
1.215856287018885	0.9778573706140626	-0.07362722231003867	-0.005886247429907794	-0.1342072001587523	-0.32825319013384474	0.39222695784788725
1.2175291401753425	0.9776323267239759	-0.07417295505045753	-0.00522987020224206	-0.13484455894332087	-0.3242119574912776	0.3925064061025438
1.2192170921436076	0.977404182175089	-0.07471680056398514	-0.004567127364466554	-0.13547437781408264	-0.3201808531288384	0.3927499569836664
1.2209203297366	0.9771729053124978	-0.07525871383375689	-0.0038979983813742032	-0.13609665236836258	-0.31616008554496194	0.392958061593651
1.2226390420056266	0.9769384641793989	-0.07579864910642142	-0.0032224625740735597	-0.13671137719047924	-0.31214985047518734	0.39313116846103513
1.2243734194741527	0.9767008266274112	-0.07633655962243942	-0.0025404994364304433	-0.13731854552097972	-0.3081503329677354	0.3932697232229489
1.226123655834176	0.9764599600903912	-0.07687239811392547	-0.0018520879838582252	-0.13791814979684147	-0.3041617037534298	0.39337416853631296
1.2278899460368913	0.9762158318519417	-0.07740611617967708	-0.0011572075202272354	-0.1385101809225371	-0.30018412395970523	0.39344494368975397
1.2296724886278458	0.9759684087297219	-0.0779376649632619	-0.0004558367361095811	-0.13909462900397632	-0.29621774012517127	0.39348248450173257
1.2314714837319618	0.9757176573595431	-0.0784669945043128	0.0002520454812480775	-0.13967148260326637	-0.2922626890914207	0.39348722299661754
1.2332871344821712	0.9754635440039655	-0.07899405413075655	0.0009664605919980185	-0.1402407291503958	-0.2883190951344639	0.3934595872347725
1.2351196508397264	0.9752060340196556	-0.07951879349754792	0.0016874318879240807	-0.14080235602056185	-0.2843870622180796	0.39340000090493815
1.2369692414104112	0.9749450930093995	-0.0800411601690836	0.002414981252376088	-0.14135634790166565	-0.280466692125341	0.3933088832459985
1.2388361163435473	0.9746806864292109	-0.08056110045953943	0.00314913028115886	-0.14190268771036949	-0.27655807824342565	0.39318664898547256
1.2407204893181525	0.9744127793161093	-0.08107855995604672	0.0038899010431693013	-0.14244135712996794	-0.27266130167603647	0.39303370807172106
1.2426225760018088	0.97414133651423	-0.08159348304753977	0.0046373154529775465	-0.14297233609658808	-0.2687764348157902	0.3928504655982836
1.2445425957404892	0.9738663224427349	-0.08210581334567708	0.005391395912905575	-0.14349560321928725	-0.2649035381982478	0.3926373214983885
1.246480769406256	0.9735877014122264	-0.08261549306374517	0.006152164444650777	-0.1440111351258132	-0.26104266521108027	0.39239467061210254
1.2484373209419357	0.9733054374140624	-0.08312246339649138	0.006919643272986896	-0.14451890684201724	-0.2571938592470573	0.3921229024072407
1.250412478999616	0.9730194938918156	-0.08362666488816019	0.0076938554432917075	-0.14501889213632635	-0.2533571509009374	0.3918224005669561
1.2524064722974482	0.9727298344225255	-0.08412803619570688	0.008474822975782876	-0.14551106227386654	-0.24953256737026872	0.39149354354144245
1.254419534697556	0.9724364219929829	-0.0846265153474522	0.009262568830488017	-0.14599538725597255	-0.24572012287819553	0.3911367036781422
1.2564519025716496	0.9721392193913746	-0.08512203901989902	0.010057115847369852	-0.14647183508728107	-0.2419198241550938	0.39075224749073567
1.2585038146399319	0.9718381892437586	-0.08561454246401837	0.01085848665674778	-0.14694037169997506	-0.2381316709949974	0.3903405356198484
1.260575513556674	0.9715332937940744	-0.086103959844663	0.011666704270633332	-0.14740096126814084	-0.23435565362047922	0.3899019224311463
1.2626672448380534	0.971224495073347	-0.08659022393142027	0.012481791634144748	-0.147853565899617	-0.23059175501429566	0.38943675612339107
1.2647792574622863	0.9709117548244983	-0.0870732661933242	0.01330377182941474	-0.14829814571514655	-0.22683995014150082	0.38894537851748884
1.2669118028252475	0.9705950346708117	-0.08755301651338765	0.014132667638192273	-0.14873465857621174	-0.22310020811172268	0.38842812522400877
1.2690651361319947	0.9702742959244492	-0.0880294034611428	0.01496850205180236	-0.14916306032823357	-0.21937249000261488	0.38788532525335245
1.2712395161123229	0.9699494996427593	-0.08850235417280693	0.01581129812673878	-0.14958330467822778	-0.2156567497089	0.3873173009993873
1.2734352048767037	0.9696206066650159	-0.08897179426784922	0.016661078894541236	-0.1499953431100184	-0.2119529345089365	0.38672436820943995
1.2756524671961993	0.9692875777369065	-0.08943764764905085	0.01751786704889569	-0.15039912470262048	-0.20826098655687572	0.3861068361322162
1.2778915725618833	0.9689503732183583	-0.08989983688733054	0.018381685706064247	-0.15079459645706061	-0.20458083973576913	0.3854650068990738
1.2801527924988119	0.9686089535046956	-0.09035828260791834	0.019252557330457117	-0.15118170275765566	-0.2009124244154935	0.38479917622871307
1.2824364024233843	0.9682632787662668	-0.09081290383212251	0.02013050441515254	-0.15156038566320643	-0.19725566463342023	0.3841096328737025
1.2847426820965087	0.9679133088979294	-0.09126361800658031	0.021015549615739496	-0.1519305849177518	-0.19361047770775694	0.38339665842641907
1.2870719131222383	0.9675590039183972	-0.09171034046162689	0.021907714750548965	-0.15229223749774745	-0.18997677847647862	0.3826605280572442
1.2894243833933245	0.9672003233154468	-0.09215298521897597	0.02280702246413158	-0.1526452782634192	-0.18635447259654905	0.38190150909444404
1.2918003816898036	0.9668372268890889	-0.09259146390353988	0.023713494116683144	-0.15298963907151936	-0.18274346524030557	0.38111986270579523
1.2942002017391379	0.9664696741561888	-0.09302568646756229	0.024627151296064614	-0.15332524935475644	-0.17914365503832588	0.38031584258962675
1.2966241408235668	0.966097624585537	-0.09345556086981864	0.025548015240388165	-0.15365203585674309	-0.1755549365180169	0.3794896953945417
1.299072500135421	0.9657210375675765	-0.09388099308575118	0.026476106928147693	-0.15396992263314369	-0.17197719983307794	0.3786416605828226
1.301545584802965	0.9653398724352735	-0.09430188705470521	0.027411447041091618	-0.15427883100302994	-0.1684103309991257	0.3777719704022344
1.3040437025360867	0.9649540886993258	-0.09471814439933496	0.02835405540574234	-0.1545786793383886	-0.16485421407686143	0.3768808503563732
1.3065671666575271	0.9645636456076163	-0.09512966488148844	0.029303952090072943	-0.15486938338857525	-0.16130872707727106	0.3759685181207845
1.3091162932525404	0.9641685026129827	-0.09553634586586954	0.03026115627675195	-0.15515085588291153	-0.15777374629815819	0.37503518454235146
1.3116914023181139	0.963768619225367	-0.09593808246140594	0.03122568664723398	-0.1554230066294294	-0.15424914490340272	0.37408105322945506
1.314292818347184	0.9633639549510946	-0.09633476755327015	0.03219756154757205	-0.1556857425259166	-0.1507347923805198	0.37310632032533353
1.3169208698097805	0.9629544694044405	-0.09672629166044033	0.03317679873915071	-0.1559389674520034	-0.1472305555148923	0.3721111746894758
1.3195758881705417	0.9625401224936395	-0.09711254273781472	0.03416341497921047	-0.15618258213533948	-0.14373629990930753	0.37109579827177963
1.3222582097869848	0.9621208741589056	-0.09749340640313445	0.035157426672351375	-0.15641648429012775	-0.1402518876805047	0.3700603653915628
1.3249681747132522	0.9616966845937382	-0.0978687657011653	0.036158849367218346	-0.15664056845582391	-0.13677717928670136	0.3690050431873297
1.327706127661426	0.9612675141307603	-0.09823850118075513	0.037167698053245136	-0.15685472603320147	-0.13331203251614826	0.3679299912417655
1.3304724168247208	0.960833323463461	-0.09860249067451511	0.03818398666558812	-0.15705884514257773	-0.12985630421989944	0.36683536203854383
1.3332673945090388	0.9603940735863862	-0.09896060933177554	0.03920772825781871	-0.15725281063567326	-0.12640984970978708	0.36572130071756326
1.336091418031183	0.9599497256939502	-0.09931272967149558	0.04023893526639705	-0.15743650410831694	-0.12297252189197153	0.3645879447115453
1.3389448481137276	0.959500241474292	-0.09965872131771951	0.04127761885777407	-0.1576098037441724	-0.11954417346911951	0.3634354243834509
1.341828050695582	0.9590455828673985	-0.09999845116502319	0.042323789522517745	-0.15777258438638145	-0.11612465496346243	0.3622638622965536
1.344741394706895	0.9585857124602877	-0.10033178305224148	0.04337745619812588	-0.15792471736151215	-0.11271381759812885	0.36107337411201706
1.347685254259004	0.9581205931879174	-0.10065857796469047	0.044438626995042155	-0.15806607056354374	-0.10931151090326464	0.3598640676978628
1.3506600076612663	0.957650188535738	-0.10097869385589175	0.045507308767379545	-0.1581965083509188	-0.105917584113876	0.35863604352219264
1.3536660375570875	0.9571744625675377	-0.10129198560450225	0.04658350708917491	-0.1583158915113479	-0.1025318862243755	0.3573893945932405
1.3567037318386777	0.9566933798314824	-0.10159830504607487	0.047667226505360885	-0.15842407725022492	-0.09915426519270822	0.3561242060721013
1.3597734806954962	0.9562069058802275	-0.10189750061640261	0.04875846940211979	-0.15852091904350343	-0.09578457143694347	0.35484055649561774
1.3628756810849847	0.9557150066172275	-0.10218941774092795	0.04985723752241949	-0.15860626675237782	-0.09242265308930238	0.35353851590561824
1.366010733514251	0.9552176488626052	-0.10247389844954706	0.05096353073673864	-0.1586799664654094	-0.08906835979677324	0.35221814717998423
1.3691790424798918	0.9547148003417728	-0.1027507813703851	0.052077347120764936	-0.158741860483315	-0.08572154241351913	0.3508795058433475
1.3723810185695464	0.9542064294117877	-0.10301990185208243	0.0531986836087216	-0.15879178731655408	-0.08238205100823913	0.34952263916691473
1.3756170756341741	0.9536925055719976	-0.10328109165491671	0.054327534911467606	-0.1588295815864956	-0.07904973808149796	0.34814758734959017
1.3788876326544095	0.9531729992317203	-0.10353417905457106	0.05546389408353381	-0.15885507402143748	-0.07572445681679517	0.3467543827153148
1.3821931140256822	0.9526478817307884	-0.10377898879476229	0.05660775252661245	-0.15886809140685385	-0.07240606105534966	0.3453430495727
1.3855339468154955	0.9521171258433182	-0.1040153418257445	0.05775909894704992	-0.15886845653581053	-0.06909440827369832	0.3439136053692784
1.3889105648928037	0.951580705191897	-0.10424305555013179	0.05891792068825561	-0.15885598818476548	-0.06578935567212106	0.3424660589094885
1.392323407995498	0.9510385944682005	-0.10446194367127049	0.06008420329901131	-0.158830501043778	-0.062490761433140606	0.3410004107268487
1.3957729204087768	0.9504907697178497	-0.1046718160380486	0.061257929975112715	-0.15879180567470072	-0.059198486277468286	0.33951665362801525
1.399259548523091	0.9499372088052522	-0.10487247845412935	0.06243908063153442	-0.1587397085192504	-0.05591239597399444	0.33801477372398747
1.4027837453623453	0.9493778907738133	-0.10506373290305236	0.06362763333994985	-0.15867401181951926	-0.05263235723427736	0.3364947484590587
1.4063459672944016	0.9488127964500236	-0.10524537729930795	0.06482356310410169	-0.15859451362803154	-0.049358241069350155	0.3349565480006309
1.4099466789590664	0.9482419077460778	-0.10541720568393202	0.06602684340252998	-0.15850100766335287	-0.04608991850794316	0.33340013308357486
1.4135863459473041	0.9476652089080211	-0.10557900780010646	0.06723744361804472	-0.15839328344427733	-0.0428272675637704	0.33182545814261727
1.4172654405488618	0.9470826856935048	-0.10573056933049851	0.06845533084911991	-0.15827112612722494	-0.039570168215406085	0.33023246879924545
1.420984440473904	0.9464943256671065	-0.1058716717683164	0.06968046935510427	-0.15813431649165147	-0.036318503879150026	0.3286211023800735
1.4247438268468153	0.9459001186125726	-0.10600209229078386	0.07091281977255576	-0.157982630985578	-0.03307216342380374	0.32699128875236316
1.428544087192316	0.9453000561580688	-0.10612160382213288	0.07215233997252199	-0.15781584158758125	-0.029831038829562697	0.32534294899487315
1.4323857146217047	0.9446941320061564	-0.10622997493908345	0.07339898465539677	-0.15763371579401528	-0.026595026222889184	0.32367599571278105
1.4362692059913205	0.9440823423278311	-0.10632696976994667	0.07465270461952701	-0.1574360166797007	-0.023364027712605512	0.3219903337988334
1.4401950634657432	0.9434646856219903	-0.10641234799984738	0.07591344713573837	-0.15722250280802985	-0.020137950336994462	0.3202858597161452
1.4441637932615743	0.9428411630223898	-0.1064858647999337	0.07718115540456674	-0.1569929282783515	-0.016916707387372082	0.3185624620030266
1.4481759083368497	0.942211777987416	-0.10654727083702355	0.07845576927318035	-0.15674704255290797	-0.013700216518577037	0.31682002006348564
1.4522319263190553	0.9415765367420567	-0.10659631218366747	0.07973722442052883	-0.15648459054691824	-0.010488401772378026	0.3150584050241409
1.4563323693237002	0.9409354484246925	-0.1066327302843626	0.08102545215280839	-0.15620531263175202	-0.007281194014681105	0.3132774797696238
1.460477764321219	0.9402885251512205	-0.10665626193000813	0.08232037936808781	-0.15590894460405721	-0.00407853094902875	0.3114770987388796
1.4646686434611647	0.9396357820896645	-0.10666663922794892	0.08362192850007151	-0.15559521765324946	-0.0008803571915307058	0.3096571077392792
1.4689055430792164	0.938977237743237	-0.10666358957171275	0.08493001704899805	-0.15526385843043075	0.002313374641333282	0.3078173443321848
1.4731896923911239	0.9383128073922095	-0.10664683183748794	0.08624476813447361	-0.15491453176074904	0.00550321326206068	0.30595733880829984
1.477524006968906	0.9376421509549251	-0.10661605676902902	0.08756680595058212	-0.15454674332894647	0.008690903384950138	0.30407588321035495
1.481909048975393	0.9369652992748989	-0.1065709481823783	0.08889601874416005	-0.1541601748672424	0.011876394147586882	0.30217278517329216
1.4863453957250807	0.936282285756667	-0.10651118487165095	0.09023229197335376	-0.1537545027114638	0.01505963462872765	0.30024783927554666
1.4908336267280209	0.9355931485314748	-0.10643644067266783	0.09157550415273215	-0.153329398888355	0.018240563822427197	0.2983008325653473
1.4953743220781839	0.9348979308609131	-0.10634638453554134	0.09292552620488145	-0.152884531332206	0.021419109181684392	0.2963315451626714
1.499968066416987	0.9341966806894825	-0.10624068049552118	0.09428222246810473	-0.15241956356335548	0.024595189060157913	0.294339748445758
1.504615442510868	0.9334894517893887	-0.10611898786165902	0.09564544861644507	-0.15193415539529306	0.027768707885917728	0.2923252077447842
1.5093170333324695	0.9327763036020853	-0.10598096126988645	0.09701505212157992	-0.15142796284112178	0.030939557345609315	0.29028768135005933
1.514073426901166	0.93205730067195	-0.10582625060778199	0.09839087348129039	-0.1509006376735384	0.03410761927021762	0.2882269183301597
1.5188852079286441	0.9313325140823489	-0.10565450134497166	0.09977274360796412	-0.1503518284227162	0.037272759638141924	0.2861426620723449
1.5237529608966152	0.9306020211549011	-0.10546535456605807	0.10116048456429956	-0.1497811801804186	0.04043483035452803	0.2840346488725011
1.5286772688350168	0.9298659058025053	-0.10525844713887497	0.10255390904490881	-0.14918833487446947	0.04359366811849793	0.28190260839383846
1.5336587132625972	0.9291242587074957	-0.10503341185823019	0.10395282019506354	-0.1485729314259492	0.046749094062413246	0.27974626362792626
1.538697874809729	0.9283771774005232	-0.10478987756370074	0.10535701161614318	-0.1479346058251663	0.049900913798570506	0.2775653305672368
1.543795328166541	0.9276247671794298	-0.10452746955401274	0.10676626579681013	-0.14727299194674917	0.053048913935117736	0.27535952034072897
1.5489516463865256	0.9268671406378972	-0.10424580957871016	0.1081803551633401	-0.14658772120670735	0.05619286447820521	0.27312853730812203
1.5541673932283095	0.9261044189574407	-0.10394451646622352	0.10959903982974331	-0.14587842378998792	0.05933251385726704	0.27087208233933696
1.5594431281093322	0.9253367313366279	-0.10362320611652846	0.11102206883673404	-0.14514472825213615	0.06246759173153454	0.26858985064635854
1.564779403359521	0.9245642155531707	-0.10328149191406129	0.11244917927126385	-0.14438626214115713	0.06559780705828616	0.2662815329577379
1.5701767590796283	0.9237870188573075	-0.10291898536562238	0.1138800947899469	-0.14360265302712902	0.06872284488900589	0.26394681774051787
1.5756357226410502	0.923005298176485	-0.1025352965100746	0.11531452542828323	-0.1427935289361649	0.07184236601205866	0.26158539142744797
1.5811568112028103	0.9222192198860772	-0.10213003412012327	0.11675216820005893	-0.14195851833758802	0.07495600828486289	0.2591969373535872
1.5867405260835266	0.921428960738752	-0.10170280650210548	0.1181927055701007	-0.14109725135946408	0.07806338332921194	0.256781138231826
1.5923873473679329	0.9206347087281042	-0.10125322239105786	0.11963580406964416	-0.14020936107354603	0.08116407358483572	0.2543376785450329
1.5980977340328812	0.9198366631484607	-0.10078089149012472	0.12108111438481281	-0.13929448398860791	0.08425763254938747	0.25186624457010054
1.603872123414121	0.9190350347386791	-0.10028542507406786	0.12252827128429798	-0.13835226065375927	0.08734358464071824	0.24936652470772366
1.6097109210706548	0.9182300471337758	-0.09976643747983108	0.12397689119060878	-0.13738233788410503	0.09042142003558026	0.2468382139924946
1.6156145008825322	0.9174219368512891	-0.09922354683594337	0.1254265724129422	-0.13638436942282617	0.09349059521387222	0.24428101420088993
1.6215832013853284	0.9166109537740206	-0.09865637616100305	0.12687689448000575	-0.13535801725524554	0.09655053156298972	0.24169463561629662
1.6276173191777532	0.915797361988551	-0.09806455482806631	0.12832741684206922	-0.134302953503296	0.09960061265458914	0.23907880009423443
1.6337171055981388	0.9149814401291714	-0.09744771982018895	0.12977767846407756	-0.13321886184755158	0.10264018340701735	0.23643324274666755
1.639882754919941	0.9141634828003063	-0.09680551794744133	0.13122719550663584	-0.13210544054730533	0.10566854524145278	0.2337577173437087
1.6461144028422527	0.9133438005479366	-0.09613760716231631	0.13267546159640417	-0.13096240375444462	0.10868495667852945	0.23105199729536421
1.6524121184428675	0.912522720641183	-0.09544365863308915	0.13412194665373936	-0.12978948407166463	0.11168863089579446	0.22831587951423396
1.65877590106368	0.9117005871324693	-0.09472335839494984	0.1355660969928348	-0.12858643429688338	0.11467873592345627	0.22554918618566455
1.665205660938951	0.9108777629315774	-0.09397641096535896	0.1370073318836375	-0.12735303234761913	0.11765438750607736	0.22275177366019108
1.6717012190411797	0.9100546292740841	-0.093202540978949	0.13844504470181798	-0.12608908272388408	0.12061465148020611	0.21992353305682272
1.6782622981199324	0.9092315862425119	-0.09240149589996098	0.13987860221223875	-0.12479441970027982	0.12355854224701493	0.2170643947530981
1.6848885094824797	0.9084090536960615	-0.09157304941436746	0.14130734313906756	-0.12346891149566824	0.12648501977390667	0.21417433480027107
1.6915793467887086	0.9075874711856036	-0.0907170041232628	0.14273057849729534	-0.12211246319317828	0.1293929902002647	0.21125337835513575
1.6983341776727898	0.906767298022161	-0.08983319460201887	0.1441475916359179	-0.12072502016989807	0.13228130581230696	0.20830160412781734
1.7051522283162681	0.9059490140546186	-0.08892149152070049	0.14555763704137278	-0.11930657309034445	0.13514876246794155	0.20531915198637554
1.7120325822723645	0.90513311856927	-0.08798180401821051	0.14695994236432383	-0.11785716006925016	0.1379941035592414	0.20230622440985568
1.7189741702288588	0.9043201301620848	-0.08701408331849012	0.1483537087303547	-0.11637687073507713	0.14081602042406224	0.19926309196853267
1.7259757650141707	0.9035105858444857	-0.08601832570495566	0.14973811233591	-0.11486584924515829	0.14361315532425242	0.19619009657788808
1.7330359780339455	0.9027050398655821	-0.08499457529739315	0.15111230648465857	-0.1133242969860572	0.1463841052566142	0.19308765418167245
1.7401532509068256	0.9019040629610973	-0.08394292752294676	0.1524754228506337	-0.11175247630952116	0.14912742415253014	0.189956259597468
1.7473258656726147	0.9011082394001275	-0.08286352981354198	0.15382657644031225	-0.11015071013027357	0.15184163247052357	0.1867964832348493
1.7545519437419912	0.9003181652761324	-0.0817565837771308	0.15516486836415136	-0.10851938382961625	0.1545252222976304	0.18360897277254493
1.7618294461936517	0.8995344465733851	-0.08062234706878191	0.15648938893568162	-0.10685894676304593	0.15717666306468375	0.18039445425841028
1.7691561961856945	0.8987576948433876	-0.07946113160983198	0.15779922474331132	-0.10516990853152784	0.1597944151567754	0.17715372342620186
1.776529881514667	0.8979885251025572	-0.07827330456203432	0.15909346188727463	-0.1034528394735094	0.1623769357761269	0.17388764572448404
1.783948076265206	0.8972275517651018	-0.07705928599745689	0.16037119246614825	-0.1017083665045274	0.1649226912611699	0.17059714784526503
1.7914082551396062	0.8964753854928522	-0.07581954734670769	0.16163151944607226	-0.09993717030285061	0.16743016613039113	0.16728321239682084
1.7989078155477942	0.8957326294063523	-0.07455460820194595	0.16287356254078614	-0.09813998033769443	0.16989787411545973	0.16394686902776956
1.806444106041216	0.8949998749045875	-0.07326503159488088	0.16409646468151473	-0.09631756797635209	0.17232437034145187	0.16058918258758534
1.8140144425606601	0.8942776989414584	-0.07195142089758816	0.16529939599973573	-0.09447074213378658	0.17470825856216837	0.15721124655804813
1.8216161432160773	0.8935666597728062	-0.07061441313142108	0.16648156032221426	-0.0926003400763753	0.17704820339267482	0.15381416806690823
1.8292465410675436	0.8928672951067993	-0.06925467567032638	0.1676421976304487	-0.09070722322848332	0.17934293456653388	0.1503990625437823
1.8369030118255814	0.8921801191032445	-0.06787290001527448	0.1687805884241087	-0.08879226905102347	0.18159125501063367	0.14696704155790155
1.8445829961390106	0.8915056201970102	-0.06646979616177463	0.16989605670512936	-0.08685636394837314	0.18379204623597054	0.14351920289947728
1.8522840156839386	0.8908442597508276	-0.06504608781928073	0.17098797159442594	-0.08490039750504234	0.18594427108898112	0.14005662328485355
1.8600036921159984	0.8901964707092118	-0.06360250689656541	0.17205574896392573	-0.0829252558300928	0.18804697660132957	0.1365803496339116
1.8677397585628905	0.889562657134212	-0.06213978919568723	0.17309885163719985	-0.08093181666171327	0.1900992940888835	0.13309139356940405
1.8754900703642854	0.8889431939940873	-0.060658670155572615	0.1741167892079646	-0.07892094459965485	0.19210043857372527	0.12959072614791325
1.8832526089593415	0.8883384276650587	-0.059159881856425345	0.17510911672587867	-0.07689348808769983	0.19404970605273278	0.12607927559397056
1.891025491529026	0.8877486761054024	-0.05764414892209996	0.176075433964313	-0.07485027491517152	0.19594647198138054	0.12255792236124101
1.8988069675575707	0.8871742301540995	-0.056112186980439176	0.1770153828883086	-0.07279211117649886	0.19779018628839087	0.11902750005316531
1.9065954271054923	0.8866153540106998	-0.054564698912294256	0.17792864651145382	-0.07071977722786049	0.19958037117857488	0.11548879099866527
1.9143893873816378	0.8860722873562586	-0.05300237547322112	0.17881494511448126	-0.0686340294823648	0.20131661381608615	0.11194253164989802
1.9221874983349814	0.8855452460861214	-0.05142589228975058	0.17967403478085592	-0.0665355972884022	0.2029985636009884	0.10838940933987436
1.9299885334455793	0.8850344241076121	-0.0498359099216203	0.18050570423486884	-0.06442518386404528	0.204625926159128	0.10483006576238461
1.9377913843103882	0.8845399948225101	-0.04823307332725415	0.18130977223662056	-0.062303466366245	0.206198458459217	0.10126509874312098
1.9455950548338032	0.8840621125979243	-0.04661801155391357	0.18208608503324414	-0.06017109619886619	0.20771596406776324	0.09769506420769902
1.9533986535332932	0.8836009143021343	-0.04499133796351464	0.18283451373880064	-0.05802869996782998	0.20917828828642782	0.09412047903470752
1.9612013890379243	0.8831565205895258	-0.04335364993793719	0.18355495215230982	-0.055876879690259444	0.21058531416180493	0.09054182247400458
1.9690025586261866	0.8827290375245033	-0.04170553017763791	0.18424731405326042	-0.05371621504187542	0.2119369574855314	0.08695954078517137
1.9768015470816869	0.8823185575450967	-0.04004754596794552	0.1849115315917345	-0.05154726287753073	0.21323316393887534	0.08337404717626967
1.984597814514082	0.8819251609738117	-0.03838025089029793	0.18554755281240753	-0.049370559908913696	0.21447390454856294	0.07978572683842036
1.9923908943734996	0.8815489169034625	-0.03670418449106531	0.18615534020847793	-0.047186622657038206	0.21565917315232744	0.07619493733068887
2.000180382349485	0.8811898844797866	-0.03501987399950126	0.18673486864889172	-0.04499595003736912	0.21678898263802704	0.07260201319016014
2.007965931222108	0.8808481137941706	-0.03332783487866057	0.18728612394894642	-0.04279902437551324	0.2178633624321976	0.06900726783750841
2.015747256622777	0.880523646274393	-0.031628569069005186	0.187809102259855	-0.04059630940015181	0.2188823575760148	0.06541099046501918
2.0235241156746624	0.8802165162003039	-0.029922569206050628	0.18830380765252916	-0.03838825595812554	0.21984602427263839	0.0618134554751542
2.03129630806154	0.8799267511315572	-0.028210318053198475	0.1887702514636469	-0.03617530147789545	0.22075442885917948	0.05821492159797941
2.0390636715540347	0.8796543725423848	-0.02649228918971059	0.1892084513121747	-0.033957871040533126	0.2216076461242966	0.05461563358708416
2.0468260931594853	0.8793993959049523	-0.024768944278631053	0.1896184310061758	-0.031736374021068554	0.22240575934660783	0.05101581668963953
2.0545834740732127	0.8791618322881333	-0.023040740623845465	0.19000021801522077	-0.029511213978981585	0.2231488555810755	0.0474156925545124
2.0623357526940294	0.8789416879066984	-0.021308125913865217	0.1903538442412893	-0.02728278199764588	0.22383702735449815	0.04381546824743641
2.070082891121342	0.8787389648944758	-0.019571541085571444	0.19067934482152357	-0.025051460485154435	0.224470370515752	0.04021534220784483
2.0778248710899385	0.8785536616828685	-0.017831421140025616	0.19097675756602278	-0.02281762431424018	0.22504898330929854	0.0366155058511995
2.0855616993263353	0.8783857731316892	-0.01608819386390332	0.1912461227924965	-0.02058163926313798	0.225572966207429	0.03301614080247378
2.0932933909168123	0.8782352911356244	-0.014342283520963667	0.19148748239656183	-0.018343866824123145	0.2260424202423404	0.029417426368020597
2.1010199842456045	0.8781022044990563	-0.012594107454917488	0.19170088009455885	-0.01610465990860826	0.22645744760608713	0.025819532333352407
2.1087415241156764	0.8779864994524781	-0.010844079882508358	0.1918863606351917	-0.013864367765235315	0.22681815023177632	0.022222626574969005
2.1164580666349733	0.8778881596887032	-0.009092610792184817	0.19204396977936536	-0.011623334615355984	0.2271246298562939	0.018626872553004745
2.124169674908921	0.8778071665504165	-0.007340106930194086	0.19217375403487433	-0.009381900958597075	0.22737698759365374	0.01503243109057821
2.131876421805139	0.8777434991086088	-0.0055869711907746205	0.19227576056345824	-0.007140402831941619	0.22757532383121878	0.011439458864178008
2.1395783819844234	0.8776971343299846	-0.003833604453268414	0.19235003694262823	-0.004899174194633539	0.22771973783142538	0.007848111902884479
2.1472756364851984	0.8776680471029746	-0.002080404571115943	0.19239663115130362	-0.0026585456678670455	0.2278103277567789	0.004258543240713967
2.154968264614158	0.8776562103297935	-0.0003277682531061736	0.1924155914468104	-0.0004188469699564828	0.2278471904718945	0.0006709064912650783
2.156406804859144	0.877655909065544	-1.4814186119135875e-13	0.19241607400987934	-6.477738809761158e-13	0.22784812867010157	4.532176500413043e-13
