# Supplementary material for: Multi-orbit lunar GNSS constellation design with distant retrograde orbit and Halo orbit combination
Source: Sci Rep. 2023 Jun 22;13:10158. doi: 10.1038/s41598-023-37348-x (PMC10287729; doi:10.1038/s41598-023-37348-x)
Supplement: Supplementary file 1 — Supplementary Information. [file 41598_2023_37348_MOESM1_ESM.zip › supplement materials of the manuscript/Figure 5/L1 North Family Halo orbit/9.867.csv]

Time (TU)	X (LU)	Y (LU)	Z (LU)	VX (LU/TU)	VY (LU/TU)	VZ (LU/TU)
0	0.8730487647406553	0	0.19062204433720464	-3.6056781888485397e-14	0.2355284935977351	9.656434576000853e-14
0.003767065922347807	0.8730508428543972	0.0008872431352471012	0.19061875317431626	0.001103302801123981	0.23552194203361354	-0.001747332718562192
0.011424264057760243	0.873067876827866	0.0026905102473146164	0.1905917755551016	0.0033457793119362586	0.23546823865907243	-0.005298973059642313
0.0190856374556771	0.8731021034427572	0.004494141564028201	0.19053756648371986	0.005588955186223418	0.23536032505415744	-0.008852221015782364
0.02675135172743105	0.8731535467367528	0.006297759483850441	0.1904560827643865	0.00783252661593479	0.23519811207679273	-0.012406932323517013
0.03442149757438865	0.8732222287789778	0.008100967334030101	0.19034728171913032	0.010076166514367407	0.23498150999459352	-0.015962927699290235
0.04209615863447951	0.8733081696494241	0.009903365317894453	0.19021112119859404	0.012319544306145491	0.23471042846681017	-0.019520024490049713
0.04977541866345174	0.8734113874471233	0.011704552171344236	0.19004755954457883	0.014562327946846618	0.23438477641947558	-0.023078040184866998
0.05745934796008528	0.8735318980452242	0.013504121951245606	0.1898565559509862	0.016804179880389847	0.23400446270287278	-0.026636786311470036
0.06514802002569062	0.8736697152384174	0.015301667920369758	0.18963807020044388	0.019044761830291843	0.2335693954949111	-0.030196076345443124
0.0728414914629367	0.8738248503311016	0.017096777825570512	0.1893920632848021	0.021283728867305066	0.23307948345312718	-0.033755716596967494
0.08053981546044298	0.8739973122447188	0.01888903704809687	0.18911849720035048	0.02352073328083526	0.23253463521195533	-0.0373155126574253
0.08824302632873139	0.8741871070599572	0.020678025004210565	0.188817335636957	0.025755420029246478	0.23193476064853538	-0.04087526245594889
0.09595114773526632	0.8743942380144355	0.022463317089517966	0.18848854394297776	0.027987429098458295	0.2312797706944532	-0.04443476028983376
0.10366418923225296	0.8746187052568043	0.024244483903393316	0.18813208947461488	0.030216394462893342	0.23056957790104007	-0.04799379544553161
0.11138213852479235	0.8748605054161258	0.02602108951808415	0.18774794223736058	0.03244194183899155	0.22980409757458392	-0.05155214886988522
0.11910496487150955	0.8751196314542324	0.027792692345451085	0.1873360750771941	0.034663689678160164	0.22898324800232758	-0.0551095949928677
0.1268326091350787	0.8753960720717722	0.029558842957318778	0.18689646458039078	0.03688124633235865	0.2281069520782755	-0.05866589740941818
0.1345649882506217	0.8756898115466567	0.03131908525066742	0.18642909128632668	0.03909421139896629	0.227175137547696	-0.06222081122194137
0.14230199356708775	0.8760008293804831	0.03307295622252762	0.18593394020549153	0.04130217531570452	0.2261877378472273	-0.06577408256774742
0.15004347703073	0.8763290993959713	0.03481998303618926	0.18541100221305484	0.0435047155261419	0.22514469467901135	-0.06932544258595022
0.1577892642552438	0.8766745898833929	0.03655968622184699	0.18486027377440084	0.04570140035179398	0.22404595724658474	-0.07287461375054753
0.16553913429231085	0.877037262327999	0.03829157539545937	0.18428175893369292	0.04789178341841793	0.2228914859927151	-0.07642130094147076
0.1732928274687008	0.8774170712811207	0.04001515136623428	0.1836754694847814	0.050075406114755944	0.2216812527008948	-0.07996519541491967
0.1810500339820918	0.8778139633340762	0.04172990398019883	0.18304142657774428	0.05225179464445627	0.22041524345089997	-0.08350596998115209
0.18881039343727535	0.8782278765447591	0.043435312481156174	0.1823796616104906	0.05442046023309346	0.2190934601387105	-0.08704327921894162
0.19657349031117757	0.8786587396355893	0.04513084502844544	0.1816902174932225	0.05658089824285984	0.21771592273237053	-0.09057675785208552
0.2043388492438707	0.8791064711313326	0.046815958255557906	0.1809731500190093	0.05873258730811382	0.21628267173322277	-0.09410601907603106
0.21210592865521308	0.8795709783446085	0.048490096554183196	0.18022852949024967	0.06087498808531155	0.21479377114392348	-0.09763065215542524
0.21987411960223976	0.8800521566217585	0.05015269258159424	0.17945644194167026	0.06300754353170032	0.21324931062712074	-0.10115022243168775
0.22764273361720566	0.8805498878704168	0.05180316549826076	0.17865699153133158	0.0651296762384487	0.2116494099999718	-0.10466426636466557
0.23541100640775015	0.8810640400150026	0.05344092270913265	0.1778303014614076	0.06724079021590013	0.20999422079080726	-0.1081722937941895
0.2431780865964258	0.8815944654802839	0.055065358512272546	0.17697651647947918	0.06934026867069445	0.20828393096381756	-0.11167378345344357
0.2509430333560701	0.8821410001891	0.05667585476144322	0.17609580457818175	0.0714274743254613	0.20651876805028702	-0.11516818253965719
0.2587048110125705	0.8827034623312766	0.058271780999607135	0.1751883590885224	0.07350174901605097	0.20469900308228992	-0.11865490493841352
0.266462283861072	0.8832816511077999	0.05985249476304915	0.17425440084245625	0.07556241346283746	0.20282495468514036	-0.12213332957037527
0.27421421966135096	0.8838753461138952	0.06141734375874184	0.17329417933371544	0.0776087694465579	0.20089699118324572	-0.12560280264219248
0.28195927565385803	0.8844843054049011	0.06296566459544531	0.17230797604005904	0.07964009745054122	0.19891553707302534	-0.129062632072692
0.28969600632682757	0.8851082652028209	0.06449678603537456	0.17129610512940754	0.0816556601680179	0.1968810742805138	-0.13251209166890413
0.29742285542312147	0.8857469384169667	0.06601002915499021	0.17025891612093783	0.08365470193937795	0.19479414738531675	-0.13595041824164866
0.30513816301695457	0.8864000144000052	0.06750471057933989	0.16919679458181638	0.08563645220739574	0.19265536494280783	-0.1393768154297883
0.31284016340258847	0.887067158026956	0.06898014394442303	0.16811016395900305	0.08760012663270075	0.19046540313921984	-0.14279045339478957
0.32052699089816367	0.8877480095033308	0.07043564294009692	0.16699948626408115	0.08954493029787765	0.18822500719487878	-0.1461904719945303
0.3281966830269389	0.8884421840484065	0.07187052384602453	0.1658652629968059	0.09147006025394806	0.18593499330807794	-0.14957598273473596
0.33584719169132166	0.8891492724097387	0.07328410954270925	0.16470803474513282	0.09337471007093706	0.18359624799114113	-0.15294607418052075
0.3434763898997123	0.8898688411299867	0.07467573260258699	0.1635283812172696	0.095258073210643	0.18120972834034224	-0.15629981530919465
0.3510820839059494	0.890600433462455	0.07604473928434873	0.16232692023747888	0.0971193476775524	0.17877646027649227	-0.15963626114876822
0.3586620237942593	0.8913435703138676	0.07739049309762225	0.16110430671593048	0.09895774017286017	0.17629753679519447	-0.16295445761690136
0.36621392319689433	0.8920977522668065	0.07871237980704687	0.1598612298549406	0.10077247231778554	0.17377411270080717	-0.16625345023097823
0.3737354670478703	0.8928624606279015	0.08000981008616105	0.1585984119617408	0.10256278378935488	0.1712074026502117	-0.16953228744194482
0.3812243376448209	0.8936371605021168	0.08128222512229082	0.15731660391770746	0.10432793964373548	0.16859867245506827	-0.1727900318228859
0.3886782234055569	0.8944213023341584	0.08252909891330226	0.15601658316155362	0.10606723324480863	0.1659492355244932	-0.1760257635525707
0.396094840065104	0.8952143249004445	0.08374994241405827	0.15469914925659098	0.10777999190008022	0.1632604444252284	-0.1792385891789004
0.40347194689492766	0.8960156579854767	0.08494430649052381	0.15336511994706778	0.1094655810219388	0.1605336834482174	-0.1824276480650321
0.4108073618389037	0.8968247251037662	0.08611178437507647	0.15201532710299503	0.11112340775817436	0.15777036095417288	-0.185592118233303
0.4180989784086063	0.8976409465638785	0.08725201407304657	0.15065061205097868	0.11275292472925423	0.15497190045655487	-0.18873122284253882
0.4253447762931167	0.8984637419629736	0.08836467945216696	0.1492718218062664	0.11435363206222456	0.1521397335327111	-0.1918442338425212
0.43254283196422083	0.8992925327580279	0.0894495110692132	0.14787980512912444	0.11592507918750351	0.14927529235688877	-0.1949304755425474
0.43969133406031347	0.9001267454664248	0.09050628743036203	0.14647540746708712	0.11746686741785345	0.1463799999037628	-0.19798933014695264
0.4467885858410011	0.9009658134304293	0.09153483404436595	0.1450594682499913	0.11897864946619485	0.14345526494749464	-0.20102023768315153
0.453833009314433	0.9018091787582267	0.09253502258277922	0.1436328178419536	0.12046012919152832	0.14050247632434	-0.20402269662498443
0.46082315567506793	0.9026562950200243	0.09350677075401959	0.14219627315933897	0.12191106249876842	0.13752299438165558	-0.20699626717972455
0.4677576999201842	0.9035066280277156	0.09445003978462098	0.14075063647563835	0.12333125476875917	0.1345181489668997	-0.20994056782256457
0.4746354445739489	0.9043596576448442	0.09536483312130355	0.13929669243816195	0.12472056012779231	0.1314892336700105	-0.21285527572952082
0.48145531893916627	0.9052148790033184	0.0962511944237084	0.1378352060406291	0.1260788796974595	0.12843750198845086	-0.21574012532408482
0.48821637050995553	0.9060718026527792	0.09710920452590198	0.13636692238061449	0.12740615826042054	0.12536416717376878	-0.21859490354718641
0.49491776342997934	0.9069299554867762	0.09793897936235449	0.13489256506163566	0.12870238236311188	0.12227039921882638	-0.22141944816368236
0.5015587815693403	0.9077888821977387	0.09874066842462449	0.1334128336414619	0.12996757926099328	0.1191573197763834	-0.2242136480502913
0.5081388107819791	0.9086481439637732	0.09951445070155064	0.1319284058106215	0.13120181188142488	0.1160260069685749	-0.22697743476902546
0.5146573406149194	0.9095073195219534	0.10026053311110061	0.13043993545085752	0.13240517761418832	0.11287749152354785	-0.2297107824042688
0.5211139547221466	0.9103660046922091	0.10097914763020653	0.12894805334021564	0.13357780499534913	0.10971275844423231	-0.23241370270571907
0.527508328138753	0.9112238127065949	0.1016705493113809	0.12745336644883784	0.13471985174070966	0.10653274567386087	-0.23508624317443824
0.5338402161131237	0.9120803733253429	0.10233501345788762	0.12595645932991267	0.13583150132657779	0.10333834718414213	-0.2377284816783271
0.5401094573462363	0.9129353338063657	0.10297283443877803	0.1244578922664101	0.1369129622092835	0.10013040913174986	-0.24034052714740498
0.54631595263222	0.9137883564604791	0.10358432204472855	0.12295820538102453	0.1379644628307736	0.09690973873385243	-0.2429225100681494
0.5524596725148404	0.9146391200667123	0.10416980096526841	0.1214579159892023	0.13898625178015414	0.09367709869917386	-0.24547458513805245
0.5585406452328683	0.9154873185424828	0.10472960832924466	0.11995752075310818	0.13997859461006415	0.09043321191051121	-0.24799692575571539
0.5645589562650236	0.9163326611446534	0.10526409248701878	0.11845749514165958	0.14094177270277267	0.08717876031217474	-0.25048972338867226
0.5705147350202356	0.9171748708159262	0.10577361072135716	0.11695829617430957	0.14187608013695863	0.0839143909005993	-0.2529531816607759
0.5764081624446004	0.9180136854179605	0.10625852890619779	0.11546036004197267	0.14278182397997372	0.08064071059404851	-0.2553875191487819
0.582239454743295	0.9188488555521117	0.10671921917039584	0.11396410579379472	0.1436593208712876	0.07735829428382662	-0.257792962335048
0.5880088685562461	0.9196801453737349	0.10715605947413898	0.11246993369545064	0.14450889703830638	0.07406768127714883	-0.2601697474727888
0.5937166907369744	0.9205073311780936	0.10756943199818339	0.11097822756996936	0.14533088601605762	0.07076938044528892	-0.26251811612830517
0.5993632403757139	0.9213302017088515	0.10795972256653956	0.10948935405337071	0.14612562826675232	0.06746386859809864	-0.2648383158068781
0.6049488658933375	0.9221485577386535	0.10832731971885938	0.1080036631497515	0.14689347008892098	0.06415159168777314	-0.2671305985720669
0.6104739335991639	0.922962210363057	0.10867261332752655	0.10652149113646511	0.14763476145166304	0.06083297128161096	-0.2693952161975477
0.615938835359934	0.9237709820686579	0.10899599454858537	0.10504315844113513	0.1483498565254896	0.057508399839257325	-0.27163242319102776
0.6213439820958657	0.9245747057136599	0.1092978548591583	0.10356897130259254	0.14903911227824246	0.054178244400061366	-0.2738424740206076
0.6266898041838858	0.9253732245070069	0.10957858558309476	0.10209922161780031	0.14970288804851908	0.05084284621201177	-0.27602562319565743
0.6319767438269639	0.9261663907745398	0.10983857703425513	0.10063418902292985	0.15034154415603404	0.047502525424815714	-0.27818212208619103
0.6372052587364221	0.9269540663982878	0.11007821831969056	0.0991741399052433	0.15095544197818095	0.04415757883854084	-0.2803122203843875
0.6423758204657573	0.9277361224548594	0.11029789685812044	0.09771932788025572	0.15154494335415566	0.0408082809394367	-0.28241616539262165
0.6474889090929793	0.9285124382882617	0.1104979978022794	0.09626999533108495	0.15211040962824357	0.03745488740010238	-0.28449419984468627
0.6525450146176378	0.929282901586819	0.11067890380434584	0.09482637309103	0.15265220151360598	0.034097634328548426	-0.28654656247716653
0.6575446365601691	0.9300474081875592	0.11084099470502512	0.09338868062760644	0.15317067874755688	0.030736738642120953	-0.2885734878778544
0.6624882819079322	0.9308058616235141	0.11098464719220931	0.09195712671196836	0.1536661995956011	0.027372399569148283	-0.29057520567498096
0.6673764626868212	0.9315581726059597	0.11111023449865884	0.09053191022219126	0.1541391203660776	0.02400480048896838	-0.29255193958922615
0.6722096992529527	0.9323042593836907	0.11121812627316928	0.08911321928957157	0.15458979550265028	0.02063410685889587	-0.2945039088090873
0.6769885154255262	0.9330440468462659	0.11130868825046429	0.08770123282364259	0.15501857689325782	0.01726046974509944	-0.29643132607361916
0.681713436682245	0.9337774660906764	0.11138228206797358	0.08629612117856209	0.15542581354378904	0.013884027379159454	-0.2983343970092403
0.6863849947797028	0.9345044549859176	0.11143926519238961	0.08489804490867922	0.15581185181345883	0.010504902113537455	-0.30021332206032925
0.6910037237287492	0.9352249573991694	0.1114799906963851	0.08350715608114524	0.15617703488685852	0.0071232034807303226	-0.30206829493896414
0.695570161260728	0.935938923273358	0.11150480714262229	0.08212359796285086	0.1565217027398632	0.0037390273497911203	-0.3038995032927755
0.7000848445296092	0.9366463078050751	0.11151405844086708	0.08074750645097235	0.15684619167317906	0.00035245933301744897	-0.30570712706462333
0.7045483127717459	0.9373470717092285	0.11150808377598405	0.07937900940807208	0.15715083440438093	-0.0030364269079177857	-0.3074913396505277
0.7089624243263991	0.938041388418455	0.1114872090375097	0.07801781949615763	0.15743604262603528	-0.006428587705211241	-0.30925283309989016
0.7133297299795819	0.9387295468649509	0.11145173051756047	0.07666341773466576	0.15770224568188485	-0.009825580694578485	-0.31099256405490366
0.7176507495709842	0.9394115217848125	0.11140193904496015	0.07531589961638668	0.1579497265045265	-0.013227441930166941	-0.3127106689832647
0.7219259888775954	0.9400872899102591	0.1113381208767648	0.07397535877977994	0.15817876309244455	-0.016634207150763435	-0.3144072711399107
0.726155951803274	0.9407568317578671	0.11126055764017913	0.07264188339778528	0.15838962927140704	-0.02004592082648164	-0.3160824854707418
0.7303411409933591	0.9414201316011596	0.11116952630006509	0.07131555611647958	0.1585825946756105	-0.023462636411052187	-0.31773641888988646
0.7344820557618326	0.9420771770196603	0.11106529918889951	0.06999645484302465	0.15875792460838425	-0.026884414408575218	-0.3193691694943043
0.738579191078887	0.9427279586167876	0.11094814404980385	0.06868465321058631	0.15891587999083231	-0.03031132121929142	-0.3209808262052639
0.742633038272783	0.943372470012366	0.11081832404516243	0.06738022049665758	0.1590567173923389	-0.033743429391768845	-0.3225714690871894
0.7466440882661691	0.9440107082421217	0.11067609765904014	0.06608322070973584	0.15918068912092093	-0.037180820110535	-0.32414117065259734
0.750612826848936	0.9446426728935798	0.1105217188585583	0.0647937142363395	0.15928804304071595	-0.040623578945926705	-0.32568999404145854
0.7545397357163328	0.9452683661602078	0.11035543710088394	0.06351175764275252	0.15937902262316947	-0.044071796407945826	-0.32721799347019803
0.7584252931028812	0.9458877928346705	0.11017749734006255	0.0622374035967412	0.1594538669693558	-0.04752556821000746	-0.3287252145167478
0.7622699740102161	0.9465009602403275	0.10998814004333071	0.06097070091460332	0.1595128108139356	-0.05098499521257573	-0.3302116942432252
0.7660742497732164	0.9471078780598081	0.10978760124048116	0.0597116948228594	0.1595560845191996	-0.05445018278240239	-0.33167746106083007
0.7698385874291965	0.9477085581345889	0.1095761125952934	0.05846042728663122	0.1595839140799852	-0.05792123994668546	-0.3331225345212488
0.7735634508101207	0.9483030145420742	0.10935390138588426	0.0572169367642419	0.1595965211477807	-0.06139828012794332	-0.3345469257699191
0.7772493003108351	0.9488912634640226	0.10912119054963869	0.055981258394550946	0.15959412303362455	-0.06488142070010536	-0.33595063748483495
0.7808965904883601	0.9494733227112544	0.1088781988825921	0.05475342491542345	0.15957693273258636	-0.0683707804466539	-0.3373336629949102
0.7845057769682453	0.950049212736094	0.10862514062153436	0.05353346444711224	0.15954515890754764	-0.07186648592243729	-0.33869598892659886
0.7880773068612946	0.9506189550156775	0.10836222612517041	0.05232140382401902	0.15949900595119698	-0.07536866204671071	-0.3400375915956858
0.7916116226078832	0.9511825725809351	0.10808966169852319	0.051117267417878524	0.15943867402929612	-0.07887743541978545	-0.34135843850837655
0.7951091639534819	0.9517400902493687	0.10780764949171438	0.04992107656749288	0.15936435907418048	-0.08239293602838157	-0.3426584891272014
0.7985703662780452	0.9522915342784992	0.10751638767129783	0.04873285024478799	0.15927625283032304	-0.0859152953678771	-0.3439376942673909
0.8019956609347949	0.9528369323421826	0.10721607044801412	0.0475526050379689	0.15917454287921448	-0.08944464652541115	-0.34519599624862707
0.8053854743852719	0.9533763133175313	0.10690688821016471	0.04638035554683266	0.1590594127003528	-0.09298112302679652	-0.34643332860333387
0.8087402298837868	0.9539097074798719	0.10658902743008702	0.045216113895921846	0.15893104165272304	-0.09652486032663793	-0.3476496167179221
0.8120603452024482	0.9544371460698744	0.10626267093181453	0.044059890614431566	0.15878960509116122	-0.10007599317076055	-0.34884477702780137
0.8153462354132763	0.9549586616669623	0.10592799768381814	0.04291169376026406	0.1586352742946158	-0.10363465828844177	-0.35001871804733586
0.8185983101292867	0.9554742876841958	0.1055851831270264	0.04177152996822092	0.15846821661937666	-0.10720099119545073	-0.3511713393974674
0.8218169758636036	0.955984058678017	0.10523439899550437	0.04063940371229334	0.15828859542934898	-0.11077512848991677	-0.3523025326711356
0.8250026356306637	0.9564880102215035	0.1048758134025428	0.039515317524555164	0.1580965701370179	-0.11435720722288956	-0.35341218129963703
0.8281556854441148	0.9569861782898836	0.10450959130177584	0.03839927331522144	0.15789229646386246	-0.11794736068114975	-0.35450015935882984
0.8312765197741284	0.9574786000650776	0.10413589393535319	0.03729127052780333	0.15767592615570214	-0.12154572426192412	-0.35556633349223765
0.8343655276852818	0.9579653132678286	0.10375487933119149	0.03619130758073188	0.15744760726039508	-0.12515243086837782	-0.3566105615878377
0.8374230938820522	0.9584463562682783	0.10336670225217673	0.03509938157663369	0.15720748411581725	-0.1287676118054603	-0.3576326931686883
0.8404495994680832	0.958921768152053	0.10297151416110982	0.034015488105838314	0.15695569733478346	-0.132391397419498	-0.35863256966807394
0.8434454216068731	0.959391588614802	0.10256946331896391	0.03293962143872834	0.15669238386884907	-0.13602391646370168	-0.35961002433075595
0.8464109327969407	0.9598558577986153	0.10216069494470643	0.0318717748575662	0.15641767711921206	-0.139665294954521	-0.36056488199932957
0.8493465023182953	0.9603146164703382	0.1017453510801473	0.030811940205903037	0.15613170685274083	-0.14331565767427007	-0.3614969596054783
0.8522524933067981	0.9607679055177126	0.10132357106603374	0.029760109012808268	0.15583459953504375	-0.14697512426591067	-0.3624060652655769
0.8551292672432692	0.9612157666055683	0.10089549096576249	0.028716270937693467	0.15552647793756672	-0.15064381455997486	-0.36329199972750836
0.8579771795354613	0.9616582414428695	0.10046124426518874	0.02768041543324653	0.15520746163411778	-0.1543218427539516	-0.3641545550115861
0.8607965820998064	0.9620953721437436	0.10002096156411303	0.026652530875102345	0.154877666792647	-0.1580093203700558	-0.36499351525323714
0.8635878233877471	0.9625272011901443	0.099574770624301	0.025632604611513992	0.15453720620989575	-0.1617063560550225	-0.36580865672849555
0.8663512478939774	0.9629537713159434	0.09912279650281723	0.024620623201602732	0.15418618941321557	-0.16541305468008904	-0.36659974773279924
0.8690871945429299	0.9633751252208673	0.09866516188623535	0.023616573066772676	0.153824722929422	-0.16912951485361313	-0.36736654816809133
0.871795999357383	0.9637913059465176	0.09820198672098901	0.022620439571675602	0.15345291000604022	-0.17285583218839265	-0.36810881035453386
0.8744779945826894	0.9642023567053306	0.09773338841030114	0.021632207399016584	0.15307085076566943	-0.17659209787077115	-0.36882627880959845
0.8771335076748488	0.9646083206919658	0.09725948205544645	0.020651860977383127	0.15267864240904652	-0.18033839694060866	-0.3695186900285316
0.8797628629308484	0.9650092413007565	0.09678038023361556	0.019679383933759086	0.15227637904035768	-0.18409481025529484	-0.37018577297310246
0.8823663802227675	0.9654051619006809	0.09629619328340114	0.018714759612156916	0.15186415190846564	-0.18786141240632837	-0.3708272487932969
0.8849443756991887	0.9657961259125887	0.09580702924208742	0.017757970865209652	0.15144204936273792	-0.19163827239243464	-0.3714428310722125
0.8874971622220623	0.966182176845939	0.09531299381902382	0.01680899994024788	0.15101015683322735	-0.1954254539678746	-0.3720322259853041
0.8900250482738457	0.9665633581052018	0.09481419066401804	0.015867828932695983	0.15056855706924716	-0.19922301372136816	-0.3725951321092161
0.8925283378045852	0.9669397129413806	0.09431072147001231	0.014934439891271932	0.15011733024365456	-0.20303100046397882	-0.37313124048882257
0.8950073311616088	0.9673112845671737	0.09380268585565035	0.014008814517724054	0.14965655386011942	-0.20684945626873127	-0.37364023493976917
0.8974623266317198	0.967678116362081	0.09329018109779787	0.013090933633242005	0.14918630251180676	-0.21067841857068995	-0.374121792427593
0.8998936162977943	0.9680402512286229	0.09277330304840836	0.012180778769246278	0.14870664872642633	-0.21451791340753268	-0.3745755823312459
0.9023014905827013	0.9683977322491294	0.09225214525003987	0.011278330510547378	0.148217662166761	-0.21836796214184792	-0.37500126744783785
0.9046862358316367	0.9687506023019411	0.09172679949381084	0.010383569438839143	0.1477194101498689	-0.22222857737524968	-0.3753985036132413
0.9070481334985303	0.9690989039218144	0.0911973560707455	0.009496476478505263	0.1472119579031512	-0.2260997612132703	-0.37576693971903563
0.9093874627411385	0.9694426796639061	0.0906639032584353	0.00861703196074418	0.14669536808904934	-0.229981509113332	-0.3761062182715544
0.911704498499756	0.9697819718005257	0.09012652780379292	0.007745216381228853	0.14616970127673232	-0.23387380640947672	-0.3764159752117337
0.9139995126877006	0.9701168224779726	0.08958531471091885	0.0068810099882630595	0.14563501575077092	-0.23777662991832502	-0.37669584023695896
0.9162727733301371	0.9704472735727921	0.08904034749721719	0.006024393141118152	0.145091367775235	-0.24168994613284558	-0.3769454368378474
0.91852454513201	0.9707733667582514	0.08849170811892944	0.005175346129622353	0.14453881153663212	-0.24561371180691835	-0.3771643825399277
0.9207550904742552	0.9710951436314659	0.08793947677667768	0.004333848830224947	0.14397739895864425	-0.24954787536501455	-0.3773522891487998
0.9229646663144859	0.9714126452505987	0.08738373273582062	0.003499881906201342	0.14340718055071355	-0.25349237107904954	-0.3775087626642138
0.9251535274398959	0.9717259125907658	0.08682455358504762	0.0026734256108127607	0.14282820467732993	-0.2574471243849994	-0.37763340377930665
0.9273219263061011	0.9720349865039069	0.08626201531059895	0.0018544598761926906	0.14224051764044612	-0.2614120513346825	-0.37772580800335537
0.9294701110243901	0.9723399074175793	0.08569619286575697	0.0010429651012986217	0.14164416428955431	-0.2653870545770174	-0.3777855657682135
0.9315983262900207	0.9726407154564833	0.08512715999629468	0.00023892182844874798	0.1410391878679921	-0.269372024608695	-0.3778122627441993
0.9337068150615944	0.9729374506669096	0.08455498883872566	-0.0005576898654487432	0.14042562960403332	-0.2733668425730235	-0.3778054800817968
0.9357958175125404	0.9732301528542842	0.08397975023507429	-0.001346889947898066	0.13980352905743212	-0.2773713780197265	-0.37776479458037715
0.9378655758675052	0.9735188622442087	0.08340151241696257	-0.002128700233254315	0.13917292269691933	-0.28138549800154966	-0.37768977870580617
0.9399163231583604	0.9738036178979095	0.08282034416257253	-0.002903140111182318	0.13853384734442203	-0.2854090450926239	-0.3775800011155736
0.9419482901072475	0.9740844586708486	0.0822363129784303	-0.003670229124968024	0.13788633825210295	-0.2894418500606155	-0.3774350269215183
0.9439617039555829	0.974361423040407	0.08164948547903579	-0.0044299865081901995	0.13723042954649137	-0.2934837292088758	-0.37725441804776394
0.9459567895187614	0.9746345492427265	0.08105992713281168	-0.005182431562713707	0.13656615397600888	-0.2975344861008727	-0.37703773347247055
0.9479337695386433	0.9749038753105432	0.08046770219438293	-0.005927583771771578	0.13589354285694843	-0.30159391197802554	-0.3767845294641617
0.9498928632154409	0.975169438863943	0.07987287418483621	-0.006665462227702822	0.13521262664537576	-0.3056617824246173	-0.37649436007776854
0.9518342874227586	0.9754312772686148	0.0792755055768621	-0.007396086072416288	0.13452343461389288	-0.309737859493579	-0.3761667773657731
0.9537582563285292	0.9756894275763373	0.078675657950618	-0.008119474337490403	0.13382599506075726	-0.3138218905986546	-0.37580133177795105
0.9556649822027204	0.9759439266255467	0.07807339178168606	-0.008835646231398188	0.13312033509466475	-0.31791360991546436	-0.37539757236213095
0.957554674606808	0.97619481092471	0.07746876673037721	-0.009544620818750505	0.13240648100230118	-0.3220127363677991	-0.37495504727144574
0.9594275408284653	0.9764421167036078	0.07686184154494417	-0.010246417168651737	0.13168445817051364	-0.32611897424776887	-0.37447330406246027
0.9612837855756424	0.9766858798662412	0.07625267419875364	-0.010941054225699104	0.13095429128485964	-0.33023201224988424	-0.37395189016793806
0.9631236113258782	0.9769261360308693	0.07564132181600546	-0.011628550927383562	0.13021600427940577	-0.3343515239407463	-0.3733903532233389
0.9649472190771372	0.9771629206209504	0.07502784045298631	-0.012308926470823711	0.12946962010629604	-0.33847716919492166	-0.3727882412226491
0.9667548068297105	0.9773962686610714	0.07441228563811872	-0.01298219973294222	0.1287151614271384	-0.34260859052820725	-0.3721451034112249
0.9685465710687123	0.9776262149640929	0.07379471190923234	-0.013648389811739685	0.12795265009122883	-0.34674541618755056	-0.3714604902443402
0.9703227055822944	0.9778527939731037	0.0731751732489604	-0.014307515574579948	0.12718210771005786	-0.35088725720979547	-0.3707339542547046
0.9720834028803419	0.9780760399379336	0.07255372262626317	-0.014959596174311925	0.126403555131859	-0.35503371047771903	-0.3699650499569291
0.9738288534474078	0.9782959868133776	0.07193041228059038	-0.015604650760041701	0.1256170128320078	-0.35918435680484784	-0.3691533345693094
0.9755592458047557	0.9785126682622632	0.071305293730652	-0.016242698489889105	0.12482250096792402	-0.3633387608771436	-0.3682983684641836
0.9772747655971842	0.9787261175376438	0.07067841814004114	-0.016873758185762106	0.12402003989321163	-0.3674964688377183	-0.3673997161491986
0.9789755981949101	0.9789363678028786	0.07004983539925776	-0.017497849282032376	0.12320964903146336	-0.3716570143960962	-0.36645694543059243
0.9806619260322651	0.9791434517952302	0.06941959512078293	-0.018114990836500464	0.12239134819266093	-0.3758199122477849	-0.3654696292749835
0.982333930465139	0.9793474020521232	0.06878774598353285	-0.018725202204152202	0.12156515677869632	-0.37998466245280943	-0.3644373453212033
0.9839917906518585	0.9795482507692006	0.06815433617434188	-0.01932850261864617	0.12073109440269596	-0.3841507475615251	-0.3633596770353569
0.985635684066757	0.9797460298600071	0.06751941322338238	-0.019924911372819036	0.11988918072658512	-0.388317633761219	-0.36223621395544736
0.9872657862219154	0.9799407709191549	0.06688302413749672	-0.0205144477105121	0.11903943568901881	-0.39248477007111665	-0.36106655243035224
0.9888822714843938	0.9801325053166816	0.06624521510591827	-0.021097131115124613	0.11818187916407985	-0.3966515903514508	-0.359850295586935
0.9904853117120745	0.9803212640325747	0.0656060320598548	-0.021672980810442763	0.11731653176378092	-0.40081750973939534	-0.3585870548950317
0.9920750777368486	0.9805070778302183	0.06496552011299335	-0.022242016289601936	0.11644341414134707	-0.4049819284175801	-0.3572764496398297
0.9936517382132604	0.9806899771179232	0.0643237240427913	-0.022804256895374974	0.11556254769673997	-0.40914422860171334	-0.3559181084015524
0.9952154604268896	0.9808699920415255	0.0636806879904917	-0.02335972210496839	0.11467395422605009	-0.4133037766371776	-0.35451166900381287
0.9967664095528308	0.9810471523966234	0.06303645578790598	-0.023908431261437508	0.11377765642909644	-0.41745992104283336	-0.3530567797743309
0.9983047487598872	0.9812214876405253	0.0623910709460402	-0.024450403609405254	0.11287367796030069	-0.4216119927778137	-0.35155310014688396
0.9998306399869974	0.9813930269792052	0.06174457635479826	-0.02498565856594217	0.11196204307022367	-0.4257593073761054	-0.3500003005559263
1.0013442430945396	0.9815617992698139	0.06109701466189923	-0.025514215418577617	0.1110427771974746	-0.4299011627275542	-0.34839806390689665
1.0028457159276023	0.9817278330285357	0.0604484282769474	-0.02603609334815959	0.11011590704460067	-0.434036839307378	-0.34674608624278236
1.0043352153170677	0.9818911565407776	0.059798858962850344	-0.026551311775509182	0.10918146005852737	-0.43816560304564445	-0.34504407631640044
1.005812894549	0.982051797583717	0.059148348964322195	-0.027059889485964547	0.10823946612061812	-0.4422866984448015	-0.3432917591786801
1.0072789064607581	0.9822097837671249	0.05849693968698759	-0.027561845702829067	0.1072899557190191	-0.44639935730139507	-0.3414888733951448
1.0087334015063316	0.9823651423219228	0.057844672566213215	-0.028057199419748623	0.1063329612682372	-0.4505027935271213	-0.3396351739786539
1.010176527948489	0.982517900124131	0.05719158901658908	-0.028545969473132295	0.10536851711600906	-0.4545962038607728	-0.3377304329899268
1.0116084322605432	0.9826680837398878	0.05653773028023661	-0.02902817468382642	0.10439665939591349	-0.4586787692301556	-0.33577443980602
1.0130292584978147	0.9828157193618415	0.05588313774175252	-0.029503833651053513	0.10341742657092788	-0.4627496532219017	-0.3337670027645913
1.0144391494390155	0.9829608329307921	0.055227852431964396	-0.029972965141892512	0.10243085876920718	-0.4668080056394568	-0.331707948365443
1.0158382445843603	0.9831034499319804	0.054571915983578245	-0.030435587431458383	0.1014369992972219	-0.47085295707709635	-0.3295971249673889
1.017226682768373	0.9832435956670543	0.05391536944357249	-0.030891719180353428	0.10043589292872611	-0.4748836268057989	-0.3274343997710146
1.0186045998314937	0.9833812950193179	0.053258254388291175	-0.031341378672267196	0.09942758766842058	-0.47889911645287514	-0.3252196630989284
1.0199721294258184	0.9835165725416996	0.05260061258081731	-0.031784584095226005	0.09841213432093374	-0.48289851274551165	-0.32295282809562226
1.0213294032741602	0.9836494524868765	0.05194248587455108	-0.032221353637969394	0.09738958642228605	-0.4868808887422653	-0.32063383113601374
1.0226765513951517	0.9837799588327759	0.05128391612673977	-0.03265170557282007	0.09636000017977912	-0.4908453050190913	-0.3182626322125515
1.0240137009568926	0.9839081151761601	0.05062494578474123	-0.03307565790290027	0.09532343546656694	-0.49479080685292876	-0.3158392177673104
1.0253409771802477	0.9840339448268178	0.04996561747660979	-0.03349322866925585	0.09427995526757631	-0.49871642746597045	-0.3133636000020554
1.026658503643593	0.9841574708405612	0.04930597388049849	-0.033904436059710684	0.09322962554490175	-0.5026211895777661	-0.31083581706009034
1.0279664011259013	0.984278715915765	0.04864605832666469	-0.034309298063201335	0.09217251627040339	-0.5065041026645672	-0.3082559360198652
1.0292647891878162	0.9843977025469107	0.04798591402833981	-0.034707832979685944	0.09110870027432719	-0.510364168375326	-0.30562405062687603
1.0305537850742563	0.9845144529270852	0.047325584652479255	-0.035100059094574795	0.09003825422535647	-0.5142003780527433	-0.30294028414228524
1.0318335040658368	0.9846289889865697	0.04666511416463547	-0.03548599480626097	0.08896125845344716	-0.5180117145907459	-0.30020478939676554
1.0331040596852321	0.9847413324166105	0.046004546740638454	-0.03586565870561178	0.08787779687048591	-0.5217971539087346	-0.2974177490293979
1.0343655639124871	0.984851504692788	0.0453439266681151	-0.03623906965526663	0.08678795686573772	-0.5255556664940941	-0.2945793756122574
1.03561812645385	0.9849595270160093	0.044683298743397104	-0.036606246589625864	0.08569183001646936	-0.5292862161630676	-0.2916899138841478
1.0368618558960072	0.9850654204179414	0.04402270767909045	-0.036967208872461396	0.08458951116183468	-0.5329877644764006	-0.2887496386935808
1.0380968592808733	0.985169205727094	0.043362198332817146	-0.03732197618331746	0.08348109882111301	-0.5366592704817739	-0.2857588563827484
1.0393232420812022	0.9852709035708274	0.04270181572815126	-0.03767056852493031	0.08236669526921704	-0.5402996916830328	-0.28271790527618146
1.0405411085801715	0.9853705344104465	0.04204160485562854	-0.03801300634429798	0.08124640623491433	-0.5439079862371209	-0.2796271551030878
1.041750562131965	0.9854681185642933	0.041381610530006996	-0.038349310613923424	0.0801203406797609	-0.5474831148130955	-0.27648700655877967
1.0429517048848491	0.9855636761866698	0.040721877537597824	-0.03867950276108988	0.07898861106360083	-0.5510240408773089	-0.2732978921738803
1.0441446377878394	0.9856572272707614	0.04006245063172703	-0.03900360467880748	0.07785133335108124	-0.5545297318421051	-0.2700602764580466
1.0453294614743454	0.9857487917188361	0.039403374038134785	-0.03932163897046771	0.07670862616129027	-0.5579991627953067	-0.2667746535373453
1.0465062759254486	0.9858383893141911	0.03874469162676713	-0.039633628855185794	0.0755606110501191	-0.5614313166285965	-0.26344154792255353
1.0476751803503954	0.9859260397115628	0.038086446967687065	-0.03993959813566911	0.07440741259388532	-0.5648251848195566	-0.26006151471304023
1.0488362740171844	0.9860117624979577	0.0374286828493564	-0.04023957141180643	0.07324915752214946	-0.5681797709629451	-0.2566351369616534
1.0499896555914876	0.9860955771401614	0.036771441632625405	-0.04053357389882503	0.07208597530284232	-0.5714940899474267	-0.2531630272285805
1.0511354238001205	0.9861775030307552	0.036114764856680796	-0.040821631588998535	0.07091799740798257	-0.5747671709556195	-0.24964582521549047
1.0522736778234618	0.9862575595105503	0.035458692988715915	-0.041103771331855304	0.06974535681161721	-0.5779980596141614	-0.24608419597040376
1.0534045162426509	0.9863357657890941	0.03480326600641673	-0.04138002055440066	0.06856818896994199	-0.5811858160131402	-0.2424788325556821
1.0545280380189916	0.9864121410095056	0.03414852281351572	-0.041650407488437256	0.06738663071659168	-0.5843295184911939	-0.23883045238358364
1.0556443432248686	0.9864867042898797	0.03349450078315134	-0.04191496131715939	0.06620081935605128	-0.5874282665833097	-0.23513979398838777
1.0567535318027454	0.9865594746312086	0.03284123645296641	-0.04217371184784686	0.06501089383322424	-0.5904811784209988	-0.23140762019202954
1.0578557041290912	0.9866304709492669	0.03218876517271174	-0.042426689621881945	0.06381699401353326	-0.5934873931668887	-0.22763471543500455
1.0589509625416977	0.986699712162742	0.03153712016774411	-0.04267392622665713	0.06261925886607968	-0.5964460759150672	-0.2238218794899071
1.060039408599054	0.9867672170081679	0.030886334134843388	-0.042915453632218555	0.06141782928365283	-0.5993564109357867	-0.21996993583973948
1.0611211449216924	0.9868330041504334	0.030236438127885547	-0.04315130457996904	0.060212845941755515	-0.6022176073778341	-0.21607972436410222
1.0621962754790326	0.9868970921882361	0.029587461353171068	-0.04338151259783359	0.05900444879886785	-0.6050289005638508	-0.21215209908623614
1.0632649050978147	0.9869594996123945	0.0289394314347278	-0.04360611184519349	0.057792777466081365	-0.6077895511680234	-0.20818792871179387
1.0643271393929372	0.9870202447915667	0.028292374431627725	-0.043825137054430474	0.05657797112121051	-0.6104988454918288	-0.20418809571472157
1.0653830846706545	0.9870793459569027	0.027646314874941957	-0.044038623467512444	0.05536016845946706	-0.6131560956229808	-0.2001534955379786
1.0664328489752324	0.9871368212492819	0.0270012751036957	-0.04424660699816094	0.05413950631554901	-0.6157606423700305	-0.19608503135204203
1.0674765409546438	0.9871926886434422	0.026357275934871322	-0.0444491239486727	0.05291612079510532	-0.6183118526122756	-0.19198361709648895
1.0685142703648562	0.9872469659651015	0.02571433633559779	-0.04464621106136688	0.051690146529177375	-0.6208091207432721	-0.18785017431901277
1.0695461479529005	0.9872996708730195	0.025072473476700555	-0.044837905442638736	0.050461716645777255	-0.623251868477104	-0.18368563137836913
1.0705722855066193	0.9873508208501232	0.024431702685668657	-0.045024244519030025	0.049230962550679325	-0.6256395450001044	-0.17949092200616867
1.0715927954260471	0.9874004331713122	0.023792037701291926	-0.045205265907489106	0.047998014289527824	-0.6279716259620474	-0.17526698585668266
1.072607791337977	0.9874485249232393	0.023153490278720823	-0.04538100747432172	0.046762999662578034	-0.6302476148306003	-0.17101476480434047
1.0736173876617692	0.9874951129718214	0.022516070451347472	-0.045551507203111706	0.04552604460181862	-0.632467041743101	-0.16673520354545981
1.074621699907812	0.9875402139654548	0.021879786335598582	-0.04571680319230692	0.044287272668546596	-0.6346294639725663	-0.16242924719211038
1.0756208439157922	0.9875838442904206	0.021244644608906356	-0.045876933477135916	0.04304680586225279	-0.6367344640445961	-0.1580978434257683
1.076614937463918	0.9876260201311343	0.020610649484672214	-0.04603193623561607	0.04180476249995074	-0.6387816528393696	-0.15374193444935247
1.0776040977538703	0.9876667573511804	0.019977804312242147	-0.046181849336289285	0.040561260226968154	-0.6407706639830111	-0.14936246687887147
1.078588443400177	0.9877060715702779	0.019346110313927013	-0.04632671060488901	0.039316413436025	-0.6427011576471355	-0.14496038210794293
1.0795680935115597	0.9877439781157715	0.018715567174822572	-0.046466557629989934	0.038070334312003754	-0.6445728182294862	-0.14053661936651532
1.080543167550032	0.9877804920097115	0.018086173142342482	-0.04660142769888191	0.03682313292648977	-0.6463853536917585	-0.13609211549732914
1.081513786038248	0.9878156279872641	0.01745792457907816	-0.0467313578491183	0.03557491625046791	-0.6481384964126671	-0.13162780088353462
1.0824800695287449	0.9878494004502638	0.016830816639434983	-0.046856384680395484	0.03432578939744182	-0.649832000777634	-0.12714460334158553
1.0834421392934985	0.9878818234854997	0.01620484283775316	-0.046976544405468855	0.03307585467385427	-0.6514656439401408	-0.12264344421922223
1.0844001167159545	0.9879129108366512	0.015579995458411737	-0.047091872729659846	0.03182521230701311	-0.6530392242315604	-0.11812524051572684
1.0853541236463542	0.9879426759103568	0.014956265342683708	-0.047202404856754664	0.030573959935972898	-0.6545525612465539	-0.11359090258381255
1.086304282147871	0.987971131761876	0.014333642073308213	-0.047308175419407794	0.02932219290008172	-0.6560054948701758	-0.10904133472120772
1.0872507149702457	0.9879982911032054	0.013712113684404155	-0.04740921849310016	0.028070003578250107	-0.6573978854193285	-0.10447743233657916
1.08819354441725	0.9880241662646924	0.013091667426848575	-0.047505567437330164	0.026817482857177742	-0.6587296113772686	-0.09990008688739983
1.0891328934510724	0.988048769222479	0.012472289067537732	-0.0475972549818444	0.025564718652767427	-0.6600005704735129	-0.09531018011165374
1.0900688849239735	0.9880721115722515	0.011853963419450372	-0.04768431311340438	0.024311796914604913	-0.6612106779925538	-0.09070858732648836
1.091001640786795	0.9880942045083692	0.011236674893861568	-0.04776677298256191	0.023058802690352324	-0.6623598653216388	-0.08609618102020802
1.091931284804712	0.9881150588855603	0.01062040573163903	-0.04784466511903458	0.021805816481023442	-0.6634480827838337	-0.08147381711951343
1.0928579397707316	0.988134685147255	0.01000513787393403	-0.0479180191498396	0.020552917981501696	-0.6644752955316647	-0.07684234843283065
1.0937817281603226	0.9881530933414202	0.009390852561628903	-0.04798686384415051	0.019300185224595666	-0.6654414839655611	-0.07220262124097138
1.0947027732074657	0.98817029313922	0.008777529650298323	-0.04805122716944948	0.01804769313835793	-0.6663466443123407	-0.06755546968363171
1.0956211968272578	0.9881862937927677	0.008165149024114337	-0.048111136120282755	0.016795516389727445	-0.6671907859982276	-0.06290172605011637
1.0965371214942656	0.9882011041701134	0.007553689378564493	-0.04816661683640884	0.015543726862663499	-0.6679739330771619	-0.05824221120033837
1.0974506697930373	0.9882147327429924	0.006943128551098424	-0.048217694544773315	0.01429239429488082	-0.6686961231792616	-0.05357773669395553
1.0983619637238264	0.9882271875748982	0.006333444018535302	-0.04826439350307987	0.01304158726454054	-0.6693574064691257	-0.04890910826406284
1.09927112510164	0.9882384763273985	0.005724612665168681	-0.048306737012218326	0.011791372686948295	-0.6699578455714179	-0.04423712376010884
1.100178275384691	0.9882486062575782	0.00511661093216572	-0.04834474739599777	0.010541816094438224	-0.6704975150319207	-0.03956257401928059
1.1010835357465123	0.9882575842191708	0.004509414804297589	-0.048378445995248834	0.009292981585041757	-0.6709765009799911	-0.034886242514427554
1.1019870278945496	0.988265416669289	0.0039029992954415465	-0.04840785318351456	0.00804493074095372	-0.6713949010978116	-0.030208901148340798
1.102888871548237	0.9882721096464565	0.003297340176488339	-0.04843298827553923	0.006797726164336536	-0.6717528230641664	-0.0255313233642096
1.1037891871874352	0.988277668796899	0.0026924121666702322	-0.048453869617502844	0.005551427737938251	-0.6720503855845236	-0.020854270007617935
1.1046880950695328	0.9882820993643406	0.0020881896280528873	-0.04847051454081771	0.004306094036450431	-0.672287717482924	-0.016178494488098924
1.1055857143740764	0.9882854061876725	0.0014846471763094037	-0.04848293934602601	0.003061783570938981	-0.6724649572234043	-0.011504747341531212
1.1064821645997613	0.9882875937092287	0.0008817587772694298	-0.04849115932711463	0.0018185529133725278	-0.6725822530111911	-0.00683376908384705
1.1073775645751545	0.9882886659713883	0.000279498447352096	-0.048495188752541454	0.0005764581280554393	-0.6726397622804526	-0.0021662954874340987
1.1082720328086333	0.9882886266197892	-0.00032215994633504584	-0.04849504087166177	-0.0006644456515137961	-0.6726376515484467	0.0024969441000246007
1.1091657426922716	0.9882874787996054	-0.0009232797796539717	-0.04849072751987223	-0.001904180729921316	-0.6725760905475278	0.007155514316253956
1.1100603156467495	0.988285220435422	-0.0015248984305036048	-0.048482241378316804	-0.0031447782963940855	-0.6724549988957443	0.011816529238552628
1.1109558698890647	0.988281848193745	-0.0021270418662861293	-0.048469570867737365	-0.00438618306756333	-0.672274258805561	0.016479259933751222
1.1118525209879597	0.9882773583634858	-0.0027297339442604786	-0.04845270346188957	-0.0056283349445283935	-0.6720337625612968	0.02114295724959919
1.1127503877386675	0.988271746832789	-0.0033330003274247696	-0.0484316256056281	-0.006871177099525136	-0.671733411538792	0.02580688229212892
1.1136495879251378	0.988265009104238	-0.003936865601015735	-0.048406322777730805	-0.008114650045767854	-0.6713731172926929	0.030470284261298122
1.1145502394684317	0.9882571402913813	-0.004541354010901884	-0.04837677948406176	-0.009358693176351691	-0.670952801652074	0.03513240635064681
1.1154524613431729	0.9882481351092766	-0.00514649004434443	-0.04834297922883257	-0.010603245976018425	-0.6704723965073494	0.039792490408433565
1.1163563723180936	0.9882379878840946	-0.005752297550266818	-0.04830490455796844	-0.011848246228341663	-0.6699318446247977	0.04444977034487974
1.1172620912630014	0.9882266925517456	-0.0063587999119154815	-0.048262537061766565	-0.013093630392251247	-0.6693310998814572	0.04910347368651526
1.1181697376232933	0.9882142426519381	-0.006966020330906477	-0.04821585736096709	-0.014339334207038427	-0.6686701272654438	0.053752823983726446
1.119079431735827	0.9882006313212919	-0.0075739820035804865	-0.04816484508985768	-0.015585293074743595	-0.6679489028362138	0.05839704237988188
1.1199912932080553	0.9881858513168135	-0.008182707003683478	-0.048109478993697725	-0.01683143979414745	-0.667167415299449	0.06303533932313107
1.120905441789352	0.9881698950065688	-0.008792216833529095	-0.04804973690361115	-0.01807770572153218	-0.666325665841811	0.06766691908730701
1.121821998072071	0.9881527543572617	-0.009402532858332051	-0.04798559570050824	-0.01932402168744382	-0.6654236678125988	0.0722909833619381
1.1227410827840871	0.9881344209456742	-0.010013675801021655	-0.04791703136888632	-0.020570316993215956	-0.6644614476689223	0.07690672771038774
1.1236628162077444	0.9881148859727709	-0.010625665325095847	-0.047844019060935356	-0.021816518596593976	-0.6634390460524004	0.08151333877509404
1.1245873199172338	0.9880941402288104	-0.011238521157389653	-0.04776653297798592	-0.023062553435828737	-0.6623565162998539	0.08611000309794645
1.1255147140349386	0.9880721741545266	-0.011852261237082775	-0.04768454661141348	-0.02430834470268496	-0.661213927975653	0.09069589359458424
1.1264451195465097	0.9880489777936797	-0.012466903222867	-0.047598032578017514	-0.025553814954022425	-0.6600113647173549	0.09527018130963077
1.1273786574230922	0.9880245408139999	-0.013082463881337422	-0.047506962711407884	-0.026798884912640288	-0.658748925652769	0.0998320312558
1.1283154486123972	0.9879988525104564	-0.01369895905355054	-0.0474113080876768	-0.028043473449454275	-0.657426725880962	0.10438060263959635
1.1292556143077987	0.9879719018005786	-0.014316403804875076	-0.047311039021868916	-0.029287497937769736	-0.6560448965352386	0.10891505045733951
1.1301992753273002	0.9879436772450751	-0.014934811990697327	-0.04720612515893392	-0.030530873432843823	-0.6546035861321992	0.11343452282057186
1.131146551962993	0.9879141670582633	-0.01555419613565487	-0.047096535526815676	-0.031773512493235005	-0.6531029613671228	0.11793816067019514
1.1320975653621328	0.9878833590691742	-0.016174568313434126	-0.04698223840675286	-0.03301532700892854	-0.6515432053903205	0.12242510476092197
1.1330524357632568	0.9878512407802275	-0.016795938970571293	-0.04686320156620774	-0.034256225906395	-0.6499245210284322	0.12689448771152007
1.1340112828794917	0.9878177993629443	-0.017418317160125436	-0.04673939225779645	-0.035496115694513386	-0.6482471307578439	0.1313454364112189
1.1349742273538173	0.98778302161154	-0.018041711466184232	-0.04661077706288098	-0.03673490237795693	-0.6465112745673557	0.13577707929174126
1.135941388296805	0.9877468940345755	-0.01866612838848575	-0.04647732224628813	-0.03797248831697428	-0.6447172147102364	0.14018853548876994
1.1369128854286747	0.9877094027844763	-0.019291573714588176	-0.04633899351106388	-0.03920877503739147	-0.6428652323067463	0.14457892535583525
1.1378888372291274	0.987670533732721	-0.01991805131105248	-0.04619575629175477	-0.040443660918647616	-0.6409556311712963	0.14894736268827174
1.1388693619069101	0.9876302724413247	-0.020545563738793786	-0.04604757566437228	-0.041677042504360134	-0.6389887364412898	0.1532929598941579
1.1398545773538333	0.9875886041708096	-0.02117411221195501	-0.04589441639128776	-0.042908814510088114	-0.6369648949926983	0.15761482851247993
1.1408446005952249	0.9875455139108341	-0.021803696238994745	-0.04573624304913026	-0.044138869214534464	-0.6348844769055478	0.16191207759810133
1.1418395486659398	0.987500986350287	-0.022434314174231244	-0.04557301993408058	-0.045367097636260637	-0.6327478739505	0.1661838183769727
1.1428395370248952	0.9874550059556922	-0.023065962207628958	-0.045404711364302484	-0.046593387664807105	-0.6305555032465893	0.17042915828869945
1.1438446811876901	0.9874075569074658	-0.02369863539904785	-0.04523128146070019	-0.047817626181408945	-0.628307804031376	0.17464720894185812
1.1448550958103918	0.9873586231492285	-0.024332327096799673	-0.045052694341974335	-0.0490396980311735	-0.6260052398184023	0.17883708310879737
1.1458708947816476	0.9873081883932241	-0.024967028999095798	-0.04486891415816111	-0.050259486252635696	-0.6236482983837349	0.1829978961180848
1.1468921904527882	0.9872562361694803	-0.025602730680486265	-0.04467990528287104	-0.05147687128358048	-0.6212374937294152	0.18712876377552287
1.1479190948847346	0.9872027497743505	-0.02623942037937369	-0.04448563213844148	-0.0526917325897264	-0.6187733632938291	0.1912288085441452
1.1489517194803727	0.9871477122970153	-0.026877084774069856	-0.04428605930517468	-0.053903948342358426	-0.6162564687809567	0.19529715903058853
1.1499901742504317	0.9870911066688917	-0.02751570854093103	-0.04408115171225746	-0.055113394693850085	-0.6136873979363192	0.1993329481813252
1.151034568526287	0.9870329156368864	-0.02815527480979691	-0.04387087455158599	-0.05631994676246021	-0.6110667627668801	0.20333531723042433
1.1520850108883567	0.9869731217766019	-0.028795765132904893	-0.0436551933362734	-0.05752347868506784	-0.6083951995584727	0.20730341648006567
1.1531416074378793	0.9869117076033437	-0.029437158453147858	-0.043434074310119246	-0.0587238618021296	-0.6056733731466228	0.21123639998392885
1.1542044653255985	0.9868486553805342	-0.030079433272032642	-0.04320748376578446	-0.059920968841411175	-0.6029019676636054	0.21513343993544218
1.1552736891540647	0.9867839473382762	-0.030722565484306383	-0.042975388840084866	-0.06111466997484767	-0.6000816954727713	0.21899371433853965
1.1563493832080838	0.9867175655545526	-0.031366529755305364	-0.04273775709328864	-0.06230483550930835	-0.597213291069627	0.22281641642888173
1.1574316506300248	0.9866494920143946	-0.03201129904633268	-0.0424945567280811	-0.06349133511082208	-0.5942975128049649	0.22660075273057495
1.1585205937716367	0.9865797085987942	-0.03265684485146381	-0.04224575655527379	-0.06467403835055595	-0.59133514147437	0.23034594538993727
1.1596163138101792	0.986508197119505	-0.03330313699676028	-0.04199132612256144	-0.06585281444132948	-0.5883269808251663	0.23405123190139343
1.1607189110899732	0.9864349393078661	-0.03395014387236421	-0.04173123567810839	-0.067027532766313	-0.5852738560478387	0.23771586733285047
1.1618284852363445	0.9863599168166606	-0.034597832527211374	-0.041465456180185455	-0.06819806314637594	-0.582176612803324	0.24133912566883145
1.1629451348319866	0.9862831112514536	-0.03524616850940055	-0.04119395941023537	-0.06936427564374702	-0.5790361174225063	0.2449202996924987
1.1640689581398782	0.9862045041303015	-0.03589511631644627	-0.04091671783151636	-0.07052604146038907	-0.5758532541242062	0.24845870421222002
1.165200052650693	0.9861240769226031	-0.03654463915959327	-0.04063370472724412	-0.07168323259118098	-0.5726289254684027	0.25195367539995694
1.1663385153493446	0.986041811038643	-0.03719469914710924	-0.04034489416335374	-0.07283572222707772	-0.5693640507536776	0.25540457240851216
1.1674844424404907	0.9859576878572319	-0.03784525715690684	-0.04005026108443578	-0.07398338459868739	-0.5660595659157818	0.2588107772614269
1.168637930057315	0.9858716886812788	-0.03849627326863119	-0.039749781156165426	-0.07512609580265867	-0.5627164205615719	0.2621716976325824
1.1697990741706796	0.9857837947494021	-0.039147706734851656	-0.03944343080446252	-0.07626373379858901	-0.5593355772484723	0.26548676707169133
1.1709679705747702	0.9856939872421833	-0.03979951599692349	-0.039131187234883374	-0.0773961784809531	-0.5559180105285817	0.26875544542747176
1.1721447147460864	0.9856022472983994	-0.04045165863145569	-0.03881302848567729	-0.07852331162660445	-0.5524647063493935	0.27197721888591647
1.1733294029693084	0.9855085559312392	-0.041104091995454894	-0.03848893313387014	-0.07964501803925757	-0.5489766577123564	0.2751516033680193
1.1745221309127771	0.9854128941428721	-0.041756772456815965	-0.03815888068876654	-0.08076118424181589	-0.5454548678047487	0.27827814087512454
1.1757229954017865	0.9853152427867143	-0.04240965638773837	-0.03782285111167327	-0.08187170019734967	-0.5419003437215013	0.2813564043883342
1.1769320935435328	0.9852155826375859	-0.04306269969465742	-0.037480825055153266	-0.08297645850211308	-0.538314097976632	0.2843859955456108
1.1781495228633798	0.9851138943826601	-0.043715857907342524	-0.03713278382722747	-0.08407535453855605	-0.5346971470502597	0.28736654502403386
1.1793753816113697	0.9850101585969956	-0.04436908635524163	-0.036778709303051126	-0.08516828676492753	-0.5310505094326635	0.29029771323236664
1.180609769400464	0.9849043556884463	-0.04502234051174042	-0.03641858373344361	-0.08625515726961497	-0.5273752026873184	0.29317919162060735
1.1818527865712654	0.9847964659496765	-0.04567557565691057	-0.03605238991920605	-0.08733587117787422	-0.5236722443223089	0.2960107008678014
1.1831045345567814	0.9846864695259422	-0.046328747073746276	-0.03568011109739289	-0.08841033694876381	-0.519942649712022	0.29879199144083696
1.1843651158658053	0.9845743464146882	-0.04698181003887886	-0.035301730936305495	-0.08947846632215424	-0.5161874311782361	0.30152284317836303
1.1856346349813185	0.9844600763824733	-0.047634720281950545	-0.034917233252400356	-0.09054017502258847	-0.512407594375932	0.3042030667529327
1.186913197642917	0.9843436390242934	-0.04828743360201848	-0.03452660220886958	-0.09159538207484341	-0.5086041395294499	0.30683250152807545
1.188200910672295	0.9842250137772725	-0.04893990577368106	-0.03412982235801411	-0.0926440096022782	-0.5047780610820445	0.30941101469674487
1.1894978828544156	0.9841041798366404	-0.0495920929854518	-0.03372687835715025	-0.09368598347532171	-0.5009303442442263	0.31193850247817556
1.1908042248423039	0.9839811161588081	-0.05024395177181977	-0.03331775497849416	-0.0947212331303959	-0.49706196449311635	0.3144148891842094
1.1921200486349877	0.9838558015060803	-0.05089543873622339	-0.03290243725645472	-0.09574969106092483	-0.49317388837159415	0.3168401255231595
1.1934454683245532	0.9837282143719326	-0.05154651090646638	-0.03248091023796888	-0.09677129331102566	-0.48926707056986424	0.3192141892909319
1.1947806004758021	0.9835983329377951	-0.05219712589366884	-0.03205315884090019	-0.09778597964111206	-0.4853424521591115	0.32153708518592483
1.1961255623402283	0.9834661352417075	-0.05284724099894754	-0.03161916840946061	-0.09879369205622243	-0.481400965227561	0.3238088408968338
1.1974804742603833	0.9833315989397777	-0.053496814362397546	-0.031178923928475117	-0.09979437651996916	-0.4774435252385457	0.3260295104852732
1.1988454579993193	0.9831947014640846	-0.05414580412508073	-0.030732410543613503	-0.10078798156844126	-0.47347103540947394	0.328199170664342
1.2002206375753848	0.9830554199358211	-0.05479416880635804	-0.03027961327702535	-0.10177445881375947	-0.4694843837796377	0.3303179213701408
1.2016061388567099	0.9829137312011414	-0.05544186708340292	-0.029820517145340297	-0.10275376252363826	-0.46548444394708544	0.3323858842652085
1.2030020903280256	0.982769611748027	-0.056088858120901475	-0.029355106891647532	-0.10372585003631983	-0.46147207245408656	0.33440320302648274
1.2044086214251721	0.9826230378735717	-0.05673510076912031	-0.028883367527381642	-0.10469068047151218	-0.45744811321448015	0.3363700400755419
1.2058258643099895	0.9824739854976703	-0.05738055436165271	-0.028405283730905603	-0.10564821585157805	-0.45341339207145487	0.33828657835022813
1.2072539535829687	0.9823224301865467	-0.05802517854312921	-0.027920839927819654	-0.10659842075127905	-0.44936871736619366	0.3401530199424901
1.2086930249876437	0.9821683472866652	-0.05866893265442694	-0.02743002072065621	-0.1075412613106897	-0.4453148833537869	0.34196958357676566
1.2101432170968263	0.9820117117427511	-0.05931177646479447	-0.026932810308579108	-0.10847670623601742	-0.44125266520289963	0.3437365060083995
1.2116046695159415	0.9818524982876297	-0.05995366933991642	-0.02642919309315811	-0.10940472550468952	-0.43718282385918034	0.34545403897008836
1.2130775247091399	0.9816906812426559	-0.060594571022585426	-0.025919153046096554	-0.11032529142578003	-0.43310610076531	0.3471224506195706
1.2145619267562011	0.9815262346497095	-0.06123444105170629	-0.02540267412976027	-0.11123837771951302	-0.42902322121164144	0.34874202324974896
1.2160580214223045	0.9813591322630769	-0.061873238769358345	-0.024879740271026272	-0.11214395946021341	-0.42493489401108026	0.35031305267579854
1.2175659562314558	0.9811893475407728	-0.06251092332750098	-0.024350335333807135	-0.11304201301824772	-0.4208418111965203	0.3518358476183135
1.2190858813692365	0.9810168535412211	-0.06314745403831858	-0.023814442798561927	-0.11393251648071064	-0.41674464552309376	0.3533107298684187
1.2206179483393709	0.9808416230733015	-0.0637827897753231	-0.023272046231572377	-0.11481544873789096	-0.4126440540888069	0.35473803220741573
1.2221623103501495	0.9806636286536804	-0.06441688911406951	-0.022723129150632897	-0.1156907896207904	-0.40854067724475407	0.3561180981659113
1.223719122537906	0.980482842481332	-0.06504971039735168	-0.022167674946252904	-0.11655851992773697	-0.4044351379985729	0.3574512815691197
1.225288541797189	0.9802992364573423	-0.06568121163733756	-0.021605666942851404	-0.11741862122625515	-0.4003280424903166	0.35873794573132606
1.2268707268733796	0.980112782174828	-0.06631135052578249	-0.021037088367511992	-0.11827107580630696	-0.39621997978845785	0.35997846290344043
1.2284658383718636	0.9799234509185946	-0.06694008440916474	-0.020461922348853613	-0.11911586658627987	-0.3921115219295921	0.36117321365451815
1.2300740380411637	0.979731213752123	-0.06756736998182562	-0.019880152179594587	-0.11995297664562568	-0.38800322582372815	0.36232258576035387
1.2316954902361672	0.9795360413450955	-0.0681931638336567	-0.019291760792251714	-0.12078238990332149	-0.3838956295843442	0.36342697469969987
1.2333303600872134	0.9793379041944978	-0.06881742171060584	-0.01869673142640528	-0.12160409007830533	-0.37978925729984603	0.3644867817912441
1.2349788153931893	0.9791367723991605	-0.06944009921931363	-0.018095046947154844	-0.12241806157184235	-0.3756846143497983	0.36550241493947855
1.2366410254032814	0.9789326158087106	-0.07006115132898104	-0.017486690292707108	-0.12322428875598347	-0.37158219062647185	0.3664742872611663
1.238317160395337	0.9787254040799607	-0.07068053219596093	-0.016871644637253	-0.12402275570406232	-0.36748246166934595	0.36740281638788475
1.2400073935118825	0.978515106453773	-0.07129819581909556	-0.01624989272498719	-0.12481344699074591	-0.3633858843071838	0.3682884250050995
1.2417118980823791	0.9783016920904285	-0.07191409502816294	-0.015621417861108707	-0.1255963463457318	-0.35929290334495456	0.369131538911953
1.2434308506788148	0.9780851296933524	-0.07252818257458844	-0.014986202795999968	-0.1263714380063489	-0.3552039443264942	0.3699325881531758
1.2451644294161197	0.9778653877234676	-0.07314041047754752	-0.014344230357746846	-0.12713870583329384	-0.35111941786949147	0.37069200562593196
1.246912813705522	0.9776424344359526	-0.0737507299160124	-0.013695483553806911	-0.12789813313878437	-0.3470397204051948	0.3714102265686618
1.2486761849541674	0.9774162377966684	-0.07435909145136971	-0.013039945321976481	-0.1286497029277458	-0.342965232716046	0.3720876884524382
1.250454726697768	0.9771867654690983	-0.07496544504079808	-0.012377598490242508	-0.12939339787174445	-0.3388963198665635	0.37272483057879013
1.2522486242598605	0.9769539848626595	-0.07556973988894926	-0.011708425913538479	-0.1301292000864047	-0.3348333322258152	0.37332209352253143
1.2540580645644492	0.9767178631628112	-0.07617192435872058	-0.011032410555012077	-0.13085709098822743	-0.33077660610680065	0.3738799186873713
1.2558832366839616	0.9764783672655655	-0.07677194612686053	-0.010349535293081536	-0.13157705144913995	-0.3267264627618843	0.3743987481025629
1.2577243318957927	0.9762354637749923	-0.07736975216772651	-0.00965978291152282	-0.13228906173913965	-0.3226832085317479	0.37487902403310774
1.2595815435894584	0.9759891190207517	-0.07796528868814462	-0.008963136146174135	-0.1329931014124749	-0.3186471353290371	0.3753211885652555
1.2614550663774238	0.9757392991828849	-0.07855850081405885	-0.00825957803178347	-0.13368914890737085	-0.31461852281578856	0.3757256830578469
1.2633450984062602	0.9754859699906306	-0.07914933329272379	-0.007549091047847138	-0.1343771823406881	-0.31059763368973614	0.37609294831091367
1.2652518388748375	0.9752290970594416	-0.07973772966977412	-0.006831658064200323	-0.13505717850969445	-0.30658471932229675	0.37642342367321874
1.2671754898005234	0.9749686456620195	-0.08032363281154144	-0.006107261692102947	-0.135729113474427	-0.3025800162630982	0.3767175470838311
1.2691162554506175	0.9747045808110575	-0.08090698468784932	-0.005375884512784776	-0.1363929622741229	-0.2985837477680398	0.37697575462369215
1.2710743422145616	0.9744368672843315	-0.08148772629843537	-0.0046375091414813255	-0.1370486988167412	-0.2945961243575761	0.37719848019794155
1.2730499580708257	0.9741654697065566	-0.08206579748473067	-0.003892118445252109	-0.13769629564445537	-0.29061734516956944	0.3773861552122159
1.2750433151692062	0.9738903522027643	-0.08264113764744813	-0.0031396945856940793	-0.13833572471179933	-0.2866475930708078	0.37753920853086337
1.2770546269940106	0.9736114787953708	-0.08321368487090332	-0.002380220106702016	-0.13896695637593523	-0.282687040725042	0.37765806590027323
1.2790841097231018	0.9733288132268645	-0.08378337628449366	-0.0016136774403439744	-0.13958995978088887	-0.2787358481566957	0.37774314982879853
1.281131982213166	0.9730423189704693	-0.08435014801450287	-0.0008400489314903189	-0.1402047027797146	-0.2747941631236469	0.3777948793148435
1.283198465821379	0.9727519592644508	-0.08491393509210328	-0.000059316925101312624	-0.14081115181200746	-0.27086212179498437	0.37781366959153745
1.2852837847906444	0.9724576970679285	-0.08547467151615551	0.0007285363585904934	-0.1414092719504173	-0.2669398483486232	0.377799931894529
1.2873881682353516	0.9721594947886019	-0.08603229072808055	0.0015235295526674643	-0.14199902737727002	-0.26302745165778246	0.37775407316115295
1.2895118499130835	0.9718573143198358	-0.08658672546670945	0.002325682034090525	-0.14258038118739982	-0.25912502627460055	0.3776764956684394
1.2916550625380885	0.9715511178607644	-0.08713790623583396	0.0031350117517369123	-0.14315329376230293	-0.25523266323046173	0.37756759703345955
1.2938180409397169	0.9712408674853273	-0.08768576212785896	0.003951536395866009	-0.1437177236443252	-0.25135044432206455	0.37742777007139766
1.2960010236065933	0.9709265249338079	-0.08823022117417059	0.004775273956324876	-0.14427362788409745	-0.2474784396471169	0.3772574025270434
1.2982042513469587	0.9706080518174919	-0.08877120995723939	0.0056062421910176765	-0.1448209616242327	-0.24361671035520285	0.3770568769762036
1.3004279684533693	0.9702854094643854	-0.08930865385443663	0.006444459038732873	-0.14535967833401314	-0.2397653069136885	0.37682657056824925
1.3026724219343906	0.9699585590438377	-0.08984247679905417	0.00728994230165735	-0.14588972955228982	-0.2359242708017451	0.37656685492796294
1.3049378620868406	0.9696274614980619	-0.09037260137038143	0.008142709832540285	-0.1464110649648673	-0.23209363385064613	0.37627809594619527
1.307224542175007	0.9692920776037819	-0.09089894866695444	0.009002779384267802	-0.14692363226548083	-0.22827341913146637	0.37596065367001164
1.3095327184290289	0.9689523679885641	-0.09142143825900688	0.0098701685789883	-0.14742737709880116	-0.224463641274283	0.37561488217572264
1.3118626508403382	0.9686082930299917	-0.0919399883170154	0.010744895175476596	-0.14792224317210098	-0.22066430548975308	0.3752411293192343
1.3142146025082608	0.9682598129682952	-0.09245451540811442	0.011626976790648178	-0.1484081720458156	-0.2168754089985929	0.37483973670148013
1.3165888396670253	0.9679068879204267	-0.09296493445260816	0.0125164308763318	-0.14888510308339653	-0.21309694130086176	0.3744110395581061
1.3189856313963817	0.9675494779421189	-0.09347115861382733	0.01341327457675171	-0.14935297334092754	-0.20932888493680749	0.3739553667174535
1.3214052512451129	0.9671875428049928	-0.09397309958793132	0.014317525300351174	-0.14981171782529656	-0.20557121325614255	0.37347304019215183
1.3238479749688343	0.9668210423539605	-0.09447066707311441	0.015229199836632679	-0.15026126899531023	-0.2018238942902291	0.3729643755174804
1.3263140825743176	0.9664499362226496	-0.09496376914298589	0.016148315082699042	-0.1507015570967253	-0.19808688787576395	0.37242968126543474
1.328803856701925	0.9660741840977213	-0.09545231186254356	0.01707488740062662	-0.15113250980742515	-0.19436014844916402	0.3718692593000806
1.3313175848329164	0.965693745408658	-0.09593619966974792	0.01800893339929306	-0.15155405256803883	-0.1906436220348499	0.3712834042133523
1.3338555555281166	0.9653085799199709	-0.09641533459233993	0.01895046849497595	-0.15196610788976128	-0.18693725213115225	0.37067240412328956
1.3364180634248468	0.9649186469991846	-0.09688961715337382	0.019899508725617892	-0.1523685961360987	-0.18324097262806113	0.37003653944329296
1.339005405531126	0.964523906203147	-0.09735894560346689	0.02085606933054347	-0.15276143484914992	-0.1795547135769797	0.36937608368937225
1.341617882441302	0.9641243171205698	-0.09782321610096731	0.021820165157872606	-0.1531445389029859	-0.17587839967663252	0.36869130314627724
1.3442557988319999	0.9637198393232186	-0.0982823227414877	0.02279181080126943	-0.15351782052016438	-0.1722119498762494	0.3679824566825584
1.3469194626347547	0.9633104325207421	-0.09873615735373228	0.023771020247406457	-0.1538811890972859	-0.16855527882891616	0.3672497959200005
1.3496091851339163	0.9628960565757317	-0.0991846094663116	0.024757806864986544	-0.15423455117630364	-0.16490829700753215	0.3664935651760183
1.3523252823470489	0.9624766713214186	-0.09962756647942742	0.025752183861313897	-0.15457781057277947	-0.16127090911920047	0.36571400103365964
1.3550680726602666	0.9620522369578869	-0.1000649132163211	0.026754163364531545	-0.1549108680187641	-0.15764301757394486	0.364911332974895
1.3578378790635415	0.9616227137401572	-0.10049653223496105	0.027763757190797357	-0.1552336214016555	-0.15402451974293715	0.3640857827129504
1.3606350281027728	0.9611880621737958	-0.10092230359753585	0.02878097640672655	-0.15554596557972344	-0.15041530964046185	0.36323756445916144
1.3634598504280084	0.9607482429650614	-0.10134210489729994	0.02980583147415962	-0.1558477923962239	-0.14681527747748416	0.3623668847303625
1.3663126791175726	0.9603032173186203	-0.10175581095529967	0.030838331586837922	-0.15613899045711055	-0.14322431204472436	0.36147394284419854
1.3691938523247111	0.9598529465633314	-0.1021632941570406	0.031878485573397175	-0.1564194453680308	-0.13964229759472824	0.36055893008048157
1.37210371284794	0.9593973922569031	-0.10256442431392489	0.03292630167830478	-0.15668903961952294	-0.1360691147193304	0.35962202976956054
1.375042605520029	0.9589365166351693	-0.1029590682452974	0.033981786561125917	-0.15694765229906626	-0.13250464381013907	0.35866341811267843
1.3780108792930688	0.9584702823285964	-0.10334709002216302	0.03504494598921131	-0.15719515925743238	-0.12894876268991026	0.3576832635079385
1.3810088878502207	0.9579986523089307	-0.10372835098185496	0.0361157849915224	-0.1574314331052637	-0.12540134616108337	0.3566817263206694
1.3840369879282541	0.9575215901974578	-0.10410270945111243	0.037194307192994706	-0.1576563430293752	-0.12186226826231682	0.35565895941971576
1.3870955404308236	0.9570390601365045	-0.10447002083538562	0.03828051514729697	-0.1578697548441376	-0.11833140117450086	0.35461510779428257
1.3901849106252337	0.9565510268058784	-0.1048301375796531	0.039374410337196755	-0.15807153095589488	-0.1148086152589115	0.35355030846492863
1.39330546722053	0.956057455617764	-0.10518290900101011	0.04047599277771944	-0.15826153025767628	-0.1112937803608501	0.35246469078296166
1.3964575840459428	0.9555583125023132	-0.10552818142140416	0.041585261537357865	-0.15843960819058242	-0.10778676415887656	0.3513583758313222
1.3996416357947976	0.9550535646343926	-0.10586579764661191	0.042702213168000096	-0.15860561646564775	-0.10428743713161734	0.3502314779045095
1.4028580046704908	0.9545431794353728	-0.10619559763386106	0.04382684396786618	-0.15875940339515748	-0.10079566541678603	0.34908410215712465
1.406107074782921	0.9540271255169108	-0.10651741782863647	0.04495914793530326	-0.1589008135459806	-0.09731131725704557	0.3479163465604843
1.4093892344525676	0.9535053723739569	-0.10683109136131354	0.04609911750149473	-0.15902968783206997	-0.09383426067391691	0.3467283010775787
1.4127048760352234	0.9529778904721634	-0.10713644797210777	0.04724674338863646	-0.15914586346713724	-0.09036436390194265	0.34552004770746264
1.4160543963664607	0.9524446512386109	-0.10743331399413943	0.048402014680862096	-0.15924917394072444	-0.08690149517177458	0.3442916603040768
1.4194381957821243	0.9519056272810961	-0.10772151220909461	0.04956491840145197	-0.15933944894927438	-0.08344552397170651	0.3430432049157839
1.4228566788423642	0.9513607923383339	-0.10800086186015724	0.05073543967763956	-0.1594165143876453	-0.07999632052769809	0.3417747395033105
1.426310253832051	0.9508101214269064	-0.10827117855698114	0.05191356148135813	-0.15948019230369867	-0.07655375655005778	0.3404863141053955
1.429799333288556	0.9502535908265285	-0.10853227426686883	0.0530992647202635	-0.15953030087899583	-0.07311770493900802	0.33917797062339805
1.4333243335828376	0.9496911782182647	-0.10878395722990726	0.05429252800270197	-0.15956665438993345	-0.06968804044489275	0.33784974295661513
1.4368856732384674	0.9491228630263633	-0.10902603179997486	0.055493326979161345	-0.1595890631748624	-0.06626464150596702	0.3365016576200769
1.4404837785726952	0.9485486255937039	-0.10925829878130136	0.05670163614923177	-0.1595973336448463	-0.06284738506062934	0.3351337315878727
1.444119077465145	0.9479684482539614	-0.1094805549447489	0.057917426657531926	-0.1595912682043842	-0.05943615282222999	0.33374597462284744
1.44779200257665	0.9473823148980792	-0.10969259320231159	0.05914066727946238	-0.15957066525032107	-0.05603082842171553	0.3323383880355836
1.4515029916742581	0.946790211004828	-0.10989420256456978	0.060371324420139406	-0.15953531912903635	-0.052631297406071066	0.3309109645280585
1.455252484719324	0.9461921241901844	-0.1100851679334246	0.06160936104139053	-0.15948502013750804	-0.04923745017165161	0.3294636892860968
1.459040926550814	0.9455880438661833	-0.11026527021194656	0.06285473744676098	-0.15941955448618333	-0.045849179737123415	0.32799653892333797
1.4628687645492215	0.9449779617028388	-0.1104342861478289	0.06410741040167095	-0.15933870431671895	-0.04246638410351087	0.32650948235629473
1.4667364504119793	0.9443618714366285	-0.11059198838643025	0.06536733360804504	-0.1592422476646896	-0.03908896490130932	0.3250024800907421
1.470644438434429	0.9437397692383813	-0.11073814536452839	0.06663445703004228	-0.15912995849021258	-0.035716829151938786	0.3234754848618107
1.4745931883508858	0.9431116533573716	-0.11087252138800677	0.06790872770089838	-0.15900160659249624	-0.032349887063265075	0.321928440495169
1.4785831634402324	0.9424775245223612	-0.1109948765166229	0.06919008898357096	-0.1588569576425955	-0.028988053970015484	0.32036128261212693
1.4826148297512725	0.9418373861660628	-0.11110496651762405	0.0704784802030258	-0.158695773214017	-0.02563125123729454	0.31877393890422207
1.4866886574058604	0.9411912443219426	-0.11120254288319904	0.07177383694214307	-0.15851781073781748	-0.02227940542565871	0.3171663285901272
1.490805119164538	0.9405391079583274	-0.11128735277196812	0.07307609045841915	-0.15832282356544128	-0.018932449752339115	0.3155383629484872
1.4949646914359658	0.9398809889270356	-0.11135913901959857	0.0743851678787749	-0.15811056093612766	-0.015590323524466543	0.3138899448878866
1.499167856201275	0.9392169017713556	-0.11141764014271609	0.07570099266711332	-0.15788076787260927	-0.012252970915909893	0.31222096814756634
1.5034150962681418	0.9385468645910412	-0.11146259024735337	0.0770234829978534	-0.15763318543835061	-0.008920345061654195	0.31053131914545745
1.5077068984078568	0.9378708986624752	-0.11149371907905359	0.07835255260873848	-0.1573675505981121	-0.005592405818378286	0.3088208757025171
1.5120437516793996	0.9371890288222273	-0.1115107520021318	0.07968811014057493	-0.15708359633679045	-0.002269121374709542	0.3070895076762514
1.51642614881576	0.9365012833703592	-0.11151341001211318	0.08103005942608942	-0.15678105160001468	0.0010495325264840301	0.305337076375604
1.5208545858676021	0.9358076942515103	-0.11150140973128837	0.08237829923195872	-0.15645964133742776	0.004363571985268873	0.3035634346691126
1.5253322621648822	0.9351078756672375	-0.11147444269247121	0.08373353787032925	-0.1561188763221897	0.007674989556494415	0.3017673431379256
1.5298602953542895	0.9344017743692531	-0.11143218324559284	0.08509583325565771	-0.15575839523523605	0.01098416057890122	0.2999483857696055
1.53443921159966	0.9336894348213576	-0.11137430181443611	0.08646505557013663	-0.15537787502746614	0.014291004599484134	0.29810637636356235
1.5390695439100437	0.932970905549607	-0.11130046422708761	0.08784106975148862	-0.15497698852616915	0.017595435217071864	0.29624111898043065
1.5437518196220157	0.9322462412379036	-0.11121033194084214	0.08922373159896346	-0.154555405561463	0.020897350721786452	0.29435241289908465
1.5484865660391351	0.9315155019964096	-0.11110356208060347	0.09061288932721646	-0.15411279262755717	0.024196637929648036	0.29244005027896985
1.5532743111111404	0.9307787534081644	-0.11097980750692865	0.09200838361243681	-0.15364881291992125	0.027493172320163482	0.2905038158151667
1.558115579950239	0.9300360672173902	-0.11083871700411513	0.09341004642599506	-0.15316312678731128	0.03078681530964307	0.28854348808236724
1.5630108935361195	0.92928752167537	-0.11067993546809428	0.09481770053315423	-0.15265539202832948	0.03407741314124552	0.28655884000611975
1.5679607741154662	0.9285332008649114	-0.11050310387546311	0.096231160909918	-0.15212526348976899	0.03736480023800688	0.2845496366238545
1.5729657357281974	0.9277731962976961	-0.11030785975665208	0.0976502318901128	-0.15157239422780025	0.04064879257849561	0.2825156388837649
1.578026288239694	0.9270076064419082	-0.11009383726876638	0.09907470821338052	-0.15099643530466264	0.04392919020892843	0.2804566019789618
1.5831429382637403	0.9262365367310058	-0.10986066734222712	0.1005043751567734	-0.15039703587753003	0.0472057775642519	0.2783722749439999
1.5883161849552916	0.9254601003446099	-0.10960797807504889	0.10193900723545354	-0.14977384389993167	0.0504783205026361	0.27626240234979066
1.5935465204682397	0.9246784182779051	-0.10933539496603885	0.10337836823381948	-0.14912650632614563	0.05374656641455099	0.2741267241128947
1.5988344293117842	0.9238916195752735	-0.10904254120898707	0.10482221093052413	-0.14845466945239952	0.05701024361532965	0.27196497576293127
1.6041803827650942	0.9230998422903071	-0.10872903830474082	0.1062702754980274	-0.14775797992710982	0.06026905775460269	0.2697768907453841
1.6095848445086536	0.9223032327708598	-0.10839450607749174	0.1077222909770898	-0.14703608435790902	0.06352269517039623	0.267562198152177
1.61504826599105	0.9215019464671189	-0.10803856327418436	0.10917797395401944	-0.14628863023368477	0.06677081990459734	0.2653206246610018
1.6205710796369364	0.9206961490304358	-0.1076608284133922	0.11063702673284043	-0.14551526724650046	0.07001306964950678	0.26305189738814144
1.6261537076372996	0.9198860151206752	-0.1072609196326953	0.11209913966595061	-0.14471564649082108	0.07324906095207662	0.2607557403624677
1.6317965498622238	0.9190717302543442	-0.10683845596994943	0.11356398797151854	-0.14388942258735785	0.07647838213795236	0.2584318795900419
1.637499985973017	0.9182534905561949	-0.10639305775509764	0.11503123235887433	-0.14303625389426833	0.07970059472171491	0.25608004231314463
1.6432643741979087	0.9174315029874716	-0.10592434724527022	0.11650051878382489	-0.1421558031949027	0.08291523285689915	0.2536999576580767
1.6490900447723618	0.9166059863127882	-0.10543194975056516	0.11797147688684857	-0.14124773925055525	0.086121799905574	0.25129135951217535
1.6549772991299454	0.9157771712141176	-0.10491549437953157	0.11944371996499968	-0.1403117375540341	0.08931976837988466	0.24885398705955974
1.6609264061731244	0.914945300794677	-0.10437461507679334	0.12091684424620538	-0.1393474815758697	0.09250857834843217	0.24638758655191362
1.666937597466468	0.914110631196571	-0.10380895184111316	0.12239042796721036	-0.13835466425824838	0.09568763542378186	0.2438919135619715
1.6730110671839542	0.9132734315208985	-0.10321815157021619	0.12386403168449187	-0.13733298878804523	0.09885631140759209	0.24136673329963618
1.6791469581412504	0.9124339856261406	-0.10260187033028526	0.12533719527814705	-0.13628217177125798	0.10201393781681539	0.2388118267514898
1.6853453673958398	0.9115925911721183	-0.10195977383491509	0.12680943981059367	-0.1352019432158771	0.10515980985921923	0.2362269887326985
1.691606338333915	0.9107495604882542	-0.10129153928248492	0.12828026616307645	-0.1340920488210602	0.10829318345038387	0.23361203159430388
1.697929849449249	0.9099052218044373	-0.10059685771057263	0.12974915305426798	-0.13295225300022562	0.1114132709444611	0.2309667903750982
1.704315811839604	0.9090599192271192	-0.09987543555881293	0.13121555725383102	-0.13178234048098428	0.11451924155015779	0.22829112437378382
1.7107640711984269	0.9082140120775457	-0.09912699574329244	0.1326789148810728	-0.13058211708939282	0.11761022399658529	0.22558491687596036
1.7172743829245	0.9073678776873874	-0.09835128192987289	0.1341386367123704	-0.12935141560165575	0.12068529652246306	0.22284808621583235
1.7238464208404765	0.9065219096668964	-0.09754805909526343	0.1355941113302658	-0.1280900955069617	0.12374349344900877	0.22008058281326362
1.7304797667200087	0.9056765186280441	-0.09671711634339054	0.13704470399986804	-0.12679804635661915	0.12678380267717634	0.21728239431151927
1.7371739001670323	0.9048321327379077	-0.0958582698464843	0.13848975583857576	-0.12547519119126344	0.12980516380845933	0.21445355064710733
1.7439281926296564	0.9039891976290991	-0.0949713653938147	0.13992858407946146	-0.12412148926787388	0.13280646854492686	0.2115941274487162
1.7507419023412119	0.9031481760942616	-0.09405628088936796	0.14136048268192533	-0.12273693865431669	0.13578656178060952	0.20870424910515994
1.7576141691787683	0.9023095476924511	-0.09311292891248273	0.142784723066686	-0.12132157887643745	0.13874424291426166	0.20578409192577157
1.7645440050423091	0.9014738087905834	-0.09214125995908125	0.1442005540879524	-0.11987549453633665	0.14167826554768273	0.20283388926566223
1.7715302933248314	0.9006414713840871	-0.0911412644850629	0.14560720405101485	-0.11839881709257684	0.14458734139830165	0.19985393284555214
1.7785717835638009	0.8998130624131614	-0.09011297560909637	0.14700388185088667	-0.11689172761924055	0.1474701423409685	0.19684457616157336
1.7856670938091188	0.8989891220775289	-0.08905647068061676	0.14838977976301088	-0.115354457895303	0.15032530582058382	0.193806234635792
1.7928147078631949	0.8981702026938948	-0.08797187351826308	0.14976407527212712	-0.11378729250971545	0.153151438228176	0.19073938797352089
1.8000129719261821	0.8973568675334724	-0.08685935670736594	0.15112593289764656	-0.11219057105961071	0.15594711824004864	0.18764458280122526
1.8072601086898639	0.8965496876382374	-0.08571914109617314	0.1524745093572681	-0.11056468637511341	0.15871090696986634	0.18452242780153033
1.8145542195545135	0.8957492400123365	-0.08455149688292148	0.1538089563644856	-0.10891008515006279	0.16144135320218847	0.1813735939034486
1.821893287051649	0.8949561057643968	-0.0833567445383581	0.15512842346619854	-0.10722726840271392	0.1641369986862368	0.17819881436040727
1.8292751998941545	0.8941708658416845	-0.08213525181599568	0.15643206483511668	-0.105516786538904	0.16679639147702036	0.17499887497792319
1.8366977530586348	0.8933940995754136	-0.08088743449474012	0.1577190413258187	-0.10377923984020583	0.1694180895607794	0.1717746150362378
1.8441586728976553	0.892626380645878	-0.07961375272101713	0.1589885267718334	-0.10201527292170899	0.1720006731220725	0.16852691727110244
1.8516556248998	0.8918682750320814	-0.078314709898828	0.1602397109434067	-0.10022557292435096	0.1745427499884359	0.16525670525318265
1.8591862395085483	0.8911203372573094	-0.07699084818075183	0.16147180528609476	-0.09841086316093223	0.17704296673505718	0.16196493277504723
1.8667481224903837	0.8903831084061781	-0.07564274626926913	0.16268404569867984	-0.09657190013098656	0.17950001377782931	0.15865257981869635
1.8743388824167748	0.8896571126432059	-0.07427101388808172	0.16387569775518046	-0.09470946613540275	0.18191263544716907	0.155320640889415
1.8819561444139659	0.888942855329213	-0.07287628833403265	0.16504605927569982	-0.09282436491554664	0.18427963470921857	0.15197011918613398
1.8895975686955588	0.888240820883494	-0.0714592299052948	0.16619446330924878	-0.09091741590223676	0.18659987876407622	0.14860201852598678
1.897260867106755	0.8875514710660857	-0.07002051742419275	0.16732028042625285	-0.08898944873273394	0.18887230329194793	0.145217335987077
1.9049438170145694	0.8868752437194769	-0.06856084403412854	0.1684229202671781	-0.08704129825276595	0.19109591524855019	0.14181705557931082
1.9126442756262576	0.8862125516777354	-0.06708091273551312	0.16950183283246384	-0.08507379926748859	0.19326979519458104	0.13840214159534522
1.9203601914422113	0.8855637821275074	-0.0655814323160426	0.17055650905574424	-0.08308778190312538	0.19539309823750528	0.13497353310875748
1.9280896110604164	0.8849292965295035	-0.06406311408800447	0.17158648049232983	-0.08108406809658869	0.197465053251864	0.13153214043749203
1.9358306871792095	0.884309430574926	-0.06252666834830378	0.17259131898305025	-0.07906346775351449	0.19948496211053715	0.1280788409963483
1.94358168248117	0.8837044946037891	-0.06097280162716886	0.17357063560231242	-0.07702677597136627	0.20145219753312107	0.12461447691634545
1.9513409742695307	0.8831147740610589	-0.05940221380260582	0.17452407958120592	-0.07497477009379065	0.20336620093832725	0.12113985227865738
1.95910705275499	0.8825405305179821	-0.05781559653615849	0.17545133635335394	-0.07290820848920745	0.20522647858455986	0.11765573315421932
1.9668785225502927	0.8819820024879275	-0.056213631139986564	0.17635212597146707	-0.07082782856387733	0.20703259850093458	0.11416284619227153
1.9746540970964808	0.8814394067868532	-0.05459698798232225	0.17722620068160538	-0.0687343467493441	0.208784185768838	0.11066188037567828
1.982432602307957	0.8809129392467308	-0.05296632409135242	0.17807334357609395	-0.06662845611818881	0.21048092000055574	0.10715348463473519
1.9902129670550524	0.8804027763583641	-0.05132228359491934	0.17889336578178922	-0.06451082763891139	0.2121225299110661	0.10363827139390007
1.9979942198577727	0.8799090764372489	-0.04966549700796303	0.1796861044493909	-0.06238210988723099	0.21370878952024208	0.10011681735101334
2.0057754853208194	0.8794319807906305	-0.047996580684245234	0.18045142076871698	-0.06024292892975541	0.21523951442502337	0.09658966439343002
2.013555980217943	0.8789716148842698	-0.046316136452394206	0.18118919800992403	-0.058093888404523064	0.21671455813707508	0.0930573206968423
2.0213349987774984	0.8785280900852288	-0.04462475371574988	0.18189933866602467	-0.055935572702965716	0.2181338066343682	0.08952026676495771
2.029111923563658	0.8781015038572846	-0.0429230061268779	0.1825817640953973	-0.05376854317524193	0.2194971779165101	0.08597894987707831
2.036886204413986	0.8776919417629799	-0.041211455290867734	0.18323641128846413	-0.0515933432738885	0.22080461581402822	0.08243379308250866
2.0446573598657274	0.8772994780949227	-0.03949064970355695	0.18386323184621942	-0.04941049756808011	0.2220560882188578	0.07888519401472335
2.0524249705310793	0.8769241769183753	-0.037761125530215635	0.1844621903133619	-0.0472205130713426	0.22325158402175044	0.0753335273975688
2.0601886805727183	0.876566092673121	-0.03602340566673047	0.18503326322642688	-0.0450238783613076	0.22439111147196972	0.0717791438794211
2.06794817980754	0.8762252716338242	-0.03427800320858025	0.1855764368021846	-0.0428210682435632	0.2254746938169037	0.06822237776303407
2.075703207944191	0.87590175224288	-0.03252542006778608	0.18609170643342782	-0.040612542241500876	0.22650236854103	0.06466354464602708
2.083453553963514	0.8755955656921447	-0.03076614670615176	0.18657907579260835	-0.03839874448613879	0.22747418581188536	0.061102941294261824
2.0911990393752276	0.875306737085446	-0.02900066559423999	0.1870385550164778	-0.036180108268190334	0.2283902050837016	0.05754085295156687
2.0989395255124776	0.8750352855663699	-0.02722944928547828	0.1874701605422462	-0.03395705378528576	0.2292504949837982	0.053977549639379035
2.106674909904393	0.8747812248931951	-0.025452960993197726	0.18787391423388045	-0.03172998902924149	0.23005513177150608	0.05041328748405661
2.1144051178942287	0.8745445641085753	-0.02367165631296939	0.18824984236023257	-0.029499312087559883	0.23080419749047298	0.04684831226083681
2.1221300973370107	0.874325308015224	-0.02188598429561129	0.18859797488312327	-0.027265412607343147	0.23149777872713276	0.04328286154798203
2.1298498202134466	0.8741234574088015	-0.020096386956751835	0.18891834513125724	-0.025028671288824852	0.23213596612574697	0.03971716370692886
2.137564286831514	0.8739390092744163	-0.018303298195974052	0.18921098953109353	-0.022789458636775936	0.23271885400441	0.03615143567245905
2.1452735078097644	0.8737719574968422	-0.01650714790382561	0.18947594652195676	-0.02054814018061632	0.23324653833416123	0.03258589102544737
2.152977509241812	0.8736222929044042	-0.014708360724384192	0.18971325652762785	-0.018305075002377658	0.23371911681065982	0.029020737374783234
2.160676338258766	0.8734900033757771	-0.012907354719233204	0.18992296182602184	-0.01606061414344044	0.23413668871059642	0.025456173553453542
2.1683700508904673	0.8733750742659936	-0.01110454418211583	0.19010510591096827	-0.013815104179484314	0.23449935372496059	0.021892395016855328
2.1760587104761746	0.8732774885464099	-0.009300340015429159	0.19025973330561669	-0.011568887744496353	0.2348072116801626	0.018329594373927525
2.1837423908812053	0.8731972268777424	-0.007495148986026816	0.1903868894794966	-0.009322302656127133	0.23506036245401313	0.014767959696696219
2.1914211742402396	0.8731342677643925	-0.005689374270205958	0.19048662063428276	-0.0070756826435675185	0.2352589056190029	0.011207675370359415
2.199095143769002	0.8730885877012854	-0.003883417169642562	0.19055897349892562	-0.004829359527209035	0.23540294009318058	0.007648925237632843
2.206764384737445	0.8730601612017888	-0.0020776769155261615	0.19060399531052122	-0.0025836630162359387	0.23549256414988612	0.004091891964755371
2.21442899077161	0.8730489608359758	-0.00027254921796562317	0.19062173377607589	-0.0003389189452804131	0.23552787537868997	0.0005367539377669952
2.2155861732939535	0.8730487647403772	-1.2433370305542368e-13	0.19062204433725055	-5.770354354929508e-13	0.23552849359797692	3.445697503365319e-13
