# Supplementary material for: Multi-orbit lunar GNSS constellation design with distant retrograde orbit and Halo orbit combination
Source: Sci Rep. 2023 Jun 22;13:10158. doi: 10.1038/s41598-023-37348-x (PMC10287729; doi:10.1038/s41598-023-37348-x)
Supplement: Supplementary file 1 — Supplementary Information. [file 41598_2023_37348_MOESM1_ESM.zip › supplement materials of the manuscript/Figure 5/L1 North Family Halo orbit/SVOP/10.133.csv]

0.165714286	0.165714286	0.165714286	0.165714286	0.165714286	0.165714286	0.165714286	0.165714286	0.165714286	0.165714286	0.165714286	0.165714286	0.165714286	0.165714286	0.165714286	0.165714286	0.165714286	0.165714286	0.165714286	0.165714286	0.165714286	0.165714286	0.165714286	0.165714286	0.165714286	0.165714286	0.165714286	0.165714286	0.165714286	0.165714286	0.165714286	0.165714286	0.165714286	0.165714286	0.165714286	0.165714286	0.165714286	0.165714286	0.165714286	0.165714286	0.165714286	0.165714286	0.165714286	0.165714286	0.165714286	0.165714286	0.165714286	0.165714286	0.165714286	0.165714286
0.165714286	0.165714286	0.165714286	0.165714286	0.165714286	0.165714286	0.165714286	0.165714286	0.165714286	0.165714286	0.165714286	0.165714286	0.165714286	0.165714286	0.165714286	0.165714286	0.165714286	0.165714286	0.165714286	0.165714286	0.165714286	0.165714286	0.165714286	0.165714286	0.165714286	0.165714286	0.165714286	0.165714286	0.165714286	0.165714286	0.165714286	0.165714286	0.165714286	0.165714286	0.165714286	0.165714286	0.165714286	0.165714286	0.165714286	0.165714286	0.165714286	0.165714286	0.165714286	0.165714286	0.165714286	0.165714286	0.165714286	0.165714286	0.165714286	0.165714286
0.165714286	0.165714286	0.165714286	0.165714286	0.165714286	0.165714286	0.165714286	0.165714286	0.165714286	0.165714286	0.165714286	0.165714286	0.165714286	0.165714286	0.165714286	0.165714286	0.165714286	0.165714286	0.165714286	0.165714286	0.165714286	0.165714286	0.165714286	0.165714286	0.165714286	0.165714286	0.165714286	0.165714286	0.165714286	0.165714286	0.165714286	0.165714286	0.165714286	0.165714286	0.171428571	0.165714286	0.165714286	0.165714286	0.165714286	0.165714286	0.165714286	0.165714286	0.165714286	0.165714286	0.165714286	0.165714286	0.165714286	0.165714286	0.165714286	0.165714286
0.165714286	0.165714286	0.165714286	0.165714286	0.165714286	0.165714286	0.165714286	0.165714286	0.165714286	0.165714286	0.165714286	0.165714286	0.165714286	0.165714286	0.165714286	0.171428571	0.171428571	0.171428571	0.171428571	0.171428571	0.171428571	0.171428571	0.171428571	0.171428571	0.171428571	0.171428571	0.171428571	0.171428571	0.171428571	0.165714286	0.165714286	0.165714286	0.165714286	0.165714286	0.165714286	0.165714286	0.165714286	0.165714286	0.165714286	0.165714286	0.165714286	0.165714286	0.165714286	0.165714286	0.165714286	0.165714286	0.165714286	0.165714286	0.165714286	0.165714286
0.165714286	0.165714286	0.165714286	0.165714286	0.165714286	0.165714286	0.165714286	0.171428571	0.171428571	0.171428571	0.171428571	0.171428571	0.171428571	0.171428571	0.171428571	0.171428571	0.171428571	0.171428571	0.171428571	0.171428571	0.171428571	0.171428571	0.171428571	0.171428571	0.171428571	0.171428571	0.165714286	0.165714286	0.165714286	0.165714286	0.165714286	0.165714286	0.165714286	0.165714286	0.165714286	0.165714286	0.165714286	0.165714286	0.165714286	0.165714286	0.165714286	0.165714286	0.165714286	0.165714286	0.165714286	0.165714286	0.165714286	0.165714286	0.165714286	0.165714286
0.165714286	0.165714286	0.171428571	0.171428571	0.171428571	0.171428571	0.171428571	0.171428571	0.171428571	0.171428571	0.171428571	0.171428571	0.171428571	0.171428571	0.171428571	0.171428571	0.171428571	0.171428571	0.171428571	0.171428571	0.171428571	0.171428571	0.171428571	0.171428571	0.165714286	0.165714286	0.165714286	0.165714286	0.165714286	0.165714286	0.165714286	0.165714286	0.165714286	0.165714286	0.165714286	0.165714286	0.165714286	0.165714286	0.165714286	0.165714286	0.165714286	0.165714286	0.171428571	0.171428571	0.171428571	0.171428571	0.171428571	0.171428571	0.171428571	0.171428571
0.171428571	0.171428571	0.171428571	0.171428571	0.171428571	0.171428571	0.171428571	0.171428571	0.171428571	0.171428571	0.171428571	0.171428571	0.171428571	0.171428571	0.171428571	0.171428571	0.171428571	0.171428571	0.171428571	0.171428571	0.171428571	0.171428571	0.171428571	0.165714286	0.165714286	0.165714286	0.165714286	0.165714286	0.165714286	0.171428571	0.171428571	0.171428571	0.171428571	0.171428571	0.171428571	0.171428571	0.171428571	0.171428571	0.171428571	0.171428571	0.171428571	0.171428571	0.171428571	0.171428571	0.171428571	0.171428571	0.171428571	0.171428571	0.171428571	0.171428571
0.171428571	0.171428571	0.171428571	0.171428571	0.171428571	0.171428571	0.171428571	0.171428571	0.171428571	0.171428571	0.171428571	0.171428571	0.171428571	0.171428571	0.171428571	0.171428571	0.171428571	0.171428571	0.171428571	0.171428571	0.171428571	0.177142857	0.171428571	0.171428571	0.171428571	0.171428571	0.171428571	0.171428571	0.171428571	0.171428571	0.171428571	0.171428571	0.171428571	0.171428571	0.171428571	0.171428571	0.171428571	0.171428571	0.171428571	0.171428571	0.171428571	0.171428571	0.171428571	0.171428571	0.171428571	0.171428571	0.171428571	0.171428571	0.171428571	0.165714286
0.177142857	0.171428571	0.171428571	0.171428571	0.171428571	0.171428571	0.171428571	0.171428571	0.171428571	0.171428571	0.171428571	0.171428571	0.171428571	0.171428571	0.171428571	0.171428571	0.177142857	0.177142857	0.177142857	0.177142857	0.177142857	0.171428571	0.171428571	0.171428571	0.171428571	0.171428571	0.171428571	0.171428571	0.171428571	0.171428571	0.171428571	0.171428571	0.171428571	0.171428571	0.171428571	0.171428571	0.171428571	0.171428571	0.171428571	0.171428571	0.171428571	0.177142857	0.177142857	0.177142857	0.171428571	0.171428571	0.171428571	0.171428571	0.171428571	0.171428571
0.177142857	0.177142857	0.171428571	0.171428571	0.171428571	0.171428571	0.171428571	0.171428571	0.171428571	0.171428571	0.171428571	0.171428571	0.177142857	0.177142857	0.177142857	0.177142857	0.177142857	0.177142857	0.177142857	0.177142857	0.171428571	0.171428571	0.171428571	0.171428571	0.171428571	0.171428571	0.171428571	0.171428571	0.171428571	0.171428571	0.171428571	0.171428571	0.177142857	0.177142857	0.177142857	0.177142857	0.177142857	0.177142857	0.177142857	0.177142857	0.177142857	0.171428571	0.171428571	0.171428571	0.171428571	0.171428571	0.171428571	0.171428571	0.171428571	0.171428571
0.177142857	0.177142857	0.177142857	0.177142857	0.171428571	0.171428571	0.171428571	0.171428571	0.171428571	0.177142857	0.177142857	0.177142857	0.177142857	0.177142857	0.177142857	0.177142857	0.177142857	0.177142857	0.177142857	0.177142857	0.171428571	0.171428571	0.171428571	0.171428571	0.171428571	0.171428571	0.177142857	0.177142857	0.177142857	0.177142857	0.177142857	0.177142857	0.177142857	0.177142857	0.177142857	0.177142857	0.177142857	0.177142857	0.171428571	0.171428571	0.171428571	0.171428571	0.171428571	0.171428571	0.171428571	0.171428571	0.171428571	0.171428571	0.171428571	0.177142857
0.177142857	0.177142857	0.177142857	0.177142857	0.177142857	0.171428571	0.177142857	0.177142857	0.177142857	0.177142857	0.177142857	0.177142857	0.177142857	0.177142857	0.177142857	0.177142857	0.177142857	0.177142857	0.177142857	0.177142857	0.171428571	0.177142857	0.177142857	0.177142857	0.177142857	0.177142857	0.177142857	0.177142857	0.177142857	0.177142857	0.177142857	0.177142857	0.177142857	0.177142857	0.177142857	0.177142857	0.171428571	0.171428571	0.171428571	0.177142857	0.177142857	0.177142857	0.177142857	0.177142857	0.177142857	0.177142857	0.177142857	0.177142857	0.177142857	0.177142857
0.177142857	0.177142857	0.177142857	0.177142857	0.182857143	0.182857143	0.177142857	0.177142857	0.177142857	0.177142857	0.177142857	0.177142857	0.177142857	0.177142857	0.177142857	0.177142857	0.177142857	0.182857143	0.182857143	0.177142857	0.177142857	0.177142857	0.177142857	0.177142857	0.177142857	0.177142857	0.177142857	0.177142857	0.177142857	0.177142857	0.177142857	0.177142857	0.182857143	0.182857143	0.177142857	0.177142857	0.177142857	0.177142857	0.177142857	0.177142857	0.177142857	0.177142857	0.177142857	0.177142857	0.177142857	0.177142857	0.177142857	0.177142857	0.177142857	0.177142857
0.177142857	0.177142857	0.177142857	0.182857143	0.182857143	0.182857143	0.182857143	0.177142857	0.177142857	0.177142857	0.177142857	0.177142857	0.177142857	0.177142857	0.182857143	0.182857143	0.182857143	0.182857143	0.182857143	0.177142857	0.177142857	0.177142857	0.177142857	0.177142857	0.177142857	0.177142857	0.177142857	0.182857143	0.182857143	0.182857143	0.182857143	0.182857143	0.177142857	0.177142857	0.177142857	0.177142857	0.177142857	0.177142857	0.177142857	0.177142857	0.177142857	0.177142857	0.177142857	0.182857143	0.182857143	0.182857143	0.182857143	0.182857143	0.182857143	0.177142857
0.177142857	0.182857143	0.182857143	0.182857143	0.182857143	0.182857143	0.182857143	0.182857143	0.177142857	0.177142857	0.177142857	0.177142857	0.182857143	0.182857143	0.182857143	0.182857143	0.182857143	0.182857143	0.182857143	0.177142857	0.177142857	0.177142857	0.177142857	0.182857143	0.182857143	0.182857143	0.182857143	0.182857143	0.182857143	0.182857143	0.182857143	0.177142857	0.177142857	0.177142857	0.177142857	0.177142857	0.182857143	0.182857143	0.182857143	0.182857143	0.182857143	0.182857143	0.182857143	0.182857143	0.182857143	0.182857143	0.177142857	0.177142857	0.177142857	0.177142857
0.182857143	0.182857143	0.182857143	0.182857143	0.182857143	0.182857143	0.182857143	0.182857143	0.177142857	0.177142857	0.182857143	0.182857143	0.182857143	0.182857143	0.182857143	0.182857143	0.182857143	0.182857143	0.182857143	0.177142857	0.182857143	0.182857143	0.182857143	0.182857143	0.182857143	0.182857143	0.182857143	0.182857143	0.182857143	0.182857143	0.177142857	0.182857143	0.182857143	0.182857143	0.182857143	0.182857143	0.182857143	0.182857143	0.182857143	0.182857143	0.182857143	0.182857143	0.182857143	0.177142857	0.177142857	0.182857143	0.182857143	0.182857143	0.182857143	0.182857143
0.182857143	0.182857143	0.182857143	0.182857143	0.182857143	0.182857143	0.182857143	0.182857143	0.188571429	0.182857143	0.182857143	0.182857143	0.182857143	0.182857143	0.182857143	0.182857143	0.182857143	0.188571429	0.182857143	0.182857143	0.182857143	0.182857143	0.182857143	0.182857143	0.182857143	0.182857143	0.182857143	0.188571429	0.188571429	0.182857143	0.182857143	0.182857143	0.182857143	0.182857143	0.182857143	0.182857143	0.182857143	0.182857143	0.188571429	0.188571429	0.188571429	0.182857143	0.182857143	0.182857143	0.182857143	0.182857143	0.182857143	0.182857143	0.182857143	0.182857143
0.188571429	0.182857143	0.182857143	0.182857143	0.182857143	0.182857143	0.188571429	0.188571429	0.188571429	0.182857143	0.182857143	0.182857143	0.182857143	0.182857143	0.182857143	0.188571429	0.188571429	0.188571429	0.182857143	0.182857143	0.182857143	0.182857143	0.182857143	0.188571429	0.188571429	0.188571429	0.188571429	0.188571429	0.182857143	0.182857143	0.182857143	0.182857143	0.182857143	0.188571429	0.188571429	0.188571429	0.188571429	0.188571429	0.188571429	0.188571429	0.182857143	0.182857143	0.182857143	0.182857143	0.182857143	0.188571429	0.188571429	0.188571429	0.188571429	0.188571429
0.188571429	0.188571429	0.182857143	0.182857143	0.182857143	0.188571429	0.188571429	0.188571429	0.188571429	0.188571429	0.182857143	0.182857143	0.182857143	0.188571429	0.188571429	0.188571429	0.188571429	0.188571429	0.182857143	0.182857143	0.182857143	0.188571429	0.188571429	0.188571429	0.188571429	0.188571429	0.188571429	0.182857143	0.182857143	0.188571429	0.188571429	0.188571429	0.188571429	0.188571429	0.188571429	0.188571429	0.188571429	0.188571429	0.182857143	0.188571429	0.188571429	0.188571429	0.188571429	0.188571429	0.188571429	0.188571429	0.188571429	0.188571429	0.188571429	0.188571429
0.188571429	0.188571429	0.188571429	0.182857143	0.188571429	0.188571429	0.188571429	0.188571429	0.188571429	0.188571429	0.182857143	0.188571429	0.188571429	0.188571429	0.188571429	0.188571429	0.188571429	0.188571429	0.188571429	0.188571429	0.188571429	0.188571429	0.188571429	0.188571429	0.188571429	0.188571429	0.194285714	0.188571429	0.188571429	0.188571429	0.188571429	0.188571429	0.188571429	0.188571429	0.194285714	0.194285714	0.194285714	0.188571429	0.188571429	0.188571429	0.188571429	0.188571429	0.188571429	0.188571429	0.194285714	0.194285714	0.194285714	0.194285714	0.194285714	0.188571429
0.188571429	0.188571429	0.188571429	0.188571429	0.188571429	0.188571429	0.188571429	0.188571429	0.188571429	0.194285714	0.188571429	0.188571429	0.188571429	0.188571429	0.188571429	0.188571429	0.194285714	0.194285714	0.188571429	0.188571429	0.188571429	0.188571429	0.188571429	0.194285714	0.194285714	0.194285714	0.188571429	0.188571429	0.188571429	0.188571429	0.194285714	0.194285714	0.194285714	0.194285714	0.194285714	0.188571429	0.188571429	0.188571429	0.188571429	0.194285714	0.194285714	0.194285714	0.194285714	0.194285714	0.194285714	0.194285714	0.194285714	0.188571429	0.188571429	0.188571429
0.188571429	0.188571429	0.194285714	0.194285714	0.188571429	0.188571429	0.188571429	0.188571429	0.194285714	0.194285714	0.194285714	0.188571429	0.188571429	0.188571429	0.194285714	0.194285714	0.194285714	0.194285714	0.188571429	0.188571429	0.194285714	0.194285714	0.194285714	0.194285714	0.194285714	0.188571429	0.188571429	0.194285714	0.194285714	0.194285714	0.194285714	0.194285714	0.194285714	0.194285714	0.194285714	0.194285714	0.194285714	0.194285714	0.194285714	0.194285714	0.194285714	0.194285714	0.194285714	0.2	0.2	0.194285714	0.194285714	0.194285714	0.194285714	0.194285714
0.188571429	0.194285714	0.194285714	0.194285714	0.194285714	0.188571429	0.188571429	0.194285714	0.194285714	0.194285714	0.194285714	0.188571429	0.194285714	0.194285714	0.194285714	0.194285714	0.194285714	0.194285714	0.194285714	0.194285714	0.194285714	0.194285714	0.194285714	0.194285714	0.2	0.194285714	0.194285714	0.194285714	0.194285714	0.194285714	0.2	0.2	0.2	0.194285714	0.194285714	0.194285714	0.194285714	0.194285714	0.2	0.2	0.2	0.2	0.2	0.194285714	0.194285714	0.194285714	0.194285714	0.2	0.2	0.2
0.194285714	0.194285714	0.194285714	0.194285714	0.194285714	0.194285714	0.194285714	0.194285714	0.194285714	0.194285714	0.194285714	0.194285714	0.194285714	0.194285714	0.194285714	0.194285714	0.2	0.194285714	0.194285714	0.194285714	0.194285714	0.194285714	0.2	0.2	0.194285714	0.194285714	0.194285714	0.2	0.2	0.2	0.2	0.2	0.194285714	0.194285714	0.2	0.2	0.2	0.2	0.2	0.2	0.2	0.205714286	0.2	0.2	0.2	0.2	0.2	0.2	0.2	0.2
0.194285714	0.194285714	0.194285714	0.194285714	0.2	0.2	0.194285714	0.194285714	0.194285714	0.2	0.2	0.194285714	0.194285714	0.194285714	0.2	0.2	0.2	0.194285714	0.194285714	0.2	0.2	0.2	0.2	0.2	0.194285714	0.2	0.2	0.2	0.2	0.2	0.205714286	0.2	0.2	0.2	0.2	0.2	0.205714286	0.205714286	0.205714286	0.205714286	0.2	0.2	0.2	0.2	0.205714286	0.205714286	0.205714286	0.205714286	0.205714286	0.205714286
0.2	0.194285714	0.194285714	0.2	0.2	0.2	0.194285714	0.194285714	0.2	0.2	0.2	0.2	0.194285714	0.2	0.2	0.2	0.2	0.2	0.2	0.2	0.2	0.2	0.205714286	0.205714286	0.2	0.2	0.2	0.205714286	0.205714286	0.205714286	0.205714286	0.2	0.2	0.205714286	0.205714286	0.205714286	0.205714286	0.205714286	0.205714286	0.205714286	0.205714286	0.205714286	0.205714286	0.205714286	0.205714286	0.205714286	0.205714286	0.211428571	0.211428571	0.211428571
0.2	0.2	0.2	0.2	0.2	0.2	0.2	0.2	0.2	0.2	0.2	0.205714286	0.2	0.2	0.2	0.2	0.205714286	0.2	0.2	0.2	0.205714286	0.205714286	0.205714286	0.2	0.2	0.205714286	0.205714286	0.205714286	0.205714286	0.211428571	0.205714286	0.205714286	0.205714286	0.205714286	0.205714286	0.211428571	0.211428571	0.211428571	0.205714286	0.205714286	0.205714286	0.211428571	0.211428571	0.211428571	0.211428571	0.211428571	0.211428571	0.211428571	0.205714286	0.205714286
0.2	0.2	0.205714286	0.2	0.2	0.2	0.205714286	0.2	0.2	0.2	0.205714286	0.205714286	0.2	0.2	0.205714286	0.205714286	0.205714286	0.2	0.205714286	0.205714286	0.205714286	0.205714286	0.211428571	0.205714286	0.205714286	0.205714286	0.205714286	0.211428571	0.211428571	0.205714286	0.205714286	0.211428571	0.211428571	0.211428571	0.211428571	0.211428571	0.211428571	0.211428571	0.211428571	0.211428571	0.211428571	0.211428571	0.211428571	0.217142857	0.217142857	0.217142857	0.211428571	0.211428571	0.211428571	0.211428571
0.2	0.205714286	0.205714286	0.2	0.2	0.205714286	0.205714286	0.2	0.2	0.205714286	0.205714286	0.205714286	0.205714286	0.205714286	0.205714286	0.205714286	0.211428571	0.205714286	0.205714286	0.205714286	0.211428571	0.211428571	0.205714286	0.205714286	0.211428571	0.211428571	0.211428571	0.211428571	0.217142857	0.211428571	0.211428571	0.211428571	0.211428571	0.217142857	0.217142857	0.217142857	0.211428571	0.211428571	0.217142857	0.217142857	0.217142857	0.217142857	0.217142857	0.217142857	0.217142857	0.217142857	0.217142857	0.217142857	0.217142857	0.217142857
0.205714286	0.205714286	0.205714286	0.205714286	0.205714286	0.205714286	0.205714286	0.211428571	0.205714286	0.205714286	0.205714286	0.211428571	0.205714286	0.205714286	0.205714286	0.211428571	0.211428571	0.205714286	0.211428571	0.211428571	0.211428571	0.211428571	0.211428571	0.211428571	0.211428571	0.211428571	0.217142857	0.217142857	0.211428571	0.211428571	0.217142857	0.217142857	0.217142857	0.217142857	0.222857143	0.217142857	0.217142857	0.217142857	0.217142857	0.222857143	0.222857143	0.222857143	0.222857143	0.217142857	0.217142857	0.217142857	0.222857143	0.222857143	0.222857143	0.222857143
0.211428571	0.205714286	0.205714286	0.211428571	0.205714286	0.205714286	0.211428571	0.211428571	0.205714286	0.205714286	0.211428571	0.211428571	0.205714286	0.211428571	0.211428571	0.211428571	0.217142857	0.211428571	0.211428571	0.211428571	0.217142857	0.217142857	0.211428571	0.217142857	0.217142857	0.217142857	0.217142857	0.217142857	0.217142857	0.217142857	0.217142857	0.222857143	0.222857143	0.222857143	0.217142857	0.222857143	0.222857143	0.222857143	0.222857143	0.222857143	0.228571429	0.228571429	0.222857143	0.222857143	0.222857143	0.222857143	0.222857143	0.228571429	0.228571429	0.228571429
0.211428571	0.205714286	0.211428571	0.211428571	0.211428571	0.211428571	0.211428571	0.211428571	0.205714286	0.211428571	0.211428571	0.211428571	0.211428571	0.211428571	0.211428571	0.217142857	0.217142857	0.211428571	0.217142857	0.217142857	0.217142857	0.222857143	0.217142857	0.217142857	0.222857143	0.222857143	0.222857143	0.217142857	0.222857143	0.222857143	0.222857143	0.222857143	0.228571429	0.222857143	0.222857143	0.222857143	0.228571429	0.228571429	0.228571429	0.228571429	0.228571429	0.228571429	0.228571429	0.228571429	0.228571429	0.228571429	0.228571429	0.228571429	0.234285714	0.234285714
0.211428571	0.217142857	0.211428571	0.211428571	0.217142857	0.211428571	0.211428571	0.217142857	0.217142857	0.211428571	0.217142857	0.217142857	0.217142857	0.217142857	0.217142857	0.217142857	0.222857143	0.217142857	0.217142857	0.222857143	0.222857143	0.217142857	0.222857143	0.222857143	0.222857143	0.228571429	0.222857143	0.222857143	0.222857143	0.228571429	0.228571429	0.228571429	0.228571429	0.228571429	0.228571429	0.228571429	0.234285714	0.234285714	0.234285714	0.234285714	0.228571429	0.234285714	0.234285714	0.234285714	0.234285714	0.234285714	0.234285714	0.234285714	0.24	0.234285714
0.211428571	0.217142857	0.217142857	0.211428571	0.217142857	0.217142857	0.217142857	0.217142857	0.217142857	0.217142857	0.217142857	0.217142857	0.222857143	0.217142857	0.217142857	0.222857143	0.222857143	0.222857143	0.222857143	0.222857143	0.228571429	0.222857143	0.222857143	0.228571429	0.228571429	0.228571429	0.228571429	0.228571429	0.228571429	0.234285714	0.234285714	0.234285714	0.228571429	0.234285714	0.234285714	0.234285714	0.234285714	0.24	0.24	0.234285714	0.234285714	0.24	0.24	0.24	0.24	0.24	0.24	0.234285714	0.24	0.24
0.217142857	0.217142857	0.217142857	0.217142857	0.217142857	0.222857143	0.217142857	0.217142857	0.222857143	0.217142857	0.217142857	0.222857143	0.222857143	0.222857143	0.222857143	0.222857143	0.228571429	0.222857143	0.228571429	0.228571429	0.228571429	0.228571429	0.228571429	0.228571429	0.234285714	0.234285714	0.234285714	0.234285714	0.234285714	0.24	0.24	0.234285714	0.234285714	0.24	0.24	0.24	0.24	0.245714286	0.24	0.24	0.24	0.245714286	0.245714286	0.245714286	0.245714286	0.245714286	0.24	0.24	0.245714286	0.245714286
0.222857143	0.217142857	0.222857143	0.222857143	0.217142857	0.222857143	0.217142857	0.222857143	0.222857143	0.228571429	0.222857143	0.222857143	0.228571429	0.222857143	0.228571429	0.228571429	0.228571429	0.228571429	0.228571429	0.234285714	0.234285714	0.234285714	0.234285714	0.234285714	0.24	0.234285714	0.234285714	0.24	0.24	0.24	0.24	0.24	0.24	0.245714286	0.245714286	0.245714286	0.251428571	0.245714286	0.245714286	0.245714286	0.245714286	0.251428571	0.251428571	0.251428571	0.245714286	0.245714286	0.245714286	0.251428571	0.251428571	0.251428571
0.222857143	0.228571429	0.222857143	0.222857143	0.222857143	0.222857143	0.228571429	0.222857143	0.228571429	0.228571429	0.228571429	0.228571429	0.228571429	0.228571429	0.228571429	0.234285714	0.228571429	0.234285714	0.234285714	0.24	0.234285714	0.234285714	0.24	0.24	0.245714286	0.24	0.24	0.245714286	0.245714286	0.251428571	0.245714286	0.245714286	0.251428571	0.251428571	0.251428571	0.251428571	0.251428571	0.251428571	0.251428571	0.251428571	0.257142857	0.257142857	0.257142857	0.251428571	0.251428571	0.251428571	0.257142857	0.257142857	0.257142857	0.257142857
0.222857143	0.228571429	0.222857143	0.228571429	0.228571429	0.228571429	0.228571429	0.228571429	0.228571429	0.234285714	0.228571429	0.234285714	0.234285714	0.234285714	0.234285714	0.24	0.234285714	0.24	0.24	0.24	0.24	0.24	0.245714286	0.245714286	0.245714286	0.245714286	0.251428571	0.251428571	0.251428571	0.251428571	0.251428571	0.251428571	0.257142857	0.257142857	0.257142857	0.257142857	0.257142857	0.257142857	0.257142857	0.262857143	0.262857143	0.262857143	0.257142857	0.257142857	0.257142857	0.262857143	0.262857143	0.262857143	0.262857143	0.262857143
0.228571429	0.228571429	0.234285714	0.228571429	0.234285714	0.228571429	0.234285714	0.234285714	0.234285714	0.234285714	0.234285714	0.234285714	0.24	0.234285714	0.24	0.24	0.24	0.24	0.245714286	0.245714286	0.245714286	0.245714286	0.251428571	0.251428571	0.251428571	0.251428571	0.257142857	0.257142857	0.257142857	0.257142857	0.257142857	0.262857143	0.262857143	0.262857143	0.262857143	0.262857143	0.262857143	0.262857143	0.268571429	0.268571429	0.268571429	0.262857143	0.262857143	0.268571429	0.268571429	0.268571429	0.268571429	0.268571429	0.268571429	0.262857143
0.234285714	0.234285714	0.234285714	0.234285714	0.234285714	0.234285714	0.234285714	0.24	0.234285714	0.24	0.234285714	0.24	0.245714286	0.24	0.245714286	0.245714286	0.245714286	0.245714286	0.251428571	0.251428571	0.251428571	0.251428571	0.257142857	0.257142857	0.257142857	0.257142857	0.262857143	0.262857143	0.262857143	0.262857143	0.262857143	0.268571429	0.268571429	0.268571429	0.268571429	0.268571429	0.268571429	0.274285714	0.274285714	0.274285714	0.268571429	0.274285714	0.274285714	0.274285714	0.274285714	0.274285714	0.274285714	0.274285714	0.274285714	0.274285714
0.234285714	0.24	0.24	0.24	0.24	0.24	0.24	0.24	0.24	0.245714286	0.245714286	0.245714286	0.245714286	0.245714286	0.251428571	0.251428571	0.251428571	0.251428571	0.257142857	0.257142857	0.257142857	0.262857143	0.262857143	0.262857143	0.262857143	0.268571429	0.268571429	0.268571429	0.268571429	0.268571429	0.274285714	0.274285714	0.28	0.274285714	0.274285714	0.28	0.28	0.28	0.28	0.28	0.28	0.28	0.28	0.28	0.28	0.285714286	0.28	0.28	0.28	0.28
0.245714286	0.24	0.24	0.245714286	0.24	0.245714286	0.24	0.245714286	0.245714286	0.245714286	0.251428571	0.251428571	0.251428571	0.251428571	0.257142857	0.257142857	0.257142857	0.262857143	0.262857143	0.262857143	0.262857143	0.268571429	0.274285714	0.268571429	0.274285714	0.274285714	0.28	0.274285714	0.274285714	0.28	0.28	0.285714286	0.28	0.28	0.285714286	0.285714286	0.285714286	0.291428571	0.285714286	0.285714286	0.285714286	0.285714286	0.291428571	0.291428571	0.291428571	0.285714286	0.285714286	0.285714286	0.285714286	0.285714286
0.245714286	0.245714286	0.245714286	0.245714286	0.251428571	0.245714286	0.251428571	0.251428571	0.257142857	0.251428571	0.257142857	0.257142857	0.257142857	0.257142857	0.262857143	0.262857143	0.262857143	0.268571429	0.274285714	0.268571429	0.274285714	0.274285714	0.28	0.28	0.28	0.285714286	0.28	0.285714286	0.285714286	0.285714286	0.291428571	0.285714286	0.291428571	0.291428571	0.291428571	0.297142857	0.297142857	0.291428571	0.291428571	0.297142857	0.297142857	0.297142857	0.297142857	0.297142857	0.291428571	0.291428571	0.297142857	0.297142857	0.297142857	0.297142857
0.251428571	0.251428571	0.251428571	0.251428571	0.251428571	0.251428571	0.257142857	0.257142857	0.257142857	0.257142857	0.262857143	0.262857143	0.268571429	0.262857143	0.268571429	0.274285714	0.274285714	0.274285714	0.28	0.28	0.28	0.285714286	0.285714286	0.285714286	0.291428571	0.291428571	0.291428571	0.291428571	0.297142857	0.297142857	0.297142857	0.297142857	0.297142857	0.302857143	0.302857143	0.302857143	0.297142857	0.302857143	0.302857143	0.302857143	0.302857143	0.302857143	0.308571429	0.302857143	0.302857143	0.302857143	0.302857143	0.302857143	0.302857143	0.302857143
0.257142857	0.257142857	0.257142857	0.257142857	0.257142857	0.262857143	0.262857143	0.262857143	0.262857143	0.262857143	0.268571429	0.268571429	0.274285714	0.28	0.274285714	0.28	0.28	0.285714286	0.291428571	0.285714286	0.291428571	0.297142857	0.291428571	0.297142857	0.297142857	0.302857143	0.302857143	0.302857143	0.308571429	0.308571429	0.302857143	0.308571429	0.308571429	0.308571429	0.314285714	0.308571429	0.308571429	0.308571429	0.314285714	0.314285714	0.314285714	0.314285714	0.308571429	0.308571429	0.308571429	0.314285714	0.314285714	0.314285714	0.314285714	0.314285714
0.262857143	0.262857143	0.262857143	0.262857143	0.262857143	0.268571429	0.268571429	0.274285714	0.274285714	0.268571429	0.274285714	0.274285714	0.28	0.285714286	0.285714286	0.291428571	0.291428571	0.297142857	0.297142857	0.297142857	0.302857143	0.308571429	0.302857143	0.308571429	0.308571429	0.308571429	0.308571429	0.314285714	0.314285714	0.314285714	0.314285714	0.32	0.32	0.32	0.32	0.32	0.32	0.32	0.32	0.325714286	0.32	0.32	0.32	0.32	0.32	0.32	0.32	0.32	0.32	0.314285714
0.268571429	0.268571429	0.268571429	0.274285714	0.274285714	0.274285714	0.274285714	0.28	0.28	0.285714286	0.285714286	0.291428571	0.291428571	0.297142857	0.297142857	0.302857143	0.302857143	0.302857143	0.302857143	0.308571429	0.314285714	0.314285714	0.314285714	0.32	0.32	0.32	0.325714286	0.325714286	0.325714286	0.325714286	0.325714286	0.331428571	0.331428571	0.325714286	0.325714286	0.331428571	0.331428571	0.331428571	0.331428571	0.325714286	0.331428571	0.331428571	0.331428571	0.331428571	0.331428571	0.331428571	0.331428571	0.325714286	0.325714286	0.325714286
0.28	0.28	0.28	0.28	0.28	0.28	0.285714286	0.285714286	0.285714286	0.291428571	0.297142857	0.302857143	0.302857143	0.308571429	0.308571429	0.314285714	0.314285714	0.32	0.32	0.32	0.325714286	0.325714286	0.331428571	0.331428571	0.331428571	0.331428571	0.337142857	0.337142857	0.337142857	0.337142857	0.337142857	0.342857143	0.342857143	0.337142857	0.342857143	0.342857143	0.342857143	0.342857143	0.337142857	0.337142857	0.337142857	0.337142857	0.337142857	0.342857143	0.342857143	0.342857143	0.337142857	0.331428571	0.331428571	0.331428571
0.285714286	0.285714286	0.285714286	0.285714286	0.291428571	0.291428571	0.297142857	0.297142857	0.302857143	0.302857143	0.302857143	0.314285714	0.314285714	0.32	0.32	0.325714286	0.325714286	0.331428571	0.331428571	0.337142857	0.342857143	0.337142857	0.342857143	0.348571429	0.342857143	0.348571429	0.348571429	0.354285714	0.348571429	0.348571429	0.354285714	0.354285714	0.348571429	0.348571429	0.354285714	0.354285714	0.354285714	0.348571429	0.348571429	0.348571429	0.348571429	0.348571429	0.348571429	0.348571429	0.348571429	0.342857143	0.342857143	0.342857143	0.342857143	0.342857143
0.291428571	0.297142857	0.297142857	0.297142857	0.297142857	0.302857143	0.302857143	0.314285714	0.314285714	0.314285714	0.32	0.325714286	0.325714286	0.337142857	0.337142857	0.342857143	0.342857143	0.348571429	0.348571429	0.354285714	0.354285714	0.354285714	0.36	0.36	0.36	0.36	0.365714286	0.36	0.36	0.365714286	0.365714286	0.36	0.365714286	0.365714286	0.365714286	0.365714286	0.365714286	0.36	0.36	0.36	0.36	0.36	0.36	0.354285714	0.354285714	0.354285714	0.354285714	0.354285714	0.354285714	0.354285714
0.302857143	0.308571429	0.308571429	0.314285714	0.314285714	0.32	0.32	0.325714286	0.325714286	0.331428571	0.337142857	0.342857143	0.342857143	0.354285714	0.354285714	0.36	0.36	0.365714286	0.365714286	0.371428571	0.365714286	0.371428571	0.377142857	0.371428571	0.377142857	0.377142857	0.371428571	0.377142857	0.377142857	0.377142857	0.382857143	0.377142857	0.377142857	0.377142857	0.377142857	0.377142857	0.371428571	0.371428571	0.371428571	0.371428571	0.371428571	0.371428571	0.365714286	0.365714286	0.365714286	0.365714286	0.365714286	0.365714286	0.365714286	0.36
0.32	0.32	0.325714286	0.325714286	0.325714286	0.331428571	0.337142857	0.342857143	0.342857143	0.348571429	0.36	0.36	0.365714286	0.371428571	0.371428571	0.377142857	0.377142857	0.382857143	0.382857143	0.388571429	0.388571429	0.388571429	0.394285714	0.388571429	0.394285714	0.394285714	0.388571429	0.394285714	0.394285714	0.394285714	0.388571429	0.388571429	0.388571429	0.388571429	0.388571429	0.388571429	0.388571429	0.388571429	0.382857143	0.382857143	0.382857143	0.377142857	0.377142857	0.377142857	0.377142857	0.377142857	0.377142857	0.377142857	0.371428571	0.365714286
0.337142857	0.337142857	0.342857143	0.342857143	0.348571429	0.354285714	0.36	0.365714286	0.371428571	0.377142857	0.382857143	0.382857143	0.388571429	0.394285714	0.394285714	0.4	0.4	0.405714286	0.405714286	0.411428571	0.405714286	0.411428571	0.405714286	0.405714286	0.411428571	0.411428571	0.405714286	0.405714286	0.411428571	0.405714286	0.405714286	0.405714286	0.405714286	0.405714286	0.4	0.4	0.4	0.4	0.4	0.4	0.388571429	0.388571429	0.388571429	0.388571429	0.388571429	0.388571429	0.388571429	0.382857143	0.377142857	0.377142857
0.36	0.36	0.36	0.365714286	0.371428571	0.377142857	0.382857143	0.394285714	0.4	0.405714286	0.411428571	0.411428571	0.417142857	0.422857143	0.422857143	0.428571429	0.428571429	0.422857143	0.428571429	0.428571429	0.428571429	0.428571429	0.428571429	0.428571429	0.428571429	0.422857143	0.422857143	0.422857143	0.428571429	0.422857143	0.422857143	0.422857143	0.422857143	0.411428571	0.411428571	0.411428571	0.411428571	0.411428571	0.411428571	0.405714286	0.405714286	0.4	0.4	0.4	0.4	0.4	0.394285714	0.388571429	0.388571429	0.388571429
0.382857143	0.388571429	0.388571429	0.394285714	0.405714286	0.411428571	0.422857143	0.428571429	0.434285714	0.44	0.445714286	0.445714286	0.451428571	0.451428571	0.451428571	0.451428571	0.451428571	0.451428571	0.451428571	0.451428571	0.451428571	0.451428571	0.445714286	0.445714286	0.445714286	0.445714286	0.445714286	0.445714286	0.434285714	0.434285714	0.434285714	0.434285714	0.428571429	0.428571429	0.428571429	0.428571429	0.428571429	0.422857143	0.417142857	0.417142857	0.417142857	0.417142857	0.411428571	0.411428571	0.411428571	0.405714286	0.4	0.4	0.4	0.394285714
0.428571429	0.428571429	0.44	0.445714286	0.457142857	0.462857143	0.468571429	0.48	0.485714286	0.48	0.485714286	0.485714286	0.485714286	0.485714286	0.485714286	0.48	0.48	0.48	0.48	0.474285714	0.474285714	0.468571429	0.468571429	0.468571429	0.462857143	0.462857143	0.462857143	0.457142857	0.457142857	0.451428571	0.451428571	0.451428571	0.445714286	0.445714286	0.44	0.44	0.44	0.434285714	0.428571429	0.428571429	0.428571429	0.428571429	0.422857143	0.422857143	0.417142857	0.417142857	0.411428571	0.411428571	0.411428571	0.405714286
0.497142857	0.502857143	0.52	0.525714286	0.537142857	0.537142857	0.537142857	0.542857143	0.537142857	0.537142857	0.531428571	0.531428571	0.525714286	0.52	0.514285714	0.514285714	0.514285714	0.508571429	0.502857143	0.497142857	0.497142857	0.491428571	0.491428571	0.491428571	0.485714286	0.48	0.48	0.474285714	0.474285714	0.468571429	0.468571429	0.462857143	0.462857143	0.457142857	0.457142857	0.457142857	0.445714286	0.445714286	0.445714286	0.44	0.44	0.44	0.434285714	0.428571429	0.428571429	0.422857143	0.422857143	0.422857143	0.417142857	0.417142857
0.794285714	0.754285714	0.708571429	0.68	0.657142857	0.64	0.622857143	0.611428571	0.6	0.588571429	0.582857143	0.577142857	0.565714286	0.56	0.554285714	0.542857143	0.542857143	0.537142857	0.531428571	0.525714286	0.52	0.514285714	0.514285714	0.502857143	0.502857143	0.502857143	0.491428571	0.491428571	0.491428571	0.485714286	0.48	0.48	0.474285714	0.474285714	0.474285714	0.462857143	0.462857143	0.457142857	0.457142857	0.457142857	0.451428571	0.445714286	0.445714286	0.44	0.44	0.434285714	0.434285714	0.434285714	0.428571429	0.428571429
1	1	1	0.92	0.811428571	0.754285714	0.72	0.691428571	0.668571429	0.651428571	0.634285714	0.622857143	0.611428571	0.6	0.582857143	0.577142857	0.571428571	0.565714286	0.554285714	0.548571429	0.542857143	0.537142857	0.537142857	0.525714286	0.525714286	0.52	0.514285714	0.508571429	0.508571429	0.497142857	0.497142857	0.491428571	0.491428571	0.485714286	0.48	0.48	0.474285714	0.474285714	0.468571429	0.468571429	0.457142857	0.457142857	0.457142857	0.451428571	0.451428571	0.445714286	0.445714286	0.445714286	0.44	0.434285714
1	1	1	1	1	0.885714286	0.811428571	0.765714286	0.731428571	0.708571429	0.685714286	0.668571429	0.651428571	0.64	0.622857143	0.611428571	0.605714286	0.594285714	0.582857143	0.582857143	0.571428571	0.56	0.548571429	0.548571429	0.542857143	0.537142857	0.531428571	0.525714286	0.525714286	0.514285714	0.514285714	0.508571429	0.508571429	0.497142857	0.497142857	0.491428571	0.491428571	0.485714286	0.485714286	0.474285714	0.474285714	0.468571429	0.468571429	0.462857143	0.462857143	0.457142857	0.457142857	0.445714286	0.445714286	0.44
1	1	1	1	1	1	0.925714286	0.845714286	0.794285714	0.76	0.731428571	0.708571429	0.691428571	0.674285714	0.657142857	0.645714286	0.634285714	0.622857143	0.611428571	0.605714286	0.594285714	0.588571429	0.577142857	0.571428571	0.565714286	0.56	0.548571429	0.542857143	0.537142857	0.531428571	0.531428571	0.525714286	0.514285714	0.514285714	0.508571429	0.508571429	0.502857143	0.497142857	0.491428571	0.485714286	0.485714286	0.48	0.48	0.474285714	0.474285714	0.468571429	0.462857143	0.457142857	0.457142857	0.451428571
1	1	1	1	1	1	1	0.948571429	0.857142857	0.811428571	0.782857143	0.754285714	0.725714286	0.708571429	0.691428571	0.674285714	0.657142857	0.651428571	0.634285714	0.628571429	0.617142857	0.611428571	0.6	0.594285714	0.582857143	0.577142857	0.571428571	0.56	0.56	0.554285714	0.542857143	0.531428571	0.531428571	0.525714286	0.525714286	0.52	0.514285714	0.508571429	0.502857143	0.497142857	0.497142857	0.491428571	0.491428571	0.485714286	0.48	0.474285714	0.474285714	0.468571429	0.468571429	0.462857143
1	1	1	1	1	1	1	1	0.942857143	0.862857143	0.822857143	0.788571429	0.765714286	0.737142857	0.72	0.702857143	0.685714286	0.674285714	0.662857143	0.645714286	0.64	0.628571429	0.617142857	0.611428571	0.6	0.594285714	0.588571429	0.577142857	0.571428571	0.571428571	0.56	0.554285714	0.548571429	0.537142857	0.537142857	0.531428571	0.525714286	0.52	0.514285714	0.514285714	0.508571429	0.502857143	0.502857143	0.491428571	0.491428571	0.485714286	0.48	0.48	0.474285714	0.474285714
1	1	1	1	1	1	1	1	1	0.931428571	0.862857143	0.828571429	0.794285714	0.765714286	0.748571429	0.725714286	0.708571429	0.691428571	0.685714286	0.668571429	0.662857143	0.645714286	0.64	0.628571429	0.617142857	0.611428571	0.6	0.594285714	0.588571429	0.582857143	0.571428571	0.571428571	0.565714286	0.56	0.554285714	0.542857143	0.542857143	0.531428571	0.525714286	0.525714286	0.52	0.508571429	0.508571429	0.502857143	0.502857143	0.497142857	0.491428571	0.491428571	0.485714286	0.485714286
1	1	1	1	1	1	1	1	1	1	0.914285714	0.857142857	0.822857143	0.794285714	0.771428571	0.754285714	0.731428571	0.714285714	0.702857143	0.691428571	0.674285714	0.668571429	0.657142857	0.645714286	0.634285714	0.622857143	0.617142857	0.611428571	0.605714286	0.594285714	0.588571429	0.582857143	0.577142857	0.571428571	0.56	0.56	0.554285714	0.548571429	0.542857143	0.542857143	0.525714286	0.52	0.52	0.514285714	0.508571429	0.508571429	0.502857143	0.497142857	0.497142857	0.491428571
1	1	1	1	1	1	1	1	1	1	1	0.897142857	0.851428571	0.822857143	0.794285714	0.777142857	0.754285714	0.737142857	0.72	0.708571429	0.691428571	0.685714286	0.668571429	0.662857143	0.651428571	0.64	0.634285714	0.628571429	0.617142857	0.611428571	0.605714286	0.6	0.588571429	0.582857143	0.577142857	0.571428571	0.565714286	0.56	0.554285714	0.548571429	0.542857143	0.537142857	0.525714286	0.525714286	0.52	0.52	0.514285714	0.508571429	0.502857143	0.497142857
1	1	1	1	1	1	1	1	1	1	1	0.942857143	0.885714286	0.851428571	0.817142857	0.8	0.777142857	0.76	0.737142857	0.725714286	0.714285714	0.702857143	0.685714286	0.68	0.662857143	0.657142857	0.651428571	0.634285714	0.628571429	0.622857143	0.617142857	0.605714286	0.6	0.594285714	0.588571429	0.582857143	0.577142857	0.565714286	0.56	0.56	0.554285714	0.548571429	0.542857143	0.542857143	0.537142857	0.525714286	0.514285714	0.514285714	0.508571429	0.508571429
1	1	1	1	1	1	1	1	1	1	1	1	0.908571429	0.874285714	0.84	0.817142857	0.794285714	0.777142857	0.76	0.742857143	0.731428571	0.714285714	0.702857143	0.691428571	0.68	0.674285714	0.657142857	0.651428571	0.645714286	0.634285714	0.628571429	0.617142857	0.611428571	0.605714286	0.6	0.594285714	0.582857143	0.577142857	0.571428571	0.571428571	0.565714286	0.56	0.554285714	0.548571429	0.548571429	0.537142857	0.531428571	0.52	0.52	0.514285714
1	1	1	1	1	1	1	1	1	1	1	1	0.942857143	0.891428571	0.857142857	0.834285714	0.805714286	0.794285714	0.777142857	0.754285714	0.742857143	0.731428571	0.72	0.702857143	0.697142857	0.685714286	0.674285714	0.662857143	0.657142857	0.651428571	0.64	0.628571429	0.622857143	0.617142857	0.611428571	0.6	0.594285714	0.588571429	0.582857143	0.582857143	0.577142857	0.571428571	0.565714286	0.554285714	0.548571429	0.548571429	0.542857143	0.537142857	0.531428571	0.531428571
1	1	1	1	1	1	1	1	1	1	1	1	1	0.914285714	0.874285714	0.845714286	0.822857143	0.805714286	0.788571429	0.771428571	0.754285714	0.742857143	0.725714286	0.72	0.708571429	0.697142857	0.685714286	0.68	0.668571429	0.657142857	0.651428571	0.645714286	0.64	0.628571429	0.617142857	0.611428571	0.605714286	0.6	0.594285714	0.588571429	0.588571429	0.577142857	0.571428571	0.565714286	0.56	0.554285714	0.554285714	0.548571429	0.542857143	0.537142857
1	1	1	1	1	1	1	1	1	1	1	1	1	0.937142857	0.891428571	0.862857143	0.84	0.817142857	0.8	0.788571429	0.771428571	0.76	0.742857143	0.731428571	0.714285714	0.708571429	0.697142857	0.691428571	0.68	0.668571429	0.662857143	0.657142857	0.651428571	0.634285714	0.628571429	0.622857143	0.617142857	0.611428571	0.605714286	0.6	0.588571429	0.582857143	0.582857143	0.577142857	0.571428571	0.565714286	0.56	0.554285714	0.554285714	0.548571429
1	1	1	1	1	1	1	1	1	1	1	1	1	0.954285714	0.908571429	0.874285714	0.851428571	0.834285714	0.811428571	0.794285714	0.782857143	0.765714286	0.754285714	0.742857143	0.731428571	0.72	0.714285714	0.697142857	0.691428571	0.68	0.674285714	0.662857143	0.657142857	0.645714286	0.64	0.634285714	0.628571429	0.622857143	0.611428571	0.605714286	0.6	0.594285714	0.588571429	0.582857143	0.577142857	0.577142857	0.571428571	0.565714286	0.56	0.548571429
1	1	1	1	1	1	1	1	1	1	1	1	1	0.994285714	0.92	0.891428571	0.868571429	0.845714286	0.822857143	0.805714286	0.794285714	0.777142857	0.765714286	0.748571429	0.742857143	0.731428571	0.72	0.708571429	0.702857143	0.691428571	0.68	0.674285714	0.662857143	0.657142857	0.651428571	0.645714286	0.64	0.628571429	0.622857143	0.617142857	0.611428571	0.605714286	0.6	0.594285714	0.588571429	0.582857143	0.577142857	0.571428571	0.565714286	0.56
1	1	1	1	1	1	1	1	1	1	1	1	1	1	0.937142857	0.902857143	0.874285714	0.851428571	0.828571429	0.817142857	0.8	0.788571429	0.771428571	0.76	0.754285714	0.737142857	0.731428571	0.72	0.714285714	0.697142857	0.691428571	0.685714286	0.674285714	0.668571429	0.662857143	0.651428571	0.645714286	0.64	0.628571429	0.622857143	0.617142857	0.611428571	0.611428571	0.605714286	0.6	0.588571429	0.582857143	0.577142857	0.571428571	0.565714286
1	1	1	1	1	1	1	1	1	1	1	1	1	1	0.948571429	0.908571429	0.88	0.862857143	0.84	0.822857143	0.811428571	0.794285714	0.782857143	0.771428571	0.76	0.748571429	0.737142857	0.731428571	0.714285714	0.708571429	0.702857143	0.691428571	0.685714286	0.68	0.668571429	0.657142857	0.651428571	0.645714286	0.64	0.634285714	0.628571429	0.622857143	0.617142857	0.605714286	0.6	0.594285714	0.588571429	0.588571429	0.582857143	0.577142857
1	1	1	1	1	1	1	1	1	1	1	1	1	1	0.954285714	0.914285714	0.891428571	0.868571429	0.851428571	0.834285714	0.822857143	0.805714286	0.794285714	0.777142857	0.765714286	0.76	0.748571429	0.737142857	0.725714286	0.72	0.708571429	0.702857143	0.691428571	0.68	0.674285714	0.668571429	0.662857143	0.657142857	0.651428571	0.645714286	0.64	0.628571429	0.622857143	0.617142857	0.611428571	0.605714286	0.6	0.594285714	0.588571429	0.582857143
1	1	1	1	1	1	1	1	1	1	1	1	1	1	0.96	0.925714286	0.897142857	0.874285714	0.857142857	0.84	0.822857143	0.811428571	0.794285714	0.788571429	0.777142857	0.765714286	0.754285714	0.742857143	0.737142857	0.725714286	0.72	0.708571429	0.697142857	0.691428571	0.685714286	0.68	0.674285714	0.662857143	0.657142857	0.645714286	0.64	0.634285714	0.628571429	0.622857143	0.617142857	0.611428571	0.605714286	0.6	0.6	0.594285714
1	1	1	1	1	1	1	1	1	1	1	1	1	1	0.971428571	0.925714286	0.902857143	0.88	0.862857143	0.845714286	0.834285714	0.817142857	0.805714286	0.794285714	0.788571429	0.771428571	0.76	0.754285714	0.742857143	0.731428571	0.725714286	0.714285714	0.708571429	0.702857143	0.691428571	0.685714286	0.68	0.668571429	0.662857143	0.657142857	0.651428571	0.645714286	0.64	0.634285714	0.628571429	0.622857143	0.617142857	0.611428571	0.605714286	0.6
1	1	1	1	1	1	1	1	1	1	1	1	1	1	0.971428571	0.931428571	0.902857143	0.885714286	0.868571429	0.851428571	0.84	0.822857143	0.811428571	0.805714286	0.788571429	0.777142857	0.771428571	0.76	0.748571429	0.737142857	0.731428571	0.725714286	0.714285714	0.708571429	0.702857143	0.691428571	0.685714286	0.674285714	0.668571429	0.662857143	0.657142857	0.651428571	0.645714286	0.64	0.634285714	0.628571429	0.622857143	0.617142857	0.605714286	0.6
1	1	1	1	1	1	1	1	1	1	1	1	1	1	0.965714286	0.931428571	0.908571429	0.891428571	0.874285714	0.857142857	0.84	0.834285714	0.817142857	0.805714286	0.794285714	0.788571429	0.777142857	0.765714286	0.754285714	0.748571429	0.737142857	0.731428571	0.725714286	0.714285714	0.702857143	0.697142857	0.691428571	0.685714286	0.68	0.674285714	0.668571429	0.657142857	0.651428571	0.645714286	0.64	0.634285714	0.628571429	0.622857143	0.617142857	0.611428571
1	1	1	1	1	1	1	1	1	1	1	1	1	1	0.971428571	0.931428571	0.908571429	0.891428571	0.88	0.862857143	0.851428571	0.834285714	0.822857143	0.811428571	0.805714286	0.788571429	0.782857143	0.771428571	0.765714286	0.754285714	0.748571429	0.737142857	0.725714286	0.72	0.714285714	0.708571429	0.697142857	0.691428571	0.685714286	0.68	0.674285714	0.668571429	0.662857143	0.651428571	0.645714286	0.64	0.634285714	0.628571429	0.622857143	0.617142857
1	1	1	1	1	1	1	1	1	1	1	1	1	1	0.965714286	0.937142857	0.914285714	0.897142857	0.88	0.868571429	0.851428571	0.84	0.828571429	0.817142857	0.805714286	0.794285714	0.788571429	0.777142857	0.771428571	0.765714286	0.748571429	0.742857143	0.737142857	0.725714286	0.72	0.714285714	0.708571429	0.702857143	0.691428571	0.685714286	0.674285714	0.668571429	0.662857143	0.657142857	0.651428571	0.645714286	0.64	0.634285714	0.628571429	0.622857143
1	1	1	1	1	1	1	1	1	1	1	1	1	1	0.96	0.931428571	0.914285714	0.897142857	0.88	0.868571429	0.857142857	0.845714286	0.828571429	0.822857143	0.811428571	0.8	0.794285714	0.788571429	0.771428571	0.765714286	0.754285714	0.748571429	0.742857143	0.737142857	0.725714286	0.72	0.714285714	0.708571429	0.697142857	0.691428571	0.685714286	0.674285714	0.668571429	0.662857143	0.657142857	0.651428571	0.645714286	0.64	0.64	0.634285714
1	1	1	1	1	1	1	1	1	1	1	1	1	1	0.96	0.931428571	0.908571429	0.897142857	0.88	0.868571429	0.862857143	0.845714286	0.834285714	0.828571429	0.817142857	0.811428571	0.794285714	0.788571429	0.777142857	0.771428571	0.765714286	0.754285714	0.748571429	0.742857143	0.737142857	0.72	0.714285714	0.708571429	0.702857143	0.697142857	0.691428571	0.685714286	0.68	0.674285714	0.668571429	0.662857143	0.657142857	0.651428571	0.645714286	0.64
1	1	1	1	1	1	1	1	1	1	1	1	1	1	0.954285714	0.931428571	0.914285714	0.897142857	0.885714286	0.874285714	0.857142857	0.851428571	0.84	0.834285714	0.817142857	0.811428571	0.8	0.794285714	0.782857143	0.777142857	0.771428571	0.76	0.748571429	0.742857143	0.737142857	0.731428571	0.72	0.714285714	0.708571429	0.702857143	0.697142857	0.691428571	0.685714286	0.68	0.674285714	0.668571429	0.662857143	0.657142857	0.651428571	0.645714286
1	1	1	1	1	1	1	1	1	1	1	1	1	0.977142857	0.948571429	0.925714286	0.908571429	0.897142857	0.885714286	0.874285714	0.862857143	0.857142857	0.84	0.834285714	0.822857143	0.817142857	0.805714286	0.8	0.788571429	0.782857143	0.771428571	0.765714286	0.754285714	0.748571429	0.742857143	0.737142857	0.731428571	0.72	0.714285714	0.708571429	0.702857143	0.697142857	0.691428571	0.685714286	0.68	0.674285714	0.668571429	0.657142857	0.651428571	0.645714286
1	1	1	1	1	1	1	1	1	1	1	1	1	0.965714286	0.942857143	0.925714286	0.914285714	0.897142857	0.885714286	0.88	0.868571429	0.851428571	0.845714286	0.834285714	0.828571429	0.817142857	0.811428571	0.8	0.788571429	0.782857143	0.777142857	0.771428571	0.76	0.754285714	0.748571429	0.742857143	0.737142857	0.731428571	0.72	0.714285714	0.708571429	0.702857143	0.697142857	0.685714286	0.68	0.674285714	0.668571429	0.662857143	0.657142857	0.651428571
1	1	1	1	1	1	1	1	1	1	1	1	0.988571429	0.954285714	0.937142857	0.925714286	0.908571429	0.897142857	0.891428571	0.874285714	0.868571429	0.857142857	0.851428571	0.84	0.834285714	0.817142857	0.811428571	0.805714286	0.794285714	0.788571429	0.782857143	0.777142857	0.765714286	0.76	0.754285714	0.748571429	0.742857143	0.737142857	0.725714286	0.714285714	0.708571429	0.702857143	0.697142857	0.691428571	0.685714286	0.68	0.674285714	0.668571429	0.662857143	0.657142857
1	1	1	1	1	1	1	1	1	1	1	1	0.971428571	0.948571429	0.931428571	0.92	0.908571429	0.897142857	0.885714286	0.88	0.868571429	0.862857143	0.845714286	0.84	0.828571429	0.822857143	0.817142857	0.811428571	0.8	0.794285714	0.788571429	0.782857143	0.771428571	0.765714286	0.76	0.748571429	0.742857143	0.737142857	0.731428571	0.72	0.714285714	0.708571429	0.702857143	0.697142857	0.691428571	0.685714286	0.68	0.674285714	0.668571429	0.668571429
1	1	1	1	1	1	1	1	1	1	1	0.982857143	0.96	0.942857143	0.931428571	0.914285714	0.908571429	0.897142857	0.891428571	0.88	0.868571429	0.857142857	0.851428571	0.845714286	0.834285714	0.828571429	0.822857143	0.811428571	0.805714286	0.8	0.794285714	0.777142857	0.771428571	0.765714286	0.76	0.754285714	0.748571429	0.742857143	0.737142857	0.725714286	0.72	0.714285714	0.708571429	0.702857143	0.697142857	0.691428571	0.685714286	0.68	0.68	0.674285714
1	1	1	1	1	1	1	1	1	1	1	0.971428571	0.954285714	0.937142857	0.925714286	0.914285714	0.908571429	0.891428571	0.885714286	0.88	0.868571429	0.862857143	0.857142857	0.845714286	0.84	0.834285714	0.822857143	0.811428571	0.805714286	0.8	0.788571429	0.782857143	0.777142857	0.771428571	0.765714286	0.76	0.754285714	0.748571429	0.742857143	0.731428571	0.725714286	0.72	0.714285714	0.708571429	0.702857143	0.697142857	0.691428571	0.691428571	0.685714286	0.68
1	1	1	1	1	1	1	1	1	1	0.971428571	0.96	0.942857143	0.937142857	0.92	0.914285714	0.902857143	0.897142857	0.885714286	0.88	0.874285714	0.862857143	0.851428571	0.845714286	0.84	0.828571429	0.822857143	0.817142857	0.811428571	0.8	0.794285714	0.788571429	0.782857143	0.777142857	0.771428571	0.765714286	0.76	0.748571429	0.742857143	0.737142857	0.731428571	0.725714286	0.72	0.714285714	0.708571429	0.702857143	0.697142857	0.697142857	0.691428571	0.685714286
1	1	1	1	1	1	1	1	1	0.977142857	0.96	0.954285714	0.937142857	0.931428571	0.92	0.914285714	0.902857143	0.897142857	0.885714286	0.874285714	0.868571429	0.862857143	0.857142857	0.845714286	0.84	0.834285714	0.828571429	0.822857143	0.811428571	0.805714286	0.8	0.794285714	0.788571429	0.782857143	0.777142857	0.771428571	0.76	0.754285714	0.748571429	0.742857143	0.737142857	0.731428571	0.72	0.714285714	0.708571429	0.702857143	0.697142857	0.697142857	0.691428571	0.685714286
1	1	1	1	1	1	1	1	0.977142857	0.96	0.954285714	0.942857143	0.937142857	0.92	0.914285714	0.908571429	0.902857143	0.891428571	0.885714286	0.88	0.874285714	0.862857143	0.857142857	0.851428571	0.845714286	0.84	0.828571429	0.822857143	0.817142857	0.811428571	0.805714286	0.8	0.794285714	0.782857143	0.771428571	0.765714286	0.76	0.754285714	0.748571429	0.742857143	0.737142857	0.731428571	0.725714286	0.72	0.714285714	0.708571429	0.702857143	0.697142857	0.697142857	0.691428571
1	1	1	1	1	1	0.982857143	0.971428571	0.965714286	0.948571429	0.942857143	0.937142857	0.931428571	0.92	0.914285714	0.908571429	0.902857143	0.891428571	0.885714286	0.88	0.874285714	0.868571429	0.862857143	0.851428571	0.845714286	0.834285714	0.828571429	0.822857143	0.817142857	0.811428571	0.8	0.794285714	0.788571429	0.782857143	0.777142857	0.771428571	0.765714286	0.76	0.754285714	0.748571429	0.742857143	0.737142857	0.731428571	0.725714286	0.72	0.714285714	0.708571429	0.702857143	0.702857143	0.697142857
1	1	1	0.994285714	0.982857143	0.977142857	0.965714286	0.96	0.954285714	0.948571429	0.942857143	0.931428571	0.92	0.914285714	0.908571429	0.902857143	0.897142857	0.891428571	0.885714286	0.874285714	0.868571429	0.862857143	0.857142857	0.851428571	0.845714286	0.84	0.828571429	0.822857143	0.817142857	0.811428571	0.805714286	0.8	0.794285714	0.788571429	0.782857143	0.777142857	0.771428571	0.765714286	0.76	0.754285714	0.748571429	0.742857143	0.737142857	0.731428571	0.725714286	0.72	0.714285714	0.708571429	0.702857143	0.702857143
0.977142857	0.977142857	0.971428571	0.965714286	0.965714286	0.965714286	0.96	0.954285714	0.948571429	0.942857143	0.931428571	0.925714286	0.92	0.914285714	0.908571429	0.902857143	0.897142857	0.891428571	0.885714286	0.88	0.874285714	0.862857143	0.857142857	0.851428571	0.845714286	0.84	0.834285714	0.828571429	0.822857143	0.817142857	0.811428571	0.805714286	0.8	0.794285714	0.788571429	0.782857143	0.777142857	0.771428571	0.765714286	0.76	0.754285714	0.748571429	0.742857143	0.737142857	0.731428571	0.725714286	0.72	0.714285714	0.708571429	0.702857143
0.96	0.965714286	0.96	0.954285714	0.96	0.954285714	0.948571429	0.942857143	0.937142857	0.931428571	0.925714286	0.92	0.914285714	0.908571429	0.908571429	0.902857143	0.897142857	0.891428571	0.885714286	0.88	0.874285714	0.868571429	0.862857143	0.857142857	0.851428571	0.845714286	0.84	0.828571429	0.822857143	0.817142857	0.811428571	0.805714286	0.8	0.794285714	0.788571429	0.782857143	0.777142857	0.771428571	0.765714286	0.76	0.76	0.754285714	0.748571429	0.742857143	0.737142857	0.731428571	0.725714286	0.72	0.714285714	0.708571429
0.954285714	0.954285714	0.948571429	0.948571429	0.948571429	0.942857143	0.937142857	0.937142857	0.937142857	0.931428571	0.925714286	0.92	0.914285714	0.908571429	0.902857143	0.897142857	0.891428571	0.885714286	0.88	0.874285714	0.868571429	0.862857143	0.857142857	0.851428571	0.845714286	0.84	0.834285714	0.828571429	0.822857143	0.817142857	0.811428571	0.805714286	0.805714286	0.8	0.794285714	0.788571429	0.782857143	0.777142857	0.771428571	0.765714286	0.76	0.754285714	0.748571429	0.748571429	0.737142857	0.731428571	0.725714286	0.72	0.714285714	0.708571429
0.948571429	0.942857143	0.942857143	0.942857143	0.942857143	0.937142857	0.937142857	0.931428571	0.925714286	0.925714286	0.92	0.914285714	0.914285714	0.908571429	0.902857143	0.897142857	0.891428571	0.885714286	0.88	0.874285714	0.868571429	0.862857143	0.857142857	0.851428571	0.845714286	0.84	0.834285714	0.828571429	0.822857143	0.817142857	0.817142857	0.811428571	0.805714286	0.8	0.794285714	0.788571429	0.782857143	0.777142857	0.771428571	0.765714286	0.76	0.754285714	0.748571429	0.742857143	0.737142857	0.737142857	0.731428571	0.725714286	0.72	0.714285714
0.937142857	0.937142857	0.937142857	0.937142857	0.937142857	0.931428571	0.931428571	0.925714286	0.925714286	0.92	0.92	0.914285714	0.908571429	0.902857143	0.897142857	0.891428571	0.891428571	0.885714286	0.88	0.88	0.874285714	0.868571429	0.862857143	0.857142857	0.851428571	0.845714286	0.84	0.834285714	0.828571429	0.822857143	0.817142857	0.811428571	0.805714286	0.8	0.794285714	0.788571429	0.782857143	0.777142857	0.777142857	0.771428571	0.765714286	0.76	0.754285714	0.748571429	0.742857143	0.737142857	0.731428571	0.731428571	0.725714286	0.72
0.937142857	0.931428571	0.931428571	0.931428571	0.931428571	0.925714286	0.925714286	0.925714286	0.92	0.914285714	0.908571429	0.914285714	0.908571429	0.902857143	0.897142857	0.891428571	0.885714286	0.885714286	0.88	0.874285714	0.868571429	0.868571429	0.862857143	0.857142857	0.851428571	0.845714286	0.84	0.834285714	0.828571429	0.822857143	0.822857143	0.817142857	0.811428571	0.805714286	0.8	0.794285714	0.788571429	0.782857143	0.777142857	0.771428571	0.765714286	0.765714286	0.76	0.754285714	0.748571429	0.742857143	0.737142857	0.731428571	0.731428571	0.725714286
0.925714286	0.931428571	0.925714286	0.925714286	0.925714286	0.925714286	0.92	0.914285714	0.92	0.914285714	0.908571429	0.908571429	0.902857143	0.902857143	0.897142857	0.891428571	0.885714286	0.885714286	0.88	0.874285714	0.868571429	0.862857143	0.857142857	0.851428571	0.845714286	0.845714286	0.845714286	0.84	0.834285714	0.828571429	0.822857143	0.817142857	0.811428571	0.805714286	0.8	0.8	0.794285714	0.788571429	0.782857143	0.777142857	0.771428571	0.765714286	0.76	0.76	0.754285714	0.748571429	0.742857143	0.737142857	0.731428571	0.725714286
0.925714286	0.925714286	0.925714286	0.925714286	0.92	0.92	0.92	0.914285714	0.914285714	0.914285714	0.908571429	0.902857143	0.902857143	0.897142857	0.891428571	0.885714286	0.891428571	0.885714286	0.88	0.874285714	0.868571429	0.862857143	0.857142857	0.857142857	0.851428571	0.845714286	0.84	0.834285714	0.828571429	0.822857143	0.817142857	0.817142857	0.817142857	0.811428571	0.805714286	0.8	0.794285714	0.788571429	0.782857143	0.782857143	0.777142857	0.771428571	0.765714286	0.76	0.754285714	0.754285714	0.748571429	0.742857143	0.737142857	0.731428571
0.92	0.92	0.92	0.92	0.92	0.914285714	0.914285714	0.914285714	0.908571429	0.908571429	0.902857143	0.902857143	0.902857143	0.897142857	0.891428571	0.885714286	0.885714286	0.88	0.874285714	0.874285714	0.868571429	0.868571429	0.862857143	0.857142857	0.851428571	0.845714286	0.84	0.834285714	0.834285714	0.828571429	0.822857143	0.817142857	0.811428571	0.805714286	0.8	0.8	0.794285714	0.788571429	0.782857143	0.777142857	0.771428571	0.777142857	0.771428571	0.765714286	0.76	0.754285714	0.748571429	0.748571429	0.742857143	0.737142857
0.914285714	0.92	0.914285714	0.914285714	0.914285714	0.914285714	0.908571429	0.908571429	0.908571429	0.908571429	0.902857143	0.897142857	0.897142857	0.897142857	0.891428571	0.885714286	0.885714286	0.88	0.874285714	0.868571429	0.868571429	0.868571429	0.862857143	0.857142857	0.851428571	0.851428571	0.845714286	0.84	0.834285714	0.828571429	0.822857143	0.822857143	0.817142857	0.811428571	0.805714286	0.8	0.794285714	0.788571429	0.788571429	0.782857143	0.777142857	0.771428571	0.765714286	0.765714286	0.76	0.754285714	0.748571429	0.742857143	0.742857143	0.737142857
0.914285714	0.914285714	0.914285714	0.914285714	0.908571429	0.914285714	0.908571429	0.908571429	0.902857143	0.902857143	0.902857143	0.897142857	0.897142857	0.891428571	0.885714286	0.885714286	0.885714286	0.88	0.874285714	0.868571429	0.868571429	0.862857143	0.857142857	0.851428571	0.851428571	0.851428571	0.845714286	0.84	0.834285714	0.834285714	0.828571429	0.822857143	0.817142857	0.811428571	0.805714286	0.805714286	0.8	0.794285714	0.788571429	0.782857143	0.782857143	0.777142857	0.771428571	0.765714286	0.76	0.76	0.754285714	0.748571429	0.742857143	0.737142857
0.914285714	0.908571429	0.908571429	0.908571429	0.908571429	0.908571429	0.908571429	0.902857143	0.902857143	0.897142857	0.897142857	0.897142857	0.891428571	0.891428571	0.885714286	0.88	0.88	0.88	0.874285714	0.874285714	0.868571429	0.862857143	0.857142857	0.857142857	0.851428571	0.845714286	0.84	0.84	0.84	0.834285714	0.828571429	0.822857143	0.822857143	0.817142857	0.811428571	0.805714286	0.8	0.8	0.794285714	0.788571429	0.782857143	0.777142857	0.777142857	0.771428571	0.765714286	0.76	0.754285714	0.754285714	0.748571429	0.742857143
0.908571429	0.908571429	0.908571429	0.902857143	0.908571429	0.902857143	0.902857143	0.902857143	0.902857143	0.897142857	0.897142857	0.891428571	0.891428571	0.891428571	0.885714286	0.88	0.88	0.874285714	0.868571429	0.874285714	0.868571429	0.862857143	0.862857143	0.857142857	0.851428571	0.845714286	0.845714286	0.84	0.834285714	0.828571429	0.828571429	0.822857143	0.822857143	0.817142857	0.811428571	0.811428571	0.805714286	0.8	0.794285714	0.794285714	0.788571429	0.782857143	0.777142857	0.771428571	0.771428571	0.765714286	0.76	0.754285714	0.754285714	0.748571429
0.902857143	0.902857143	0.902857143	0.902857143	0.902857143	0.902857143	0.902857143	0.897142857	0.897142857	0.897142857	0.897142857	0.891428571	0.885714286	0.885714286	0.885714286	0.885714286	0.88	0.874285714	0.874285714	0.868571429	0.862857143	0.862857143	0.862857143	0.857142857	0.851428571	0.851428571	0.845714286	0.84	0.834285714	0.834285714	0.828571429	0.822857143	0.817142857	0.817142857	0.811428571	0.805714286	0.805714286	0.805714286	0.8	0.794285714	0.788571429	0.788571429	0.782857143	0.777142857	0.771428571	0.771428571	0.765714286	0.76	0.754285714	0.754285714
0.902857143	0.902857143	0.902857143	0.902857143	0.897142857	0.897142857	0.902857143	0.897142857	0.897142857	0.891428571	0.891428571	0.891428571	0.885714286	0.885714286	0.88	0.885714286	0.88	0.874285714	0.874285714	0.868571429	0.862857143	0.862857143	0.857142857	0.857142857	0.857142857	0.851428571	0.845714286	0.84	0.84	0.834285714	0.828571429	0.822857143	0.822857143	0.817142857	0.811428571	0.811428571	0.805714286	0.8	0.794285714	0.794285714	0.794285714	0.788571429	0.782857143	0.782857143	0.777142857	0.771428571	0.765714286	0.765714286	0.76	0.754285714
0.902857143	0.897142857	0.897142857	0.902857143	0.897142857	0.897142857	0.891428571	0.897142857	0.891428571	0.891428571	0.885714286	0.891428571	0.885714286	0.885714286	0.88	0.88	0.874285714	0.874285714	0.874285714	0.868571429	0.862857143	0.862857143	0.857142857	0.851428571	0.851428571	0.851428571	0.845714286	0.845714286	0.84	0.834285714	0.834285714	0.828571429	0.822857143	0.817142857	0.817142857	0.811428571	0.805714286	0.8	0.8	0.794285714	0.788571429	0.788571429	0.782857143	0.777142857	0.771428571	0.771428571	0.771428571	0.765714286	0.765714286	0.76
0.897142857	0.897142857	0.897142857	0.897142857	0.897142857	0.897142857	0.891428571	0.891428571	0.891428571	0.891428571	0.885714286	0.885714286	0.885714286	0.885714286	0.88	0.88	0.874285714	0.868571429	0.874285714	0.868571429	0.868571429	0.862857143	0.857142857	0.857142857	0.851428571	0.845714286	0.845714286	0.84	0.84	0.84	0.834285714	0.828571429	0.822857143	0.822857143	0.817142857	0.811428571	0.811428571	0.805714286	0.8	0.8	0.794285714	0.788571429	0.782857143	0.782857143	0.777142857	0.771428571	0.771428571	0.765714286	0.76	0.754285714
0.891428571	0.897142857	0.897142857	0.891428571	0.891428571	0.897142857	0.891428571	0.891428571	0.891428571	0.891428571	0.885714286	0.885714286	0.88	0.885714286	0.88	0.88	0.874285714	0.868571429	0.868571429	0.862857143	0.868571429	0.862857143	0.857142857	0.857142857	0.851428571	0.845714286	0.845714286	0.84	0.834285714	0.834285714	0.834285714	0.828571429	0.828571429	0.822857143	0.817142857	0.817142857	0.811428571	0.805714286	0.805714286	0.8	0.794285714	0.794285714	0.788571429	0.782857143	0.782857143	0.777142857	0.771428571	0.765714286	0.765714286	0.76
0.891428571	0.891428571	0.897142857	0.891428571	0.891428571	0.891428571	0.891428571	0.891428571	0.885714286	0.891428571	0.885714286	0.885714286	0.88	0.88	0.88	0.88	0.874285714	0.868571429	0.868571429	0.862857143	0.862857143	0.857142857	0.862857143	0.857142857	0.851428571	0.851428571	0.845714286	0.84	0.84	0.834285714	0.828571429	0.828571429	0.822857143	0.822857143	0.822857143	0.817142857	0.811428571	0.811428571	0.805714286	0.8	0.8	0.794285714	0.788571429	0.788571429	0.782857143	0.777142857	0.777142857	0.771428571	0.765714286	0.765714286
0.891428571	0.891428571	0.885714286	0.891428571	0.891428571	0.885714286	0.891428571	0.885714286	0.885714286	0.885714286	0.885714286	0.885714286	0.88	0.88	0.874285714	0.874285714	0.874285714	0.874285714	0.868571429	0.862857143	0.862857143	0.857142857	0.857142857	0.857142857	0.851428571	0.851428571	0.845714286	0.845714286	0.84	0.834285714	0.834285714	0.828571429	0.822857143	0.822857143	0.817142857	0.811428571	0.817142857	0.811428571	0.811428571	0.805714286	0.8	0.8	0.794285714	0.788571429	0.788571429	0.782857143	0.777142857	0.777142857	0.771428571	0.765714286
0.891428571	0.891428571	0.885714286	0.891428571	0.891428571	0.885714286	0.885714286	0.885714286	0.885714286	0.88	0.88	0.885714286	0.88	0.88	0.874285714	0.874285714	0.868571429	0.874285714	0.868571429	0.862857143	0.862857143	0.857142857	0.857142857	0.851428571	0.851428571	0.851428571	0.845714286	0.845714286	0.84	0.84	0.834285714	0.828571429	0.828571429	0.822857143	0.817142857	0.817142857	0.811428571	0.811428571	0.805714286	0.8	0.805714286	0.8	0.794285714	0.794285714	0.788571429	0.782857143	0.782857143	0.777142857	0.771428571	0.771428571
0.891428571	0.885714286	0.885714286	0.885714286	0.885714286	0.885714286	0.885714286	0.88	0.885714286	0.88	0.88	0.88	0.88	0.88	0.874285714	0.874285714	0.868571429	0.868571429	0.868571429	0.868571429	0.862857143	0.857142857	0.857142857	0.851428571	0.851428571	0.845714286	0.845714286	0.845714286	0.84	0.84	0.834285714	0.834285714	0.828571429	0.822857143	0.822857143	0.817142857	0.817142857	0.811428571	0.805714286	0.805714286	0.8	0.794285714	0.794285714	0.788571429	0.794285714	0.788571429	0.782857143	0.782857143	0.777142857	0.771428571
0.885714286	0.885714286	0.885714286	0.885714286	0.885714286	0.885714286	0.885714286	0.88	0.88	0.88	0.88	0.874285714	0.874285714	0.88	0.874285714	0.874285714	0.868571429	0.868571429	0.862857143	0.862857143	0.862857143	0.862857143	0.857142857	0.851428571	0.851428571	0.845714286	0.845714286	0.84	0.84	0.84	0.84	0.834285714	0.828571429	0.828571429	0.822857143	0.822857143	0.817142857	0.811428571	0.811428571	0.805714286	0.8	0.8	0.794285714	0.794285714	0.788571429	0.782857143	0.782857143	0.777142857	0.782857143	0.777142857
0.88	0.885714286	0.885714286	0.88	0.88	0.885714286	0.88	0.88	0.88	0.88	0.88	0.874285714	0.874285714	0.874285714	0.868571429	0.874285714	0.868571429	0.868571429	0.862857143	0.862857143	0.857142857	0.862857143	0.857142857	0.857142857	0.851428571	0.851428571	0.845714286	0.84	0.84	0.834285714	0.834285714	0.834285714	0.834285714	0.828571429	0.822857143	0.822857143	0.817142857	0.817142857	0.811428571	0.805714286	0.805714286	0.8	0.8	0.794285714	0.788571429	0.788571429	0.782857143	0.782857143	0.777142857	0.771428571
0.88	0.88	0.885714286	0.88	0.88	0.88	0.88	0.88	0.88	0.874285714	0.88	0.874285714	0.874285714	0.874285714	0.868571429	0.868571429	0.868571429	0.868571429	0.862857143	0.862857143	0.857142857	0.857142857	0.851428571	0.857142857	0.851428571	0.851428571	0.845714286	0.845714286	0.84	0.84	0.834285714	0.828571429	0.828571429	0.822857143	0.828571429	0.822857143	0.822857143	0.817142857	0.811428571	0.811428571	0.805714286	0.805714286	0.8	0.8	0.794285714	0.788571429	0.788571429	0.782857143	0.782857143	0.777142857
0.88	0.88	0.88	0.88	0.88	0.88	0.88	0.88	0.874285714	0.874285714	0.874285714	0.874285714	0.874285714	0.874285714	0.868571429	0.868571429	0.862857143	0.868571429	0.862857143	0.862857143	0.857142857	0.857142857	0.851428571	0.851428571	0.851428571	0.851428571	0.845714286	0.845714286	0.84	0.84	0.834285714	0.834285714	0.828571429	0.828571429	0.822857143	0.817142857	0.822857143	0.817142857	0.817142857	0.811428571	0.811428571	0.805714286	0.805714286	0.8	0.794285714	0.794285714	0.788571429	0.788571429	0.782857143	0.777142857
0.88	0.88	0.874285714	0.88	0.88	0.874285714	0.874285714	0.88	0.874285714	0.874285714	0.874285714	0.868571429	0.874285714	0.868571429	0.868571429	0.868571429	0.862857143	0.862857143	0.862857143	0.862857143	0.857142857	0.857142857	0.851428571	0.851428571	0.845714286	0.845714286	0.845714286	0.845714286	0.84	0.84	0.834285714	0.834285714	0.828571429	0.828571429	0.822857143	0.822857143	0.817142857	0.817142857	0.811428571	0.817142857	0.811428571	0.805714286	0.805714286	0.8	0.8	0.794285714	0.794285714	0.788571429	0.788571429	0.782857143
0.88	0.88	0.874285714	0.874285714	0.88	0.874285714	0.874285714	0.874285714	0.874285714	0.874285714	0.874285714	0.868571429	0.868571429	0.868571429	0.868571429	0.868571429	0.862857143	0.862857143	0.857142857	0.862857143	0.857142857	0.857142857	0.857142857	0.851428571	0.851428571	0.845714286	0.845714286	0.84	0.845714286	0.84	0.84	0.834285714	0.834285714	0.828571429	0.828571429	0.822857143	0.822857143	0.817142857	0.811428571	0.811428571	0.805714286	0.805714286	0.805714286	0.805714286	0.8	0.8	0.794285714	0.794285714	0.788571429	0.782857143
0.88	0.874285714	0.874285714	0.874285714	0.88	0.874285714	0.874285714	0.874285714	0.868571429	0.874285714	0.874285714	0.868571429	0.868571429	0.862857143	0.868571429	0.868571429	0.862857143	0.862857143	0.857142857	0.857142857	0.857142857	0.857142857	0.857142857	0.851428571	0.851428571	0.845714286	0.845714286	0.84	0.84	0.834285714	0.84	0.834285714	0.834285714	0.828571429	0.828571429	0.822857143	0.822857143	0.817142857	0.817142857	0.811428571	0.811428571	0.805714286	0.805714286	0.8	0.8	0.794285714	0.8	0.794285714	0.788571429	0.788571429
0.874285714	0.874285714	0.874285714	0.874285714	0.874285714	0.874285714	0.874285714	0.874285714	0.868571429	0.874285714	0.874285714	0.868571429	0.868571429	0.862857143	0.862857143	0.868571429	0.862857143	0.862857143	0.857142857	0.857142857	0.857142857	0.851428571	0.857142857	0.851428571	0.851428571	0.845714286	0.845714286	0.84	0.84	0.84	0.834285714	0.834285714	0.834285714	0.834285714	0.828571429	0.828571429	0.822857143	0.822857143	0.817142857	0.817142857	0.811428571	0.811428571	0.805714286	0.805714286	0.8	0.794285714	0.794285714	0.788571429	0.788571429	0.788571429
0.874285714	0.874285714	0.874285714	0.874285714	0.868571429	0.868571429	0.874285714	0.868571429	0.868571429	0.868571429	0.868571429	0.868571429	0.868571429	0.862857143	0.862857143	0.862857143	0.862857143	0.862857143	0.857142857	0.857142857	0.857142857	0.851428571	0.851428571	0.851428571	0.851428571	0.851428571	0.845714286	0.845714286	0.84	0.84	0.834285714	0.834285714	0.828571429	0.828571429	0.828571429	0.828571429	0.822857143	0.822857143	0.817142857	0.817142857	0.811428571	0.811428571	0.805714286	0.805714286	0.8	0.8	0.794285714	0.794285714	0.788571429	0.788571429
0.868571429	0.868571429	0.874285714	0.874285714	0.868571429	0.868571429	0.874285714	0.868571429	0.868571429	0.868571429	0.862857143	0.868571429	0.868571429	0.862857143	0.862857143	0.862857143	0.857142857	0.862857143	0.862857143	0.857142857	0.857142857	0.851428571	0.851428571	0.845714286	0.845714286	0.851428571	0.845714286	0.845714286	0.84	0.84	0.834285714	0.834285714	0.834285714	0.828571429	0.828571429	0.822857143	0.828571429	0.822857143	0.822857143	0.817142857	0.817142857	0.811428571	0.811428571	0.805714286	0.805714286	0.8	0.8	0.794285714	0.794285714	0.788571429
0.868571429	0.868571429	0.874285714	0.868571429	0.868571429	0.868571429	0.868571429	0.868571429	0.868571429	0.868571429	0.862857143	0.862857143	0.868571429	0.862857143	0.862857143	0.862857143	0.857142857	0.857142857	0.862857143	0.857142857	0.857142857	0.851428571	0.851428571	0.851428571	0.845714286	0.845714286	0.845714286	0.845714286	0.84	0.84	0.84	0.834285714	0.834285714	0.828571429	0.828571429	0.822857143	0.822857143	0.817142857	0.817142857	0.822857143	0.817142857	0.817142857	0.811428571	0.811428571	0.805714286	0.805714286	0.8	0.8	0.794285714	0.794285714
0.868571429	0.868571429	0.868571429	0.868571429	0.868571429	0.868571429	0.868571429	0.862857143	0.868571429	0.868571429	0.862857143	0.862857143	0.862857143	0.862857143	0.862857143	0.862857143	0.857142857	0.857142857	0.857142857	0.857142857	0.857142857	0.851428571	0.851428571	0.851428571	0.845714286	0.845714286	0.84	0.84	0.845714286	0.84	0.84	0.834285714	0.834285714	0.828571429	0.828571429	0.828571429	0.822857143	0.822857143	0.817142857	0.817142857	0.811428571	0.817142857	0.811428571	0.811428571	0.811428571	0.805714286	0.805714286	0.8	0.8	0.794285714
0.868571429	0.868571429	0.868571429	0.868571429	0.868571429	0.868571429	0.862857143	0.862857143	0.868571429	0.868571429	0.862857143	0.862857143	0.862857143	0.857142857	0.862857143	0.862857143	0.857142857	0.857142857	0.857142857	0.851428571	0.851428571	0.857142857	0.851428571	0.851428571	0.845714286	0.845714286	0.845714286	0.84	0.84	0.834285714	0.84	0.84	0.834285714	0.834285714	0.828571429	0.828571429	0.822857143	0.822857143	0.822857143	0.817142857	0.817142857	0.811428571	0.811428571	0.805714286	0.811428571	0.805714286	0.805714286	0.805714286	0.8	0.8
0.868571429	0.868571429	0.862857143	0.862857143	0.868571429	0.868571429	0.862857143	0.862857143	0.862857143	0.868571429	0.862857143	0.862857143	0.862857143	0.857142857	0.857142857	0.862857143	0.857142857	0.857142857	0.857142857	0.851428571	0.851428571	0.851428571	0.851428571	0.851428571	0.845714286	0.845714286	0.845714286	0.84	0.84	0.84	0.834285714	0.834285714	0.834285714	0.834285714	0.828571429	0.828571429	0.828571429	0.822857143	0.822857143	0.817142857	0.817142857	0.817142857	0.811428571	0.811428571	0.805714286	0.805714286	0.8	0.8	0.8	0.8
0.868571429	0.868571429	0.862857143	0.862857143	0.862857143	0.868571429	0.862857143	0.862857143	0.862857143	0.862857143	0.862857143	0.862857143	0.862857143	0.857142857	0.857142857	0.857142857	0.857142857	0.857142857	0.857142857	0.851428571	0.851428571	0.851428571	0.845714286	0.851428571	0.851428571	0.845714286	0.845714286	0.84	0.84	0.84	0.834285714	0.834285714	0.834285714	0.828571429	0.834285714	0.828571429	0.828571429	0.822857143	0.822857143	0.822857143	0.817142857	0.817142857	0.811428571	0.811428571	0.811428571	0.805714286	0.805714286	0.8	0.8	0.794285714
0.862857143	0.868571429	0.862857143	0.862857143	0.862857143	0.868571429	0.862857143	0.862857143	0.862857143	0.857142857	0.857142857	0.862857143	0.862857143	0.857142857	0.857142857	0.857142857	0.851428571	0.857142857	0.857142857	0.851428571	0.851428571	0.851428571	0.845714286	0.845714286	0.845714286	0.845714286	0.845714286	0.845714286	0.84	0.84	0.834285714	0.834285714	0.834285714	0.828571429	0.828571429	0.828571429	0.828571429	0.828571429	0.822857143	0.822857143	0.822857143	0.817142857	0.817142857	0.811428571	0.811428571	0.805714286	0.805714286	0.805714286	0.8	0.8
0.862857143	0.862857143	0.862857143	0.862857143	0.862857143	0.857142857	0.862857143	0.862857143	0.862857143	0.857142857	0.857142857	0.862857143	0.862857143	0.857142857	0.857142857	0.857142857	0.851428571	0.851428571	0.857142857	0.851428571	0.851428571	0.851428571	0.845714286	0.845714286	0.845714286	0.84	0.845714286	0.845714286	0.84	0.84	0.84	0.834285714	0.834285714	0.828571429	0.828571429	0.828571429	0.822857143	0.822857143	0.828571429	0.822857143	0.822857143	0.817142857	0.817142857	0.817142857	0.811428571	0.811428571	0.805714286	0.805714286	0.805714286	0.8
0.862857143	0.862857143	0.862857143	0.862857143	0.862857143	0.857142857	0.862857143	0.862857143	0.862857143	0.857142857	0.857142857	0.857142857	0.862857143	0.857142857	0.857142857	0.857142857	0.851428571	0.851428571	0.851428571	0.851428571	0.851428571	0.851428571	0.851428571	0.845714286	0.845714286	0.845714286	0.84	0.84	0.84	0.84	0.84	0.834285714	0.834285714	0.834285714	0.828571429	0.828571429	0.828571429	0.822857143	0.822857143	0.817142857	0.817142857	0.822857143	0.817142857	0.817142857	0.817142857	0.811428571	0.811428571	0.805714286	0.805714286	0.805714286
0.857142857	0.857142857	0.862857143	0.862857143	0.862857143	0.857142857	0.857142857	0.862857143	0.862857143	0.857142857	0.857142857	0.857142857	0.857142857	0.857142857	0.857142857	0.857142857	0.851428571	0.851428571	0.851428571	0.845714286	0.851428571	0.851428571	0.851428571	0.845714286	0.845714286	0.845714286	0.84	0.84	0.84	0.834285714	0.84	0.84	0.834285714	0.834285714	0.834285714	0.828571429	0.828571429	0.822857143	0.822857143	0.822857143	0.817142857	0.817142857	0.817142857	0.817142857	0.817142857	0.811428571	0.811428571	0.811428571	0.805714286	0.805714286
0.857142857	0.857142857	0.857142857	0.862857143	0.857142857	0.857142857	0.857142857	0.857142857	0.862857143	0.857142857	0.857142857	0.857142857	0.851428571	0.851428571	0.857142857	0.857142857	0.851428571	0.851428571	0.851428571	0.851428571	0.845714286	0.845714286	0.851428571	0.845714286	0.845714286	0.845714286	0.84	0.84	0.84	0.834285714	0.834285714	0.84	0.834285714	0.834285714	0.834285714	0.828571429	0.828571429	0.828571429	0.822857143	0.822857143	0.822857143	0.817142857	0.817142857	0.811428571	0.811428571	0.811428571	0.805714286	0.811428571	0.811428571	0.805714286
0.857142857	0.857142857	0.857142857	0.862857143	0.857142857	0.857142857	0.857142857	0.857142857	0.851428571	0.857142857	0.857142857	0.857142857	0.851428571	0.851428571	0.851428571	0.857142857	0.851428571	0.851428571	0.851428571	0.851428571	0.845714286	0.845714286	0.845714286	0.845714286	0.845714286	0.845714286	0.84	0.84	0.84	0.84	0.834285714	0.834285714	0.834285714	0.834285714	0.834285714	0.834285714	0.828571429	0.828571429	0.828571429	0.822857143	0.822857143	0.817142857	0.817142857	0.817142857	0.811428571	0.811428571	0.811428571	0.805714286	0.805714286	0.805714286
0.857142857	0.857142857	0.857142857	0.857142857	0.857142857	0.857142857	0.857142857	0.857142857	0.851428571	0.857142857	0.857142857	0.857142857	0.851428571	0.851428571	0.851428571	0.851428571	0.851428571	0.851428571	0.851428571	0.851428571	0.845714286	0.845714286	0.845714286	0.84	0.845714286	0.845714286	0.845714286	0.84	0.84	0.84	0.834285714	0.834285714	0.834285714	0.828571429	0.828571429	0.828571429	0.828571429	0.828571429	0.828571429	0.822857143	0.822857143	0.822857143	0.817142857	0.817142857	0.817142857	0.811428571	0.811428571	0.811428571	0.805714286	0.805714286
0.857142857	0.857142857	0.857142857	0.851428571	0.857142857	0.857142857	0.857142857	0.857142857	0.851428571	0.851428571	0.857142857	0.857142857	0.851428571	0.851428571	0.851428571	0.851428571	0.845714286	0.851428571	0.851428571	0.851428571	0.845714286	0.845714286	0.845714286	0.845714286	0.84	0.84	0.845714286	0.84	0.84	0.84	0.834285714	0.834285714	0.834285714	0.834285714	0.828571429	0.828571429	0.828571429	0.822857143	0.828571429	0.828571429	0.822857143	0.822857143	0.822857143	0.817142857	0.817142857	0.817142857	0.811428571	0.811428571	0.811428571	0.805714286
0.857142857	0.857142857	0.857142857	0.851428571	0.851428571	0.857142857	0.857142857	0.857142857	0.851428571	0.851428571	0.851428571	0.857142857	0.851428571	0.851428571	0.851428571	0.851428571	0.845714286	0.845714286	0.851428571	0.851428571	0.845714286	0.845714286	0.845714286	0.845714286	0.84	0.84	0.84	0.834285714	0.84	0.84	0.84	0.834285714	0.834285714	0.834285714	0.828571429	0.828571429	0.828571429	0.822857143	0.822857143	0.822857143	0.828571429	0.822857143	0.822857143	0.822857143	0.817142857	0.817142857	0.817142857	0.811428571	0.811428571	0.811428571
0.857142857	0.857142857	0.851428571	0.851428571	0.851428571	0.851428571	0.857142857	0.851428571	0.851428571	0.851428571	0.851428571	0.851428571	0.851428571	0.851428571	0.851428571	0.851428571	0.845714286	0.845714286	0.845714286	0.845714286	0.845714286	0.845714286	0.845714286	0.845714286	0.84	0.84	0.84	0.84	0.834285714	0.84	0.84	0.834285714	0.834285714	0.834285714	0.834285714	0.828571429	0.828571429	0.828571429	0.822857143	0.822857143	0.822857143	0.817142857	0.817142857	0.822857143	0.822857143	0.817142857	0.817142857	0.817142857	0.811428571	0.811428571
0.857142857	0.857142857	0.851428571	0.851428571	0.851428571	0.851428571	0.857142857	0.851428571	0.851428571	0.851428571	0.851428571	0.851428571	0.845714286	0.851428571	0.851428571	0.851428571	0.845714286	0.845714286	0.845714286	0.845714286	0.84	0.845714286	0.845714286	0.845714286	0.84	0.84	0.84	0.84	0.834285714	0.834285714	0.834285714	0.84	0.834285714	0.834285714	0.834285714	0.828571429	0.828571429	0.828571429	0.828571429	0.822857143	0.822857143	0.822857143	0.817142857	0.817142857	0.817142857	0.817142857	0.811428571	0.817142857	0.817142857	0.811428571
0.851428571	0.857142857	0.851428571	0.851428571	0.851428571	0.851428571	0.851428571	0.851428571	0.851428571	0.851428571	0.851428571	0.851428571	0.845714286	0.845714286	0.851428571	0.851428571	0.845714286	0.845714286	0.845714286	0.845714286	0.845714286	0.84	0.845714286	0.845714286	0.845714286	0.84	0.84	0.84	0.834285714	0.834285714	0.834285714	0.834285714	0.828571429	0.834285714	0.834285714	0.834285714	0.828571429	0.828571429	0.828571429	0.828571429	0.822857143	0.822857143	0.822857143	0.817142857	0.817142857	0.817142857	0.817142857	0.811428571	0.811428571	0.811428571
0.851428571	0.851428571	0.851428571	0.851428571	0.851428571	0.851428571	0.851428571	0.845714286	0.851428571	0.851428571	0.851428571	0.851428571	0.845714286	0.845714286	0.845714286	0.851428571	0.845714286	0.845714286	0.845714286	0.845714286	0.845714286	0.84	0.84	0.84	0.845714286	0.84	0.84	0.84	0.84	0.834285714	0.834285714	0.834285714	0.834285714	0.828571429	0.828571429	0.828571429	0.834285714	0.828571429	0.828571429	0.828571429	0.822857143	0.822857143	0.822857143	0.822857143	0.817142857	0.817142857	0.817142857	0.817142857	0.811428571	0.811428571
0.851428571	0.845714286	0.851428571	0.851428571	0.851428571	0.851428571	0.845714286	0.845714286	0.845714286	0.851428571	0.851428571	0.845714286	0.845714286	0.845714286	0.845714286	0.845714286	0.845714286	0.845714286	0.845714286	0.845714286	0.845714286	0.84	0.84	0.84	0.84	0.84	0.84	0.84	0.84	0.834285714	0.834285714	0.834285714	0.834285714	0.828571429	0.828571429	0.828571429	0.828571429	0.822857143	0.828571429	0.828571429	0.828571429	0.822857143	0.822857143	0.822857143	0.822857143	0.817142857	0.817142857	0.817142857	0.817142857	0.811428571
0.845714286	0.845714286	0.845714286	0.851428571	0.851428571	0.851428571	0.845714286	0.845714286	0.845714286	0.851428571	0.851428571	0.845714286	0.845714286	0.845714286	0.845714286	0.845714286	0.84	0.845714286	0.845714286	0.845714286	0.845714286	0.84	0.84	0.84	0.84	0.834285714	0.834285714	0.84	0.84	0.84	0.834285714	0.834285714	0.834285714	0.834285714	0.828571429	0.828571429	0.828571429	0.828571429	0.822857143	0.822857143	0.822857143	0.828571429	0.822857143	0.822857143	0.822857143	0.822857143	0.817142857	0.817142857	0.817142857	0.817142857
0.845714286	0.845714286	0.845714286	0.851428571	0.851428571	0.851428571	0.845714286	0.845714286	0.845714286	0.845714286	0.851428571	0.845714286	0.845714286	0.845714286	0.845714286	0.845714286	0.84	0.84	0.84	0.845714286	0.845714286	0.84	0.84	0.84	0.84	0.84	0.834285714	0.834285714	0.834285714	0.84	0.834285714	0.834285714	0.834285714	0.834285714	0.834285714	0.828571429	0.828571429	0.828571429	0.828571429	0.822857143	0.822857143	0.822857143	0.822857143	0.817142857	0.822857143	0.822857143	0.822857143	0.817142857	0.817142857	0.817142857
0.845714286	0.845714286	0.845714286	0.845714286	0.851428571	0.845714286	0.845714286	0.845714286	0.845714286	0.845714286	0.845714286	0.845714286	0.845714286	0.845714286	0.845714286	0.845714286	0.84	0.84	0.84	0.84	0.845714286	0.84	0.84	0.84	0.84	0.84	0.834285714	0.834285714	0.834285714	0.834285714	0.834285714	0.834285714	0.834285714	0.834285714	0.834285714	0.828571429	0.828571429	0.828571429	0.828571429	0.828571429	0.822857143	0.822857143	0.822857143	0.822857143	0.817142857	0.817142857	0.817142857	0.817142857	0.817142857	0.817142857
0.845714286	0.845714286	0.845714286	0.845714286	0.845714286	0.845714286	0.845714286	0.845714286	0.845714286	0.845714286	0.845714286	0.84	0.845714286	0.845714286	0.845714286	0.845714286	0.84	0.84	0.84	0.84	0.84	0.84	0.84	0.84	0.84	0.84	0.834285714	0.834285714	0.834285714	0.834285714	0.834285714	0.828571429	0.828571429	0.828571429	0.834285714	0.834285714	0.828571429	0.828571429	0.828571429	0.828571429	0.822857143	0.822857143	0.822857143	0.822857143	0.822857143	0.817142857	0.817142857	0.817142857	0.817142857	0.811428571
0.845714286	0.845714286	0.845714286	0.845714286	0.84	0.845714286	0.845714286	0.845714286	0.845714286	0.845714286	0.845714286	0.84	0.84	0.84	0.845714286	0.845714286	0.84	0.84	0.84	0.84	0.84	0.84	0.834285714	0.84	0.84	0.84	0.84	0.834285714	0.834285714	0.834285714	0.834285714	0.834285714	0.828571429	0.828571429	0.828571429	0.828571429	0.834285714	0.828571429	0.828571429	0.828571429	0.828571429	0.822857143	0.822857143	0.822857143	0.822857143	0.822857143	0.817142857	0.817142857	0.817142857	0.817142857
0.845714286	0.845714286	0.845714286	0.845714286	0.84	0.84	0.845714286	0.845714286	0.845714286	0.845714286	0.84	0.84	0.84	0.84	0.84	0.845714286	0.84	0.84	0.84	0.84	0.84	0.84	0.834285714	0.834285714	0.834285714	0.84	0.84	0.834285714	0.834285714	0.834285714	0.834285714	0.834285714	0.828571429	0.828571429	0.828571429	0.828571429	0.828571429	0.822857143	0.822857143	0.828571429	0.828571429	0.828571429	0.822857143	0.822857143	0.822857143	0.822857143	0.822857143	0.817142857	0.817142857	0.817142857
0.845714286	0.845714286	0.845714286	0.84	0.84	0.84	0.84	0.845714286	0.845714286	0.845714286	0.84	0.84	0.84	0.84	0.84	0.84	0.84	0.84	0.84	0.84	0.84	0.84	0.834285714	0.834285714	0.834285714	0.834285714	0.834285714	0.84	0.834285714	0.834285714	0.834285714	0.834285714	0.834285714	0.828571429	0.828571429	0.828571429	0.828571429	0.828571429	0.822857143	0.822857143	0.822857143	0.822857143	0.828571429	0.822857143	0.822857143	0.822857143	0.822857143	0.822857143	0.817142857	0.817142857
0.845714286	0.845714286	0.845714286	0.84	0.84	0.84	0.84	0.84	0.845714286	0.845714286	0.84	0.84	0.84	0.84	0.84	0.84	0.834285714	0.834285714	0.84	0.84	0.84	0.84	0.834285714	0.834285714	0.834285714	0.834285714	0.834285714	0.834285714	0.828571429	0.834285714	0.834285714	0.834285714	0.834285714	0.834285714	0.828571429	0.828571429	0.828571429	0.828571429	0.828571429	0.822857143	0.822857143	0.822857143	0.822857143	0.822857143	0.822857143	0.817142857	0.822857143	0.822857143	0.822857143	0.822857143
0.84	0.845714286	0.84	0.84	0.84	0.84	0.84	0.84	0.84	0.845714286	0.84	0.84	0.84	0.84	0.84	0.84	0.834285714	0.834285714	0.834285714	0.84	0.84	0.84	0.84	0.834285714	0.834285714	0.834285714	0.834285714	0.834285714	0.834285714	0.828571429	0.828571429	0.828571429	0.834285714	0.834285714	0.828571429	0.828571429	0.828571429	0.828571429	0.828571429	0.828571429	0.822857143	0.822857143	0.822857143	0.822857143	0.822857143	0.822857143	0.817142857	0.817142857	0.817142857	0.817142857
0.84	0.84	0.84	0.84	0.84	0.84	0.84	0.84	0.84	0.834285714	0.84	0.84	0.84	0.84	0.84	0.84	0.834285714	0.834285714	0.834285714	0.834285714	0.834285714	0.84	0.84	0.834285714	0.834285714	0.834285714	0.834285714	0.834285714	0.834285714	0.828571429	0.828571429	0.828571429	0.828571429	0.828571429	0.828571429	0.828571429	0.828571429	0.828571429	0.828571429	0.828571429	0.828571429	0.822857143	0.822857143	0.822857143	0.822857143	0.822857143	0.822857143	0.817142857	0.817142857	0.817142857
0.84	0.834285714	0.84	0.84	0.84	0.84	0.84	0.84	0.84	0.834285714	0.834285714	0.834285714	0.84	0.84	0.84	0.84	0.834285714	0.834285714	0.834285714	0.834285714	0.834285714	0.834285714	0.834285714	0.834285714	0.834285714	0.834285714	0.834285714	0.834285714	0.834285714	0.834285714	0.828571429	0.828571429	0.828571429	0.828571429	0.828571429	0.828571429	0.822857143	0.822857143	0.828571429	0.828571429	0.828571429	0.828571429	0.822857143	0.822857143	0.822857143	0.822857143	0.822857143	0.822857143	0.822857143	0.817142857
0.834285714	0.834285714	0.834285714	0.84	0.84	0.84	0.84	0.84	0.84	0.834285714	0.834285714	0.834285714	0.834285714	0.84	0.84	0.84	0.834285714	0.834285714	0.834285714	0.834285714	0.834285714	0.834285714	0.834285714	0.834285714	0.828571429	0.834285714	0.834285714	0.834285714	0.834285714	0.834285714	0.828571429	0.828571429	0.828571429	0.828571429	0.828571429	0.828571429	0.828571429	0.822857143	0.822857143	0.822857143	0.822857143	0.822857143	0.828571429	0.828571429	0.822857143	0.822857143	0.822857143	0.822857143	0.822857143	0.822857143
0.834285714	0.834285714	0.834285714	0.834285714	0.84	0.84	0.84	0.84	0.834285714	0.834285714	0.834285714	0.834285714	0.834285714	0.834285714	0.834285714	0.84	0.834285714	0.834285714	0.834285714	0.834285714	0.834285714	0.834285714	0.834285714	0.834285714	0.828571429	0.828571429	0.828571429	0.828571429	0.834285714	0.834285714	0.834285714	0.828571429	0.828571429	0.828571429	0.828571429	0.828571429	0.828571429	0.828571429	0.822857143	0.822857143	0.822857143	0.822857143	0.822857143	0.822857143	0.822857143	0.817142857	0.822857143	0.822857143	0.822857143	0.822857143
0.834285714	0.834285714	0.834285714	0.834285714	0.834285714	0.84	0.84	0.84	0.834285714	0.834285714	0.834285714	0.834285714	0.834285714	0.834285714	0.834285714	0.834285714	0.834285714	0.834285714	0.834285714	0.834285714	0.834285714	0.834285714	0.834285714	0.834285714	0.828571429	0.828571429	0.828571429	0.828571429	0.828571429	0.828571429	0.834285714	0.834285714	0.828571429	0.828571429	0.828571429	0.828571429	0.828571429	0.828571429	0.828571429	0.822857143	0.822857143	0.822857143	0.822857143	0.822857143	0.822857143	0.822857143	0.822857143	0.817142857	0.817142857	0.817142857
0.834285714	0.834285714	0.834285714	0.834285714	0.834285714	0.834285714	0.84	0.834285714	0.834285714	0.834285714	0.834285714	0.834285714	0.834285714	0.834285714	0.834285714	0.834285714	0.828571429	0.828571429	0.834285714	0.834285714	0.834285714	0.834285714	0.834285714	0.834285714	0.834285714	0.828571429	0.828571429	0.828571429	0.828571429	0.828571429	0.828571429	0.828571429	0.828571429	0.822857143	0.828571429	0.828571429	0.828571429	0.828571429	0.828571429	0.828571429	0.822857143	0.822857143	0.822857143	0.822857143	0.822857143	0.822857143	0.822857143	0.822857143	0.817142857	0.817142857
0.834285714	0.834285714	0.834285714	0.834285714	0.834285714	0.834285714	0.834285714	0.828571429	0.834285714	0.834285714	0.834285714	0.834285714	0.834285714	0.834285714	0.834285714	0.834285714	0.828571429	0.828571429	0.828571429	0.828571429	0.834285714	0.834285714	0.834285714	0.834285714	0.834285714	0.828571429	0.828571429	0.828571429	0.828571429	0.828571429	0.828571429	0.828571429	0.828571429	0.828571429	0.822857143	0.822857143	0.822857143	0.828571429	0.828571429	0.828571429	0.828571429	0.828571429	0.822857143	0.822857143	0.822857143	0.822857143	0.822857143	0.822857143	0.822857143	0.822857143
0.834285714	0.834285714	0.834285714	0.834285714	0.834285714	0.834285714	0.828571429	0.828571429	0.828571429	0.834285714	0.834285714	0.834285714	0.834285714	0.834285714	0.834285714	0.834285714	0.828571429	0.828571429	0.828571429	0.828571429	0.828571429	0.828571429	0.828571429	0.834285714	0.834285714	0.834285714	0.828571429	0.828571429	0.828571429	0.828571429	0.828571429	0.828571429	0.828571429	0.828571429	0.828571429	0.822857143	0.822857143	0.822857143	0.822857143	0.822857143	0.822857143	0.822857143	0.828571429	0.822857143	0.822857143	0.822857143	0.822857143	0.822857143	0.822857143	0.822857143
0.834285714	0.834285714	0.834285714	0.834285714	0.834285714	0.828571429	0.828571429	0.828571429	0.828571429	0.828571429	0.828571429	0.834285714	0.834285714	0.834285714	0.834285714	0.834285714	0.828571429	0.828571429	0.828571429	0.828571429	0.828571429	0.828571429	0.828571429	0.828571429	0.828571429	0.828571429	0.828571429	0.828571429	0.828571429	0.828571429	0.828571429	0.828571429	0.828571429	0.828571429	0.828571429	0.828571429	0.822857143	0.822857143	0.822857143	0.822857143	0.822857143	0.822857143	0.822857143	0.822857143	0.822857143	0.817142857	0.817142857	0.817142857	0.822857143	0.822857143
0.834285714	0.834285714	0.834285714	0.834285714	0.834285714	0.828571429	0.828571429	0.828571429	0.828571429	0.828571429	0.828571429	0.828571429	0.828571429	0.834285714	0.834285714	0.834285714	0.828571429	0.828571429	0.828571429	0.828571429	0.828571429	0.828571429	0.828571429	0.828571429	0.828571429	0.828571429	0.828571429	0.822857143	0.822857143	0.828571429	0.828571429	0.828571429	0.828571429	0.828571429	0.828571429	0.828571429	0.828571429	0.822857143	0.822857143	0.822857143	0.822857143	0.822857143	0.822857143	0.822857143	0.822857143	0.822857143	0.822857143	0.817142857	0.817142857	0.817142857
0.828571429	0.834285714	0.834285714	0.834285714	0.828571429	0.828571429	0.828571429	0.828571429	0.828571429	0.828571429	0.828571429	0.828571429	0.828571429	0.828571429	0.828571429	0.834285714	0.828571429	0.828571429	0.828571429	0.828571429	0.828571429	0.828571429	0.828571429	0.828571429	0.828571429	0.828571429	0.828571429	0.822857143	0.822857143	0.822857143	0.822857143	0.822857143	0.822857143	0.822857143	0.828571429	0.828571429	0.828571429	0.828571429	0.822857143	0.822857143	0.822857143	0.822857143	0.822857143	0.822857143	0.822857143	0.822857143	0.822857143	0.822857143	0.822857143	0.822857143
0.828571429	0.828571429	0.834285714	0.828571429	0.828571429	0.828571429	0.828571429	0.828571429	0.828571429	0.828571429	0.828571429	0.828571429	0.828571429	0.828571429	0.828571429	0.828571429	0.822857143	0.822857143	0.828571429	0.828571429	0.828571429	0.828571429	0.828571429	0.828571429	0.828571429	0.828571429	0.828571429	0.828571429	0.822857143	0.822857143	0.822857143	0.822857143	0.822857143	0.822857143	0.822857143	0.822857143	0.822857143	0.822857143	0.822857143	0.828571429	0.822857143	0.822857143	0.822857143	0.822857143	0.822857143	0.822857143	0.822857143	0.822857143	0.822857143	0.822857143
0.828571429	0.828571429	0.822857143	0.828571429	0.828571429	0.828571429	0.828571429	0.828571429	0.828571429	0.828571429	0.828571429	0.828571429	0.828571429	0.828571429	0.828571429	0.828571429	0.822857143	0.822857143	0.822857143	0.822857143	0.822857143	0.828571429	0.828571429	0.828571429	0.828571429	0.828571429	0.828571429	0.828571429	0.828571429	0.822857143	0.822857143	0.822857143	0.822857143	0.822857143	0.822857143	0.822857143	0.822857143	0.822857143	0.822857143	0.822857143	0.822857143	0.822857143	0.817142857	0.817142857	0.817142857	0.817142857	0.817142857	0.822857143	0.822857143	0.822857143
0.822857143	0.822857143	0.822857143	0.822857143	0.822857143	0.828571429	0.828571429	0.828571429	0.828571429	0.828571429	0.828571429	0.828571429	0.828571429	0.828571429	0.828571429	0.828571429	0.822857143	0.822857143	0.822857143	0.822857143	0.822857143	0.822857143	0.822857143	0.822857143	0.822857143	0.828571429	0.828571429	0.828571429	0.828571429	0.828571429	0.822857143	0.822857143	0.822857143	0.822857143	0.822857143	0.822857143	0.822857143	0.822857143	0.822857143	0.822857143	0.822857143	0.822857143	0.822857143	0.822857143	0.822857143	0.817142857	0.817142857	0.817142857	0.817142857	0.817142857
0.822857143	0.822857143	0.822857143	0.822857143	0.822857143	0.822857143	0.822857143	0.828571429	0.828571429	0.828571429	0.828571429	0.828571429	0.828571429	0.828571429	0.828571429	0.828571429	0.822857143	0.822857143	0.822857143	0.822857143	0.822857143	0.822857143	0.822857143	0.822857143	0.822857143	0.822857143	0.822857143	0.822857143	0.822857143	0.822857143	0.828571429	0.828571429	0.822857143	0.822857143	0.822857143	0.822857143	0.822857143	0.822857143	0.822857143	0.822857143	0.822857143	0.822857143	0.822857143	0.822857143	0.822857143	0.822857143	0.822857143	0.822857143	0.817142857	0.817142857
0.822857143	0.822857143	0.822857143	0.822857143	0.822857143	0.822857143	0.822857143	0.822857143	0.822857143	0.822857143	0.828571429	0.828571429	0.828571429	0.828571429	0.828571429	0.828571429	0.822857143	0.822857143	0.822857143	0.822857143	0.822857143	0.822857143	0.822857143	0.822857143	0.822857143	0.822857143	0.822857143	0.822857143	0.822857143	0.822857143	0.822857143	0.822857143	0.822857143	0.817142857	0.817142857	0.817142857	0.817142857	0.822857143	0.822857143	0.822857143	0.822857143	0.822857143	0.822857143	0.822857143	0.822857143	0.822857143	0.822857143	0.822857143	0.822857143	0.822857143
0.822857143	0.822857143	0.822857143	0.822857143	0.822857143	0.822857143	0.822857143	0.822857143	0.822857143	0.822857143	0.822857143	0.822857143	0.822857143	0.822857143	0.828571429	0.822857143	0.822857143	0.822857143	0.822857143	0.822857143	0.822857143	0.822857143	0.822857143	0.822857143	0.822857143	0.822857143	0.822857143	0.822857143	0.822857143	0.822857143	0.822857143	0.822857143	0.822857143	0.822857143	0.822857143	0.817142857	0.817142857	0.817142857	0.817142857	0.817142857	0.817142857	0.817142857	0.817142857	0.817142857	0.817142857	0.817142857	0.817142857	0.822857143	0.822857143	0.822857143
0.822857143	0.822857143	0.822857143	0.822857143	0.822857143	0.822857143	0.822857143	0.822857143	0.822857143	0.822857143	0.822857143	0.822857143	0.822857143	0.822857143	0.822857143	0.817142857	0.817142857	0.817142857	0.822857143	0.822857143	0.822857143	0.822857143	0.822857143	0.822857143	0.822857143	0.822857143	0.822857143	0.822857143	0.822857143	0.822857143	0.822857143	0.822857143	0.822857143	0.822857143	0.822857143	0.822857143	0.822857143	0.822857143	0.817142857	0.817142857	0.817142857	0.817142857	0.817142857	0.817142857	0.817142857	0.817142857	0.817142857	0.817142857	0.817142857	0.817142857
0.822857143	0.822857143	0.822857143	0.822857143	0.822857143	0.822857143	0.822857143	0.822857143	0.822857143	0.822857143	0.822857143	0.822857143	0.822857143	0.822857143	0.822857143	0.817142857	0.817142857	0.817142857	0.817142857	0.817142857	0.817142857	0.817142857	0.817142857	0.817142857	0.817142857	0.822857143	0.822857143	0.822857143	0.822857143	0.822857143	0.822857143	0.822857143	0.822857143	0.822857143	0.822857143	0.822857143	0.822857143	0.822857143	0.822857143	0.822857143	0.822857143	0.822857143	0.817142857	0.817142857	0.817142857	0.817142857	0.817142857	0.817142857	0.817142857	0.817142857
0.822857143	0.822857143	0.822857143	0.822857143	0.822857143	0.822857143	0.822857143	0.822857143	0.822857143	0.822857143	0.822857143	0.822857143	0.822857143	0.822857143	0.817142857	0.817142857	0.817142857	0.817142857	0.817142857	0.817142857	0.817142857	0.817142857	0.817142857	0.817142857	0.817142857	0.817142857	0.817142857	0.817142857	0.817142857	0.817142857	0.817142857	0.817142857	0.817142857	0.817142857	0.817142857	0.817142857	0.822857143	0.822857143	0.822857143	0.822857143	0.822857143	0.822857143	0.822857143	0.822857143	0.822857143	0.822857143	0.822857143	0.817142857	0.817142857	0.817142857
0.822857143	0.822857143	0.822857143	0.822857143	0.822857143	0.822857143	0.822857143	0.822857143	0.822857143	0.822857143	0.822857143	0.822857143	0.822857143	0.822857143	0.817142857	0.817142857	0.817142857	0.817142857	0.817142857	0.817142857	0.817142857	0.817142857	0.817142857	0.817142857	0.817142857	0.817142857	0.817142857	0.817142857	0.817142857	0.817142857	0.817142857	0.817142857	0.817142857	0.817142857	0.817142857	0.817142857	0.817142857	0.817142857	0.817142857	0.817142857	0.817142857	0.817142857	0.817142857	0.817142857	0.817142857	0.817142857	0.817142857	0.817142857	0.817142857	0.817142857
0.817142857	0.817142857	0.817142857	0.822857143	0.822857143	0.822857143	0.822857143	0.822857143	0.822857143	0.822857143	0.822857143	0.822857143	0.817142857	0.817142857	0.817142857	0.817142857	0.817142857	0.817142857	0.817142857	0.817142857	0.817142857	0.817142857	0.817142857	0.817142857	0.817142857	0.817142857	0.817142857	0.817142857	0.817142857	0.817142857	0.817142857	0.817142857	0.817142857	0.817142857	0.817142857	0.817142857	0.817142857	0.817142857	0.817142857	0.817142857	0.817142857	0.817142857	0.817142857	0.817142857	0.817142857	0.817142857	0.817142857	0.817142857	0.817142857	0.817142857
0.817142857	0.817142857	0.817142857	0.817142857	0.817142857	0.817142857	0.817142857	0.817142857	0.817142857	0.817142857	0.811428571	0.811428571	0.811428571	0.817142857	0.817142857	0.817142857	0.817142857	0.817142857	0.817142857	0.817142857	0.817142857	0.817142857	0.817142857	0.817142857	0.817142857	0.817142857	0.817142857	0.817142857	0.817142857	0.817142857	0.817142857	0.817142857	0.817142857	0.817142857	0.817142857	0.817142857	0.817142857	0.817142857	0.817142857	0.817142857	0.817142857	0.817142857	0.817142857	0.817142857	0.817142857	0.817142857	0.817142857	0.817142857	0.817142857	0.817142857
0.817142857	0.817142857	0.811428571	0.811428571	0.811428571	0.811428571	0.811428571	0.811428571	0.811428571	0.811428571	0.811428571	0.811428571	0.811428571	0.811428571	0.811428571	0.811428571	0.811428571	0.811428571	0.811428571	0.811428571	0.811428571	0.811428571	0.811428571	0.811428571	0.811428571	0.811428571	0.811428571	0.811428571	0.811428571	0.811428571	0.811428571	0.811428571	0.811428571	0.811428571	0.811428571	0.811428571	0.811428571	0.811428571	0.811428571	0.811428571	0.811428571	0.811428571	0.811428571	0.811428571	0.811428571	0.811428571	0.811428571	0.811428571	0.811428571	0.811428571
[truncated: 310 more columns]
