# Supplementary material for: Multi-orbit lunar GNSS constellation design with distant retrograde orbit and Halo orbit combination
Source: Sci Rep. 2023 Jun 22;13:10158. doi: 10.1038/s41598-023-37348-x (PMC10287729; doi:10.1038/s41598-023-37348-x)
Supplement: Supplementary file 1 — Supplementary Information. [file 41598_2023_37348_MOESM1_ESM.zip › supplement materials of the manuscript/Figure 5/L1 North Family Halo orbit/SVOP/10.400.csv]

0.17877095	0.17877095	0.17877095	0.17877095	0.17877095	0.17877095	0.17877095	0.17877095	0.17877095	0.17877095	0.17877095	0.17877095	0.17877095	0.17877095	0.17877095	0.17877095	0.17877095	0.17877095	0.17877095	0.17877095	0.17877095	0.17877095	0.17877095	0.17877095	0.17877095	0.17877095	0.17877095	0.17877095	0.17877095	0.17877095	0.17877095	0.17877095	0.17877095	0.17877095	0.17877095	0.17877095	0.17877095	0.17877095	0.17877095	0.17877095	0.17877095	0.17877095	0.17877095	0.17877095	0.17877095	0.17877095	0.17877095	0.17877095	0.17877095	0.17877095
0.17877095	0.17877095	0.17877095	0.17877095	0.17877095	0.17877095	0.17877095	0.17877095	0.17877095	0.17877095	0.17877095	0.17877095	0.17877095	0.17877095	0.17877095	0.17877095	0.17877095	0.17877095	0.17877095	0.17877095	0.17877095	0.17877095	0.17877095	0.17877095	0.17877095	0.17877095	0.17877095	0.17877095	0.17877095	0.17877095	0.17877095	0.17877095	0.17877095	0.17877095	0.17877095	0.17877095	0.17877095	0.17877095	0.17877095	0.17877095	0.17877095	0.17877095	0.17877095	0.17877095	0.17877095	0.17877095	0.17877095	0.17877095	0.17877095	0.17877095
0.184357542	0.184357542	0.184357542	0.184357542	0.184357542	0.17877095	0.17877095	0.17877095	0.17877095	0.17877095	0.17877095	0.17877095	0.17877095	0.17877095	0.184357542	0.184357542	0.184357542	0.184357542	0.184357542	0.184357542	0.184357542	0.184357542	0.184357542	0.184357542	0.184357542	0.184357542	0.184357542	0.184357542	0.184357542	0.184357542	0.184357542	0.184357542	0.184357542	0.184357542	0.184357542	0.184357542	0.184357542	0.184357542	0.184357542	0.184357542	0.184357542	0.184357542	0.184357542	0.184357542	0.184357542	0.184357542	0.184357542	0.184357542	0.184357542	0.184357542
0.184357542	0.184357542	0.184357542	0.189944134	0.189944134	0.189944134	0.189944134	0.189944134	0.189944134	0.184357542	0.184357542	0.184357542	0.184357542	0.184357542	0.184357542	0.184357542	0.184357542	0.184357542	0.184357542	0.184357542	0.184357542	0.184357542	0.184357542	0.184357542	0.184357542	0.184357542	0.184357542	0.184357542	0.184357542	0.184357542	0.184357542	0.184357542	0.184357542	0.184357542	0.184357542	0.184357542	0.184357542	0.184357542	0.184357542	0.184357542	0.184357542	0.184357542	0.184357542	0.184357542	0.184357542	0.184357542	0.184357542	0.184357542	0.184357542	0.184357542
0.189944134	0.189944134	0.189944134	0.189944134	0.189944134	0.189944134	0.189944134	0.189944134	0.189944134	0.189944134	0.189944134	0.184357542	0.184357542	0.184357542	0.184357542	0.184357542	0.184357542	0.184357542	0.184357542	0.184357542	0.184357542	0.184357542	0.184357542	0.184357542	0.184357542	0.184357542	0.184357542	0.184357542	0.184357542	0.184357542	0.184357542	0.184357542	0.184357542	0.184357542	0.184357542	0.184357542	0.184357542	0.184357542	0.184357542	0.184357542	0.184357542	0.184357542	0.184357542	0.184357542	0.184357542	0.189944134	0.189944134	0.189944134	0.189944134	0.189944134
0.189944134	0.189944134	0.189944134	0.189944134	0.189944134	0.189944134	0.189944134	0.189944134	0.189944134	0.189944134	0.189944134	0.189944134	0.189944134	0.184357542	0.184357542	0.184357542	0.184357542	0.184357542	0.184357542	0.184357542	0.184357542	0.184357542	0.184357542	0.184357542	0.184357542	0.184357542	0.184357542	0.184357542	0.189944134	0.189944134	0.189944134	0.189944134	0.189944134	0.189944134	0.189944134	0.189944134	0.189944134	0.189944134	0.189944134	0.189944134	0.189944134	0.189944134	0.189944134	0.189944134	0.184357542	0.184357542	0.184357542	0.184357542	0.184357542	0.184357542
0.189944134	0.189944134	0.189944134	0.189944134	0.189944134	0.189944134	0.189944134	0.189944134	0.189944134	0.189944134	0.189944134	0.189944134	0.189944134	0.184357542	0.184357542	0.184357542	0.184357542	0.184357542	0.184357542	0.189944134	0.189944134	0.189944134	0.189944134	0.189944134	0.189944134	0.189944134	0.189944134	0.189944134	0.189944134	0.189944134	0.189944134	0.189944134	0.189944134	0.189944134	0.189944134	0.189944134	0.189944134	0.189944134	0.189944134	0.189944134	0.184357542	0.184357542	0.184357542	0.184357542	0.184357542	0.184357542	0.184357542	0.184357542	0.184357542	0.184357542
0.189944134	0.189944134	0.189944134	0.189944134	0.189944134	0.189944134	0.189944134	0.189944134	0.189944134	0.189944134	0.189944134	0.189944134	0.189944134	0.195530726	0.189944134	0.189944134	0.189944134	0.189944134	0.189944134	0.189944134	0.189944134	0.189944134	0.189944134	0.189944134	0.189944134	0.189944134	0.189944134	0.189944134	0.189944134	0.189944134	0.189944134	0.189944134	0.189944134	0.189944134	0.189944134	0.189944134	0.184357542	0.184357542	0.184357542	0.189944134	0.189944134	0.189944134	0.189944134	0.189944134	0.189944134	0.189944134	0.189944134	0.189944134	0.189944134	0.189944134
0.189944134	0.189944134	0.189944134	0.189944134	0.189944134	0.189944134	0.189944134	0.189944134	0.189944134	0.195530726	0.195530726	0.195530726	0.195530726	0.195530726	0.189944134	0.189944134	0.189944134	0.189944134	0.189944134	0.189944134	0.189944134	0.189944134	0.189944134	0.189944134	0.189944134	0.189944134	0.189944134	0.189944134	0.189944134	0.195530726	0.195530726	0.195530726	0.195530726	0.195530726	0.189944134	0.189944134	0.189944134	0.189944134	0.189944134	0.189944134	0.189944134	0.189944134	0.189944134	0.189944134	0.189944134	0.189944134	0.189944134	0.189944134	0.189944134	0.189944134
0.189944134	0.189944134	0.189944134	0.189944134	0.189944134	0.189944134	0.195530726	0.195530726	0.195530726	0.195530726	0.195530726	0.195530726	0.195530726	0.195530726	0.195530726	0.189944134	0.189944134	0.189944134	0.189944134	0.189944134	0.189944134	0.189944134	0.189944134	0.195530726	0.195530726	0.195530726	0.195530726	0.195530726	0.195530726	0.195530726	0.195530726	0.195530726	0.189944134	0.189944134	0.189944134	0.189944134	0.189944134	0.189944134	0.189944134	0.189944134	0.189944134	0.189944134	0.189944134	0.189944134	0.189944134	0.195530726	0.195530726	0.195530726	0.195530726	0.195530726
0.195530726	0.189944134	0.189944134	0.195530726	0.195530726	0.195530726	0.195530726	0.195530726	0.195530726	0.195530726	0.195530726	0.195530726	0.195530726	0.195530726	0.195530726	0.189944134	0.189944134	0.189944134	0.195530726	0.195530726	0.195530726	0.195530726	0.195530726	0.195530726	0.195530726	0.195530726	0.195530726	0.195530726	0.195530726	0.195530726	0.189944134	0.189944134	0.189944134	0.189944134	0.189944134	0.195530726	0.195530726	0.195530726	0.195530726	0.195530726	0.195530726	0.195530726	0.195530726	0.195530726	0.195530726	0.195530726	0.195530726	0.195530726	0.189944134	0.189944134
0.195530726	0.201117318	0.195530726	0.195530726	0.195530726	0.195530726	0.195530726	0.195530726	0.195530726	0.195530726	0.195530726	0.195530726	0.195530726	0.195530726	0.201117318	0.195530726	0.195530726	0.195530726	0.195530726	0.195530726	0.195530726	0.195530726	0.195530726	0.195530726	0.195530726	0.195530726	0.195530726	0.195530726	0.195530726	0.195530726	0.195530726	0.195530726	0.195530726	0.195530726	0.195530726	0.195530726	0.195530726	0.195530726	0.195530726	0.195530726	0.195530726	0.195530726	0.195530726	0.195530726	0.195530726	0.189944134	0.189944134	0.189944134	0.195530726	0.195530726
0.201117318	0.201117318	0.201117318	0.201117318	0.195530726	0.195530726	0.195530726	0.195530726	0.195530726	0.195530726	0.195530726	0.201117318	0.201117318	0.201117318	0.201117318	0.195530726	0.195530726	0.195530726	0.195530726	0.195530726	0.195530726	0.195530726	0.195530726	0.195530726	0.201117318	0.201117318	0.201117318	0.201117318	0.195530726	0.195530726	0.195530726	0.195530726	0.195530726	0.195530726	0.195530726	0.195530726	0.195530726	0.195530726	0.195530726	0.201117318	0.201117318	0.201117318	0.195530726	0.195530726	0.195530726	0.195530726	0.195530726	0.195530726	0.195530726	0.195530726
0.201117318	0.201117318	0.201117318	0.201117318	0.201117318	0.195530726	0.195530726	0.195530726	0.195530726	0.201117318	0.201117318	0.201117318	0.201117318	0.201117318	0.201117318	0.201117318	0.195530726	0.195530726	0.195530726	0.195530726	0.201117318	0.201117318	0.201117318	0.201117318	0.201117318	0.201117318	0.201117318	0.195530726	0.195530726	0.195530726	0.195530726	0.195530726	0.201117318	0.201117318	0.201117318	0.201117318	0.201117318	0.201117318	0.201117318	0.201117318	0.195530726	0.195530726	0.195530726	0.195530726	0.195530726	0.195530726	0.195530726	0.195530726	0.195530726	0.201117318
0.201117318	0.201117318	0.201117318	0.201117318	0.201117318	0.201117318	0.195530726	0.201117318	0.201117318	0.201117318	0.201117318	0.201117318	0.201117318	0.201117318	0.201117318	0.201117318	0.195530726	0.201117318	0.201117318	0.201117318	0.201117318	0.201117318	0.201117318	0.201117318	0.201117318	0.201117318	0.195530726	0.201117318	0.201117318	0.201117318	0.201117318	0.201117318	0.201117318	0.201117318	0.201117318	0.201117318	0.201117318	0.201117318	0.195530726	0.195530726	0.201117318	0.201117318	0.201117318	0.201117318	0.201117318	0.201117318	0.201117318	0.201117318	0.201117318	0.201117318
0.201117318	0.201117318	0.201117318	0.201117318	0.201117318	0.206703911	0.206703911	0.201117318	0.201117318	0.201117318	0.201117318	0.201117318	0.201117318	0.201117318	0.206703911	0.206703911	0.201117318	0.201117318	0.201117318	0.201117318	0.201117318	0.201117318	0.201117318	0.206703911	0.206703911	0.206703911	0.201117318	0.201117318	0.201117318	0.201117318	0.201117318	0.201117318	0.201117318	0.201117318	0.206703911	0.206703911	0.206703911	0.201117318	0.201117318	0.201117318	0.201117318	0.201117318	0.201117318	0.201117318	0.201117318	0.201117318	0.201117318	0.201117318	0.206703911	0.206703911
0.201117318	0.201117318	0.201117318	0.206703911	0.206703911	0.206703911	0.206703911	0.201117318	0.201117318	0.201117318	0.201117318	0.201117318	0.206703911	0.206703911	0.206703911	0.206703911	0.201117318	0.201117318	0.201117318	0.201117318	0.206703911	0.206703911	0.206703911	0.206703911	0.206703911	0.201117318	0.201117318	0.201117318	0.201117318	0.206703911	0.206703911	0.206703911	0.206703911	0.206703911	0.206703911	0.201117318	0.201117318	0.201117318	0.201117318	0.201117318	0.206703911	0.206703911	0.206703911	0.206703911	0.206703911	0.206703911	0.206703911	0.201117318	0.201117318	0.201117318
0.206703911	0.201117318	0.206703911	0.206703911	0.206703911	0.206703911	0.206703911	0.206703911	0.201117318	0.201117318	0.206703911	0.206703911	0.206703911	0.206703911	0.206703911	0.206703911	0.201117318	0.206703911	0.206703911	0.206703911	0.206703911	0.206703911	0.206703911	0.206703911	0.201117318	0.206703911	0.206703911	0.206703911	0.206703911	0.206703911	0.206703911	0.206703911	0.206703911	0.206703911	0.206703911	0.206703911	0.206703911	0.206703911	0.206703911	0.206703911	0.206703911	0.206703911	0.206703911	0.206703911	0.206703911	0.201117318	0.206703911	0.206703911	0.206703911	0.206703911
0.206703911	0.212290503	0.206703911	0.206703911	0.206703911	0.206703911	0.206703911	0.206703911	0.212290503	0.206703911	0.206703911	0.206703911	0.206703911	0.206703911	0.206703911	0.212290503	0.206703911	0.206703911	0.206703911	0.206703911	0.206703911	0.206703911	0.212290503	0.212290503	0.206703911	0.206703911	0.206703911	0.206703911	0.206703911	0.206703911	0.212290503	0.212290503	0.212290503	0.206703911	0.206703911	0.206703911	0.206703911	0.206703911	0.206703911	0.212290503	0.212290503	0.212290503	0.212290503	0.206703911	0.206703911	0.206703911	0.206703911	0.206703911	0.206703911	0.206703911
0.212290503	0.212290503	0.212290503	0.206703911	0.206703911	0.206703911	0.212290503	0.212290503	0.212290503	0.206703911	0.206703911	0.206703911	0.206703911	0.212290503	0.212290503	0.212290503	0.206703911	0.206703911	0.206703911	0.212290503	0.212290503	0.212290503	0.212290503	0.212290503	0.206703911	0.206703911	0.212290503	0.212290503	0.212290503	0.212290503	0.212290503	0.212290503	0.206703911	0.206703911	0.212290503	0.212290503	0.212290503	0.212290503	0.212290503	0.212290503	0.212290503	0.206703911	0.206703911	0.206703911	0.212290503	0.212290503	0.212290503	0.212290503	0.212290503	0.212290503
0.212290503	0.212290503	0.212290503	0.206703911	0.206703911	0.212290503	0.212290503	0.212290503	0.212290503	0.212290503	0.206703911	0.212290503	0.212290503	0.212290503	0.212290503	0.212290503	0.206703911	0.212290503	0.212290503	0.212290503	0.212290503	0.212290503	0.212290503	0.212290503	0.212290503	0.212290503	0.212290503	0.212290503	0.212290503	0.212290503	0.217877095	0.212290503	0.212290503	0.212290503	0.212290503	0.212290503	0.212290503	0.212290503	0.217877095	0.217877095	0.212290503	0.212290503	0.212290503	0.212290503	0.212290503	0.212290503	0.212290503	0.212290503	0.212290503	0.217877095
0.212290503	0.212290503	0.212290503	0.212290503	0.212290503	0.212290503	0.212290503	0.212290503	0.212290503	0.217877095	0.212290503	0.212290503	0.212290503	0.212290503	0.212290503	0.217877095	0.212290503	0.212290503	0.212290503	0.212290503	0.212290503	0.217877095	0.217877095	0.212290503	0.212290503	0.212290503	0.212290503	0.217877095	0.217877095	0.217877095	0.212290503	0.212290503	0.212290503	0.217877095	0.217877095	0.217877095	0.217877095	0.217877095	0.217877095	0.212290503	0.212290503	0.217877095	0.217877095	0.217877095	0.217877095	0.217877095	0.217877095	0.217877095	0.217877095	0.212290503
0.212290503	0.212290503	0.212290503	0.217877095	0.217877095	0.212290503	0.212290503	0.212290503	0.217877095	0.217877095	0.212290503	0.212290503	0.212290503	0.217877095	0.217877095	0.217877095	0.212290503	0.212290503	0.217877095	0.217877095	0.217877095	0.217877095	0.212290503	0.212290503	0.217877095	0.217877095	0.217877095	0.217877095	0.217877095	0.212290503	0.217877095	0.217877095	0.217877095	0.217877095	0.217877095	0.217877095	0.223463687	0.217877095	0.217877095	0.217877095	0.217877095	0.217877095	0.217877095	0.217877095	0.217877095	0.223463687	0.223463687	0.217877095	0.217877095	0.217877095
0.217877095	0.212290503	0.217877095	0.217877095	0.217877095	0.212290503	0.217877095	0.217877095	0.217877095	0.217877095	0.217877095	0.217877095	0.217877095	0.217877095	0.217877095	0.217877095	0.217877095	0.217877095	0.217877095	0.217877095	0.217877095	0.223463687	0.217877095	0.217877095	0.217877095	0.217877095	0.223463687	0.223463687	0.223463687	0.217877095	0.217877095	0.217877095	0.223463687	0.223463687	0.223463687	0.223463687	0.217877095	0.217877095	0.217877095	0.223463687	0.223463687	0.223463687	0.223463687	0.223463687	0.223463687	0.217877095	0.217877095	0.217877095	0.223463687	0.223463687
0.217877095	0.217877095	0.217877095	0.217877095	0.217877095	0.223463687	0.217877095	0.217877095	0.217877095	0.217877095	0.223463687	0.217877095	0.217877095	0.217877095	0.223463687	0.223463687	0.217877095	0.217877095	0.217877095	0.223463687	0.223463687	0.223463687	0.217877095	0.217877095	0.223463687	0.223463687	0.223463687	0.223463687	0.217877095	0.223463687	0.223463687	0.223463687	0.223463687	0.223463687	0.229050279	0.223463687	0.223463687	0.223463687	0.223463687	0.223463687	0.223463687	0.229050279	0.229050279	0.229050279	0.223463687	0.223463687	0.223463687	0.223463687	0.223463687	0.223463687
0.223463687	0.223463687	0.217877095	0.217877095	0.223463687	0.223463687	0.223463687	0.217877095	0.223463687	0.223463687	0.223463687	0.217877095	0.223463687	0.223463687	0.223463687	0.223463687	0.217877095	0.223463687	0.223463687	0.223463687	0.223463687	0.229050279	0.223463687	0.223463687	0.223463687	0.223463687	0.229050279	0.229050279	0.223463687	0.223463687	0.223463687	0.229050279	0.229050279	0.229050279	0.223463687	0.223463687	0.229050279	0.229050279	0.229050279	0.229050279	0.229050279	0.229050279	0.223463687	0.229050279	0.229050279	0.229050279	0.229050279	0.229050279	0.229050279	0.229050279
0.223463687	0.223463687	0.223463687	0.223463687	0.223463687	0.223463687	0.223463687	0.223463687	0.223463687	0.223463687	0.223463687	0.229050279	0.223463687	0.223463687	0.223463687	0.229050279	0.223463687	0.223463687	0.223463687	0.229050279	0.229050279	0.223463687	0.223463687	0.229050279	0.229050279	0.229050279	0.229050279	0.229050279	0.229050279	0.229050279	0.229050279	0.229050279	0.234636872	0.234636872	0.229050279	0.229050279	0.229050279	0.229050279	0.234636872	0.234636872	0.234636872	0.229050279	0.229050279	0.229050279	0.229050279	0.234636872	0.234636872	0.234636872	0.234636872	0.234636872
0.223463687	0.223463687	0.229050279	0.229050279	0.223463687	0.223463687	0.229050279	0.229050279	0.223463687	0.223463687	0.229050279	0.229050279	0.223463687	0.229050279	0.229050279	0.229050279	0.223463687	0.229050279	0.229050279	0.229050279	0.229050279	0.229050279	0.229050279	0.229050279	0.229050279	0.234636872	0.234636872	0.229050279	0.229050279	0.234636872	0.234636872	0.234636872	0.234636872	0.229050279	0.234636872	0.234636872	0.234636872	0.234636872	0.234636872	0.240223464	0.234636872	0.234636872	0.234636872	0.234636872	0.234636872	0.234636872	0.240223464	0.240223464	0.234636872	0.234636872
0.229050279	0.229050279	0.229050279	0.229050279	0.223463687	0.229050279	0.229050279	0.229050279	0.229050279	0.229050279	0.229050279	0.229050279	0.229050279	0.229050279	0.229050279	0.234636872	0.229050279	0.229050279	0.229050279	0.234636872	0.234636872	0.229050279	0.234636872	0.234636872	0.234636872	0.234636872	0.234636872	0.234636872	0.234636872	0.234636872	0.240223464	0.240223464	0.234636872	0.234636872	0.234636872	0.240223464	0.240223464	0.240223464	0.240223464	0.234636872	0.240223464	0.240223464	0.240223464	0.240223464	0.240223464	0.240223464	0.240223464	0.240223464	0.240223464	0.240223464
0.234636872	0.229050279	0.229050279	0.229050279	0.234636872	0.229050279	0.229050279	0.234636872	0.229050279	0.229050279	0.234636872	0.234636872	0.229050279	0.234636872	0.234636872	0.234636872	0.229050279	0.234636872	0.234636872	0.234636872	0.240223464	0.234636872	0.234636872	0.240223464	0.240223464	0.240223464	0.234636872	0.240223464	0.240223464	0.240223464	0.240223464	0.240223464	0.240223464	0.240223464	0.240223464	0.240223464	0.245810056	0.245810056	0.240223464	0.240223464	0.240223464	0.245810056	0.245810056	0.245810056	0.245810056	0.240223464	0.240223464	0.240223464	0.245810056	0.245810056
0.234636872	0.234636872	0.229050279	0.234636872	0.234636872	0.229050279	0.234636872	0.234636872	0.234636872	0.234636872	0.234636872	0.234636872	0.234636872	0.234636872	0.234636872	0.240223464	0.234636872	0.234636872	0.240223464	0.240223464	0.240223464	0.240223464	0.240223464	0.240223464	0.245810056	0.240223464	0.240223464	0.240223464	0.245810056	0.245810056	0.245810056	0.240223464	0.245810056	0.245810056	0.245810056	0.245810056	0.251396648	0.245810056	0.245810056	0.245810056	0.245810056	0.251396648	0.251396648	0.251396648	0.245810056	0.245810056	0.245810056	0.245810056	0.245810056	0.251396648
0.234636872	0.234636872	0.240223464	0.234636872	0.234636872	0.240223464	0.234636872	0.234636872	0.240223464	0.234636872	0.240223464	0.240223464	0.240223464	0.240223464	0.240223464	0.240223464	0.240223464	0.240223464	0.240223464	0.245810056	0.240223464	0.240223464	0.245810056	0.245810056	0.245810056	0.245810056	0.245810056	0.245810056	0.251396648	0.251396648	0.245810056	0.245810056	0.251396648	0.251396648	0.251396648	0.251396648	0.251396648	0.251396648	0.251396648	0.251396648	0.251396648	0.251396648	0.25698324	0.251396648	0.251396648	0.251396648	0.251396648	0.251396648	0.251396648	0.25698324
0.234636872	0.240223464	0.240223464	0.234636872	0.240223464	0.240223464	0.234636872	0.240223464	0.240223464	0.240223464	0.240223464	0.240223464	0.245810056	0.240223464	0.245810056	0.245810056	0.240223464	0.245810056	0.245810056	0.245810056	0.245810056	0.245810056	0.245810056	0.251396648	0.251396648	0.245810056	0.251396648	0.251396648	0.251396648	0.251396648	0.251396648	0.251396648	0.25698324	0.25698324	0.25698324	0.251396648	0.25698324	0.25698324	0.25698324	0.25698324	0.25698324	0.262569832	0.25698324	0.25698324	0.25698324	0.25698324	0.25698324	0.25698324	0.25698324	0.262569832
0.245810056	0.240223464	0.240223464	0.245810056	0.240223464	0.245810056	0.245810056	0.240223464	0.245810056	0.245810056	0.245810056	0.245810056	0.245810056	0.245810056	0.245810056	0.251396648	0.245810056	0.245810056	0.251396648	0.251396648	0.251396648	0.251396648	0.251396648	0.25698324	0.251396648	0.251396648	0.25698324	0.25698324	0.25698324	0.25698324	0.25698324	0.25698324	0.262569832	0.262569832	0.25698324	0.25698324	0.262569832	0.262569832	0.262569832	0.262569832	0.25698324	0.262569832	0.262569832	0.262569832	0.262569832	0.262569832	0.262569832	0.262569832	0.262569832	0.262569832
0.245810056	0.245810056	0.245810056	0.245810056	0.245810056	0.245810056	0.245810056	0.245810056	0.245810056	0.251396648	0.245810056	0.251396648	0.251396648	0.245810056	0.251396648	0.251396648	0.251396648	0.251396648	0.25698324	0.25698324	0.251396648	0.25698324	0.25698324	0.262569832	0.25698324	0.25698324	0.262569832	0.262569832	0.25698324	0.262569832	0.262569832	0.262569832	0.268156425	0.262569832	0.262569832	0.262569832	0.268156425	0.268156425	0.268156425	0.262569832	0.268156425	0.268156425	0.268156425	0.268156425	0.268156425	0.268156425	0.268156425	0.268156425	0.268156425	0.268156425
0.245810056	0.251396648	0.251396648	0.245810056	0.251396648	0.245810056	0.251396648	0.251396648	0.251396648	0.251396648	0.251396648	0.251396648	0.25698324	0.251396648	0.25698324	0.25698324	0.25698324	0.25698324	0.25698324	0.262569832	0.25698324	0.262569832	0.262569832	0.268156425	0.262569832	0.262569832	0.268156425	0.268156425	0.262569832	0.268156425	0.268156425	0.268156425	0.273743017	0.268156425	0.268156425	0.273743017	0.273743017	0.273743017	0.268156425	0.268156425	0.273743017	0.273743017	0.273743017	0.273743017	0.273743017	0.268156425	0.273743017	0.273743017	0.273743017	0.273743017
0.251396648	0.251396648	0.251396648	0.251396648	0.251396648	0.25698324	0.251396648	0.25698324	0.251396648	0.25698324	0.25698324	0.25698324	0.25698324	0.25698324	0.25698324	0.262569832	0.25698324	0.262569832	0.262569832	0.268156425	0.262569832	0.268156425	0.268156425	0.268156425	0.268156425	0.268156425	0.273743017	0.268156425	0.273743017	0.273743017	0.273743017	0.279329609	0.273743017	0.273743017	0.273743017	0.279329609	0.279329609	0.279329609	0.273743017	0.279329609	0.279329609	0.279329609	0.279329609	0.279329609	0.279329609	0.279329609	0.279329609	0.279329609	0.279329609	0.279329609
0.25698324	0.25698324	0.25698324	0.25698324	0.25698324	0.25698324	0.25698324	0.25698324	0.25698324	0.262569832	0.262569832	0.262569832	0.262569832	0.262569832	0.262569832	0.268156425	0.262569832	0.268156425	0.268156425	0.268156425	0.268156425	0.273743017	0.273743017	0.273743017	0.273743017	0.279329609	0.279329609	0.273743017	0.279329609	0.279329609	0.284916201	0.279329609	0.279329609	0.279329609	0.284916201	0.284916201	0.284916201	0.284916201	0.284916201	0.284916201	0.284916201	0.284916201	0.290502793	0.284916201	0.284916201	0.284916201	0.284916201	0.284916201	0.284916201	0.284916201
0.25698324	0.262569832	0.25698324	0.262569832	0.25698324	0.262569832	0.262569832	0.262569832	0.268156425	0.262569832	0.268156425	0.262569832	0.268156425	0.273743017	0.268156425	0.273743017	0.268156425	0.273743017	0.273743017	0.273743017	0.273743017	0.279329609	0.279329609	0.279329609	0.279329609	0.284916201	0.279329609	0.284916201	0.284916201	0.284916201	0.290502793	0.284916201	0.290502793	0.290502793	0.290502793	0.290502793	0.290502793	0.290502793	0.290502793	0.290502793	0.296089385	0.296089385	0.290502793	0.290502793	0.290502793	0.290502793	0.290502793	0.296089385	0.296089385	0.290502793
0.268156425	0.262569832	0.268156425	0.262569832	0.268156425	0.268156425	0.268156425	0.268156425	0.268156425	0.268156425	0.273743017	0.268156425	0.273743017	0.279329609	0.273743017	0.279329609	0.273743017	0.279329609	0.284916201	0.279329609	0.284916201	0.284916201	0.284916201	0.284916201	0.290502793	0.290502793	0.290502793	0.290502793	0.290502793	0.296089385	0.290502793	0.296089385	0.296089385	0.296089385	0.301675978	0.296089385	0.296089385	0.296089385	0.301675978	0.301675978	0.301675978	0.296089385	0.296089385	0.296089385	0.301675978	0.301675978	0.301675978	0.301675978	0.296089385	0.296089385
0.268156425	0.273743017	0.268156425	0.273743017	0.273743017	0.268156425	0.273743017	0.273743017	0.273743017	0.273743017	0.279329609	0.273743017	0.279329609	0.284916201	0.279329609	0.284916201	0.284916201	0.284916201	0.290502793	0.284916201	0.290502793	0.296089385	0.290502793	0.296089385	0.296089385	0.301675978	0.296089385	0.301675978	0.301675978	0.301675978	0.301675978	0.301675978	0.301675978	0.30726257	0.301675978	0.301675978	0.30726257	0.30726257	0.30726257	0.30726257	0.301675978	0.30726257	0.30726257	0.30726257	0.30726257	0.30726257	0.30726257	0.301675978	0.301675978	0.301675978
0.279329609	0.273743017	0.273743017	0.279329609	0.273743017	0.279329609	0.279329609	0.279329609	0.279329609	0.284916201	0.284916201	0.284916201	0.284916201	0.290502793	0.290502793	0.290502793	0.290502793	0.296089385	0.296089385	0.296089385	0.296089385	0.301675978	0.301675978	0.301675978	0.30726257	0.301675978	0.30726257	0.30726257	0.312849162	0.30726257	0.30726257	0.312849162	0.312849162	0.312849162	0.312849162	0.312849162	0.312849162	0.312849162	0.318435754	0.312849162	0.312849162	0.312849162	0.312849162	0.312849162	0.312849162	0.312849162	0.312849162	0.312849162	0.312849162	0.312849162
0.279329609	0.284916201	0.284916201	0.279329609	0.284916201	0.284916201	0.284916201	0.284916201	0.284916201	0.290502793	0.290502793	0.296089385	0.290502793	0.296089385	0.296089385	0.301675978	0.296089385	0.301675978	0.30726257	0.301675978	0.30726257	0.312849162	0.30726257	0.312849162	0.312849162	0.312849162	0.312849162	0.318435754	0.318435754	0.318435754	0.318435754	0.318435754	0.324022346	0.318435754	0.318435754	0.324022346	0.324022346	0.324022346	0.318435754	0.318435754	0.324022346	0.324022346	0.324022346	0.324022346	0.318435754	0.318435754	0.318435754	0.318435754	0.318435754	0.318435754
0.290502793	0.284916201	0.284916201	0.290502793	0.290502793	0.290502793	0.296089385	0.290502793	0.290502793	0.296089385	0.296089385	0.301675978	0.301675978	0.30726257	0.301675978	0.30726257	0.30726257	0.312849162	0.312849162	0.312849162	0.318435754	0.312849162	0.318435754	0.324022346	0.324022346	0.324022346	0.324022346	0.329608939	0.324022346	0.324022346	0.329608939	0.329608939	0.329608939	0.329608939	0.329608939	0.329608939	0.335195531	0.329608939	0.329608939	0.329608939	0.329608939	0.329608939	0.329608939	0.329608939	0.329608939	0.329608939	0.329608939	0.329608939	0.329608939	0.329608939
0.290502793	0.296089385	0.296089385	0.296089385	0.296089385	0.301675978	0.301675978	0.301675978	0.30726257	0.301675978	0.301675978	0.30726257	0.30726257	0.312849162	0.312849162	0.318435754	0.318435754	0.318435754	0.324022346	0.324022346	0.329608939	0.324022346	0.329608939	0.335195531	0.329608939	0.335195531	0.335195531	0.340782123	0.335195531	0.335195531	0.340782123	0.340782123	0.335195531	0.340782123	0.340782123	0.340782123	0.335195531	0.340782123	0.340782123	0.340782123	0.340782123	0.340782123	0.335195531	0.335195531	0.335195531	0.335195531	0.335195531	0.335195531	0.335195531	0.329608939
0.301675978	0.301675978	0.301675978	0.30726257	0.30726257	0.30726257	0.30726257	0.312849162	0.312849162	0.312849162	0.318435754	0.318435754	0.318435754	0.324022346	0.324022346	0.329608939	0.329608939	0.329608939	0.335195531	0.335195531	0.340782123	0.335195531	0.340782123	0.346368715	0.340782123	0.346368715	0.346368715	0.346368715	0.346368715	0.346368715	0.351955307	0.346368715	0.346368715	0.351955307	0.351955307	0.346368715	0.346368715	0.346368715	0.351955307	0.351955307	0.351955307	0.346368715	0.346368715	0.346368715	0.346368715	0.346368715	0.346368715	0.346368715	0.340782123	0.340782123
0.312849162	0.312849162	0.312849162	0.312849162	0.312849162	0.312849162	0.318435754	0.318435754	0.324022346	0.324022346	0.329608939	0.329608939	0.335195531	0.335195531	0.335195531	0.340782123	0.340782123	0.346368715	0.346368715	0.346368715	0.351955307	0.351955307	0.351955307	0.357541899	0.351955307	0.357541899	0.357541899	0.357541899	0.357541899	0.363128492	0.357541899	0.357541899	0.357541899	0.363128492	0.363128492	0.357541899	0.357541899	0.357541899	0.357541899	0.363128492	0.357541899	0.357541899	0.357541899	0.357541899	0.357541899	0.357541899	0.351955307	0.351955307	0.351955307	0.346368715
0.324022346	0.324022346	0.324022346	0.324022346	0.324022346	0.329608939	0.329608939	0.329608939	0.329608939	0.340782123	0.340782123	0.340782123	0.346368715	0.346368715	0.346368715	0.351955307	0.351955307	0.357541899	0.357541899	0.363128492	0.368715084	0.363128492	0.368715084	0.363128492	0.368715084	0.368715084	0.368715084	0.368715084	0.374301676	0.374301676	0.368715084	0.368715084	0.374301676	0.374301676	0.368715084	0.368715084	0.368715084	0.368715084	0.368715084	0.363128492	0.363128492	0.368715084	0.368715084	0.363128492	0.363128492	0.357541899	0.357541899	0.357541899	0.357541899	0.357541899
0.335195531	0.335195531	0.335195531	0.335195531	0.335195531	0.335195531	0.340782123	0.346368715	0.351955307	0.351955307	0.351955307	0.357541899	0.363128492	0.363128492	0.363128492	0.368715084	0.368715084	0.374301676	0.374301676	0.379888268	0.374301676	0.379888268	0.379888268	0.379888268	0.379888268	0.38547486	0.379888268	0.38547486	0.38547486	0.379888268	0.379888268	0.38547486	0.38547486	0.379888268	0.379888268	0.379888268	0.379888268	0.379888268	0.374301676	0.374301676	0.374301676	0.374301676	0.374301676	0.374301676	0.368715084	0.368715084	0.368715084	0.368715084	0.368715084	0.368715084
0.346368715	0.346368715	0.346368715	0.346368715	0.351955307	0.357541899	0.357541899	0.363128492	0.363128492	0.368715084	0.368715084	0.379888268	0.379888268	0.379888268	0.38547486	0.38547486	0.38547486	0.391061453	0.391061453	0.396648045	0.391061453	0.396648045	0.396648045	0.396648045	0.396648045	0.396648045	0.396648045	0.396648045	0.402234637	0.396648045	0.396648045	0.396648045	0.391061453	0.391061453	0.391061453	0.391061453	0.391061453	0.391061453	0.391061453	0.38547486	0.38547486	0.38547486	0.38547486	0.379888268	0.379888268	0.379888268	0.379888268	0.379888268	0.379888268	0.374301676
0.363128492	0.363128492	0.368715084	0.363128492	0.368715084	0.374301676	0.374301676	0.379888268	0.379888268	0.38547486	0.396648045	0.396648045	0.396648045	0.402234637	0.407821229	0.407821229	0.407821229	0.407821229	0.407821229	0.413407821	0.407821229	0.413407821	0.407821229	0.413407821	0.413407821	0.407821229	0.413407821	0.413407821	0.407821229	0.407821229	0.407821229	0.413407821	0.407821229	0.407821229	0.407821229	0.407821229	0.402234637	0.402234637	0.402234637	0.402234637	0.396648045	0.396648045	0.391061453	0.391061453	0.391061453	0.391061453	0.391061453	0.391061453	0.38547486	0.379888268
0.379888268	0.38547486	0.38547486	0.38547486	0.391061453	0.391061453	0.396648045	0.402234637	0.407821229	0.413407821	0.418994413	0.418994413	0.418994413	0.424581006	0.430167598	0.430167598	0.424581006	0.430167598	0.430167598	0.430167598	0.430167598	0.430167598	0.430167598	0.430167598	0.430167598	0.424581006	0.430167598	0.430167598	0.424581006	0.424581006	0.424581006	0.418994413	0.418994413	0.418994413	0.418994413	0.413407821	0.413407821	0.413407821	0.413407821	0.413407821	0.413407821	0.402234637	0.402234637	0.402234637	0.402234637	0.402234637	0.402234637	0.396648045	0.391061453	0.391061453
0.407821229	0.407821229	0.407821229	0.418994413	0.418994413	0.424581006	0.430167598	0.430167598	0.43575419	0.441340782	0.441340782	0.446927374	0.446927374	0.446927374	0.452513966	0.452513966	0.452513966	0.452513966	0.452513966	0.452513966	0.452513966	0.452513966	0.446927374	0.446927374	0.441340782	0.446927374	0.446927374	0.441340782	0.441340782	0.441340782	0.43575419	0.43575419	0.43575419	0.43575419	0.430167598	0.424581006	0.424581006	0.424581006	0.424581006	0.424581006	0.418994413	0.413407821	0.413407821	0.413407821	0.413407821	0.413407821	0.402234637	0.402234637	0.402234637	0.402234637
0.441340782	0.441340782	0.441340782	0.452513966	0.458100559	0.458100559	0.469273743	0.469273743	0.474860335	0.474860335	0.474860335	0.474860335	0.474860335	0.474860335	0.480446927	0.480446927	0.474860335	0.480446927	0.474860335	0.474860335	0.469273743	0.474860335	0.469273743	0.469273743	0.463687151	0.463687151	0.463687151	0.458100559	0.458100559	0.458100559	0.452513966	0.446927374	0.446927374	0.446927374	0.441340782	0.441340782	0.441340782	0.43575419	0.43575419	0.430167598	0.430167598	0.430167598	0.424581006	0.424581006	0.424581006	0.413407821	0.413407821	0.413407821	0.413407821	0.407821229
0.491620112	0.497206704	0.497206704	0.502793296	0.508379888	0.51396648	0.519553073	0.519553073	0.519553073	0.519553073	0.519553073	0.519553073	0.51396648	0.51396648	0.508379888	0.508379888	0.502793296	0.502793296	0.497206704	0.491620112	0.491620112	0.48603352	0.48603352	0.48603352	0.480446927	0.480446927	0.474860335	0.474860335	0.474860335	0.463687151	0.463687151	0.463687151	0.463687151	0.458100559	0.452513966	0.452513966	0.452513966	0.452513966	0.441340782	0.441340782	0.441340782	0.441340782	0.43575419	0.43575419	0.430167598	0.424581006	0.424581006	0.424581006	0.418994413	0.418994413
0.581005587	0.586592179	0.592178771	0.597765363	0.592178771	0.586592179	0.586592179	0.581005587	0.575418994	0.56424581	0.56424581	0.558659218	0.553072626	0.547486034	0.541899441	0.536312849	0.530726257	0.530726257	0.525139665	0.519553073	0.51396648	0.508379888	0.508379888	0.502793296	0.502793296	0.497206704	0.491620112	0.491620112	0.491620112	0.480446927	0.480446927	0.480446927	0.474860335	0.469273743	0.469273743	0.469273743	0.463687151	0.458100559	0.458100559	0.452513966	0.452513966	0.452513966	0.441340782	0.441340782	0.441340782	0.43575419	0.43575419	0.43575419	0.430167598	0.430167598
1	1	0.815642458	0.754189944	0.709497207	0.687150838	0.664804469	0.648044693	0.636871508	0.620111732	0.61452514	0.597765363	0.592178771	0.581005587	0.575418994	0.569832402	0.558659218	0.553072626	0.547486034	0.541899441	0.541899441	0.530726257	0.530726257	0.525139665	0.519553073	0.51396648	0.508379888	0.508379888	0.502793296	0.497206704	0.497206704	0.497206704	0.48603352	0.48603352	0.480446927	0.480446927	0.474860335	0.469273743	0.469273743	0.469273743	0.463687151	0.458100559	0.452513966	0.452513966	0.452513966	0.446927374	0.446927374	0.441340782	0.441340782	0.43575419
1	1	1	1	0.916201117	0.815642458	0.765363128	0.731843575	0.703910615	0.681564246	0.659217877	0.642458101	0.631284916	0.620111732	0.608938547	0.592178771	0.586592179	0.575418994	0.575418994	0.56424581	0.56424581	0.553072626	0.547486034	0.541899441	0.541899441	0.530726257	0.530726257	0.525139665	0.519553073	0.51396648	0.51396648	0.502793296	0.502793296	0.497206704	0.497206704	0.48603352	0.48603352	0.48603352	0.480446927	0.480446927	0.469273743	0.469273743	0.463687151	0.463687151	0.463687151	0.458100559	0.458100559	0.446927374	0.446927374	0.441340782
1	1	1	1	1	1	0.882681564	0.815642458	0.765363128	0.737430168	0.715083799	0.69273743	0.670391061	0.659217877	0.642458101	0.631284916	0.620111732	0.608938547	0.603351955	0.592178771	0.581005587	0.581005587	0.56424581	0.558659218	0.553072626	0.553072626	0.547486034	0.536312849	0.536312849	0.530726257	0.525139665	0.519553073	0.51396648	0.51396648	0.502793296	0.502793296	0.497206704	0.497206704	0.491620112	0.48603352	0.480446927	0.480446927	0.474860335	0.474860335	0.469273743	0.469273743	0.463687151	0.458100559	0.458100559	0.452513966
1	1	1	1	1	1	1	0.932960894	0.849162011	0.798882682	0.759776536	0.731843575	0.715083799	0.69273743	0.675977654	0.659217877	0.648044693	0.636871508	0.631284916	0.61452514	0.603351955	0.597765363	0.592178771	0.586592179	0.575418994	0.569832402	0.553072626	0.553072626	0.547486034	0.541899441	0.536312849	0.536312849	0.530726257	0.519553073	0.519553073	0.51396648	0.51396648	0.508379888	0.502793296	0.497206704	0.491620112	0.491620112	0.48603352	0.48603352	0.474860335	0.474860335	0.469273743	0.469273743	0.463687151	0.463687151
1	1	1	1	1	1	1	1	0.94972067	0.860335196	0.815642458	0.782122905	0.754189944	0.731843575	0.709497207	0.69273743	0.675977654	0.659217877	0.648044693	0.642458101	0.625698324	0.620111732	0.608938547	0.603351955	0.592178771	0.586592179	0.575418994	0.575418994	0.569832402	0.558659218	0.547486034	0.547486034	0.536312849	0.536312849	0.530726257	0.530726257	0.525139665	0.51396648	0.51396648	0.508379888	0.508379888	0.502793296	0.497206704	0.491620112	0.48603352	0.48603352	0.480446927	0.480446927	0.474860335	0.474860335
1	1	1	1	1	1	1	1	1	0.94972067	0.865921788	0.82122905	0.793296089	0.765363128	0.737430168	0.720670391	0.703910615	0.687150838	0.670391061	0.664804469	0.648044693	0.636871508	0.631284916	0.620111732	0.61452514	0.597765363	0.592178771	0.592178771	0.581005587	0.575418994	0.569832402	0.56424581	0.553072626	0.553072626	0.541899441	0.536312849	0.530726257	0.530726257	0.525139665	0.519553073	0.519553073	0.51396648	0.502793296	0.502793296	0.497206704	0.497206704	0.491620112	0.48603352	0.48603352	0.480446927
1	1	1	1	1	1	1	1	1	1	0.932960894	0.865921788	0.826815642	0.793296089	0.765363128	0.748603352	0.726256983	0.709497207	0.69273743	0.681564246	0.670391061	0.659217877	0.648044693	0.636871508	0.631284916	0.620111732	0.608938547	0.603351955	0.592178771	0.592178771	0.586592179	0.575418994	0.569832402	0.56424581	0.558659218	0.547486034	0.547486034	0.536312849	0.530726257	0.530726257	0.530726257	0.519553073	0.51396648	0.51396648	0.508379888	0.502793296	0.502793296	0.497206704	0.491620112	0.48603352
1	1	1	1	1	1	1	1	1	1	1	0.916201117	0.860335196	0.82122905	0.798882682	0.770949721	0.754189944	0.731843575	0.715083799	0.698324022	0.69273743	0.675977654	0.664804469	0.653631285	0.642458101	0.636871508	0.625698324	0.61452514	0.608938547	0.603351955	0.592178771	0.586592179	0.581005587	0.575418994	0.569832402	0.56424581	0.558659218	0.553072626	0.547486034	0.541899441	0.530726257	0.525139665	0.525139665	0.525139665	0.519553073	0.51396648	0.51396648	0.502793296	0.497206704	0.497206704
1	1	1	1	1	1	1	1	1	1	1	1	0.899441341	0.854748603	0.82122905	0.793296089	0.776536313	0.754189944	0.737430168	0.720670391	0.703910615	0.69273743	0.681564246	0.670391061	0.659217877	0.648044693	0.636871508	0.631284916	0.625698324	0.61452514	0.608938547	0.603351955	0.597765363	0.586592179	0.581005587	0.575418994	0.569832402	0.56424581	0.553072626	0.553072626	0.547486034	0.541899441	0.530726257	0.530726257	0.525139665	0.519553073	0.51396648	0.51396648	0.508379888	0.502793296
1	1	1	1	1	1	1	1	1	1	1	1	0.944134078	0.882681564	0.849162011	0.815642458	0.793296089	0.776536313	0.754189944	0.737430168	0.720670391	0.709497207	0.698324022	0.681564246	0.675977654	0.664804469	0.653631285	0.648044693	0.636871508	0.625698324	0.620111732	0.61452514	0.603351955	0.597765363	0.592178771	0.586592179	0.581005587	0.569832402	0.56424581	0.56424581	0.558659218	0.553072626	0.547486034	0.547486034	0.536312849	0.525139665	0.519553073	0.519553073	0.519553073	0.51396648
1	1	1	1	1	1	1	1	1	1	1	1	1	0.916201117	0.87150838	0.837988827	0.815642458	0.787709497	0.776536313	0.754189944	0.737430168	0.720670391	0.715083799	0.698324022	0.687150838	0.675977654	0.664804469	0.659217877	0.648044693	0.642458101	0.631284916	0.620111732	0.61452514	0.608938547	0.603351955	0.597765363	0.586592179	0.581005587	0.575418994	0.575418994	0.569832402	0.56424581	0.553072626	0.547486034	0.547486034	0.541899441	0.536312849	0.525139665	0.525139665	0.519553073
1	1	1	1	1	1	1	1	1	1	1	1	1	0.955307263	0.893854749	0.860335196	0.832402235	0.804469274	0.787709497	0.765363128	0.754189944	0.737430168	0.720670391	0.715083799	0.703910615	0.687150838	0.681564246	0.670391061	0.659217877	0.653631285	0.642458101	0.636871508	0.625698324	0.620111732	0.61452514	0.603351955	0.597765363	0.592178771	0.586592179	0.581005587	0.581005587	0.569832402	0.56424581	0.558659218	0.553072626	0.547486034	0.547486034	0.541899441	0.536312849	0.525139665
1	1	1	1	1	1	1	1	1	1	1	1	1	1	0.916201117	0.877094972	0.843575419	0.82122905	0.804469274	0.782122905	0.765363128	0.754189944	0.737430168	0.726256983	0.715083799	0.703910615	0.687150838	0.681564246	0.675977654	0.664804469	0.653631285	0.648044693	0.642458101	0.631284916	0.620111732	0.61452514	0.608938547	0.603351955	0.597765363	0.592178771	0.581005587	0.581005587	0.575418994	0.569832402	0.56424581	0.558659218	0.553072626	0.553072626	0.541899441	0.536312849
1	1	1	1	1	1	1	1	1	1	1	1	1	1	0.944134078	0.893854749	0.860335196	0.837988827	0.815642458	0.798882682	0.782122905	0.765363128	0.748603352	0.737430168	0.726256983	0.715083799	0.703910615	0.69273743	0.687150838	0.670391061	0.664804469	0.659217877	0.653631285	0.636871508	0.631284916	0.625698324	0.620111732	0.61452514	0.603351955	0.597765363	0.592178771	0.586592179	0.581005587	0.581005587	0.575418994	0.569832402	0.558659218	0.553072626	0.547486034	0.547486034
1	1	1	1	1	1	1	1	1	1	1	1	1	1	0.972067039	0.910614525	0.877094972	0.854748603	0.832402235	0.810055866	0.793296089	0.776536313	0.765363128	0.748603352	0.737430168	0.720670391	0.715083799	0.703910615	0.69273743	0.681564246	0.675977654	0.670391061	0.659217877	0.648044693	0.642458101	0.636871508	0.631284916	0.620111732	0.61452514	0.608938547	0.603351955	0.597765363	0.592178771	0.586592179	0.575418994	0.569832402	0.569832402	0.56424581	0.558659218	0.553072626
1	1	1	1	1	1	1	1	1	1	1	1	1	1	1	0.921787709	0.888268156	0.860335196	0.837988827	0.815642458	0.804469274	0.787709497	0.770949721	0.759776536	0.74301676	0.737430168	0.726256983	0.709497207	0.703910615	0.69273743	0.687150838	0.675977654	0.664804469	0.659217877	0.653631285	0.648044693	0.636871508	0.631284916	0.625698324	0.620111732	0.61452514	0.608938547	0.603351955	0.592178771	0.586592179	0.581005587	0.575418994	0.569832402	0.56424581	0.56424581
1	1	1	1	1	1	1	1	1	1	1	1	1	1	1	0.938547486	0.899441341	0.87150838	0.849162011	0.832402235	0.810055866	0.798882682	0.782122905	0.770949721	0.754189944	0.748603352	0.731843575	0.720670391	0.715083799	0.703910615	0.69273743	0.687150838	0.675977654	0.670391061	0.659217877	0.653631285	0.648044693	0.636871508	0.631284916	0.625698324	0.620111732	0.608938547	0.603351955	0.597765363	0.592178771	0.592178771	0.586592179	0.581005587	0.575418994	0.569832402
1	1	1	1	1	1	1	1	1	1	1	1	1	1	1	0.94972067	0.910614525	0.882681564	0.860335196	0.837988827	0.82122905	0.804469274	0.793296089	0.776536313	0.765363128	0.748603352	0.74301676	0.731843575	0.726256983	0.709497207	0.703910615	0.69273743	0.687150838	0.675977654	0.670391061	0.659217877	0.653631285	0.648044693	0.642458101	0.631284916	0.625698324	0.620111732	0.61452514	0.608938547	0.603351955	0.597765363	0.592178771	0.586592179	0.581005587	0.575418994
1	1	1	1	1	1	1	1	1	1	1	1	1	1	1	0.966480447	0.916201117	0.888268156	0.865921788	0.843575419	0.832402235	0.815642458	0.798882682	0.787709497	0.776536313	0.759776536	0.748603352	0.74301676	0.726256983	0.720670391	0.709497207	0.703910615	0.69273743	0.681564246	0.675977654	0.670391061	0.664804469	0.659217877	0.648044693	0.636871508	0.631284916	0.625698324	0.620111732	0.61452514	0.608938547	0.608938547	0.603351955	0.592178771	0.586592179	0.581005587
1	1	1	1	1	1	1	1	1	1	1	1	1	1	1	0.983240223	0.927374302	0.893854749	0.87150838	0.854748603	0.837988827	0.82122905	0.804469274	0.793296089	0.782122905	0.770949721	0.759776536	0.748603352	0.737430168	0.731843575	0.720670391	0.709497207	0.698324022	0.69273743	0.687150838	0.681564246	0.664804469	0.659217877	0.653631285	0.648044693	0.642458101	0.636871508	0.631284916	0.625698324	0.620111732	0.608938547	0.603351955	0.597765363	0.592178771	0.586592179
1	1	1	1	1	1	1	1	1	1	1	1	1	1	1	1	0.927374302	0.905027933	0.877094972	0.860335196	0.843575419	0.826815642	0.815642458	0.798882682	0.787709497	0.776536313	0.765363128	0.754189944	0.748603352	0.731843575	0.726256983	0.715083799	0.709497207	0.703910615	0.69273743	0.681564246	0.675977654	0.670391061	0.664804469	0.659217877	0.648044693	0.642458101	0.636871508	0.625698324	0.620111732	0.61452514	0.608938547	0.608938547	0.603351955	0.597765363
1	1	1	1	1	1	1	1	1	1	1	1	1	1	1	1	0.938547486	0.905027933	0.882681564	0.865921788	0.849162011	0.832402235	0.815642458	0.804469274	0.798882682	0.782122905	0.770949721	0.765363128	0.748603352	0.74301676	0.731843575	0.726256983	0.715083799	0.703910615	0.698324022	0.69273743	0.681564246	0.675977654	0.670391061	0.664804469	0.659217877	0.648044693	0.642458101	0.636871508	0.631284916	0.625698324	0.620111732	0.61452514	0.608938547	0.603351955
1	1	1	1	1	1	1	1	1	1	1	1	1	1	1	1	0.938547486	0.910614525	0.893854749	0.87150838	0.854748603	0.837988827	0.826815642	0.815642458	0.798882682	0.787709497	0.782122905	0.765363128	0.759776536	0.748603352	0.74301676	0.731843575	0.720670391	0.715083799	0.703910615	0.698324022	0.69273743	0.687150838	0.675977654	0.664804469	0.659217877	0.653631285	0.648044693	0.642458101	0.636871508	0.631284916	0.625698324	0.620111732	0.61452514	0.608938547
1	1	1	1	1	1	1	1	1	1	1	1	1	1	1	1	0.944134078	0.910614525	0.893854749	0.87150838	0.860335196	0.843575419	0.832402235	0.815642458	0.804469274	0.798882682	0.782122905	0.770949721	0.765363128	0.754189944	0.74301676	0.737430168	0.726256983	0.720670391	0.715083799	0.703910615	0.698324022	0.687150838	0.681564246	0.675977654	0.670391061	0.664804469	0.653631285	0.648044693	0.642458101	0.636871508	0.631284916	0.631284916	0.625698324	0.61452514
1	1	1	1	1	1	1	1	1	1	1	1	1	1	1	1	0.938547486	0.910614525	0.893854749	0.877094972	0.860335196	0.849162011	0.832402235	0.82122905	0.815642458	0.798882682	0.787709497	0.782122905	0.770949721	0.759776536	0.748603352	0.74301676	0.737430168	0.726256983	0.720670391	0.709497207	0.703910615	0.69273743	0.687150838	0.681564246	0.675977654	0.670391061	0.664804469	0.659217877	0.653631285	0.648044693	0.636871508	0.631284916	0.625698324	0.620111732
1	1	1	1	1	1	1	1	1	1	1	1	1	1	1	0.983240223	0.938547486	0.916201117	0.893854749	0.877094972	0.865921788	0.849162011	0.837988827	0.826815642	0.815642458	0.804469274	0.793296089	0.782122905	0.770949721	0.765363128	0.759776536	0.748603352	0.74301676	0.731843575	0.720670391	0.715083799	0.709497207	0.703910615	0.69273743	0.687150838	0.681564246	0.675977654	0.670391061	0.664804469	0.653631285	0.648044693	0.642458101	0.636871508	0.631284916	0.625698324
1	1	1	1	1	1	1	1	1	1	1	1	1	1	1	0.972067039	0.932960894	0.916201117	0.893854749	0.882681564	0.865921788	0.854748603	0.837988827	0.826815642	0.82122905	0.810055866	0.798882682	0.787709497	0.782122905	0.770949721	0.765363128	0.754189944	0.74301676	0.737430168	0.726256983	0.720670391	0.715083799	0.709497207	0.703910615	0.698324022	0.687150838	0.675977654	0.670391061	0.664804469	0.659217877	0.653631285	0.648044693	0.642458101	0.636871508	0.631284916
1	1	1	1	1	1	1	1	1	1	1	1	1	1	1	0.966480447	0.938547486	0.916201117	0.899441341	0.882681564	0.87150838	0.854748603	0.843575419	0.832402235	0.82122905	0.810055866	0.804469274	0.793296089	0.787709497	0.776536313	0.765363128	0.759776536	0.748603352	0.74301676	0.737430168	0.726256983	0.720670391	0.715083799	0.709497207	0.698324022	0.69273743	0.687150838	0.675977654	0.670391061	0.664804469	0.659217877	0.653631285	0.648044693	0.642458101	0.642458101
1	1	1	1	1	1	1	1	1	1	1	1	1	1	1	0.955307263	0.932960894	0.916201117	0.893854749	0.882681564	0.87150838	0.860335196	0.849162011	0.832402235	0.826815642	0.815642458	0.810055866	0.798882682	0.787709497	0.776536313	0.770949721	0.765363128	0.754189944	0.748603352	0.74301676	0.737430168	0.720670391	0.715083799	0.709497207	0.703910615	0.698324022	0.69273743	0.687150838	0.681564246	0.675977654	0.670391061	0.664804469	0.659217877	0.653631285	0.648044693
1	1	1	1	1	1	1	1	1	1	1	1	1	1	1	0.94972067	0.927374302	0.910614525	0.899441341	0.882681564	0.87150838	0.865921788	0.849162011	0.837988827	0.832402235	0.82122905	0.810055866	0.798882682	0.793296089	0.782122905	0.776536313	0.770949721	0.759776536	0.754189944	0.74301676	0.737430168	0.726256983	0.720670391	0.715083799	0.709497207	0.703910615	0.698324022	0.69273743	0.687150838	0.681564246	0.675977654	0.670391061	0.664804469	0.659217877	0.648044693
1	1	1	1	1	1	1	1	1	1	1	1	1	1	0.977653631	0.944134078	0.927374302	0.910614525	0.899441341	0.888268156	0.87150838	0.860335196	0.854748603	0.843575419	0.826815642	0.82122905	0.815642458	0.804469274	0.798882682	0.787709497	0.782122905	0.770949721	0.759776536	0.754189944	0.748603352	0.74301676	0.737430168	0.726256983	0.720670391	0.715083799	0.709497207	0.703910615	0.698324022	0.69273743	0.687150838	0.675977654	0.670391061	0.664804469	0.659217877	0.653631285
1	1	1	1	1	1	1	1	1	1	1	1	1	1	0.966480447	0.938547486	0.927374302	0.910614525	0.899441341	0.882681564	0.87150838	0.865921788	0.849162011	0.843575419	0.832402235	0.826815642	0.815642458	0.810055866	0.804469274	0.787709497	0.782122905	0.776536313	0.765363128	0.759776536	0.754189944	0.748603352	0.74301676	0.731843575	0.726256983	0.720670391	0.715083799	0.703910615	0.698324022	0.69273743	0.687150838	0.681564246	0.675977654	0.670391061	0.664804469	0.659217877
1	1	1	1	1	1	1	1	1	1	1	1	1	0.988826816	0.94972067	0.938547486	0.921787709	0.905027933	0.893854749	0.888268156	0.87150838	0.860335196	0.854748603	0.843575419	0.837988827	0.832402235	0.815642458	0.810055866	0.798882682	0.793296089	0.787709497	0.782122905	0.770949721	0.765363128	0.759776536	0.754189944	0.748603352	0.737430168	0.726256983	0.720670391	0.715083799	0.709497207	0.703910615	0.698324022	0.69273743	0.687150838	0.681564246	0.675977654	0.670391061	0.664804469
1	1	1	1	1	1	1	1	1	1	1	1	1	0.972067039	0.944134078	0.932960894	0.916201117	0.905027933	0.899441341	0.882681564	0.87150838	0.865921788	0.854748603	0.849162011	0.837988827	0.826815642	0.82122905	0.815642458	0.804469274	0.798882682	0.793296089	0.782122905	0.776536313	0.770949721	0.759776536	0.754189944	0.74301676	0.737430168	0.731843575	0.726256983	0.720670391	0.715083799	0.709497207	0.703910615	0.698324022	0.69273743	0.687150838	0.681564246	0.675977654	0.670391061
1	1	1	1	1	1	1	1	1	1	1	1	0.983240223	0.955307263	0.938547486	0.927374302	0.916201117	0.905027933	0.893854749	0.882681564	0.877094972	0.860335196	0.854748603	0.849162011	0.837988827	0.832402235	0.826815642	0.815642458	0.810055866	0.804469274	0.793296089	0.782122905	0.776536313	0.770949721	0.765363128	0.759776536	0.748603352	0.74301676	0.737430168	0.731843575	0.726256983	0.720670391	0.715083799	0.709497207	0.703910615	0.698324022	0.69273743	0.687150838	0.681564246	0.675977654
1	1	1	1	1	1	1	1	1	1	1	1	0.966480447	0.94972067	0.938547486	0.921787709	0.910614525	0.905027933	0.893854749	0.882681564	0.87150838	0.865921788	0.860335196	0.849162011	0.843575419	0.837988827	0.826815642	0.815642458	0.810055866	0.798882682	0.793296089	0.787709497	0.782122905	0.776536313	0.770949721	0.759776536	0.754189944	0.748603352	0.74301676	0.737430168	0.731843575	0.726256983	0.720670391	0.715083799	0.709497207	0.703910615	0.698324022	0.69273743	0.681564246	0.675977654
1	1	1	1	1	1	1	1	1	1	1	0.972067039	0.955307263	0.938547486	0.932960894	0.921787709	0.905027933	0.899441341	0.893854749	0.882681564	0.877094972	0.865921788	0.860335196	0.849162011	0.837988827	0.832402235	0.826815642	0.82122905	0.810055866	0.804469274	0.798882682	0.793296089	0.787709497	0.776536313	0.770949721	0.765363128	0.759776536	0.754189944	0.748603352	0.74301676	0.737430168	0.731843575	0.720670391	0.715083799	0.709497207	0.703910615	0.698324022	0.69273743	0.687150838	0.681564246
1	1	1	1	1	1	1	1	1	1	0.972067039	0.955307263	0.944134078	0.932960894	0.921787709	0.916201117	0.905027933	0.899441341	0.893854749	0.877094972	0.87150838	0.865921788	0.854748603	0.849162011	0.843575419	0.837988827	0.826815642	0.82122905	0.815642458	0.810055866	0.804469274	0.798882682	0.787709497	0.782122905	0.776536313	0.770949721	0.759776536	0.754189944	0.748603352	0.74301676	0.737430168	0.731843575	0.726256983	0.720670391	0.715083799	0.709497207	0.703910615	0.698324022	0.69273743	0.687150838
1	1	1	1	1	1	1	1	1	0.972067039	0.960893855	0.94972067	0.938547486	0.932960894	0.921787709	0.910614525	0.905027933	0.893854749	0.888268156	0.882681564	0.87150838	0.865921788	0.860335196	0.854748603	0.843575419	0.837988827	0.832402235	0.826815642	0.82122905	0.804469274	0.798882682	0.793296089	0.787709497	0.782122905	0.776536313	0.770949721	0.765363128	0.759776536	0.754189944	0.748603352	0.74301676	0.737430168	0.731843575	0.726256983	0.720670391	0.715083799	0.709497207	0.703910615	0.698324022	0.69273743
1	1	1	1	1	1	1	0.983240223	0.966480447	0.960893855	0.944134078	0.938547486	0.932960894	0.921787709	0.916201117	0.910614525	0.905027933	0.893854749	0.888268156	0.882681564	0.877094972	0.860335196	0.854748603	0.849162011	0.843575419	0.837988827	0.832402235	0.82122905	0.815642458	0.810055866	0.804469274	0.798882682	0.793296089	0.787709497	0.782122905	0.776536313	0.765363128	0.759776536	0.754189944	0.748603352	0.74301676	0.737430168	0.731843575	0.726256983	0.720670391	0.720670391	0.715083799	0.709497207	0.703910615	0.698324022
1	1	1	1	1	0.988826816	0.972067039	0.966480447	0.955307263	0.94972067	0.944134078	0.938547486	0.927374302	0.916201117	0.910614525	0.905027933	0.899441341	0.888268156	0.882681564	0.877094972	0.87150838	0.865921788	0.860335196	0.849162011	0.843575419	0.837988827	0.832402235	0.826815642	0.82122905	0.815642458	0.810055866	0.798882682	0.793296089	0.787709497	0.782122905	0.776536313	0.770949721	0.765363128	0.759776536	0.754189944	0.748603352	0.74301676	0.737430168	0.731843575	0.726256983	0.720670391	0.715083799	0.715083799	0.709497207	0.703910615
0.988826816	0.983240223	0.983240223	0.977653631	0.972067039	0.966480447	0.960893855	0.955307263	0.94972067	0.944134078	0.938547486	0.927374302	0.921787709	0.916201117	0.910614525	0.905027933	0.899441341	0.893854749	0.882681564	0.877094972	0.87150838	0.865921788	0.860335196	0.854748603	0.849162011	0.843575419	0.832402235	0.826815642	0.82122905	0.815642458	0.810055866	0.804469274	0.798882682	0.793296089	0.787709497	0.782122905	0.776536313	0.770949721	0.765363128	0.759776536	0.754189944	0.748603352	0.74301676	0.737430168	0.731843575	0.720670391	0.715083799	0.709497207	0.703910615	0.703910615
0.966480447	0.966480447	0.966480447	0.960893855	0.955307263	0.955307263	0.94972067	0.944134078	0.938547486	0.932960894	0.927374302	0.921787709	0.916201117	0.910614525	0.905027933	0.899441341	0.893854749	0.888268156	0.882681564	0.87150838	0.865921788	0.860335196	0.854748603	0.849162011	0.843575419	0.837988827	0.832402235	0.826815642	0.82122905	0.815642458	0.810055866	0.804469274	0.798882682	0.793296089	0.787709497	0.782122905	0.776536313	0.770949721	0.765363128	0.759776536	0.754189944	0.748603352	0.74301676	0.737430168	0.731843575	0.726256983	0.720670391	0.715083799	0.709497207	0.703910615
0.955307263	0.94972067	0.955307263	0.94972067	0.94972067	0.944134078	0.944134078	0.938547486	0.932960894	0.927374302	0.927374302	0.921787709	0.916201117	0.910614525	0.905027933	0.899441341	0.893854749	0.888268156	0.882681564	0.877094972	0.87150838	0.865921788	0.860335196	0.849162011	0.843575419	0.837988827	0.832402235	0.826815642	0.82122905	0.815642458	0.810055866	0.804469274	0.798882682	0.793296089	0.787709497	0.782122905	0.776536313	0.770949721	0.765363128	0.759776536	0.754189944	0.748603352	0.748603352	0.74301676	0.737430168	0.731843575	0.726256983	0.720670391	0.715083799	0.709497207
0.944134078	0.944134078	0.944134078	0.938547486	0.944134078	0.938547486	0.932960894	0.932960894	0.927374302	0.921787709	0.921787709	0.916201117	0.910614525	0.905027933	0.899441341	0.893854749	0.893854749	0.888268156	0.882681564	0.877094972	0.87150838	0.865921788	0.860335196	0.854748603	0.849162011	0.843575419	0.837988827	0.832402235	0.826815642	0.82122905	0.815642458	0.810055866	0.804469274	0.798882682	0.793296089	0.787709497	0.782122905	0.776536313	0.770949721	0.765363128	0.759776536	0.754189944	0.748603352	0.74301676	0.737430168	0.737430168	0.731843575	0.726256983	0.720670391	0.715083799
0.938547486	0.938547486	0.932960894	0.938547486	0.932960894	0.927374302	0.932960894	0.927374302	0.921787709	0.916201117	0.916201117	0.910614525	0.910614525	0.905027933	0.899441341	0.893854749	0.888268156	0.882681564	0.877094972	0.87150838	0.865921788	0.860335196	0.854748603	0.854748603	0.849162011	0.843575419	0.837988827	0.832402235	0.826815642	0.82122905	0.815642458	0.810055866	0.804469274	0.798882682	0.793296089	0.787709497	0.782122905	0.782122905	0.776536313	0.770949721	0.765363128	0.759776536	0.754189944	0.748603352	0.74301676	0.737430168	0.731843575	0.731843575	0.726256983	0.720670391
0.932960894	0.927374302	0.932960894	0.927374302	0.932960894	0.927374302	0.921787709	0.916201117	0.921787709	0.916201117	0.910614525	0.905027933	0.899441341	0.899441341	0.899441341	0.893854749	0.888268156	0.882681564	0.877094972	0.87150838	0.865921788	0.860335196	0.854748603	0.849162011	0.843575419	0.837988827	0.832402235	0.832402235	0.826815642	0.82122905	0.815642458	0.810055866	0.804469274	0.804469274	0.798882682	0.793296089	0.787709497	0.782122905	0.776536313	0.770949721	0.765363128	0.765363128	0.759776536	0.754189944	0.748603352	0.74301676	0.737430168	0.731843575	0.726256983	0.726256983
0.927374302	0.927374302	0.921787709	0.927374302	0.921787709	0.916201117	0.921787709	0.916201117	0.910614525	0.910614525	0.910614525	0.905027933	0.899441341	0.893854749	0.893854749	0.888268156	0.882681564	0.882681564	0.877094972	0.87150838	0.865921788	0.860335196	0.860335196	0.854748603	0.849162011	0.843575419	0.837988827	0.832402235	0.826815642	0.82122905	0.815642458	0.810055866	0.804469274	0.798882682	0.793296089	0.793296089	0.787709497	0.782122905	0.776536313	0.770949721	0.765363128	0.759776536	0.754189944	0.748603352	0.748603352	0.74301676	0.737430168	0.731843575	0.726256983	0.720670391
0.921787709	0.921787709	0.921787709	0.916201117	0.921787709	0.916201117	0.916201117	0.916201117	0.910614525	0.905027933	0.905027933	0.899441341	0.899441341	0.893854749	0.893854749	0.888268156	0.882681564	0.877094972	0.87150838	0.865921788	0.860335196	0.865921788	0.860335196	0.854748603	0.849162011	0.843575419	0.837988827	0.832402235	0.826815642	0.82122905	0.82122905	0.815642458	0.810055866	0.804469274	0.798882682	0.793296089	0.787709497	0.782122905	0.776536313	0.776536313	0.770949721	0.765363128	0.759776536	0.754189944	0.748603352	0.74301676	0.74301676	0.737430168	0.731843575	0.726256983
0.916201117	0.916201117	0.910614525	0.916201117	0.910614525	0.916201117	0.910614525	0.910614525	0.905027933	0.905027933	0.905027933	0.899441341	0.893854749	0.888268156	0.888268156	0.888268156	0.882681564	0.877094972	0.87150838	0.865921788	0.865921788	0.860335196	0.854748603	0.849162011	0.843575419	0.843575419	0.837988827	0.837988827	0.832402235	0.826815642	0.82122905	0.815642458	0.810055866	0.804469274	0.798882682	0.798882682	0.793296089	0.787709497	0.782122905	0.776536313	0.770949721	0.765363128	0.765363128	0.759776536	0.754189944	0.748603352	0.74301676	0.737430168	0.737430168	0.731843575
0.910614525	0.916201117	0.910614525	0.910614525	0.910614525	0.910614525	0.905027933	0.905027933	0.905027933	0.899441341	0.893854749	0.899441341	0.893854749	0.888268156	0.882681564	0.882681564	0.877094972	0.877094972	0.87150838	0.87150838	0.865921788	0.860335196	0.854748603	0.849162011	0.843575419	0.843575419	0.837988827	0.832402235	0.826815642	0.82122905	0.82122905	0.815642458	0.815642458	0.810055866	0.804469274	0.798882682	0.793296089	0.787709497	0.787709497	0.782122905	0.776536313	0.770949721	0.765363128	0.759776536	0.759776536	0.754189944	0.748603352	0.74301676	0.737430168	0.731843575
0.910614525	0.905027933	0.910614525	0.905027933	0.905027933	0.905027933	0.905027933	0.899441341	0.905027933	0.899441341	0.893854749	0.893854749	0.888268156	0.888268156	0.882681564	0.882681564	0.877094972	0.87150838	0.865921788	0.865921788	0.865921788	0.860335196	0.854748603	0.849162011	0.849162011	0.843575419	0.837988827	0.832402235	0.826815642	0.826815642	0.82122905	0.815642458	0.810055866	0.804469274	0.798882682	0.798882682	0.798882682	0.793296089	0.787709497	0.782122905	0.776536313	0.776536313	0.770949721	0.765363128	0.759776536	0.754189944	0.754189944	0.748603352	0.74301676	0.737430168
0.905027933	0.905027933	0.905027933	0.905027933	0.905027933	0.899441341	0.899441341	0.899441341	0.893854749	0.899441341	0.893854749	0.888268156	0.888268156	0.882681564	0.882681564	0.882681564	0.877094972	0.87150838	0.87150838	0.865921788	0.860335196	0.854748603	0.854748603	0.854748603	0.849162011	0.843575419	0.837988827	0.832402235	0.832402235	0.826815642	0.82122905	0.815642458	0.810055866	0.810055866	0.804469274	0.798882682	0.793296089	0.787709497	0.787709497	0.782122905	0.776536313	0.770949721	0.765363128	0.770949721	0.765363128	0.759776536	0.754189944	0.748603352	0.748603352	0.74301676
0.899441341	0.905027933	0.899441341	0.899441341	0.899441341	0.899441341	0.893854749	0.899441341	0.893854749	0.893854749	0.888268156	0.888268156	0.888268156	0.882681564	0.877094972	0.877094972	0.877094972	0.87150838	0.87150838	0.865921788	0.860335196	0.854748603	0.854748603	0.849162011	0.843575419	0.843575419	0.843575419	0.837988827	0.832402235	0.826815642	0.82122905	0.82122905	0.815642458	0.810055866	0.804469274	0.798882682	0.798882682	0.793296089	0.787709497	0.782122905	0.776536313	0.776536313	0.770949721	0.765363128	0.759776536	0.759776536	0.754189944	0.748603352	0.74301676	0.737430168
0.899441341	0.893854749	0.899441341	0.899441341	0.899441341	0.899441341	0.893854749	0.893854749	0.893854749	0.888268156	0.888268156	0.882681564	0.888268156	0.882681564	0.877094972	0.877094972	0.87150838	0.865921788	0.87150838	0.865921788	0.860335196	0.860335196	0.854748603	0.849162011	0.843575419	0.843575419	0.837988827	0.832402235	0.832402235	0.832402235	0.826815642	0.82122905	0.815642458	0.810055866	0.810055866	0.804469274	0.798882682	0.793296089	0.793296089	0.787709497	0.782122905	0.776536313	0.770949721	0.770949721	0.765363128	0.759776536	0.754189944	0.754189944	0.748603352	0.74301676
0.899441341	0.893854749	0.899441341	0.893854749	0.893854749	0.893854749	0.893854749	0.888268156	0.888268156	0.888268156	0.888268156	0.882681564	0.882681564	0.877094972	0.877094972	0.877094972	0.87150838	0.865921788	0.865921788	0.860335196	0.860335196	0.860335196	0.854748603	0.849162011	0.843575419	0.843575419	0.837988827	0.832402235	0.832402235	0.826815642	0.82122905	0.815642458	0.82122905	0.815642458	0.810055866	0.804469274	0.804469274	0.798882682	0.793296089	0.787709497	0.782122905	0.782122905	0.776536313	0.770949721	0.765363128	0.765363128	0.759776536	0.754189944	0.754189944	0.748603352
0.893854749	0.893854749	0.893854749	0.893854749	0.893854749	0.888268156	0.893854749	0.888268156	0.888268156	0.882681564	0.888268156	0.882681564	0.877094972	0.877094972	0.87150838	0.877094972	0.87150838	0.865921788	0.865921788	0.860335196	0.854748603	0.854748603	0.854748603	0.849162011	0.849162011	0.843575419	0.837988827	0.837988827	0.832402235	0.826815642	0.82122905	0.82122905	0.815642458	0.810055866	0.804469274	0.804469274	0.804469274	0.798882682	0.793296089	0.793296089	0.787709497	0.782122905	0.776536313	0.776536313	0.770949721	0.765363128	0.765363128	0.759776536	0.754189944	0.748603352
0.888268156	0.893854749	0.888268156	0.888268156	0.888268156	0.888268156	0.888268156	0.888268156	0.888268156	0.882681564	0.882681564	0.882681564	0.877094972	0.877094972	0.87150838	0.87150838	0.865921788	0.865921788	0.865921788	0.860335196	0.860335196	0.854748603	0.849162011	0.849162011	0.843575419	0.843575419	0.837988827	0.837988827	0.832402235	0.826815642	0.826815642	0.82122905	0.815642458	0.815642458	0.810055866	0.804469274	0.798882682	0.798882682	0.793296089	0.787709497	0.787709497	0.787709497	0.782122905	0.776536313	0.776536313	0.770949721	0.765363128	0.759776536	0.759776536	0.754189944
0.888268156	0.882681564	0.888268156	0.888268156	0.882681564	0.888268156	0.882681564	0.882681564	0.882681564	0.882681564	0.877094972	0.877094972	0.87150838	0.877094972	0.87150838	0.87150838	0.865921788	0.860335196	0.865921788	0.860335196	0.860335196	0.854748603	0.849162011	0.849162011	0.843575419	0.837988827	0.837988827	0.837988827	0.832402235	0.832402235	0.826815642	0.82122905	0.82122905	0.815642458	0.810055866	0.804469274	0.804469274	0.798882682	0.793296089	0.793296089	0.787709497	0.782122905	0.776536313	0.776536313	0.770949721	0.770949721	0.770949721	0.765363128	0.759776536	0.759776536
0.888268156	0.882681564	0.888268156	0.888268156	0.882681564	0.888268156	0.882681564	0.882681564	0.877094972	0.882681564	0.877094972	0.877094972	0.87150838	0.87150838	0.87150838	0.87150838	0.865921788	0.860335196	0.860335196	0.854748603	0.860335196	0.854748603	0.849162011	0.849162011	0.843575419	0.843575419	0.837988827	0.832402235	0.832402235	0.826815642	0.826815642	0.826815642	0.82122905	0.815642458	0.810055866	0.810055866	0.804469274	0.798882682	0.798882682	0.793296089	0.787709497	0.787709497	0.782122905	0.776536313	0.776536313	0.770949721	0.765363128	0.765363128	0.759776536	0.754189944
0.882681564	0.882681564	0.882681564	0.882681564	0.882681564	0.882681564	0.882681564	0.882681564	0.877094972	0.877094972	0.877094972	0.877094972	0.87150838	0.87150838	0.865921788	0.87150838	0.865921788	0.865921788	0.860335196	0.854748603	0.854748603	0.849162011	0.854748603	0.849162011	0.843575419	0.843575419	0.837988827	0.832402235	0.832402235	0.826815642	0.82122905	0.82122905	0.82122905	0.815642458	0.815642458	0.810055866	0.804469274	0.804469274	0.798882682	0.793296089	0.793296089	0.787709497	0.782122905	0.782122905	0.776536313	0.770949721	0.770949721	0.765363128	0.759776536	0.759776536
0.877094972	0.882681564	0.882681564	0.877094972	0.882681564	0.877094972	0.877094972	0.882681564	0.877094972	0.877094972	0.87150838	0.877094972	0.87150838	0.87150838	0.865921788	0.865921788	0.860335196	0.865921788	0.860335196	0.854748603	0.854748603	0.849162011	0.849162011	0.843575419	0.843575419	0.843575419	0.837988827	0.837988827	0.832402235	0.826815642	0.826815642	0.82122905	0.815642458	0.815642458	0.810055866	0.810055866	0.810055866	0.804469274	0.804469274	0.798882682	0.793296089	0.793296089	0.787709497	0.782122905	0.782122905	0.776536313	0.770949721	0.770949721	0.765363128	0.759776536
0.877094972	0.882681564	0.877094972	0.877094972	0.882681564	0.877094972	0.877094972	0.87150838	0.877094972	0.877094972	0.87150838	0.87150838	0.87150838	0.87150838	0.865921788	0.865921788	0.860335196	0.860335196	0.860335196	0.854748603	0.854748603	0.849162011	0.849162011	0.843575419	0.843575419	0.837988827	0.837988827	0.837988827	0.832402235	0.832402235	0.826815642	0.82122905	0.82122905	0.815642458	0.810055866	0.810055866	0.804469274	0.804469274	0.798882682	0.798882682	0.798882682	0.793296089	0.787709497	0.787709497	0.782122905	0.776536313	0.776536313	0.770949721	0.765363128	0.765363128
0.877094972	0.877094972	0.877094972	0.877094972	0.87150838	0.877094972	0.877094972	0.87150838	0.87150838	0.87150838	0.87150838	0.87150838	0.865921788	0.865921788	0.865921788	0.865921788	0.860335196	0.860335196	0.854748603	0.860335196	0.854748603	0.849162011	0.849162011	0.843575419	0.843575419	0.837988827	0.837988827	0.832402235	0.832402235	0.832402235	0.826815642	0.826815642	0.82122905	0.815642458	0.815642458	0.810055866	0.810055866	0.804469274	0.798882682	0.798882682	0.793296089	0.787709497	0.793296089	0.787709497	0.782122905	0.782122905	0.776536313	0.776536313	0.770949721	0.765363128
0.877094972	0.87150838	0.877094972	0.877094972	0.87150838	0.87150838	0.877094972	0.87150838	0.87150838	0.865921788	0.87150838	0.865921788	0.865921788	0.865921788	0.860335196	0.865921788	0.860335196	0.860335196	0.854748603	0.854748603	0.849162011	0.854748603	0.849162011	0.843575419	0.843575419	0.837988827	0.837988827	0.832402235	0.832402235	0.826815642	0.826815642	0.826815642	0.82122905	0.82122905	0.815642458	0.810055866	0.810055866	0.804469274	0.804469274	0.798882682	0.793296089	0.793296089	0.787709497	0.787709497	0.782122905	0.776536313	0.776536313	0.776536313	0.770949721	0.770949721
0.877094972	0.87150838	0.87150838	0.877094972	0.87150838	0.87150838	0.865921788	0.87150838	0.87150838	0.865921788	0.865921788	0.865921788	0.865921788	0.865921788	0.860335196	0.860335196	0.860335196	0.860335196	0.854748603	0.854748603	0.849162011	0.849162011	0.843575419	0.849162011	0.843575419	0.837988827	0.837988827	0.832402235	0.832402235	0.826815642	0.826815642	0.82122905	0.82122905	0.82122905	0.815642458	0.815642458	0.810055866	0.810055866	0.804469274	0.798882682	0.798882682	0.793296089	0.793296089	0.787709497	0.782122905	0.782122905	0.776536313	0.776536313	0.770949721	0.765363128
0.87150838	0.87150838	0.87150838	0.87150838	0.87150838	0.87150838	0.865921788	0.87150838	0.87150838	0.865921788	0.865921788	0.860335196	0.865921788	0.860335196	0.860335196	0.860335196	0.854748603	0.860335196	0.854748603	0.854748603	0.849162011	0.849162011	0.843575419	0.843575419	0.843575419	0.843575419	0.837988827	0.837988827	0.832402235	0.826815642	0.826815642	0.82122905	0.82122905	0.815642458	0.815642458	0.815642458	0.810055866	0.810055866	0.804469274	0.804469274	0.798882682	0.798882682	0.793296089	0.787709497	0.787709497	0.782122905	0.782122905	0.776536313	0.770949721	0.770949721
0.865921788	0.87150838	0.87150838	0.865921788	0.87150838	0.87150838	0.865921788	0.865921788	0.865921788	0.865921788	0.865921788	0.860335196	0.860335196	0.860335196	0.860335196	0.860335196	0.854748603	0.854748603	0.854748603	0.854748603	0.849162011	0.849162011	0.843575419	0.843575419	0.837988827	0.837988827	0.837988827	0.837988827	0.832402235	0.832402235	0.826815642	0.826815642	0.82122905	0.815642458	0.815642458	0.810055866	0.810055866	0.804469274	0.810055866	0.804469274	0.798882682	0.798882682	0.793296089	0.793296089	0.787709497	0.787709497	0.782122905	0.776536313	0.776536313	0.770949721
0.865921788	0.87150838	0.865921788	0.865921788	0.865921788	0.865921788	0.865921788	0.865921788	0.860335196	0.865921788	0.865921788	0.860335196	0.860335196	0.854748603	0.860335196	0.860335196	0.854748603	0.854748603	0.849162011	0.849162011	0.849162011	0.849162011	0.843575419	0.843575419	0.837988827	0.837988827	0.832402235	0.832402235	0.832402235	0.832402235	0.826815642	0.826815642	0.82122905	0.82122905	0.815642458	0.815642458	0.810055866	0.804469274	0.804469274	0.798882682	0.798882682	0.798882682	0.798882682	0.793296089	0.793296089	0.787709497	0.782122905	0.782122905	0.776536313	0.776536313
0.865921788	0.865921788	0.865921788	0.865921788	0.865921788	0.865921788	0.865921788	0.865921788	0.860335196	0.860335196	0.865921788	0.860335196	0.860335196	0.854748603	0.854748603	0.860335196	0.854748603	0.854748603	0.849162011	0.849162011	0.843575419	0.849162011	0.843575419	0.843575419	0.837988827	0.837988827	0.832402235	0.832402235	0.826815642	0.826815642	0.826815642	0.826815642	0.82122905	0.82122905	0.815642458	0.815642458	0.810055866	0.810055866	0.804469274	0.804469274	0.798882682	0.798882682	0.793296089	0.793296089	0.793296089	0.787709497	0.787709497	0.782122905	0.782122905	0.776536313
0.865921788	0.860335196	0.865921788	0.865921788	0.865921788	0.860335196	0.865921788	0.865921788	0.860335196	0.860335196	0.854748603	0.860335196	0.860335196	0.854748603	0.854748603	0.854748603	0.854748603	0.854748603	0.849162011	0.849162011	0.843575419	0.843575419	0.837988827	0.843575419	0.843575419	0.837988827	0.837988827	0.832402235	0.832402235	0.826815642	0.826815642	0.82122905	0.826815642	0.82122905	0.82122905	0.815642458	0.815642458	0.810055866	0.810055866	0.804469274	0.804469274	0.798882682	0.793296089	0.793296089	0.787709497	0.787709497	0.782122905	0.782122905	0.782122905	0.782122905
0.865921788	0.860335196	0.860335196	0.865921788	0.860335196	0.860335196	0.860335196	0.860335196	0.860335196	0.860335196	0.854748603	0.854748603	0.860335196	0.854748603	0.854748603	0.854748603	0.849162011	0.854748603	0.849162011	0.849162011	0.843575419	0.843575419	0.843575419	0.837988827	0.843575419	0.837988827	0.837988827	0.832402235	0.832402235	0.826815642	0.826815642	0.82122905	0.82122905	0.815642458	0.82122905	0.815642458	0.815642458	0.810055866	0.810055866	0.804469274	0.804469274	0.798882682	0.798882682	0.793296089	0.793296089	0.787709497	0.787709497	0.782122905	0.782122905	0.776536313
0.860335196	0.860335196	0.860335196	0.865921788	0.860335196	0.860335196	0.860335196	0.854748603	0.860335196	0.860335196	0.854748603	0.854748603	0.860335196	0.854748603	0.854748603	0.849162011	0.849162011	0.849162011	0.849162011	0.849162011	0.843575419	0.843575419	0.843575419	0.837988827	0.837988827	0.832402235	0.837988827	0.832402235	0.832402235	0.826815642	0.826815642	0.826815642	0.82122905	0.82122905	0.815642458	0.815642458	0.815642458	0.815642458	0.810055866	0.810055866	0.804469274	0.804469274	0.798882682	0.798882682	0.793296089	0.793296089	0.787709497	0.787709497	0.782122905	0.782122905
0.860335196	0.860335196	0.860335196	0.860335196	0.860335196	0.860335196	0.860335196	0.854748603	0.860335196	0.860335196	0.854748603	0.854748603	0.854748603	0.854748603	0.854748603	0.849162011	0.849162011	0.849162011	0.843575419	0.843575419	0.849162011	0.843575419	0.843575419	0.837988827	0.837988827	0.832402235	0.832402235	0.832402235	0.832402235	0.832402235	0.826815642	0.826815642	0.82122905	0.82122905	0.815642458	0.815642458	0.810055866	0.810055866	0.804469274	0.810055866	0.804469274	0.804469274	0.798882682	0.798882682	0.793296089	0.793296089	0.793296089	0.787709497	0.787709497	0.782122905
0.854748603	0.860335196	0.860335196	0.854748603	0.854748603	0.860335196	0.860335196	0.854748603	0.854748603	0.860335196	0.854748603	0.854748603	0.854748603	0.849162011	0.854748603	0.849162011	0.849162011	0.849162011	0.843575419	0.843575419	0.843575419	0.843575419	0.843575419	0.837988827	0.837988827	0.837988827	0.832402235	0.832402235	0.826815642	0.832402235	0.826815642	0.826815642	0.82122905	0.82122905	0.82122905	0.815642458	0.815642458	0.810055866	0.810055866	0.804469274	0.804469274	0.798882682	0.804469274	0.798882682	0.798882682	0.793296089	0.793296089	0.787709497	0.787709497	0.782122905
0.854748603	0.860335196	0.860335196	0.854748603	0.854748603	0.860335196	0.854748603	0.854748603	0.854748603	0.849162011	0.854748603	0.854748603	0.854748603	0.849162011	0.849162011	0.843575419	0.849162011	0.849162011	0.843575419	0.843575419	0.843575419	0.837988827	0.843575419	0.837988827	0.837988827	0.837988827	0.832402235	0.832402235	0.826815642	0.826815642	0.826815642	0.826815642	0.826815642	0.82122905	0.82122905	0.815642458	0.815642458	0.810055866	0.810055866	0.810055866	0.804469274	0.804469274	0.798882682	0.798882682	0.793296089	0.798882682	0.793296089	0.793296089	0.787709497	0.787709497
0.854748603	0.854748603	0.854748603	0.854748603	0.854748603	0.854748603	0.854748603	0.854748603	0.854748603	0.849162011	0.849162011	0.854748603	0.849162011	0.849162011	0.849162011	0.843575419	0.843575419	0.849162011	0.843575419	0.843575419	0.843575419	0.837988827	0.837988827	0.832402235	0.837988827	0.837988827	0.832402235	0.832402235	0.826815642	0.826815642	0.826815642	0.82122905	0.82122905	0.82122905	0.82122905	0.82122905	0.815642458	0.815642458	0.810055866	0.810055866	0.804469274	0.804469274	0.798882682	0.798882682	0.798882682	0.793296089	0.793296089	0.787709497	0.787709497	0.787709497
0.854748603	0.854748603	0.854748603	0.854748603	0.854748603	0.854748603	0.849162011	0.854748603	0.854748603	0.849162011	0.849162011	0.849162011	0.849162011	0.849162011	0.849162011	0.843575419	0.843575419	0.843575419	0.843575419	0.843575419	0.843575419	0.837988827	0.837988827	0.837988827	0.832402235	0.837988827	0.832402235	0.832402235	0.832402235	0.826815642	0.826815642	0.82122905	0.82122905	0.82122905	0.815642458	0.815642458	0.815642458	0.815642458	0.810055866	0.810055866	0.810055866	0.804469274	0.804469274	0.798882682	0.798882682	0.793296089	0.793296089	0.793296089	0.787709497	0.787709497
0.854748603	0.849162011	0.849162011	0.854748603	0.854748603	0.849162011	0.849162011	0.854748603	0.854748603	0.849162011	0.849162011	0.849162011	0.843575419	0.849162011	0.849162011	0.843575419	0.843575419	0.843575419	0.837988827	0.843575419	0.843575419	0.837988827	0.837988827	0.837988827	0.832402235	0.832402235	0.832402235	0.832402235	0.832402235	0.826815642	0.826815642	0.826815642	0.82122905	0.82122905	0.815642458	0.815642458	0.815642458	0.810055866	0.815642458	0.810055866	0.810055866	0.804469274	0.804469274	0.804469274	0.798882682	0.798882682	0.793296089	0.793296089	0.787709497	0.787709497
0.854748603	0.849162011	0.849162011	0.854748603	0.854748603	0.849162011	0.849162011	0.849162011	0.854748603	0.849162011	0.849162011	0.849162011	0.843575419	0.843575419	0.849162011	0.843575419	0.843575419	0.843575419	0.837988827	0.837988827	0.843575419	0.837988827	0.837988827	0.837988827	0.832402235	0.832402235	0.832402235	0.826815642	0.826815642	0.832402235	0.826815642	0.826815642	0.82122905	0.82122905	0.82122905	0.815642458	0.815642458	0.810055866	0.810055866	0.810055866	0.804469274	0.810055866	0.804469274	0.804469274	0.804469274	0.798882682	0.798882682	0.793296089	0.793296089	0.787709497
0.849162011	0.849162011	0.849162011	0.849162011	0.854748603	0.849162011	0.849162011	0.849162011	0.843575419	0.849162011	0.849162011	0.849162011	0.843575419	0.843575419	0.843575419	0.843575419	0.843575419	0.843575419	0.837988827	0.837988827	0.837988827	0.832402235	0.837988827	0.837988827	0.832402235	0.832402235	0.832402235	0.826815642	0.826815642	0.826815642	0.82122905	0.826815642	0.826815642	0.82122905	0.82122905	0.815642458	0.815642458	0.815642458	0.810055866	0.810055866	0.804469274	0.804469274	0.804469274	0.798882682	0.804469274	0.798882682	0.798882682	0.798882682	0.793296089	0.793296089
0.849162011	0.849162011	0.849162011	0.849162011	0.843575419	0.849162011	0.849162011	0.849162011	0.843575419	0.843575419	0.849162011	0.849162011	0.843575419	0.843575419	0.843575419	0.837988827	0.843575419	0.843575419	0.837988827	0.837988827	0.837988827	0.837988827	0.832402235	0.837988827	0.837988827	0.832402235	0.832402235	0.826815642	0.826815642	0.826815642	0.82122905	0.82122905	0.82122905	0.82122905	0.82122905	0.82122905	0.815642458	0.815642458	0.810055866	0.810055866	0.810055866	0.804469274	0.804469274	0.804469274	0.798882682	0.798882682	0.793296089	0.798882682	0.798882682	0.793296089
0.843575419	0.849162011	0.849162011	0.849162011	0.843575419	0.849162011	0.849162011	0.849162011	0.843575419	0.843575419	0.843575419	0.849162011	0.843575419	0.843575419	0.843575419	0.837988827	0.837988827	0.843575419	0.837988827	0.837988827	0.837988827	0.837988827	0.832402235	0.832402235	0.832402235	0.832402235	0.832402235	0.832402235	0.826815642	0.826815642	0.826815642	0.82122905	0.82122905	0.815642458	0.815642458	0.82122905	0.815642458	0.815642458	0.815642458	0.810055866	0.810055866	0.810055866	0.804469274	0.804469274	0.798882682	0.798882682	0.798882682	0.793296089	0.793296089	0.793296089
0.843575419	0.849162011	0.849162011	0.843575419	0.843575419	0.843575419	0.849162011	0.849162011	0.843575419	0.843575419	0.843575419	0.837988827	0.843575419	0.843575419	0.843575419	0.837988827	0.837988827	0.837988827	0.837988827	0.837988827	0.837988827	0.837988827	0.832402235	0.832402235	0.832402235	0.826815642	0.832402235	0.832402235	0.826815642	0.826815642	0.826815642	0.82122905	0.82122905	0.82122905	0.815642458	0.815642458	0.815642458	0.815642458	0.815642458	0.815642458	0.810055866	0.810055866	0.804469274	0.804469274	0.804469274	0.798882682	0.798882682	0.798882682	0.793296089	0.793296089
0.843575419	0.843575419	0.849162011	0.843575419	0.843575419	0.843575419	0.843575419	0.843575419	0.843575419	0.843575419	0.843575419	0.837988827	0.837988827	0.843575419	0.843575419	0.837988827	0.837988827	0.837988827	0.837988827	0.837988827	0.837988827	0.837988827	0.832402235	0.832402235	0.832402235	0.826815642	0.826815642	0.826815642	0.826815642	0.826815642	0.826815642	0.82122905	0.82122905	0.82122905	0.815642458	0.815642458	0.815642458	0.810055866	0.810055866	0.810055866	0.810055866	0.810055866	0.810055866	0.804469274	0.804469274	0.804469274	0.798882682	0.798882682	0.798882682	0.793296089
0.843575419	0.843575419	0.843575419	0.843575419	0.843575419	0.843575419	0.843575419	0.837988827	0.843575419	0.843575419	0.843575419	0.837988827	0.837988827	0.837988827	0.843575419	0.837988827	0.837988827	0.837988827	0.837988827	0.832402235	0.832402235	0.837988827	0.832402235	0.832402235	0.832402235	0.826815642	0.826815642	0.826815642	0.826815642	0.82122905	0.826815642	0.826815642	0.82122905	0.82122905	0.82122905	0.815642458	0.815642458	0.815642458	0.810055866	0.810055866	0.810055866	0.804469274	0.804469274	0.810055866	0.804469274	0.804469274	0.804469274	0.798882682	0.798882682	0.798882682
0.843575419	0.843575419	0.837988827	0.843575419	0.843575419	0.843575419	0.843575419	0.837988827	0.843575419	0.843575419	0.843575419	0.837988827	0.837988827	0.837988827	0.837988827	0.837988827	0.837988827	0.837988827	0.837988827	0.832402235	0.832402235	0.832402235	0.832402235	0.832402235	0.832402235	0.832402235	0.826815642	0.826815642	0.826815642	0.82122905	0.82122905	0.82122905	0.82122905	0.82122905	0.82122905	0.82122905	0.815642458	0.815642458	0.815642458	0.810055866	0.810055866	0.810055866	0.804469274	0.804469274	0.804469274	0.798882682	0.804469274	0.804469274	0.798882682	0.798882682
0.843575419	0.843575419	0.837988827	0.843575419	0.843575419	0.843575419	0.837988827	0.837988827	0.837988827	0.843575419	0.843575419	0.837988827	0.837988827	0.837988827	0.837988827	0.832402235	0.837988827	0.837988827	0.837988827	0.832402235	0.832402235	0.832402235	0.826815642	0.826815642	0.832402235	0.832402235	0.826815642	0.826815642	0.826815642	0.82122905	0.82122905	0.82122905	0.82122905	0.815642458	0.82122905	0.82122905	0.815642458	0.815642458	0.815642458	0.810055866	0.810055866	0.810055866	0.804469274	0.804469274	0.804469274	0.804469274	0.798882682	0.798882682	0.798882682	0.793296089
0.843575419	0.837988827	0.837988827	0.837988827	0.843575419	0.843575419	0.837988827	0.837988827	0.837988827	0.837988827	0.837988827	0.837988827	0.837988827	0.837988827	0.837988827	0.832402235	0.832402235	0.837988827	0.837988827	0.832402235	0.832402235	0.832402235	0.832402235	0.826815642	0.826815642	0.832402235	0.826815642	0.826815642	0.826815642	0.826815642	0.82122905	0.82122905	0.82122905	0.815642458	0.815642458	0.815642458	0.82122905	0.815642458	0.815642458	0.815642458	0.810055866	0.810055866	0.810055866	0.804469274	0.804469274	0.804469274	0.804469274	0.798882682	0.798882682	0.798882682
0.837988827	0.837988827	0.837988827	0.837988827	0.837988827	0.843575419	0.837988827	0.837988827	0.837988827	0.837988827	0.832402235	0.837988827	0.837988827	0.837988827	0.837988827	0.832402235	0.832402235	0.832402235	0.837988827	0.832402235	0.832402235	0.832402235	0.832402235	0.826815642	0.826815642	0.826815642	0.826815642	0.826815642	0.826815642	0.826815642	0.82122905	0.82122905	0.82122905	0.82122905	0.815642458	0.815642458	0.815642458	0.810055866	0.810055866	0.815642458	0.815642458	0.810055866	0.810055866	0.810055866	0.804469274	0.804469274	0.804469274	0.804469274	0.798882682	0.798882682
0.837988827	0.837988827	0.837988827	0.837988827	0.837988827	0.832402235	0.837988827	0.837988827	0.837988827	0.837988827	0.832402235	0.832402235	0.837988827	0.837988827	0.837988827	0.832402235	0.832402235	0.832402235	0.832402235	0.826815642	0.832402235	0.832402235	0.832402235	0.826815642	0.826815642	0.826815642	0.826815642	0.82122905	0.82122905	0.826815642	0.826815642	0.82122905	0.82122905	0.82122905	0.815642458	0.815642458	0.815642458	0.815642458	0.810055866	0.810055866	0.810055866	0.810055866	0.810055866	0.810055866	0.810055866	0.804469274	0.804469274	0.804469274	0.804469274	0.798882682
0.837988827	0.837988827	0.837988827	0.837988827	0.837988827	0.832402235	0.837988827	0.837988827	0.837988827	0.837988827	0.832402235	0.832402235	0.832402235	0.837988827	0.832402235	0.832402235	0.832402235	0.832402235	0.832402235	0.826815642	0.826815642	0.832402235	0.832402235	0.826815642	0.826815642	0.826815642	0.826815642	0.82122905	0.82122905	0.82122905	0.82122905	0.82122905	0.82122905	0.82122905	0.82122905	0.815642458	0.815642458	0.815642458	0.815642458	0.810055866	0.810055866	0.810055866	0.804469274	0.804469274	0.804469274	0.810055866	0.804469274	0.804469274	0.804469274	0.804469274
0.832402235	0.837988827	0.837988827	0.837988827	0.832402235	0.832402235	0.832402235	0.837988827	0.837988827	0.837988827	0.832402235	0.832402235	0.832402235	0.832402235	0.832402235	0.832402235	0.832402235	0.832402235	0.832402235	0.826815642	0.826815642	0.826815642	0.826815642	0.826815642	0.826815642	0.826815642	0.826815642	0.826815642	0.82122905	0.82122905	0.82122905	0.82122905	0.815642458	0.82122905	0.82122905	0.82122905	0.815642458	0.815642458	0.815642458	0.810055866	0.810055866	0.810055866	0.810055866	0.804469274	0.804469274	0.804469274	0.804469274	0.798882682	0.798882682	0.804469274
0.832402235	0.832402235	0.837988827	0.837988827	0.832402235	0.832402235	0.832402235	0.832402235	0.837988827	0.832402235	0.832402235	0.832402235	0.832402235	0.832402235	0.826815642	0.826815642	0.832402235	0.832402235	0.832402235	0.826815642	0.826815642	0.826815642	0.826815642	0.826815642	0.826815642	0.826815642	0.826815642	0.826815642	0.82122905	0.82122905	0.82122905	0.82122905	0.815642458	0.815642458	0.815642458	0.815642458	0.815642458	0.815642458	0.815642458	0.815642458	0.810055866	0.810055866	0.810055866	0.810055866	0.804469274	0.804469274	0.804469274	0.804469274	0.798882682	0.798882682
0.832402235	0.832402235	0.837988827	0.832402235	0.832402235	0.832402235	0.832402235	0.832402235	0.832402235	0.832402235	0.832402235	0.832402235	0.832402235	0.832402235	0.826815642	0.826815642	0.826815642	0.832402235	0.832402235	0.826815642	0.826815642	0.826815642	0.826815642	0.826815642	0.82122905	0.82122905	0.826815642	0.826815642	0.82122905	0.82122905	0.82122905	0.82122905	0.82122905	0.815642458	0.815642458	0.815642458	0.815642458	0.810055866	0.810055866	0.815642458	0.815642458	0.810055866	0.810055866	0.810055866	0.810055866	0.804469274	0.804469274	0.804469274	0.804469274	0.798882682
0.832402235	0.832402235	0.832402235	0.832402235	0.832402235	0.832402235	0.832402235	0.832402235	0.832402235	0.826815642	0.832402235	0.832402235	0.832402235	0.832402235	0.826815642	0.826815642	0.826815642	0.826815642	0.832402235	0.826815642	0.826815642	0.826815642	0.826815642	0.826815642	0.82122905	0.82122905	0.82122905	0.82122905	0.826815642	0.82122905	0.82122905	0.82122905	0.82122905	0.815642458	0.815642458	0.815642458	0.815642458	0.815642458	0.810055866	0.810055866	0.810055866	0.810055866	0.810055866	0.810055866	0.810055866	0.810055866	0.804469274	0.804469274	0.804469274	0.804469274
0.832402235	0.832402235	0.826815642	0.826815642	0.832402235	0.832402235	0.832402235	0.832402235	0.826815642	0.826815642	0.826815642	0.832402235	0.832402235	0.832402235	0.826815642	0.826815642	0.826815642	0.826815642	0.826815642	0.82122905	0.826815642	0.826815642	0.826815642	0.826815642	0.82122905	0.82122905	0.82122905	0.82122905	0.82122905	0.815642458	0.815642458	0.82122905	0.82122905	0.82122905	0.815642458	0.815642458	0.815642458	0.815642458	0.810055866	0.810055866	0.810055866	0.810055866	0.810055866	0.804469274	0.804469274	0.804469274	0.810055866	0.804469274	0.804469274	0.804469274
0.832402235	0.832402235	0.826815642	0.826815642	0.826815642	0.832402235	0.832402235	0.832402235	0.826815642	0.826815642	0.826815642	0.826815642	0.826815642	0.832402235	0.826815642	0.826815642	0.826815642	0.826815642	0.826815642	0.82122905	0.82122905	0.82122905	0.826815642	0.826815642	0.826815642	0.82122905	0.82122905	0.82122905	0.82122905	0.82122905	0.815642458	0.815642458	0.815642458	0.82122905	0.815642458	0.815642458	0.815642458	0.815642458	0.815642458	0.810055866	0.810055866	0.810055866	0.810055866	0.810055866	0.804469274	0.804469274	0.804469274	0.804469274	0.804469274	0.798882682
0.832402235	0.826815642	0.826815642	0.826815642	0.826815642	0.826815642	0.832402235	0.832402235	0.826815642	0.826815642	0.826815642	0.826815642	0.826815642	0.826815642	0.826815642	0.826815642	0.826815642	0.826815642	0.826815642	0.82122905	0.82122905	0.82122905	0.82122905	0.82122905	0.826815642	0.82122905	0.82122905	0.82122905	0.82122905	0.82122905	0.815642458	0.815642458	0.815642458	0.815642458	0.815642458	0.810055866	0.815642458	0.815642458	0.815642458	0.815642458	0.810055866	0.810055866	0.810055866	0.810055866	0.810055866	0.804469274	0.804469274	0.804469274	0.804469274	0.804469274
0.826815642	0.826815642	0.826815642	0.826815642	0.826815642	0.826815642	0.826815642	0.826815642	0.826815642	0.826815642	0.826815642	0.826815642	0.826815642	0.82122905	0.82122905	0.826815642	0.826815642	0.826815642	0.826815642	0.82122905	0.82122905	0.82122905	0.82122905	0.82122905	0.82122905	0.815642458	0.82122905	0.82122905	0.82122905	0.82122905	0.82122905	0.815642458	0.815642458	0.815642458	0.815642458	0.815642458	0.810055866	0.810055866	0.810055866	0.815642458	0.815642458	0.810055866	0.810055866	0.810055866	0.810055866	0.810055866	0.804469274	0.804469274	0.804469274	0.804469274
0.826815642	0.826815642	0.826815642	0.826815642	0.826815642	0.826815642	0.826815642	0.82122905	0.826815642	0.826815642	0.826815642	0.826815642	0.826815642	0.82122905	0.82122905	0.82122905	0.82122905	0.826815642	0.826815642	0.82122905	0.82122905	0.82122905	0.82122905	0.82122905	0.82122905	0.815642458	0.815642458	0.815642458	0.82122905	0.82122905	0.82122905	0.815642458	0.815642458	0.815642458	0.815642458	0.815642458	0.815642458	0.810055866	0.810055866	0.810055866	0.810055866	0.810055866	0.804469274	0.810055866	0.810055866	0.810055866	0.810055866	0.804469274	0.804469274	0.804469274
0.82122905	0.826815642	0.826815642	0.826815642	0.826815642	0.826815642	0.82122905	0.82122905	0.82122905	0.826815642	0.826815642	0.826815642	0.826815642	0.82122905	0.82122905	0.82122905	0.82122905	0.82122905	0.82122905	0.826815642	0.82122905	0.82122905	0.82122905	0.82122905	0.82122905	0.82122905	0.815642458	0.815642458	0.815642458	0.815642458	0.815642458	0.82122905	0.815642458	0.815642458	0.815642458	0.815642458	0.815642458	0.810055866	0.810055866	0.810055866	0.810055866	0.810055866	0.810055866	0.804469274	0.804469274	0.804469274	0.804469274	0.804469274	0.810055866	0.804469274
0.82122905	0.82122905	0.826815642	0.826815642	0.826815642	0.826815642	0.82122905	0.82122905	0.82122905	0.82122905	0.826815642	0.826815642	0.826815642	0.82122905	0.82122905	0.82122905	0.82122905	0.82122905	0.82122905	0.82122905	0.815642458	0.82122905	0.82122905	0.82122905	0.82122905	0.82122905	0.815642458	0.815642458	0.815642458	0.815642458	0.815642458	0.815642458	0.810055866	0.810055866	0.815642458	0.815642458	0.815642458	0.815642458	0.810055866	0.810055866	0.810055866	0.810055866	0.810055866	0.810055866	0.804469274	0.804469274	0.804469274	0.804469274	0.804469274	0.804469274
0.82122905	0.82122905	0.826815642	0.826815642	0.826815642	0.82122905	0.82122905	0.82122905	0.82122905	0.82122905	0.82122905	0.82122905	0.826815642	0.82122905	0.82122905	0.82122905	0.82122905	0.82122905	0.82122905	0.82122905	0.815642458	0.815642458	0.815642458	0.82122905	0.82122905	0.82122905	0.82122905	0.815642458	0.815642458	0.815642458	0.815642458	0.815642458	0.815642458	0.810055866	0.810055866	0.810055866	0.810055866	0.815642458	0.815642458	0.810055866	0.810055866	0.810055866	0.810055866	0.810055866	0.810055866	0.810055866	0.804469274	0.804469274	0.804469274	0.804469274
0.82122905	0.82122905	0.82122905	0.826815642	0.82122905	0.82122905	0.82122905	0.82122905	0.82122905	0.82122905	0.82122905	0.82122905	0.815642458	0.82122905	0.82122905	0.82122905	0.82122905	0.82122905	0.82122905	0.82122905	0.815642458	0.815642458	0.815642458	0.815642458	0.815642458	0.82122905	0.82122905	0.815642458	0.815642458	0.815642458	0.815642458	0.815642458	0.815642458	0.815642458	0.810055866	0.810055866	0.810055866	0.810055866	0.810055866	0.810055866	0.810055866	0.810055866	0.810055866	0.810055866	0.810055866	0.810055866	0.810055866	0.804469274	0.804469274	0.804469274
0.82122905	0.82122905	0.82122905	0.82122905	0.815642458	0.82122905	0.82122905	0.82122905	0.82122905	0.82122905	0.82122905	0.82122905	0.815642458	0.815642458	0.815642458	0.82122905	0.82122905	0.82122905	0.82122905	0.82122905	0.815642458	0.815642458	0.815642458	0.815642458	0.815642458	0.815642458	0.815642458	0.810055866	0.815642458	0.815642458	0.815642458	0.815642458	0.815642458	0.815642458	0.815642458	0.810055866	0.810055866	0.810055866	0.810055866	0.810055866	0.810055866	0.810055866	0.804469274	0.804469274	0.804469274	0.804469274	0.810055866	0.810055866	0.810055866	0.804469274
0.82122905	0.82122905	0.82122905	0.815642458	0.815642458	0.815642458	0.82122905	0.82122905	0.82122905	0.82122905	0.82122905	0.82122905	0.815642458	0.815642458	0.815642458	0.815642458	0.815642458	0.82122905	0.82122905	0.82122905	0.815642458	0.815642458	0.815642458	0.815642458	0.815642458	0.815642458	0.815642458	0.815642458	0.810055866	0.810055866	0.810055866	0.815642458	0.815642458	0.815642458	0.815642458	0.815642458	0.810055866	0.810055866	0.810055866	0.810055866	0.810055866	0.810055866	0.810055866	0.804469274	0.804469274	0.804469274	0.804469274	0.804469274	0.804469274	0.804469274
0.82122905	0.82122905	0.815642458	0.815642458	0.815642458	0.815642458	0.815642458	0.82122905	0.82122905	0.82122905	0.82122905	0.815642458	0.815642458	0.815642458	0.815642458	0.815642458	0.815642458	0.815642458	0.815642458	0.815642458	0.815642458	0.815642458	0.815642458	0.815642458	0.815642458	0.815642458	0.815642458	0.815642458	0.815642458	0.810055866	0.810055866	0.810055866	0.810055866	0.810055866	0.810055866	0.815642458	0.815642458	0.810055866	0.810055866	0.810055866	0.810055866	0.810055866	0.810055866	0.810055866	0.810055866	0.804469274	0.804469274	0.804469274	0.804469274	0.804469274
0.82122905	0.815642458	0.815642458	0.815642458	0.815642458	0.815642458	0.815642458	0.815642458	0.815642458	0.82122905	0.82122905	0.815642458	0.815642458	0.815642458	0.815642458	0.815642458	0.815642458	0.815642458	0.815642458	0.815642458	0.810055866	0.810055866	0.815642458	0.815642458	0.815642458	0.815642458	0.815642458	0.815642458	0.815642458	0.810055866	0.810055866	0.810055866	0.810055866	0.810055866	0.810055866	0.810055866	0.810055866	0.810055866	0.804469274	0.804469274	0.810055866	0.810055866	0.810055866	0.810055866	0.810055866	0.810055866	0.810055866	0.804469274	0.804469274	0.804469274
0.815642458	0.815642458	0.815642458	0.815642458	0.815642458	0.815642458	0.815642458	0.815642458	0.815642458	0.815642458	0.815642458	0.815642458	0.815642458	0.815642458	0.815642458	0.815642458	0.815642458	0.815642458	0.815642458	0.815642458	0.815642458	0.810055866	0.810055866	0.810055866	0.810055866	0.815642458	0.815642458	0.815642458	0.815642458	0.815642458	0.810055866	0.810055866	0.810055866	0.810055866	0.810055866	0.810055866	0.810055866	0.810055866	0.810055866	0.804469274	0.804469274	0.804469274	0.804469274	0.804469274	0.804469274	0.804469274	0.810055866	0.810055866	0.810055866	0.804469274
0.815642458	0.815642458	0.815642458	0.815642458	0.815642458	0.815642458	0.815642458	0.815642458	0.815642458	0.815642458	0.810055866	0.810055866	0.810055866	0.815642458	0.815642458	0.815642458	0.815642458	0.815642458	0.815642458	0.815642458	0.815642458	0.810055866	0.810055866	0.810055866	0.810055866	0.810055866	0.810055866	0.810055866	0.810055866	0.815642458	0.815642458	0.810055866	0.810055866	0.810055866	0.810055866	0.810055866	0.810055866	0.810055866	0.810055866	0.810055866	0.810055866	0.804469274	0.804469274	0.804469274	0.804469274	0.804469274	0.804469274	0.804469274	0.804469274	0.804469274
0.810055866	0.815642458	0.815642458	0.815642458	0.815642458	0.815642458	0.815642458	0.815642458	0.815642458	0.810055866	0.810055866	0.810055866	0.810055866	0.810055866	0.810055866	0.810055866	0.815642458	0.815642458	0.815642458	0.815642458	0.815642458	0.810055866	0.810055866	0.810055866	0.810055866	0.810055866	0.810055866	0.810055866	0.810055866	0.810055866	0.810055866	0.810055866	0.804469274	0.804469274	0.810055866	0.810055866	0.810055866	0.810055866	0.810055866	0.810055866	0.810055866	0.810055866	0.810055866	0.804469274	0.804469274	0.804469274	0.804469274	0.804469274	0.804469274	0.804469274
0.810055866	0.810055866	0.810055866	0.815642458	0.815642458	0.815642458	0.815642458	0.815642458	0.815642458	0.810055866	0.810055866	0.810055866	0.810055866	0.810055866	0.810055866	0.810055866	0.810055866	0.810055866	0.810055866	0.815642458	0.815642458	0.810055866	0.810055866	0.810055866	0.810055866	0.810055866	0.810055866	0.810055866	0.810055866	0.810055866	0.810055866	0.810055866	0.810055866	0.804469274	0.804469274	0.804469274	0.804469274	0.804469274	0.804469274	0.804469274	0.810055866	0.810055866	0.810055866	0.810055866	0.810055866	0.804469274	0.804469274	0.804469274	0.804469274	0.804469274
0.810055866	0.810055866	0.810055866	0.810055866	0.810055866	0.815642458	0.815642458	0.815642458	0.810055866	0.810055866	0.810055866	0.810055866	0.810055866	0.810055866	0.810055866	0.810055866	0.810055866	0.810055866	0.810055866	0.810055866	0.810055866	0.804469274	0.810055866	0.810055866	0.810055866	0.810055866	0.810055866	0.810055866	0.810055866	0.810055866	0.810055866	0.810055866	0.810055866	0.810055866	0.804469274	0.804469274	0.804469274	0.804469274	0.804469274	0.804469274	0.804469274	0.804469274	0.804469274	0.804469274	0.804469274	0.804469274	0.804469274	0.798882682	0.798882682	0.804469274
0.810055866	0.810055866	0.810055866	0.810055866	0.810055866	0.810055866	0.810055866	0.810055866	0.810055866	0.810055866	0.810055866	0.810055866	0.810055866	0.810055866	0.810055866	0.810055866	0.810055866	0.810055866	0.810055866	0.810055866	0.810055866	0.810055866	0.804469274	0.804469274	0.804469274	0.804469274	0.804469274	0.810055866	0.810055866	0.810055866	0.810055866	0.810055866	0.810055866	0.810055866	0.810055866	0.810055866	0.804469274	0.804469274	0.804469274	0.804469274	0.804469274	0.804469274	0.804469274	0.804469274	0.804469274	0.804469274	0.804469274	0.804469274	0.804469274	0.804469274
0.810055866	0.810055866	0.810055866	0.810055866	0.810055866	0.804469274	0.804469274	0.804469274	0.804469274	0.804469274	0.810055866	0.810055866	0.810055866	0.810055866	0.810055866	0.810055866	0.810055866	0.810055866	0.810055866	0.810055866	0.810055866	0.810055866	0.804469274	0.804469274	0.804469274	0.804469274	0.804469274	0.804469274	0.804469274	0.804469274	0.804469274	0.804469274	0.804469274	0.804469274	0.810055866	0.810055866	0.810055866	0.810055866	0.804469274	0.804469274	0.804469274	0.804469274	0.804469274	0.804469274	0.804469274	0.804469274	0.804469274	0.804469274	0.804469274	0.804469274
0.810055866	0.810055866	0.810055866	0.810055866	0.804469274	0.804469274	0.804469274	0.804469274	0.804469274	0.804469274	0.804469274	0.804469274	0.804469274	0.804469274	0.810055866	0.810055866	0.810055866	0.810055866	0.810055866	0.810055866	0.810055866	0.810055866	0.810055866	0.804469274	0.804469274	0.804469274	0.804469274	0.804469274	0.804469274	0.804469274	0.804469274	0.804469274	0.804469274	0.804469274	0.804469274	0.804469274	0.804469274	0.804469274	0.804469274	0.804469274	0.804469274	0.798882682	0.798882682	0.804469274	0.804469274	0.804469274	0.804469274	0.804469274	0.804469274	0.804469274
0.810055866	0.810055866	0.804469274	0.804469274	0.804469274	0.804469274	0.804469274	0.804469274	0.804469274	0.804469274	0.804469274	0.804469274	0.804469274	0.804469274	0.804469274	0.804469274	0.804469274	0.804469274	0.804469274	0.810055866	0.810055866	0.810055866	0.810055866	0.804469274	0.804469274	0.804469274	0.804469274	0.804469274	0.804469274	0.804469274	0.804469274	0.804469274	0.804469274	0.804469274	0.804469274	0.804469274	0.804469274	0.804469274	0.804469274	0.804469274	0.804469274	0.804469274	0.804469274	0.804469274	0.798882682	0.798882682	0.798882682	0.798882682	0.798882682	0.798882682
0.804469274	0.804469274	0.804469274	0.804469274	0.804469274	0.804469274	0.804469274	0.804469274	0.804469274	0.804469274	0.804469274	0.804469274	0.804469274	0.804469274	0.804469274	0.804469274	0.804469274	0.804469274	0.804469274	0.804469274	0.804469274	0.804469274	0.804469274	0.804469274	0.798882682	0.798882682	0.804469274	0.804469274	0.804469274	0.804469274	0.804469274	0.804469274	0.804469274	0.804469274	0.804469274	0.804469274	0.804469274	0.804469274	0.804469274	0.804469274	0.804469274	0.804469274	0.804469274	0.804469274	0.804469274	0.804469274	0.804469274	0.804469274	0.798882682	0.798882682
0.804469274	0.804469274	0.804469274	0.804469274	0.804469274	0.804469274	0.804469274	0.804469274	0.804469274	0.804469274	0.804469274	0.804469274	0.804469274	0.804469274	0.804469274	0.804469274	0.804469274	0.804469274	0.804469274	0.804469274	0.804469274	0.804469274	0.804469274	0.804469274	0.804469274	0.798882682	0.798882682	0.798882682	0.798882682	0.798882682	0.798882682	0.798882682	0.798882682	0.798882682	0.798882682	0.798882682	0.798882682	0.798882682	0.804469274	0.804469274	0.804469274	0.804469274	0.804469274	0.804469274	0.804469274	0.804469274	0.804469274	0.804469274	0.804469274	0.804469274
0.798882682	0.798882682	0.798882682	0.804469274	0.804469274	0.804469274	0.804469274	0.804469274	0.804469274	0.804469274	0.804469274	0.804469274	0.804469274	0.804469274	0.804469274	0.804469274	0.804469274	0.804469274	0.804469274	0.804469274	0.804469274	0.804469274	0.804469274	0.804469274	0.804469274	0.804469274	0.804469274	0.798882682	0.798882682	0.798882682	0.798882682	0.798882682	0.798882682	0.798882682	0.798882682	0.798882682	0.798882682	0.798882682	0.798882682	0.798882682	0.798882682	0.798882682	0.798882682	0.798882682	0.798882682	0.798882682	0.798882682	0.798882682	0.798882682	0.798882682
0.798882682	0.798882682	0.798882682	0.798882682	0.798882682	0.798882682	0.798882682	0.798882682	0.798882682	0.798882682	0.804469274	0.804469274	0.804469274	0.804469274	0.804469274	0.804469274	0.804469274	0.804469274	0.804469274	0.804469274	0.804469274	0.804469274	0.804469274	0.804469274	0.804469274	0.804469274	0.804469274	0.804469274	0.804469274	0.798882682	0.798882682	0.798882682	0.798882682	0.798882682	0.798882682	0.798882682	0.798882682	0.798882682	0.798882682	0.798882682	0.798882682	0.798882682	0.798882682	0.798882682	0.798882682	0.798882682	0.798882682	0.798882682	0.798882682	0.798882682
0.798882682	0.798882682	0.798882682	0.798882682	0.798882682	0.798882682	0.798882682	0.798882682	0.798882682	0.798882682	0.798882682	0.798882682	0.798882682	0.798882682	0.798882682	0.798882682	0.798882682	0.798882682	0.798882682	0.798882682	0.798882682	0.798882682	0.798882682	0.798882682	0.798882682	0.798882682	0.798882682	0.804469274	0.804469274	0.804469274	0.804469274	0.804469274	0.804469274	0.804469274	0.804469274	0.798882682	0.798882682	0.798882682	0.798882682	0.798882682	0.798882682	0.798882682	0.798882682	0.798882682	0.798882682	0.798882682	0.798882682	0.798882682	0.798882682	0.798882682
0.798882682	0.798882682	0.798882682	0.798882682	0.798882682	0.798882682	0.798882682	0.798882682	0.798882682	0.798882682	0.798882682	0.798882682	0.798882682	0.798882682	0.798882682	0.798882682	0.798882682	0.798882682	0.798882682	0.798882682	0.798882682	0.798882682	0.798882682	0.798882682	0.798882682	0.798882682	0.798882682	0.798882682	0.798882682	0.798882682	0.798882682	0.798882682	0.798882682	0.798882682	0.798882682	0.798882682	0.798882682	0.798882682	0.798882682	0.798882682	0.798882682	0.798882682	0.798882682	0.798882682	0.798882682	0.798882682	0.798882682	0.798882682	0.798882682	0.798882682
[truncated: 310 more columns]
