# Supplementary material for: Multi-orbit lunar GNSS constellation design with distant retrograde orbit and Halo orbit combination
Source: Sci Rep. 2023 Jun 22;13:10158. doi: 10.1038/s41598-023-37348-x (PMC10287729; doi:10.1038/s41598-023-37348-x)
Supplement: Supplementary file 1 — Supplementary Information. [file 41598_2023_37348_MOESM1_ESM.zip › supplement materials of the manuscript/Figure 5/L1 North Family Halo orbit/SVOP/10.667.csv]

0.195652174	0.195652174	0.195652174	0.195652174	0.195652174	0.195652174	0.195652174	0.195652174	0.195652174	0.195652174	0.195652174	0.195652174	0.195652174	0.195652174	0.195652174	0.195652174	0.195652174	0.195652174	0.195652174	0.195652174	0.195652174	0.195652174	0.195652174	0.195652174	0.195652174	0.195652174	0.195652174	0.195652174	0.195652174	0.195652174	0.195652174	0.195652174	0.195652174	0.195652174	0.195652174	0.195652174	0.195652174	0.195652174	0.195652174	0.195652174	0.195652174	0.195652174	0.195652174	0.195652174	0.195652174	0.195652174	0.195652174	0.195652174	0.195652174	0.195652174
0.195652174	0.195652174	0.195652174	0.195652174	0.195652174	0.195652174	0.195652174	0.195652174	0.195652174	0.195652174	0.195652174	0.195652174	0.195652174	0.195652174	0.195652174	0.195652174	0.195652174	0.195652174	0.195652174	0.195652174	0.201086957	0.201086957	0.201086957	0.201086957	0.201086957	0.201086957	0.201086957	0.201086957	0.201086957	0.201086957	0.201086957	0.201086957	0.201086957	0.201086957	0.201086957	0.201086957	0.201086957	0.201086957	0.201086957	0.201086957	0.201086957	0.201086957	0.201086957	0.201086957	0.201086957	0.201086957	0.201086957	0.201086957	0.201086957	0.201086957
0.201086957	0.201086957	0.201086957	0.201086957	0.201086957	0.201086957	0.201086957	0.201086957	0.201086957	0.201086957	0.201086957	0.201086957	0.201086957	0.201086957	0.201086957	0.201086957	0.201086957	0.201086957	0.201086957	0.201086957	0.201086957	0.201086957	0.201086957	0.201086957	0.201086957	0.201086957	0.201086957	0.201086957	0.201086957	0.201086957	0.201086957	0.201086957	0.201086957	0.201086957	0.201086957	0.201086957	0.201086957	0.201086957	0.201086957	0.201086957	0.201086957	0.201086957	0.201086957	0.201086957	0.201086957	0.201086957	0.201086957	0.201086957	0.201086957	0.201086957
0.201086957	0.201086957	0.201086957	0.201086957	0.201086957	0.201086957	0.201086957	0.201086957	0.201086957	0.201086957	0.201086957	0.201086957	0.201086957	0.201086957	0.201086957	0.201086957	0.201086957	0.201086957	0.201086957	0.201086957	0.201086957	0.201086957	0.201086957	0.201086957	0.201086957	0.201086957	0.201086957	0.201086957	0.201086957	0.201086957	0.201086957	0.201086957	0.201086957	0.201086957	0.201086957	0.201086957	0.201086957	0.201086957	0.201086957	0.201086957	0.201086957	0.201086957	0.201086957	0.201086957	0.201086957	0.195652174	0.195652174	0.195652174	0.195652174	0.195652174
0.206521739	0.206521739	0.206521739	0.201086957	0.201086957	0.201086957	0.201086957	0.201086957	0.201086957	0.201086957	0.201086957	0.201086957	0.201086957	0.201086957	0.201086957	0.201086957	0.201086957	0.201086957	0.201086957	0.201086957	0.201086957	0.201086957	0.201086957	0.201086957	0.201086957	0.201086957	0.201086957	0.201086957	0.206521739	0.206521739	0.206521739	0.206521739	0.206521739	0.206521739	0.206521739	0.206521739	0.206521739	0.206521739	0.201086957	0.201086957	0.201086957	0.201086957	0.201086957	0.201086957	0.201086957	0.201086957	0.201086957	0.201086957	0.201086957	0.201086957
0.206521739	0.206521739	0.206521739	0.206521739	0.206521739	0.206521739	0.206521739	0.201086957	0.201086957	0.201086957	0.201086957	0.201086957	0.201086957	0.201086957	0.201086957	0.201086957	0.201086957	0.206521739	0.206521739	0.206521739	0.206521739	0.206521739	0.206521739	0.206521739	0.206521739	0.206521739	0.206521739	0.206521739	0.206521739	0.206521739	0.206521739	0.206521739	0.206521739	0.206521739	0.201086957	0.201086957	0.201086957	0.201086957	0.201086957	0.201086957	0.201086957	0.201086957	0.201086957	0.201086957	0.201086957	0.201086957	0.201086957	0.201086957	0.201086957	0.201086957
0.206521739	0.206521739	0.206521739	0.206521739	0.206521739	0.206521739	0.206521739	0.206521739	0.206521739	0.201086957	0.201086957	0.206521739	0.206521739	0.206521739	0.206521739	0.206521739	0.206521739	0.206521739	0.206521739	0.206521739	0.206521739	0.206521739	0.206521739	0.206521739	0.206521739	0.206521739	0.206521739	0.206521739	0.206521739	0.206521739	0.206521739	0.201086957	0.201086957	0.201086957	0.201086957	0.201086957	0.201086957	0.201086957	0.201086957	0.206521739	0.206521739	0.206521739	0.206521739	0.206521739	0.206521739	0.206521739	0.206521739	0.206521739	0.206521739	0.206521739
0.206521739	0.206521739	0.206521739	0.206521739	0.206521739	0.206521739	0.211956522	0.211956522	0.211956522	0.211956522	0.206521739	0.206521739	0.206521739	0.206521739	0.206521739	0.206521739	0.206521739	0.206521739	0.206521739	0.206521739	0.206521739	0.206521739	0.206521739	0.206521739	0.206521739	0.206521739	0.206521739	0.206521739	0.211956522	0.211956522	0.206521739	0.206521739	0.206521739	0.206521739	0.206521739	0.206521739	0.206521739	0.206521739	0.206521739	0.206521739	0.206521739	0.206521739	0.206521739	0.206521739	0.206521739	0.206521739	0.206521739	0.206521739	0.206521739	0.206521739
0.206521739	0.206521739	0.206521739	0.211956522	0.211956522	0.211956522	0.211956522	0.211956522	0.211956522	0.211956522	0.211956522	0.206521739	0.206521739	0.206521739	0.206521739	0.206521739	0.206521739	0.206521739	0.206521739	0.206521739	0.206521739	0.211956522	0.211956522	0.211956522	0.211956522	0.211956522	0.211956522	0.211956522	0.206521739	0.206521739	0.206521739	0.206521739	0.206521739	0.206521739	0.206521739	0.206521739	0.206521739	0.206521739	0.206521739	0.206521739	0.206521739	0.206521739	0.206521739	0.206521739	0.211956522	0.211956522	0.211956522	0.206521739	0.206521739	0.206521739
0.211956522	0.211956522	0.211956522	0.211956522	0.211956522	0.211956522	0.211956522	0.211956522	0.211956522	0.211956522	0.211956522	0.211956522	0.206521739	0.206521739	0.206521739	0.211956522	0.211956522	0.211956522	0.211956522	0.211956522	0.211956522	0.211956522	0.211956522	0.211956522	0.211956522	0.211956522	0.211956522	0.206521739	0.206521739	0.206521739	0.206521739	0.206521739	0.206521739	0.211956522	0.211956522	0.211956522	0.211956522	0.211956522	0.211956522	0.211956522	0.211956522	0.211956522	0.211956522	0.211956522	0.206521739	0.206521739	0.206521739	0.206521739	0.206521739	0.206521739
0.211956522	0.211956522	0.211956522	0.211956522	0.211956522	0.211956522	0.211956522	0.211956522	0.211956522	0.211956522	0.211956522	0.211956522	0.217391304	0.211956522	0.211956522	0.211956522	0.211956522	0.211956522	0.211956522	0.211956522	0.211956522	0.211956522	0.211956522	0.211956522	0.211956522	0.211956522	0.211956522	0.211956522	0.211956522	0.211956522	0.211956522	0.211956522	0.211956522	0.211956522	0.211956522	0.211956522	0.211956522	0.211956522	0.211956522	0.211956522	0.211956522	0.206521739	0.206521739	0.206521739	0.206521739	0.211956522	0.211956522	0.211956522	0.211956522	0.211956522
0.217391304	0.217391304	0.211956522	0.211956522	0.211956522	0.211956522	0.211956522	0.211956522	0.211956522	0.217391304	0.217391304	0.217391304	0.217391304	0.211956522	0.211956522	0.211956522	0.211956522	0.211956522	0.211956522	0.211956522	0.211956522	0.217391304	0.217391304	0.217391304	0.217391304	0.211956522	0.211956522	0.211956522	0.211956522	0.211956522	0.211956522	0.211956522	0.211956522	0.211956522	0.211956522	0.211956522	0.217391304	0.217391304	0.217391304	0.211956522	0.211956522	0.211956522	0.211956522	0.211956522	0.211956522	0.211956522	0.211956522	0.211956522	0.211956522	0.211956522
0.217391304	0.217391304	0.217391304	0.211956522	0.211956522	0.211956522	0.217391304	0.217391304	0.217391304	0.217391304	0.217391304	0.217391304	0.217391304	0.217391304	0.211956522	0.211956522	0.211956522	0.217391304	0.217391304	0.217391304	0.217391304	0.217391304	0.217391304	0.217391304	0.217391304	0.211956522	0.211956522	0.211956522	0.211956522	0.217391304	0.217391304	0.217391304	0.217391304	0.217391304	0.217391304	0.217391304	0.217391304	0.211956522	0.211956522	0.211956522	0.211956522	0.211956522	0.211956522	0.211956522	0.211956522	0.217391304	0.217391304	0.217391304	0.217391304	0.217391304
0.217391304	0.217391304	0.217391304	0.217391304	0.222826087	0.217391304	0.217391304	0.217391304	0.217391304	0.217391304	0.217391304	0.217391304	0.217391304	0.217391304	0.217391304	0.217391304	0.217391304	0.217391304	0.217391304	0.217391304	0.217391304	0.217391304	0.217391304	0.217391304	0.217391304	0.217391304	0.217391304	0.217391304	0.217391304	0.217391304	0.217391304	0.217391304	0.217391304	0.217391304	0.217391304	0.211956522	0.217391304	0.217391304	0.217391304	0.217391304	0.217391304	0.217391304	0.217391304	0.217391304	0.217391304	0.217391304	0.217391304	0.217391304	0.211956522	0.211956522
0.217391304	0.217391304	0.222826087	0.222826087	0.222826087	0.222826087	0.217391304	0.217391304	0.217391304	0.217391304	0.217391304	0.222826087	0.222826087	0.222826087	0.222826087	0.217391304	0.217391304	0.217391304	0.217391304	0.217391304	0.222826087	0.222826087	0.222826087	0.222826087	0.217391304	0.217391304	0.217391304	0.217391304	0.217391304	0.217391304	0.222826087	0.222826087	0.222826087	0.222826087	0.217391304	0.217391304	0.217391304	0.217391304	0.217391304	0.217391304	0.217391304	0.217391304	0.217391304	0.217391304	0.222826087	0.222826087	0.217391304	0.217391304	0.217391304	0.217391304
0.217391304	0.222826087	0.222826087	0.222826087	0.222826087	0.222826087	0.222826087	0.217391304	0.217391304	0.222826087	0.222826087	0.222826087	0.222826087	0.222826087	0.222826087	0.217391304	0.217391304	0.222826087	0.222826087	0.222826087	0.222826087	0.222826087	0.222826087	0.217391304	0.217391304	0.217391304	0.222826087	0.222826087	0.222826087	0.222826087	0.222826087	0.222826087	0.222826087	0.217391304	0.217391304	0.217391304	0.222826087	0.222826087	0.222826087	0.222826087	0.222826087	0.222826087	0.222826087	0.222826087	0.217391304	0.217391304	0.217391304	0.217391304	0.217391304	0.217391304
0.222826087	0.222826087	0.222826087	0.222826087	0.222826087	0.222826087	0.222826087	0.22826087	0.222826087	0.222826087	0.222826087	0.222826087	0.222826087	0.222826087	0.22826087	0.222826087	0.222826087	0.222826087	0.222826087	0.222826087	0.222826087	0.222826087	0.22826087	0.222826087	0.222826087	0.222826087	0.222826087	0.222826087	0.222826087	0.222826087	0.222826087	0.22826087	0.222826087	0.222826087	0.222826087	0.222826087	0.222826087	0.222826087	0.222826087	0.222826087	0.222826087	0.222826087	0.222826087	0.222826087	0.222826087	0.222826087	0.222826087	0.222826087	0.222826087	0.222826087
0.22826087	0.222826087	0.222826087	0.222826087	0.222826087	0.22826087	0.22826087	0.22826087	0.222826087	0.222826087	0.222826087	0.222826087	0.22826087	0.22826087	0.22826087	0.222826087	0.222826087	0.222826087	0.222826087	0.22826087	0.22826087	0.22826087	0.22826087	0.222826087	0.222826087	0.222826087	0.222826087	0.22826087	0.22826087	0.22826087	0.22826087	0.222826087	0.222826087	0.222826087	0.222826087	0.22826087	0.22826087	0.22826087	0.22826087	0.22826087	0.222826087	0.222826087	0.222826087	0.222826087	0.222826087	0.222826087	0.222826087	0.22826087	0.22826087	0.22826087
0.22826087	0.22826087	0.222826087	0.222826087	0.22826087	0.22826087	0.22826087	0.22826087	0.22826087	0.222826087	0.22826087	0.22826087	0.22826087	0.22826087	0.22826087	0.222826087	0.22826087	0.22826087	0.22826087	0.22826087	0.22826087	0.22826087	0.22826087	0.22826087	0.22826087	0.22826087	0.22826087	0.22826087	0.22826087	0.22826087	0.222826087	0.22826087	0.22826087	0.22826087	0.22826087	0.22826087	0.22826087	0.22826087	0.22826087	0.222826087	0.22826087	0.22826087	0.22826087	0.22826087	0.22826087	0.22826087	0.22826087	0.22826087	0.22826087	0.222826087
0.22826087	0.22826087	0.233695652	0.22826087	0.22826087	0.22826087	0.22826087	0.22826087	0.233695652	0.22826087	0.22826087	0.22826087	0.22826087	0.22826087	0.233695652	0.233695652	0.22826087	0.22826087	0.22826087	0.22826087	0.233695652	0.233695652	0.22826087	0.22826087	0.22826087	0.22826087	0.22826087	0.233695652	0.233695652	0.22826087	0.22826087	0.22826087	0.22826087	0.22826087	0.233695652	0.233695652	0.233695652	0.22826087	0.22826087	0.22826087	0.22826087	0.22826087	0.22826087	0.233695652	0.233695652	0.233695652	0.233695652	0.22826087	0.22826087	0.22826087
0.22826087	0.233695652	0.233695652	0.233695652	0.22826087	0.22826087	0.233695652	0.233695652	0.233695652	0.233695652	0.22826087	0.22826087	0.233695652	0.233695652	0.233695652	0.233695652	0.22826087	0.233695652	0.233695652	0.233695652	0.233695652	0.233695652	0.22826087	0.233695652	0.233695652	0.233695652	0.233695652	0.233695652	0.233695652	0.22826087	0.233695652	0.233695652	0.233695652	0.233695652	0.233695652	0.233695652	0.22826087	0.233695652	0.233695652	0.233695652	0.233695652	0.233695652	0.233695652	0.233695652	0.233695652	0.22826087	0.22826087	0.233695652	0.233695652	0.233695652
0.233695652	0.233695652	0.233695652	0.233695652	0.233695652	0.233695652	0.233695652	0.233695652	0.233695652	0.233695652	0.233695652	0.233695652	0.233695652	0.233695652	0.233695652	0.239130435	0.233695652	0.233695652	0.233695652	0.233695652	0.239130435	0.239130435	0.233695652	0.233695652	0.233695652	0.233695652	0.239130435	0.239130435	0.233695652	0.233695652	0.233695652	0.233695652	0.239130435	0.239130435	0.239130435	0.233695652	0.233695652	0.233695652	0.233695652	0.233695652	0.239130435	0.239130435	0.239130435	0.233695652	0.233695652	0.233695652	0.233695652	0.233695652	0.233695652	0.233695652
0.239130435	0.233695652	0.233695652	0.233695652	0.239130435	0.239130435	0.233695652	0.233695652	0.239130435	0.239130435	0.239130435	0.233695652	0.233695652	0.239130435	0.239130435	0.239130435	0.233695652	0.233695652	0.239130435	0.239130435	0.239130435	0.239130435	0.233695652	0.239130435	0.239130435	0.239130435	0.239130435	0.239130435	0.233695652	0.239130435	0.239130435	0.239130435	0.239130435	0.239130435	0.233695652	0.239130435	0.239130435	0.239130435	0.239130435	0.239130435	0.239130435	0.239130435	0.239130435	0.239130435	0.239130435	0.239130435	0.239130435	0.239130435	0.239130435	0.239130435
0.239130435	0.239130435	0.233695652	0.239130435	0.239130435	0.239130435	0.239130435	0.239130435	0.239130435	0.239130435	0.239130435	0.239130435	0.239130435	0.239130435	0.239130435	0.239130435	0.239130435	0.239130435	0.239130435	0.239130435	0.244565217	0.239130435	0.239130435	0.239130435	0.239130435	0.244565217	0.244565217	0.239130435	0.239130435	0.239130435	0.239130435	0.244565217	0.244565217	0.244565217	0.239130435	0.239130435	0.239130435	0.244565217	0.244565217	0.244565217	0.244565217	0.239130435	0.239130435	0.239130435	0.239130435	0.244565217	0.244565217	0.244565217	0.244565217	0.239130435
0.239130435	0.244565217	0.244565217	0.239130435	0.239130435	0.239130435	0.244565217	0.239130435	0.239130435	0.239130435	0.244565217	0.244565217	0.239130435	0.239130435	0.244565217	0.244565217	0.239130435	0.239130435	0.244565217	0.244565217	0.244565217	0.239130435	0.244565217	0.244565217	0.244565217	0.244565217	0.244565217	0.244565217	0.244565217	0.244565217	0.244565217	0.244565217	0.25	0.244565217	0.244565217	0.244565217	0.244565217	0.244565217	0.244565217	0.25	0.244565217	0.244565217	0.244565217	0.244565217	0.244565217	0.244565217	0.244565217	0.25	0.244565217	0.244565217
0.239130435	0.244565217	0.244565217	0.244565217	0.244565217	0.244565217	0.244565217	0.244565217	0.244565217	0.244565217	0.244565217	0.244565217	0.244565217	0.244565217	0.244565217	0.244565217	0.244565217	0.244565217	0.244565217	0.244565217	0.25	0.244565217	0.244565217	0.244565217	0.25	0.25	0.244565217	0.244565217	0.244565217	0.25	0.25	0.25	0.244565217	0.244565217	0.25	0.25	0.25	0.25	0.244565217	0.244565217	0.25	0.25	0.25	0.25	0.25	0.25	0.244565217	0.244565217	0.25	0.25
0.25	0.244565217	0.244565217	0.25	0.244565217	0.244565217	0.244565217	0.25	0.244565217	0.244565217	0.25	0.25	0.244565217	0.244565217	0.25	0.25	0.244565217	0.244565217	0.25	0.25	0.25	0.244565217	0.25	0.25	0.25	0.25	0.25	0.25	0.25	0.25	0.255434783	0.25	0.25	0.25	0.25	0.255434783	0.255434783	0.25	0.25	0.25	0.25	0.255434783	0.255434783	0.255434783	0.255434783	0.25	0.25	0.25	0.25	0.25
0.25	0.25	0.25	0.25	0.25	0.244565217	0.25	0.25	0.25	0.25	0.25	0.25	0.25	0.25	0.25	0.25	0.255434783	0.25	0.25	0.255434783	0.255434783	0.25	0.25	0.255434783	0.255434783	0.255434783	0.25	0.255434783	0.255434783	0.255434783	0.255434783	0.255434783	0.255434783	0.255434783	0.255434783	0.255434783	0.260869565	0.255434783	0.255434783	0.255434783	0.255434783	0.255434783	0.260869565	0.255434783	0.255434783	0.255434783	0.255434783	0.255434783	0.255434783	0.255434783
0.25	0.255434783	0.25	0.25	0.255434783	0.255434783	0.25	0.25	0.255434783	0.25	0.25	0.255434783	0.255434783	0.25	0.255434783	0.255434783	0.255434783	0.255434783	0.255434783	0.255434783	0.260869565	0.255434783	0.255434783	0.255434783	0.260869565	0.255434783	0.255434783	0.255434783	0.260869565	0.260869565	0.255434783	0.255434783	0.260869565	0.260869565	0.260869565	0.260869565	0.260869565	0.260869565	0.260869565	0.260869565	0.260869565	0.260869565	0.260869565	0.260869565	0.260869565	0.260869565	0.260869565	0.260869565	0.260869565	0.260869565
0.255434783	0.255434783	0.255434783	0.255434783	0.255434783	0.255434783	0.255434783	0.255434783	0.255434783	0.260869565	0.255434783	0.255434783	0.260869565	0.255434783	0.255434783	0.260869565	0.260869565	0.255434783	0.260869565	0.260869565	0.260869565	0.260869565	0.260869565	0.260869565	0.260869565	0.260869565	0.260869565	0.260869565	0.266304348	0.266304348	0.260869565	0.260869565	0.266304348	0.266304348	0.266304348	0.260869565	0.260869565	0.266304348	0.266304348	0.266304348	0.266304348	0.260869565	0.260869565	0.266304348	0.266304348	0.266304348	0.266304348	0.266304348	0.260869565	0.260869565
0.260869565	0.255434783	0.260869565	0.260869565	0.255434783	0.260869565	0.260869565	0.255434783	0.260869565	0.260869565	0.255434783	0.260869565	0.260869565	0.260869565	0.260869565	0.260869565	0.266304348	0.260869565	0.260869565	0.266304348	0.260869565	0.260869565	0.266304348	0.266304348	0.266304348	0.266304348	0.266304348	0.266304348	0.266304348	0.266304348	0.266304348	0.266304348	0.27173913	0.27173913	0.266304348	0.266304348	0.266304348	0.27173913	0.27173913	0.27173913	0.266304348	0.266304348	0.266304348	0.27173913	0.27173913	0.27173913	0.27173913	0.266304348	0.266304348	0.266304348
0.260869565	0.266304348	0.260869565	0.260869565	0.260869565	0.260869565	0.260869565	0.260869565	0.260869565	0.266304348	0.260869565	0.260869565	0.266304348	0.260869565	0.266304348	0.266304348	0.266304348	0.266304348	0.266304348	0.266304348	0.266304348	0.266304348	0.266304348	0.27173913	0.266304348	0.266304348	0.27173913	0.27173913	0.27173913	0.27173913	0.27173913	0.27173913	0.27173913	0.27173913	0.27173913	0.27173913	0.27173913	0.277173913	0.277173913	0.27173913	0.27173913	0.27173913	0.277173913	0.277173913	0.277173913	0.27173913	0.27173913	0.27173913	0.27173913	0.27173913
0.260869565	0.266304348	0.260869565	0.266304348	0.266304348	0.266304348	0.266304348	0.266304348	0.266304348	0.266304348	0.27173913	0.266304348	0.266304348	0.27173913	0.266304348	0.27173913	0.27173913	0.266304348	0.27173913	0.27173913	0.27173913	0.27173913	0.27173913	0.277173913	0.27173913	0.27173913	0.277173913	0.277173913	0.27173913	0.277173913	0.277173913	0.277173913	0.282608696	0.277173913	0.277173913	0.277173913	0.282608696	0.282608696	0.277173913	0.277173913	0.277173913	0.277173913	0.282608696	0.282608696	0.277173913	0.277173913	0.277173913	0.277173913	0.277173913	0.277173913
0.27173913	0.266304348	0.27173913	0.266304348	0.27173913	0.27173913	0.266304348	0.27173913	0.266304348	0.27173913	0.27173913	0.27173913	0.27173913	0.277173913	0.27173913	0.27173913	0.277173913	0.27173913	0.277173913	0.277173913	0.277173913	0.277173913	0.277173913	0.282608696	0.277173913	0.277173913	0.282608696	0.282608696	0.277173913	0.282608696	0.282608696	0.282608696	0.282608696	0.282608696	0.282608696	0.282608696	0.288043478	0.282608696	0.282608696	0.282608696	0.282608696	0.288043478	0.288043478	0.282608696	0.282608696	0.282608696	0.282608696	0.282608696	0.288043478	0.288043478
0.27173913	0.277173913	0.27173913	0.277173913	0.27173913	0.277173913	0.27173913	0.27173913	0.277173913	0.27173913	0.277173913	0.27173913	0.277173913	0.277173913	0.277173913	0.277173913	0.282608696	0.277173913	0.282608696	0.282608696	0.277173913	0.282608696	0.282608696	0.282608696	0.282608696	0.282608696	0.288043478	0.282608696	0.288043478	0.288043478	0.288043478	0.288043478	0.288043478	0.288043478	0.288043478	0.293478261	0.288043478	0.288043478	0.288043478	0.288043478	0.293478261	0.293478261	0.288043478	0.288043478	0.288043478	0.288043478	0.293478261	0.293478261	0.293478261	0.288043478
0.277173913	0.277173913	0.277173913	0.277173913	0.277173913	0.277173913	0.282608696	0.277173913	0.282608696	0.277173913	0.282608696	0.277173913	0.282608696	0.282608696	0.282608696	0.282608696	0.288043478	0.282608696	0.288043478	0.288043478	0.288043478	0.288043478	0.288043478	0.288043478	0.288043478	0.293478261	0.293478261	0.288043478	0.293478261	0.293478261	0.293478261	0.293478261	0.293478261	0.293478261	0.298913043	0.298913043	0.293478261	0.293478261	0.298913043	0.298913043	0.298913043	0.293478261	0.293478261	0.293478261	0.298913043	0.298913043	0.298913043	0.293478261	0.293478261	0.293478261
0.282608696	0.282608696	0.282608696	0.282608696	0.282608696	0.282608696	0.282608696	0.282608696	0.282608696	0.282608696	0.282608696	0.288043478	0.282608696	0.288043478	0.288043478	0.288043478	0.293478261	0.288043478	0.293478261	0.293478261	0.293478261	0.293478261	0.298913043	0.293478261	0.293478261	0.298913043	0.293478261	0.298913043	0.298913043	0.298913043	0.298913043	0.298913043	0.298913043	0.304347826	0.304347826	0.298913043	0.298913043	0.304347826	0.304347826	0.304347826	0.298913043	0.298913043	0.304347826	0.304347826	0.304347826	0.304347826	0.298913043	0.298913043	0.298913043	0.298913043
0.282608696	0.288043478	0.288043478	0.288043478	0.288043478	0.288043478	0.288043478	0.288043478	0.288043478	0.293478261	0.288043478	0.293478261	0.288043478	0.293478261	0.293478261	0.293478261	0.298913043	0.293478261	0.298913043	0.298913043	0.298913043	0.298913043	0.304347826	0.298913043	0.304347826	0.304347826	0.304347826	0.304347826	0.304347826	0.309782609	0.304347826	0.304347826	0.309782609	0.309782609	0.304347826	0.309782609	0.309782609	0.309782609	0.309782609	0.304347826	0.309782609	0.309782609	0.309782609	0.309782609	0.309782609	0.304347826	0.304347826	0.304347826	0.309782609	0.309782609
0.293478261	0.293478261	0.293478261	0.293478261	0.288043478	0.293478261	0.293478261	0.293478261	0.293478261	0.298913043	0.293478261	0.298913043	0.293478261	0.298913043	0.304347826	0.298913043	0.304347826	0.298913043	0.304347826	0.309782609	0.304347826	0.309782609	0.309782609	0.309782609	0.309782609	0.315217391	0.309782609	0.309782609	0.315217391	0.309782609	0.309782609	0.315217391	0.315217391	0.309782609	0.315217391	0.315217391	0.315217391	0.315217391	0.315217391	0.315217391	0.315217391	0.315217391	0.315217391	0.315217391	0.315217391	0.315217391	0.315217391	0.315217391	0.315217391	0.315217391
0.293478261	0.298913043	0.298913043	0.293478261	0.298913043	0.298913043	0.298913043	0.298913043	0.298913043	0.298913043	0.298913043	0.304347826	0.304347826	0.304347826	0.309782609	0.304347826	0.309782609	0.309782609	0.309782609	0.315217391	0.309782609	0.315217391	0.315217391	0.315217391	0.320652174	0.315217391	0.315217391	0.320652174	0.320652174	0.320652174	0.320652174	0.320652174	0.326086957	0.320652174	0.320652174	0.320652174	0.326086957	0.320652174	0.320652174	0.320652174	0.320652174	0.326086957	0.326086957	0.320652174	0.320652174	0.320652174	0.320652174	0.320652174	0.320652174	0.315217391
0.304347826	0.304347826	0.298913043	0.304347826	0.304347826	0.304347826	0.304347826	0.304347826	0.309782609	0.309782609	0.309782609	0.309782609	0.315217391	0.309782609	0.315217391	0.315217391	0.315217391	0.315217391	0.320652174	0.315217391	0.320652174	0.326086957	0.320652174	0.326086957	0.326086957	0.326086957	0.326086957	0.326086957	0.326086957	0.326086957	0.331521739	0.331521739	0.326086957	0.331521739	0.331521739	0.331521739	0.331521739	0.331521739	0.331521739	0.331521739	0.331521739	0.331521739	0.326086957	0.326086957	0.326086957	0.331521739	0.331521739	0.331521739	0.326086957	0.326086957
0.309782609	0.309782609	0.309782609	0.309782609	0.315217391	0.309782609	0.309782609	0.315217391	0.315217391	0.315217391	0.315217391	0.315217391	0.320652174	0.320652174	0.326086957	0.320652174	0.326086957	0.326086957	0.326086957	0.326086957	0.331521739	0.331521739	0.331521739	0.331521739	0.336956522	0.331521739	0.336956522	0.336956522	0.336956522	0.336956522	0.336956522	0.342391304	0.336956522	0.336956522	0.336956522	0.342391304	0.336956522	0.336956522	0.336956522	0.336956522	0.342391304	0.336956522	0.336956522	0.336956522	0.336956522	0.336956522	0.336956522	0.331521739	0.331521739	0.331521739
0.315217391	0.315217391	0.315217391	0.320652174	0.320652174	0.315217391	0.320652174	0.320652174	0.320652174	0.326086957	0.326086957	0.326086957	0.326086957	0.326086957	0.331521739	0.331521739	0.336956522	0.331521739	0.336956522	0.336956522	0.336956522	0.342391304	0.342391304	0.342391304	0.347826087	0.342391304	0.347826087	0.347826087	0.342391304	0.347826087	0.347826087	0.342391304	0.347826087	0.347826087	0.347826087	0.342391304	0.347826087	0.347826087	0.347826087	0.347826087	0.342391304	0.342391304	0.342391304	0.347826087	0.347826087	0.342391304	0.342391304	0.342391304	0.342391304	0.342391304
0.326086957	0.326086957	0.326086957	0.326086957	0.326086957	0.331521739	0.331521739	0.326086957	0.326086957	0.331521739	0.331521739	0.336956522	0.336956522	0.336956522	0.342391304	0.342391304	0.342391304	0.342391304	0.347826087	0.347826087	0.347826087	0.35326087	0.347826087	0.35326087	0.35326087	0.35326087	0.358695652	0.35326087	0.35326087	0.358695652	0.358695652	0.35326087	0.358695652	0.358695652	0.35326087	0.35326087	0.35326087	0.358695652	0.358695652	0.35326087	0.35326087	0.35326087	0.35326087	0.35326087	0.347826087	0.347826087	0.347826087	0.347826087	0.347826087	0.347826087
0.336956522	0.336956522	0.336956522	0.336956522	0.336956522	0.336956522	0.336956522	0.342391304	0.342391304	0.342391304	0.342391304	0.347826087	0.347826087	0.347826087	0.35326087	0.35326087	0.35326087	0.35326087	0.358695652	0.358695652	0.358695652	0.358695652	0.364130435	0.364130435	0.364130435	0.364130435	0.369565217	0.364130435	0.364130435	0.369565217	0.364130435	0.364130435	0.369565217	0.369565217	0.364130435	0.364130435	0.364130435	0.364130435	0.364130435	0.364130435	0.364130435	0.364130435	0.364130435	0.358695652	0.358695652	0.358695652	0.358695652	0.358695652	0.358695652	0.35326087
0.347826087	0.342391304	0.342391304	0.342391304	0.347826087	0.347826087	0.347826087	0.35326087	0.35326087	0.35326087	0.358695652	0.358695652	0.358695652	0.364130435	0.364130435	0.364130435	0.369565217	0.364130435	0.369565217	0.369565217	0.375	0.369565217	0.375	0.375	0.375	0.375	0.375	0.375	0.380434783	0.375	0.375	0.375	0.380434783	0.375	0.375	0.375	0.375	0.369565217	0.369565217	0.375	0.375	0.375	0.369565217	0.369565217	0.369565217	0.369565217	0.369565217	0.364130435	0.358695652	0.358695652
0.358695652	0.35326087	0.35326087	0.35326087	0.358695652	0.358695652	0.358695652	0.358695652	0.364130435	0.369565217	0.369565217	0.369565217	0.369565217	0.375	0.375	0.375	0.380434783	0.380434783	0.385869565	0.380434783	0.385869565	0.385869565	0.385869565	0.385869565	0.385869565	0.391304348	0.385869565	0.385869565	0.391304348	0.385869565	0.385869565	0.391304348	0.385869565	0.385869565	0.385869565	0.385869565	0.380434783	0.380434783	0.380434783	0.380434783	0.380434783	0.375	0.375	0.375	0.375	0.375	0.375	0.369565217	0.369565217	0.369565217
0.369565217	0.369565217	0.369565217	0.369565217	0.369565217	0.375	0.375	0.380434783	0.380434783	0.380434783	0.385869565	0.385869565	0.391304348	0.391304348	0.391304348	0.391304348	0.39673913	0.39673913	0.39673913	0.39673913	0.402173913	0.39673913	0.402173913	0.39673913	0.402173913	0.402173913	0.402173913	0.402173913	0.402173913	0.39673913	0.402173913	0.402173913	0.39673913	0.39673913	0.39673913	0.39673913	0.391304348	0.391304348	0.391304348	0.391304348	0.385869565	0.385869565	0.385869565	0.385869565	0.385869565	0.385869565	0.380434783	0.380434783	0.380434783	0.380434783
0.380434783	0.385869565	0.380434783	0.385869565	0.391304348	0.391304348	0.391304348	0.391304348	0.39673913	0.39673913	0.402173913	0.407608696	0.407608696	0.407608696	0.407608696	0.413043478	0.413043478	0.413043478	0.413043478	0.413043478	0.418478261	0.413043478	0.418478261	0.413043478	0.418478261	0.413043478	0.413043478	0.413043478	0.413043478	0.413043478	0.413043478	0.407608696	0.407608696	0.407608696	0.407608696	0.402173913	0.402173913	0.402173913	0.402173913	0.39673913	0.39673913	0.39673913	0.39673913	0.39673913	0.39673913	0.391304348	0.391304348	0.391304348	0.385869565	0.385869565
0.402173913	0.402173913	0.407608696	0.402173913	0.407608696	0.407608696	0.413043478	0.413043478	0.418478261	0.423913043	0.423913043	0.423913043	0.423913043	0.429347826	0.429347826	0.434782609	0.429347826	0.429347826	0.434782609	0.429347826	0.434782609	0.429347826	0.434782609	0.429347826	0.429347826	0.429347826	0.429347826	0.429347826	0.423913043	0.423913043	0.429347826	0.423913043	0.423913043	0.423913043	0.418478261	0.418478261	0.418478261	0.418478261	0.413043478	0.407608696	0.407608696	0.407608696	0.407608696	0.402173913	0.402173913	0.402173913	0.402173913	0.39673913	0.39673913	0.39673913
0.423913043	0.423913043	0.423913043	0.423913043	0.429347826	0.429347826	0.434782609	0.440217391	0.440217391	0.445652174	0.445652174	0.445652174	0.445652174	0.451086957	0.445652174	0.451086957	0.451086957	0.451086957	0.451086957	0.451086957	0.451086957	0.451086957	0.445652174	0.445652174	0.445652174	0.445652174	0.445652174	0.440217391	0.440217391	0.440217391	0.434782609	0.434782609	0.434782609	0.429347826	0.429347826	0.429347826	0.429347826	0.429347826	0.423913043	0.423913043	0.418478261	0.418478261	0.413043478	0.413043478	0.413043478	0.413043478	0.407608696	0.407608696	0.402173913	0.402173913
0.456521739	0.451086957	0.456521739	0.456521739	0.461956522	0.461956522	0.467391304	0.467391304	0.472826087	0.472826087	0.472826087	0.472826087	0.472826087	0.472826087	0.47826087	0.47826087	0.472826087	0.472826087	0.472826087	0.472826087	0.467391304	0.467391304	0.461956522	0.461956522	0.461956522	0.461956522	0.461956522	0.456521739	0.456521739	0.456521739	0.451086957	0.451086957	0.451086957	0.445652174	0.440217391	0.440217391	0.440217391	0.434782609	0.434782609	0.434782609	0.429347826	0.423913043	0.423913043	0.423913043	0.423913043	0.418478261	0.418478261	0.413043478	0.413043478	0.407608696
0.489130435	0.489130435	0.494565217	0.494565217	0.5	0.505434783	0.505434783	0.505434783	0.510869565	0.505434783	0.505434783	0.505434783	0.505434783	0.505434783	0.505434783	0.5	0.5	0.494565217	0.494565217	0.489130435	0.489130435	0.489130435	0.483695652	0.483695652	0.47826087	0.47826087	0.472826087	0.472826087	0.472826087	0.467391304	0.461956522	0.461956522	0.456521739	0.456521739	0.456521739	0.456521739	0.445652174	0.445652174	0.445652174	0.445652174	0.440217391	0.434782609	0.434782609	0.434782609	0.429347826	0.429347826	0.423913043	0.423913043	0.418478261	0.418478261
0.554347826	0.554347826	0.554347826	0.554347826	0.554347826	0.559782609	0.554347826	0.554347826	0.548913043	0.548913043	0.543478261	0.543478261	0.538043478	0.532608696	0.532608696	0.527173913	0.52173913	0.516304348	0.516304348	0.510869565	0.505434783	0.505434783	0.5	0.5	0.494565217	0.494565217	0.489130435	0.489130435	0.489130435	0.47826087	0.47826087	0.47826087	0.472826087	0.467391304	0.467391304	0.461956522	0.461956522	0.456521739	0.456521739	0.451086957	0.451086957	0.445652174	0.445652174	0.445652174	0.440217391	0.434782609	0.434782609	0.429347826	0.429347826	0.429347826
0.663043478	0.663043478	0.652173913	0.64673913	0.635869565	0.630434783	0.619565217	0.614130435	0.60326087	0.597826087	0.586956522	0.581521739	0.570652174	0.565217391	0.559782609	0.554347826	0.548913043	0.543478261	0.543478261	0.538043478	0.532608696	0.527173913	0.52173913	0.516304348	0.516304348	0.510869565	0.505434783	0.505434783	0.494565217	0.494565217	0.494565217	0.489130435	0.483695652	0.483695652	0.47826087	0.472826087	0.472826087	0.472826087	0.461956522	0.461956522	0.461956522	0.456521739	0.456521739	0.456521739	0.445652174	0.445652174	0.445652174	0.440217391	0.440217391	0.440217391
1	1	0.972826087	0.831521739	0.77173913	0.739130435	0.711956522	0.679347826	0.663043478	0.652173913	0.635869565	0.625	0.614130435	0.60326087	0.592391304	0.586956522	0.576086957	0.570652174	0.559782609	0.559782609	0.554347826	0.543478261	0.543478261	0.532608696	0.532608696	0.527173913	0.52173913	0.52173913	0.510869565	0.510869565	0.505434783	0.5	0.5	0.5	0.489130435	0.489130435	0.483695652	0.483695652	0.47826087	0.472826087	0.472826087	0.467391304	0.467391304	0.461956522	0.456521739	0.456521739	0.451086957	0.451086957	0.451086957	0.440217391
1	1	1	1	1	0.902173913	0.820652174	0.77173913	0.739130435	0.711956522	0.695652174	0.673913043	0.657608696	0.64673913	0.630434783	0.619565217	0.60326087	0.597826087	0.586956522	0.581521739	0.576086957	0.565217391	0.565217391	0.554347826	0.548913043	0.543478261	0.538043478	0.532608696	0.527173913	0.527173913	0.516304348	0.516304348	0.510869565	0.505434783	0.505434783	0.5	0.5	0.489130435	0.489130435	0.483695652	0.483695652	0.472826087	0.472826087	0.472826087	0.467391304	0.467391304	0.461956522	0.456521739	0.451086957	0.451086957
1	1	1	1	1	1	1	0.880434783	0.815217391	0.77173913	0.744565217	0.717391304	0.695652174	0.679347826	0.663043478	0.652173913	0.641304348	0.625	0.619565217	0.614130435	0.60326087	0.592391304	0.581521739	0.570652174	0.565217391	0.559782609	0.559782609	0.548913043	0.543478261	0.538043478	0.532608696	0.532608696	0.52173913	0.52173913	0.516304348	0.510869565	0.505434783	0.5	0.5	0.494565217	0.489130435	0.483695652	0.483695652	0.483695652	0.47826087	0.47826087	0.467391304	0.467391304	0.461956522	0.461956522
1	1	1	1	1	1	1	1	0.929347826	0.847826087	0.798913043	0.766304348	0.739130435	0.717391304	0.701086957	0.679347826	0.668478261	0.652173913	0.641304348	0.630434783	0.625	0.614130435	0.60326087	0.597826087	0.586956522	0.581521739	0.576086957	0.565217391	0.559782609	0.554347826	0.548913043	0.543478261	0.538043478	0.532608696	0.527173913	0.52173913	0.516304348	0.516304348	0.510869565	0.505434783	0.5	0.5	0.494565217	0.489130435	0.489130435	0.47826087	0.47826087	0.472826087	0.472826087	0.467391304
1	1	1	1	1	1	1	1	1	0.956521739	0.864130435	0.815217391	0.782608696	0.755434783	0.733695652	0.717391304	0.695652174	0.679347826	0.668478261	0.652173913	0.64673913	0.635869565	0.625	0.619565217	0.608695652	0.60326087	0.592391304	0.586956522	0.576086957	0.570652174	0.559782609	0.554347826	0.548913043	0.548913043	0.538043478	0.532608696	0.532608696	0.527173913	0.516304348	0.516304348	0.510869565	0.510869565	0.505434783	0.5	0.494565217	0.489130435	0.489130435	0.483695652	0.483695652	0.47826087
1	1	1	1	1	1	1	1	1	1	0.961956522	0.869565217	0.826086957	0.788043478	0.760869565	0.744565217	0.722826087	0.706521739	0.690217391	0.673913043	0.663043478	0.652173913	0.641304348	0.630434783	0.625	0.614130435	0.608695652	0.60326087	0.592391304	0.586956522	0.576086957	0.570652174	0.570652174	0.559782609	0.548913043	0.543478261	0.543478261	0.532608696	0.527173913	0.527173913	0.52173913	0.52173913	0.510869565	0.505434783	0.505434783	0.5	0.494565217	0.494565217	0.489130435	0.483695652
1	1	1	1	1	1	1	1	1	1	1	0.940217391	0.869565217	0.831521739	0.798913043	0.77173913	0.744565217	0.72826087	0.711956522	0.695652174	0.684782609	0.673913043	0.663043478	0.64673913	0.641304348	0.630434783	0.625	0.614130435	0.608695652	0.60326087	0.592391304	0.586956522	0.581521739	0.570652174	0.565217391	0.565217391	0.554347826	0.543478261	0.538043478	0.538043478	0.532608696	0.52173913	0.52173913	0.516304348	0.516304348	0.510869565	0.505434783	0.505434783	0.494565217	0.489130435
1	1	1	1	1	1	1	1	1	1	1	1	0.923913043	0.864130435	0.826086957	0.798913043	0.77173913	0.75	0.733695652	0.717391304	0.701086957	0.690217391	0.679347826	0.668478261	0.657608696	0.64673913	0.641304348	0.625	0.619565217	0.608695652	0.60326087	0.597826087	0.586956522	0.581521739	0.581521739	0.576086957	0.565217391	0.559782609	0.554347826	0.554347826	0.538043478	0.532608696	0.532608696	0.527173913	0.52173913	0.52173913	0.510869565	0.505434783	0.505434783	0.5
1	1	1	1	1	1	1	1	1	1	1	1	1	0.902173913	0.858695652	0.820652174	0.798913043	0.77173913	0.755434783	0.739130435	0.722826087	0.706521739	0.690217391	0.684782609	0.668478261	0.663043478	0.64673913	0.641304348	0.630434783	0.625	0.619565217	0.608695652	0.60326087	0.597826087	0.592391304	0.581521739	0.576086957	0.570652174	0.565217391	0.559782609	0.554347826	0.548913043	0.538043478	0.538043478	0.532608696	0.52173913	0.52173913	0.516304348	0.510869565	0.510869565
1	1	1	1	1	1	1	1	1	1	1	1	1	0.961956522	0.885869565	0.85326087	0.820652174	0.793478261	0.777173913	0.755434783	0.739130435	0.722826087	0.706521739	0.701086957	0.684782609	0.679347826	0.663043478	0.657608696	0.64673913	0.635869565	0.625	0.619565217	0.614130435	0.608695652	0.597826087	0.592391304	0.586956522	0.581521739	0.570652174	0.570652174	0.565217391	0.559782609	0.554347826	0.548913043	0.543478261	0.532608696	0.527173913	0.527173913	0.52173913	0.516304348
1	1	1	1	1	1	1	1	1	1	1	1	1	1	0.923913043	0.875	0.842391304	0.815217391	0.793478261	0.777173913	0.755434783	0.739130435	0.722826087	0.706521739	0.701086957	0.684782609	0.679347826	0.663043478	0.657608696	0.652173913	0.641304348	0.630434783	0.625	0.614130435	0.608695652	0.60326087	0.597826087	0.586956522	0.581521739	0.581521739	0.576086957	0.570652174	0.559782609	0.554347826	0.548913043	0.548913043	0.543478261	0.532608696	0.527173913	0.52173913
1	1	1	1	1	1	1	1	1	1	1	1	1	1	0.972826087	0.89673913	0.864130435	0.831521739	0.809782609	0.788043478	0.766304348	0.755434783	0.739130435	0.722826087	0.711956522	0.701086957	0.690217391	0.679347826	0.668478261	0.657608696	0.652173913	0.64673913	0.630434783	0.625	0.619565217	0.614130435	0.60326087	0.597826087	0.592391304	0.586956522	0.586956522	0.576086957	0.570652174	0.565217391	0.559782609	0.554347826	0.554347826	0.548913043	0.538043478	0.527173913
1	1	1	1	1	1	1	1	1	1	1	1	1	1	1	0.923913043	0.880434783	0.847826087	0.820652174	0.804347826	0.782608696	0.766304348	0.755434783	0.739130435	0.722826087	0.711956522	0.701086957	0.690217391	0.679347826	0.668478261	0.663043478	0.652173913	0.64673913	0.635869565	0.630434783	0.619565217	0.614130435	0.608695652	0.60326087	0.597826087	0.586956522	0.581521739	0.581521739	0.576086957	0.570652174	0.565217391	0.554347826	0.548913043	0.548913043	0.543478261
1	1	1	1	1	1	1	1	1	1	1	1	1	1	1	0.951086957	0.89673913	0.864130435	0.836956522	0.815217391	0.798913043	0.777173913	0.760869565	0.75	0.733695652	0.722826087	0.711956522	0.701086957	0.690217391	0.684782609	0.668478261	0.663043478	0.657608696	0.64673913	0.635869565	0.630434783	0.625	0.619565217	0.614130435	0.60326087	0.597826087	0.592391304	0.586956522	0.581521739	0.576086957	0.570652174	0.565217391	0.559782609	0.554347826	0.548913043
1	1	1	1	1	1	1	1	1	1	1	1	1	1	1	1	0.913043478	0.880434783	0.85326087	0.831521739	0.809782609	0.793478261	0.777173913	0.760869565	0.75	0.733695652	0.722826087	0.711956522	0.701086957	0.695652174	0.679347826	0.673913043	0.668478261	0.652173913	0.64673913	0.641304348	0.635869565	0.625	0.619565217	0.614130435	0.608695652	0.60326087	0.597826087	0.586956522	0.581521739	0.576086957	0.570652174	0.570652174	0.565217391	0.559782609
1	1	1	1	1	1	1	1	1	1	1	1	1	1	1	1	0.940217391	0.89673913	0.864130435	0.836956522	0.820652174	0.798913043	0.788043478	0.77173913	0.755434783	0.744565217	0.72826087	0.722826087	0.711956522	0.701086957	0.690217391	0.684782609	0.673913043	0.663043478	0.657608696	0.652173913	0.641304348	0.635869565	0.630434783	0.619565217	0.614130435	0.608695652	0.60326087	0.597826087	0.592391304	0.586956522	0.581521739	0.576086957	0.570652174	0.565217391
1	1	1	1	1	1	1	1	1	1	1	1	1	1	1	1	0.956521739	0.902173913	0.875	0.847826087	0.831521739	0.809782609	0.793478261	0.782608696	0.766304348	0.755434783	0.739130435	0.733695652	0.717391304	0.711956522	0.701086957	0.690217391	0.679347826	0.673913043	0.668478261	0.657608696	0.64673913	0.641304348	0.635869565	0.630434783	0.619565217	0.614130435	0.608695652	0.60326087	0.597826087	0.592391304	0.586956522	0.586956522	0.576086957	0.570652174
1	1	1	1	1	1	1	1	1	1	1	1	1	1	1	1	0.97826087	0.913043478	0.885869565	0.858695652	0.842391304	0.820652174	0.804347826	0.788043478	0.777173913	0.760869565	0.75	0.739130435	0.72826087	0.717391304	0.706521739	0.701086957	0.690217391	0.684782609	0.673913043	0.663043478	0.657608696	0.652173913	0.64673913	0.635869565	0.630434783	0.625	0.619565217	0.614130435	0.608695652	0.60326087	0.592391304	0.586956522	0.581521739	0.576086957
1	1	1	1	1	1	1	1	1	1	1	1	1	1	1	1	1	0.923913043	0.891304348	0.864130435	0.847826087	0.826086957	0.815217391	0.798913043	0.782608696	0.77173913	0.755434783	0.744565217	0.739130435	0.722826087	0.717391304	0.706521739	0.701086957	0.690217391	0.679347826	0.673913043	0.668478261	0.663043478	0.64673913	0.641304348	0.635869565	0.630434783	0.625	0.619565217	0.614130435	0.60326087	0.597826087	0.592391304	0.592391304	0.586956522
1	1	1	1	1	1	1	1	1	1	1	1	1	1	1	1	1	0.934782609	0.902173913	0.875	0.85326087	0.836956522	0.820652174	0.804347826	0.788043478	0.782608696	0.766304348	0.755434783	0.739130435	0.733695652	0.722826087	0.717391304	0.701086957	0.695652174	0.690217391	0.684782609	0.668478261	0.663043478	0.657608696	0.652173913	0.64673913	0.641304348	0.635869565	0.625	0.619565217	0.614130435	0.608695652	0.60326087	0.597826087	0.592391304
1	1	1	1	1	1	1	1	1	1	1	1	1	1	1	1	1	0.945652174	0.907608696	0.885869565	0.864130435	0.842391304	0.826086957	0.809782609	0.798913043	0.782608696	0.77173913	0.760869565	0.75	0.739130435	0.733695652	0.717391304	0.711956522	0.706521739	0.695652174	0.684782609	0.679347826	0.673913043	0.663043478	0.657608696	0.652173913	0.641304348	0.635869565	0.630434783	0.625	0.619565217	0.614130435	0.608695652	0.60326087	0.597826087
1	1	1	1	1	1	1	1	1	1	1	1	1	1	1	1	1	0.945652174	0.913043478	0.885869565	0.864130435	0.847826087	0.831521739	0.820652174	0.804347826	0.793478261	0.777173913	0.766304348	0.760869565	0.75	0.733695652	0.72826087	0.722826087	0.711956522	0.701086957	0.695652174	0.684782609	0.679347826	0.673913043	0.668478261	0.657608696	0.652173913	0.64673913	0.635869565	0.630434783	0.625	0.625	0.619565217	0.608695652	0.60326087
1	1	1	1	1	1	1	1	1	1	1	1	1	1	1	1	1	0.956521739	0.913043478	0.891304348	0.875	0.85326087	0.836956522	0.820652174	0.809782609	0.798913043	0.782608696	0.777173913	0.760869565	0.75	0.744565217	0.733695652	0.722826087	0.717391304	0.706521739	0.701086957	0.695652174	0.690217391	0.673913043	0.668478261	0.663043478	0.657608696	0.652173913	0.64673913	0.641304348	0.635869565	0.625	0.619565217	0.614130435	0.608695652
1	1	1	1	1	1	1	1	1	1	1	1	1	1	1	1	1	0.956521739	0.923913043	0.89673913	0.875	0.858695652	0.842391304	0.826086957	0.815217391	0.798913043	0.793478261	0.777173913	0.766304348	0.760869565	0.75	0.739130435	0.72826087	0.722826087	0.717391304	0.706521739	0.695652174	0.690217391	0.684782609	0.679347826	0.668478261	0.663043478	0.657608696	0.652173913	0.641304348	0.635869565	0.630434783	0.625	0.619565217	0.614130435
1	1	1	1	1	1	1	1	1	1	1	1	1	1	1	1	1	0.956521739	0.923913043	0.902173913	0.880434783	0.864130435	0.842391304	0.831521739	0.820652174	0.809782609	0.793478261	0.782608696	0.777173913	0.766304348	0.755434783	0.744565217	0.739130435	0.72826087	0.722826087	0.711956522	0.701086957	0.695652174	0.690217391	0.684782609	0.679347826	0.673913043	0.663043478	0.652173913	0.64673913	0.641304348	0.635869565	0.630434783	0.625	0.625
1	1	1	1	1	1	1	1	1	1	1	1	1	1	1	1	1	0.951086957	0.918478261	0.902173913	0.880434783	0.864130435	0.85326087	0.836956522	0.826086957	0.809782609	0.798913043	0.793478261	0.782608696	0.766304348	0.760869565	0.75	0.744565217	0.733695652	0.722826087	0.717391304	0.711956522	0.706521739	0.695652174	0.690217391	0.679347826	0.673913043	0.668478261	0.663043478	0.657608696	0.652173913	0.64673913	0.641304348	0.635869565	0.630434783
1	1	1	1	1	1	1	1	1	1	1	1	1	1	1	1	1	0.956521739	0.923913043	0.89673913	0.885869565	0.869565217	0.85326087	0.842391304	0.826086957	0.815217391	0.804347826	0.793478261	0.782608696	0.777173913	0.766304348	0.760869565	0.744565217	0.739130435	0.733695652	0.722826087	0.717391304	0.711956522	0.701086957	0.690217391	0.684782609	0.679347826	0.673913043	0.668478261	0.663043478	0.657608696	0.652173913	0.64673913	0.635869565	0.630434783
1	1	1	1	1	1	1	1	1	1	1	1	1	1	1	1	1	0.951086957	0.923913043	0.902173913	0.885869565	0.869565217	0.858695652	0.842391304	0.831521739	0.820652174	0.804347826	0.798913043	0.788043478	0.782608696	0.766304348	0.760869565	0.75	0.744565217	0.739130435	0.72826087	0.717391304	0.711956522	0.706521739	0.701086957	0.690217391	0.684782609	0.679347826	0.673913043	0.668478261	0.663043478	0.652173913	0.64673913	0.641304348	0.635869565
1	1	1	1	1	1	1	1	1	1	1	1	1	1	1	1	1	0.945652174	0.918478261	0.902173913	0.880434783	0.869565217	0.85326087	0.847826087	0.836956522	0.820652174	0.809782609	0.804347826	0.793478261	0.782608696	0.77173913	0.766304348	0.755434783	0.75	0.739130435	0.733695652	0.722826087	0.717391304	0.711956522	0.706521739	0.701086957	0.690217391	0.684782609	0.673913043	0.668478261	0.663043478	0.657608696	0.652173913	0.64673913	0.641304348
1	1	1	1	1	1	1	1	1	1	1	1	1	1	1	1	0.97826087	0.945652174	0.918478261	0.902173913	0.885869565	0.869565217	0.858695652	0.847826087	0.836956522	0.826086957	0.815217391	0.804347826	0.793478261	0.788043478	0.777173913	0.77173913	0.760869565	0.75	0.744565217	0.739130435	0.72826087	0.722826087	0.717391304	0.711956522	0.706521739	0.695652174	0.684782609	0.679347826	0.673913043	0.668478261	0.663043478	0.657608696	0.652173913	0.64673913
1	1	1	1	1	1	1	1	1	1	1	1	1	1	1	1	0.967391304	0.940217391	0.918478261	0.902173913	0.885869565	0.875	0.858695652	0.847826087	0.836956522	0.831521739	0.815217391	0.809782609	0.798913043	0.793478261	0.777173913	0.77173913	0.766304348	0.755434783	0.75	0.744565217	0.733695652	0.72826087	0.717391304	0.711956522	0.706521739	0.701086957	0.695652174	0.684782609	0.679347826	0.673913043	0.668478261	0.663043478	0.657608696	0.652173913
1	1	1	1	1	1	1	1	1	1	1	1	1	1	1	1	0.956521739	0.934782609	0.913043478	0.89673913	0.885869565	0.869565217	0.864130435	0.85326087	0.836956522	0.831521739	0.820652174	0.815217391	0.804347826	0.793478261	0.782608696	0.777173913	0.77173913	0.760869565	0.755434783	0.75	0.739130435	0.72826087	0.722826087	0.717391304	0.711956522	0.706521739	0.701086957	0.695652174	0.690217391	0.679347826	0.673913043	0.668478261	0.663043478	0.657608696
1	1	1	1	1	1	1	1	1	1	1	1	1	1	1	0.989130435	0.951086957	0.929347826	0.913043478	0.902173913	0.885869565	0.875	0.858695652	0.85326087	0.842391304	0.831521739	0.826086957	0.809782609	0.804347826	0.798913043	0.788043478	0.782608696	0.77173913	0.760869565	0.755434783	0.75	0.739130435	0.733695652	0.72826087	0.722826087	0.717391304	0.711956522	0.706521739	0.701086957	0.695652174	0.690217391	0.679347826	0.673913043	0.668478261	0.663043478
1	1	1	1	1	1	1	1	1	1	1	1	1	1	1	0.967391304	0.940217391	0.923913043	0.913043478	0.89673913	0.885869565	0.869565217	0.864130435	0.85326087	0.847826087	0.831521739	0.826086957	0.815217391	0.809782609	0.798913043	0.793478261	0.782608696	0.77173913	0.766304348	0.760869565	0.755434783	0.744565217	0.739130435	0.733695652	0.72826087	0.722826087	0.717391304	0.706521739	0.701086957	0.695652174	0.690217391	0.684782609	0.679347826	0.673913043	0.668478261
1	1	1	1	1	1	1	1	1	1	1	1	1	1	1	0.956521739	0.934782609	0.918478261	0.907608696	0.891304348	0.885869565	0.875	0.864130435	0.85326087	0.842391304	0.836956522	0.826086957	0.820652174	0.809782609	0.798913043	0.793478261	0.788043478	0.777173913	0.77173913	0.766304348	0.760869565	0.75	0.744565217	0.739130435	0.72826087	0.722826087	0.717391304	0.711956522	0.706521739	0.701086957	0.695652174	0.690217391	0.684782609	0.679347826	0.673913043
1	1	1	1	1	1	1	1	1	1	1	1	1	1	0.972826087	0.945652174	0.929347826	0.918478261	0.902173913	0.89673913	0.885869565	0.869565217	0.864130435	0.85326087	0.847826087	0.836956522	0.826086957	0.820652174	0.809782609	0.804347826	0.798913043	0.788043478	0.782608696	0.777173913	0.77173913	0.760869565	0.75	0.744565217	0.739130435	0.733695652	0.72826087	0.722826087	0.717391304	0.711956522	0.701086957	0.695652174	0.690217391	0.684782609	0.684782609	0.679347826
1	1	1	1	1	1	1	1	1	1	1	1	1	0.989130435	0.956521739	0.940217391	0.923913043	0.913043478	0.907608696	0.891304348	0.880434783	0.875	0.864130435	0.85326087	0.842391304	0.836956522	0.831521739	0.820652174	0.815217391	0.809782609	0.798913043	0.793478261	0.782608696	0.777173913	0.766304348	0.760869565	0.755434783	0.75	0.744565217	0.739130435	0.733695652	0.72826087	0.717391304	0.711956522	0.706521739	0.701086957	0.695652174	0.690217391	0.684782609	0.684782609
1	1	1	1	1	1	1	1	1	1	1	1	1	0.967391304	0.951086957	0.934782609	0.923913043	0.907608696	0.902173913	0.891304348	0.885869565	0.869565217	0.864130435	0.85326087	0.847826087	0.842391304	0.831521739	0.826086957	0.820652174	0.804347826	0.798913043	0.793478261	0.788043478	0.777173913	0.77173913	0.766304348	0.760869565	0.755434783	0.75	0.744565217	0.733695652	0.72826087	0.722826087	0.717391304	0.711956522	0.701086957	0.695652174	0.690217391	0.684782609	0.679347826
1	1	1	1	1	1	1	1	1	1	1	1	0.972826087	0.951086957	0.940217391	0.929347826	0.918478261	0.907608696	0.89673913	0.885869565	0.880434783	0.869565217	0.864130435	0.858695652	0.847826087	0.836956522	0.831521739	0.820652174	0.815217391	0.809782609	0.804347826	0.793478261	0.788043478	0.782608696	0.777173913	0.77173913	0.766304348	0.760869565	0.75	0.744565217	0.733695652	0.72826087	0.722826087	0.717391304	0.711956522	0.706521739	0.701086957	0.695652174	0.690217391	0.684782609
1	1	1	1	1	1	1	1	1	1	1	0.97826087	0.961956522	0.945652174	0.934782609	0.923913043	0.913043478	0.902173913	0.89673913	0.885869565	0.880434783	0.869565217	0.858695652	0.85326087	0.847826087	0.836956522	0.831521739	0.826086957	0.820652174	0.815217391	0.804347826	0.798913043	0.793478261	0.788043478	0.782608696	0.77173913	0.760869565	0.755434783	0.75	0.744565217	0.739130435	0.733695652	0.72826087	0.722826087	0.717391304	0.711956522	0.706521739	0.701086957	0.695652174	0.690217391
1	1	1	1	1	1	1	1	1	1	0.97826087	0.961956522	0.951086957	0.934782609	0.929347826	0.918478261	0.913043478	0.89673913	0.891304348	0.885869565	0.875	0.869565217	0.864130435	0.85326087	0.847826087	0.842391304	0.836956522	0.831521739	0.820652174	0.809782609	0.804347826	0.798913043	0.793478261	0.788043478	0.777173913	0.77173913	0.766304348	0.760869565	0.755434783	0.75	0.744565217	0.739130435	0.733695652	0.72826087	0.722826087	0.717391304	0.711956522	0.706521739	0.701086957	0.695652174
1	1	1	1	1	1	1	1	1	0.972826087	0.956521739	0.951086957	0.940217391	0.929347826	0.918478261	0.913043478	0.907608696	0.89673913	0.891304348	0.885869565	0.880434783	0.869565217	0.864130435	0.85326087	0.847826087	0.836956522	0.831521739	0.826086957	0.820652174	0.815217391	0.809782609	0.798913043	0.793478261	0.788043478	0.782608696	0.777173913	0.77173913	0.766304348	0.760869565	0.755434783	0.75	0.744565217	0.739130435	0.733695652	0.72826087	0.722826087	0.717391304	0.711956522	0.706521739	0.701086957
1	1	1	1	1	1	1	0.97826087	0.967391304	0.956521739	0.951086957	0.940217391	0.934782609	0.929347826	0.918478261	0.913043478	0.902173913	0.891304348	0.885869565	0.880434783	0.875	0.869565217	0.858695652	0.85326087	0.847826087	0.842391304	0.836956522	0.826086957	0.820652174	0.815217391	0.809782609	0.804347826	0.798913043	0.793478261	0.788043478	0.782608696	0.777173913	0.77173913	0.760869565	0.755434783	0.75	0.744565217	0.739130435	0.733695652	0.72826087	0.722826087	0.717391304	0.711956522	0.706521739	0.701086957
1	1	1	1	0.989130435	0.97826087	0.972826087	0.961956522	0.951086957	0.945652174	0.940217391	0.934782609	0.923913043	0.918478261	0.913043478	0.907608696	0.902173913	0.891304348	0.885869565	0.880434783	0.875	0.869565217	0.864130435	0.85326087	0.847826087	0.842391304	0.836956522	0.831521739	0.826086957	0.820652174	0.815217391	0.809782609	0.798913043	0.793478261	0.782608696	0.777173913	0.77173913	0.766304348	0.760869565	0.755434783	0.75	0.744565217	0.739130435	0.733695652	0.72826087	0.722826087	0.717391304	0.711956522	0.711956522	0.706521739
0.97826087	0.972826087	0.97826087	0.972826087	0.967391304	0.961956522	0.956521739	0.951086957	0.945652174	0.934782609	0.929347826	0.923913043	0.918478261	0.913043478	0.907608696	0.902173913	0.89673913	0.885869565	0.880434783	0.875	0.869565217	0.864130435	0.858695652	0.85326087	0.847826087	0.842391304	0.831521739	0.826086957	0.820652174	0.815217391	0.809782609	0.804347826	0.798913043	0.793478261	0.788043478	0.782608696	0.777173913	0.77173913	0.766304348	0.760869565	0.755434783	0.75	0.744565217	0.739130435	0.733695652	0.72826087	0.722826087	0.717391304	0.711956522	0.706521739
0.956521739	0.961956522	0.956521739	0.951086957	0.956521739	0.951086957	0.945652174	0.940217391	0.934782609	0.934782609	0.929347826	0.923913043	0.918478261	0.913043478	0.907608696	0.902173913	0.89673913	0.885869565	0.880434783	0.875	0.869565217	0.864130435	0.858695652	0.85326087	0.847826087	0.842391304	0.836956522	0.831521739	0.826086957	0.820652174	0.815217391	0.809782609	0.804347826	0.793478261	0.788043478	0.782608696	0.777173913	0.77173913	0.766304348	0.766304348	0.760869565	0.755434783	0.75	0.744565217	0.739130435	0.733695652	0.72826087	0.722826087	0.717391304	0.711956522
0.945652174	0.951086957	0.945652174	0.945652174	0.945652174	0.940217391	0.934782609	0.934782609	0.929347826	0.923913043	0.923913043	0.918478261	0.913043478	0.907608696	0.902173913	0.89673913	0.891304348	0.880434783	0.880434783	0.875	0.869565217	0.864130435	0.858695652	0.85326087	0.847826087	0.842391304	0.836956522	0.831521739	0.826086957	0.820652174	0.815217391	0.809782609	0.804347826	0.798913043	0.793478261	0.788043478	0.782608696	0.777173913	0.77173913	0.766304348	0.760869565	0.755434783	0.75	0.744565217	0.739130435	0.739130435	0.733695652	0.72826087	0.722826087	0.717391304
0.940217391	0.940217391	0.934782609	0.940217391	0.934782609	0.929347826	0.934782609	0.929347826	0.923913043	0.918478261	0.913043478	0.913043478	0.907608696	0.902173913	0.89673913	0.891304348	0.885869565	0.885869565	0.880434783	0.875	0.869565217	0.858695652	0.85326087	0.847826087	0.842391304	0.836956522	0.831521739	0.826086957	0.820652174	0.815217391	0.809782609	0.804347826	0.798913043	0.798913043	0.793478261	0.788043478	0.782608696	0.777173913	0.77173913	0.766304348	0.760869565	0.755434783	0.75	0.744565217	0.739130435	0.733695652	0.72826087	0.722826087	0.722826087	0.717391304
0.934782609	0.929347826	0.934782609	0.929347826	0.929347826	0.929347826	0.923913043	0.918478261	0.918478261	0.918478261	0.913043478	0.907608696	0.902173913	0.89673913	0.891304348	0.885869565	0.885869565	0.885869565	0.880434783	0.875	0.869565217	0.864130435	0.858695652	0.85326087	0.847826087	0.842391304	0.836956522	0.831521739	0.826086957	0.820652174	0.815217391	0.809782609	0.804347826	0.798913043	0.793478261	0.788043478	0.782608696	0.777173913	0.77173913	0.766304348	0.760869565	0.760869565	0.755434783	0.75	0.744565217	0.739130435	0.733695652	0.72826087	0.722826087	0.717391304
0.923913043	0.929347826	0.923913043	0.923913043	0.923913043	0.918478261	0.918478261	0.918478261	0.913043478	0.907608696	0.907608696	0.902173913	0.902173913	0.89673913	0.891304348	0.885869565	0.880434783	0.880434783	0.875	0.869565217	0.864130435	0.864130435	0.858695652	0.85326087	0.847826087	0.842391304	0.836956522	0.831521739	0.826086957	0.820652174	0.815217391	0.809782609	0.804347826	0.798913043	0.798913043	0.793478261	0.788043478	0.782608696	0.777173913	0.77173913	0.766304348	0.760869565	0.755434783	0.75	0.744565217	0.744565217	0.739130435	0.733695652	0.72826087	0.722826087
0.923913043	0.918478261	0.918478261	0.918478261	0.918478261	0.918478261	0.913043478	0.913043478	0.907608696	0.907608696	0.902173913	0.902173913	0.89673913	0.891304348	0.885869565	0.885869565	0.880434783	0.880434783	0.875	0.869565217	0.864130435	0.858695652	0.85326087	0.847826087	0.842391304	0.836956522	0.831521739	0.831521739	0.831521739	0.826086957	0.820652174	0.815217391	0.809782609	0.804347826	0.798913043	0.793478261	0.788043478	0.782608696	0.777173913	0.777173913	0.77173913	0.766304348	0.760869565	0.755434783	0.75	0.744565217	0.739130435	0.739130435	0.733695652	0.72826087
0.913043478	0.918478261	0.913043478	0.913043478	0.913043478	0.913043478	0.907608696	0.907608696	0.907608696	0.902173913	0.89673913	0.89673913	0.89673913	0.891304348	0.885869565	0.880434783	0.875	0.875	0.875	0.869565217	0.864130435	0.858695652	0.85326087	0.847826087	0.842391304	0.842391304	0.836956522	0.831521739	0.826086957	0.820652174	0.815217391	0.809782609	0.804347826	0.798913043	0.793478261	0.798913043	0.793478261	0.788043478	0.782608696	0.777173913	0.77173913	0.766304348	0.760869565	0.760869565	0.755434783	0.75	0.744565217	0.739130435	0.733695652	0.733695652
0.913043478	0.907608696	0.913043478	0.907608696	0.907608696	0.907608696	0.907608696	0.902173913	0.89673913	0.902173913	0.89673913	0.891304348	0.885869565	0.891304348	0.885869565	0.880434783	0.875	0.875	0.869565217	0.864130435	0.858695652	0.858695652	0.85326087	0.847826087	0.847826087	0.842391304	0.836956522	0.831521739	0.826086957	0.820652174	0.815217391	0.815217391	0.809782609	0.804347826	0.798913043	0.793478261	0.788043478	0.782608696	0.777173913	0.777173913	0.77173913	0.766304348	0.760869565	0.755434783	0.75	0.75	0.744565217	0.739130435	0.733695652	0.72826087
0.902173913	0.907608696	0.907608696	0.907608696	0.902173913	0.902173913	0.902173913	0.902173913	0.89673913	0.891304348	0.89673913	0.891304348	0.885869565	0.885869565	0.880434783	0.875	0.875	0.875	0.869565217	0.864130435	0.858695652	0.85326087	0.847826087	0.847826087	0.842391304	0.842391304	0.836956522	0.831521739	0.826086957	0.826086957	0.820652174	0.815217391	0.809782609	0.804347826	0.798913043	0.793478261	0.793478261	0.788043478	0.782608696	0.777173913	0.77173913	0.766304348	0.766304348	0.760869565	0.755434783	0.75	0.744565217	0.744565217	0.739130435	0.733695652
0.902173913	0.902173913	0.902173913	0.902173913	0.89673913	0.902173913	0.89673913	0.891304348	0.89673913	0.891304348	0.891304348	0.885869565	0.885869565	0.880434783	0.880434783	0.875	0.869565217	0.869565217	0.869565217	0.864130435	0.858695652	0.85326087	0.85326087	0.847826087	0.842391304	0.836956522	0.831521739	0.831521739	0.826086957	0.826086957	0.820652174	0.815217391	0.809782609	0.809782609	0.804347826	0.798913043	0.793478261	0.788043478	0.782608696	0.782608696	0.777173913	0.77173913	0.766304348	0.760869565	0.760869565	0.755434783	0.75	0.744565217	0.739130435	0.739130435
0.902173913	0.89673913	0.89673913	0.89673913	0.89673913	0.891304348	0.89673913	0.891304348	0.891304348	0.891304348	0.885869565	0.885869565	0.880434783	0.875	0.880434783	0.875	0.869565217	0.869565217	0.864130435	0.858695652	0.858695652	0.858695652	0.85326087	0.847826087	0.842391304	0.836956522	0.836956522	0.831521739	0.826086957	0.820652174	0.815217391	0.815217391	0.809782609	0.809782609	0.804347826	0.798913043	0.798913043	0.793478261	0.788043478	0.782608696	0.777173913	0.77173913	0.77173913	0.766304348	0.760869565	0.755434783	0.755434783	0.75	0.744565217	0.739130435
0.891304348	0.89673913	0.89673913	0.891304348	0.89673913	0.891304348	0.891304348	0.891304348	0.885869565	0.885869565	0.880434783	0.885869565	0.880434783	0.875	0.875	0.869565217	0.869565217	0.869565217	0.864130435	0.858695652	0.85326087	0.85326087	0.847826087	0.847826087	0.842391304	0.842391304	0.836956522	0.831521739	0.826086957	0.820652174	0.820652174	0.815217391	0.809782609	0.804347826	0.804347826	0.798913043	0.793478261	0.788043478	0.782608696	0.788043478	0.782608696	0.777173913	0.77173913	0.766304348	0.766304348	0.760869565	0.755434783	0.75	0.75	0.744565217
0.891304348	0.891304348	0.891304348	0.891304348	0.885869565	0.891304348	0.885869565	0.885869565	0.885869565	0.885869565	0.880434783	0.875	0.880434783	0.875	0.875	0.869565217	0.864130435	0.864130435	0.864130435	0.858695652	0.85326087	0.85326087	0.847826087	0.842391304	0.842391304	0.836956522	0.836956522	0.831521739	0.826086957	0.826086957	0.820652174	0.815217391	0.809782609	0.809782609	0.804347826	0.798913043	0.793478261	0.793478261	0.788043478	0.782608696	0.777173913	0.77173913	0.77173913	0.766304348	0.760869565	0.755434783	0.755434783	0.755434783	0.75	0.744565217
0.891304348	0.885869565	0.885869565	0.891304348	0.885869565	0.885869565	0.885869565	0.885869565	0.880434783	0.880434783	0.880434783	0.875	0.875	0.869565217	0.875	0.869565217	0.864130435	0.864130435	0.858695652	0.85326087	0.858695652	0.85326087	0.847826087	0.842391304	0.842391304	0.836956522	0.831521739	0.826086957	0.826086957	0.826086957	0.820652174	0.815217391	0.815217391	0.809782609	0.804347826	0.798913043	0.798913043	0.793478261	0.788043478	0.782608696	0.782608696	0.777173913	0.77173913	0.766304348	0.766304348	0.760869565	0.755434783	0.75	0.75	0.744565217
0.885869565	0.885869565	0.885869565	0.880434783	0.885869565	0.880434783	0.880434783	0.880434783	0.880434783	0.875	0.880434783	0.875	0.875	0.869565217	0.864130435	0.869565217	0.864130435	0.864130435	0.858695652	0.85326087	0.85326087	0.847826087	0.847826087	0.847826087	0.842391304	0.836956522	0.831521739	0.831521739	0.826086957	0.820652174	0.820652174	0.815217391	0.815217391	0.809782609	0.809782609	0.804347826	0.798913043	0.793478261	0.793478261	0.788043478	0.782608696	0.777173913	0.777173913	0.77173913	0.766304348	0.760869565	0.760869565	0.755434783	0.75	0.75
0.880434783	0.885869565	0.885869565	0.880434783	0.885869565	0.880434783	0.880434783	0.875	0.880434783	0.875	0.875	0.869565217	0.875	0.869565217	0.864130435	0.864130435	0.858695652	0.864130435	0.858695652	0.85326087	0.85326087	0.847826087	0.842391304	0.842391304	0.842391304	0.836956522	0.836956522	0.831521739	0.826086957	0.820652174	0.820652174	0.815217391	0.809782609	0.809782609	0.804347826	0.798913043	0.798913043	0.798913043	0.793478261	0.788043478	0.788043478	0.782608696	0.777173913	0.77173913	0.77173913	0.766304348	0.760869565	0.760869565	0.755434783	0.75
0.880434783	0.880434783	0.880434783	0.880434783	0.875	0.880434783	0.880434783	0.875	0.875	0.875	0.875	0.869565217	0.864130435	0.869565217	0.864130435	0.864130435	0.858695652	0.858695652	0.858695652	0.85326087	0.85326087	0.847826087	0.842391304	0.842391304	0.836956522	0.831521739	0.836956522	0.831521739	0.826086957	0.826086957	0.820652174	0.815217391	0.815217391	0.809782609	0.804347826	0.804347826	0.798913043	0.793478261	0.788043478	0.788043478	0.782608696	0.782608696	0.782608696	0.777173913	0.77173913	0.766304348	0.766304348	0.760869565	0.755434783	0.755434783
0.880434783	0.875	0.875	0.880434783	0.875	0.875	0.875	0.875	0.869565217	0.869565217	0.869565217	0.869565217	0.864130435	0.864130435	0.864130435	0.864130435	0.858695652	0.858695652	0.85326087	0.847826087	0.85326087	0.847826087	0.842391304	0.842391304	0.836956522	0.836956522	0.831521739	0.826086957	0.826086957	0.826086957	0.820652174	0.820652174	0.815217391	0.809782609	0.809782609	0.804347826	0.798913043	0.793478261	0.793478261	0.788043478	0.782608696	0.782608696	0.777173913	0.77173913	0.77173913	0.766304348	0.766304348	0.766304348	0.760869565	0.755434783
0.875	0.875	0.875	0.869565217	0.875	0.875	0.869565217	0.875	0.869565217	0.869565217	0.864130435	0.869565217	0.864130435	0.864130435	0.858695652	0.858695652	0.858695652	0.858695652	0.85326087	0.847826087	0.847826087	0.842391304	0.847826087	0.842391304	0.836956522	0.836956522	0.831521739	0.826086957	0.826086957	0.820652174	0.815217391	0.820652174	0.815217391	0.809782609	0.809782609	0.804347826	0.798913043	0.798913043	0.793478261	0.788043478	0.788043478	0.782608696	0.777173913	0.777173913	0.77173913	0.766304348	0.766304348	0.760869565	0.755434783	0.755434783
0.869565217	0.875	0.875	0.869565217	0.875	0.869565217	0.869565217	0.869565217	0.869565217	0.869565217	0.864130435	0.864130435	0.864130435	0.864130435	0.858695652	0.858695652	0.85326087	0.858695652	0.85326087	0.847826087	0.847826087	0.842391304	0.842391304	0.836956522	0.836956522	0.836956522	0.831521739	0.831521739	0.826086957	0.820652174	0.820652174	0.815217391	0.809782609	0.809782609	0.809782609	0.804347826	0.804347826	0.798913043	0.798913043	0.793478261	0.788043478	0.788043478	0.782608696	0.777173913	0.777173913	0.77173913	0.766304348	0.766304348	0.760869565	0.755434783
0.869565217	0.869565217	0.869565217	0.869565217	0.869565217	0.869565217	0.869565217	0.864130435	0.864130435	0.869565217	0.864130435	0.864130435	0.858695652	0.864130435	0.858695652	0.858695652	0.85326087	0.85326087	0.847826087	0.847826087	0.847826087	0.842391304	0.842391304	0.836956522	0.836956522	0.831521739	0.831521739	0.831521739	0.826086957	0.826086957	0.820652174	0.815217391	0.815217391	0.809782609	0.804347826	0.804347826	0.798913043	0.793478261	0.798913043	0.793478261	0.793478261	0.788043478	0.782608696	0.782608696	0.777173913	0.77173913	0.77173913	0.766304348	0.760869565	0.760869565
0.869565217	0.869565217	0.864130435	0.869565217	0.869565217	0.864130435	0.869565217	0.864130435	0.864130435	0.858695652	0.864130435	0.864130435	0.858695652	0.858695652	0.858695652	0.858695652	0.85326087	0.85326087	0.847826087	0.842391304	0.847826087	0.842391304	0.842391304	0.836956522	0.836956522	0.831521739	0.831521739	0.826086957	0.826086957	0.826086957	0.820652174	0.820652174	0.815217391	0.809782609	0.809782609	0.804347826	0.798913043	0.798913043	0.793478261	0.793478261	0.788043478	0.788043478	0.788043478	0.782608696	0.777173913	0.777173913	0.77173913	0.77173913	0.766304348	0.760869565
0.869565217	0.864130435	0.864130435	0.869565217	0.864130435	0.864130435	0.864130435	0.864130435	0.864130435	0.858695652	0.858695652	0.858695652	0.858695652	0.858695652	0.85326087	0.85326087	0.85326087	0.85326087	0.847826087	0.847826087	0.842391304	0.836956522	0.842391304	0.836956522	0.836956522	0.831521739	0.831521739	0.826086957	0.826086957	0.820652174	0.820652174	0.820652174	0.815217391	0.815217391	0.809782609	0.804347826	0.804347826	0.798913043	0.798913043	0.793478261	0.788043478	0.788043478	0.782608696	0.777173913	0.777173913	0.77173913	0.777173913	0.77173913	0.766304348	0.766304348
0.864130435	0.864130435	0.864130435	0.864130435	0.864130435	0.864130435	0.858695652	0.858695652	0.864130435	0.858695652	0.858695652	0.85326087	0.858695652	0.85326087	0.85326087	0.85326087	0.847826087	0.85326087	0.847826087	0.847826087	0.842391304	0.836956522	0.836956522	0.831521739	0.836956522	0.831521739	0.831521739	0.826086957	0.826086957	0.820652174	0.820652174	0.815217391	0.809782609	0.815217391	0.809782609	0.809782609	0.804347826	0.798913043	0.798913043	0.793478261	0.793478261	0.788043478	0.782608696	0.782608696	0.777173913	0.777173913	0.77173913	0.766304348	0.766304348	0.760869565
0.858695652	0.864130435	0.864130435	0.858695652	0.858695652	0.864130435	0.858695652	0.858695652	0.858695652	0.858695652	0.858695652	0.85326087	0.85326087	0.85326087	0.85326087	0.847826087	0.847826087	0.847826087	0.847826087	0.847826087	0.842391304	0.842391304	0.836956522	0.836956522	0.831521739	0.831521739	0.831521739	0.826086957	0.826086957	0.820652174	0.820652174	0.815217391	0.815217391	0.809782609	0.804347826	0.804347826	0.804347826	0.804347826	0.798913043	0.798913043	0.793478261	0.788043478	0.788043478	0.782608696	0.782608696	0.777173913	0.77173913	0.77173913	0.766304348	0.766304348
0.858695652	0.858695652	0.864130435	0.858695652	0.858695652	0.864130435	0.858695652	0.858695652	0.85326087	0.858695652	0.858695652	0.85326087	0.85326087	0.847826087	0.85326087	0.847826087	0.847826087	0.847826087	0.842391304	0.842391304	0.842391304	0.842391304	0.836956522	0.836956522	0.831521739	0.831521739	0.826086957	0.831521739	0.826086957	0.820652174	0.820652174	0.815217391	0.815217391	0.809782609	0.809782609	0.804347826	0.804347826	0.798913043	0.798913043	0.798913043	0.793478261	0.793478261	0.788043478	0.788043478	0.782608696	0.777173913	0.777173913	0.77173913	0.77173913	0.766304348
0.858695652	0.858695652	0.85326087	0.858695652	0.858695652	0.85326087	0.858695652	0.858695652	0.85326087	0.85326087	0.858695652	0.85326087	0.85326087	0.847826087	0.847826087	0.847826087	0.847826087	0.847826087	0.842391304	0.842391304	0.836956522	0.842391304	0.836956522	0.836956522	0.831521739	0.831521739	0.826086957	0.826086957	0.820652174	0.826086957	0.820652174	0.820652174	0.815217391	0.809782609	0.809782609	0.804347826	0.804347826	0.798913043	0.798913043	0.793478261	0.793478261	0.788043478	0.793478261	0.788043478	0.782608696	0.782608696	0.777173913	0.777173913	0.77173913	0.77173913
0.858695652	0.858695652	0.85326087	0.858695652	0.858695652	0.85326087	0.85326087	0.858695652	0.85326087	0.85326087	0.847826087	0.85326087	0.85326087	0.847826087	0.847826087	0.842391304	0.847826087	0.847826087	0.842391304	0.842391304	0.836956522	0.836956522	0.831521739	0.836956522	0.831521739	0.831521739	0.826086957	0.826086957	0.820652174	0.820652174	0.815217391	0.820652174	0.815217391	0.815217391	0.809782609	0.809782609	0.804347826	0.804347826	0.798913043	0.798913043	0.793478261	0.788043478	0.788043478	0.782608696	0.782608696	0.777173913	0.782608696	0.777173913	0.777173913	0.77173913
0.858695652	0.85326087	0.85326087	0.85326087	0.85326087	0.85326087	0.85326087	0.847826087	0.85326087	0.85326087	0.847826087	0.847826087	0.85326087	0.847826087	0.847826087	0.842391304	0.842391304	0.842391304	0.842391304	0.842391304	0.836956522	0.836956522	0.831521739	0.831521739	0.831521739	0.831521739	0.826086957	0.826086957	0.820652174	0.820652174	0.815217391	0.815217391	0.809782609	0.809782609	0.809782609	0.809782609	0.804347826	0.804347826	0.798913043	0.798913043	0.793478261	0.793478261	0.788043478	0.788043478	0.782608696	0.782608696	0.777173913	0.777173913	0.77173913	0.77173913
0.85326087	0.85326087	0.85326087	0.85326087	0.847826087	0.85326087	0.85326087	0.847826087	0.847826087	0.85326087	0.847826087	0.847826087	0.847826087	0.847826087	0.847826087	0.842391304	0.842391304	0.842391304	0.836956522	0.842391304	0.836956522	0.836956522	0.831521739	0.831521739	0.826086957	0.826086957	0.831521739	0.826086957	0.826086957	0.820652174	0.820652174	0.815217391	0.815217391	0.809782609	0.809782609	0.804347826	0.809782609	0.804347826	0.804347826	0.798913043	0.798913043	0.793478261	0.793478261	0.788043478	0.788043478	0.782608696	0.777173913	0.777173913	0.77173913	0.77173913
0.847826087	0.85326087	0.85326087	0.85326087	0.847826087	0.85326087	0.85326087	0.847826087	0.847826087	0.847826087	0.847826087	0.847826087	0.842391304	0.842391304	0.847826087	0.842391304	0.842391304	0.842391304	0.836956522	0.836956522	0.836956522	0.836956522	0.831521739	0.831521739	0.831521739	0.826086957	0.826086957	0.820652174	0.826086957	0.820652174	0.820652174	0.815217391	0.815217391	0.809782609	0.809782609	0.804347826	0.804347826	0.798913043	0.798913043	0.798913043	0.798913043	0.793478261	0.793478261	0.788043478	0.788043478	0.782608696	0.782608696	0.777173913	0.777173913	0.77173913
0.847826087	0.847826087	0.85326087	0.847826087	0.847826087	0.847826087	0.847826087	0.847826087	0.847826087	0.842391304	0.847826087	0.847826087	0.842391304	0.842391304	0.842391304	0.836956522	0.842391304	0.836956522	0.836956522	0.836956522	0.831521739	0.831521739	0.831521739	0.831521739	0.831521739	0.826086957	0.826086957	0.820652174	0.820652174	0.815217391	0.820652174	0.815217391	0.815217391	0.815217391	0.809782609	0.809782609	0.804347826	0.804347826	0.798913043	0.798913043	0.793478261	0.793478261	0.793478261	0.793478261	0.788043478	0.788043478	0.782608696	0.782608696	0.777173913	0.777173913
0.847826087	0.847826087	0.847826087	0.847826087	0.847826087	0.847826087	0.842391304	0.847826087	0.847826087	0.842391304	0.842391304	0.847826087	0.842391304	0.842391304	0.842391304	0.836956522	0.836956522	0.836956522	0.836956522	0.836956522	0.831521739	0.831521739	0.826086957	0.831521739	0.831521739	0.826086957	0.826086957	0.820652174	0.820652174	0.820652174	0.815217391	0.815217391	0.815217391	0.815217391	0.809782609	0.809782609	0.804347826	0.804347826	0.798913043	0.798913043	0.793478261	0.793478261	0.793478261	0.788043478	0.788043478	0.782608696	0.788043478	0.782608696	0.782608696	0.777173913
0.847826087	0.847826087	0.842391304	0.847826087	0.847826087	0.847826087	0.842391304	0.842391304	0.847826087	0.842391304	0.842391304	0.842391304	0.842391304	0.842391304	0.842391304	0.836956522	0.836956522	0.831521739	0.836956522	0.836956522	0.831521739	0.831521739	0.831521739	0.826086957	0.826086957	0.826086957	0.826086957	0.820652174	0.820652174	0.820652174	0.815217391	0.815217391	0.809782609	0.809782609	0.809782609	0.809782609	0.809782609	0.804347826	0.804347826	0.798913043	0.798913043	0.793478261	0.793478261	0.788043478	0.788043478	0.782608696	0.782608696	0.782608696	0.777173913	0.777173913
0.847826087	0.847826087	0.842391304	0.842391304	0.847826087	0.842391304	0.842391304	0.842391304	0.847826087	0.842391304	0.842391304	0.842391304	0.836956522	0.842391304	0.842391304	0.836956522	0.836956522	0.831521739	0.831521739	0.836956522	0.831521739	0.831521739	0.831521739	0.826086957	0.826086957	0.820652174	0.820652174	0.826086957	0.820652174	0.820652174	0.815217391	0.815217391	0.815217391	0.809782609	0.809782609	0.804347826	0.804347826	0.804347826	0.804347826	0.798913043	0.798913043	0.798913043	0.793478261	0.793478261	0.788043478	0.788043478	0.782608696	0.782608696	0.777173913	0.777173913
0.842391304	0.842391304	0.842391304	0.842391304	0.842391304	0.842391304	0.842391304	0.842391304	0.836956522	0.842391304	0.842391304	0.836956522	0.836956522	0.836956522	0.842391304	0.836956522	0.836956522	0.831521739	0.831521739	0.831521739	0.826086957	0.831521739	0.831521739	0.826086957	0.826086957	0.820652174	0.820652174	0.820652174	0.815217391	0.820652174	0.815217391	0.815217391	0.815217391	0.809782609	0.809782609	0.804347826	0.804347826	0.804347826	0.798913043	0.798913043	0.798913043	0.798913043	0.793478261	0.793478261	0.793478261	0.788043478	0.788043478	0.782608696	0.782608696	0.777173913
0.842391304	0.842391304	0.842391304	0.842391304	0.836956522	0.842391304	0.842391304	0.842391304	0.836956522	0.836956522	0.842391304	0.836956522	0.836956522	0.836956522	0.831521739	0.831521739	0.836956522	0.831521739	0.831521739	0.831521739	0.826086957	0.826086957	0.831521739	0.826086957	0.826086957	0.826086957	0.820652174	0.820652174	0.815217391	0.815217391	0.815217391	0.815217391	0.815217391	0.809782609	0.809782609	0.809782609	0.804347826	0.804347826	0.798913043	0.798913043	0.798913043	0.793478261	0.793478261	0.793478261	0.793478261	0.788043478	0.788043478	0.788043478	0.782608696	0.782608696
0.836956522	0.836956522	0.842391304	0.842391304	0.836956522	0.836956522	0.842391304	0.842391304	0.836956522	0.836956522	0.836956522	0.836956522	0.836956522	0.836956522	0.831521739	0.831521739	0.831521739	0.831521739	0.831521739	0.831521739	0.826086957	0.826086957	0.826086957	0.820652174	0.826086957	0.826086957	0.820652174	0.820652174	0.820652174	0.815217391	0.815217391	0.809782609	0.809782609	0.815217391	0.809782609	0.809782609	0.804347826	0.804347826	0.804347826	0.798913043	0.798913043	0.793478261	0.793478261	0.793478261	0.788043478	0.788043478	0.788043478	0.788043478	0.788043478	0.782608696
0.836956522	0.836956522	0.842391304	0.842391304	0.836956522	0.836956522	0.836956522	0.836956522	0.836956522	0.836956522	0.836956522	0.831521739	0.836956522	0.836956522	0.831521739	0.831521739	0.831521739	0.826086957	0.831521739	0.831521739	0.826086957	0.826086957	0.826086957	0.820652174	0.820652174	0.826086957	0.820652174	0.820652174	0.820652174	0.815217391	0.815217391	0.815217391	0.809782609	0.809782609	0.804347826	0.809782609	0.809782609	0.804347826	0.804347826	0.798913043	0.798913043	0.798913043	0.793478261	0.793478261	0.788043478	0.788043478	0.788043478	0.782608696	0.782608696	0.777173913
0.836956522	0.836956522	0.836956522	0.836956522	0.836956522	0.836956522	0.836956522	0.831521739	0.836956522	0.836956522	0.836956522	0.831521739	0.831521739	0.836956522	0.831521739	0.831521739	0.831521739	0.826086957	0.826086957	0.831521739	0.826086957	0.826086957	0.826086957	0.820652174	0.820652174	0.820652174	0.815217391	0.820652174	0.820652174	0.815217391	0.815217391	0.815217391	0.809782609	0.809782609	0.809782609	0.804347826	0.804347826	0.798913043	0.804347826	0.804347826	0.798913043	0.798913043	0.798913043	0.793478261	0.793478261	0.788043478	0.788043478	0.788043478	0.782608696	0.782608696
0.836956522	0.836956522	0.836956522	0.831521739	0.836956522	0.836956522	0.836956522	0.831521739	0.831521739	0.836956522	0.831521739	0.831521739	0.831521739	0.831521739	0.831521739	0.831521739	0.831521739	0.826086957	0.826086957	0.826086957	0.826086957	0.826086957	0.826086957	0.826086957	0.820652174	0.820652174	0.820652174	0.815217391	0.815217391	0.820652174	0.815217391	0.815217391	0.809782609	0.809782609	0.809782609	0.804347826	0.804347826	0.804347826	0.798913043	0.798913043	0.804347826	0.798913043	0.798913043	0.793478261	0.793478261	0.793478261	0.788043478	0.788043478	0.788043478	0.782608696
0.836956522	0.836956522	0.831521739	0.831521739	0.836956522	0.836956522	0.831521739	0.831521739	0.831521739	0.836956522	0.831521739	0.831521739	0.831521739	0.831521739	0.826086957	0.831521739	0.831521739	0.826086957	0.826086957	0.826086957	0.826086957	0.820652174	0.826086957	0.826086957	0.820652174	0.820652174	0.820652174	0.815217391	0.815217391	0.815217391	0.809782609	0.815217391	0.815217391	0.809782609	0.809782609	0.809782609	0.804347826	0.804347826	0.798913043	0.798913043	0.798913043	0.793478261	0.793478261	0.793478261	0.793478261	0.793478261	0.793478261	0.788043478	0.788043478	0.788043478
0.836956522	0.836956522	0.831521739	0.831521739	0.831521739	0.836956522	0.831521739	0.831521739	0.831521739	0.831521739	0.831521739	0.831521739	0.831521739	0.831521739	0.826086957	0.826086957	0.826086957	0.826086957	0.826086957	0.826086957	0.826086957	0.820652174	0.820652174	0.820652174	0.820652174	0.820652174	0.820652174	0.815217391	0.815217391	0.815217391	0.809782609	0.809782609	0.809782609	0.809782609	0.809782609	0.809782609	0.804347826	0.804347826	0.804347826	0.798913043	0.798913043	0.798913043	0.793478261	0.793478261	0.793478261	0.788043478	0.788043478	0.793478261	0.788043478	0.788043478
0.831521739	0.831521739	0.831521739	0.831521739	0.831521739	0.826086957	0.831521739	0.831521739	0.831521739	0.831521739	0.826086957	0.831521739	0.831521739	0.831521739	0.826086957	0.826086957	0.826086957	0.820652174	0.826086957	0.826086957	0.826086957	0.820652174	0.820652174	0.820652174	0.815217391	0.815217391	0.820652174	0.815217391	0.815217391	0.815217391	0.815217391	0.809782609	0.809782609	0.809782609	0.804347826	0.804347826	0.809782609	0.804347826	0.804347826	0.804347826	0.798913043	0.798913043	0.798913043	0.793478261	0.793478261	0.793478261	0.788043478	0.788043478	0.788043478	0.782608696
0.826086957	0.826086957	0.831521739	0.831521739	0.831521739	0.826086957	0.826086957	0.831521739	0.831521739	0.826086957	0.826086957	0.826086957	0.826086957	0.826086957	0.826086957	0.826086957	0.826086957	0.820652174	0.820652174	0.826086957	0.826086957	0.820652174	0.820652174	0.820652174	0.815217391	0.815217391	0.815217391	0.820652174	0.815217391	0.815217391	0.815217391	0.809782609	0.809782609	0.809782609	0.804347826	0.804347826	0.804347826	0.798913043	0.804347826	0.804347826	0.798913043	0.798913043	0.798913043	0.793478261	0.793478261	0.793478261	0.793478261	0.788043478	0.788043478	0.788043478
0.826086957	0.826086957	0.831521739	0.831521739	0.831521739	0.826086957	0.826086957	0.826086957	0.831521739	0.826086957	0.826086957	0.826086957	0.826086957	0.820652174	0.826086957	0.826086957	0.826086957	0.820652174	0.820652174	0.820652174	0.820652174	0.820652174	0.820652174	0.820652174	0.815217391	0.815217391	0.815217391	0.815217391	0.809782609	0.815217391	0.815217391	0.809782609	0.809782609	0.809782609	0.809782609	0.804347826	0.804347826	0.804347826	0.798913043	0.798913043	0.798913043	0.798913043	0.798913043	0.798913043	0.793478261	0.793478261	0.793478261	0.788043478	0.788043478	0.788043478
0.826086957	0.826086957	0.826086957	0.831521739	0.826086957	0.826086957	0.826086957	0.826086957	0.831521739	0.826086957	0.826086957	0.826086957	0.826086957	0.820652174	0.820652174	0.826086957	0.826086957	0.820652174	0.820652174	0.820652174	0.820652174	0.815217391	0.820652174	0.820652174	0.820652174	0.815217391	0.815217391	0.815217391	0.809782609	0.809782609	0.809782609	0.809782609	0.809782609	0.809782609	0.809782609	0.804347826	0.804347826	0.804347826	0.804347826	0.798913043	0.798913043	0.798913043	0.793478261	0.793478261	0.793478261	0.793478261	0.793478261	0.793478261	0.788043478	0.788043478
0.826086957	0.826086957	0.826086957	0.826086957	0.826086957	0.826086957	0.826086957	0.826086957	0.820652174	0.826086957	0.826086957	0.826086957	0.826086957	0.820652174	0.820652174	0.820652174	0.826086957	0.820652174	0.820652174	0.820652174	0.820652174	0.815217391	0.815217391	0.815217391	0.820652174	0.815217391	0.815217391	0.815217391	0.815217391	0.809782609	0.809782609	0.809782609	0.804347826	0.804347826	0.809782609	0.809782609	0.804347826	0.804347826	0.804347826	0.798913043	0.798913043	0.798913043	0.798913043	0.793478261	0.793478261	0.793478261	0.788043478	0.788043478	0.788043478	0.788043478
0.826086957	0.826086957	0.826086957	0.820652174	0.826086957	0.826086957	0.826086957	0.826086957	0.820652174	0.820652174	0.820652174	0.826086957	0.826086957	0.820652174	0.820652174	0.820652174	0.820652174	0.815217391	0.820652174	0.820652174	0.820652174	0.815217391	0.815217391	0.815217391	0.815217391	0.809782609	0.815217391	0.815217391	0.815217391	0.809782609	0.809782609	0.809782609	0.809782609	0.804347826	0.804347826	0.804347826	0.798913043	0.804347826	0.804347826	0.804347826	0.798913043	0.798913043	0.798913043	0.793478261	0.793478261	0.793478261	0.793478261	0.788043478	0.788043478	0.788043478
0.826086957	0.826086957	0.826086957	0.820652174	0.820652174	0.826086957	0.826086957	0.826086957	0.820652174	0.820652174	0.820652174	0.820652174	0.820652174	0.820652174	0.820652174	0.820652174	0.820652174	0.815217391	0.815217391	0.820652174	0.820652174	0.815217391	0.815217391	0.815217391	0.815217391	0.809782609	0.809782609	0.809782609	0.815217391	0.809782609	0.809782609	0.809782609	0.809782609	0.804347826	0.804347826	0.804347826	0.804347826	0.798913043	0.798913043	0.798913043	0.804347826	0.798913043	0.798913043	0.798913043	0.793478261	0.793478261	0.793478261	0.793478261	0.788043478	0.788043478
0.826086957	0.826086957	0.820652174	0.820652174	0.820652174	0.820652174	0.826086957	0.820652174	0.820652174	0.820652174	0.820652174	0.820652174	0.815217391	0.820652174	0.820652174	0.820652174	0.820652174	0.815217391	0.815217391	0.815217391	0.815217391	0.815217391	0.815217391	0.815217391	0.815217391	0.815217391	0.809782609	0.809782609	0.809782609	0.809782609	0.809782609	0.809782609	0.809782609	0.809782609	0.804347826	0.804347826	0.804347826	0.804347826	0.798913043	0.798913043	0.798913043	0.793478261	0.793478261	0.798913043	0.798913043	0.793478261	0.793478261	0.793478261	0.793478261	0.788043478
0.820652174	0.820652174	0.820652174	0.820652174	0.820652174	0.820652174	0.820652174	0.820652174	0.820652174	0.820652174	0.820652174	0.820652174	0.815217391	0.815217391	0.820652174	0.820652174	0.820652174	0.815217391	0.815217391	0.815217391	0.815217391	0.809782609	0.815217391	0.815217391	0.815217391	0.815217391	0.809782609	0.809782609	0.809782609	0.809782609	0.804347826	0.804347826	0.804347826	0.809782609	0.804347826	0.804347826	0.804347826	0.804347826	0.798913043	0.798913043	0.798913043	0.798913043	0.793478261	0.793478261	0.793478261	0.793478261	0.788043478	0.788043478	0.793478261	0.793478261
0.820652174	0.815217391	0.820652174	0.820652174	0.820652174	0.820652174	0.815217391	0.815217391	0.820652174	0.820652174	0.820652174	0.820652174	0.815217391	0.815217391	0.815217391	0.815217391	0.820652174	0.815217391	0.815217391	0.815217391	0.815217391	0.809782609	0.809782609	0.809782609	0.815217391	0.815217391	0.809782609	0.809782609	0.809782609	0.809782609	0.804347826	0.804347826	0.804347826	0.804347826	0.804347826	0.804347826	0.804347826	0.804347826	0.804347826	0.798913043	0.798913043	0.798913043	0.798913043	0.793478261	0.793478261	0.793478261	0.793478261	0.788043478	0.788043478	0.788043478
0.815217391	0.815217391	0.820652174	0.820652174	0.820652174	0.820652174	0.815217391	0.815217391	0.815217391	0.820652174	0.820652174	0.815217391	0.815217391	0.815217391	0.815217391	0.815217391	0.815217391	0.815217391	0.815217391	0.815217391	0.815217391	0.815217391	0.809782609	0.809782609	0.809782609	0.809782609	0.809782609	0.809782609	0.809782609	0.809782609	0.809782609	0.804347826	0.804347826	0.804347826	0.804347826	0.798913043	0.798913043	0.798913043	0.798913043	0.804347826	0.798913043	0.798913043	0.798913043	0.798913043	0.793478261	0.793478261	0.793478261	0.793478261	0.793478261	0.788043478
0.815217391	0.815217391	0.815217391	0.820652174	0.820652174	0.815217391	0.815217391	0.815217391	0.815217391	0.815217391	0.820652174	0.815217391	0.815217391	0.815217391	0.815217391	0.815217391	0.815217391	0.809782609	0.809782609	0.815217391	0.815217391	0.815217391	0.809782609	0.809782609	0.809782609	0.809782609	0.809782609	0.804347826	0.804347826	0.809782609	0.809782609	0.804347826	0.804347826	0.804347826	0.804347826	0.804347826	0.798913043	0.798913043	0.798913043	0.798913043	0.798913043	0.793478261	0.798913043	0.798913043	0.798913043	0.793478261	0.793478261	0.793478261	0.793478261	0.793478261
0.815217391	0.815217391	0.815217391	0.815217391	0.820652174	0.815217391	0.815217391	0.815217391	0.815217391	0.815217391	0.815217391	0.809782609	0.815217391	0.815217391	0.815217391	0.815217391	0.809782609	0.809782609	0.809782609	0.809782609	0.809782609	0.815217391	0.809782609	0.809782609	0.809782609	0.809782609	0.809782609	0.804347826	0.804347826	0.804347826	0.804347826	0.809782609	0.804347826	0.804347826	0.804347826	0.804347826	0.804347826	0.798913043	0.798913043	0.798913043	0.798913043	0.798913043	0.793478261	0.793478261	0.793478261	0.793478261	0.788043478	0.793478261	0.793478261	0.793478261
0.815217391	0.815217391	0.815217391	0.815217391	0.809782609	0.815217391	0.815217391	0.815217391	0.815217391	0.815217391	0.809782609	0.809782609	0.809782609	0.815217391	0.815217391	0.815217391	0.809782609	0.809782609	0.809782609	0.809782609	0.809782609	0.809782609	0.804347826	0.809782609	0.809782609	0.809782609	0.809782609	0.804347826	0.804347826	0.804347826	0.804347826	0.804347826	0.804347826	0.798913043	0.804347826	0.804347826	0.804347826	0.804347826	0.798913043	0.798913043	0.798913043	0.798913043	0.798913043	0.793478261	0.793478261	0.793478261	0.793478261	0.793478261	0.788043478	0.788043478
0.815217391	0.815217391	0.815217391	0.809782609	0.809782609	0.809782609	0.815217391	0.815217391	0.815217391	0.815217391	0.809782609	0.809782609	0.809782609	0.809782609	0.809782609	0.815217391	0.809782609	0.809782609	0.809782609	0.809782609	0.809782609	0.809782609	0.804347826	0.804347826	0.804347826	0.809782609	0.809782609	0.809782609	0.804347826	0.804347826	0.804347826	0.804347826	0.804347826	0.798913043	0.798913043	0.798913043	0.798913043	0.798913043	0.798913043	0.798913043	0.798913043	0.798913043	0.798913043	0.798913043	0.793478261	0.793478261	0.793478261	0.793478261	0.793478261	0.788043478
0.815217391	0.815217391	0.815217391	0.809782609	0.809782609	0.809782609	0.809782609	0.809782609	0.815217391	0.815217391	0.809782609	0.809782609	0.809782609	0.809782609	0.809782609	0.809782609	0.804347826	0.809782609	0.809782609	0.809782609	0.809782609	0.809782609	0.804347826	0.804347826	0.804347826	0.804347826	0.804347826	0.809782609	0.804347826	0.804347826	0.804347826	0.804347826	0.804347826	0.804347826	0.798913043	0.798913043	0.798913043	0.798913043	0.798913043	0.793478261	0.793478261	0.793478261	0.798913043	0.798913043	0.798913043	0.793478261	0.793478261	0.793478261	0.793478261	0.793478261
0.809782609	0.815217391	0.809782609	0.809782609	0.809782609	0.809782609	0.809782609	0.809782609	0.809782609	0.809782609	0.809782609	0.809782609	0.809782609	0.809782609	0.809782609	0.809782609	0.804347826	0.804347826	0.804347826	0.809782609	0.809782609	0.809782609	0.804347826	0.804347826	0.804347826	0.804347826	0.804347826	0.804347826	0.804347826	0.798913043	0.804347826	0.804347826	0.804347826	0.804347826	0.798913043	0.798913043	0.798913043	0.798913043	0.798913043	0.798913043	0.793478261	0.793478261	0.793478261	0.793478261	0.793478261	0.793478261	0.788043478	0.793478261	0.793478261	0.793478261
0.809782609	0.804347826	0.809782609	0.809782609	0.809782609	0.809782609	0.809782609	0.809782609	0.809782609	0.804347826	0.804347826	0.809782609	0.809782609	0.809782609	0.809782609	0.809782609	0.804347826	0.804347826	0.804347826	0.804347826	0.804347826	0.809782609	0.809782609	0.804347826	0.804347826	0.804347826	0.804347826	0.804347826	0.804347826	0.798913043	0.798913043	0.798913043	0.798913043	0.798913043	0.804347826	0.798913043	0.798913043	0.798913043	0.798913043	0.798913043	0.798913043	0.793478261	0.793478261	0.793478261	0.793478261	0.793478261	0.793478261	0.793478261	0.788043478	0.788043478
0.804347826	0.804347826	0.804347826	0.809782609	0.809782609	0.809782609	0.809782609	0.809782609	0.804347826	0.804347826	0.804347826	0.804347826	0.809782609	0.809782609	0.809782609	0.809782609	0.804347826	0.804347826	0.804347826	0.804347826	0.804347826	0.804347826	0.804347826	0.804347826	0.804347826	0.804347826	0.804347826	0.804347826	0.804347826	0.804347826	0.798913043	0.798913043	0.798913043	0.798913043	0.798913043	0.798913043	0.793478261	0.793478261	0.798913043	0.798913043	0.798913043	0.798913043	0.798913043	0.793478261	0.793478261	0.793478261	0.793478261	0.793478261	0.793478261	0.788043478
0.804347826	0.804347826	0.804347826	0.804347826	0.809782609	0.809782609	0.809782609	0.804347826	0.804347826	0.804347826	0.804347826	0.804347826	0.804347826	0.804347826	0.809782609	0.804347826	0.804347826	0.804347826	0.804347826	0.804347826	0.804347826	0.804347826	0.804347826	0.798913043	0.798913043	0.798913043	0.804347826	0.804347826	0.804347826	0.804347826	0.798913043	0.798913043	0.798913043	0.798913043	0.798913043	0.798913043	0.798913043	0.793478261	0.793478261	0.793478261	0.793478261	0.793478261	0.793478261	0.798913043	0.793478261	0.793478261	0.793478261	0.793478261	0.793478261	0.793478261
0.804347826	0.804347826	0.804347826	0.804347826	0.804347826	0.809782609	0.809782609	0.804347826	0.804347826	0.804347826	0.804347826	0.804347826	0.804347826	0.804347826	0.804347826	0.798913043	0.804347826	0.804347826	0.804347826	0.804347826	0.804347826	0.804347826	0.804347826	0.798913043	0.798913043	0.798913043	0.798913043	0.798913043	0.798913043	0.798913043	0.804347826	0.798913043	0.798913043	0.798913043	0.798913043	0.798913043	0.798913043	0.798913043	0.793478261	0.793478261	0.793478261	0.793478261	0.793478261	0.793478261	0.793478261	0.793478261	0.788043478	0.788043478	0.788043478	0.788043478
0.804347826	0.804347826	0.804347826	0.804347826	0.804347826	0.804347826	0.798913043	0.804347826	0.804347826	0.804347826	0.804347826	0.804347826	0.804347826	0.804347826	0.804347826	0.798913043	0.798913043	0.798913043	0.798913043	0.804347826	0.804347826	0.804347826	0.804347826	0.798913043	0.798913043	0.798913043	0.798913043	0.798913043	0.798913043	0.798913043	0.798913043	0.793478261	0.793478261	0.793478261	0.798913043	0.798913043	0.798913043	0.798913043	0.798913043	0.793478261	0.793478261	0.793478261	0.793478261	0.793478261	0.793478261	0.793478261	0.793478261	0.788043478	0.788043478	0.788043478
0.804347826	0.804347826	0.804347826	0.804347826	0.804347826	0.798913043	0.798913043	0.798913043	0.798913043	0.804347826	0.804347826	0.804347826	0.804347826	0.804347826	0.804347826	0.798913043	0.798913043	0.798913043	0.798913043	0.798913043	0.798913043	0.798913043	0.804347826	0.804347826	0.798913043	0.798913043	0.798913043	0.798913043	0.798913043	0.798913043	0.798913043	0.798913043	0.793478261	0.793478261	0.793478261	0.793478261	0.793478261	0.793478261	0.793478261	0.798913043	0.798913043	0.793478261	0.793478261	0.793478261	0.793478261	0.793478261	0.793478261	0.793478261	0.793478261	0.788043478
0.804347826	0.804347826	0.804347826	0.804347826	0.798913043	0.798913043	0.798913043	0.798913043	0.798913043	0.798913043	0.798913043	0.804347826	0.804347826	0.804347826	0.798913043	0.798913043	0.798913043	0.798913043	0.798913043	0.798913043	0.798913043	0.798913043	0.798913043	0.798913043	0.793478261	0.798913043	0.798913043	0.798913043	0.798913043	0.798913043	0.798913043	0.798913043	0.798913043	0.793478261	0.793478261	0.793478261	0.793478261	0.793478261	0.793478261	0.793478261	0.793478261	0.793478261	0.788043478	0.788043478	0.788043478	0.788043478	0.793478261	0.793478261	0.793478261	0.793478261
0.798913043	0.804347826	0.804347826	0.798913043	0.798913043	0.798913043	0.798913043	0.798913043	0.798913043	0.798913043	0.798913043	0.798913043	0.798913043	0.804347826	0.798913043	0.798913043	0.798913043	0.798913043	0.798913043	0.798913043	0.798913043	0.798913043	0.798913043	0.798913043	0.793478261	0.793478261	0.793478261	0.793478261	0.793478261	0.793478261	0.798913043	0.798913043	0.798913043	0.798913043	0.793478261	0.793478261	0.793478261	0.793478261	0.793478261	0.793478261	0.793478261	0.793478261	0.793478261	0.793478261	0.788043478	0.788043478	0.788043478	0.788043478	0.788043478	0.788043478
0.798913043	0.793478261	0.798913043	0.798913043	0.798913043	0.798913043	0.798913043	0.798913043	0.798913043	0.798913043	0.798913043	0.798913043	0.798913043	0.793478261	0.793478261	0.793478261	0.798913043	0.798913043	0.798913043	0.798913043	0.798913043	0.798913043	0.798913043	0.798913043	0.798913043	0.793478261	0.793478261	0.793478261	0.793478261	0.793478261	0.793478261	0.793478261	0.793478261	0.793478261	0.793478261	0.798913043	0.793478261	0.793478261	0.793478261	0.793478261	0.793478261	0.793478261	0.793478261	0.793478261	0.793478261	0.793478261	0.788043478	0.788043478	0.788043478	0.788043478
0.793478261	0.793478261	0.793478261	0.793478261	0.798913043	0.798913043	0.798913043	0.798913043	0.798913043	0.798913043	0.798913043	0.798913043	0.798913043	0.793478261	0.793478261	0.793478261	0.793478261	0.793478261	0.793478261	0.793478261	0.798913043	0.798913043	0.798913043	0.798913043	0.798913043	0.793478261	0.793478261	0.793478261	0.793478261	0.793478261	0.793478261	0.793478261	0.793478261	0.793478261	0.793478261	0.793478261	0.793478261	0.788043478	0.788043478	0.788043478	0.788043478	0.788043478	0.788043478	0.793478261	0.793478261	0.793478261	0.793478261	0.793478261	0.793478261	0.788043478
0.793478261	0.793478261	0.793478261	0.793478261	0.793478261	0.793478261	0.793478261	0.798913043	0.798913043	0.798913043	0.798913043	0.798913043	0.793478261	0.793478261	0.793478261	0.793478261	0.793478261	0.793478261	0.793478261	0.793478261	0.793478261	0.793478261	0.793478261	0.793478261	0.793478261	0.798913043	0.793478261	0.793478261	0.793478261	0.793478261	0.793478261	0.793478261	0.793478261	0.793478261	0.793478261	0.793478261	0.793478261	0.793478261	0.793478261	0.788043478	0.788043478	0.788043478	0.788043478	0.788043478	0.788043478	0.788043478	0.788043478	0.788043478	0.788043478	0.788043478
0.793478261	0.793478261	0.793478261	0.793478261	0.793478261	0.793478261	0.793478261	0.793478261	0.793478261	0.798913043	0.798913043	0.793478261	0.793478261	0.793478261	0.793478261	0.793478261	0.793478261	0.793478261	0.793478261	0.793478261	0.793478261	0.793478261	0.793478261	0.793478261	0.793478261	0.793478261	0.788043478	0.788043478	0.788043478	0.788043478	0.788043478	0.793478261	0.793478261	0.793478261	0.793478261	0.793478261	0.793478261	0.793478261	0.793478261	0.793478261	0.793478261	0.788043478	0.788043478	0.788043478	0.788043478	0.788043478	0.788043478	0.788043478	0.788043478	0.788043478
0.793478261	0.793478261	0.793478261	0.793478261	0.793478261	0.793478261	0.793478261	0.793478261	0.793478261	0.793478261	0.788043478	0.788043478	0.788043478	0.793478261	0.793478261	0.793478261	0.793478261	0.793478261	0.793478261	0.793478261	0.793478261	0.793478261	0.793478261	0.793478261	0.793478261	0.793478261	0.793478261	0.788043478	0.788043478	0.788043478	0.788043478	0.788043478	0.788043478	0.788043478	0.788043478	0.788043478	0.788043478	0.788043478	0.788043478	0.788043478	0.793478261	0.793478261	0.793478261	0.793478261	0.788043478	0.788043478	0.788043478	0.788043478	0.788043478	0.788043478
0.793478261	0.793478261	0.793478261	0.793478261	0.793478261	0.793478261	0.793478261	0.793478261	0.793478261	0.788043478	0.788043478	0.788043478	0.788043478	0.788043478	0.788043478	0.788043478	0.788043478	0.788043478	0.793478261	0.793478261	0.793478261	0.793478261	0.793478261	0.793478261	0.793478261	0.793478261	0.793478261	0.793478261	0.788043478	0.788043478	0.788043478	0.788043478	0.788043478	0.788043478	0.788043478	0.788043478	0.788043478	0.788043478	0.788043478	0.788043478	0.788043478	0.788043478	0.788043478	0.788043478	0.788043478	0.788043478	0.788043478	0.782608696	0.782608696	0.782608696
0.793478261	0.793478261	0.793478261	0.793478261	0.793478261	0.793478261	0.793478261	0.788043478	0.788043478	0.788043478	0.788043478	0.788043478	0.788043478	0.788043478	0.788043478	0.788043478	0.788043478	0.788043478	0.788043478	0.788043478	0.788043478	0.788043478	0.788043478	0.788043478	0.788043478	0.788043478	0.793478261	0.793478261	0.793478261	0.793478261	0.788043478	0.788043478	0.788043478	0.788043478	0.788043478	0.788043478	0.788043478	0.788043478	0.788043478	0.788043478	0.788043478	0.788043478	0.788043478	0.788043478	0.788043478	0.788043478	0.788043478	0.788043478	0.788043478	0.788043478
0.788043478	0.788043478	0.793478261	0.793478261	0.793478261	0.788043478	0.788043478	0.788043478	0.788043478	0.788043478	0.788043478	0.788043478	0.788043478	0.788043478	0.788043478	0.788043478	0.788043478	0.788043478	0.788043478	0.788043478	0.788043478	0.788043478	0.788043478	0.788043478	0.788043478	0.788043478	0.788043478	0.788043478	0.788043478	0.788043478	0.788043478	0.788043478	0.782608696	0.782608696	0.782608696	0.782608696	0.782608696	0.782608696	0.788043478	0.788043478	0.788043478	0.788043478	0.788043478	0.788043478	0.788043478	0.788043478	0.788043478	0.788043478	0.788043478	0.788043478
0.788043478	0.782608696	0.782608696	0.782608696	0.782608696	0.782608696	0.782608696	0.788043478	0.788043478	0.788043478	0.788043478	0.788043478	0.788043478	0.788043478	0.788043478	0.788043478	0.788043478	0.788043478	0.788043478	0.788043478	0.788043478	0.788043478	0.788043478	0.788043478	0.788043478	0.788043478	0.788043478	0.788043478	0.788043478	0.788043478	0.788043478	0.788043478	0.788043478	0.788043478	0.788043478	0.782608696	0.782608696	0.782608696	0.782608696	0.782608696	0.782608696	0.782608696	0.782608696	0.782608696	0.782608696	0.782608696	0.782608696	0.782608696	0.782608696	0.782608696
0.782608696	0.782608696	0.782608696	0.782608696	0.782608696	0.782608696	0.782608696	0.782608696	0.782608696	0.782608696	0.782608696	0.782608696	0.782608696	0.782608696	0.782608696	0.782608696	0.782608696	0.788043478	0.788043478	0.788043478	0.788043478	0.788043478	0.788043478	0.788043478	0.788043478	0.788043478	0.788043478	0.788043478	0.788043478	0.788043478	0.788043478	0.788043478	0.788043478	0.788043478	0.788043478	0.788043478	0.788043478	0.788043478	0.788043478	0.788043478	0.782608696	0.782608696	0.782608696	0.782608696	0.782608696	0.782608696	0.782608696	0.782608696	0.782608696	0.782608696
0.782608696	0.782608696	0.782608696	0.782608696	0.782608696	0.782608696	0.782608696	0.782608696	0.782608696	0.782608696	0.782608696	0.782608696	0.782608696	0.782608696	0.782608696	0.782608696	0.782608696	0.782608696	0.782608696	0.782608696	0.782608696	0.782608696	0.782608696	0.782608696	0.782608696	0.782608696	0.782608696	0.782608696	0.782608696	0.782608696	0.782608696	0.782608696	0.782608696	0.782608696	0.782608696	0.782608696	0.782608696	0.782608696	0.782608696	0.782608696	0.782608696	0.788043478	0.788043478	0.788043478	0.788043478	0.788043478	0.788043478	0.788043478	0.788043478	0.788043478
0.782608696	0.782608696	0.782608696	0.782608696	0.782608696	0.782608696	0.782608696	0.782608696	0.782608696	0.782608696	0.782608696	0.782608696	0.782608696	0.782608696	0.782608696	0.782608696	0.782608696	0.782608696	0.782608696	0.782608696	0.782608696	0.782608696	0.782608696	0.782608696	0.782608696	0.782608696	0.782608696	0.782608696	0.782608696	0.782608696	0.782608696	0.782608696	0.782608696	0.782608696	0.782608696	0.782608696	0.782608696	0.782608696	0.782608696	0.782608696	0.782608696	0.782608696	0.782608696	0.782608696	0.782608696	0.782608696	0.782608696	0.782608696	0.782608696	0.782608696
[truncated: 310 more columns]
