# Supplementary material for: Multi-orbit lunar GNSS constellation design with distant retrograde orbit and Halo orbit combination
Source: Sci Rep. 2023 Jun 22;13:10158. doi: 10.1038/s41598-023-37348-x (PMC10287729; doi:10.1038/s41598-023-37348-x)
Supplement: Supplementary file 1 — Supplementary Information. [file 41598_2023_37348_MOESM1_ESM.zip › supplement materials of the manuscript/Figure 5/L1 North Family Halo orbit/SVOP/10.933.csv]

0.218085106	0.218085106	0.218085106	0.218085106	0.218085106	0.218085106	0.218085106	0.218085106	0.218085106	0.218085106	0.218085106	0.218085106	0.218085106	0.218085106	0.218085106	0.218085106	0.218085106	0.218085106	0.218085106	0.218085106	0.218085106	0.218085106	0.218085106	0.218085106	0.218085106	0.218085106	0.218085106	0.218085106	0.218085106	0.218085106	0.218085106	0.218085106	0.218085106	0.218085106	0.218085106	0.218085106	0.218085106	0.218085106	0.218085106	0.218085106	0.218085106	0.218085106	0.218085106	0.218085106	0.218085106	0.218085106	0.218085106	0.218085106	0.218085106	0.218085106
0.218085106	0.218085106	0.218085106	0.218085106	0.218085106	0.218085106	0.218085106	0.218085106	0.218085106	0.218085106	0.218085106	0.218085106	0.218085106	0.218085106	0.218085106	0.218085106	0.218085106	0.218085106	0.218085106	0.218085106	0.218085106	0.218085106	0.218085106	0.218085106	0.218085106	0.218085106	0.218085106	0.218085106	0.218085106	0.218085106	0.218085106	0.218085106	0.218085106	0.218085106	0.218085106	0.218085106	0.218085106	0.218085106	0.218085106	0.218085106	0.218085106	0.218085106	0.218085106	0.218085106	0.218085106	0.218085106	0.218085106	0.218085106	0.218085106	0.218085106
0.218085106	0.218085106	0.218085106	0.218085106	0.218085106	0.218085106	0.218085106	0.218085106	0.218085106	0.218085106	0.218085106	0.218085106	0.218085106	0.218085106	0.218085106	0.218085106	0.218085106	0.218085106	0.218085106	0.218085106	0.218085106	0.218085106	0.218085106	0.218085106	0.218085106	0.218085106	0.218085106	0.218085106	0.218085106	0.218085106	0.218085106	0.218085106	0.218085106	0.218085106	0.218085106	0.218085106	0.218085106	0.218085106	0.218085106	0.218085106	0.218085106	0.218085106	0.218085106	0.212765957	0.212765957	0.212765957	0.212765957	0.212765957	0.212765957	0.212765957
0.218085106	0.218085106	0.218085106	0.218085106	0.218085106	0.218085106	0.218085106	0.218085106	0.218085106	0.218085106	0.218085106	0.218085106	0.218085106	0.218085106	0.218085106	0.218085106	0.218085106	0.218085106	0.218085106	0.218085106	0.223404255	0.223404255	0.223404255	0.223404255	0.223404255	0.223404255	0.223404255	0.223404255	0.223404255	0.223404255	0.223404255	0.223404255	0.223404255	0.223404255	0.223404255	0.218085106	0.218085106	0.218085106	0.218085106	0.218085106	0.218085106	0.218085106	0.218085106	0.218085106	0.218085106	0.218085106	0.218085106	0.218085106	0.218085106	0.218085106
0.218085106	0.218085106	0.218085106	0.218085106	0.218085106	0.218085106	0.218085106	0.218085106	0.218085106	0.223404255	0.223404255	0.223404255	0.223404255	0.223404255	0.223404255	0.223404255	0.223404255	0.223404255	0.223404255	0.223404255	0.223404255	0.223404255	0.223404255	0.223404255	0.223404255	0.223404255	0.223404255	0.223404255	0.223404255	0.223404255	0.223404255	0.223404255	0.218085106	0.218085106	0.218085106	0.218085106	0.218085106	0.218085106	0.218085106	0.218085106	0.218085106	0.218085106	0.218085106	0.218085106	0.218085106	0.218085106	0.218085106	0.218085106	0.218085106	0.218085106
0.223404255	0.223404255	0.223404255	0.228723404	0.228723404	0.223404255	0.223404255	0.223404255	0.223404255	0.223404255	0.223404255	0.223404255	0.223404255	0.223404255	0.223404255	0.223404255	0.223404255	0.223404255	0.223404255	0.223404255	0.223404255	0.223404255	0.223404255	0.223404255	0.223404255	0.223404255	0.223404255	0.223404255	0.223404255	0.218085106	0.218085106	0.218085106	0.223404255	0.223404255	0.223404255	0.223404255	0.223404255	0.223404255	0.223404255	0.223404255	0.223404255	0.223404255	0.223404255	0.223404255	0.223404255	0.223404255	0.223404255	0.223404255	0.223404255	0.223404255
0.228723404	0.228723404	0.228723404	0.228723404	0.228723404	0.228723404	0.228723404	0.223404255	0.223404255	0.223404255	0.223404255	0.223404255	0.223404255	0.223404255	0.223404255	0.223404255	0.223404255	0.223404255	0.223404255	0.223404255	0.223404255	0.228723404	0.228723404	0.228723404	0.228723404	0.228723404	0.228723404	0.228723404	0.223404255	0.223404255	0.223404255	0.223404255	0.223404255	0.223404255	0.223404255	0.223404255	0.223404255	0.223404255	0.223404255	0.223404255	0.223404255	0.223404255	0.223404255	0.223404255	0.223404255	0.223404255	0.223404255	0.223404255	0.223404255	0.223404255
0.228723404	0.228723404	0.228723404	0.228723404	0.228723404	0.228723404	0.228723404	0.228723404	0.228723404	0.223404255	0.223404255	0.223404255	0.223404255	0.223404255	0.228723404	0.228723404	0.228723404	0.228723404	0.228723404	0.228723404	0.228723404	0.228723404	0.228723404	0.228723404	0.228723404	0.228723404	0.228723404	0.223404255	0.223404255	0.223404255	0.223404255	0.223404255	0.223404255	0.223404255	0.223404255	0.223404255	0.223404255	0.228723404	0.228723404	0.228723404	0.228723404	0.228723404	0.228723404	0.228723404	0.228723404	0.228723404	0.223404255	0.223404255	0.223404255	0.223404255
0.228723404	0.228723404	0.228723404	0.228723404	0.228723404	0.228723404	0.228723404	0.228723404	0.228723404	0.234042553	0.234042553	0.228723404	0.228723404	0.228723404	0.228723404	0.228723404	0.228723404	0.228723404	0.228723404	0.228723404	0.228723404	0.228723404	0.228723404	0.228723404	0.228723404	0.228723404	0.223404255	0.228723404	0.228723404	0.228723404	0.228723404	0.228723404	0.228723404	0.228723404	0.228723404	0.228723404	0.228723404	0.228723404	0.228723404	0.228723404	0.228723404	0.228723404	0.223404255	0.223404255	0.223404255	0.223404255	0.223404255	0.223404255	0.223404255	0.223404255
0.228723404	0.228723404	0.228723404	0.228723404	0.228723404	0.228723404	0.234042553	0.234042553	0.234042553	0.234042553	0.234042553	0.234042553	0.228723404	0.228723404	0.228723404	0.228723404	0.228723404	0.228723404	0.228723404	0.228723404	0.234042553	0.234042553	0.234042553	0.234042553	0.234042553	0.228723404	0.228723404	0.228723404	0.228723404	0.228723404	0.228723404	0.228723404	0.228723404	0.228723404	0.228723404	0.228723404	0.228723404	0.228723404	0.234042553	0.234042553	0.228723404	0.228723404	0.228723404	0.228723404	0.228723404	0.228723404	0.228723404	0.228723404	0.228723404	0.228723404
0.234042553	0.228723404	0.228723404	0.234042553	0.234042553	0.234042553	0.234042553	0.234042553	0.234042553	0.234042553	0.234042553	0.234042553	0.234042553	0.228723404	0.228723404	0.234042553	0.234042553	0.234042553	0.234042553	0.234042553	0.234042553	0.234042553	0.234042553	0.234042553	0.234042553	0.228723404	0.228723404	0.228723404	0.228723404	0.234042553	0.234042553	0.234042553	0.234042553	0.234042553	0.234042553	0.234042553	0.234042553	0.234042553	0.228723404	0.228723404	0.228723404	0.228723404	0.228723404	0.228723404	0.228723404	0.228723404	0.228723404	0.228723404	0.228723404	0.228723404
0.234042553	0.239361702	0.239361702	0.234042553	0.234042553	0.234042553	0.234042553	0.234042553	0.234042553	0.234042553	0.234042553	0.234042553	0.239361702	0.234042553	0.234042553	0.234042553	0.234042553	0.234042553	0.234042553	0.234042553	0.234042553	0.234042553	0.234042553	0.239361702	0.234042553	0.234042553	0.234042553	0.234042553	0.234042553	0.234042553	0.234042553	0.234042553	0.234042553	0.234042553	0.234042553	0.234042553	0.228723404	0.228723404	0.234042553	0.234042553	0.234042553	0.234042553	0.234042553	0.234042553	0.234042553	0.234042553	0.234042553	0.234042553	0.234042553	0.228723404
0.239361702	0.239361702	0.239361702	0.239361702	0.234042553	0.234042553	0.234042553	0.234042553	0.234042553	0.239361702	0.239361702	0.239361702	0.239361702	0.239361702	0.234042553	0.234042553	0.234042553	0.234042553	0.234042553	0.239361702	0.239361702	0.239361702	0.239361702	0.239361702	0.234042553	0.234042553	0.234042553	0.234042553	0.234042553	0.234042553	0.239361702	0.239361702	0.239361702	0.239361702	0.234042553	0.234042553	0.234042553	0.234042553	0.234042553	0.234042553	0.234042553	0.234042553	0.234042553	0.234042553	0.234042553	0.234042553	0.239361702	0.234042553	0.234042553	0.234042553
0.239361702	0.239361702	0.239361702	0.239361702	0.239361702	0.239361702	0.239361702	0.239361702	0.239361702	0.239361702	0.239361702	0.239361702	0.239361702	0.239361702	0.234042553	0.239361702	0.239361702	0.239361702	0.239361702	0.239361702	0.239361702	0.239361702	0.239361702	0.239361702	0.234042553	0.239361702	0.239361702	0.239361702	0.239361702	0.239361702	0.239361702	0.239361702	0.239361702	0.234042553	0.234042553	0.234042553	0.234042553	0.239361702	0.239361702	0.239361702	0.239361702	0.239361702	0.239361702	0.239361702	0.234042553	0.234042553	0.234042553	0.234042553	0.234042553	0.234042553
0.239361702	0.239361702	0.239361702	0.239361702	0.244680851	0.244680851	0.244680851	0.239361702	0.239361702	0.239361702	0.239361702	0.239361702	0.244680851	0.244680851	0.244680851	0.239361702	0.239361702	0.239361702	0.239361702	0.239361702	0.239361702	0.244680851	0.244680851	0.239361702	0.239361702	0.239361702	0.239361702	0.239361702	0.239361702	0.239361702	0.244680851	0.244680851	0.239361702	0.239361702	0.239361702	0.239361702	0.239361702	0.239361702	0.239361702	0.239361702	0.239361702	0.239361702	0.234042553	0.239361702	0.239361702	0.239361702	0.239361702	0.239361702	0.239361702	0.239361702
0.244680851	0.239361702	0.244680851	0.244680851	0.244680851	0.244680851	0.244680851	0.244680851	0.239361702	0.239361702	0.244680851	0.244680851	0.244680851	0.244680851	0.244680851	0.239361702	0.239361702	0.244680851	0.244680851	0.244680851	0.244680851	0.244680851	0.244680851	0.239361702	0.239361702	0.244680851	0.244680851	0.244680851	0.244680851	0.244680851	0.244680851	0.239361702	0.239361702	0.239361702	0.239361702	0.244680851	0.244680851	0.244680851	0.244680851	0.244680851	0.244680851	0.239361702	0.239361702	0.239361702	0.239361702	0.239361702	0.239361702	0.239361702	0.239361702	0.244680851
0.244680851	0.25	0.244680851	0.244680851	0.244680851	0.244680851	0.244680851	0.25	0.25	0.244680851	0.244680851	0.244680851	0.244680851	0.244680851	0.25	0.25	0.244680851	0.244680851	0.244680851	0.244680851	0.244680851	0.244680851	0.25	0.244680851	0.244680851	0.244680851	0.244680851	0.244680851	0.244680851	0.244680851	0.25	0.244680851	0.244680851	0.244680851	0.244680851	0.244680851	0.244680851	0.244680851	0.244680851	0.239361702	0.244680851	0.244680851	0.244680851	0.244680851	0.244680851	0.244680851	0.244680851	0.244680851	0.244680851	0.239361702
0.25	0.25	0.25	0.244680851	0.244680851	0.25	0.25	0.25	0.25	0.244680851	0.244680851	0.244680851	0.25	0.25	0.25	0.25	0.244680851	0.244680851	0.25	0.25	0.25	0.25	0.25	0.244680851	0.244680851	0.25	0.25	0.25	0.25	0.25	0.244680851	0.244680851	0.244680851	0.244680851	0.25	0.25	0.25	0.25	0.244680851	0.244680851	0.244680851	0.244680851	0.244680851	0.244680851	0.25	0.25	0.25	0.244680851	0.244680851	0.244680851
0.25	0.25	0.25	0.25	0.25	0.25	0.25	0.25	0.25	0.25	0.25	0.25	0.25	0.25	0.25	0.25	0.25	0.25	0.25	0.25	0.25	0.25	0.25	0.25	0.25	0.25	0.25	0.25	0.25	0.25	0.25	0.25	0.25	0.25	0.25	0.25	0.25	0.25	0.25	0.25	0.25	0.25	0.25	0.25	0.25	0.244680851	0.244680851	0.244680851	0.25	0.25
0.25	0.25	0.255319149	0.255319149	0.255319149	0.25	0.25	0.25	0.255319149	0.255319149	0.255319149	0.25	0.25	0.255319149	0.255319149	0.255319149	0.25	0.25	0.25	0.255319149	0.255319149	0.255319149	0.25	0.25	0.25	0.255319149	0.255319149	0.255319149	0.255319149	0.25	0.25	0.25	0.255319149	0.255319149	0.255319149	0.255319149	0.25	0.25	0.25	0.25	0.255319149	0.255319149	0.255319149	0.25	0.25	0.25	0.25	0.25	0.25	0.25
0.255319149	0.255319149	0.255319149	0.255319149	0.255319149	0.255319149	0.255319149	0.255319149	0.255319149	0.255319149	0.255319149	0.255319149	0.255319149	0.255319149	0.255319149	0.255319149	0.260638298	0.255319149	0.255319149	0.255319149	0.255319149	0.255319149	0.255319149	0.255319149	0.255319149	0.255319149	0.255319149	0.260638298	0.255319149	0.255319149	0.255319149	0.255319149	0.255319149	0.255319149	0.260638298	0.255319149	0.255319149	0.255319149	0.255319149	0.255319149	0.255319149	0.255319149	0.25	0.255319149	0.255319149	0.255319149	0.255319149	0.255319149	0.255319149	0.255319149
0.260638298	0.260638298	0.255319149	0.255319149	0.260638298	0.260638298	0.260638298	0.255319149	0.255319149	0.260638298	0.260638298	0.260638298	0.255319149	0.255319149	0.260638298	0.260638298	0.260638298	0.255319149	0.255319149	0.260638298	0.260638298	0.260638298	0.255319149	0.255319149	0.260638298	0.260638298	0.260638298	0.260638298	0.255319149	0.255319149	0.260638298	0.260638298	0.260638298	0.260638298	0.255319149	0.255319149	0.260638298	0.260638298	0.260638298	0.260638298	0.260638298	0.255319149	0.255319149	0.255319149	0.255319149	0.260638298	0.260638298	0.260638298	0.260638298	0.255319149
0.260638298	0.260638298	0.260638298	0.260638298	0.260638298	0.260638298	0.260638298	0.265957447	0.260638298	0.260638298	0.260638298	0.260638298	0.260638298	0.260638298	0.260638298	0.260638298	0.265957447	0.260638298	0.260638298	0.260638298	0.260638298	0.265957447	0.260638298	0.260638298	0.260638298	0.260638298	0.265957447	0.260638298	0.260638298	0.260638298	0.260638298	0.265957447	0.265957447	0.260638298	0.260638298	0.260638298	0.260638298	0.260638298	0.265957447	0.265957447	0.260638298	0.260638298	0.260638298	0.260638298	0.260638298	0.260638298	0.260638298	0.260638298	0.260638298	0.260638298
0.260638298	0.260638298	0.265957447	0.265957447	0.260638298	0.260638298	0.265957447	0.265957447	0.260638298	0.260638298	0.265957447	0.265957447	0.265957447	0.260638298	0.265957447	0.265957447	0.265957447	0.260638298	0.265957447	0.265957447	0.265957447	0.265957447	0.260638298	0.265957447	0.265957447	0.265957447	0.265957447	0.260638298	0.265957447	0.265957447	0.265957447	0.265957447	0.260638298	0.265957447	0.265957447	0.265957447	0.265957447	0.265957447	0.265957447	0.260638298	0.265957447	0.265957447	0.265957447	0.265957447	0.265957447	0.265957447	0.260638298	0.260638298	0.260638298	0.265957447
0.265957447	0.265957447	0.265957447	0.265957447	0.265957447	0.265957447	0.265957447	0.265957447	0.271276596	0.265957447	0.265957447	0.265957447	0.271276596	0.265957447	0.265957447	0.265957447	0.271276596	0.265957447	0.265957447	0.265957447	0.271276596	0.271276596	0.265957447	0.265957447	0.271276596	0.271276596	0.271276596	0.265957447	0.265957447	0.271276596	0.271276596	0.271276596	0.265957447	0.265957447	0.271276596	0.271276596	0.271276596	0.271276596	0.265957447	0.265957447	0.265957447	0.271276596	0.271276596	0.271276596	0.265957447	0.265957447	0.265957447	0.265957447	0.265957447	0.265957447
0.271276596	0.271276596	0.265957447	0.271276596	0.271276596	0.271276596	0.265957447	0.271276596	0.271276596	0.265957447	0.271276596	0.271276596	0.271276596	0.265957447	0.271276596	0.271276596	0.271276596	0.265957447	0.271276596	0.271276596	0.271276596	0.276595745	0.271276596	0.271276596	0.271276596	0.276595745	0.271276596	0.271276596	0.271276596	0.271276596	0.276595745	0.271276596	0.271276596	0.271276596	0.271276596	0.276595745	0.276595745	0.271276596	0.271276596	0.271276596	0.271276596	0.271276596	0.276595745	0.271276596	0.271276596	0.271276596	0.271276596	0.271276596	0.271276596	0.271276596
0.271276596	0.271276596	0.276595745	0.271276596	0.271276596	0.276595745	0.271276596	0.271276596	0.271276596	0.276595745	0.271276596	0.271276596	0.276595745	0.276595745	0.271276596	0.276595745	0.276595745	0.271276596	0.271276596	0.276595745	0.276595745	0.271276596	0.271276596	0.276595745	0.276595745	0.276595745	0.276595745	0.276595745	0.276595745	0.276595745	0.276595745	0.276595745	0.276595745	0.276595745	0.276595745	0.276595745	0.276595745	0.276595745	0.276595745	0.276595745	0.276595745	0.276595745	0.276595745	0.276595745	0.276595745	0.276595745	0.276595745	0.276595745	0.276595745	0.271276596
0.276595745	0.276595745	0.276595745	0.276595745	0.276595745	0.276595745	0.276595745	0.276595745	0.276595745	0.276595745	0.276595745	0.276595745	0.276595745	0.281914894	0.276595745	0.276595745	0.276595745	0.281914894	0.276595745	0.276595745	0.281914894	0.276595745	0.276595745	0.281914894	0.281914894	0.281914894	0.276595745	0.281914894	0.281914894	0.281914894	0.276595745	0.281914894	0.281914894	0.281914894	0.281914894	0.276595745	0.281914894	0.281914894	0.281914894	0.281914894	0.281914894	0.276595745	0.276595745	0.281914894	0.281914894	0.281914894	0.281914894	0.276595745	0.276595745	0.276595745
0.281914894	0.281914894	0.276595745	0.281914894	0.281914894	0.276595745	0.281914894	0.281914894	0.276595745	0.281914894	0.281914894	0.276595745	0.281914894	0.281914894	0.276595745	0.281914894	0.281914894	0.281914894	0.281914894	0.281914894	0.281914894	0.281914894	0.281914894	0.281914894	0.287234043	0.281914894	0.281914894	0.281914894	0.287234043	0.287234043	0.281914894	0.281914894	0.287234043	0.287234043	0.281914894	0.281914894	0.281914894	0.287234043	0.287234043	0.287234043	0.281914894	0.281914894	0.281914894	0.287234043	0.287234043	0.287234043	0.281914894	0.281914894	0.281914894	0.281914894
0.281914894	0.281914894	0.287234043	0.281914894	0.281914894	0.281914894	0.281914894	0.287234043	0.281914894	0.281914894	0.287234043	0.281914894	0.281914894	0.287234043	0.281914894	0.287234043	0.287234043	0.287234043	0.287234043	0.287234043	0.287234043	0.287234043	0.287234043	0.287234043	0.287234043	0.287234043	0.287234043	0.287234043	0.292553191	0.287234043	0.287234043	0.287234043	0.292553191	0.292553191	0.287234043	0.287234043	0.292553191	0.292553191	0.292553191	0.287234043	0.287234043	0.287234043	0.292553191	0.292553191	0.292553191	0.287234043	0.287234043	0.287234043	0.287234043	0.287234043
0.287234043	0.287234043	0.287234043	0.287234043	0.287234043	0.287234043	0.287234043	0.287234043	0.292553191	0.287234043	0.287234043	0.292553191	0.287234043	0.287234043	0.292553191	0.287234043	0.292553191	0.292553191	0.287234043	0.292553191	0.292553191	0.287234043	0.292553191	0.292553191	0.292553191	0.292553191	0.292553191	0.292553191	0.29787234	0.292553191	0.292553191	0.292553191	0.29787234	0.292553191	0.292553191	0.292553191	0.29787234	0.29787234	0.292553191	0.292553191	0.292553191	0.292553191	0.29787234	0.292553191	0.292553191	0.292553191	0.292553191	0.292553191	0.292553191	0.292553191
0.292553191	0.292553191	0.292553191	0.292553191	0.287234043	0.292553191	0.292553191	0.292553191	0.292553191	0.292553191	0.292553191	0.292553191	0.292553191	0.292553191	0.29787234	0.292553191	0.292553191	0.29787234	0.292553191	0.29787234	0.29787234	0.292553191	0.29787234	0.29787234	0.29787234	0.29787234	0.29787234	0.29787234	0.29787234	0.29787234	0.29787234	0.29787234	0.29787234	0.29787234	0.29787234	0.29787234	0.303191489	0.29787234	0.29787234	0.29787234	0.29787234	0.303191489	0.29787234	0.29787234	0.29787234	0.29787234	0.29787234	0.29787234	0.292553191	0.292553191
0.292553191	0.29787234	0.292553191	0.292553191	0.29787234	0.292553191	0.29787234	0.292553191	0.29787234	0.29787234	0.29787234	0.29787234	0.29787234	0.29787234	0.29787234	0.29787234	0.29787234	0.303191489	0.29787234	0.303191489	0.303191489	0.29787234	0.303191489	0.303191489	0.29787234	0.303191489	0.303191489	0.303191489	0.303191489	0.303191489	0.303191489	0.308510638	0.303191489	0.303191489	0.303191489	0.308510638	0.303191489	0.303191489	0.303191489	0.303191489	0.308510638	0.303191489	0.303191489	0.303191489	0.303191489	0.303191489	0.303191489	0.29787234	0.303191489	0.303191489
0.303191489	0.29787234	0.303191489	0.29787234	0.29787234	0.29787234	0.29787234	0.303191489	0.29787234	0.303191489	0.29787234	0.303191489	0.303191489	0.303191489	0.303191489	0.303191489	0.303191489	0.308510638	0.303191489	0.308510638	0.308510638	0.303191489	0.308510638	0.308510638	0.308510638	0.308510638	0.308510638	0.313829787	0.308510638	0.308510638	0.313829787	0.308510638	0.308510638	0.308510638	0.313829787	0.313829787	0.308510638	0.308510638	0.308510638	0.313829787	0.308510638	0.308510638	0.308510638	0.308510638	0.308510638	0.313829787	0.308510638	0.308510638	0.308510638	0.308510638
0.303191489	0.308510638	0.303191489	0.308510638	0.303191489	0.308510638	0.303191489	0.308510638	0.303191489	0.308510638	0.308510638	0.308510638	0.308510638	0.308510638	0.308510638	0.308510638	0.308510638	0.313829787	0.308510638	0.313829787	0.313829787	0.308510638	0.313829787	0.313829787	0.313829787	0.313829787	0.313829787	0.313829787	0.313829787	0.313829787	0.319148936	0.313829787	0.313829787	0.319148936	0.319148936	0.313829787	0.313829787	0.319148936	0.319148936	0.319148936	0.313829787	0.313829787	0.313829787	0.319148936	0.319148936	0.313829787	0.313829787	0.313829787	0.313829787	0.313829787
0.308510638	0.308510638	0.313829787	0.308510638	0.313829787	0.308510638	0.313829787	0.308510638	0.313829787	0.308510638	0.313829787	0.313829787	0.313829787	0.313829787	0.313829787	0.319148936	0.313829787	0.319148936	0.313829787	0.319148936	0.319148936	0.319148936	0.319148936	0.319148936	0.319148936	0.319148936	0.324468085	0.319148936	0.319148936	0.324468085	0.319148936	0.319148936	0.324468085	0.324468085	0.319148936	0.319148936	0.324468085	0.324468085	0.324468085	0.319148936	0.319148936	0.324468085	0.324468085	0.324468085	0.319148936	0.319148936	0.319148936	0.319148936	0.319148936	0.319148936
0.313829787	0.319148936	0.313829787	0.319148936	0.313829787	0.313829787	0.319148936	0.313829787	0.319148936	0.313829787	0.319148936	0.319148936	0.319148936	0.319148936	0.319148936	0.324468085	0.319148936	0.324468085	0.319148936	0.324468085	0.324468085	0.324468085	0.324468085	0.329787234	0.324468085	0.329787234	0.329787234	0.324468085	0.329787234	0.329787234	0.324468085	0.329787234	0.329787234	0.329787234	0.329787234	0.329787234	0.329787234	0.329787234	0.324468085	0.329787234	0.329787234	0.329787234	0.329787234	0.324468085	0.324468085	0.324468085	0.324468085	0.329787234	0.324468085	0.324468085
0.324468085	0.319148936	0.324468085	0.319148936	0.319148936	0.324468085	0.319148936	0.324468085	0.324468085	0.324468085	0.324468085	0.329787234	0.324468085	0.329787234	0.324468085	0.329787234	0.329787234	0.329787234	0.329787234	0.329787234	0.335106383	0.329787234	0.335106383	0.329787234	0.335106383	0.335106383	0.329787234	0.335106383	0.335106383	0.340425532	0.335106383	0.335106383	0.340425532	0.335106383	0.335106383	0.335106383	0.340425532	0.335106383	0.335106383	0.335106383	0.335106383	0.335106383	0.335106383	0.335106383	0.335106383	0.335106383	0.335106383	0.329787234	0.329787234	0.329787234
0.324468085	0.329787234	0.329787234	0.324468085	0.329787234	0.329787234	0.329787234	0.329787234	0.329787234	0.329787234	0.329787234	0.335106383	0.329787234	0.335106383	0.335106383	0.335106383	0.335106383	0.335106383	0.335106383	0.340425532	0.340425532	0.340425532	0.340425532	0.340425532	0.340425532	0.345744681	0.340425532	0.340425532	0.345744681	0.340425532	0.340425532	0.345744681	0.345744681	0.340425532	0.345744681	0.345744681	0.340425532	0.340425532	0.340425532	0.345744681	0.345744681	0.340425532	0.340425532	0.340425532	0.340425532	0.340425532	0.335106383	0.335106383	0.335106383	0.335106383
0.335106383	0.335106383	0.335106383	0.335106383	0.335106383	0.340425532	0.335106383	0.335106383	0.340425532	0.335106383	0.340425532	0.340425532	0.340425532	0.340425532	0.340425532	0.345744681	0.340425532	0.345744681	0.345744681	0.345744681	0.35106383	0.345744681	0.35106383	0.345744681	0.35106383	0.35106383	0.35106383	0.35106383	0.35106383	0.35106383	0.35106383	0.35106383	0.35106383	0.35106383	0.35106383	0.35106383	0.35106383	0.35106383	0.35106383	0.35106383	0.345744681	0.345744681	0.345744681	0.35106383	0.35106383	0.345744681	0.345744681	0.345744681	0.345744681	0.345744681
0.345744681	0.340425532	0.340425532	0.340425532	0.345744681	0.345744681	0.340425532	0.345744681	0.345744681	0.345744681	0.35106383	0.345744681	0.35106383	0.35106383	0.35106383	0.35106383	0.35106383	0.356382979	0.35106383	0.356382979	0.356382979	0.356382979	0.356382979	0.356382979	0.356382979	0.356382979	0.356382979	0.361702128	0.356382979	0.356382979	0.361702128	0.361702128	0.356382979	0.361702128	0.361702128	0.356382979	0.356382979	0.356382979	0.361702128	0.356382979	0.356382979	0.356382979	0.356382979	0.356382979	0.35106383	0.35106383	0.35106383	0.35106383	0.35106383	0.345744681
0.35106383	0.35106383	0.35106383	0.35106383	0.35106383	0.356382979	0.356382979	0.35106383	0.35106383	0.356382979	0.356382979	0.356382979	0.361702128	0.356382979	0.361702128	0.361702128	0.361702128	0.361702128	0.361702128	0.367021277	0.361702128	0.367021277	0.367021277	0.367021277	0.367021277	0.367021277	0.367021277	0.372340426	0.367021277	0.367021277	0.372340426	0.367021277	0.367021277	0.367021277	0.367021277	0.367021277	0.367021277	0.367021277	0.361702128	0.361702128	0.367021277	0.367021277	0.367021277	0.361702128	0.361702128	0.361702128	0.361702128	0.361702128	0.356382979	0.356382979
0.356382979	0.356382979	0.361702128	0.361702128	0.361702128	0.361702128	0.361702128	0.361702128	0.367021277	0.367021277	0.367021277	0.367021277	0.367021277	0.367021277	0.372340426	0.372340426	0.372340426	0.372340426	0.372340426	0.377659574	0.372340426	0.377659574	0.377659574	0.377659574	0.377659574	0.377659574	0.377659574	0.382978723	0.377659574	0.377659574	0.382978723	0.377659574	0.377659574	0.377659574	0.372340426	0.377659574	0.377659574	0.377659574	0.372340426	0.372340426	0.372340426	0.372340426	0.367021277	0.367021277	0.367021277	0.367021277	0.367021277	0.361702128	0.361702128	0.361702128
0.367021277	0.367021277	0.367021277	0.367021277	0.372340426	0.372340426	0.372340426	0.372340426	0.372340426	0.372340426	0.377659574	0.377659574	0.377659574	0.377659574	0.382978723	0.382978723	0.388297872	0.382978723	0.382978723	0.388297872	0.382978723	0.388297872	0.382978723	0.388297872	0.388297872	0.388297872	0.388297872	0.388297872	0.388297872	0.388297872	0.388297872	0.388297872	0.388297872	0.382978723	0.382978723	0.388297872	0.388297872	0.382978723	0.382978723	0.382978723	0.382978723	0.377659574	0.377659574	0.377659574	0.377659574	0.377659574	0.372340426	0.372340426	0.372340426	0.372340426
0.377659574	0.377659574	0.377659574	0.382978723	0.382978723	0.382978723	0.382978723	0.382978723	0.388297872	0.388297872	0.388297872	0.388297872	0.388297872	0.393617021	0.393617021	0.393617021	0.39893617	0.39893617	0.393617021	0.39893617	0.39893617	0.39893617	0.39893617	0.39893617	0.404255319	0.39893617	0.39893617	0.39893617	0.39893617	0.39893617	0.39893617	0.39893617	0.39893617	0.393617021	0.393617021	0.393617021	0.393617021	0.393617021	0.393617021	0.393617021	0.388297872	0.388297872	0.388297872	0.388297872	0.388297872	0.382978723	0.382978723	0.382978723	0.377659574	0.377659574
0.393617021	0.393617021	0.393617021	0.393617021	0.393617021	0.39893617	0.39893617	0.39893617	0.39893617	0.39893617	0.404255319	0.404255319	0.409574468	0.409574468	0.409574468	0.404255319	0.409574468	0.409574468	0.409574468	0.409574468	0.409574468	0.414893617	0.409574468	0.414893617	0.409574468	0.409574468	0.414893617	0.409574468	0.409574468	0.409574468	0.409574468	0.409574468	0.404255319	0.404255319	0.404255319	0.404255319	0.404255319	0.404255319	0.404255319	0.39893617	0.39893617	0.39893617	0.39893617	0.39893617	0.388297872	0.388297872	0.388297872	0.388297872	0.388297872	0.382978723
0.409574468	0.409574468	0.409574468	0.409574468	0.409574468	0.414893617	0.414893617	0.414893617	0.414893617	0.414893617	0.420212766	0.420212766	0.420212766	0.420212766	0.420212766	0.420212766	0.425531915	0.425531915	0.420212766	0.425531915	0.425531915	0.425531915	0.425531915	0.425531915	0.425531915	0.425531915	0.420212766	0.420212766	0.425531915	0.420212766	0.420212766	0.420212766	0.414893617	0.414893617	0.420212766	0.414893617	0.414893617	0.414893617	0.414893617	0.409574468	0.409574468	0.409574468	0.404255319	0.39893617	0.39893617	0.39893617	0.39893617	0.39893617	0.393617021	0.393617021
0.425531915	0.425531915	0.430851064	0.425531915	0.430851064	0.430851064	0.430851064	0.430851064	0.436170213	0.436170213	0.436170213	0.436170213	0.436170213	0.436170213	0.436170213	0.441489362	0.441489362	0.441489362	0.441489362	0.441489362	0.441489362	0.441489362	0.436170213	0.441489362	0.436170213	0.436170213	0.436170213	0.436170213	0.430851064	0.430851064	0.430851064	0.430851064	0.430851064	0.430851064	0.425531915	0.425531915	0.425531915	0.425531915	0.420212766	0.420212766	0.414893617	0.414893617	0.409574468	0.409574468	0.409574468	0.409574468	0.409574468	0.404255319	0.39893617	0.39893617
0.446808511	0.446808511	0.446808511	0.45212766	0.45212766	0.45212766	0.45212766	0.45212766	0.457446809	0.457446809	0.457446809	0.457446809	0.457446809	0.457446809	0.462765957	0.462765957	0.457446809	0.457446809	0.462765957	0.457446809	0.457446809	0.457446809	0.45212766	0.457446809	0.45212766	0.45212766	0.446808511	0.45212766	0.446808511	0.446808511	0.446808511	0.441489362	0.441489362	0.441489362	0.436170213	0.436170213	0.436170213	0.430851064	0.430851064	0.430851064	0.425531915	0.420212766	0.420212766	0.420212766	0.420212766	0.420212766	0.414893617	0.409574468	0.409574468	0.409574468
0.473404255	0.473404255	0.473404255	0.473404255	0.478723404	0.478723404	0.478723404	0.478723404	0.478723404	0.478723404	0.484042553	0.484042553	0.484042553	0.484042553	0.484042553	0.478723404	0.478723404	0.478723404	0.478723404	0.478723404	0.473404255	0.473404255	0.473404255	0.468085106	0.468085106	0.462765957	0.462765957	0.462765957	0.457446809	0.457446809	0.45212766	0.45212766	0.45212766	0.446808511	0.446808511	0.446808511	0.441489362	0.441489362	0.441489362	0.441489362	0.430851064	0.430851064	0.430851064	0.430851064	0.430851064	0.425531915	0.420212766	0.420212766	0.420212766	0.420212766
0.505319149	0.505319149	0.510638298	0.505319149	0.505319149	0.505319149	0.510638298	0.510638298	0.510638298	0.510638298	0.505319149	0.505319149	0.505319149	0.505319149	0.505319149	0.505319149	0.5	0.494680851	0.5	0.494680851	0.489361702	0.494680851	0.489361702	0.484042553	0.484042553	0.478723404	0.478723404	0.473404255	0.473404255	0.473404255	0.468085106	0.468085106	0.462765957	0.462765957	0.462765957	0.457446809	0.45212766	0.45212766	0.45212766	0.446808511	0.441489362	0.441489362	0.441489362	0.441489362	0.436170213	0.430851064	0.430851064	0.430851064	0.430851064	0.420212766
0.54787234	0.553191489	0.553191489	0.553191489	0.54787234	0.54787234	0.54787234	0.54787234	0.54787234	0.54787234	0.542553191	0.542553191	0.531914894	0.531914894	0.531914894	0.526595745	0.521276596	0.521276596	0.521276596	0.515957447	0.510638298	0.505319149	0.505319149	0.5	0.5	0.494680851	0.494680851	0.489361702	0.489361702	0.484042553	0.484042553	0.478723404	0.473404255	0.473404255	0.473404255	0.468085106	0.462765957	0.462765957	0.457446809	0.457446809	0.457446809	0.45212766	0.45212766	0.446808511	0.441489362	0.441489362	0.441489362	0.441489362	0.430851064	0.430851064
0.622340426	0.617021277	0.617021277	0.617021277	0.606382979	0.606382979	0.60106383	0.595744681	0.590425532	0.585106383	0.579787234	0.574468085	0.569148936	0.563829787	0.558510638	0.553191489	0.54787234	0.542553191	0.542553191	0.537234043	0.531914894	0.526595745	0.526595745	0.521276596	0.515957447	0.510638298	0.510638298	0.505319149	0.505319149	0.5	0.494680851	0.489361702	0.489361702	0.489361702	0.478723404	0.478723404	0.478723404	0.473404255	0.468085106	0.468085106	0.468085106	0.462765957	0.457446809	0.457446809	0.45212766	0.45212766	0.45212766	0.441489362	0.441489362	0.441489362
0.744680851	0.739361702	0.728723404	0.712765957	0.696808511	0.680851064	0.664893617	0.659574468	0.643617021	0.632978723	0.622340426	0.611702128	0.60106383	0.595744681	0.590425532	0.585106383	0.574468085	0.574468085	0.563829787	0.558510638	0.553191489	0.54787234	0.542553191	0.537234043	0.531914894	0.531914894	0.521276596	0.521276596	0.515957447	0.510638298	0.510638298	0.505319149	0.5	0.5	0.494680851	0.489361702	0.489361702	0.484042553	0.478723404	0.478723404	0.478723404	0.468085106	0.468085106	0.468085106	0.462765957	0.462765957	0.45212766	0.45212766	0.45212766	0.446808511
1	1	1	1	0.856382979	0.803191489	0.760638298	0.728723404	0.707446809	0.680851064	0.670212766	0.654255319	0.643617021	0.627659574	0.622340426	0.611702128	0.606382979	0.595744681	0.590425532	0.579787234	0.574468085	0.563829787	0.563829787	0.558510638	0.54787234	0.54787234	0.537234043	0.537234043	0.531914894	0.526595745	0.521276596	0.515957447	0.515957447	0.505319149	0.505319149	0.505319149	0.494680851	0.494680851	0.489361702	0.489361702	0.484042553	0.478723404	0.478723404	0.473404255	0.468085106	0.468085106	0.462765957	0.462765957	0.457446809	0.457446809
1	1	1	1	1	1	0.920212766	0.835106383	0.787234043	0.75	0.723404255	0.707446809	0.686170213	0.670212766	0.654255319	0.643617021	0.632978723	0.617021277	0.611702128	0.60106383	0.595744681	0.585106383	0.579787234	0.574468085	0.569148936	0.563829787	0.558510638	0.553191489	0.542553191	0.542553191	0.531914894	0.531914894	0.521276596	0.521276596	0.521276596	0.510638298	0.510638298	0.505319149	0.505319149	0.494680851	0.494680851	0.489361702	0.489361702	0.478723404	0.478723404	0.478723404	0.473404255	0.473404255	0.468085106	0.462765957
1	1	1	1	1	1	1	1	0.89893617	0.829787234	0.787234043	0.755319149	0.734042553	0.712765957	0.691489362	0.675531915	0.664893617	0.64893617	0.638297872	0.627659574	0.617021277	0.611702128	0.60106383	0.590425532	0.579787234	0.574468085	0.574468085	0.563829787	0.558510638	0.553191489	0.54787234	0.54787234	0.537234043	0.531914894	0.531914894	0.521276596	0.521276596	0.515957447	0.510638298	0.505319149	0.505319149	0.5	0.494680851	0.489361702	0.489361702	0.484042553	0.484042553	0.473404255	0.473404255	0.468085106
1	1	1	1	1	1	1	1	1	0.95212766	0.856382979	0.813829787	0.776595745	0.75	0.723404255	0.712765957	0.691489362	0.675531915	0.664893617	0.654255319	0.643617021	0.627659574	0.617021277	0.611702128	0.606382979	0.595744681	0.590425532	0.574468085	0.574468085	0.563829787	0.563829787	0.553191489	0.553191489	0.54787234	0.537234043	0.537234043	0.531914894	0.526595745	0.521276596	0.515957447	0.515957447	0.505319149	0.505319149	0.5	0.5	0.494680851	0.489361702	0.484042553	0.484042553	0.478723404
1	1	1	1	1	1	1	1	1	1	1	0.872340426	0.824468085	0.792553191	0.765957447	0.739361702	0.718085106	0.70212766	0.691489362	0.675531915	0.664893617	0.64893617	0.638297872	0.627659574	0.622340426	0.611702128	0.60106383	0.595744681	0.585106383	0.585106383	0.579787234	0.563829787	0.558510638	0.553191489	0.553191489	0.54787234	0.542553191	0.537234043	0.531914894	0.526595745	0.521276596	0.515957447	0.515957447	0.510638298	0.510638298	0.5	0.494680851	0.494680851	0.489361702	0.489361702
1	1	1	1	1	1	1	1	1	1	1	1	0.882978723	0.835106383	0.803191489	0.771276596	0.75	0.728723404	0.712765957	0.696808511	0.686170213	0.670212766	0.659574468	0.64893617	0.632978723	0.627659574	0.617021277	0.611702128	0.60106383	0.595744681	0.585106383	0.585106383	0.579787234	0.569148936	0.558510638	0.558510638	0.54787234	0.54787234	0.542553191	0.537234043	0.531914894	0.526595745	0.526595745	0.521276596	0.510638298	0.510638298	0.505319149	0.505319149	0.5	0.494680851
1	1	1	1	1	1	1	1	1	1	1	1	0.984042553	0.882978723	0.835106383	0.803191489	0.776595745	0.755319149	0.734042553	0.718085106	0.70212766	0.691489362	0.675531915	0.664893617	0.654255319	0.643617021	0.632978723	0.627659574	0.617021277	0.611702128	0.60106383	0.595744681	0.585106383	0.579787234	0.579787234	0.569148936	0.563829787	0.553191489	0.553191489	0.542553191	0.542553191	0.537234043	0.531914894	0.526595745	0.521276596	0.521276596	0.515957447	0.510638298	0.505319149	0.5
1	1	1	1	1	1	1	1	1	1	1	1	1	0.95212766	0.877659574	0.835106383	0.803191489	0.776595745	0.760638298	0.734042553	0.718085106	0.70212766	0.696808511	0.680851064	0.670212766	0.654255319	0.64893617	0.638297872	0.632978723	0.622340426	0.617021277	0.606382979	0.60106383	0.595744681	0.585106383	0.579787234	0.574468085	0.569148936	0.563829787	0.558510638	0.54787234	0.542553191	0.537234043	0.537234043	0.531914894	0.526595745	0.526595745	0.515957447	0.510638298	0.510638298
1	1	1	1	1	1	1	1	1	1	1	1	1	1	0.925531915	0.867021277	0.835106383	0.79787234	0.781914894	0.755319149	0.739361702	0.723404255	0.707446809	0.696808511	0.686170213	0.670212766	0.664893617	0.654255319	0.643617021	0.632978723	0.627659574	0.617021277	0.611702128	0.60106383	0.595744681	0.590425532	0.585106383	0.574468085	0.574468085	0.569148936	0.563829787	0.553191489	0.542553191	0.542553191	0.537234043	0.537234043	0.526595745	0.526595745	0.521276596	0.515957447
1	1	1	1	1	1	1	1	1	1	1	1	1	1	1	0.89893617	0.856382979	0.829787234	0.79787234	0.776595745	0.755319149	0.739361702	0.723404255	0.707446809	0.70212766	0.686170213	0.675531915	0.664893617	0.654255319	0.64893617	0.638297872	0.627659574	0.622340426	0.611702128	0.606382979	0.60106383	0.590425532	0.585106383	0.585106383	0.579787234	0.569148936	0.563829787	0.558510638	0.558510638	0.54787234	0.537234043	0.531914894	0.531914894	0.531914894	0.526595745
1	1	1	1	1	1	1	1	1	1	1	1	1	1	1	0.946808511	0.888297872	0.85106383	0.819148936	0.792553191	0.776595745	0.755319149	0.739361702	0.723404255	0.712765957	0.70212766	0.686170213	0.680851064	0.664893617	0.659574468	0.64893617	0.643617021	0.632978723	0.622340426	0.617021277	0.606382979	0.60106383	0.595744681	0.595744681	0.585106383	0.579787234	0.574468085	0.569148936	0.558510638	0.553191489	0.553191489	0.54787234	0.537234043	0.531914894	0.526595745
1	1	1	1	1	1	1	1	1	1	1	1	1	1	1	1	0.909574468	0.867021277	0.840425532	0.813829787	0.792553191	0.771276596	0.755319149	0.739361702	0.723404255	0.712765957	0.70212766	0.686170213	0.680851064	0.670212766	0.659574468	0.64893617	0.643617021	0.638297872	0.622340426	0.617021277	0.611702128	0.606382979	0.595744681	0.590425532	0.590425532	0.585106383	0.574468085	0.569148936	0.563829787	0.558510638	0.558510638	0.553191489	0.542553191	0.531914894
1	1	1	1	1	1	1	1	1	1	1	1	1	1	1	1	0.946808511	0.888297872	0.856382979	0.829787234	0.808510638	0.781914894	0.765957447	0.755319149	0.739361702	0.723404255	0.712765957	0.70212766	0.686170213	0.680851064	0.670212766	0.659574468	0.654255319	0.643617021	0.638297872	0.627659574	0.622340426	0.611702128	0.606382979	0.60106383	0.595744681	0.585106383	0.585106383	0.579787234	0.574468085	0.569148936	0.558510638	0.553191489	0.553191489	0.54787234
1	1	1	1	1	1	1	1	1	1	1	1	1	1	1	1	1	0.914893617	0.872340426	0.845744681	0.824468085	0.79787234	0.781914894	0.760638298	0.75	0.734042553	0.723404255	0.712765957	0.696808511	0.691489362	0.680851064	0.670212766	0.664893617	0.654255319	0.643617021	0.638297872	0.627659574	0.622340426	0.617021277	0.611702128	0.60106383	0.595744681	0.590425532	0.585106383	0.579787234	0.574468085	0.569148936	0.563829787	0.558510638	0.553191489
1	1	1	1	1	1	1	1	1	1	1	1	1	1	1	1	1	0.936170213	0.888297872	0.856382979	0.829787234	0.813829787	0.792553191	0.776595745	0.760638298	0.75	0.734042553	0.718085106	0.712765957	0.696808511	0.691489362	0.680851064	0.670212766	0.664893617	0.654255319	0.643617021	0.638297872	0.632978723	0.627659574	0.617021277	0.611702128	0.606382979	0.60106383	0.595744681	0.585106383	0.579787234	0.574468085	0.569148936	0.569148936	0.563829787
1	1	1	1	1	1	1	1	1	1	1	1	1	1	1	1	1	0.968085106	0.904255319	0.872340426	0.845744681	0.824468085	0.803191489	0.787234043	0.771276596	0.755319149	0.744680851	0.728723404	0.723404255	0.707446809	0.70212766	0.686170213	0.680851064	0.670212766	0.659574468	0.654255319	0.64893617	0.643617021	0.632978723	0.627659574	0.617021277	0.611702128	0.606382979	0.60106383	0.595744681	0.590425532	0.585106383	0.579787234	0.574468085	0.563829787
1	1	1	1	1	1	1	1	1	1	1	1	1	1	1	1	1	1	0.920212766	0.882978723	0.856382979	0.829787234	0.813829787	0.792553191	0.781914894	0.765957447	0.75	0.739361702	0.728723404	0.718085106	0.707446809	0.696808511	0.691489362	0.675531915	0.670212766	0.664893617	0.659574468	0.643617021	0.638297872	0.632978723	0.627659574	0.617021277	0.611702128	0.606382979	0.60106383	0.595744681	0.590425532	0.579787234	0.579787234	0.574468085
1	1	1	1	1	1	1	1	1	1	1	1	1	1	1	1	1	1	0.930851064	0.893617021	0.867021277	0.840425532	0.824468085	0.803191489	0.787234043	0.776595745	0.760638298	0.744680851	0.739361702	0.728723404	0.712765957	0.707446809	0.691489362	0.686170213	0.680851064	0.670212766	0.659574468	0.654255319	0.64893617	0.643617021	0.632978723	0.627659574	0.622340426	0.617021277	0.611702128	0.606382979	0.595744681	0.590425532	0.585106383	0.579787234
1	1	1	1	1	1	1	1	1	1	1	1	1	1	1	1	1	1	0.946808511	0.904255319	0.872340426	0.85106383	0.835106383	0.813829787	0.79787234	0.781914894	0.771276596	0.755319149	0.744680851	0.734042553	0.723404255	0.712765957	0.70212766	0.696808511	0.686170213	0.675531915	0.670212766	0.664893617	0.654255319	0.643617021	0.638297872	0.632978723	0.627659574	0.622340426	0.611702128	0.606382979	0.60106383	0.595744681	0.590425532	0.585106383
1	1	1	1	1	1	1	1	1	1	1	1	1	1	1	1	1	1	0.962765957	0.914893617	0.882978723	0.856382979	0.835106383	0.819148936	0.808510638	0.792553191	0.776595745	0.765957447	0.75	0.739361702	0.728723404	0.718085106	0.712765957	0.70212766	0.691489362	0.686170213	0.675531915	0.664893617	0.659574468	0.654255319	0.64893617	0.643617021	0.638297872	0.627659574	0.622340426	0.617021277	0.611702128	0.606382979	0.60106383	0.595744681
1	1	1	1	1	1	1	1	1	1	1	1	1	1	1	1	1	1	0.978723404	0.925531915	0.888297872	0.867021277	0.845744681	0.829787234	0.808510638	0.79787234	0.781914894	0.765957447	0.760638298	0.75	0.734042553	0.728723404	0.718085106	0.707446809	0.70212766	0.691489362	0.680851064	0.675531915	0.670212766	0.659574468	0.654255319	0.643617021	0.638297872	0.632978723	0.627659574	0.622340426	0.617021277	0.611702128	0.60106383	0.595744681
1	1	1	1	1	1	1	1	1	1	1	1	1	1	1	1	1	1	1	0.925531915	0.893617021	0.872340426	0.85106383	0.835106383	0.819148936	0.803191489	0.792553191	0.776595745	0.765957447	0.755319149	0.744680851	0.734042553	0.723404255	0.712765957	0.707446809	0.696808511	0.686170213	0.680851064	0.675531915	0.670212766	0.659574468	0.654255319	0.643617021	0.638297872	0.632978723	0.627659574	0.617021277	0.611702128	0.606382979	0.60106383
1	1	1	1	1	1	1	1	1	1	1	1	1	1	1	1	1	1	1	0.936170213	0.904255319	0.877659574	0.856382979	0.840425532	0.819148936	0.808510638	0.792553191	0.787234043	0.771276596	0.760638298	0.75	0.739361702	0.728723404	0.723404255	0.712765957	0.70212766	0.696808511	0.691489362	0.675531915	0.670212766	0.664893617	0.659574468	0.654255319	0.64893617	0.638297872	0.632978723	0.627659574	0.622340426	0.617021277	0.611702128
1	1	1	1	1	1	1	1	1	1	1	1	1	1	1	1	1	1	1	0.936170213	0.904255319	0.882978723	0.861702128	0.845744681	0.829787234	0.813829787	0.803191489	0.787234043	0.776595745	0.765957447	0.755319149	0.744680851	0.739361702	0.723404255	0.718085106	0.712765957	0.70212766	0.691489362	0.686170213	0.680851064	0.670212766	0.664893617	0.659574468	0.64893617	0.643617021	0.638297872	0.632978723	0.627659574	0.622340426	0.617021277
1	1	1	1	1	1	1	1	1	1	1	1	1	1	1	1	1	1	1	0.941489362	0.904255319	0.882978723	0.867021277	0.845744681	0.835106383	0.819148936	0.803191489	0.792553191	0.781914894	0.771276596	0.760638298	0.755319149	0.739361702	0.734042553	0.723404255	0.718085106	0.707446809	0.696808511	0.691489362	0.686170213	0.680851064	0.670212766	0.659574468	0.654255319	0.64893617	0.643617021	0.638297872	0.632978723	0.627659574	0.617021277
1	1	1	1	1	1	1	1	1	1	1	1	1	1	1	1	1	1	1	0.941489362	0.909574468	0.888297872	0.872340426	0.85106383	0.835106383	0.819148936	0.808510638	0.79787234	0.787234043	0.776595745	0.760638298	0.755319149	0.744680851	0.739361702	0.728723404	0.718085106	0.712765957	0.707446809	0.696808511	0.686170213	0.680851064	0.675531915	0.670212766	0.664893617	0.654255319	0.64893617	0.643617021	0.632978723	0.627659574	0.622340426
1	1	1	1	1	1	1	1	1	1	1	1	1	1	1	1	1	1	1	0.941489362	0.909574468	0.888297872	0.872340426	0.85106383	0.840425532	0.824468085	0.813829787	0.803191489	0.792553191	0.776595745	0.771276596	0.760638298	0.755319149	0.739361702	0.734042553	0.723404255	0.718085106	0.712765957	0.70212766	0.691489362	0.686170213	0.680851064	0.675531915	0.670212766	0.664893617	0.654255319	0.64893617	0.643617021	0.638297872	0.632978723
1	1	1	1	1	1	1	1	1	1	1	1	1	1	1	1	1	1	1	0.936170213	0.914893617	0.888297872	0.872340426	0.856382979	0.840425532	0.829787234	0.819148936	0.808510638	0.792553191	0.781914894	0.776595745	0.765957447	0.755319149	0.744680851	0.739361702	0.734042553	0.718085106	0.712765957	0.707446809	0.70212766	0.691489362	0.686170213	0.680851064	0.670212766	0.664893617	0.659574468	0.654255319	0.64893617	0.643617021	0.638297872
1	1	1	1	1	1	1	1	1	1	1	1	1	1	1	1	1	1	0.984042553	0.936170213	0.909574468	0.893617021	0.872340426	0.856382979	0.845744681	0.829787234	0.824468085	0.808510638	0.79787234	0.787234043	0.776595745	0.765957447	0.760638298	0.75	0.744680851	0.734042553	0.723404255	0.718085106	0.712765957	0.707446809	0.70212766	0.686170213	0.680851064	0.675531915	0.670212766	0.664893617	0.659574468	0.654255319	0.64893617	0.643617021
1	1	1	1	1	1	1	1	1	1	1	1	1	1	1	1	1	1	0.968085106	0.936170213	0.909574468	0.893617021	0.872340426	0.861702128	0.845744681	0.835106383	0.819148936	0.813829787	0.803191489	0.787234043	0.781914894	0.771276596	0.765957447	0.755319149	0.744680851	0.739361702	0.734042553	0.723404255	0.718085106	0.707446809	0.70212766	0.691489362	0.686170213	0.680851064	0.675531915	0.670212766	0.664893617	0.659574468	0.64893617	0.643617021
1	1	1	1	1	1	1	1	1	1	1	1	1	1	1	1	1	1	0.962765957	0.930851064	0.909574468	0.888297872	0.877659574	0.861702128	0.85106383	0.835106383	0.824468085	0.819148936	0.803191489	0.792553191	0.787234043	0.776595745	0.765957447	0.760638298	0.75	0.744680851	0.739361702	0.723404255	0.718085106	0.712765957	0.707446809	0.70212766	0.691489362	0.686170213	0.680851064	0.675531915	0.664893617	0.659574468	0.654255319	0.64893617
1	1	1	1	1	1	1	1	1	1	1	1	1	1	1	1	1	1	0.957446809	0.930851064	0.909574468	0.893617021	0.877659574	0.867021277	0.85106383	0.840425532	0.824468085	0.819148936	0.808510638	0.79787234	0.787234043	0.776595745	0.771276596	0.765957447	0.755319149	0.744680851	0.739361702	0.728723404	0.723404255	0.718085106	0.712765957	0.707446809	0.696808511	0.686170213	0.680851064	0.675531915	0.670212766	0.664893617	0.659574468	0.654255319
1	1	1	1	1	1	1	1	1	1	1	1	1	1	1	1	1	1	0.946808511	0.925531915	0.904255319	0.888297872	0.877659574	0.861702128	0.85106383	0.840425532	0.829787234	0.819148936	0.808510638	0.79787234	0.792553191	0.781914894	0.776595745	0.765957447	0.755319149	0.75	0.744680851	0.734042553	0.728723404	0.723404255	0.718085106	0.707446809	0.70212766	0.691489362	0.686170213	0.680851064	0.675531915	0.670212766	0.664893617	0.659574468
1	1	1	1	1	1	1	1	1	1	1	1	1	1	1	1	1	0.978723404	0.941489362	0.920212766	0.904255319	0.893617021	0.877659574	0.867021277	0.85106383	0.840425532	0.835106383	0.819148936	0.813829787	0.803191489	0.79787234	0.781914894	0.776595745	0.765957447	0.760638298	0.755319149	0.75	0.739361702	0.728723404	0.723404255	0.718085106	0.712765957	0.707446809	0.696808511	0.691489362	0.686170213	0.680851064	0.675531915	0.670212766	0.659574468
1	1	1	1	1	1	1	1	1	1	1	1	1	1	1	1	1	0.962765957	0.936170213	0.914893617	0.904255319	0.888297872	0.872340426	0.861702128	0.856382979	0.840425532	0.829787234	0.824468085	0.813829787	0.803191489	0.792553191	0.787234043	0.781914894	0.771276596	0.765957447	0.760638298	0.75	0.739361702	0.734042553	0.728723404	0.723404255	0.718085106	0.707446809	0.70212766	0.696808511	0.691489362	0.680851064	0.675531915	0.670212766	0.664893617
1	1	1	1	1	1	1	1	1	1	1	1	1	1	1	1	1	0.95212766	0.930851064	0.909574468	0.89893617	0.882978723	0.877659574	0.867021277	0.85106383	0.845744681	0.835106383	0.829787234	0.813829787	0.808510638	0.79787234	0.792553191	0.787234043	0.776595745	0.765957447	0.760638298	0.75	0.744680851	0.739361702	0.734042553	0.728723404	0.723404255	0.712765957	0.70212766	0.696808511	0.691489362	0.686170213	0.680851064	0.675531915	0.670212766
1	1	1	1	1	1	1	1	1	1	1	1	1	1	1	1	0.968085106	0.941489362	0.925531915	0.914893617	0.89893617	0.888297872	0.872340426	0.861702128	0.856382979	0.845744681	0.835106383	0.824468085	0.819148936	0.808510638	0.803191489	0.792553191	0.781914894	0.776595745	0.771276596	0.760638298	0.755319149	0.75	0.744680851	0.739361702	0.728723404	0.718085106	0.712765957	0.707446809	0.70212766	0.696808511	0.691489362	0.686170213	0.680851064	0.675531915
1	1	1	1	1	1	1	1	1	1	1	1	1	1	1	1	0.95212766	0.936170213	0.925531915	0.909574468	0.89893617	0.882978723	0.872340426	0.867021277	0.85106383	0.845744681	0.835106383	0.829787234	0.819148936	0.808510638	0.803191489	0.792553191	0.787234043	0.781914894	0.771276596	0.765957447	0.760638298	0.75	0.744680851	0.739361702	0.728723404	0.723404255	0.718085106	0.712765957	0.707446809	0.70212766	0.696808511	0.691489362	0.686170213	0.680851064
1	1	1	1	1	1	1	1	1	1	1	1	1	1	1	0.973404255	0.946808511	0.930851064	0.920212766	0.904255319	0.893617021	0.882978723	0.872340426	0.861702128	0.856382979	0.845744681	0.835106383	0.824468085	0.819148936	0.813829787	0.803191489	0.79787234	0.792553191	0.781914894	0.771276596	0.765957447	0.760638298	0.755319149	0.75	0.739361702	0.734042553	0.728723404	0.723404255	0.718085106	0.712765957	0.707446809	0.70212766	0.696808511	0.686170213	0.680851064
1	1	1	1	1	1	1	1	1	1	1	1	1	1	0.984042553	0.957446809	0.936170213	0.920212766	0.914893617	0.904255319	0.888297872	0.882978723	0.872340426	0.867021277	0.85106383	0.845744681	0.835106383	0.829787234	0.824468085	0.813829787	0.808510638	0.79787234	0.787234043	0.781914894	0.776595745	0.771276596	0.765957447	0.755319149	0.75	0.744680851	0.739361702	0.734042553	0.728723404	0.723404255	0.712765957	0.707446809	0.70212766	0.696808511	0.691489362	0.686170213
1	1	1	1	1	1	1	1	1	1	1	1	1	1	0.962765957	0.946808511	0.930851064	0.920212766	0.909574468	0.89893617	0.888297872	0.877659574	0.867021277	0.861702128	0.85106383	0.845744681	0.840425532	0.829787234	0.819148936	0.813829787	0.808510638	0.79787234	0.792553191	0.787234043	0.781914894	0.771276596	0.765957447	0.760638298	0.755319149	0.75	0.739361702	0.734042553	0.728723404	0.723404255	0.718085106	0.712765957	0.707446809	0.70212766	0.696808511	0.691489362
1	1	1	1	1	1	1	1	1	1	1	1	1	0.968085106	0.946808511	0.936170213	0.925531915	0.914893617	0.904255319	0.893617021	0.882978723	0.877659574	0.872340426	0.861702128	0.85106383	0.845744681	0.835106383	0.829787234	0.824468085	0.813829787	0.808510638	0.803191489	0.79787234	0.792553191	0.781914894	0.771276596	0.765957447	0.760638298	0.755319149	0.75	0.744680851	0.739361702	0.734042553	0.723404255	0.718085106	0.712765957	0.707446809	0.70212766	0.696808511	0.696808511
1	1	1	1	1	1	1	1	1	1	1	1	0.973404255	0.957446809	0.941489362	0.930851064	0.914893617	0.909574468	0.89893617	0.893617021	0.888297872	0.872340426	0.867021277	0.861702128	0.85106383	0.845744681	0.840425532	0.829787234	0.824468085	0.819148936	0.813829787	0.79787234	0.792553191	0.787234043	0.781914894	0.776595745	0.771276596	0.765957447	0.760638298	0.75	0.744680851	0.739361702	0.734042553	0.728723404	0.723404255	0.718085106	0.712765957	0.707446809	0.70212766	0.696808511
1	1	1	1	1	1	1	1	1	1	1	0.973404255	0.957446809	0.941489362	0.930851064	0.925531915	0.914893617	0.904255319	0.893617021	0.888297872	0.882978723	0.872340426	0.867021277	0.861702128	0.856382979	0.845744681	0.835106383	0.829787234	0.824468085	0.813829787	0.808510638	0.803191489	0.79787234	0.792553191	0.787234043	0.776595745	0.771276596	0.765957447	0.760638298	0.755319149	0.75	0.744680851	0.739361702	0.734042553	0.728723404	0.718085106	0.712765957	0.707446809	0.70212766	0.696808511
1	1	1	1	1	1	1	1	1	0.984042553	0.968085106	0.95212766	0.946808511	0.930851064	0.925531915	0.914893617	0.909574468	0.904255319	0.893617021	0.888297872	0.877659574	0.872340426	0.861702128	0.856382979	0.85106383	0.845744681	0.835106383	0.829787234	0.824468085	0.819148936	0.813829787	0.808510638	0.79787234	0.792553191	0.787234043	0.781914894	0.776595745	0.771276596	0.765957447	0.755319149	0.75	0.744680851	0.739361702	0.734042553	0.728723404	0.723404255	0.718085106	0.712765957	0.707446809	0.70212766
1	1	1	1	1	1	1	0.989361702	0.973404255	0.957446809	0.95212766	0.941489362	0.936170213	0.930851064	0.914893617	0.909574468	0.904255319	0.89893617	0.888297872	0.882978723	0.877659574	0.872340426	0.861702128	0.856382979	0.85106383	0.845744681	0.840425532	0.835106383	0.824468085	0.819148936	0.813829787	0.803191489	0.79787234	0.792553191	0.787234043	0.781914894	0.776595745	0.771276596	0.765957447	0.755319149	0.75	0.744680851	0.739361702	0.734042553	0.728723404	0.728723404	0.723404255	0.718085106	0.712765957	0.707446809
1	1	1	1	1	0.984042553	0.973404255	0.962765957	0.957446809	0.946808511	0.941489362	0.936170213	0.930851064	0.920212766	0.914893617	0.909574468	0.904255319	0.89893617	0.888297872	0.882978723	0.872340426	0.867021277	0.861702128	0.85106383	0.845744681	0.840425532	0.835106383	0.829787234	0.824468085	0.819148936	0.813829787	0.808510638	0.79787234	0.792553191	0.787234043	0.781914894	0.776595745	0.771276596	0.765957447	0.760638298	0.755319149	0.75	0.744680851	0.739361702	0.734042553	0.728723404	0.723404255	0.718085106	0.712765957	0.712765957
0.973404255	0.978723404	0.973404255	0.973404255	0.968085106	0.962765957	0.957446809	0.95212766	0.946808511	0.941489362	0.930851064	0.925531915	0.920212766	0.914893617	0.909574468	0.904255319	0.89893617	0.888297872	0.882978723	0.877659574	0.872340426	0.867021277	0.861702128	0.856382979	0.85106383	0.840425532	0.835106383	0.829787234	0.824468085	0.819148936	0.813829787	0.808510638	0.803191489	0.79787234	0.792553191	0.787234043	0.781914894	0.776595745	0.771276596	0.765957447	0.760638298	0.755319149	0.75	0.744680851	0.739361702	0.734042553	0.728723404	0.723404255	0.718085106	0.707446809
0.957446809	0.957446809	0.957446809	0.95212766	0.95212766	0.95212766	0.946808511	0.941489362	0.936170213	0.930851064	0.925531915	0.920212766	0.914893617	0.909574468	0.904255319	0.89893617	0.888297872	0.888297872	0.882978723	0.877659574	0.872340426	0.867021277	0.861702128	0.856382979	0.85106383	0.845744681	0.840425532	0.835106383	0.829787234	0.819148936	0.813829787	0.808510638	0.803191489	0.79787234	0.792553191	0.781914894	0.776595745	0.771276596	0.765957447	0.760638298	0.755319149	0.75	0.744680851	0.739361702	0.739361702	0.734042553	0.728723404	0.723404255	0.718085106	0.712765957
0.946808511	0.946808511	0.946808511	0.941489362	0.941489362	0.941489362	0.936170213	0.930851064	0.925531915	0.920212766	0.914893617	0.914893617	0.909574468	0.904255319	0.89893617	0.893617021	0.888297872	0.882978723	0.877659574	0.872340426	0.867021277	0.861702128	0.856382979	0.85106383	0.845744681	0.840425532	0.835106383	0.829787234	0.824468085	0.819148936	0.813829787	0.808510638	0.803191489	0.79787234	0.792553191	0.787234043	0.781914894	0.776595745	0.771276596	0.765957447	0.760638298	0.755319149	0.75	0.744680851	0.739361702	0.734042553	0.728723404	0.723404255	0.723404255	0.718085106
0.936170213	0.936170213	0.936170213	0.936170213	0.930851064	0.930851064	0.925531915	0.925531915	0.920212766	0.920212766	0.914893617	0.909574468	0.904255319	0.89893617	0.893617021	0.888297872	0.882978723	0.882978723	0.877659574	0.872340426	0.867021277	0.861702128	0.856382979	0.85106383	0.845744681	0.840425532	0.835106383	0.829787234	0.824468085	0.819148936	0.813829787	0.808510638	0.803191489	0.79787234	0.792553191	0.787234043	0.781914894	0.776595745	0.771276596	0.765957447	0.765957447	0.760638298	0.755319149	0.75	0.744680851	0.739361702	0.734042553	0.728723404	0.723404255	0.718085106
0.930851064	0.925531915	0.930851064	0.925531915	0.925531915	0.925531915	0.920212766	0.920212766	0.914893617	0.909574468	0.909574468	0.904255319	0.904255319	0.89893617	0.893617021	0.888297872	0.882978723	0.877659574	0.872340426	0.867021277	0.861702128	0.856382979	0.85106383	0.845744681	0.840425532	0.835106383	0.835106383	0.829787234	0.829787234	0.824468085	0.819148936	0.813829787	0.808510638	0.803191489	0.79787234	0.792553191	0.787234043	0.781914894	0.776595745	0.771276596	0.765957447	0.760638298	0.755319149	0.75	0.744680851	0.744680851	0.739361702	0.734042553	0.728723404	0.723404255
0.920212766	0.925531915	0.920212766	0.920212766	0.920212766	0.914893617	0.914893617	0.914893617	0.909574468	0.904255319	0.904255319	0.89893617	0.89893617	0.893617021	0.888297872	0.882978723	0.882978723	0.877659574	0.872340426	0.867021277	0.861702128	0.856382979	0.856382979	0.85106383	0.845744681	0.840425532	0.835106383	0.829787234	0.824468085	0.819148936	0.813829787	0.808510638	0.803191489	0.79787234	0.792553191	0.787234043	0.781914894	0.776595745	0.771276596	0.771276596	0.765957447	0.760638298	0.755319149	0.75	0.744680851	0.739361702	0.734042553	0.728723404	0.728723404	0.723404255
0.914893617	0.914893617	0.914893617	0.914893617	0.909574468	0.914893617	0.909574468	0.904255319	0.909574468	0.904255319	0.89893617	0.893617021	0.888297872	0.893617021	0.888297872	0.882978723	0.877659574	0.872340426	0.867021277	0.861702128	0.856382979	0.861702128	0.856382979	0.85106383	0.845744681	0.840425532	0.835106383	0.829787234	0.824468085	0.819148936	0.813829787	0.808510638	0.803191489	0.79787234	0.79787234	0.792553191	0.787234043	0.781914894	0.776595745	0.771276596	0.765957447	0.760638298	0.755319149	0.755319149	0.75	0.744680851	0.739361702	0.734042553	0.728723404	0.723404255
0.909574468	0.909574468	0.909574468	0.909574468	0.909574468	0.904255319	0.909574468	0.904255319	0.89893617	0.893617021	0.89893617	0.893617021	0.888297872	0.882978723	0.882978723	0.882978723	0.877659574	0.872340426	0.867021277	0.861702128	0.856382979	0.856382979	0.85106383	0.845744681	0.840425532	0.835106383	0.835106383	0.829787234	0.824468085	0.819148936	0.819148936	0.813829787	0.808510638	0.803191489	0.79787234	0.792553191	0.787234043	0.781914894	0.776595745	0.776595745	0.771276596	0.765957447	0.760638298	0.755319149	0.75	0.744680851	0.744680851	0.739361702	0.734042553	0.728723404
0.904255319	0.904255319	0.904255319	0.904255319	0.89893617	0.904255319	0.89893617	0.89893617	0.89893617	0.893617021	0.888297872	0.888297872	0.888297872	0.882978723	0.877659574	0.877659574	0.872340426	0.867021277	0.867021277	0.861702128	0.861702128	0.856382979	0.85106383	0.845744681	0.840425532	0.835106383	0.829787234	0.824468085	0.824468085	0.819148936	0.813829787	0.808510638	0.803191489	0.803191489	0.79787234	0.792553191	0.792553191	0.787234043	0.781914894	0.776595745	0.771276596	0.765957447	0.760638298	0.760638298	0.755319149	0.75	0.744680851	0.739361702	0.734042553	0.734042553
0.89893617	0.904255319	0.89893617	0.904255319	0.89893617	0.893617021	0.89893617	0.893617021	0.893617021	0.888297872	0.888297872	0.888297872	0.882978723	0.877659574	0.877659574	0.877659574	0.872340426	0.867021277	0.861702128	0.856382979	0.856382979	0.85106383	0.85106383	0.845744681	0.840425532	0.835106383	0.835106383	0.829787234	0.824468085	0.819148936	0.813829787	0.808510638	0.803191489	0.803191489	0.79787234	0.792553191	0.787234043	0.781914894	0.776595745	0.771276596	0.771276596	0.765957447	0.760638298	0.760638298	0.755319149	0.755319149	0.75	0.744680851	0.739361702	0.734042553
0.89893617	0.893617021	0.89893617	0.893617021	0.89893617	0.893617021	0.893617021	0.888297872	0.888297872	0.888297872	0.882978723	0.882978723	0.882978723	0.877659574	0.872340426	0.867021277	0.867021277	0.867021277	0.861702128	0.856382979	0.856382979	0.85106383	0.845744681	0.840425532	0.835106383	0.840425532	0.835106383	0.829787234	0.824468085	0.819148936	0.813829787	0.813829787	0.808510638	0.803191489	0.79787234	0.792553191	0.787234043	0.787234043	0.781914894	0.776595745	0.771276596	0.765957447	0.760638298	0.760638298	0.755319149	0.75	0.744680851	0.739361702	0.739361702	0.734042553
0.893617021	0.893617021	0.888297872	0.893617021	0.888297872	0.888297872	0.888297872	0.888297872	0.882978723	0.882978723	0.882978723	0.877659574	0.872340426	0.877659574	0.872340426	0.867021277	0.867021277	0.861702128	0.856382979	0.856382979	0.856382979	0.85106383	0.845744681	0.840425532	0.840425532	0.835106383	0.829787234	0.824468085	0.819148936	0.819148936	0.819148936	0.813829787	0.808510638	0.803191489	0.79787234	0.79787234	0.792553191	0.787234043	0.781914894	0.776595745	0.776595745	0.771276596	0.765957447	0.760638298	0.755319149	0.755319149	0.75	0.744680851	0.739361702	0.734042553
0.888297872	0.888297872	0.888297872	0.888297872	0.888297872	0.882978723	0.882978723	0.882978723	0.882978723	0.877659574	0.882978723	0.877659574	0.872340426	0.872340426	0.867021277	0.867021277	0.867021277	0.861702128	0.856382979	0.85106383	0.85106383	0.845744681	0.845744681	0.840425532	0.840425532	0.835106383	0.829787234	0.824468085	0.824468085	0.819148936	0.813829787	0.808510638	0.803191489	0.803191489	0.803191489	0.79787234	0.792553191	0.787234043	0.787234043	0.781914894	0.776595745	0.771276596	0.765957447	0.765957447	0.760638298	0.755319149	0.75	0.75	0.744680851	0.739361702
0.888297872	0.882978723	0.888297872	0.882978723	0.882978723	0.882978723	0.882978723	0.877659574	0.882978723	0.877659574	0.872340426	0.872340426	0.872340426	0.872340426	0.867021277	0.861702128	0.861702128	0.861702128	0.856382979	0.85106383	0.85106383	0.845744681	0.840425532	0.840425532	0.835106383	0.835106383	0.829787234	0.829787234	0.824468085	0.819148936	0.813829787	0.808510638	0.808510638	0.803191489	0.79787234	0.792553191	0.792553191	0.787234043	0.781914894	0.776595745	0.771276596	0.776595745	0.771276596	0.765957447	0.760638298	0.760638298	0.755319149	0.75	0.744680851	0.744680851
0.877659574	0.882978723	0.877659574	0.882978723	0.877659574	0.877659574	0.877659574	0.877659574	0.872340426	0.877659574	0.872340426	0.872340426	0.867021277	0.861702128	0.867021277	0.861702128	0.856382979	0.856382979	0.85106383	0.85106383	0.85106383	0.845744681	0.840425532	0.840425532	0.835106383	0.829787234	0.824468085	0.824468085	0.824468085	0.819148936	0.813829787	0.813829787	0.808510638	0.803191489	0.79787234	0.79787234	0.792553191	0.787234043	0.781914894	0.781914894	0.776595745	0.771276596	0.765957447	0.765957447	0.760638298	0.755319149	0.75	0.75	0.744680851	0.739361702
0.877659574	0.882978723	0.877659574	0.877659574	0.877659574	0.877659574	0.872340426	0.877659574	0.872340426	0.872340426	0.867021277	0.867021277	0.867021277	0.861702128	0.861702128	0.861702128	0.856382979	0.856382979	0.85106383	0.845744681	0.845744681	0.845744681	0.840425532	0.840425532	0.835106383	0.829787234	0.829787234	0.824468085	0.819148936	0.813829787	0.813829787	0.813829787	0.808510638	0.803191489	0.803191489	0.79787234	0.792553191	0.792553191	0.787234043	0.781914894	0.776595745	0.776595745	0.771276596	0.765957447	0.760638298	0.760638298	0.755319149	0.75	0.744680851	0.744680851
0.877659574	0.872340426	0.877659574	0.872340426	0.872340426	0.872340426	0.872340426	0.867021277	0.872340426	0.867021277	0.867021277	0.861702128	0.867021277	0.861702128	0.861702128	0.856382979	0.85106383	0.856382979	0.85106383	0.845744681	0.845744681	0.840425532	0.835106383	0.835106383	0.835106383	0.829787234	0.829787234	0.824468085	0.819148936	0.819148936	0.813829787	0.808510638	0.803191489	0.803191489	0.79787234	0.79787234	0.79787234	0.792553191	0.787234043	0.781914894	0.781914894	0.776595745	0.771276596	0.771276596	0.765957447	0.760638298	0.755319149	0.755319149	0.75	0.744680851
0.872340426	0.872340426	0.872340426	0.872340426	0.872340426	0.867021277	0.872340426	0.867021277	0.867021277	0.867021277	0.867021277	0.861702128	0.861702128	0.861702128	0.856382979	0.856382979	0.85106383	0.85106383	0.845744681	0.845744681	0.845744681	0.840425532	0.840425532	0.835106383	0.829787234	0.829787234	0.829787234	0.824468085	0.819148936	0.819148936	0.813829787	0.808510638	0.808510638	0.803191489	0.79787234	0.79787234	0.792553191	0.787234043	0.781914894	0.787234043	0.781914894	0.776595745	0.776595745	0.771276596	0.765957447	0.765957447	0.760638298	0.755319149	0.75	0.75
0.867021277	0.872340426	0.867021277	0.867021277	0.867021277	0.867021277	0.867021277	0.867021277	0.867021277	0.861702128	0.867021277	0.861702128	0.861702128	0.856382979	0.85106383	0.856382979	0.85106383	0.85106383	0.845744681	0.840425532	0.840425532	0.840425532	0.840425532	0.835106383	0.829787234	0.829787234	0.824468085	0.819148936	0.819148936	0.819148936	0.813829787	0.813829787	0.808510638	0.803191489	0.803191489	0.79787234	0.792553191	0.792553191	0.787234043	0.781914894	0.776595745	0.776595745	0.771276596	0.765957447	0.765957447	0.765957447	0.760638298	0.760638298	0.755319149	0.75
0.867021277	0.861702128	0.867021277	0.867021277	0.861702128	0.867021277	0.861702128	0.861702128	0.861702128	0.861702128	0.856382979	0.856382979	0.856382979	0.856382979	0.85106383	0.85106383	0.85106383	0.85106383	0.845744681	0.840425532	0.840425532	0.835106383	0.835106383	0.835106383	0.829787234	0.829787234	0.824468085	0.819148936	0.819148936	0.813829787	0.813829787	0.808510638	0.808510638	0.808510638	0.803191489	0.79787234	0.79787234	0.792553191	0.787234043	0.787234043	0.781914894	0.776595745	0.771276596	0.771276596	0.765957447	0.760638298	0.760638298	0.755319149	0.75	0.75
0.867021277	0.861702128	0.867021277	0.861702128	0.861702128	0.867021277	0.861702128	0.861702128	0.856382979	0.861702128	0.856382979	0.856382979	0.85106383	0.856382979	0.85106383	0.85106383	0.845744681	0.845744681	0.845744681	0.840425532	0.840425532	0.835106383	0.835106383	0.829787234	0.824468085	0.829787234	0.824468085	0.824468085	0.819148936	0.813829787	0.813829787	0.808510638	0.803191489	0.803191489	0.79787234	0.79787234	0.79787234	0.792553191	0.792553191	0.787234043	0.781914894	0.781914894	0.776595745	0.771276596	0.771276596	0.765957447	0.760638298	0.760638298	0.755319149	0.75
0.861702128	0.861702128	0.861702128	0.861702128	0.861702128	0.856382979	0.861702128	0.861702128	0.856382979	0.856382979	0.856382979	0.856382979	0.85106383	0.85106383	0.85106383	0.85106383	0.845744681	0.845744681	0.840425532	0.835106383	0.840425532	0.835106383	0.835106383	0.829787234	0.829787234	0.824468085	0.819148936	0.824468085	0.819148936	0.819148936	0.813829787	0.808510638	0.808510638	0.803191489	0.79787234	0.79787234	0.792553191	0.787234043	0.787234043	0.787234043	0.787234043	0.781914894	0.776595745	0.776595745	0.771276596	0.765957447	0.765957447	0.760638298	0.755319149	0.755319149
0.856382979	0.861702128	0.856382979	0.856382979	0.861702128	0.856382979	0.856382979	0.856382979	0.856382979	0.856382979	0.85106383	0.856382979	0.85106383	0.85106383	0.845744681	0.845744681	0.845744681	0.845744681	0.840425532	0.835106383	0.835106383	0.835106383	0.835106383	0.829787234	0.829787234	0.824468085	0.819148936	0.819148936	0.813829787	0.819148936	0.813829787	0.808510638	0.808510638	0.803191489	0.803191489	0.79787234	0.792553191	0.792553191	0.787234043	0.787234043	0.781914894	0.776595745	0.776595745	0.776595745	0.771276596	0.771276596	0.765957447	0.760638298	0.760638298	0.755319149
0.856382979	0.861702128	0.856382979	0.856382979	0.85106383	0.856382979	0.856382979	0.85106383	0.856382979	0.85106383	0.85106383	0.845744681	0.85106383	0.85106383	0.845744681	0.845744681	0.840425532	0.845744681	0.840425532	0.835106383	0.835106383	0.829787234	0.829787234	0.829787234	0.829787234	0.824468085	0.824468085	0.819148936	0.813829787	0.813829787	0.808510638	0.808510638	0.808510638	0.803191489	0.803191489	0.79787234	0.79787234	0.792553191	0.787234043	0.787234043	0.781914894	0.781914894	0.776595745	0.771276596	0.771276596	0.765957447	0.765957447	0.760638298	0.760638298	0.760638298
0.856382979	0.85106383	0.856382979	0.856382979	0.85106383	0.856382979	0.85106383	0.85106383	0.85106383	0.85106383	0.85106383	0.845744681	0.845744681	0.845744681	0.845744681	0.840425532	0.840425532	0.835106383	0.835106383	0.835106383	0.835106383	0.829787234	0.829787234	0.824468085	0.824468085	0.824468085	0.824468085	0.819148936	0.819148936	0.813829787	0.808510638	0.808510638	0.803191489	0.803191489	0.79787234	0.803191489	0.79787234	0.792553191	0.792553191	0.787234043	0.787234043	0.781914894	0.776595745	0.776595745	0.771276596	0.771276596	0.765957447	0.760638298	0.760638298	0.755319149
0.85106383	0.85106383	0.85106383	0.85106383	0.85106383	0.85106383	0.85106383	0.85106383	0.85106383	0.845744681	0.85106383	0.845744681	0.845744681	0.840425532	0.840425532	0.840425532	0.840425532	0.835106383	0.835106383	0.829787234	0.835106383	0.829787234	0.829787234	0.824468085	0.824468085	0.819148936	0.819148936	0.819148936	0.819148936	0.813829787	0.813829787	0.808510638	0.803191489	0.803191489	0.79787234	0.79787234	0.792553191	0.792553191	0.792553191	0.787234043	0.787234043	0.781914894	0.781914894	0.776595745	0.776595745	0.771276596	0.765957447	0.765957447	0.760638298	0.760638298
0.85106383	0.85106383	0.85106383	0.845744681	0.85106383	0.85106383	0.845744681	0.85106383	0.845744681	0.845744681	0.845744681	0.845744681	0.845744681	0.840425532	0.840425532	0.835106383	0.840425532	0.835106383	0.835106383	0.829787234	0.829787234	0.824468085	0.829787234	0.824468085	0.824468085	0.819148936	0.819148936	0.813829787	0.813829787	0.813829787	0.813829787	0.808510638	0.808510638	0.803191489	0.803191489	0.79787234	0.792553191	0.792553191	0.787234043	0.787234043	0.781914894	0.781914894	0.781914894	0.776595745	0.776595745	0.771276596	0.771276596	0.765957447	0.765957447	0.760638298
0.845744681	0.85106383	0.845744681	0.845744681	0.85106383	0.845744681	0.845744681	0.845744681	0.845744681	0.845744681	0.840425532	0.840425532	0.845744681	0.840425532	0.840425532	0.835106383	0.835106383	0.835106383	0.835106383	0.829787234	0.829787234	0.829787234	0.824468085	0.829787234	0.824468085	0.824468085	0.819148936	0.813829787	0.813829787	0.808510638	0.808510638	0.803191489	0.808510638	0.803191489	0.803191489	0.79787234	0.79787234	0.792553191	0.792553191	0.787234043	0.781914894	0.781914894	0.776595745	0.776595745	0.771276596	0.771276596	0.771276596	0.771276596	0.765957447	0.760638298
0.845744681	0.845744681	0.845744681	0.845744681	0.845744681	0.845744681	0.845744681	0.845744681	0.840425532	0.845744681	0.840425532	0.840425532	0.840425532	0.840425532	0.840425532	0.835106383	0.835106383	0.829787234	0.829787234	0.829787234	0.829787234	0.829787234	0.824468085	0.824468085	0.819148936	0.824468085	0.819148936	0.819148936	0.813829787	0.813829787	0.808510638	0.808510638	0.803191489	0.803191489	0.803191489	0.79787234	0.79787234	0.792553191	0.792553191	0.787234043	0.787234043	0.781914894	0.781914894	0.776595745	0.776595745	0.771276596	0.771276596	0.765957447	0.760638298	0.760638298
0.845744681	0.840425532	0.845744681	0.845744681	0.840425532	0.840425532	0.845744681	0.840425532	0.840425532	0.840425532	0.840425532	0.840425532	0.835106383	0.835106383	0.835106383	0.835106383	0.835106383	0.829787234	0.829787234	0.824468085	0.829787234	0.829787234	0.824468085	0.824468085	0.819148936	0.819148936	0.813829787	0.819148936	0.813829787	0.813829787	0.808510638	0.808510638	0.803191489	0.803191489	0.79787234	0.79787234	0.792553191	0.79787234	0.792553191	0.792553191	0.787234043	0.787234043	0.781914894	0.776595745	0.776595745	0.771276596	0.771276596	0.765957447	0.765957447	0.760638298
0.845744681	0.840425532	0.840425532	0.845744681	0.840425532	0.840425532	0.840425532	0.840425532	0.840425532	0.840425532	0.835106383	0.840425532	0.835106383	0.835106383	0.835106383	0.829787234	0.835106383	0.829787234	0.829787234	0.824468085	0.824468085	0.824468085	0.824468085	0.824468085	0.819148936	0.819148936	0.813829787	0.813829787	0.808510638	0.813829787	0.808510638	0.808510638	0.803191489	0.803191489	0.79787234	0.79787234	0.792553191	0.792553191	0.787234043	0.787234043	0.787234043	0.787234043	0.781914894	0.781914894	0.776595745	0.776595745	0.771276596	0.771276596	0.765957447	0.765957447
0.840425532	0.840425532	0.840425532	0.835106383	0.840425532	0.840425532	0.835106383	0.835106383	0.840425532	0.835106383	0.835106383	0.835106383	0.835106383	0.835106383	0.835106383	0.829787234	0.829787234	0.829787234	0.829787234	0.824468085	0.824468085	0.824468085	0.819148936	0.824468085	0.819148936	0.819148936	0.813829787	0.813829787	0.808510638	0.808510638	0.808510638	0.803191489	0.808510638	0.803191489	0.803191489	0.79787234	0.79787234	0.792553191	0.792553191	0.787234043	0.787234043	0.781914894	0.781914894	0.776595745	0.781914894	0.776595745	0.776595745	0.771276596	0.771276596	0.765957447
0.835106383	0.840425532	0.840425532	0.835106383	0.840425532	0.840425532	0.835106383	0.835106383	0.840425532	0.835106383	0.835106383	0.835106383	0.829787234	0.835106383	0.829787234	0.829787234	0.829787234	0.824468085	0.824468085	0.824468085	0.824468085	0.824468085	0.819148936	0.819148936	0.813829787	0.819148936	0.813829787	0.813829787	0.813829787	0.808510638	0.808510638	0.803191489	0.803191489	0.79787234	0.803191489	0.79787234	0.79787234	0.792553191	0.792553191	0.787234043	0.787234043	0.781914894	0.781914894	0.776595745	0.776595745	0.771276596	0.771276596	0.765957447	0.765957447	0.771276596
0.835106383	0.840425532	0.835106383	0.835106383	0.835106383	0.840425532	0.835106383	0.835106383	0.835106383	0.835106383	0.835106383	0.835106383	0.829787234	0.829787234	0.829787234	0.829787234	0.829787234	0.824468085	0.824468085	0.819148936	0.824468085	0.824468085	0.819148936	0.819148936	0.813829787	0.813829787	0.813829787	0.813829787	0.813829787	0.808510638	0.808510638	0.803191489	0.803191489	0.79787234	0.79787234	0.79787234	0.792553191	0.79787234	0.792553191	0.792553191	0.787234043	0.787234043	0.781914894	0.781914894	0.776595745	0.776595745	0.771276596	0.771276596	0.765957447	0.765957447
0.835106383	0.835106383	0.835106383	0.835106383	0.835106383	0.829787234	0.835106383	0.835106383	0.829787234	0.829787234	0.835106383	0.829787234	0.829787234	0.829787234	0.824468085	0.829787234	0.829787234	0.824468085	0.824468085	0.819148936	0.819148936	0.824468085	0.819148936	0.819148936	0.813829787	0.813829787	0.813829787	0.808510638	0.808510638	0.808510638	0.808510638	0.803191489	0.803191489	0.803191489	0.79787234	0.79787234	0.792553191	0.792553191	0.787234043	0.787234043	0.787234043	0.787234043	0.787234043	0.781914894	0.781914894	0.776595745	0.776595745	0.771276596	0.771276596	0.765957447
0.835106383	0.829787234	0.829787234	0.835106383	0.835106383	0.829787234	0.829787234	0.835106383	0.829787234	0.829787234	0.829787234	0.829787234	0.829787234	0.829787234	0.824468085	0.824468085	0.824468085	0.824468085	0.824468085	0.819148936	0.819148936	0.819148936	0.813829787	0.819148936	0.819148936	0.813829787	0.813829787	0.808510638	0.808510638	0.803191489	0.803191489	0.808510638	0.803191489	0.803191489	0.79787234	0.79787234	0.792553191	0.792553191	0.792553191	0.787234043	0.787234043	0.781914894	0.781914894	0.781914894	0.781914894	0.776595745	0.776595745	0.776595745	0.771276596	0.771276596
0.835106383	0.829787234	0.829787234	0.835106383	0.829787234	0.829787234	0.829787234	0.829787234	0.829787234	0.829787234	0.829787234	0.824468085	0.824468085	0.829787234	0.824468085	0.824468085	0.824468085	0.819148936	0.824468085	0.819148936	0.819148936	0.819148936	0.813829787	0.813829787	0.813829787	0.813829787	0.813829787	0.808510638	0.808510638	0.808510638	0.803191489	0.803191489	0.79787234	0.79787234	0.803191489	0.79787234	0.79787234	0.792553191	0.792553191	0.787234043	0.787234043	0.787234043	0.781914894	0.781914894	0.776595745	0.776595745	0.771276596	0.776595745	0.771276596	0.771276596
0.829787234	0.829787234	0.829787234	0.829787234	0.829787234	0.829787234	0.829787234	0.824468085	0.824468085	0.829787234	0.824468085	0.824468085	0.824468085	0.824468085	0.824468085	0.824468085	0.824468085	0.819148936	0.819148936	0.819148936	0.819148936	0.819148936	0.813829787	0.813829787	0.813829787	0.808510638	0.808510638	0.808510638	0.808510638	0.808510638	0.803191489	0.803191489	0.79787234	0.79787234	0.79787234	0.792553191	0.79787234	0.792553191	0.792553191	0.792553191	0.787234043	0.787234043	0.781914894	0.781914894	0.781914894	0.776595745	0.776595745	0.771276596	0.771276596	0.765957447
0.824468085	0.829787234	0.829787234	0.824468085	0.824468085	0.829787234	0.829787234	0.824468085	0.824468085	0.824468085	0.824468085	0.824468085	0.824468085	0.819148936	0.819148936	0.824468085	0.819148936	0.819148936	0.819148936	0.813829787	0.813829787	0.819148936	0.813829787	0.813829787	0.813829787	0.808510638	0.808510638	0.808510638	0.803191489	0.808510638	0.803191489	0.803191489	0.803191489	0.79787234	0.79787234	0.792553191	0.792553191	0.792553191	0.787234043	0.792553191	0.787234043	0.787234043	0.787234043	0.781914894	0.781914894	0.776595745	0.776595745	0.776595745	0.771276596	0.771276596
0.824468085	0.829787234	0.829787234	0.824468085	0.824468085	0.824468085	0.824468085	0.824468085	0.824468085	0.824468085	0.819148936	0.824468085	0.824468085	0.819148936	0.819148936	0.819148936	0.819148936	0.819148936	0.819148936	0.813829787	0.813829787	0.813829787	0.808510638	0.813829787	0.813829787	0.808510638	0.808510638	0.808510638	0.803191489	0.803191489	0.803191489	0.803191489	0.803191489	0.79787234	0.79787234	0.79787234	0.792553191	0.792553191	0.787234043	0.787234043	0.787234043	0.781914894	0.787234043	0.781914894	0.781914894	0.781914894	0.776595745	0.776595745	0.771276596	0.771276596
0.824468085	0.824468085	0.824468085	0.824468085	0.824468085	0.824468085	0.819148936	0.824468085	0.824468085	0.824468085	0.819148936	0.819148936	0.824468085	0.819148936	0.819148936	0.819148936	0.813829787	0.819148936	0.819148936	0.813829787	0.813829787	0.813829787	0.808510638	0.808510638	0.813829787	0.808510638	0.808510638	0.808510638	0.803191489	0.803191489	0.803191489	0.79787234	0.79787234	0.803191489	0.79787234	0.79787234	0.792553191	0.792553191	0.792553191	0.787234043	0.787234043	0.787234043	0.781914894	0.781914894	0.776595745	0.776595745	0.781914894	0.776595745	0.776595745	0.771276596
0.824468085	0.819148936	0.819148936	0.824468085	0.824468085	0.819148936	0.819148936	0.819148936	0.824468085	0.819148936	0.819148936	0.819148936	0.819148936	0.819148936	0.819148936	0.819148936	0.813829787	0.813829787	0.813829787	0.813829787	0.813829787	0.813829787	0.808510638	0.808510638	0.808510638	0.803191489	0.808510638	0.808510638	0.803191489	0.803191489	0.803191489	0.79787234	0.79787234	0.79787234	0.792553191	0.792553191	0.79787234	0.792553191	0.792553191	0.792553191	0.787234043	0.787234043	0.781914894	0.781914894	0.781914894	0.776595745	0.776595745	0.776595745	0.771276596	0.771276596
0.824468085	0.819148936	0.819148936	0.819148936	0.824468085	0.819148936	0.819148936	0.819148936	0.824468085	0.819148936	0.819148936	0.819148936	0.819148936	0.813829787	0.819148936	0.819148936	0.813829787	0.813829787	0.813829787	0.808510638	0.813829787	0.813829787	0.813829787	0.808510638	0.808510638	0.808510638	0.803191489	0.803191489	0.808510638	0.803191489	0.803191489	0.803191489	0.79787234	0.79787234	0.792553191	0.792553191	0.792553191	0.787234043	0.787234043	0.792553191	0.787234043	0.787234043	0.787234043	0.781914894	0.781914894	0.781914894	0.776595745	0.776595745	0.771276596	0.771276596
0.819148936	0.819148936	0.819148936	0.819148936	0.819148936	0.819148936	0.819148936	0.819148936	0.813829787	0.819148936	0.819148936	0.819148936	0.813829787	0.813829787	0.813829787	0.819148936	0.813829787	0.813829787	0.813829787	0.808510638	0.808510638	0.808510638	0.813829787	0.808510638	0.808510638	0.808510638	0.803191489	0.803191489	0.803191489	0.79787234	0.803191489	0.803191489	0.79787234	0.79787234	0.79787234	0.792553191	0.792553191	0.792553191	0.787234043	0.787234043	0.787234043	0.781914894	0.787234043	0.787234043	0.781914894	0.781914894	0.776595745	0.776595745	0.776595745	0.771276596
0.819148936	0.819148936	0.819148936	0.819148936	0.813829787	0.819148936	0.819148936	0.819148936	0.813829787	0.813829787	0.813829787	0.819148936	0.813829787	0.813829787	0.813829787	0.813829787	0.808510638	0.813829787	0.813829787	0.808510638	0.808510638	0.808510638	0.808510638	0.803191489	0.808510638	0.808510638	0.803191489	0.803191489	0.803191489	0.79787234	0.79787234	0.79787234	0.792553191	0.79787234	0.79787234	0.792553191	0.792553191	0.792553191	0.787234043	0.787234043	0.787234043	0.781914894	0.781914894	0.781914894	0.776595745	0.776595745	0.781914894	0.776595745	0.776595745	0.776595745
0.813829787	0.819148936	0.819148936	0.813829787	0.813829787	0.813829787	0.819148936	0.819148936	0.813829787	0.813829787	0.813829787	0.813829787	0.813829787	0.813829787	0.813829787	0.813829787	0.808510638	0.808510638	0.813829787	0.808510638	0.808510638	0.808510638	0.808510638	0.803191489	0.803191489	0.803191489	0.803191489	0.803191489	0.803191489	0.79787234	0.79787234	0.79787234	0.79787234	0.792553191	0.792553191	0.79787234	0.792553191	0.792553191	0.792553191	0.787234043	0.787234043	0.787234043	0.781914894	0.781914894	0.781914894	0.776595745	0.776595745	0.776595745	0.771276596	0.771276596
0.813829787	0.813829787	0.819148936	0.813829787	0.813829787	0.813829787	0.813829787	0.813829787	0.813829787	0.813829787	0.813829787	0.808510638	0.808510638	0.813829787	0.813829787	0.808510638	0.808510638	0.808510638	0.808510638	0.803191489	0.808510638	0.808510638	0.808510638	0.803191489	0.803191489	0.803191489	0.79787234	0.79787234	0.803191489	0.803191489	0.79787234	0.79787234	0.79787234	0.792553191	0.792553191	0.792553191	0.787234043	0.787234043	0.792553191	0.792553191	0.787234043	0.787234043	0.787234043	0.781914894	0.781914894	0.781914894	0.776595745	0.776595745	0.776595745	0.771276596
0.813829787	0.813829787	0.808510638	0.813829787	0.813829787	0.813829787	0.813829787	0.808510638	0.813829787	0.813829787	0.813829787	0.808510638	0.808510638	0.808510638	0.813829787	0.808510638	0.808510638	0.808510638	0.808510638	0.803191489	0.803191489	0.808510638	0.808510638	0.803191489	0.803191489	0.803191489	0.803191489	0.79787234	0.79787234	0.79787234	0.79787234	0.79787234	0.79787234	0.79787234	0.792553191	0.792553191	0.792553191	0.787234043	0.787234043	0.787234043	0.781914894	0.781914894	0.787234043	0.787234043	0.781914894	0.781914894	0.781914894	0.776595745	0.776595745	0.776595745
0.813829787	0.808510638	0.808510638	0.813829787	0.813829787	0.813829787	0.808510638	0.808510638	0.808510638	0.813829787	0.813829787	0.808510638	0.808510638	0.808510638	0.808510638	0.803191489	0.808510638	0.808510638	0.808510638	0.803191489	0.803191489	0.803191489	0.803191489	0.803191489	0.803191489	0.803191489	0.803191489	0.79787234	0.79787234	0.79787234	0.792553191	0.792553191	0.792553191	0.79787234	0.792553191	0.792553191	0.792553191	0.792553191	0.787234043	0.787234043	0.787234043	0.781914894	0.781914894	0.781914894	0.776595745	0.776595745	0.781914894	0.781914894	0.776595745	0.776595745
0.813829787	0.808510638	0.808510638	0.808510638	0.813829787	0.813829787	0.808510638	0.808510638	0.808510638	0.808510638	0.808510638	0.808510638	0.808510638	0.808510638	0.808510638	0.803191489	0.803191489	0.808510638	0.808510638	0.803191489	0.803191489	0.803191489	0.803191489	0.79787234	0.79787234	0.803191489	0.803191489	0.79787234	0.79787234	0.79787234	0.79787234	0.792553191	0.792553191	0.792553191	0.792553191	0.792553191	0.792553191	0.792553191	0.787234043	0.787234043	0.787234043	0.787234043	0.781914894	0.781914894	0.781914894	0.776595745	0.776595745	0.776595745	0.776595745	0.771276596
0.808510638	0.808510638	0.808510638	0.808510638	0.808510638	0.808510638	0.808510638	0.808510638	0.808510638	0.808510638	0.803191489	0.803191489	0.808510638	0.808510638	0.808510638	0.803191489	0.803191489	0.803191489	0.803191489	0.803191489	0.803191489	0.803191489	0.803191489	0.79787234	0.79787234	0.79787234	0.79787234	0.79787234	0.79787234	0.79787234	0.79787234	0.792553191	0.792553191	0.792553191	0.792553191	0.787234043	0.787234043	0.787234043	0.787234043	0.787234043	0.787234043	0.787234043	0.787234043	0.781914894	0.781914894	0.781914894	0.776595745	0.776595745	0.776595745	0.776595745
0.808510638	0.808510638	0.808510638	0.808510638	0.808510638	0.803191489	0.808510638	0.808510638	0.808510638	0.808510638	0.803191489	0.803191489	0.803191489	0.808510638	0.803191489	0.803191489	0.803191489	0.803191489	0.803191489	0.79787234	0.79787234	0.803191489	0.803191489	0.79787234	0.79787234	0.79787234	0.79787234	0.79787234	0.792553191	0.792553191	0.79787234	0.79787234	0.792553191	0.792553191	0.792553191	0.792553191	0.787234043	0.787234043	0.787234043	0.787234043	0.781914894	0.781914894	0.787234043	0.781914894	0.781914894	0.781914894	0.781914894	0.776595745	0.776595745	0.776595745
0.803191489	0.808510638	0.808510638	0.808510638	0.803191489	0.803191489	0.803191489	0.808510638	0.808510638	0.803191489	0.803191489	0.803191489	0.803191489	0.803191489	0.803191489	0.803191489	0.803191489	0.803191489	0.803191489	0.79787234	0.79787234	0.79787234	0.803191489	0.79787234	0.79787234	0.79787234	0.79787234	0.79787234	0.792553191	0.792553191	0.792553191	0.792553191	0.787234043	0.792553191	0.792553191	0.792553191	0.787234043	0.787234043	0.787234043	0.787234043	0.781914894	0.781914894	0.781914894	0.781914894	0.776595745	0.776595745	0.776595745	0.781914894	0.776595745	0.776595745
0.803191489	0.803191489	0.808510638	0.803191489	0.803191489	0.803191489	0.803191489	0.803191489	0.803191489	0.803191489	0.803191489	0.803191489	0.803191489	0.803191489	0.79787234	0.79787234	0.803191489	0.803191489	0.803191489	0.79787234	0.79787234	0.79787234	0.79787234	0.79787234	0.792553191	0.79787234	0.79787234	0.79787234	0.792553191	0.792553191	0.792553191	0.792553191	0.792553191	0.787234043	0.787234043	0.787234043	0.792553191	0.787234043	0.787234043	0.787234043	0.787234043	0.781914894	0.781914894	0.781914894	0.781914894	0.776595745	0.776595745	0.776595745	0.776595745	0.776595745
0.803191489	0.803191489	0.803191489	0.803191489	0.803191489	0.803191489	0.803191489	0.803191489	0.79787234	0.79787234	0.803191489	0.803191489	0.803191489	0.803191489	0.79787234	0.79787234	0.79787234	0.79787234	0.803191489	0.79787234	0.79787234	0.79787234	0.79787234	0.79787234	0.792553191	0.792553191	0.792553191	0.79787234	0.792553191	0.792553191	0.792553191	0.792553191	0.792553191	0.787234043	0.787234043	0.787234043	0.787234043	0.787234043	0.781914894	0.787234043	0.787234043	0.787234043	0.781914894	0.781914894	0.781914894	0.781914894	0.776595745	0.776595745	0.776595745	0.776595745
0.803191489	0.803191489	0.79787234	0.79787234	0.803191489	0.803191489	0.803191489	0.803191489	0.79787234	0.79787234	0.79787234	0.803191489	0.803191489	0.79787234	0.79787234	0.79787234	0.79787234	0.79787234	0.79787234	0.792553191	0.79787234	0.79787234	0.79787234	0.79787234	0.792553191	0.792553191	0.792553191	0.792553191	0.792553191	0.787234043	0.792553191	0.792553191	0.792553191	0.792553191	0.787234043	0.787234043	0.787234043	0.787234043	0.781914894	0.781914894	0.781914894	0.781914894	0.781914894	0.776595745	0.781914894	0.781914894	0.781914894	0.781914894	0.776595745	0.776595745
0.803191489	0.79787234	0.79787234	0.79787234	0.79787234	0.803191489	0.803191489	0.79787234	0.79787234	0.79787234	0.79787234	0.79787234	0.79787234	0.79787234	0.79787234	0.79787234	0.79787234	0.79787234	0.79787234	0.792553191	0.792553191	0.792553191	0.79787234	0.79787234	0.792553191	0.792553191	0.792553191	0.792553191	0.792553191	0.787234043	0.787234043	0.787234043	0.787234043	0.792553191	0.787234043	0.787234043	0.787234043	0.787234043	0.787234043	0.781914894	0.781914894	0.781914894	0.781914894	0.781914894	0.776595745	0.776595745	0.776595745	0.776595745	0.776595745	0.776595745
0.79787234	0.79787234	0.79787234	0.79787234	0.79787234	0.79787234	0.79787234	0.79787234	0.79787234	0.79787234	0.79787234	0.79787234	0.79787234	0.792553191	0.792553191	0.79787234	0.79787234	0.79787234	0.79787234	0.792553191	0.792553191	0.792553191	0.792553191	0.792553191	0.792553191	0.792553191	0.792553191	0.792553191	0.792553191	0.792553191	0.787234043	0.787234043	0.787234043	0.787234043	0.787234043	0.781914894	0.781914894	0.787234043	0.787234043	0.787234043	0.781914894	0.781914894	0.781914894	0.781914894	0.781914894	0.776595745	0.776595745	0.776595745	0.776595745	0.776595745
0.79787234	0.79787234	0.79787234	0.79787234	0.79787234	0.79787234	0.792553191	0.792553191	0.79787234	0.79787234	0.79787234	0.79787234	0.792553191	0.792553191	0.792553191	0.792553191	0.792553191	0.79787234	0.79787234	0.792553191	0.792553191	0.792553191	0.792553191	0.792553191	0.787234043	0.787234043	0.787234043	0.792553191	0.792553191	0.792553191	0.787234043	0.787234043	0.787234043	0.787234043	0.787234043	0.787234043	0.781914894	0.781914894	0.781914894	0.781914894	0.781914894	0.781914894	0.781914894	0.781914894	0.781914894	0.781914894	0.776595745	0.776595745	0.776595745	0.776595745
0.792553191	0.79787234	0.79787234	0.79787234	0.79787234	0.792553191	0.792553191	0.792553191	0.792553191	0.792553191	0.79787234	0.79787234	0.792553191	0.792553191	0.792553191	0.792553191	0.792553191	0.792553191	0.787234043	0.792553191	0.792553191	0.792553191	0.792553191	0.792553191	0.792553191	0.787234043	0.787234043	0.787234043	0.787234043	0.787234043	0.787234043	0.787234043	0.787234043	0.787234043	0.787234043	0.787234043	0.781914894	0.781914894	0.781914894	0.781914894	0.781914894	0.781914894	0.776595745	0.776595745	0.776595745	0.776595745	0.776595745	0.781914894	0.776595745	0.776595745
0.792553191	0.792553191	0.792553191	0.79787234	0.792553191	0.792553191	0.792553191	0.792553191	0.792553191	0.792553191	0.792553191	0.79787234	0.792553191	0.792553191	0.792553191	0.792553191	0.792553191	0.792553191	0.787234043	0.787234043	0.787234043	0.792553191	0.792553191	0.792553191	0.792553191	0.787234043	0.787234043	0.787234043	0.787234043	0.787234043	0.787234043	0.781914894	0.781914894	0.781914894	0.787234043	0.787234043	0.787234043	0.781914894	0.781914894	0.781914894	0.781914894	0.781914894	0.781914894	0.776595745	0.776595745	0.776595745	0.776595745	0.776595745	0.776595745	0.771276596
0.792553191	0.792553191	0.792553191	0.787234043	0.792553191	0.792553191	0.792553191	0.792553191	0.792553191	0.792553191	0.792553191	0.787234043	0.787234043	0.792553191	0.792553191	0.792553191	0.792553191	0.792553191	0.787234043	0.787234043	0.787234043	0.787234043	0.787234043	0.787234043	0.792553191	0.787234043	0.787234043	0.787234043	0.787234043	0.787234043	0.787234043	0.787234043	0.781914894	0.781914894	0.781914894	0.781914894	0.781914894	0.781914894	0.776595745	0.781914894	0.781914894	0.781914894	0.781914894	0.781914894	0.776595745	0.776595745	0.776595745	0.776595745	0.776595745	0.776595745
0.792553191	0.792553191	0.787234043	0.787234043	0.787234043	0.792553191	0.792553191	0.792553191	0.792553191	0.792553191	0.787234043	0.787234043	0.787234043	0.787234043	0.787234043	0.792553191	0.792553191	0.792553191	0.787234043	0.787234043	0.787234043	0.787234043	0.787234043	0.787234043	0.787234043	0.781914894	0.781914894	0.787234043	0.787234043	0.787234043	0.787234043	0.787234043	0.781914894	0.781914894	0.781914894	0.781914894	0.781914894	0.781914894	0.781914894	0.776595745	0.776595745	0.776595745	0.776595745	0.776595745	0.781914894	0.781914894	0.776595745	0.776595745	0.776595745	0.776595745
0.792553191	0.787234043	0.787234043	0.787234043	0.787234043	0.787234043	0.787234043	0.792553191	0.792553191	0.792553191	0.787234043	0.787234043	0.787234043	0.787234043	0.787234043	0.787234043	0.787234043	0.787234043	0.787234043	0.787234043	0.787234043	0.787234043	0.787234043	0.787234043	0.787234043	0.787234043	0.781914894	0.781914894	0.781914894	0.781914894	0.781914894	0.781914894	0.787234043	0.781914894	0.781914894	0.781914894	0.781914894	0.781914894	0.781914894	0.781914894	0.776595745	0.776595745	0.776595745	0.776595745	0.776595745	0.776595745	0.776595745	0.776595745	0.771276596	0.771276596
0.787234043	0.787234043	0.787234043	0.787234043	0.787234043	0.787234043	0.787234043	0.787234043	0.787234043	0.787234043	0.787234043	0.787234043	0.787234043	0.787234043	0.787234043	0.787234043	0.787234043	0.787234043	0.781914894	0.781914894	0.781914894	0.787234043	0.787234043	0.787234043	0.787234043	0.787234043	0.781914894	0.781914894	0.781914894	0.781914894	0.781914894	0.781914894	0.781914894	0.781914894	0.776595745	0.776595745	0.776595745	0.781914894	0.781914894	0.781914894	0.781914894	0.781914894	0.776595745	0.776595745	0.776595745	0.776595745	0.776595745	0.776595745	0.776595745	0.771276596
0.787234043	0.787234043	0.787234043	0.787234043	0.787234043	0.787234043	0.787234043	0.787234043	0.781914894	0.781914894	0.781914894	0.787234043	0.787234043	0.787234043	0.787234043	0.787234043	0.787234043	0.781914894	0.781914894	0.781914894	0.781914894	0.781914894	0.781914894	0.781914894	0.781914894	0.787234043	0.781914894	0.781914894	0.781914894	0.781914894	0.781914894	0.781914894	0.781914894	0.781914894	0.781914894	0.776595745	0.776595745	0.776595745	0.776595745	0.776595745	0.776595745	0.776595745	0.776595745	0.776595745	0.776595745	0.776595745	0.776595745	0.776595745	0.776595745	0.776595745
0.781914894	0.781914894	0.787234043	0.787234043	0.787234043	0.787234043	0.787234043	0.781914894	0.781914894	0.781914894	0.781914894	0.781914894	0.781914894	0.781914894	0.787234043	0.787234043	0.787234043	0.781914894	0.781914894	0.781914894	0.781914894	0.781914894	0.781914894	0.781914894	0.781914894	0.781914894	0.781914894	0.776595745	0.776595745	0.781914894	0.781914894	0.781914894	0.781914894	0.781914894	0.781914894	0.781914894	0.776595745	0.776595745	0.776595745	0.776595745	0.776595745	0.776595745	0.776595745	0.776595745	0.776595745	0.771276596	0.771276596	0.771276596	0.771276596	0.771276596
0.781914894	0.781914894	0.781914894	0.781914894	0.787234043	0.787234043	0.781914894	0.781914894	0.781914894	0.781914894	0.781914894	0.781914894	0.781914894	0.781914894	0.781914894	0.781914894	0.781914894	0.781914894	0.781914894	0.781914894	0.781914894	0.781914894	0.781914894	0.781914894	0.781914894	0.781914894	0.781914894	0.776595745	0.776595745	0.776595745	0.776595745	0.776595745	0.776595745	0.776595745	0.776595745	0.781914894	0.781914894	0.776595745	0.776595745	0.776595745	0.776595745	0.776595745	0.776595745	0.776595745	0.776595745	0.776595745	0.776595745	0.771276596	0.771276596	0.771276596
0.781914894	0.781914894	0.781914894	0.781914894	0.781914894	0.776595745	0.781914894	0.781914894	0.781914894	0.781914894	0.781914894	0.781914894	0.781914894	0.781914894	0.781914894	0.781914894	0.776595745	0.776595745	0.776595745	0.776595745	0.776595745	0.781914894	0.781914894	0.781914894	0.781914894	0.781914894	0.781914894	0.781914894	0.776595745	0.776595745	0.776595745	0.776595745	0.776595745	0.776595745	0.776595745	0.776595745	0.776595745	0.776595745	0.771276596	0.771276596	0.771276596	0.771276596	0.771276596	0.776595745	0.776595745	0.776595745	0.776595745	0.776595745	0.776595745	0.771276596
0.781914894	0.781914894	0.781914894	0.776595745	0.776595745	0.776595745	0.776595745	0.776595745	0.776595745	0.781914894	0.781914894	0.781914894	0.781914894	0.781914894	0.781914894	0.781914894	0.776595745	0.776595745	0.776595745	0.776595745	0.776595745	0.776595745	0.776595745	0.776595745	0.776595745	0.776595745	0.781914894	0.781914894	0.776595745	0.776595745	0.776595745	0.776595745	0.776595745	0.776595745	0.776595745	0.776595745	0.776595745	0.776595745	0.776595745	0.776595745	0.771276596	0.771276596	0.771276596	0.771276596	0.771276596	0.771276596	0.771276596	0.771276596	0.771276596	0.771276596
0.781914894	0.776595745	0.776595745	0.776595745	0.776595745	0.776595745	0.776595745	0.776595745	0.776595745	0.776595745	0.776595745	0.776595745	0.781914894	0.781914894	0.781914894	0.776595745	0.776595745	0.776595745	0.776595745	0.776595745	0.776595745	0.776595745	0.776595745	0.776595745	0.776595745	0.776595745	0.776595745	0.776595745	0.776595745	0.771276596	0.771276596	0.771276596	0.771276596	0.776595745	0.776595745	0.776595745	0.776595745	0.776595745	0.776595745	0.776595745	0.776595745	0.776595745	0.771276596	0.771276596	0.771276596	0.771276596	0.771276596	0.771276596	0.771276596	0.771276596
0.776595745	0.776595745	0.776595745	0.776595745	0.776595745	0.776595745	0.776595745	0.776595745	0.776595745	0.776595745	0.776595745	0.776595745	0.776595745	0.776595745	0.776595745	0.771276596	0.771276596	0.776595745	0.776595745	0.776595745	0.776595745	0.776595745	0.776595745	0.776595745	0.776595745	0.776595745	0.776595745	0.776595745	0.776595745	0.776595745	0.771276596	0.771276596	0.771276596	0.771276596	0.771276596	0.771276596	0.771276596	0.771276596	0.771276596	0.771276596	0.771276596	0.771276596	0.771276596	0.771276596	0.776595745	0.771276596	0.771276596	0.771276596	0.771276596	0.771276596
0.771276596	0.776595745	0.776595745	0.776595745	0.776595745	0.776595745	0.776595745	0.776595745	0.776595745	0.776595745	0.776595745	0.776595745	0.776595745	0.776595745	0.771276596	0.771276596	0.771276596	0.771276596	0.771276596	0.771276596	0.771276596	0.771276596	0.771276596	0.776595745	0.776595745	0.776595745	0.776595745	0.776595745	0.776595745	0.776595745	0.776595745	0.771276596	0.771276596	0.771276596	0.771276596	0.771276596	0.771276596	0.771276596	0.771276596	0.771276596	0.771276596	0.771276596	0.771276596	0.771276596	0.771276596	0.771276596	0.771276596	0.771276596	0.771276596	0.765957447
0.771276596	0.771276596	0.771276596	0.771276596	0.771276596	0.776595745	0.776595745	0.776595745	0.776595745	0.776595745	0.776595745	0.776595745	0.776595745	0.771276596	0.771276596	0.771276596	0.771276596	0.771276596	0.771276596	0.771276596	0.771276596	0.771276596	0.771276596	0.771276596	0.771276596	0.771276596	0.771276596	0.771276596	0.771276596	0.771276596	0.771276596	0.771276596	0.771276596	0.771276596	0.771276596	0.771276596	0.771276596	0.771276596	0.771276596	0.771276596	0.771276596	0.771276596	0.771276596	0.771276596	0.771276596	0.771276596	0.771276596	0.771276596	0.771276596	0.771276596
0.771276596	0.771276596	0.771276596	0.771276596	0.771276596	0.771276596	0.771276596	0.771276596	0.771276596	0.771276596	0.776595745	0.771276596	0.771276596	0.771276596	0.771276596	0.771276596	0.771276596	0.771276596	0.771276596	0.771276596	0.771276596	0.771276596	0.771276596	0.771276596	0.771276596	0.771276596	0.771276596	0.771276596	0.771276596	0.771276596	0.771276596	0.771276596	0.771276596	0.771276596	0.771276596	0.765957447	0.765957447	0.765957447	0.765957447	0.765957447	0.765957447	0.765957447	0.765957447	0.765957447	0.765957447	0.765957447	0.765957447	0.765957447	0.765957447	0.765957447
0.771276596	0.771276596	0.771276596	0.771276596	0.771276596	0.771276596	0.771276596	0.771276596	0.765957447	0.765957447	0.765957447	0.765957447	0.765957447	0.765957447	0.765957447	0.765957447	0.765957447	0.765957447	0.765957447	0.771276596	0.771276596	0.771276596	0.771276596	0.771276596	0.771276596	0.771276596	0.771276596	0.771276596	0.771276596	0.771276596	0.771276596	0.771276596	0.771276596	0.771276596	0.771276596	0.771276596	0.771276596	0.771276596	0.771276596	0.765957447	0.765957447	0.765957447	0.765957447	0.765957447	0.765957447	0.765957447	0.765957447	0.765957447	0.765957447	0.765957447
0.771276596	0.771276596	0.771276596	0.771276596	0.765957447	0.765957447	0.765957447	0.765957447	0.765957447	0.765957447	0.765957447	0.765957447	0.765957447	0.765957447	0.765957447	0.765957447	0.765957447	0.765957447	0.765957447	0.765957447	0.765957447	0.765957447	0.765957447	0.765957447	0.765957447	0.765957447	0.765957447	0.765957447	0.765957447	0.765957447	0.765957447	0.765957447	0.765957447	0.765957447	0.765957447	0.765957447	0.765957447	0.771276596	0.771276596	0.771276596	0.771276596	0.771276596	0.771276596	0.771276596	0.771276596	0.765957447	0.765957447	0.765957447	0.765957447	0.765957447
0.765957447	0.765957447	0.765957447	0.765957447	0.765957447	0.765957447	0.765957447	0.765957447	0.765957447	0.765957447	0.765957447	0.765957447	0.765957447	0.765957447	0.765957447	0.765957447	0.765957447	0.765957447	0.765957447	0.765957447	0.765957447	0.765957447	0.765957447	0.765957447	0.765957447	0.765957447	0.765957447	0.765957447	0.765957447	0.765957447	0.765957447	0.765957447	0.765957447	0.765957447	0.765957447	0.765957447	0.765957447	0.765957447	0.765957447	0.765957447	0.765957447	0.765957447	0.765957447	0.765957447	0.765957447	0.765957447	0.765957447	0.765957447	0.765957447	0.765957447
0.765957447	0.765957447	0.765957447	0.765957447	0.765957447	0.765957447	0.765957447	0.765957447	0.765957447	0.765957447	0.765957447	0.765957447	0.765957447	0.765957447	0.765957447	0.765957447	0.765957447	0.765957447	0.765957447	0.765957447	0.765957447	0.765957447	0.765957447	0.765957447	0.765957447	0.765957447	0.765957447	0.765957447	0.765957447	0.765957447	0.765957447	0.765957447	0.765957447	0.765957447	0.765957447	0.765957447	0.765957447	0.765957447	0.765957447	0.765957447	0.765957447	0.765957447	0.765957447	0.765957447	0.765957447	0.765957447	0.765957447	0.765957447	0.765957447	0.765957447
[truncated: 310 more columns]
