# Supplementary material for: Multi-orbit lunar GNSS constellation design with distant retrograde orbit and Halo orbit combination
Source: Sci Rep. 2023 Jun 22;13:10158. doi: 10.1038/s41598-023-37348-x (PMC10287729; doi:10.1038/s41598-023-37348-x)
Supplement: Supplementary file 1 — Supplementary Information. [file 41598_2023_37348_MOESM1_ESM.zip › supplement materials of the manuscript/Figure 5/L1 North Family Halo orbit/SVOP/11.200.csv]

0.233160622	0.233160622	0.233160622	0.233160622	0.233160622	0.233160622	0.233160622	0.233160622	0.233160622	0.233160622	0.233160622	0.233160622	0.233160622	0.233160622	0.233160622	0.233160622	0.233160622	0.233160622	0.233160622	0.233160622	0.233160622	0.233160622	0.233160622	0.233160622	0.233160622	0.233160622	0.233160622	0.233160622	0.233160622	0.233160622	0.233160622	0.233160622	0.233160622	0.233160622	0.233160622	0.233160622	0.233160622	0.233160622	0.233160622	0.233160622	0.233160622	0.233160622	0.233160622	0.233160622	0.233160622	0.233160622	0.233160622	0.233160622	0.233160622	0.233160622
0.233160622	0.233160622	0.233160622	0.233160622	0.233160622	0.233160622	0.233160622	0.233160622	0.233160622	0.233160622	0.233160622	0.233160622	0.233160622	0.233160622	0.233160622	0.233160622	0.233160622	0.233160622	0.233160622	0.233160622	0.233160622	0.233160622	0.233160622	0.233160622	0.233160622	0.233160622	0.233160622	0.233160622	0.233160622	0.233160622	0.233160622	0.233160622	0.233160622	0.233160622	0.233160622	0.233160622	0.233160622	0.233160622	0.233160622	0.233160622	0.233160622	0.233160622	0.233160622	0.233160622	0.233160622	0.233160622	0.233160622	0.233160622	0.233160622	0.233160622
0.233160622	0.233160622	0.233160622	0.233160622	0.233160622	0.233160622	0.233160622	0.233160622	0.233160622	0.233160622	0.238341969	0.238341969	0.238341969	0.238341969	0.238341969	0.238341969	0.238341969	0.238341969	0.238341969	0.238341969	0.238341969	0.238341969	0.238341969	0.238341969	0.238341969	0.238341969	0.238341969	0.238341969	0.238341969	0.238341969	0.238341969	0.238341969	0.238341969	0.238341969	0.238341969	0.238341969	0.238341969	0.238341969	0.238341969	0.233160622	0.233160622	0.233160622	0.233160622	0.233160622	0.233160622	0.233160622	0.233160622	0.233160622	0.233160622	0.233160622
0.238341969	0.238341969	0.238341969	0.238341969	0.238341969	0.238341969	0.238341969	0.238341969	0.238341969	0.238341969	0.238341969	0.238341969	0.238341969	0.238341969	0.238341969	0.238341969	0.238341969	0.238341969	0.238341969	0.238341969	0.238341969	0.238341969	0.238341969	0.238341969	0.238341969	0.238341969	0.238341969	0.238341969	0.238341969	0.238341969	0.238341969	0.238341969	0.238341969	0.233160622	0.233160622	0.233160622	0.233160622	0.233160622	0.233160622	0.233160622	0.233160622	0.233160622	0.233160622	0.233160622	0.233160622	0.233160622	0.233160622	0.233160622	0.233160622	0.233160622
0.243523316	0.243523316	0.238341969	0.238341969	0.238341969	0.238341969	0.238341969	0.238341969	0.238341969	0.238341969	0.238341969	0.238341969	0.238341969	0.238341969	0.238341969	0.238341969	0.238341969	0.238341969	0.238341969	0.238341969	0.238341969	0.238341969	0.238341969	0.238341969	0.238341969	0.238341969	0.243523316	0.243523316	0.243523316	0.243523316	0.238341969	0.238341969	0.238341969	0.238341969	0.238341969	0.238341969	0.238341969	0.238341969	0.238341969	0.238341969	0.238341969	0.238341969	0.238341969	0.238341969	0.238341969	0.238341969	0.238341969	0.238341969	0.238341969	0.238341969
0.243523316	0.243523316	0.243523316	0.243523316	0.243523316	0.243523316	0.238341969	0.238341969	0.238341969	0.238341969	0.238341969	0.238341969	0.238341969	0.238341969	0.243523316	0.243523316	0.243523316	0.243523316	0.243523316	0.243523316	0.243523316	0.243523316	0.243523316	0.243523316	0.243523316	0.243523316	0.243523316	0.243523316	0.243523316	0.238341969	0.238341969	0.238341969	0.238341969	0.238341969	0.238341969	0.238341969	0.238341969	0.238341969	0.238341969	0.238341969	0.238341969	0.238341969	0.238341969	0.238341969	0.238341969	0.238341969	0.238341969	0.238341969	0.238341969	0.238341969
0.243523316	0.243523316	0.243523316	0.243523316	0.243523316	0.243523316	0.243523316	0.243523316	0.248704663	0.243523316	0.243523316	0.243523316	0.243523316	0.243523316	0.243523316	0.243523316	0.243523316	0.243523316	0.243523316	0.243523316	0.243523316	0.243523316	0.243523316	0.243523316	0.243523316	0.243523316	0.243523316	0.243523316	0.238341969	0.238341969	0.243523316	0.243523316	0.243523316	0.243523316	0.243523316	0.243523316	0.243523316	0.243523316	0.243523316	0.243523316	0.243523316	0.243523316	0.243523316	0.243523316	0.243523316	0.243523316	0.243523316	0.243523316	0.238341969	0.238341969
0.243523316	0.243523316	0.243523316	0.248704663	0.248704663	0.248704663	0.248704663	0.248704663	0.248704663	0.248704663	0.248704663	0.243523316	0.243523316	0.243523316	0.243523316	0.243523316	0.243523316	0.243523316	0.243523316	0.243523316	0.243523316	0.248704663	0.248704663	0.248704663	0.248704663	0.248704663	0.248704663	0.243523316	0.243523316	0.243523316	0.243523316	0.243523316	0.243523316	0.243523316	0.243523316	0.243523316	0.243523316	0.243523316	0.243523316	0.243523316	0.243523316	0.243523316	0.243523316	0.243523316	0.238341969	0.238341969	0.243523316	0.243523316	0.243523316	0.243523316
0.248704663	0.248704663	0.248704663	0.248704663	0.248704663	0.248704663	0.248704663	0.248704663	0.248704663	0.248704663	0.248704663	0.248704663	0.243523316	0.243523316	0.248704663	0.248704663	0.248704663	0.248704663	0.248704663	0.248704663	0.248704663	0.248704663	0.248704663	0.248704663	0.248704663	0.248704663	0.243523316	0.243523316	0.243523316	0.243523316	0.243523316	0.243523316	0.248704663	0.248704663	0.248704663	0.248704663	0.248704663	0.248704663	0.248704663	0.248704663	0.248704663	0.243523316	0.243523316	0.243523316	0.243523316	0.243523316	0.243523316	0.243523316	0.243523316	0.243523316
0.25388601	0.248704663	0.248704663	0.248704663	0.248704663	0.248704663	0.248704663	0.248704663	0.248704663	0.248704663	0.25388601	0.25388601	0.25388601	0.248704663	0.248704663	0.248704663	0.248704663	0.248704663	0.248704663	0.248704663	0.248704663	0.248704663	0.248704663	0.248704663	0.25388601	0.25388601	0.248704663	0.248704663	0.248704663	0.248704663	0.248704663	0.248704663	0.248704663	0.248704663	0.248704663	0.248704663	0.248704663	0.248704663	0.248704663	0.243523316	0.243523316	0.243523316	0.243523316	0.248704663	0.248704663	0.248704663	0.248704663	0.248704663	0.248704663	0.248704663
0.25388601	0.25388601	0.25388601	0.25388601	0.248704663	0.248704663	0.25388601	0.25388601	0.25388601	0.25388601	0.25388601	0.25388601	0.25388601	0.25388601	0.248704663	0.248704663	0.248704663	0.248704663	0.25388601	0.25388601	0.25388601	0.25388601	0.25388601	0.25388601	0.25388601	0.248704663	0.248704663	0.248704663	0.248704663	0.248704663	0.248704663	0.248704663	0.25388601	0.25388601	0.25388601	0.25388601	0.25388601	0.248704663	0.248704663	0.248704663	0.248704663	0.248704663	0.248704663	0.248704663	0.248704663	0.248704663	0.248704663	0.248704663	0.248704663	0.248704663
0.25388601	0.25388601	0.25388601	0.259067358	0.259067358	0.25388601	0.25388601	0.25388601	0.25388601	0.25388601	0.25388601	0.25388601	0.25388601	0.25388601	0.259067358	0.25388601	0.25388601	0.25388601	0.25388601	0.25388601	0.25388601	0.25388601	0.25388601	0.25388601	0.25388601	0.25388601	0.25388601	0.25388601	0.25388601	0.25388601	0.25388601	0.25388601	0.25388601	0.25388601	0.25388601	0.25388601	0.248704663	0.248704663	0.248704663	0.25388601	0.25388601	0.25388601	0.25388601	0.25388601	0.25388601	0.25388601	0.25388601	0.248704663	0.248704663	0.248704663
0.25388601	0.259067358	0.259067358	0.259067358	0.259067358	0.259067358	0.259067358	0.25388601	0.25388601	0.25388601	0.259067358	0.259067358	0.259067358	0.259067358	0.259067358	0.259067358	0.25388601	0.25388601	0.25388601	0.25388601	0.259067358	0.259067358	0.259067358	0.259067358	0.259067358	0.25388601	0.25388601	0.25388601	0.25388601	0.25388601	0.25388601	0.259067358	0.259067358	0.259067358	0.25388601	0.25388601	0.25388601	0.25388601	0.25388601	0.25388601	0.25388601	0.25388601	0.25388601	0.25388601	0.25388601	0.248704663	0.248704663	0.25388601	0.25388601	0.25388601
0.259067358	0.259067358	0.259067358	0.259067358	0.259067358	0.259067358	0.259067358	0.264248705	0.259067358	0.259067358	0.259067358	0.259067358	0.259067358	0.259067358	0.259067358	0.259067358	0.259067358	0.259067358	0.259067358	0.259067358	0.259067358	0.259067358	0.259067358	0.259067358	0.25388601	0.259067358	0.259067358	0.259067358	0.259067358	0.259067358	0.259067358	0.259067358	0.259067358	0.25388601	0.25388601	0.25388601	0.25388601	0.259067358	0.259067358	0.259067358	0.259067358	0.259067358	0.259067358	0.25388601	0.25388601	0.25388601	0.25388601	0.25388601	0.25388601	0.25388601
0.264248705	0.264248705	0.259067358	0.259067358	0.259067358	0.264248705	0.264248705	0.264248705	0.264248705	0.259067358	0.259067358	0.259067358	0.264248705	0.264248705	0.264248705	0.264248705	0.264248705	0.259067358	0.259067358	0.259067358	0.259067358	0.264248705	0.264248705	0.264248705	0.259067358	0.259067358	0.259067358	0.259067358	0.259067358	0.259067358	0.264248705	0.264248705	0.259067358	0.259067358	0.259067358	0.259067358	0.259067358	0.259067358	0.259067358	0.259067358	0.259067358	0.25388601	0.259067358	0.259067358	0.259067358	0.259067358	0.259067358	0.259067358	0.259067358	0.259067358
0.264248705	0.264248705	0.264248705	0.269430052	0.264248705	0.264248705	0.264248705	0.264248705	0.264248705	0.264248705	0.264248705	0.264248705	0.264248705	0.264248705	0.264248705	0.264248705	0.264248705	0.264248705	0.264248705	0.264248705	0.264248705	0.264248705	0.264248705	0.264248705	0.259067358	0.264248705	0.264248705	0.264248705	0.264248705	0.264248705	0.264248705	0.264248705	0.259067358	0.259067358	0.264248705	0.264248705	0.264248705	0.264248705	0.264248705	0.264248705	0.259067358	0.259067358	0.259067358	0.259067358	0.259067358	0.259067358	0.259067358	0.264248705	0.264248705	0.259067358
0.264248705	0.269430052	0.269430052	0.269430052	0.269430052	0.264248705	0.264248705	0.269430052	0.269430052	0.269430052	0.269430052	0.264248705	0.264248705	0.264248705	0.269430052	0.269430052	0.269430052	0.264248705	0.264248705	0.264248705	0.264248705	0.269430052	0.269430052	0.269430052	0.264248705	0.264248705	0.264248705	0.264248705	0.269430052	0.269430052	0.269430052	0.264248705	0.264248705	0.264248705	0.264248705	0.264248705	0.264248705	0.264248705	0.269430052	0.264248705	0.264248705	0.264248705	0.264248705	0.264248705	0.264248705	0.264248705	0.264248705	0.259067358	0.259067358	0.259067358
0.269430052	0.269430052	0.269430052	0.269430052	0.269430052	0.274611399	0.269430052	0.269430052	0.269430052	0.269430052	0.269430052	0.274611399	0.269430052	0.269430052	0.269430052	0.269430052	0.269430052	0.274611399	0.269430052	0.269430052	0.269430052	0.269430052	0.269430052	0.269430052	0.269430052	0.269430052	0.269430052	0.269430052	0.269430052	0.269430052	0.264248705	0.269430052	0.269430052	0.269430052	0.269430052	0.269430052	0.269430052	0.264248705	0.264248705	0.264248705	0.264248705	0.269430052	0.269430052	0.269430052	0.269430052	0.264248705	0.264248705	0.264248705	0.264248705	0.264248705
0.274611399	0.274611399	0.269430052	0.269430052	0.274611399	0.274611399	0.274611399	0.269430052	0.269430052	0.274611399	0.274611399	0.274611399	0.269430052	0.269430052	0.274611399	0.274611399	0.274611399	0.274611399	0.269430052	0.269430052	0.274611399	0.274611399	0.274611399	0.274611399	0.269430052	0.269430052	0.269430052	0.274611399	0.274611399	0.274611399	0.269430052	0.269430052	0.269430052	0.269430052	0.274611399	0.274611399	0.269430052	0.269430052	0.269430052	0.269430052	0.269430052	0.269430052	0.269430052	0.269430052	0.269430052	0.269430052	0.269430052	0.269430052	0.269430052	0.269430052
0.274611399	0.274611399	0.279792746	0.274611399	0.274611399	0.274611399	0.274611399	0.279792746	0.274611399	0.274611399	0.274611399	0.274611399	0.279792746	0.274611399	0.274611399	0.274611399	0.274611399	0.279792746	0.274611399	0.274611399	0.274611399	0.274611399	0.274611399	0.279792746	0.274611399	0.274611399	0.274611399	0.274611399	0.274611399	0.274611399	0.274611399	0.274611399	0.274611399	0.274611399	0.274611399	0.274611399	0.274611399	0.274611399	0.274611399	0.274611399	0.274611399	0.274611399	0.269430052	0.269430052	0.269430052	0.269430052	0.269430052	0.274611399	0.274611399	0.274611399
0.274611399	0.279792746	0.279792746	0.279792746	0.274611399	0.279792746	0.279792746	0.279792746	0.279792746	0.274611399	0.279792746	0.279792746	0.279792746	0.274611399	0.274611399	0.279792746	0.279792746	0.279792746	0.274611399	0.274611399	0.279792746	0.279792746	0.279792746	0.274611399	0.274611399	0.279792746	0.279792746	0.279792746	0.279792746	0.274611399	0.274611399	0.279792746	0.279792746	0.279792746	0.279792746	0.274611399	0.274611399	0.274611399	0.279792746	0.279792746	0.279792746	0.274611399	0.274611399	0.274611399	0.274611399	0.274611399	0.274611399	0.274611399	0.269430052	0.274611399
0.284974093	0.279792746	0.279792746	0.279792746	0.284974093	0.279792746	0.279792746	0.279792746	0.284974093	0.279792746	0.279792746	0.279792746	0.284974093	0.284974093	0.279792746	0.279792746	0.279792746	0.284974093	0.279792746	0.279792746	0.279792746	0.284974093	0.284974093	0.279792746	0.279792746	0.279792746	0.279792746	0.284974093	0.279792746	0.279792746	0.279792746	0.279792746	0.279792746	0.284974093	0.279792746	0.279792746	0.279792746	0.279792746	0.279792746	0.279792746	0.279792746	0.279792746	0.279792746	0.279792746	0.279792746	0.279792746	0.279792746	0.274611399	0.274611399	0.274611399
0.284974093	0.284974093	0.284974093	0.284974093	0.284974093	0.284974093	0.284974093	0.284974093	0.284974093	0.284974093	0.284974093	0.284974093	0.284974093	0.284974093	0.284974093	0.284974093	0.284974093	0.284974093	0.284974093	0.284974093	0.284974093	0.284974093	0.284974093	0.284974093	0.284974093	0.284974093	0.284974093	0.284974093	0.284974093	0.284974093	0.284974093	0.284974093	0.284974093	0.279792746	0.284974093	0.284974093	0.284974093	0.284974093	0.284974093	0.279792746	0.279792746	0.284974093	0.284974093	0.284974093	0.284974093	0.279792746	0.279792746	0.279792746	0.279792746	0.279792746
0.284974093	0.29015544	0.29015544	0.284974093	0.284974093	0.29015544	0.29015544	0.284974093	0.29015544	0.29015544	0.29015544	0.284974093	0.29015544	0.29015544	0.29015544	0.284974093	0.29015544	0.29015544	0.29015544	0.284974093	0.29015544	0.29015544	0.29015544	0.284974093	0.29015544	0.29015544	0.29015544	0.29015544	0.284974093	0.29015544	0.29015544	0.29015544	0.29015544	0.284974093	0.284974093	0.29015544	0.29015544	0.29015544	0.284974093	0.284974093	0.284974093	0.284974093	0.29015544	0.29015544	0.284974093	0.284974093	0.284974093	0.284974093	0.284974093	0.284974093
0.295336788	0.29015544	0.29015544	0.295336788	0.29015544	0.29015544	0.29015544	0.295336788	0.29015544	0.29015544	0.295336788	0.29015544	0.29015544	0.29015544	0.295336788	0.29015544	0.29015544	0.295336788	0.295336788	0.29015544	0.29015544	0.295336788	0.295336788	0.29015544	0.29015544	0.29015544	0.295336788	0.29015544	0.29015544	0.29015544	0.295336788	0.295336788	0.29015544	0.29015544	0.29015544	0.29015544	0.295336788	0.29015544	0.29015544	0.29015544	0.29015544	0.29015544	0.29015544	0.29015544	0.29015544	0.29015544	0.29015544	0.29015544	0.29015544	0.284974093
0.295336788	0.295336788	0.295336788	0.295336788	0.295336788	0.295336788	0.295336788	0.295336788	0.295336788	0.295336788	0.295336788	0.295336788	0.295336788	0.295336788	0.295336788	0.295336788	0.295336788	0.295336788	0.295336788	0.295336788	0.295336788	0.295336788	0.300518135	0.295336788	0.295336788	0.295336788	0.300518135	0.295336788	0.295336788	0.295336788	0.295336788	0.300518135	0.295336788	0.295336788	0.295336788	0.295336788	0.295336788	0.295336788	0.295336788	0.295336788	0.295336788	0.295336788	0.29015544	0.295336788	0.295336788	0.295336788	0.295336788	0.295336788	0.29015544	0.29015544
0.295336788	0.300518135	0.300518135	0.295336788	0.300518135	0.300518135	0.295336788	0.300518135	0.300518135	0.295336788	0.300518135	0.300518135	0.295336788	0.300518135	0.300518135	0.300518135	0.300518135	0.300518135	0.300518135	0.300518135	0.300518135	0.300518135	0.300518135	0.300518135	0.300518135	0.300518135	0.300518135	0.300518135	0.300518135	0.300518135	0.300518135	0.300518135	0.300518135	0.300518135	0.300518135	0.300518135	0.295336788	0.300518135	0.300518135	0.300518135	0.300518135	0.295336788	0.295336788	0.300518135	0.300518135	0.300518135	0.300518135	0.295336788	0.295336788	0.295336788
0.305699482	0.300518135	0.305699482	0.305699482	0.300518135	0.305699482	0.305699482	0.300518135	0.305699482	0.305699482	0.300518135	0.305699482	0.305699482	0.300518135	0.305699482	0.305699482	0.300518135	0.305699482	0.305699482	0.300518135	0.305699482	0.305699482	0.305699482	0.300518135	0.305699482	0.305699482	0.305699482	0.305699482	0.305699482	0.305699482	0.305699482	0.300518135	0.305699482	0.305699482	0.305699482	0.300518135	0.300518135	0.305699482	0.305699482	0.305699482	0.300518135	0.300518135	0.300518135	0.305699482	0.305699482	0.300518135	0.300518135	0.300518135	0.300518135	0.300518135
0.305699482	0.310880829	0.305699482	0.305699482	0.310880829	0.305699482	0.305699482	0.305699482	0.305699482	0.310880829	0.305699482	0.305699482	0.310880829	0.305699482	0.305699482	0.310880829	0.305699482	0.305699482	0.310880829	0.305699482	0.305699482	0.310880829	0.310880829	0.305699482	0.310880829	0.310880829	0.305699482	0.305699482	0.310880829	0.310880829	0.305699482	0.305699482	0.310880829	0.310880829	0.305699482	0.305699482	0.310880829	0.310880829	0.310880829	0.305699482	0.305699482	0.305699482	0.305699482	0.310880829	0.305699482	0.305699482	0.305699482	0.305699482	0.305699482	0.305699482
0.310880829	0.310880829	0.310880829	0.310880829	0.310880829	0.310880829	0.310880829	0.310880829	0.310880829	0.310880829	0.316062176	0.310880829	0.310880829	0.310880829	0.310880829	0.316062176	0.310880829	0.310880829	0.316062176	0.310880829	0.310880829	0.316062176	0.316062176	0.310880829	0.316062176	0.316062176	0.310880829	0.316062176	0.316062176	0.316062176	0.310880829	0.316062176	0.316062176	0.316062176	0.310880829	0.310880829	0.316062176	0.316062176	0.310880829	0.310880829	0.310880829	0.310880829	0.316062176	0.310880829	0.310880829	0.310880829	0.310880829	0.310880829	0.310880829	0.305699482
0.316062176	0.310880829	0.316062176	0.316062176	0.316062176	0.316062176	0.316062176	0.316062176	0.316062176	0.316062176	0.316062176	0.316062176	0.316062176	0.321243523	0.316062176	0.316062176	0.321243523	0.316062176	0.321243523	0.321243523	0.316062176	0.321243523	0.321243523	0.316062176	0.321243523	0.321243523	0.316062176	0.321243523	0.321243523	0.316062176	0.316062176	0.321243523	0.321243523	0.316062176	0.316062176	0.321243523	0.321243523	0.321243523	0.316062176	0.316062176	0.316062176	0.321243523	0.316062176	0.316062176	0.316062176	0.316062176	0.316062176	0.316062176	0.310880829	0.310880829
0.321243523	0.321243523	0.316062176	0.321243523	0.321243523	0.321243523	0.321243523	0.321243523	0.321243523	0.321243523	0.321243523	0.32642487	0.321243523	0.321243523	0.321243523	0.321243523	0.32642487	0.321243523	0.32642487	0.32642487	0.321243523	0.32642487	0.32642487	0.321243523	0.32642487	0.32642487	0.321243523	0.32642487	0.32642487	0.321243523	0.32642487	0.32642487	0.32642487	0.321243523	0.32642487	0.32642487	0.32642487	0.321243523	0.321243523	0.321243523	0.32642487	0.321243523	0.321243523	0.321243523	0.321243523	0.321243523	0.316062176	0.316062176	0.321243523	0.321243523
0.32642487	0.321243523	0.32642487	0.321243523	0.32642487	0.321243523	0.32642487	0.32642487	0.32642487	0.32642487	0.32642487	0.32642487	0.32642487	0.32642487	0.32642487	0.32642487	0.331606218	0.32642487	0.331606218	0.331606218	0.32642487	0.331606218	0.32642487	0.32642487	0.331606218	0.331606218	0.331606218	0.331606218	0.331606218	0.32642487	0.331606218	0.331606218	0.32642487	0.331606218	0.331606218	0.331606218	0.32642487	0.32642487	0.331606218	0.331606218	0.32642487	0.32642487	0.32642487	0.32642487	0.32642487	0.321243523	0.32642487	0.32642487	0.32642487	0.32642487
0.331606218	0.331606218	0.331606218	0.331606218	0.331606218	0.331606218	0.331606218	0.331606218	0.331606218	0.331606218	0.331606218	0.331606218	0.331606218	0.331606218	0.336787565	0.331606218	0.336787565	0.331606218	0.336787565	0.336787565	0.331606218	0.336787565	0.331606218	0.336787565	0.336787565	0.331606218	0.336787565	0.336787565	0.331606218	0.336787565	0.336787565	0.336787565	0.336787565	0.336787565	0.336787565	0.336787565	0.331606218	0.336787565	0.336787565	0.336787565	0.331606218	0.331606218	0.331606218	0.336787565	0.331606218	0.331606218	0.331606218	0.331606218	0.331606218	0.331606218
0.336787565	0.336787565	0.336787565	0.336787565	0.336787565	0.336787565	0.336787565	0.336787565	0.341968912	0.336787565	0.341968912	0.336787565	0.341968912	0.336787565	0.341968912	0.336787565	0.341968912	0.336787565	0.341968912	0.341968912	0.341968912	0.341968912	0.341968912	0.341968912	0.341968912	0.341968912	0.341968912	0.341968912	0.341968912	0.341968912	0.341968912	0.341968912	0.341968912	0.341968912	0.341968912	0.341968912	0.341968912	0.341968912	0.341968912	0.336787565	0.341968912	0.341968912	0.341968912	0.336787565	0.336787565	0.336787565	0.336787565	0.336787565	0.331606218	0.331606218
0.341968912	0.341968912	0.341968912	0.341968912	0.341968912	0.347150259	0.341968912	0.341968912	0.341968912	0.341968912	0.347150259	0.341968912	0.347150259	0.341968912	0.347150259	0.341968912	0.347150259	0.352331606	0.347150259	0.352331606	0.347150259	0.347150259	0.347150259	0.347150259	0.352331606	0.347150259	0.347150259	0.352331606	0.347150259	0.347150259	0.352331606	0.347150259	0.347150259	0.352331606	0.347150259	0.347150259	0.347150259	0.347150259	0.347150259	0.347150259	0.347150259	0.347150259	0.341968912	0.341968912	0.341968912	0.341968912	0.341968912	0.341968912	0.341968912	0.341968912
0.347150259	0.347150259	0.352331606	0.347150259	0.352331606	0.352331606	0.347150259	0.352331606	0.347150259	0.352331606	0.352331606	0.352331606	0.352331606	0.357512953	0.352331606	0.357512953	0.352331606	0.357512953	0.352331606	0.357512953	0.352331606	0.357512953	0.352331606	0.357512953	0.357512953	0.357512953	0.357512953	0.357512953	0.357512953	0.357512953	0.357512953	0.357512953	0.357512953	0.357512953	0.352331606	0.357512953	0.357512953	0.352331606	0.352331606	0.352331606	0.352331606	0.352331606	0.352331606	0.352331606	0.352331606	0.352331606	0.347150259	0.347150259	0.347150259	0.347150259
0.357512953	0.357512953	0.352331606	0.357512953	0.357512953	0.352331606	0.357512953	0.357512953	0.362694301	0.357512953	0.357512953	0.362694301	0.357512953	0.362694301	0.357512953	0.362694301	0.362694301	0.362694301	0.362694301	0.362694301	0.362694301	0.362694301	0.362694301	0.362694301	0.367875648	0.362694301	0.362694301	0.362694301	0.362694301	0.367875648	0.362694301	0.362694301	0.362694301	0.362694301	0.362694301	0.362694301	0.362694301	0.357512953	0.362694301	0.362694301	0.362694301	0.357512953	0.357512953	0.357512953	0.357512953	0.352331606	0.352331606	0.352331606	0.352331606	0.352331606
0.367875648	0.362694301	0.362694301	0.362694301	0.367875648	0.362694301	0.362694301	0.367875648	0.367875648	0.362694301	0.367875648	0.367875648	0.367875648	0.367875648	0.367875648	0.373056995	0.367875648	0.373056995	0.367875648	0.373056995	0.367875648	0.373056995	0.367875648	0.373056995	0.373056995	0.373056995	0.373056995	0.367875648	0.373056995	0.373056995	0.367875648	0.373056995	0.373056995	0.367875648	0.367875648	0.373056995	0.367875648	0.367875648	0.367875648	0.367875648	0.362694301	0.367875648	0.367875648	0.367875648	0.362694301	0.362694301	0.362694301	0.362694301	0.362694301	0.357512953
0.373056995	0.373056995	0.373056995	0.373056995	0.373056995	0.378238342	0.373056995	0.373056995	0.373056995	0.378238342	0.378238342	0.373056995	0.378238342	0.378238342	0.373056995	0.378238342	0.378238342	0.378238342	0.378238342	0.383419689	0.378238342	0.383419689	0.378238342	0.383419689	0.378238342	0.378238342	0.383419689	0.378238342	0.383419689	0.378238342	0.378238342	0.378238342	0.378238342	0.378238342	0.378238342	0.378238342	0.378238342	0.378238342	0.378238342	0.373056995	0.373056995	0.373056995	0.373056995	0.367875648	0.367875648	0.367875648	0.367875648	0.367875648	0.362694301	0.362694301
0.378238342	0.378238342	0.383419689	0.383419689	0.383419689	0.383419689	0.383419689	0.388601036	0.383419689	0.383419689	0.383419689	0.388601036	0.388601036	0.383419689	0.388601036	0.388601036	0.388601036	0.388601036	0.388601036	0.388601036	0.388601036	0.388601036	0.388601036	0.388601036	0.388601036	0.388601036	0.393782383	0.388601036	0.388601036	0.388601036	0.388601036	0.388601036	0.383419689	0.388601036	0.388601036	0.383419689	0.383419689	0.383419689	0.378238342	0.383419689	0.383419689	0.383419689	0.378238342	0.378238342	0.378238342	0.378238342	0.378238342	0.373056995	0.373056995	0.373056995
0.388601036	0.388601036	0.388601036	0.388601036	0.393782383	0.393782383	0.393782383	0.393782383	0.393782383	0.393782383	0.398963731	0.398963731	0.393782383	0.398963731	0.398963731	0.398963731	0.398963731	0.398963731	0.398963731	0.398963731	0.398963731	0.398963731	0.398963731	0.398963731	0.398963731	0.398963731	0.398963731	0.398963731	0.398963731	0.398963731	0.398963731	0.393782383	0.393782383	0.398963731	0.393782383	0.393782383	0.393782383	0.393782383	0.388601036	0.388601036	0.388601036	0.388601036	0.383419689	0.383419689	0.383419689	0.383419689	0.378238342	0.378238342	0.378238342	0.378238342
0.404145078	0.404145078	0.404145078	0.404145078	0.404145078	0.404145078	0.404145078	0.409326425	0.409326425	0.409326425	0.409326425	0.409326425	0.404145078	0.409326425	0.409326425	0.409326425	0.414507772	0.409326425	0.409326425	0.409326425	0.409326425	0.414507772	0.409326425	0.414507772	0.409326425	0.409326425	0.409326425	0.409326425	0.404145078	0.409326425	0.409326425	0.404145078	0.404145078	0.404145078	0.404145078	0.404145078	0.404145078	0.398963731	0.398963731	0.398963731	0.398963731	0.393782383	0.393782383	0.393782383	0.393782383	0.388601036	0.388601036	0.388601036	0.388601036	0.388601036
0.419689119	0.414507772	0.414507772	0.414507772	0.414507772	0.414507772	0.419689119	0.419689119	0.419689119	0.419689119	0.419689119	0.424870466	0.424870466	0.419689119	0.419689119	0.424870466	0.424870466	0.419689119	0.424870466	0.424870466	0.419689119	0.424870466	0.419689119	0.424870466	0.419689119	0.424870466	0.419689119	0.419689119	0.414507772	0.419689119	0.419689119	0.414507772	0.414507772	0.409326425	0.414507772	0.414507772	0.409326425	0.409326425	0.409326425	0.409326425	0.404145078	0.404145078	0.404145078	0.404145078	0.398963731	0.398963731	0.398963731	0.398963731	0.388601036	0.388601036
0.430051813	0.430051813	0.435233161	0.430051813	0.430051813	0.430051813	0.435233161	0.435233161	0.435233161	0.435233161	0.435233161	0.435233161	0.435233161	0.435233161	0.435233161	0.440414508	0.435233161	0.435233161	0.440414508	0.435233161	0.435233161	0.435233161	0.435233161	0.435233161	0.435233161	0.435233161	0.430051813	0.430051813	0.430051813	0.430051813	0.424870466	0.424870466	0.424870466	0.424870466	0.424870466	0.424870466	0.419689119	0.419689119	0.419689119	0.414507772	0.414507772	0.414507772	0.414507772	0.409326425	0.404145078	0.404145078	0.404145078	0.398963731	0.398963731	0.398963731
0.450777202	0.445595855	0.450777202	0.450777202	0.445595855	0.450777202	0.450777202	0.450777202	0.450777202	0.450777202	0.450777202	0.450777202	0.450777202	0.455958549	0.455958549	0.450777202	0.450777202	0.450777202	0.450777202	0.450777202	0.445595855	0.450777202	0.445595855	0.450777202	0.445595855	0.445595855	0.445595855	0.445595855	0.440414508	0.440414508	0.435233161	0.435233161	0.435233161	0.435233161	0.435233161	0.430051813	0.430051813	0.430051813	0.424870466	0.424870466	0.424870466	0.424870466	0.414507772	0.414507772	0.414507772	0.414507772	0.409326425	0.409326425	0.409326425	0.409326425
0.466321244	0.466321244	0.466321244	0.466321244	0.466321244	0.466321244	0.471502591	0.466321244	0.466321244	0.471502591	0.471502591	0.471502591	0.471502591	0.471502591	0.471502591	0.466321244	0.466321244	0.466321244	0.466321244	0.466321244	0.461139896	0.466321244	0.461139896	0.461139896	0.461139896	0.455958549	0.455958549	0.450777202	0.450777202	0.455958549	0.450777202	0.450777202	0.445595855	0.445595855	0.445595855	0.440414508	0.440414508	0.440414508	0.435233161	0.435233161	0.435233161	0.424870466	0.424870466	0.424870466	0.424870466	0.419689119	0.419689119	0.419689119	0.414507772	0.414507772
0.492227979	0.492227979	0.487046632	0.492227979	0.492227979	0.487046632	0.492227979	0.487046632	0.492227979	0.492227979	0.492227979	0.487046632	0.487046632	0.487046632	0.487046632	0.487046632	0.481865285	0.487046632	0.481865285	0.481865285	0.476683938	0.481865285	0.476683938	0.471502591	0.471502591	0.471502591	0.471502591	0.466321244	0.466321244	0.461139896	0.461139896	0.461139896	0.455958549	0.455958549	0.450777202	0.450777202	0.450777202	0.445595855	0.445595855	0.445595855	0.440414508	0.435233161	0.435233161	0.435233161	0.430051813	0.430051813	0.424870466	0.424870466	0.424870466	0.419689119
0.518134715	0.518134715	0.518134715	0.523316062	0.518134715	0.518134715	0.518134715	0.518134715	0.518134715	0.518134715	0.512953368	0.512953368	0.512953368	0.512953368	0.512953368	0.507772021	0.507772021	0.502590674	0.502590674	0.497409326	0.497409326	0.497409326	0.492227979	0.487046632	0.487046632	0.481865285	0.487046632	0.481865285	0.481865285	0.476683938	0.476683938	0.471502591	0.466321244	0.466321244	0.461139896	0.461139896	0.455958549	0.455958549	0.455958549	0.455958549	0.445595855	0.445595855	0.445595855	0.440414508	0.440414508	0.435233161	0.435233161	0.435233161	0.430051813	0.424870466
0.554404145	0.554404145	0.554404145	0.554404145	0.554404145	0.554404145	0.554404145	0.549222798	0.549222798	0.549222798	0.544041451	0.544041451	0.538860104	0.533678756	0.533678756	0.528497409	0.528497409	0.523316062	0.523316062	0.518134715	0.512953368	0.512953368	0.507772021	0.502590674	0.502590674	0.497409326	0.497409326	0.492227979	0.492227979	0.487046632	0.487046632	0.481865285	0.481865285	0.476683938	0.476683938	0.471502591	0.466321244	0.466321244	0.466321244	0.461139896	0.455958549	0.455958549	0.455958549	0.450777202	0.445595855	0.445595855	0.445595855	0.440414508	0.435233161	0.435233161
0.606217617	0.606217617	0.601036269	0.601036269	0.601036269	0.595854922	0.595854922	0.585492228	0.580310881	0.580310881	0.575129534	0.569948187	0.569948187	0.564766839	0.554404145	0.554404145	0.549222798	0.544041451	0.538860104	0.533678756	0.533678756	0.533678756	0.528497409	0.523316062	0.518134715	0.512953368	0.507772021	0.507772021	0.502590674	0.502590674	0.497409326	0.497409326	0.492227979	0.487046632	0.487046632	0.481865285	0.476683938	0.476683938	0.471502591	0.471502591	0.466321244	0.466321244	0.461139896	0.461139896	0.455958549	0.455958549	0.450777202	0.445595855	0.445595855	0.445595855
0.678756477	0.67357513	0.668393782	0.668393782	0.658031088	0.652849741	0.642487047	0.637305699	0.626943005	0.621761658	0.611398964	0.606217617	0.601036269	0.590673575	0.585492228	0.580310881	0.575129534	0.569948187	0.559585492	0.554404145	0.549222798	0.549222798	0.544041451	0.538860104	0.533678756	0.528497409	0.523316062	0.523316062	0.518134715	0.518134715	0.507772021	0.507772021	0.502590674	0.502590674	0.497409326	0.492227979	0.492227979	0.487046632	0.481865285	0.481865285	0.476683938	0.471502591	0.471502591	0.466321244	0.466321244	0.461139896	0.455958549	0.455958549	0.455958549	0.445595855
0.823834197	0.81865285	0.803108808	0.777202073	0.751295337	0.735751295	0.715025907	0.699481865	0.683937824	0.67357513	0.658031088	0.642487047	0.632124352	0.626943005	0.616580311	0.611398964	0.601036269	0.590673575	0.585492228	0.580310881	0.569948187	0.569948187	0.564766839	0.554404145	0.549222798	0.549222798	0.538860104	0.538860104	0.533678756	0.528497409	0.523316062	0.523316062	0.512953368	0.512953368	0.507772021	0.502590674	0.502590674	0.497409326	0.492227979	0.492227979	0.481865285	0.481865285	0.481865285	0.476683938	0.471502591	0.471502591	0.466321244	0.466321244	0.455958549	0.455958549
1	1	1	1	1	0.89119171	0.829015544	0.787564767	0.756476684	0.735751295	0.715025907	0.694300518	0.67357513	0.658031088	0.652849741	0.637305699	0.626943005	0.621761658	0.606217617	0.601036269	0.590673575	0.590673575	0.580310881	0.575129534	0.564766839	0.564766839	0.554404145	0.549222798	0.549222798	0.538860104	0.538860104	0.528497409	0.528497409	0.523316062	0.518134715	0.518134715	0.507772021	0.507772021	0.502590674	0.497409326	0.492227979	0.492227979	0.492227979	0.481865285	0.481865285	0.476683938	0.476683938	0.471502591	0.466321244	0.466321244
1	1	1	1	1	1	1	0.953367876	0.85492228	0.803108808	0.772020725	0.74611399	0.720207254	0.704663212	0.683937824	0.67357513	0.658031088	0.647668394	0.642487047	0.621761658	0.611398964	0.606217617	0.601036269	0.590673575	0.585492228	0.575129534	0.575129534	0.564766839	0.559585492	0.554404145	0.549222798	0.544041451	0.538860104	0.533678756	0.528497409	0.528497409	0.518134715	0.518134715	0.512953368	0.507772021	0.507772021	0.502590674	0.497409326	0.492227979	0.492227979	0.487046632	0.481865285	0.476683938	0.476683938	0.471502591
1	1	1	1	1	1	1	1	1	0.922279793	0.849740933	0.803108808	0.772020725	0.74611399	0.725388601	0.704663212	0.689119171	0.67357513	0.663212435	0.647668394	0.637305699	0.626943005	0.626943005	0.616580311	0.601036269	0.590673575	0.590673575	0.580310881	0.569948187	0.569948187	0.559585492	0.554404145	0.554404145	0.544041451	0.544041451	0.533678756	0.533678756	0.528497409	0.523316062	0.518134715	0.518134715	0.507772021	0.507772021	0.502590674	0.502590674	0.492227979	0.492227979	0.487046632	0.487046632	0.481865285
1	1	1	1	1	1	1	1	1	1	1	0.875647668	0.829015544	0.792746114	0.761658031	0.740932642	0.720207254	0.704663212	0.689119171	0.678756477	0.658031088	0.647668394	0.637305699	0.632124352	0.621761658	0.611398964	0.606217617	0.601036269	0.585492228	0.580310881	0.575129534	0.569948187	0.559585492	0.559585492	0.549222798	0.549222798	0.544041451	0.533678756	0.533678756	0.528497409	0.523316062	0.518134715	0.512953368	0.512953368	0.502590674	0.502590674	0.497409326	0.497409326	0.492227979	0.487046632
1	1	1	1	1	1	1	1	1	1	1	1	0.901554404	0.839378238	0.803108808	0.772020725	0.751295337	0.735751295	0.715025907	0.699481865	0.683937824	0.668393782	0.658031088	0.652849741	0.642487047	0.632124352	0.621761658	0.616580311	0.606217617	0.595854922	0.590673575	0.575129534	0.575129534	0.569948187	0.559585492	0.559585492	0.549222798	0.544041451	0.544041451	0.538860104	0.533678756	0.528497409	0.523316062	0.518134715	0.512953368	0.512953368	0.507772021	0.507772021	0.497409326	0.492227979
1	1	1	1	1	1	1	1	1	1	1	1	1	0.906735751	0.849740933	0.808290155	0.78238342	0.761658031	0.735751295	0.720207254	0.704663212	0.689119171	0.678756477	0.663212435	0.658031088	0.647668394	0.637305699	0.626943005	0.621761658	0.611398964	0.606217617	0.595854922	0.590673575	0.580310881	0.580310881	0.569948187	0.559585492	0.559585492	0.554404145	0.544041451	0.544041451	0.538860104	0.528497409	0.528497409	0.523316062	0.518134715	0.512953368	0.507772021	0.507772021	0.502590674
1	1	1	1	1	1	1	1	1	1	1	1	1	1	0.901554404	0.85492228	0.81865285	0.787564767	0.761658031	0.74611399	0.725388601	0.70984456	0.694300518	0.683937824	0.668393782	0.663212435	0.652849741	0.642487047	0.637305699	0.621761658	0.621761658	0.611398964	0.606217617	0.595854922	0.590673575	0.580310881	0.575129534	0.575129534	0.559585492	0.554404145	0.554404145	0.544041451	0.538860104	0.533678756	0.533678756	0.523316062	0.523316062	0.518134715	0.512953368	0.512953368
1	1	1	1	1	1	1	1	1	1	1	1	1	1	1	0.89119171	0.849740933	0.81865285	0.792746114	0.766839378	0.74611399	0.730569948	0.715025907	0.699481865	0.689119171	0.67357513	0.668393782	0.652849741	0.642487047	0.637305699	0.626943005	0.621761658	0.611398964	0.606217617	0.595854922	0.590673575	0.585492228	0.580310881	0.575129534	0.569948187	0.554404145	0.554404145	0.549222798	0.544041451	0.538860104	0.533678756	0.528497409	0.528497409	0.523316062	0.512953368
1	1	1	1	1	1	1	1	1	1	1	1	1	1	1	0.96373057	0.886010363	0.839378238	0.813471503	0.787564767	0.766839378	0.74611399	0.730569948	0.715025907	0.704663212	0.689119171	0.678756477	0.668393782	0.658031088	0.652849741	0.642487047	0.632124352	0.621761658	0.616580311	0.606217617	0.601036269	0.595854922	0.590673575	0.585492228	0.580310881	0.569948187	0.564766839	0.564766839	0.549222798	0.544041451	0.544041451	0.538860104	0.533678756	0.528497409	0.523316062
1	1	1	1	1	1	1	1	1	1	1	1	1	1	1	1	0.92746114	0.870466321	0.834196891	0.808290155	0.787564767	0.766839378	0.751295337	0.735751295	0.720207254	0.704663212	0.689119171	0.683937824	0.67357513	0.658031088	0.652849741	0.642487047	0.637305699	0.626943005	0.621761658	0.616580311	0.606217617	0.601036269	0.595854922	0.585492228	0.580310881	0.575129534	0.564766839	0.564766839	0.559585492	0.549222798	0.544041451	0.538860104	0.533678756	0.528497409
1	1	1	1	1	1	1	1	1	1	1	1	1	1	1	1	1	0.901554404	0.860103627	0.829015544	0.808290155	0.78238342	0.766839378	0.751295337	0.735751295	0.720207254	0.704663212	0.694300518	0.683937824	0.67357513	0.658031088	0.652849741	0.647668394	0.637305699	0.632124352	0.621761658	0.616580311	0.611398964	0.601036269	0.595854922	0.590673575	0.580310881	0.575129534	0.569948187	0.569948187	0.559585492	0.554404145	0.544041451	0.544041451	0.538860104
1	1	1	1	1	1	1	1	1	1	1	1	1	1	1	1	1	0.943005181	0.886010363	0.849740933	0.823834197	0.797927461	0.78238342	0.761658031	0.740932642	0.735751295	0.720207254	0.704663212	0.694300518	0.683937824	0.67357513	0.663212435	0.652849741	0.647668394	0.637305699	0.632124352	0.626943005	0.616580311	0.611398964	0.606217617	0.595854922	0.590673575	0.585492228	0.580310881	0.569948187	0.564766839	0.564766839	0.559585492	0.554404145	0.538860104
1	1	1	1	1	1	1	1	1	1	1	1	1	1	1	1	1	1	0.911917098	0.870466321	0.839378238	0.813471503	0.792746114	0.772020725	0.756476684	0.740932642	0.725388601	0.720207254	0.704663212	0.689119171	0.683937824	0.67357513	0.663212435	0.658031088	0.647668394	0.642487047	0.632124352	0.621761658	0.616580311	0.606217617	0.601036269	0.601036269	0.595854922	0.585492228	0.580310881	0.575129534	0.569948187	0.564766839	0.559585492	0.554404145
1	1	1	1	1	1	1	1	1	1	1	1	1	1	1	1	1	1	0.937823834	0.89119171	0.860103627	0.829015544	0.803108808	0.787564767	0.772020725	0.756476684	0.740932642	0.725388601	0.715025907	0.704663212	0.694300518	0.683937824	0.67357513	0.663212435	0.658031088	0.647668394	0.637305699	0.632124352	0.621761658	0.616580311	0.611398964	0.606217617	0.595854922	0.590673575	0.590673575	0.585492228	0.580310881	0.569948187	0.564766839	0.559585492
1	1	1	1	1	1	1	1	1	1	1	1	1	1	1	1	1	1	1	0.906735751	0.875647668	0.844559585	0.81865285	0.803108808	0.78238342	0.766839378	0.751295337	0.735751295	0.720207254	0.715025907	0.699481865	0.694300518	0.678756477	0.67357513	0.668393782	0.652849741	0.647668394	0.642487047	0.632124352	0.626943005	0.621761658	0.611398964	0.606217617	0.601036269	0.595854922	0.585492228	0.580310881	0.575129534	0.575129534	0.569948187
1	1	1	1	1	1	1	1	1	1	1	1	1	1	1	1	1	1	1	0.92746114	0.886010363	0.85492228	0.834196891	0.808290155	0.787564767	0.772020725	0.761658031	0.74611399	0.735751295	0.725388601	0.70984456	0.704663212	0.689119171	0.683937824	0.67357513	0.663212435	0.658031088	0.647668394	0.642487047	0.637305699	0.626943005	0.621761658	0.616580311	0.611398964	0.601036269	0.595854922	0.590673575	0.585492228	0.580310881	0.575129534
1	1	1	1	1	1	1	1	1	1	1	1	1	1	1	1	1	1	1	0.953367876	0.901554404	0.865284974	0.844559585	0.81865285	0.803108808	0.78238342	0.766839378	0.756476684	0.74611399	0.730569948	0.720207254	0.70984456	0.699481865	0.689119171	0.678756477	0.67357513	0.663212435	0.658031088	0.647668394	0.637305699	0.632124352	0.626943005	0.621761658	0.611398964	0.606217617	0.601036269	0.595854922	0.590673575	0.580310881	0.580310881
1	1	1	1	1	1	1	1	1	1	1	1	1	1	1	1	1	1	1	0.984455959	0.917098446	0.875647668	0.849740933	0.829015544	0.813471503	0.792746114	0.777202073	0.761658031	0.751295337	0.740932642	0.725388601	0.715025907	0.704663212	0.699481865	0.689119171	0.678756477	0.67357513	0.663212435	0.652849741	0.647668394	0.642487047	0.637305699	0.626943005	0.621761658	0.616580311	0.611398964	0.606217617	0.595854922	0.590673575	0.585492228
1	1	1	1	1	1	1	1	1	1	1	1	1	1	1	1	1	1	1	1	0.92746114	0.89119171	0.860103627	0.839378238	0.81865285	0.797927461	0.787564767	0.772020725	0.756476684	0.751295337	0.735751295	0.725388601	0.715025907	0.704663212	0.694300518	0.683937824	0.678756477	0.668393782	0.663212435	0.658031088	0.647668394	0.637305699	0.632124352	0.626943005	0.621761658	0.611398964	0.606217617	0.601036269	0.595854922	0.590673575
1	1	1	1	1	1	1	1	1	1	1	1	1	1	1	1	1	1	1	1	0.937823834	0.901554404	0.870466321	0.844559585	0.829015544	0.808290155	0.792746114	0.777202073	0.766839378	0.751295337	0.74611399	0.730569948	0.720207254	0.70984456	0.699481865	0.694300518	0.683937824	0.67357513	0.668393782	0.663212435	0.652849741	0.647668394	0.642487047	0.637305699	0.626943005	0.621761658	0.616580311	0.611398964	0.606217617	0.601036269
1	1	1	1	1	1	1	1	1	1	1	1	1	1	1	1	1	1	1	1	0.953367876	0.906735751	0.875647668	0.85492228	0.834196891	0.81865285	0.803108808	0.787564767	0.772020725	0.761658031	0.74611399	0.740932642	0.725388601	0.715025907	0.70984456	0.699481865	0.689119171	0.683937824	0.678756477	0.668393782	0.658031088	0.652849741	0.647668394	0.637305699	0.632124352	0.626943005	0.621761658	0.616580311	0.606217617	0.601036269
1	1	1	1	1	1	1	1	1	1	1	1	1	1	1	1	1	1	1	1	0.96373057	0.911917098	0.886010363	0.860103627	0.839378238	0.823834197	0.803108808	0.792746114	0.777202073	0.766839378	0.756476684	0.74611399	0.735751295	0.725388601	0.715025907	0.704663212	0.699481865	0.683937824	0.678756477	0.67357513	0.668393782	0.663212435	0.647668394	0.642487047	0.637305699	0.632124352	0.626943005	0.616580311	0.611398964	0.606217617
1	1	1	1	1	1	1	1	1	1	1	1	1	1	1	1	1	1	1	1	0.974093264	0.917098446	0.886010363	0.865284974	0.844559585	0.829015544	0.813471503	0.797927461	0.787564767	0.772020725	0.761658031	0.751295337	0.740932642	0.725388601	0.720207254	0.715025907	0.699481865	0.694300518	0.689119171	0.678756477	0.668393782	0.663212435	0.658031088	0.652849741	0.647668394	0.637305699	0.632124352	0.626943005	0.621761658	0.616580311
1	1	1	1	1	1	1	1	1	1	1	1	1	1	1	1	1	1	1	1	0.984455959	0.922279793	0.896373057	0.870466321	0.849740933	0.829015544	0.81865285	0.803108808	0.787564767	0.777202073	0.766839378	0.756476684	0.740932642	0.735751295	0.725388601	0.715025907	0.70984456	0.699481865	0.694300518	0.683937824	0.67357513	0.668393782	0.663212435	0.658031088	0.647668394	0.642487047	0.637305699	0.632124352	0.626943005	0.621761658
1	1	1	1	1	1	1	1	1	1	1	1	1	1	1	1	1	1	1	1	0.989637306	0.922279793	0.896373057	0.875647668	0.85492228	0.839378238	0.823834197	0.808290155	0.797927461	0.78238342	0.772020725	0.756476684	0.751295337	0.740932642	0.730569948	0.720207254	0.715025907	0.70984456	0.694300518	0.689119171	0.683937824	0.678756477	0.663212435	0.658031088	0.652849741	0.647668394	0.642487047	0.637305699	0.626943005	0.621761658
1	1	1	1	1	1	1	1	1	1	1	1	1	1	1	1	1	1	1	1	1	0.932642487	0.901554404	0.875647668	0.85492228	0.839378238	0.829015544	0.813471503	0.797927461	0.787564767	0.777202073	0.766839378	0.756476684	0.74611399	0.735751295	0.730569948	0.720207254	0.70984456	0.704663212	0.694300518	0.689119171	0.678756477	0.67357513	0.668393782	0.658031088	0.652849741	0.647668394	0.637305699	0.632124352	0.626943005
1	1	1	1	1	1	1	1	1	1	1	1	1	1	1	1	1	1	1	1	1	0.932642487	0.901554404	0.880829016	0.865284974	0.844559585	0.829015544	0.81865285	0.803108808	0.792746114	0.78238342	0.772020725	0.756476684	0.751295337	0.740932642	0.730569948	0.720207254	0.715025907	0.70984456	0.704663212	0.689119171	0.683937824	0.678756477	0.67357513	0.668393782	0.658031088	0.647668394	0.642487047	0.637305699	0.632124352
1	1	1	1	1	1	1	1	1	1	1	1	1	1	1	1	1	1	1	1	0.984455959	0.92746114	0.906735751	0.880829016	0.865284974	0.844559585	0.834196891	0.81865285	0.808290155	0.792746114	0.787564767	0.772020725	0.761658031	0.756476684	0.740932642	0.735751295	0.730569948	0.720207254	0.70984456	0.704663212	0.694300518	0.689119171	0.683937824	0.67357513	0.668393782	0.663212435	0.658031088	0.652849741	0.647668394	0.642487047
1	1	1	1	1	1	1	1	1	1	1	1	1	1	1	1	1	1	1	1	0.974093264	0.932642487	0.906735751	0.886010363	0.865284974	0.849740933	0.834196891	0.823834197	0.808290155	0.803108808	0.787564767	0.777202073	0.772020725	0.756476684	0.751295337	0.740932642	0.735751295	0.720207254	0.715025907	0.70984456	0.704663212	0.694300518	0.683937824	0.678756477	0.67357513	0.668393782	0.663212435	0.658031088	0.652849741	0.642487047
1	1	1	1	1	1	1	1	1	1	1	1	1	1	1	1	1	1	1	1	0.968911917	0.932642487	0.901554404	0.886010363	0.865284974	0.849740933	0.839378238	0.823834197	0.813471503	0.803108808	0.792746114	0.78238342	0.772020725	0.761658031	0.756476684	0.740932642	0.735751295	0.730569948	0.720207254	0.715025907	0.704663212	0.699481865	0.689119171	0.683937824	0.678756477	0.67357513	0.668393782	0.658031088	0.652849741	0.647668394
1	1	1	1	1	1	1	1	1	1	1	1	1	1	1	1	1	1	1	1	0.96373057	0.92746114	0.906735751	0.880829016	0.870466321	0.85492228	0.839378238	0.829015544	0.813471503	0.808290155	0.797927461	0.78238342	0.777202073	0.766839378	0.756476684	0.74611399	0.740932642	0.735751295	0.720207254	0.715025907	0.70984456	0.704663212	0.694300518	0.689119171	0.683937824	0.67357513	0.668393782	0.663212435	0.658031088	0.652849741
1	1	1	1	1	1	1	1	1	1	1	1	1	1	1	1	1	1	1	1	0.953367876	0.92746114	0.906735751	0.886010363	0.870466321	0.85492228	0.844559585	0.829015544	0.81865285	0.803108808	0.797927461	0.787564767	0.78238342	0.766839378	0.761658031	0.751295337	0.74611399	0.735751295	0.725388601	0.720207254	0.715025907	0.70984456	0.699481865	0.689119171	0.683937824	0.678756477	0.67357513	0.668393782	0.663212435	0.658031088
1	1	1	1	1	1	1	1	1	1	1	1	1	1	1	1	1	1	1	1	0.948186528	0.922279793	0.901554404	0.886010363	0.870466321	0.860103627	0.844559585	0.834196891	0.81865285	0.808290155	0.803108808	0.787564767	0.78238342	0.772020725	0.766839378	0.751295337	0.74611399	0.740932642	0.730569948	0.725388601	0.720207254	0.70984456	0.704663212	0.694300518	0.689119171	0.683937824	0.678756477	0.67357513	0.668393782	0.658031088
1	1	1	1	1	1	1	1	1	1	1	1	1	1	1	1	1	1	1	1	0.943005181	0.917098446	0.901554404	0.880829016	0.870466321	0.85492228	0.844559585	0.834196891	0.823834197	0.813471503	0.803108808	0.792746114	0.787564767	0.777202073	0.766839378	0.756476684	0.751295337	0.74611399	0.735751295	0.725388601	0.720207254	0.715025907	0.70984456	0.699481865	0.694300518	0.689119171	0.678756477	0.67357513	0.668393782	0.663212435
1	1	1	1	1	1	1	1	1	1	1	1	1	1	1	1	1	1	1	0.979274611	0.937823834	0.917098446	0.901554404	0.886010363	0.870466321	0.860103627	0.844559585	0.834196891	0.829015544	0.813471503	0.803108808	0.797927461	0.78238342	0.777202073	0.772020725	0.761658031	0.756476684	0.74611399	0.735751295	0.730569948	0.725388601	0.720207254	0.70984456	0.704663212	0.694300518	0.689119171	0.683937824	0.678756477	0.67357513	0.668393782
1	1	1	1	1	1	1	1	1	1	1	1	1	1	1	1	1	1	1	0.96373057	0.932642487	0.917098446	0.896373057	0.880829016	0.870466321	0.85492228	0.849740933	0.834196891	0.823834197	0.81865285	0.803108808	0.797927461	0.787564767	0.78238342	0.772020725	0.761658031	0.756476684	0.74611399	0.740932642	0.735751295	0.730569948	0.725388601	0.70984456	0.704663212	0.699481865	0.694300518	0.689119171	0.683937824	0.678756477	0.67357513
1	1	1	1	1	1	1	1	1	1	1	1	1	1	1	1	1	1	1	0.948186528	0.92746114	0.911917098	0.896373057	0.886010363	0.870466321	0.860103627	0.844559585	0.839378238	0.829015544	0.813471503	0.808290155	0.797927461	0.792746114	0.78238342	0.772020725	0.766839378	0.761658031	0.751295337	0.74611399	0.740932642	0.730569948	0.720207254	0.715025907	0.70984456	0.704663212	0.699481865	0.694300518	0.689119171	0.683937824	0.67357513
1	1	1	1	1	1	1	1	1	1	1	1	1	1	1	1	1	1	0.974093264	0.943005181	0.922279793	0.906735751	0.89119171	0.880829016	0.865284974	0.85492228	0.849740933	0.834196891	0.829015544	0.81865285	0.813471503	0.797927461	0.792746114	0.78238342	0.777202073	0.772020725	0.761658031	0.751295337	0.74611399	0.740932642	0.735751295	0.725388601	0.720207254	0.715025907	0.70984456	0.704663212	0.694300518	0.689119171	0.683937824	0.678756477
1	1	1	1	1	1	1	1	1	1	1	1	1	1	1	1	1	1	0.96373057	0.937823834	0.917098446	0.901554404	0.89119171	0.875647668	0.870466321	0.860103627	0.844559585	0.839378238	0.829015544	0.81865285	0.808290155	0.803108808	0.792746114	0.787564767	0.78238342	0.766839378	0.761658031	0.756476684	0.751295337	0.74611399	0.735751295	0.730569948	0.725388601	0.715025907	0.70984456	0.704663212	0.699481865	0.694300518	0.689119171	0.683937824
1	1	1	1	1	1	1	1	1	1	1	1	1	1	1	1	1	0.979274611	0.948186528	0.92746114	0.911917098	0.901554404	0.886010363	0.880829016	0.865284974	0.85492228	0.849740933	0.834196891	0.829015544	0.81865285	0.813471503	0.803108808	0.797927461	0.787564767	0.777202073	0.772020725	0.766839378	0.761658031	0.756476684	0.74611399	0.735751295	0.730569948	0.725388601	0.720207254	0.715025907	0.70984456	0.704663212	0.699481865	0.694300518	0.689119171
1	1	1	1	1	1	1	1	1	1	1	1	1	1	1	1	1	0.958549223	0.943005181	0.922279793	0.906735751	0.896373057	0.886010363	0.875647668	0.865284974	0.85492228	0.844559585	0.839378238	0.829015544	0.823834197	0.808290155	0.803108808	0.797927461	0.787564767	0.78238342	0.777202073	0.772020725	0.761658031	0.751295337	0.74611399	0.740932642	0.735751295	0.730569948	0.725388601	0.720207254	0.70984456	0.704663212	0.699481865	0.694300518	0.683937824
1	1	1	1	1	1	1	1	1	1	1	1	1	1	1	1	0.974093264	0.948186528	0.932642487	0.917098446	0.906735751	0.89119171	0.886010363	0.875647668	0.865284974	0.85492228	0.849740933	0.839378238	0.829015544	0.81865285	0.813471503	0.808290155	0.797927461	0.792746114	0.787564767	0.777202073	0.766839378	0.761658031	0.756476684	0.751295337	0.74611399	0.740932642	0.730569948	0.725388601	0.720207254	0.715025907	0.704663212	0.699481865	0.694300518	0.689119171
1	1	1	1	1	1	1	1	1	1	1	1	1	1	1	0.989637306	0.958549223	0.943005181	0.92746114	0.911917098	0.901554404	0.896373057	0.880829016	0.870466321	0.865284974	0.849740933	0.844559585	0.839378238	0.829015544	0.823834197	0.81865285	0.808290155	0.797927461	0.792746114	0.78238342	0.777202073	0.772020725	0.766839378	0.761658031	0.756476684	0.74611399	0.740932642	0.730569948	0.725388601	0.720207254	0.715025907	0.70984456	0.704663212	0.699481865	0.694300518
1	1	1	1	1	1	1	1	1	1	1	1	1	1	1	0.96373057	0.943005181	0.92746114	0.922279793	0.906735751	0.896373057	0.89119171	0.880829016	0.870466321	0.860103627	0.85492228	0.844559585	0.839378238	0.834196891	0.81865285	0.813471503	0.808290155	0.803108808	0.792746114	0.787564767	0.78238342	0.777202073	0.772020725	0.756476684	0.751295337	0.74611399	0.740932642	0.735751295	0.730569948	0.725388601	0.720207254	0.715025907	0.70984456	0.704663212	0.699481865
1	1	1	1	1	1	1	1	1	1	1	1	1	1	0.968911917	0.953367876	0.937823834	0.922279793	0.911917098	0.906735751	0.89119171	0.886010363	0.875647668	0.870466321	0.860103627	0.849740933	0.844559585	0.834196891	0.829015544	0.823834197	0.81865285	0.808290155	0.803108808	0.797927461	0.787564767	0.777202073	0.772020725	0.766839378	0.761658031	0.756476684	0.751295337	0.74611399	0.740932642	0.735751295	0.730569948	0.725388601	0.720207254	0.715025907	0.70984456	0.704663212
1	1	1	1	1	1	1	1	1	1	1	1	1	0.968911917	0.953367876	0.937823834	0.92746114	0.922279793	0.906735751	0.901554404	0.89119171	0.886010363	0.870466321	0.865284974	0.860103627	0.849740933	0.844559585	0.839378238	0.829015544	0.823834197	0.813471503	0.808290155	0.803108808	0.792746114	0.787564767	0.78238342	0.777202073	0.772020725	0.766839378	0.761658031	0.756476684	0.74611399	0.740932642	0.735751295	0.730569948	0.720207254	0.715025907	0.70984456	0.704663212	0.699481865
1	1	1	1	1	1	1	1	1	1	1	1	0.968911917	0.953367876	0.943005181	0.932642487	0.922279793	0.911917098	0.906735751	0.896373057	0.886010363	0.880829016	0.870466321	0.865284974	0.860103627	0.85492228	0.839378238	0.834196891	0.829015544	0.823834197	0.813471503	0.808290155	0.803108808	0.797927461	0.792746114	0.787564767	0.78238342	0.772020725	0.766839378	0.761658031	0.751295337	0.74611399	0.740932642	0.735751295	0.730569948	0.725388601	0.720207254	0.715025907	0.70984456	0.704663212
1	1	1	1	1	1	1	1	1	1	0.984455959	0.968911917	0.953367876	0.943005181	0.937823834	0.922279793	0.917098446	0.906735751	0.901554404	0.89119171	0.886010363	0.875647668	0.870466321	0.860103627	0.85492228	0.849740933	0.844559585	0.834196891	0.829015544	0.823834197	0.81865285	0.813471503	0.808290155	0.797927461	0.787564767	0.78238342	0.777202073	0.772020725	0.766839378	0.761658031	0.756476684	0.751295337	0.74611399	0.740932642	0.735751295	0.730569948	0.725388601	0.720207254	0.715025907	0.70984456
1	1	1	1	1	1	1	1	1	0.974093264	0.96373057	0.948186528	0.943005181	0.932642487	0.92746114	0.922279793	0.906735751	0.901554404	0.896373057	0.886010363	0.880829016	0.875647668	0.870466321	0.860103627	0.85492228	0.849740933	0.844559585	0.834196891	0.829015544	0.81865285	0.813471503	0.808290155	0.803108808	0.797927461	0.792746114	0.787564767	0.78238342	0.777202073	0.766839378	0.761658031	0.756476684	0.751295337	0.74611399	0.740932642	0.735751295	0.730569948	0.725388601	0.725388601	0.720207254	0.715025907
1	1	1	1	1	1	0.989637306	0.974093264	0.96373057	0.953367876	0.948186528	0.937823834	0.932642487	0.92746114	0.922279793	0.911917098	0.906735751	0.901554404	0.896373057	0.880829016	0.875647668	0.870466321	0.865284974	0.860103627	0.849740933	0.844559585	0.839378238	0.834196891	0.829015544	0.823834197	0.81865285	0.808290155	0.803108808	0.797927461	0.792746114	0.787564767	0.78238342	0.777202073	0.772020725	0.766839378	0.761658031	0.756476684	0.751295337	0.74611399	0.735751295	0.730569948	0.725388601	0.720207254	0.715025907	0.70984456
0.994818653	0.989637306	0.984455959	0.979274611	0.974093264	0.968911917	0.958549223	0.953367876	0.948186528	0.943005181	0.937823834	0.932642487	0.922279793	0.917098446	0.911917098	0.906735751	0.901554404	0.896373057	0.886010363	0.880829016	0.875647668	0.870466321	0.865284974	0.860103627	0.85492228	0.844559585	0.839378238	0.834196891	0.829015544	0.823834197	0.81865285	0.813471503	0.808290155	0.803108808	0.792746114	0.787564767	0.78238342	0.777202073	0.772020725	0.766839378	0.761658031	0.756476684	0.751295337	0.74611399	0.740932642	0.735751295	0.730569948	0.725388601	0.720207254	0.715025907
0.96373057	0.958549223	0.96373057	0.958549223	0.953367876	0.953367876	0.948186528	0.943005181	0.937823834	0.932642487	0.92746114	0.922279793	0.917098446	0.911917098	0.906735751	0.901554404	0.896373057	0.886010363	0.880829016	0.875647668	0.870466321	0.865284974	0.860103627	0.85492228	0.849740933	0.844559585	0.839378238	0.834196891	0.823834197	0.81865285	0.813471503	0.808290155	0.803108808	0.797927461	0.792746114	0.787564767	0.78238342	0.777202073	0.772020725	0.766839378	0.761658031	0.756476684	0.751295337	0.74611399	0.740932642	0.735751295	0.730569948	0.730569948	0.725388601	0.720207254
0.948186528	0.948186528	0.943005181	0.948186528	0.943005181	0.937823834	0.937823834	0.932642487	0.92746114	0.922279793	0.922279793	0.917098446	0.906735751	0.906735751	0.901554404	0.896373057	0.89119171	0.886010363	0.880829016	0.875647668	0.870466321	0.865284974	0.860103627	0.85492228	0.849740933	0.844559585	0.839378238	0.834196891	0.829015544	0.823834197	0.81865285	0.813471503	0.808290155	0.803108808	0.797927461	0.792746114	0.787564767	0.78238342	0.777202073	0.772020725	0.766839378	0.761658031	0.756476684	0.751295337	0.74611399	0.740932642	0.735751295	0.730569948	0.725388601	0.720207254
0.937823834	0.937823834	0.932642487	0.937823834	0.932642487	0.92746114	0.92746114	0.92746114	0.922279793	0.917098446	0.917098446	0.911917098	0.906735751	0.901554404	0.896373057	0.89119171	0.886010363	0.880829016	0.875647668	0.870466321	0.865284974	0.860103627	0.85492228	0.849740933	0.844559585	0.839378238	0.834196891	0.834196891	0.829015544	0.823834197	0.81865285	0.813471503	0.808290155	0.803108808	0.797927461	0.792746114	0.787564767	0.78238342	0.772020725	0.766839378	0.761658031	0.756476684	0.751295337	0.74611399	0.740932642	0.740932642	0.735751295	0.730569948	0.725388601	0.720207254
0.932642487	0.92746114	0.932642487	0.92746114	0.922279793	0.92746114	0.922279793	0.917098446	0.911917098	0.911917098	0.911917098	0.906735751	0.901554404	0.896373057	0.89119171	0.89119171	0.886010363	0.880829016	0.875647668	0.870466321	0.865284974	0.860103627	0.85492228	0.849740933	0.844559585	0.839378238	0.834196891	0.829015544	0.823834197	0.81865285	0.813471503	0.808290155	0.803108808	0.797927461	0.792746114	0.787564767	0.78238342	0.78238342	0.777202073	0.772020725	0.766839378	0.761658031	0.756476684	0.751295337	0.74611399	0.740932642	0.735751295	0.730569948	0.730569948	0.725388601
0.922279793	0.917098446	0.922279793	0.917098446	0.922279793	0.917098446	0.911917098	0.911917098	0.911917098	0.906735751	0.901554404	0.896373057	0.896373057	0.896373057	0.89119171	0.886010363	0.880829016	0.875647668	0.870466321	0.865284974	0.860103627	0.85492228	0.85492228	0.849740933	0.844559585	0.839378238	0.834196891	0.829015544	0.823834197	0.81865285	0.81865285	0.813471503	0.808290155	0.803108808	0.797927461	0.792746114	0.787564767	0.78238342	0.777202073	0.772020725	0.766839378	0.761658031	0.756476684	0.756476684	0.751295337	0.74611399	0.740932642	0.735751295	0.730569948	0.725388601
0.911917098	0.917098446	0.911917098	0.911917098	0.911917098	0.906735751	0.911917098	0.906735751	0.901554404	0.901554404	0.901554404	0.896373057	0.89119171	0.886010363	0.880829016	0.880829016	0.880829016	0.875647668	0.870466321	0.865284974	0.860103627	0.85492228	0.849740933	0.844559585	0.839378238	0.834196891	0.834196891	0.829015544	0.823834197	0.81865285	0.813471503	0.813471503	0.808290155	0.803108808	0.797927461	0.792746114	0.787564767	0.78238342	0.777202073	0.777202073	0.772020725	0.766839378	0.761658031	0.756476684	0.751295337	0.74611399	0.740932642	0.740932642	0.735751295	0.730569948
0.911917098	0.906735751	0.906735751	0.906735751	0.906735751	0.906735751	0.901554404	0.901554404	0.901554404	0.896373057	0.89119171	0.89119171	0.886010363	0.886010363	0.880829016	0.875647668	0.875647668	0.870466321	0.865284974	0.860103627	0.860103627	0.85492228	0.849740933	0.844559585	0.844559585	0.839378238	0.834196891	0.829015544	0.823834197	0.81865285	0.813471503	0.808290155	0.803108808	0.797927461	0.792746114	0.792746114	0.787564767	0.78238342	0.777202073	0.772020725	0.766839378	0.761658031	0.756476684	0.756476684	0.751295337	0.74611399	0.740932642	0.735751295	0.730569948	0.725388601
0.901554404	0.901554404	0.901554404	0.901554404	0.901554404	0.896373057	0.896373057	0.896373057	0.89119171	0.89119171	0.89119171	0.886010363	0.886010363	0.880829016	0.875647668	0.870466321	0.870466321	0.870466321	0.865284974	0.860103627	0.85492228	0.849740933	0.844559585	0.839378238	0.839378238	0.839378238	0.834196891	0.829015544	0.823834197	0.81865285	0.813471503	0.808290155	0.808290155	0.803108808	0.797927461	0.792746114	0.787564767	0.78238342	0.777202073	0.772020725	0.772020725	0.766839378	0.761658031	0.756476684	0.751295337	0.74611399	0.74611399	0.740932642	0.735751295	0.730569948
0.901554404	0.896373057	0.896373057	0.896373057	0.896373057	0.896373057	0.89119171	0.89119171	0.89119171	0.886010363	0.886010363	0.880829016	0.875647668	0.880829016	0.875647668	0.870466321	0.865284974	0.860103627	0.860103627	0.860103627	0.85492228	0.849740933	0.844559585	0.844559585	0.839378238	0.834196891	0.829015544	0.823834197	0.81865285	0.813471503	0.813471503	0.813471503	0.808290155	0.803108808	0.797927461	0.792746114	0.787564767	0.787564767	0.78238342	0.777202073	0.772020725	0.766839378	0.761658031	0.761658031	0.756476684	0.751295337	0.74611399	0.740932642	0.735751295	0.735751295
0.89119171	0.896373057	0.89119171	0.89119171	0.89119171	0.89119171	0.886010363	0.886010363	0.886010363	0.880829016	0.886010363	0.880829016	0.875647668	0.870466321	0.870466321	0.870466321	0.865284974	0.860103627	0.860103627	0.85492228	0.849740933	0.844559585	0.844559585	0.844559585	0.839378238	0.834196891	0.829015544	0.823834197	0.81865285	0.81865285	0.813471503	0.808290155	0.803108808	0.797927461	0.792746114	0.792746114	0.787564767	0.78238342	0.777202073	0.777202073	0.772020725	0.772020725	0.766839378	0.761658031	0.756476684	0.751295337	0.751295337	0.74611399	0.740932642	0.735751295
0.89119171	0.886010363	0.886010363	0.886010363	0.886010363	0.886010363	0.886010363	0.880829016	0.886010363	0.880829016	0.875647668	0.875647668	0.875647668	0.870466321	0.870466321	0.865284974	0.860103627	0.860103627	0.860103627	0.85492228	0.849740933	0.844559585	0.839378238	0.839378238	0.834196891	0.829015544	0.829015544	0.823834197	0.823834197	0.81865285	0.813471503	0.808290155	0.803108808	0.803108808	0.797927461	0.792746114	0.787564767	0.78238342	0.78238342	0.777202073	0.772020725	0.766839378	0.761658031	0.756476684	0.756476684	0.751295337	0.74611399	0.740932642	0.740932642	0.735751295
0.880829016	0.886010363	0.880829016	0.880829016	0.880829016	0.880829016	0.880829016	0.880829016	0.875647668	0.875647668	0.875647668	0.870466321	0.870466321	0.865284974	0.865284974	0.865284974	0.860103627	0.85492228	0.85492228	0.849740933	0.849740933	0.844559585	0.844559585	0.839378238	0.834196891	0.829015544	0.823834197	0.823834197	0.81865285	0.813471503	0.813471503	0.808290155	0.808290155	0.803108808	0.797927461	0.792746114	0.787564767	0.787564767	0.78238342	0.777202073	0.772020725	0.772020725	0.766839378	0.761658031	0.756476684	0.751295337	0.751295337	0.74611399	0.740932642	0.735751295
0.880829016	0.880829016	0.880829016	0.880829016	0.875647668	0.880829016	0.875647668	0.875647668	0.875647668	0.870466321	0.870466321	0.870466321	0.870466321	0.865284974	0.860103627	0.860103627	0.860103627	0.85492228	0.849740933	0.849740933	0.844559585	0.839378238	0.839378238	0.839378238	0.834196891	0.829015544	0.829015544	0.823834197	0.81865285	0.813471503	0.808290155	0.808290155	0.803108808	0.797927461	0.792746114	0.797927461	0.792746114	0.787564767	0.78238342	0.777202073	0.777202073	0.772020725	0.766839378	0.761658031	0.761658031	0.756476684	0.751295337	0.74611399	0.74611399	0.740932642
0.875647668	0.875647668	0.875647668	0.875647668	0.875647668	0.870466321	0.875647668	0.870466321	0.870466321	0.870466321	0.870466321	0.865284974	0.860103627	0.865284974	0.860103627	0.85492228	0.85492228	0.849740933	0.849740933	0.849740933	0.844559585	0.839378238	0.839378238	0.834196891	0.829015544	0.823834197	0.829015544	0.823834197	0.81865285	0.813471503	0.813471503	0.808290155	0.803108808	0.797927461	0.797927461	0.792746114	0.787564767	0.78238342	0.78238342	0.777202073	0.772020725	0.766839378	0.772020725	0.766839378	0.761658031	0.756476684	0.756476684	0.751295337	0.74611399	0.740932642
0.870466321	0.875647668	0.870466321	0.870466321	0.875647668	0.870466321	0.870466321	0.870466321	0.865284974	0.865284974	0.860103627	0.865284974	0.860103627	0.860103627	0.85492228	0.85492228	0.85492228	0.849740933	0.844559585	0.844559585	0.839378238	0.839378238	0.839378238	0.834196891	0.829015544	0.823834197	0.823834197	0.81865285	0.813471503	0.81865285	0.813471503	0.808290155	0.803108808	0.803108808	0.797927461	0.792746114	0.787564767	0.787564767	0.78238342	0.777202073	0.772020725	0.772020725	0.766839378	0.761658031	0.756476684	0.756476684	0.751295337	0.74611399	0.74611399	0.740932642
0.870466321	0.870466321	0.870466321	0.870466321	0.865284974	0.870466321	0.865284974	0.865284974	0.865284974	0.865284974	0.860103627	0.860103627	0.860103627	0.85492228	0.85492228	0.849740933	0.849740933	0.849740933	0.844559585	0.844559585	0.839378238	0.834196891	0.834196891	0.834196891	0.829015544	0.829015544	0.823834197	0.81865285	0.813471503	0.813471503	0.808290155	0.803108808	0.803108808	0.803108808	0.797927461	0.792746114	0.792746114	0.787564767	0.78238342	0.78238342	0.777202073	0.772020725	0.766839378	0.766839378	0.761658031	0.756476684	0.751295337	0.751295337	0.74611399	0.740932642
0.865284974	0.865284974	0.865284974	0.865284974	0.865284974	0.860103627	0.865284974	0.865284974	0.860103627	0.860103627	0.860103627	0.85492228	0.85492228	0.85492228	0.85492228	0.849740933	0.844559585	0.844559585	0.839378238	0.844559585	0.839378238	0.834196891	0.834196891	0.829015544	0.823834197	0.823834197	0.823834197	0.81865285	0.81865285	0.813471503	0.808290155	0.808290155	0.803108808	0.797927461	0.792746114	0.792746114	0.787564767	0.78238342	0.787564767	0.78238342	0.777202073	0.772020725	0.772020725	0.766839378	0.761658031	0.761658031	0.756476684	0.751295337	0.751295337	0.74611399
0.860103627	0.865284974	0.865284974	0.860103627	0.865284974	0.860103627	0.860103627	0.860103627	0.860103627	0.85492228	0.85492228	0.85492228	0.85492228	0.849740933	0.849740933	0.849740933	0.844559585	0.844559585	0.839378238	0.839378238	0.834196891	0.834196891	0.834196891	0.829015544	0.823834197	0.823834197	0.81865285	0.813471503	0.81865285	0.813471503	0.808290155	0.808290155	0.803108808	0.797927461	0.797927461	0.792746114	0.787564767	0.787564767	0.78238342	0.777202073	0.777202073	0.772020725	0.766839378	0.766839378	0.766839378	0.761658031	0.756476684	0.756476684	0.751295337	0.74611399
0.860103627	0.860103627	0.860103627	0.860103627	0.85492228	0.860103627	0.860103627	0.85492228	0.860103627	0.85492228	0.85492228	0.849740933	0.85492228	0.849740933	0.844559585	0.844559585	0.839378238	0.844559585	0.839378238	0.839378238	0.834196891	0.829015544	0.829015544	0.829015544	0.823834197	0.823834197	0.81865285	0.81865285	0.813471503	0.808290155	0.808290155	0.808290155	0.803108808	0.803108808	0.797927461	0.792746114	0.792746114	0.787564767	0.78238342	0.78238342	0.777202073	0.772020725	0.772020725	0.766839378	0.761658031	0.756476684	0.756476684	0.751295337	0.74611399	0.74611399
0.860103627	0.85492228	0.85492228	0.860103627	0.85492228	0.85492228	0.85492228	0.85492228	0.849740933	0.85492228	0.849740933	0.849740933	0.844559585	0.849740933	0.844559585	0.844559585	0.839378238	0.839378238	0.839378238	0.839378238	0.834196891	0.829015544	0.829015544	0.823834197	0.823834197	0.823834197	0.81865285	0.81865285	0.813471503	0.808290155	0.808290155	0.803108808	0.797927461	0.797927461	0.792746114	0.792746114	0.792746114	0.787564767	0.787564767	0.78238342	0.777202073	0.777202073	0.772020725	0.766839378	0.766839378	0.761658031	0.756476684	0.756476684	0.751295337	0.74611399
0.85492228	0.85492228	0.85492228	0.849740933	0.85492228	0.85492228	0.849740933	0.85492228	0.849740933	0.849740933	0.844559585	0.849740933	0.844559585	0.844559585	0.839378238	0.844559585	0.839378238	0.839378238	0.834196891	0.834196891	0.834196891	0.829015544	0.829015544	0.823834197	0.823834197	0.81865285	0.813471503	0.81865285	0.813471503	0.813471503	0.808290155	0.803108808	0.803108808	0.797927461	0.792746114	0.792746114	0.787564767	0.78238342	0.78238342	0.78238342	0.78238342	0.777202073	0.772020725	0.772020725	0.766839378	0.761658031	0.761658031	0.756476684	0.751295337	0.751295337
0.849740933	0.849740933	0.85492228	0.849740933	0.849740933	0.849740933	0.849740933	0.844559585	0.849740933	0.849740933	0.844559585	0.844559585	0.844559585	0.844559585	0.839378238	0.839378238	0.839378238	0.839378238	0.834196891	0.829015544	0.829015544	0.823834197	0.829015544	0.823834197	0.823834197	0.81865285	0.813471503	0.813471503	0.808290155	0.808290155	0.808290155	0.803108808	0.803108808	0.797927461	0.797927461	0.792746114	0.787564767	0.787564767	0.78238342	0.777202073	0.777202073	0.772020725	0.772020725	0.766839378	0.766839378	0.766839378	0.761658031	0.756476684	0.756476684	0.751295337
0.849740933	0.849740933	0.849740933	0.849740933	0.849740933	0.844559585	0.849740933	0.844559585	0.844559585	0.844559585	0.844559585	0.839378238	0.839378238	0.844559585	0.839378238	0.839378238	0.834196891	0.834196891	0.834196891	0.829015544	0.829015544	0.823834197	0.823834197	0.81865285	0.823834197	0.81865285	0.81865285	0.813471503	0.808290155	0.808290155	0.803108808	0.803108808	0.797927461	0.797927461	0.797927461	0.792746114	0.792746114	0.787564767	0.78238342	0.78238342	0.777202073	0.777202073	0.772020725	0.766839378	0.766839378	0.761658031	0.756476684	0.756476684	0.751295337	0.751295337
0.849740933	0.844559585	0.844559585	0.849740933	0.844559585	0.844559585	0.849740933	0.844559585	0.844559585	0.839378238	0.844559585	0.839378238	0.839378238	0.834196891	0.834196891	0.834196891	0.834196891	0.829015544	0.829015544	0.823834197	0.829015544	0.823834197	0.823834197	0.81865285	0.81865285	0.813471503	0.81865285	0.813471503	0.808290155	0.808290155	0.803108808	0.803108808	0.797927461	0.797927461	0.792746114	0.787564767	0.792746114	0.787564767	0.787564767	0.78238342	0.777202073	0.777202073	0.772020725	0.772020725	0.766839378	0.761658031	0.761658031	0.756476684	0.756476684	0.751295337
0.844559585	0.844559585	0.844559585	0.839378238	0.844559585	0.844559585	0.839378238	0.844559585	0.844559585	0.839378238	0.839378238	0.839378238	0.839378238	0.834196891	0.834196891	0.829015544	0.834196891	0.829015544	0.829015544	0.823834197	0.823834197	0.823834197	0.823834197	0.81865285	0.81865285	0.813471503	0.813471503	0.808290155	0.808290155	0.808290155	0.803108808	0.803108808	0.797927461	0.797927461	0.792746114	0.792746114	0.787564767	0.78238342	0.78238342	0.777202073	0.78238342	0.777202073	0.777202073	0.772020725	0.766839378	0.766839378	0.761658031	0.761658031	0.756476684	0.751295337
0.839378238	0.839378238	0.844559585	0.839378238	0.839378238	0.844559585	0.839378238	0.839378238	0.839378238	0.839378238	0.839378238	0.834196891	0.834196891	0.834196891	0.834196891	0.829015544	0.829015544	0.829015544	0.829015544	0.823834197	0.823834197	0.81865285	0.81865285	0.81865285	0.81865285	0.813471503	0.813471503	0.808290155	0.808290155	0.803108808	0.803108808	0.803108808	0.803108808	0.797927461	0.792746114	0.792746114	0.787564767	0.787564767	0.78238342	0.78238342	0.777202073	0.772020725	0.772020725	0.766839378	0.766839378	0.766839378	0.766839378	0.761658031	0.756476684	0.756476684
0.839378238	0.839378238	0.839378238	0.839378238	0.839378238	0.834196891	0.839378238	0.839378238	0.834196891	0.834196891	0.834196891	0.834196891	0.834196891	0.829015544	0.834196891	0.829015544	0.829015544	0.823834197	0.823834197	0.823834197	0.823834197	0.81865285	0.81865285	0.813471503	0.813471503	0.813471503	0.813471503	0.808290155	0.808290155	0.803108808	0.803108808	0.797927461	0.797927461	0.792746114	0.797927461	0.792746114	0.792746114	0.787564767	0.78238342	0.78238342	0.777202073	0.777202073	0.772020725	0.772020725	0.766839378	0.766839378	0.761658031	0.756476684	0.756476684	0.751295337
0.839378238	0.839378238	0.834196891	0.839378238	0.839378238	0.834196891	0.834196891	0.834196891	0.834196891	0.834196891	0.829015544	0.834196891	0.829015544	0.829015544	0.829015544	0.829015544	0.829015544	0.823834197	0.823834197	0.81865285	0.81865285	0.81865285	0.81865285	0.813471503	0.813471503	0.808290155	0.808290155	0.803108808	0.808290155	0.803108808	0.803108808	0.797927461	0.797927461	0.792746114	0.792746114	0.787564767	0.787564767	0.787564767	0.787564767	0.78238342	0.78238342	0.777202073	0.772020725	0.772020725	0.766839378	0.766839378	0.761658031	0.761658031	0.756476684	0.756476684
0.834196891	0.834196891	0.834196891	0.834196891	0.834196891	0.834196891	0.834196891	0.829015544	0.834196891	0.834196891	0.829015544	0.829015544	0.829015544	0.829015544	0.823834197	0.823834197	0.823834197	0.823834197	0.823834197	0.81865285	0.81865285	0.813471503	0.81865285	0.813471503	0.813471503	0.808290155	0.808290155	0.808290155	0.803108808	0.803108808	0.803108808	0.803108808	0.797927461	0.792746114	0.792746114	0.787564767	0.787564767	0.78238342	0.78238342	0.777202073	0.777202073	0.777202073	0.777202073	0.772020725	0.772020725	0.766839378	0.766839378	0.761658031	0.761658031	0.756476684
0.829015544	0.834196891	0.834196891	0.829015544	0.829015544	0.834196891	0.829015544	0.829015544	0.829015544	0.829015544	0.829015544	0.829015544	0.823834197	0.829015544	0.823834197	0.823834197	0.823834197	0.81865285	0.823834197	0.81865285	0.81865285	0.813471503	0.813471503	0.808290155	0.813471503	0.813471503	0.808290155	0.808290155	0.803108808	0.803108808	0.797927461	0.797927461	0.797927461	0.797927461	0.792746114	0.792746114	0.787564767	0.787564767	0.78238342	0.78238342	0.777202073	0.777202073	0.772020725	0.772020725	0.766839378	0.772020725	0.766839378	0.761658031	0.761658031	0.756476684
0.829015544	0.829015544	0.834196891	0.829015544	0.829015544	0.829015544	0.829015544	0.829015544	0.829015544	0.823834197	0.829015544	0.823834197	0.823834197	0.823834197	0.823834197	0.823834197	0.823834197	0.81865285	0.81865285	0.813471503	0.81865285	0.813471503	0.813471503	0.808290155	0.808290155	0.808290155	0.808290155	0.808290155	0.803108808	0.803108808	0.797927461	0.797927461	0.792746114	0.792746114	0.787564767	0.792746114	0.787564767	0.787564767	0.78238342	0.78238342	0.777202073	0.777202073	0.772020725	0.772020725	0.766839378	0.766839378	0.761658031	0.761658031	0.756476684	0.756476684
0.829015544	0.829015544	0.823834197	0.829015544	0.829015544	0.823834197	0.823834197	0.829015544	0.823834197	0.823834197	0.823834197	0.823834197	0.823834197	0.823834197	0.81865285	0.81865285	0.81865285	0.81865285	0.81865285	0.813471503	0.813471503	0.813471503	0.813471503	0.813471503	0.808290155	0.808290155	0.803108808	0.803108808	0.803108808	0.803108808	0.797927461	0.797927461	0.792746114	0.792746114	0.787564767	0.787564767	0.787564767	0.78238342	0.787564767	0.78238342	0.78238342	0.777202073	0.777202073	0.772020725	0.772020725	0.766839378	0.766839378	0.761658031	0.761658031	0.756476684
0.829015544	0.829015544	0.823834197	0.823834197	0.829015544	0.823834197	0.823834197	0.829015544	0.823834197	0.823834197	0.823834197	0.81865285	0.823834197	0.823834197	0.81865285	0.81865285	0.813471503	0.81865285	0.81865285	0.813471503	0.813471503	0.808290155	0.808290155	0.813471503	0.808290155	0.808290155	0.803108808	0.803108808	0.797927461	0.797927461	0.792746114	0.797927461	0.797927461	0.792746114	0.792746114	0.787564767	0.787564767	0.78238342	0.78238342	0.777202073	0.777202073	0.772020725	0.777202073	0.772020725	0.772020725	0.766839378	0.766839378	0.766839378	0.761658031	0.761658031
0.823834197	0.823834197	0.823834197	0.823834197	0.823834197	0.823834197	0.823834197	0.823834197	0.823834197	0.823834197	0.823834197	0.81865285	0.81865285	0.81865285	0.81865285	0.81865285	0.813471503	0.813471503	0.81865285	0.813471503	0.813471503	0.808290155	0.808290155	0.808290155	0.803108808	0.808290155	0.803108808	0.803108808	0.797927461	0.797927461	0.797927461	0.792746114	0.792746114	0.792746114	0.792746114	0.787564767	0.787564767	0.78238342	0.78238342	0.78238342	0.777202073	0.777202073	0.772020725	0.772020725	0.766839378	0.766839378	0.766839378	0.766839378	0.761658031	0.761658031
0.81865285	0.823834197	0.823834197	0.823834197	0.81865285	0.823834197	0.823834197	0.81865285	0.81865285	0.81865285	0.81865285	0.81865285	0.81865285	0.813471503	0.81865285	0.81865285	0.813471503	0.813471503	0.813471503	0.808290155	0.813471503	0.808290155	0.808290155	0.808290155	0.803108808	0.803108808	0.797927461	0.803108808	0.803108808	0.797927461	0.797927461	0.792746114	0.792746114	0.787564767	0.787564767	0.787564767	0.787564767	0.787564767	0.78238342	0.78238342	0.777202073	0.777202073	0.772020725	0.772020725	0.772020725	0.766839378	0.766839378	0.761658031	0.761658031	0.756476684
0.81865285	0.81865285	0.823834197	0.81865285	0.81865285	0.81865285	0.823834197	0.81865285	0.81865285	0.81865285	0.813471503	0.81865285	0.81865285	0.813471503	0.813471503	0.813471503	0.813471503	0.813471503	0.808290155	0.808290155	0.808290155	0.803108808	0.808290155	0.808290155	0.803108808	0.803108808	0.797927461	0.797927461	0.797927461	0.797927461	0.797927461	0.792746114	0.792746114	0.792746114	0.787564767	0.787564767	0.78238342	0.78238342	0.777202073	0.78238342	0.78238342	0.777202073	0.777202073	0.772020725	0.772020725	0.766839378	0.766839378	0.766839378	0.761658031	0.761658031
0.81865285	0.81865285	0.81865285	0.81865285	0.81865285	0.81865285	0.813471503	0.81865285	0.81865285	0.813471503	0.813471503	0.813471503	0.81865285	0.813471503	0.813471503	0.813471503	0.808290155	0.813471503	0.808290155	0.808290155	0.808290155	0.803108808	0.803108808	0.808290155	0.803108808	0.803108808	0.797927461	0.797927461	0.797927461	0.792746114	0.792746114	0.797927461	0.792746114	0.792746114	0.787564767	0.787564767	0.78238342	0.78238342	0.78238342	0.777202073	0.777202073	0.772020725	0.772020725	0.777202073	0.772020725	0.772020725	0.766839378	0.766839378	0.761658031	0.761658031
0.81865285	0.81865285	0.813471503	0.813471503	0.81865285	0.81865285	0.813471503	0.813471503	0.81865285	0.813471503	0.813471503	0.813471503	0.808290155	0.813471503	0.813471503	0.808290155	0.808290155	0.808290155	0.803108808	0.808290155	0.808290155	0.803108808	0.803108808	0.803108808	0.797927461	0.803108808	0.803108808	0.797927461	0.797927461	0.792746114	0.792746114	0.792746114	0.787564767	0.787564767	0.787564767	0.787564767	0.787564767	0.78238342	0.78238342	0.777202073	0.777202073	0.777202073	0.772020725	0.772020725	0.766839378	0.766839378	0.766839378	0.766839378	0.766839378	0.761658031
0.81865285	0.813471503	0.813471503	0.813471503	0.813471503	0.813471503	0.813471503	0.813471503	0.813471503	0.813471503	0.813471503	0.813471503	0.808290155	0.808290155	0.813471503	0.808290155	0.808290155	0.808290155	0.803108808	0.803108808	0.808290155	0.803108808	0.803108808	0.803108808	0.797927461	0.797927461	0.797927461	0.797927461	0.797927461	0.792746114	0.792746114	0.792746114	0.787564767	0.787564767	0.787564767	0.78238342	0.78238342	0.78238342	0.78238342	0.78238342	0.777202073	0.777202073	0.772020725	0.772020725	0.772020725	0.766839378	0.766839378	0.761658031	0.761658031	0.761658031
0.813471503	0.813471503	0.813471503	0.813471503	0.813471503	0.813471503	0.813471503	0.813471503	0.808290155	0.808290155	0.813471503	0.813471503	0.808290155	0.808290155	0.808290155	0.803108808	0.808290155	0.808290155	0.803108808	0.803108808	0.803108808	0.797927461	0.803108808	0.803108808	0.797927461	0.797927461	0.797927461	0.792746114	0.792746114	0.792746114	0.792746114	0.792746114	0.787564767	0.787564767	0.787564767	0.78238342	0.78238342	0.78238342	0.777202073	0.777202073	0.777202073	0.777202073	0.777202073	0.772020725	0.772020725	0.772020725	0.766839378	0.766839378	0.761658031	0.761658031
0.808290155	0.808290155	0.813471503	0.813471503	0.808290155	0.808290155	0.813471503	0.813471503	0.808290155	0.808290155	0.808290155	0.808290155	0.808290155	0.808290155	0.808290155	0.803108808	0.803108808	0.808290155	0.803108808	0.803108808	0.803108808	0.797927461	0.797927461	0.797927461	0.797927461	0.797927461	0.797927461	0.792746114	0.792746114	0.792746114	0.787564767	0.787564767	0.792746114	0.787564767	0.787564767	0.787564767	0.78238342	0.78238342	0.777202073	0.777202073	0.777202073	0.772020725	0.772020725	0.772020725	0.772020725	0.772020725	0.766839378	0.766839378	0.766839378	0.761658031
0.808290155	0.808290155	0.808290155	0.808290155	0.808290155	0.808290155	0.808290155	0.808290155	0.808290155	0.808290155	0.808290155	0.803108808	0.803108808	0.808290155	0.803108808	0.803108808	0.803108808	0.803108808	0.797927461	0.803108808	0.803108808	0.797927461	0.797927461	0.797927461	0.792746114	0.792746114	0.797927461	0.792746114	0.792746114	0.792746114	0.787564767	0.787564767	0.787564767	0.78238342	0.78238342	0.787564767	0.78238342	0.78238342	0.78238342	0.777202073	0.777202073	0.777202073	0.772020725	0.772020725	0.766839378	0.766839378	0.766839378	0.761658031	0.761658031	0.766839378
0.808290155	0.808290155	0.808290155	0.803108808	0.808290155	0.808290155	0.808290155	0.803108808	0.803108808	0.808290155	0.808290155	0.803108808	0.803108808	0.803108808	0.803108808	0.803108808	0.803108808	0.803108808	0.797927461	0.797927461	0.803108808	0.797927461	0.797927461	0.797927461	0.792746114	0.792746114	0.792746114	0.787564767	0.792746114	0.792746114	0.792746114	0.787564767	0.787564767	0.787564767	0.78238342	0.78238342	0.777202073	0.777202073	0.78238342	0.777202073	0.777202073	0.777202073	0.772020725	0.772020725	0.772020725	0.766839378	0.766839378	0.766839378	0.761658031	0.761658031
0.808290155	0.808290155	0.803108808	0.803108808	0.803108808	0.808290155	0.803108808	0.803108808	0.803108808	0.803108808	0.803108808	0.803108808	0.803108808	0.803108808	0.797927461	0.803108808	0.803108808	0.803108808	0.797927461	0.797927461	0.797927461	0.792746114	0.797927461	0.797927461	0.792746114	0.792746114	0.792746114	0.792746114	0.787564767	0.787564767	0.787564767	0.787564767	0.787564767	0.787564767	0.78238342	0.78238342	0.78238342	0.777202073	0.777202073	0.777202073	0.772020725	0.772020725	0.777202073	0.772020725	0.772020725	0.772020725	0.766839378	0.766839378	0.766839378	0.761658031
0.803108808	0.803108808	0.803108808	0.803108808	0.803108808	0.803108808	0.803108808	0.803108808	0.803108808	0.803108808	0.797927461	0.803108808	0.803108808	0.803108808	0.797927461	0.797927461	0.797927461	0.797927461	0.797927461	0.797927461	0.797927461	0.792746114	0.792746114	0.792746114	0.792746114	0.792746114	0.792746114	0.792746114	0.787564767	0.787564767	0.787564767	0.78238342	0.78238342	0.787564767	0.78238342	0.78238342	0.78238342	0.78238342	0.777202073	0.777202073	0.777202073	0.772020725	0.772020725	0.772020725	0.766839378	0.766839378	0.772020725	0.766839378	0.766839378	0.766839378
0.797927461	0.803108808	0.803108808	0.803108808	0.803108808	0.797927461	0.797927461	0.803108808	0.803108808	0.797927461	0.797927461	0.797927461	0.803108808	0.797927461	0.797927461	0.797927461	0.797927461	0.792746114	0.792746114	0.797927461	0.797927461	0.792746114	0.792746114	0.792746114	0.792746114	0.787564767	0.792746114	0.792746114	0.787564767	0.787564767	0.787564767	0.78238342	0.78238342	0.78238342	0.78238342	0.777202073	0.78238342	0.78238342	0.777202073	0.777202073	0.777202073	0.772020725	0.772020725	0.772020725	0.772020725	0.766839378	0.766839378	0.766839378	0.761658031	0.761658031
0.797927461	0.797927461	0.803108808	0.803108808	0.797927461	0.797927461	0.797927461	0.797927461	0.803108808	0.797927461	0.797927461	0.797927461	0.797927461	0.792746114	0.797927461	0.797927461	0.797927461	0.792746114	0.792746114	0.792746114	0.792746114	0.792746114	0.792746114	0.792746114	0.792746114	0.787564767	0.787564767	0.787564767	0.78238342	0.787564767	0.787564767	0.787564767	0.78238342	0.78238342	0.78238342	0.777202073	0.777202073	0.777202073	0.777202073	0.772020725	0.777202073	0.777202073	0.772020725	0.772020725	0.772020725	0.766839378	0.766839378	0.766839378	0.766839378	0.761658031
0.797927461	0.797927461	0.797927461	0.803108808	0.797927461	0.797927461	0.797927461	0.797927461	0.792746114	0.797927461	0.797927461	0.797927461	0.797927461	0.792746114	0.792746114	0.797927461	0.797927461	0.792746114	0.792746114	0.792746114	0.792746114	0.787564767	0.787564767	0.792746114	0.792746114	0.787564767	0.787564767	0.787564767	0.78238342	0.78238342	0.78238342	0.78238342	0.78238342	0.78238342	0.78238342	0.78238342	0.777202073	0.777202073	0.777202073	0.772020725	0.772020725	0.772020725	0.772020725	0.766839378	0.772020725	0.772020725	0.766839378	0.766839378	0.766839378	0.766839378
0.797927461	0.797927461	0.797927461	0.792746114	0.797927461	0.797927461	0.797927461	0.797927461	0.792746114	0.792746114	0.797927461	0.797927461	0.792746114	0.792746114	0.792746114	0.792746114	0.792746114	0.792746114	0.792746114	0.792746114	0.792746114	0.787564767	0.787564767	0.787564767	0.787564767	0.787564767	0.787564767	0.787564767	0.787564767	0.78238342	0.78238342	0.78238342	0.78238342	0.777202073	0.777202073	0.78238342	0.777202073	0.777202073	0.777202073	0.777202073	0.772020725	0.772020725	0.772020725	0.772020725	0.766839378	0.766839378	0.766839378	0.761658031	0.761658031	0.761658031
0.797927461	0.797927461	0.792746114	0.792746114	0.792746114	0.797927461	0.797927461	0.792746114	0.792746114	0.792746114	0.792746114	0.792746114	0.792746114	0.792746114	0.792746114	0.792746114	0.787564767	0.787564767	0.787564767	0.792746114	0.792746114	0.787564767	0.787564767	0.787564767	0.787564767	0.78238342	0.78238342	0.787564767	0.787564767	0.78238342	0.78238342	0.78238342	0.78238342	0.777202073	0.777202073	0.777202073	0.777202073	0.772020725	0.777202073	0.777202073	0.777202073	0.772020725	0.772020725	0.772020725	0.766839378	0.766839378	0.766839378	0.766839378	0.761658031	0.761658031
0.792746114	0.792746114	0.792746114	0.792746114	0.792746114	0.792746114	0.792746114	0.792746114	0.792746114	0.792746114	0.792746114	0.792746114	0.787564767	0.792746114	0.792746114	0.792746114	0.787564767	0.787564767	0.787564767	0.787564767	0.787564767	0.787564767	0.787564767	0.787564767	0.787564767	0.78238342	0.78238342	0.78238342	0.78238342	0.777202073	0.78238342	0.78238342	0.78238342	0.777202073	0.777202073	0.777202073	0.777202073	0.772020725	0.772020725	0.772020725	0.772020725	0.766839378	0.766839378	0.772020725	0.772020725	0.766839378	0.766839378	0.766839378	0.766839378	0.761658031
0.787564767	0.787564767	0.792746114	0.792746114	0.792746114	0.792746114	0.787564767	0.787564767	0.792746114	0.792746114	0.792746114	0.787564767	0.787564767	0.787564767	0.787564767	0.792746114	0.787564767	0.787564767	0.787564767	0.787564767	0.787564767	0.78238342	0.78238342	0.787564767	0.787564767	0.78238342	0.78238342	0.78238342	0.78238342	0.78238342	0.777202073	0.777202073	0.777202073	0.78238342	0.777202073	0.777202073	0.777202073	0.777202073	0.772020725	0.772020725	0.772020725	0.772020725	0.766839378	0.766839378	0.766839378	0.766839378	0.761658031	0.761658031	0.766839378	0.766839378
0.787564767	0.787564767	0.787564767	0.792746114	0.792746114	0.787564767	0.787564767	0.787564767	0.787564767	0.792746114	0.792746114	0.787564767	0.787564767	0.787564767	0.787564767	0.787564767	0.78238342	0.787564767	0.787564767	0.787564767	0.787564767	0.78238342	0.78238342	0.78238342	0.78238342	0.78238342	0.78238342	0.78238342	0.78238342	0.78238342	0.777202073	0.777202073	0.777202073	0.777202073	0.772020725	0.772020725	0.772020725	0.777202073	0.777202073	0.772020725	0.772020725	0.772020725	0.772020725	0.766839378	0.766839378	0.766839378	0.766839378	0.761658031	0.761658031	0.761658031
0.787564767	0.787564767	0.787564767	0.787564767	0.787564767	0.787564767	0.787564767	0.787564767	0.787564767	0.787564767	0.78238342	0.787564767	0.787564767	0.787564767	0.787564767	0.78238342	0.78238342	0.78238342	0.78238342	0.787564767	0.787564767	0.78238342	0.78238342	0.78238342	0.78238342	0.777202073	0.777202073	0.777202073	0.78238342	0.78238342	0.777202073	0.777202073	0.777202073	0.777202073	0.777202073	0.772020725	0.772020725	0.772020725	0.772020725	0.766839378	0.766839378	0.772020725	0.772020725	0.772020725	0.766839378	0.766839378	0.766839378	0.766839378	0.761658031	0.761658031
0.787564767	0.787564767	0.787564767	0.787564767	0.78238342	0.787564767	0.787564767	0.787564767	0.787564767	0.787564767	0.78238342	0.78238342	0.78238342	0.787564767	0.787564767	0.78238342	0.78238342	0.78238342	0.78238342	0.78238342	0.777202073	0.78238342	0.78238342	0.78238342	0.78238342	0.78238342	0.777202073	0.777202073	0.777202073	0.777202073	0.777202073	0.772020725	0.777202073	0.777202073	0.777202073	0.772020725	0.772020725	0.772020725	0.772020725	0.772020725	0.766839378	0.766839378	0.766839378	0.766839378	0.766839378	0.761658031	0.761658031	0.766839378	0.766839378	0.766839378
0.787564767	0.787564767	0.787564767	0.78238342	0.78238342	0.78238342	0.78238342	0.787564767	0.787564767	0.78238342	0.78238342	0.78238342	0.78238342	0.78238342	0.78238342	0.78238342	0.78238342	0.78238342	0.78238342	0.78238342	0.777202073	0.777202073	0.777202073	0.777202073	0.78238342	0.78238342	0.777202073	0.777202073	0.777202073	0.777202073	0.777202073	0.772020725	0.772020725	0.772020725	0.772020725	0.772020725	0.772020725	0.772020725	0.772020725	0.772020725	0.772020725	0.766839378	0.766839378	0.766839378	0.766839378	0.766839378	0.761658031	0.761658031	0.761658031	0.761658031
0.78238342	0.787564767	0.78238342	0.78238342	0.78238342	0.78238342	0.78238342	0.78238342	0.78238342	0.78238342	0.78238342	0.78238342	0.78238342	0.78238342	0.777202073	0.777202073	0.777202073	0.78238342	0.78238342	0.78238342	0.777202073	0.777202073	0.777202073	0.777202073	0.777202073	0.777202073	0.772020725	0.777202073	0.777202073	0.777202073	0.777202073	0.772020725	0.772020725	0.772020725	0.772020725	0.772020725	0.772020725	0.766839378	0.766839378	0.766839378	0.772020725	0.772020725	0.766839378	0.766839378	0.766839378	0.766839378	0.766839378	0.761658031	0.761658031	0.761658031
0.777202073	0.777202073	0.78238342	0.78238342	0.78238342	0.78238342	0.78238342	0.777202073	0.777202073	0.777202073	0.78238342	0.78238342	0.78238342	0.78238342	0.777202073	0.777202073	0.777202073	0.777202073	0.777202073	0.78238342	0.777202073	0.777202073	0.777202073	0.777202073	0.777202073	0.777202073	0.772020725	0.772020725	0.772020725	0.772020725	0.777202073	0.777202073	0.772020725	0.772020725	0.772020725	0.772020725	0.772020725	0.772020725	0.766839378	0.766839378	0.766839378	0.766839378	0.766839378	0.761658031	0.761658031	0.761658031	0.761658031	0.766839378	0.766839378	0.761658031
0.777202073	0.777202073	0.777202073	0.78238342	0.78238342	0.78238342	0.78238342	0.777202073	0.777202073	0.777202073	0.777202073	0.777202073	0.78238342	0.78238342	0.777202073	0.777202073	0.777202073	0.777202073	0.777202073	0.777202073	0.772020725	0.772020725	0.777202073	0.777202073	0.777202073	0.777202073	0.772020725	0.772020725	0.772020725	0.772020725	0.772020725	0.772020725	0.766839378	0.766839378	0.766839378	0.772020725	0.772020725	0.772020725	0.766839378	0.766839378	0.766839378	0.766839378	0.766839378	0.766839378	0.761658031	0.761658031	0.761658031	0.761658031	0.761658031	0.761658031
0.777202073	0.777202073	0.777202073	0.777202073	0.777202073	0.78238342	0.777202073	0.777202073	0.777202073	0.777202073	0.777202073	0.777202073	0.777202073	0.772020725	0.777202073	0.777202073	0.777202073	0.777202073	0.777202073	0.777202073	0.772020725	0.772020725	0.772020725	0.772020725	0.772020725	0.777202073	0.777202073	0.772020725	0.772020725	0.772020725	0.772020725	0.772020725	0.772020725	0.766839378	0.766839378	0.766839378	0.766839378	0.766839378	0.766839378	0.761658031	0.766839378	0.766839378	0.766839378	0.766839378	0.766839378	0.766839378	0.761658031	0.761658031	0.761658031	0.761658031
0.777202073	0.777202073	0.777202073	0.777202073	0.777202073	0.772020725	0.772020725	0.777202073	0.777202073	0.777202073	0.777202073	0.777202073	0.772020725	0.772020725	0.772020725	0.772020725	0.772020725	0.777202073	0.777202073	0.777202073	0.772020725	0.772020725	0.772020725	0.772020725	0.772020725	0.772020725	0.772020725	0.766839378	0.766839378	0.772020725	0.772020725	0.772020725	0.772020725	0.772020725	0.766839378	0.766839378	0.766839378	0.766839378	0.766839378	0.766839378	0.761658031	0.761658031	0.761658031	0.761658031	0.761658031	0.761658031	0.761658031	0.761658031	0.761658031	0.761658031
0.777202073	0.777202073	0.777202073	0.772020725	0.772020725	0.772020725	0.772020725	0.772020725	0.772020725	0.777202073	0.777202073	0.777202073	0.772020725	0.772020725	0.772020725	0.772020725	0.772020725	0.772020725	0.772020725	0.772020725	0.772020725	0.772020725	0.772020725	0.772020725	0.772020725	0.772020725	0.772020725	0.766839378	0.766839378	0.766839378	0.766839378	0.766839378	0.766839378	0.766839378	0.766839378	0.766839378	0.766839378	0.766839378	0.766839378	0.766839378	0.766839378	0.766839378	0.761658031	0.761658031	0.761658031	0.761658031	0.761658031	0.761658031	0.761658031	0.756476684
0.772020725	0.777202073	0.772020725	0.772020725	0.772020725	0.772020725	0.772020725	0.772020725	0.772020725	0.772020725	0.772020725	0.772020725	0.772020725	0.772020725	0.772020725	0.772020725	0.772020725	0.772020725	0.772020725	0.766839378	0.766839378	0.766839378	0.766839378	0.766839378	0.772020725	0.772020725	0.772020725	0.766839378	0.766839378	0.766839378	0.766839378	0.766839378	0.766839378	0.766839378	0.766839378	0.761658031	0.761658031	0.761658031	0.761658031	0.761658031	0.766839378	0.766839378	0.766839378	0.761658031	0.761658031	0.761658031	0.761658031	0.761658031	0.761658031	0.761658031
0.766839378	0.766839378	0.766839378	0.772020725	0.772020725	0.772020725	0.772020725	0.772020725	0.772020725	0.772020725	0.766839378	0.766839378	0.766839378	0.766839378	0.772020725	0.772020725	0.772020725	0.772020725	0.772020725	0.766839378	0.766839378	0.766839378	0.766839378	0.766839378	0.766839378	0.766839378	0.766839378	0.766839378	0.766839378	0.766839378	0.766839378	0.766839378	0.766839378	0.766839378	0.766839378	0.766839378	0.761658031	0.761658031	0.761658031	0.761658031	0.761658031	0.761658031	0.761658031	0.761658031	0.761658031	0.756476684	0.756476684	0.756476684	0.756476684	0.756476684
0.766839378	0.766839378	0.766839378	0.766839378	0.766839378	0.772020725	0.772020725	0.772020725	0.772020725	0.766839378	0.766839378	0.766839378	0.766839378	0.766839378	0.766839378	0.766839378	0.766839378	0.766839378	0.772020725	0.766839378	0.766839378	0.766839378	0.766839378	0.766839378	0.766839378	0.766839378	0.766839378	0.766839378	0.761658031	0.761658031	0.761658031	0.761658031	0.761658031	0.761658031	0.766839378	0.766839378	0.766839378	0.761658031	0.761658031	0.761658031	0.761658031	0.761658031	0.761658031	0.761658031	0.761658031	0.761658031	0.761658031	0.756476684	0.756476684	0.756476684
0.766839378	0.766839378	0.766839378	0.766839378	0.766839378	0.766839378	0.766839378	0.766839378	0.766839378	0.766839378	0.766839378	0.766839378	0.766839378	0.766839378	0.766839378	0.766839378	0.766839378	0.766839378	0.766839378	0.761658031	0.761658031	0.761658031	0.766839378	0.766839378	0.766839378	0.766839378	0.766839378	0.766839378	0.766839378	0.761658031	0.761658031	0.761658031	0.761658031	0.761658031	0.761658031	0.761658031	0.761658031	0.761658031	0.761658031	0.756476684	0.756476684	0.756476684	0.756476684	0.761658031	0.761658031	0.761658031	0.761658031	0.761658031	0.761658031	0.756476684
0.766839378	0.766839378	0.766839378	0.766839378	0.766839378	0.766839378	0.761658031	0.761658031	0.761658031	0.761658031	0.761658031	0.766839378	0.766839378	0.766839378	0.766839378	0.766839378	0.766839378	0.766839378	0.761658031	0.761658031	0.761658031	0.761658031	0.761658031	0.761658031	0.761658031	0.761658031	0.761658031	0.761658031	0.766839378	0.761658031	0.761658031	0.761658031	0.761658031	0.761658031	0.761658031	0.761658031	0.761658031	0.761658031	0.761658031	0.761658031	0.756476684	0.756476684	0.756476684	0.756476684	0.756476684	0.756476684	0.756476684	0.756476684	0.756476684	0.756476684
0.766839378	0.766839378	0.766839378	0.766839378	0.761658031	0.761658031	0.761658031	0.761658031	0.761658031	0.761658031	0.761658031	0.761658031	0.761658031	0.761658031	0.761658031	0.766839378	0.766839378	0.766839378	0.761658031	0.761658031	0.761658031	0.761658031	0.761658031	0.761658031	0.761658031	0.761658031	0.761658031	0.761658031	0.761658031	0.761658031	0.756476684	0.756476684	0.756476684	0.756476684	0.756476684	0.756476684	0.761658031	0.761658031	0.761658031	0.761658031	0.761658031	0.761658031	0.756476684	0.756476684	0.756476684	0.756476684	0.756476684	0.756476684	0.756476684	0.756476684
0.761658031	0.761658031	0.761658031	0.761658031	0.761658031	0.761658031	0.761658031	0.761658031	0.761658031	0.761658031	0.761658031	0.761658031	0.761658031	0.761658031	0.761658031	0.761658031	0.761658031	0.756476684	0.756476684	0.756476684	0.761658031	0.761658031	0.761658031	0.761658031	0.761658031	0.761658031	0.761658031	0.761658031	0.761658031	0.761658031	0.761658031	0.756476684	0.756476684	0.756476684	0.756476684	0.756476684	0.756476684	0.756476684	0.756476684	0.756476684	0.756476684	0.756476684	0.756476684	0.756476684	0.756476684	0.751295337	0.751295337	0.751295337	0.751295337	0.756476684
0.756476684	0.756476684	0.756476684	0.756476684	0.756476684	0.756476684	0.761658031	0.761658031	0.761658031	0.761658031	0.761658031	0.761658031	0.761658031	0.761658031	0.761658031	0.761658031	0.756476684	0.756476684	0.756476684	0.756476684	0.756476684	0.756476684	0.756476684	0.756476684	0.756476684	0.756476684	0.756476684	0.756476684	0.761658031	0.761658031	0.761658031	0.761658031	0.756476684	0.756476684	0.756476684	0.756476684	0.756476684	0.756476684	0.756476684	0.756476684	0.756476684	0.756476684	0.756476684	0.756476684	0.756476684	0.756476684	0.756476684	0.756476684	0.751295337	0.751295337
0.756476684	0.756476684	0.756476684	0.756476684	0.756476684	0.756476684	0.756476684	0.756476684	0.756476684	0.756476684	0.756476684	0.761658031	0.761658031	0.761658031	0.761658031	0.756476684	0.756476684	0.756476684	0.756476684	0.756476684	0.756476684	0.756476684	0.756476684	0.756476684	0.756476684	0.756476684	0.756476684	0.756476684	0.756476684	0.756476684	0.756476684	0.756476684	0.756476684	0.756476684	0.751295337	0.751295337	0.751295337	0.751295337	0.751295337	0.751295337	0.751295337	0.756476684	0.756476684	0.756476684	0.756476684	0.756476684	0.756476684	0.756476684	0.756476684	0.756476684
0.756476684	0.756476684	0.756476684	0.756476684	0.756476684	0.756476684	0.756476684	0.756476684	0.756476684	0.756476684	0.756476684	0.756476684	0.756476684	0.756476684	0.751295337	0.751295337	0.751295337	0.751295337	0.756476684	0.756476684	0.756476684	0.756476684	0.756476684	0.756476684	0.756476684	0.756476684	0.756476684	0.756476684	0.756476684	0.756476684	0.756476684	0.756476684	0.756476684	0.756476684	0.756476684	0.756476684	0.751295337	0.751295337	0.751295337	0.751295337	0.751295337	0.751295337	0.751295337	0.751295337	0.751295337	0.751295337	0.751295337	0.751295337	0.751295337	0.751295337
0.756476684	0.756476684	0.756476684	0.756476684	0.756476684	0.756476684	0.756476684	0.756476684	0.756476684	0.756476684	0.756476684	0.751295337	0.751295337	0.751295337	0.751295337	0.751295337	0.751295337	0.751295337	0.751295337	0.751295337	0.751295337	0.751295337	0.751295337	0.751295337	0.751295337	0.751295337	0.751295337	0.751295337	0.751295337	0.751295337	0.751295337	0.756476684	0.756476684	0.756476684	0.756476684	0.756476684	0.756476684	0.756476684	0.756476684	0.751295337	0.751295337	0.751295337	0.751295337	0.751295337	0.751295337	0.751295337	0.751295337	0.751295337	0.751295337	0.751295337
0.751295337	0.756476684	0.756476684	0.756476684	0.756476684	0.756476684	0.756476684	0.751295337	0.751295337	0.751295337	0.751295337	0.751295337	0.751295337	0.751295337	0.751295337	0.751295337	0.751295337	0.751295337	0.751295337	0.751295337	0.751295337	0.751295337	0.751295337	0.751295337	0.751295337	0.751295337	0.751295337	0.751295337	0.751295337	0.751295337	0.751295337	0.751295337	0.751295337	0.751295337	0.751295337	0.751295337	0.751295337	0.751295337	0.751295337	0.751295337	0.751295337	0.751295337	0.751295337	0.751295337	0.751295337	0.74611399	0.74611399	0.74611399	0.74611399	0.74611399
0.74611399	0.74611399	0.74611399	0.74611399	0.74611399	0.74611399	0.74611399	0.74611399	0.74611399	0.74611399	0.74611399	0.74611399	0.74611399	0.74611399	0.751295337	0.751295337	0.751295337	0.751295337	0.751295337	0.751295337	0.751295337	0.751295337	0.751295337	0.751295337	0.751295337	0.751295337	0.751295337	0.751295337	0.751295337	0.751295337	0.751295337	0.751295337	0.751295337	0.751295337	0.751295337	0.751295337	0.751295337	0.751295337	0.751295337	0.751295337	0.751295337	0.751295337	0.751295337	0.751295337	0.751295337	0.751295337	0.751295337	0.751295337	0.751295337	0.751295337
0.74611399	0.74611399	0.74611399	0.74611399	0.74611399	0.74611399	0.74611399	0.74611399	0.74611399	0.74611399	0.74611399	0.74611399	0.74611399	0.74611399	0.74611399	0.74611399	0.74611399	0.74611399	0.74611399	0.74611399	0.74611399	0.74611399	0.74611399	0.74611399	0.74611399	0.74611399	0.74611399	0.74611399	0.74611399	0.74611399	0.74611399	0.74611399	0.74611399	0.74611399	0.74611399	0.74611399	0.74611399	0.74611399	0.74611399	0.74611399	0.74611399	0.74611399	0.74611399	0.74611399	0.74611399	0.74611399	0.74611399	0.74611399	0.74611399	0.74611399
[truncated: 310 more columns]
