# Supplementary material for: Multi-orbit lunar GNSS constellation design with distant retrograde orbit and Halo orbit combination
Source: Sci Rep. 2023 Jun 22;13:10158. doi: 10.1038/s41598-023-37348-x (PMC10287729; doi:10.1038/s41598-023-37348-x)
Supplement: Supplementary file 1 — Supplementary Information. [file 41598_2023_37348_MOESM1_ESM.zip › supplement materials of the manuscript/Figure 5/L1 North Family Halo orbit/SVOP/11.467.csv]

0.253807107	0.253807107	0.253807107	0.253807107	0.253807107	0.253807107	0.253807107	0.253807107	0.253807107	0.253807107	0.253807107	0.253807107	0.253807107	0.253807107	0.253807107	0.253807107	0.253807107	0.253807107	0.253807107	0.253807107	0.253807107	0.253807107	0.253807107	0.253807107	0.253807107	0.253807107	0.253807107	0.253807107	0.253807107	0.253807107	0.253807107	0.253807107	0.253807107	0.253807107	0.253807107	0.253807107	0.253807107	0.253807107	0.253807107	0.253807107	0.253807107	0.253807107	0.253807107	0.253807107	0.253807107	0.253807107	0.253807107	0.253807107	0.253807107	0.253807107
0.253807107	0.253807107	0.253807107	0.253807107	0.253807107	0.253807107	0.253807107	0.253807107	0.253807107	0.253807107	0.253807107	0.253807107	0.253807107	0.253807107	0.253807107	0.253807107	0.253807107	0.253807107	0.253807107	0.253807107	0.253807107	0.253807107	0.253807107	0.253807107	0.253807107	0.253807107	0.253807107	0.253807107	0.253807107	0.253807107	0.253807107	0.253807107	0.253807107	0.253807107	0.253807107	0.253807107	0.253807107	0.253807107	0.253807107	0.253807107	0.253807107	0.253807107	0.253807107	0.253807107	0.253807107	0.253807107	0.253807107	0.253807107	0.253807107	0.253807107
0.253807107	0.253807107	0.253807107	0.253807107	0.253807107	0.253807107	0.253807107	0.253807107	0.253807107	0.253807107	0.253807107	0.253807107	0.253807107	0.253807107	0.253807107	0.253807107	0.253807107	0.253807107	0.253807107	0.253807107	0.253807107	0.253807107	0.253807107	0.253807107	0.253807107	0.253807107	0.253807107	0.253807107	0.253807107	0.253807107	0.253807107	0.253807107	0.253807107	0.253807107	0.253807107	0.253807107	0.258883249	0.258883249	0.258883249	0.258883249	0.258883249	0.258883249	0.258883249	0.258883249	0.258883249	0.253807107	0.253807107	0.253807107	0.253807107	0.253807107
0.258883249	0.258883249	0.258883249	0.253807107	0.253807107	0.253807107	0.253807107	0.253807107	0.253807107	0.253807107	0.253807107	0.253807107	0.258883249	0.258883249	0.258883249	0.258883249	0.258883249	0.258883249	0.258883249	0.258883249	0.258883249	0.258883249	0.258883249	0.258883249	0.258883249	0.258883249	0.258883249	0.258883249	0.258883249	0.258883249	0.258883249	0.258883249	0.258883249	0.258883249	0.258883249	0.258883249	0.258883249	0.258883249	0.253807107	0.253807107	0.253807107	0.253807107	0.253807107	0.253807107	0.253807107	0.253807107	0.253807107	0.253807107	0.253807107	0.253807107
0.258883249	0.258883249	0.263959391	0.263959391	0.263959391	0.263959391	0.263959391	0.263959391	0.258883249	0.258883249	0.258883249	0.258883249	0.258883249	0.258883249	0.258883249	0.258883249	0.258883249	0.258883249	0.258883249	0.258883249	0.258883249	0.258883249	0.258883249	0.258883249	0.258883249	0.258883249	0.258883249	0.258883249	0.258883249	0.258883249	0.258883249	0.258883249	0.258883249	0.258883249	0.253807107	0.253807107	0.258883249	0.258883249	0.258883249	0.258883249	0.258883249	0.258883249	0.258883249	0.258883249	0.258883249	0.258883249	0.258883249	0.258883249	0.258883249	0.258883249
0.263959391	0.263959391	0.263959391	0.263959391	0.263959391	0.263959391	0.263959391	0.263959391	0.263959391	0.263959391	0.263959391	0.263959391	0.258883249	0.258883249	0.258883249	0.258883249	0.258883249	0.258883249	0.258883249	0.258883249	0.263959391	0.263959391	0.263959391	0.263959391	0.263959391	0.263959391	0.263959391	0.263959391	0.263959391	0.263959391	0.263959391	0.263959391	0.258883249	0.258883249	0.258883249	0.258883249	0.258883249	0.258883249	0.258883249	0.258883249	0.258883249	0.258883249	0.258883249	0.258883249	0.258883249	0.258883249	0.258883249	0.258883249	0.258883249	0.258883249
0.263959391	0.263959391	0.263959391	0.263959391	0.263959391	0.263959391	0.263959391	0.263959391	0.263959391	0.263959391	0.263959391	0.269035533	0.269035533	0.269035533	0.263959391	0.263959391	0.263959391	0.263959391	0.263959391	0.263959391	0.263959391	0.263959391	0.263959391	0.263959391	0.263959391	0.263959391	0.263959391	0.263959391	0.263959391	0.263959391	0.263959391	0.258883249	0.258883249	0.258883249	0.263959391	0.263959391	0.263959391	0.263959391	0.263959391	0.263959391	0.263959391	0.263959391	0.263959391	0.263959391	0.263959391	0.263959391	0.263959391	0.263959391	0.263959391	0.263959391
0.269035533	0.263959391	0.263959391	0.263959391	0.263959391	0.263959391	0.269035533	0.269035533	0.269035533	0.269035533	0.269035533	0.269035533	0.269035533	0.269035533	0.269035533	0.263959391	0.263959391	0.263959391	0.263959391	0.263959391	0.263959391	0.263959391	0.263959391	0.269035533	0.269035533	0.269035533	0.269035533	0.269035533	0.269035533	0.269035533	0.263959391	0.263959391	0.263959391	0.263959391	0.263959391	0.263959391	0.263959391	0.263959391	0.263959391	0.263959391	0.263959391	0.263959391	0.263959391	0.263959391	0.263959391	0.263959391	0.258883249	0.258883249	0.258883249	0.263959391
0.269035533	0.269035533	0.274111675	0.274111675	0.269035533	0.269035533	0.269035533	0.269035533	0.269035533	0.269035533	0.269035533	0.269035533	0.269035533	0.269035533	0.269035533	0.269035533	0.269035533	0.269035533	0.269035533	0.269035533	0.269035533	0.269035533	0.269035533	0.269035533	0.269035533	0.269035533	0.269035533	0.269035533	0.269035533	0.263959391	0.263959391	0.263959391	0.263959391	0.269035533	0.269035533	0.269035533	0.269035533	0.269035533	0.269035533	0.269035533	0.269035533	0.269035533	0.269035533	0.263959391	0.263959391	0.263959391	0.263959391	0.263959391	0.263959391	0.263959391
0.274111675	0.274111675	0.274111675	0.274111675	0.274111675	0.274111675	0.269035533	0.269035533	0.269035533	0.269035533	0.274111675	0.274111675	0.274111675	0.274111675	0.274111675	0.274111675	0.274111675	0.269035533	0.269035533	0.269035533	0.269035533	0.269035533	0.269035533	0.269035533	0.274111675	0.274111675	0.274111675	0.274111675	0.274111675	0.269035533	0.269035533	0.269035533	0.269035533	0.269035533	0.269035533	0.269035533	0.269035533	0.269035533	0.269035533	0.269035533	0.269035533	0.263959391	0.269035533	0.269035533	0.269035533	0.269035533	0.269035533	0.269035533	0.269035533	0.269035533
0.274111675	0.274111675	0.274111675	0.274111675	0.274111675	0.274111675	0.279187817	0.279187817	0.274111675	0.274111675	0.274111675	0.274111675	0.274111675	0.274111675	0.274111675	0.274111675	0.274111675	0.279187817	0.274111675	0.274111675	0.274111675	0.274111675	0.274111675	0.274111675	0.274111675	0.274111675	0.274111675	0.274111675	0.269035533	0.269035533	0.269035533	0.274111675	0.274111675	0.274111675	0.274111675	0.274111675	0.274111675	0.274111675	0.274111675	0.269035533	0.269035533	0.269035533	0.269035533	0.269035533	0.269035533	0.269035533	0.269035533	0.269035533	0.269035533	0.269035533
0.279187817	0.274111675	0.274111675	0.279187817	0.279187817	0.279187817	0.279187817	0.279187817	0.279187817	0.279187817	0.274111675	0.274111675	0.274111675	0.279187817	0.279187817	0.279187817	0.279187817	0.279187817	0.279187817	0.274111675	0.274111675	0.274111675	0.274111675	0.279187817	0.279187817	0.279187817	0.279187817	0.279187817	0.274111675	0.274111675	0.274111675	0.274111675	0.274111675	0.274111675	0.274111675	0.274111675	0.274111675	0.274111675	0.274111675	0.274111675	0.274111675	0.274111675	0.274111675	0.274111675	0.274111675	0.274111675	0.274111675	0.274111675	0.269035533	0.269035533
0.279187817	0.284263959	0.284263959	0.279187817	0.279187817	0.279187817	0.279187817	0.279187817	0.279187817	0.284263959	0.284263959	0.279187817	0.279187817	0.279187817	0.279187817	0.279187817	0.279187817	0.279187817	0.284263959	0.279187817	0.279187817	0.279187817	0.279187817	0.279187817	0.279187817	0.279187817	0.279187817	0.274111675	0.274111675	0.279187817	0.279187817	0.279187817	0.279187817	0.279187817	0.279187817	0.279187817	0.274111675	0.274111675	0.274111675	0.274111675	0.274111675	0.274111675	0.274111675	0.279187817	0.279187817	0.279187817	0.274111675	0.274111675	0.274111675	0.274111675
0.284263959	0.284263959	0.284263959	0.284263959	0.284263959	0.279187817	0.284263959	0.284263959	0.284263959	0.284263959	0.284263959	0.284263959	0.279187817	0.279187817	0.284263959	0.284263959	0.284263959	0.284263959	0.284263959	0.279187817	0.279187817	0.279187817	0.279187817	0.284263959	0.284263959	0.284263959	0.284263959	0.279187817	0.279187817	0.279187817	0.279187817	0.279187817	0.279187817	0.284263959	0.284263959	0.279187817	0.279187817	0.279187817	0.279187817	0.279187817	0.279187817	0.279187817	0.279187817	0.279187817	0.274111675	0.274111675	0.274111675	0.274111675	0.274111675	0.279187817
0.284263959	0.284263959	0.284263959	0.284263959	0.289340102	0.289340102	0.284263959	0.284263959	0.284263959	0.284263959	0.284263959	0.289340102	0.289340102	0.284263959	0.284263959	0.284263959	0.284263959	0.284263959	0.289340102	0.289340102	0.284263959	0.284263959	0.284263959	0.284263959	0.284263959	0.284263959	0.284263959	0.284263959	0.284263959	0.284263959	0.284263959	0.284263959	0.284263959	0.284263959	0.279187817	0.279187817	0.279187817	0.284263959	0.284263959	0.284263959	0.284263959	0.284263959	0.279187817	0.279187817	0.279187817	0.279187817	0.279187817	0.279187817	0.279187817	0.279187817
0.289340102	0.284263959	0.289340102	0.289340102	0.289340102	0.289340102	0.289340102	0.289340102	0.289340102	0.289340102	0.289340102	0.289340102	0.289340102	0.289340102	0.284263959	0.289340102	0.289340102	0.289340102	0.289340102	0.289340102	0.284263959	0.284263959	0.289340102	0.289340102	0.289340102	0.289340102	0.289340102	0.284263959	0.284263959	0.284263959	0.289340102	0.289340102	0.289340102	0.284263959	0.284263959	0.284263959	0.284263959	0.284263959	0.284263959	0.284263959	0.284263959	0.284263959	0.284263959	0.284263959	0.284263959	0.284263959	0.284263959	0.284263959	0.284263959	0.279187817
0.294416244	0.294416244	0.294416244	0.289340102	0.289340102	0.289340102	0.294416244	0.294416244	0.294416244	0.289340102	0.289340102	0.289340102	0.294416244	0.294416244	0.289340102	0.289340102	0.289340102	0.289340102	0.294416244	0.294416244	0.289340102	0.289340102	0.289340102	0.289340102	0.289340102	0.294416244	0.289340102	0.289340102	0.289340102	0.289340102	0.289340102	0.289340102	0.289340102	0.289340102	0.289340102	0.289340102	0.289340102	0.289340102	0.289340102	0.289340102	0.284263959	0.284263959	0.284263959	0.284263959	0.289340102	0.289340102	0.289340102	0.284263959	0.284263959	0.284263959
0.294416244	0.294416244	0.294416244	0.294416244	0.299492386	0.294416244	0.294416244	0.294416244	0.294416244	0.299492386	0.294416244	0.294416244	0.294416244	0.294416244	0.294416244	0.294416244	0.294416244	0.294416244	0.294416244	0.294416244	0.294416244	0.294416244	0.294416244	0.294416244	0.294416244	0.294416244	0.289340102	0.294416244	0.294416244	0.294416244	0.294416244	0.294416244	0.289340102	0.289340102	0.289340102	0.289340102	0.294416244	0.294416244	0.294416244	0.289340102	0.289340102	0.289340102	0.289340102	0.289340102	0.289340102	0.289340102	0.284263959	0.289340102	0.289340102	0.289340102
0.299492386	0.294416244	0.299492386	0.299492386	0.299492386	0.299492386	0.294416244	0.299492386	0.299492386	0.299492386	0.299492386	0.294416244	0.299492386	0.299492386	0.299492386	0.299492386	0.294416244	0.299492386	0.299492386	0.299492386	0.299492386	0.294416244	0.294416244	0.299492386	0.299492386	0.299492386	0.294416244	0.294416244	0.294416244	0.294416244	0.299492386	0.299492386	0.294416244	0.294416244	0.294416244	0.294416244	0.294416244	0.294416244	0.294416244	0.294416244	0.294416244	0.294416244	0.294416244	0.294416244	0.289340102	0.289340102	0.289340102	0.289340102	0.289340102	0.289340102
0.304568528	0.304568528	0.299492386	0.299492386	0.299492386	0.304568528	0.304568528	0.299492386	0.299492386	0.304568528	0.304568528	0.299492386	0.299492386	0.299492386	0.304568528	0.304568528	0.299492386	0.299492386	0.299492386	0.304568528	0.304568528	0.299492386	0.299492386	0.299492386	0.299492386	0.304568528	0.299492386	0.299492386	0.299492386	0.299492386	0.299492386	0.299492386	0.299492386	0.299492386	0.299492386	0.299492386	0.299492386	0.294416244	0.294416244	0.299492386	0.299492386	0.299492386	0.299492386	0.294416244	0.294416244	0.294416244	0.294416244	0.294416244	0.294416244	0.294416244
0.304568528	0.304568528	0.304568528	0.30964467	0.304568528	0.304568528	0.304568528	0.30964467	0.304568528	0.304568528	0.304568528	0.304568528	0.304568528	0.304568528	0.304568528	0.304568528	0.30964467	0.304568528	0.304568528	0.304568528	0.304568528	0.304568528	0.304568528	0.304568528	0.304568528	0.304568528	0.299492386	0.304568528	0.304568528	0.304568528	0.304568528	0.299492386	0.299492386	0.304568528	0.304568528	0.304568528	0.299492386	0.299492386	0.299492386	0.299492386	0.299492386	0.304568528	0.299492386	0.299492386	0.299492386	0.299492386	0.299492386	0.299492386	0.294416244	0.294416244
0.30964467	0.30964467	0.30964467	0.30964467	0.30964467	0.30964467	0.30964467	0.30964467	0.30964467	0.30964467	0.30964467	0.30964467	0.30964467	0.304568528	0.30964467	0.30964467	0.30964467	0.304568528	0.30964467	0.30964467	0.30964467	0.304568528	0.304568528	0.30964467	0.30964467	0.30964467	0.304568528	0.304568528	0.30964467	0.30964467	0.304568528	0.304568528	0.304568528	0.304568528	0.30964467	0.304568528	0.304568528	0.304568528	0.304568528	0.304568528	0.304568528	0.299492386	0.304568528	0.304568528	0.304568528	0.304568528	0.304568528	0.299492386	0.299492386	0.299492386
0.314720812	0.314720812	0.30964467	0.30964467	0.314720812	0.314720812	0.30964467	0.314720812	0.314720812	0.314720812	0.30964467	0.314720812	0.314720812	0.30964467	0.30964467	0.314720812	0.314720812	0.30964467	0.30964467	0.314720812	0.314720812	0.30964467	0.30964467	0.30964467	0.314720812	0.314720812	0.30964467	0.30964467	0.30964467	0.314720812	0.30964467	0.30964467	0.30964467	0.30964467	0.30964467	0.30964467	0.30964467	0.30964467	0.30964467	0.30964467	0.304568528	0.304568528	0.304568528	0.30964467	0.30964467	0.30964467	0.304568528	0.304568528	0.304568528	0.304568528
0.314720812	0.314720812	0.319796954	0.314720812	0.314720812	0.314720812	0.319796954	0.314720812	0.314720812	0.319796954	0.314720812	0.314720812	0.314720812	0.319796954	0.314720812	0.314720812	0.319796954	0.319796954	0.314720812	0.314720812	0.319796954	0.314720812	0.314720812	0.314720812	0.314720812	0.314720812	0.314720812	0.314720812	0.314720812	0.314720812	0.314720812	0.314720812	0.314720812	0.314720812	0.30964467	0.314720812	0.314720812	0.314720812	0.314720812	0.30964467	0.30964467	0.30964467	0.30964467	0.314720812	0.30964467	0.30964467	0.30964467	0.30964467	0.30964467	0.30964467
0.319796954	0.319796954	0.319796954	0.319796954	0.324873096	0.319796954	0.319796954	0.324873096	0.319796954	0.319796954	0.324873096	0.319796954	0.319796954	0.319796954	0.319796954	0.319796954	0.319796954	0.324873096	0.319796954	0.319796954	0.319796954	0.324873096	0.319796954	0.319796954	0.319796954	0.319796954	0.319796954	0.319796954	0.319796954	0.314720812	0.319796954	0.319796954	0.319796954	0.319796954	0.314720812	0.314720812	0.319796954	0.319796954	0.314720812	0.314720812	0.314720812	0.314720812	0.314720812	0.314720812	0.314720812	0.314720812	0.314720812	0.314720812	0.314720812	0.30964467
0.324873096	0.324873096	0.329949239	0.324873096	0.324873096	0.329949239	0.324873096	0.324873096	0.324873096	0.324873096	0.324873096	0.324873096	0.324873096	0.324873096	0.324873096	0.324873096	0.324873096	0.324873096	0.324873096	0.324873096	0.324873096	0.324873096	0.324873096	0.324873096	0.324873096	0.319796954	0.324873096	0.324873096	0.324873096	0.319796954	0.324873096	0.324873096	0.324873096	0.319796954	0.319796954	0.319796954	0.324873096	0.324873096	0.319796954	0.319796954	0.319796954	0.319796954	0.314720812	0.319796954	0.319796954	0.319796954	0.319796954	0.319796954	0.314720812	0.314720812
0.329949239	0.329949239	0.329949239	0.329949239	0.329949239	0.329949239	0.324873096	0.329949239	0.329949239	0.324873096	0.329949239	0.329949239	0.324873096	0.329949239	0.329949239	0.324873096	0.329949239	0.329949239	0.324873096	0.329949239	0.329949239	0.329949239	0.329949239	0.329949239	0.329949239	0.324873096	0.329949239	0.329949239	0.329949239	0.324873096	0.329949239	0.329949239	0.329949239	0.324873096	0.324873096	0.329949239	0.329949239	0.324873096	0.324873096	0.324873096	0.324873096	0.324873096	0.324873096	0.324873096	0.324873096	0.324873096	0.324873096	0.319796954	0.319796954	0.319796954
0.335025381	0.335025381	0.329949239	0.335025381	0.335025381	0.335025381	0.335025381	0.329949239	0.335025381	0.335025381	0.329949239	0.335025381	0.335025381	0.335025381	0.335025381	0.335025381	0.335025381	0.335025381	0.335025381	0.335025381	0.335025381	0.335025381	0.329949239	0.335025381	0.335025381	0.329949239	0.335025381	0.335025381	0.335025381	0.329949239	0.335025381	0.335025381	0.329949239	0.329949239	0.329949239	0.335025381	0.329949239	0.329949239	0.329949239	0.329949239	0.329949239	0.324873096	0.329949239	0.329949239	0.329949239	0.324873096	0.324873096	0.324873096	0.324873096	0.324873096
0.340101523	0.340101523	0.340101523	0.335025381	0.340101523	0.340101523	0.340101523	0.340101523	0.335025381	0.340101523	0.340101523	0.340101523	0.340101523	0.335025381	0.340101523	0.340101523	0.335025381	0.340101523	0.340101523	0.340101523	0.340101523	0.340101523	0.335025381	0.340101523	0.340101523	0.335025381	0.340101523	0.340101523	0.335025381	0.335025381	0.340101523	0.340101523	0.335025381	0.335025381	0.340101523	0.340101523	0.335025381	0.335025381	0.335025381	0.335025381	0.329949239	0.335025381	0.335025381	0.335025381	0.329949239	0.329949239	0.329949239	0.329949239	0.329949239	0.329949239
0.345177665	0.345177665	0.345177665	0.345177665	0.340101523	0.345177665	0.340101523	0.345177665	0.345177665	0.345177665	0.345177665	0.340101523	0.345177665	0.345177665	0.345177665	0.345177665	0.340101523	0.345177665	0.345177665	0.340101523	0.345177665	0.345177665	0.345177665	0.345177665	0.345177665	0.340101523	0.345177665	0.345177665	0.340101523	0.345177665	0.345177665	0.345177665	0.340101523	0.340101523	0.345177665	0.340101523	0.340101523	0.340101523	0.340101523	0.340101523	0.340101523	0.340101523	0.340101523	0.335025381	0.335025381	0.335025381	0.335025381	0.335025381	0.329949239	0.329949239
0.350253807	0.350253807	0.350253807	0.350253807	0.350253807	0.350253807	0.350253807	0.345177665	0.350253807	0.350253807	0.350253807	0.350253807	0.350253807	0.350253807	0.350253807	0.350253807	0.350253807	0.350253807	0.350253807	0.350253807	0.350253807	0.350253807	0.350253807	0.350253807	0.350253807	0.350253807	0.350253807	0.350253807	0.345177665	0.350253807	0.350253807	0.345177665	0.345177665	0.350253807	0.350253807	0.345177665	0.345177665	0.345177665	0.345177665	0.345177665	0.345177665	0.345177665	0.345177665	0.340101523	0.340101523	0.340101523	0.340101523	0.340101523	0.340101523	0.340101523
0.355329949	0.355329949	0.355329949	0.355329949	0.355329949	0.355329949	0.355329949	0.355329949	0.355329949	0.355329949	0.355329949	0.355329949	0.355329949	0.355329949	0.360406091	0.355329949	0.355329949	0.355329949	0.355329949	0.355329949	0.355329949	0.355329949	0.355329949	0.355329949	0.355329949	0.355329949	0.355329949	0.355329949	0.355329949	0.355329949	0.355329949	0.350253807	0.355329949	0.355329949	0.350253807	0.350253807	0.355329949	0.355329949	0.350253807	0.350253807	0.350253807	0.350253807	0.345177665	0.350253807	0.350253807	0.350253807	0.345177665	0.345177665	0.345177665	0.345177665
0.360406091	0.360406091	0.360406091	0.360406091	0.365482234	0.360406091	0.365482234	0.360406091	0.365482234	0.360406091	0.365482234	0.360406091	0.365482234	0.360406091	0.365482234	0.360406091	0.360406091	0.360406091	0.360406091	0.365482234	0.360406091	0.365482234	0.360406091	0.360406091	0.365482234	0.360406091	0.360406091	0.365482234	0.360406091	0.360406091	0.360406091	0.360406091	0.360406091	0.360406091	0.355329949	0.360406091	0.360406091	0.355329949	0.355329949	0.355329949	0.355329949	0.355329949	0.355329949	0.355329949	0.355329949	0.350253807	0.350253807	0.350253807	0.350253807	0.350253807
0.365482234	0.370558376	0.365482234	0.370558376	0.365482234	0.370558376	0.365482234	0.370558376	0.370558376	0.365482234	0.370558376	0.365482234	0.370558376	0.365482234	0.370558376	0.365482234	0.370558376	0.370558376	0.370558376	0.370558376	0.365482234	0.370558376	0.365482234	0.370558376	0.370558376	0.365482234	0.370558376	0.365482234	0.365482234	0.370558376	0.365482234	0.365482234	0.365482234	0.365482234	0.365482234	0.365482234	0.365482234	0.360406091	0.365482234	0.365482234	0.360406091	0.360406091	0.360406091	0.360406091	0.355329949	0.355329949	0.355329949	0.355329949	0.355329949	0.350253807
0.375634518	0.370558376	0.375634518	0.375634518	0.375634518	0.375634518	0.370558376	0.375634518	0.375634518	0.375634518	0.375634518	0.375634518	0.375634518	0.375634518	0.375634518	0.375634518	0.375634518	0.375634518	0.375634518	0.375634518	0.375634518	0.375634518	0.375634518	0.375634518	0.375634518	0.375634518	0.375634518	0.370558376	0.375634518	0.375634518	0.370558376	0.375634518	0.375634518	0.370558376	0.370558376	0.370558376	0.370558376	0.370558376	0.370558376	0.370558376	0.365482234	0.365482234	0.365482234	0.365482234	0.365482234	0.365482234	0.365482234	0.365482234	0.360406091	0.360406091
0.38071066	0.38071066	0.385786802	0.38071066	0.38071066	0.385786802	0.38071066	0.38071066	0.385786802	0.38071066	0.385786802	0.38071066	0.38071066	0.385786802	0.38071066	0.385786802	0.38071066	0.385786802	0.38071066	0.385786802	0.38071066	0.385786802	0.38071066	0.38071066	0.385786802	0.38071066	0.385786802	0.38071066	0.38071066	0.385786802	0.38071066	0.38071066	0.375634518	0.38071066	0.38071066	0.38071066	0.375634518	0.375634518	0.375634518	0.375634518	0.375634518	0.375634518	0.375634518	0.370558376	0.370558376	0.370558376	0.370558376	0.365482234	0.365482234	0.365482234
0.390862944	0.390862944	0.390862944	0.390862944	0.390862944	0.390862944	0.385786802	0.390862944	0.390862944	0.390862944	0.390862944	0.390862944	0.390862944	0.390862944	0.395939086	0.390862944	0.390862944	0.390862944	0.390862944	0.390862944	0.390862944	0.390862944	0.390862944	0.390862944	0.385786802	0.390862944	0.390862944	0.390862944	0.390862944	0.385786802	0.385786802	0.390862944	0.385786802	0.385786802	0.385786802	0.385786802	0.385786802	0.385786802	0.38071066	0.38071066	0.38071066	0.38071066	0.375634518	0.375634518	0.375634518	0.375634518	0.375634518	0.375634518	0.375634518	0.370558376
0.395939086	0.401015228	0.401015228	0.395939086	0.395939086	0.401015228	0.401015228	0.395939086	0.401015228	0.401015228	0.395939086	0.401015228	0.401015228	0.395939086	0.401015228	0.401015228	0.401015228	0.401015228	0.395939086	0.401015228	0.395939086	0.401015228	0.395939086	0.401015228	0.395939086	0.395939086	0.401015228	0.395939086	0.401015228	0.395939086	0.395939086	0.395939086	0.395939086	0.395939086	0.395939086	0.390862944	0.390862944	0.390862944	0.390862944	0.390862944	0.390862944	0.385786802	0.385786802	0.385786802	0.385786802	0.38071066	0.38071066	0.38071066	0.38071066	0.375634518
0.406091371	0.411167513	0.411167513	0.406091371	0.406091371	0.406091371	0.411167513	0.411167513	0.406091371	0.406091371	0.411167513	0.411167513	0.406091371	0.411167513	0.411167513	0.406091371	0.411167513	0.406091371	0.411167513	0.411167513	0.406091371	0.411167513	0.406091371	0.406091371	0.406091371	0.406091371	0.411167513	0.406091371	0.406091371	0.406091371	0.406091371	0.401015228	0.401015228	0.401015228	0.401015228	0.401015228	0.401015228	0.395939086	0.395939086	0.395939086	0.390862944	0.390862944	0.390862944	0.390862944	0.385786802	0.385786802	0.385786802	0.385786802	0.38071066	0.38071066
0.416243655	0.421319797	0.421319797	0.421319797	0.421319797	0.416243655	0.416243655	0.416243655	0.421319797	0.421319797	0.421319797	0.416243655	0.421319797	0.421319797	0.416243655	0.421319797	0.421319797	0.416243655	0.421319797	0.416243655	0.421319797	0.416243655	0.416243655	0.416243655	0.416243655	0.416243655	0.411167513	0.416243655	0.416243655	0.411167513	0.416243655	0.411167513	0.411167513	0.411167513	0.406091371	0.411167513	0.411167513	0.406091371	0.406091371	0.406091371	0.401015228	0.401015228	0.401015228	0.395939086	0.395939086	0.395939086	0.395939086	0.390862944	0.390862944	0.390862944
0.431472081	0.431472081	0.431472081	0.431472081	0.431472081	0.431472081	0.431472081	0.431472081	0.431472081	0.426395939	0.431472081	0.431472081	0.431472081	0.431472081	0.431472081	0.431472081	0.431472081	0.426395939	0.431472081	0.426395939	0.431472081	0.426395939	0.426395939	0.426395939	0.426395939	0.426395939	0.421319797	0.426395939	0.421319797	0.421319797	0.426395939	0.421319797	0.421319797	0.416243655	0.416243655	0.416243655	0.411167513	0.416243655	0.416243655	0.411167513	0.411167513	0.411167513	0.406091371	0.406091371	0.406091371	0.406091371	0.401015228	0.401015228	0.395939086	0.395939086
0.441624365	0.441624365	0.441624365	0.446700508	0.446700508	0.446700508	0.446700508	0.441624365	0.441624365	0.441624365	0.441624365	0.441624365	0.441624365	0.446700508	0.441624365	0.441624365	0.441624365	0.441624365	0.441624365	0.441624365	0.441624365	0.441624365	0.436548223	0.436548223	0.436548223	0.436548223	0.431472081	0.436548223	0.431472081	0.431472081	0.426395939	0.431472081	0.431472081	0.426395939	0.426395939	0.426395939	0.421319797	0.421319797	0.416243655	0.416243655	0.416243655	0.416243655	0.411167513	0.411167513	0.411167513	0.406091371	0.406091371	0.406091371	0.406091371	0.401015228
0.456852792	0.456852792	0.456852792	0.456852792	0.456852792	0.456852792	0.456852792	0.456852792	0.461928934	0.456852792	0.456852792	0.456852792	0.456852792	0.456852792	0.456852792	0.45177665	0.456852792	0.456852792	0.45177665	0.45177665	0.45177665	0.45177665	0.446700508	0.45177665	0.446700508	0.446700508	0.446700508	0.446700508	0.441624365	0.441624365	0.441624365	0.441624365	0.436548223	0.436548223	0.436548223	0.431472081	0.431472081	0.431472081	0.426395939	0.426395939	0.426395939	0.421319797	0.421319797	0.421319797	0.416243655	0.416243655	0.416243655	0.416243655	0.411167513	0.406091371
0.472081218	0.47715736	0.472081218	0.472081218	0.472081218	0.472081218	0.47715736	0.472081218	0.472081218	0.472081218	0.472081218	0.472081218	0.472081218	0.467005076	0.467005076	0.472081218	0.472081218	0.467005076	0.467005076	0.467005076	0.467005076	0.461928934	0.461928934	0.461928934	0.456852792	0.461928934	0.456852792	0.456852792	0.45177665	0.456852792	0.45177665	0.45177665	0.446700508	0.446700508	0.446700508	0.441624365	0.441624365	0.436548223	0.436548223	0.436548223	0.431472081	0.431472081	0.431472081	0.431472081	0.426395939	0.426395939	0.421319797	0.416243655	0.416243655	0.416243655
0.492385787	0.492385787	0.492385787	0.487309645	0.492385787	0.492385787	0.492385787	0.487309645	0.487309645	0.492385787	0.492385787	0.492385787	0.487309645	0.487309645	0.487309645	0.487309645	0.482233503	0.482233503	0.482233503	0.482233503	0.47715736	0.47715736	0.47715736	0.47715736	0.472081218	0.472081218	0.467005076	0.472081218	0.467005076	0.467005076	0.461928934	0.461928934	0.456852792	0.456852792	0.45177665	0.45177665	0.45177665	0.446700508	0.446700508	0.446700508	0.441624365	0.441624365	0.441624365	0.436548223	0.431472081	0.431472081	0.426395939	0.426395939	0.426395939	0.426395939
0.512690355	0.512690355	0.512690355	0.512690355	0.512690355	0.512690355	0.512690355	0.507614213	0.507614213	0.512690355	0.512690355	0.507614213	0.507614213	0.502538071	0.502538071	0.502538071	0.497461929	0.497461929	0.497461929	0.497461929	0.492385787	0.492385787	0.492385787	0.487309645	0.482233503	0.487309645	0.482233503	0.47715736	0.47715736	0.472081218	0.472081218	0.467005076	0.467005076	0.467005076	0.461928934	0.461928934	0.456852792	0.456852792	0.456852792	0.45177665	0.45177665	0.45177665	0.441624365	0.441624365	0.441624365	0.441624365	0.436548223	0.436548223	0.431472081	0.431472081
0.538071066	0.543147208	0.538071066	0.538071066	0.538071066	0.538071066	0.532994924	0.538071066	0.532994924	0.532994924	0.527918782	0.527918782	0.527918782	0.527918782	0.52284264	0.52284264	0.52284264	0.517766497	0.517766497	0.512690355	0.507614213	0.507614213	0.507614213	0.502538071	0.497461929	0.497461929	0.492385787	0.492385787	0.492385787	0.487309645	0.487309645	0.482233503	0.482233503	0.472081218	0.472081218	0.472081218	0.467005076	0.467005076	0.461928934	0.461928934	0.461928934	0.45177665	0.45177665	0.45177665	0.45177665	0.446700508	0.446700508	0.441624365	0.441624365	0.436548223
0.568527919	0.568527919	0.568527919	0.568527919	0.568527919	0.568527919	0.563451777	0.563451777	0.558375635	0.558375635	0.553299492	0.553299492	0.553299492	0.54822335	0.543147208	0.543147208	0.538071066	0.538071066	0.532994924	0.527918782	0.52284264	0.52284264	0.52284264	0.517766497	0.512690355	0.507614213	0.507614213	0.502538071	0.502538071	0.497461929	0.497461929	0.492385787	0.492385787	0.487309645	0.487309645	0.47715736	0.47715736	0.47715736	0.472081218	0.472081218	0.472081218	0.461928934	0.461928934	0.461928934	0.456852792	0.45177665	0.45177665	0.45177665	0.446700508	0.441624365
0.609137056	0.609137056	0.609137056	0.604060914	0.604060914	0.604060914	0.598984772	0.598984772	0.593908629	0.588832487	0.583756345	0.583756345	0.573604061	0.573604061	0.568527919	0.563451777	0.558375635	0.553299492	0.553299492	0.54822335	0.543147208	0.538071066	0.538071066	0.532994924	0.527918782	0.52284264	0.52284264	0.517766497	0.517766497	0.512690355	0.507614213	0.502538071	0.497461929	0.497461929	0.497461929	0.492385787	0.487309645	0.482233503	0.482233503	0.482233503	0.47715736	0.472081218	0.472081218	0.467005076	0.467005076	0.461928934	0.461928934	0.456852792	0.45177665	0.45177665
0.664974619	0.664974619	0.659898477	0.659898477	0.654822335	0.649746193	0.644670051	0.639593909	0.634517766	0.629441624	0.61928934	0.614213198	0.604060914	0.604060914	0.593908629	0.588832487	0.583756345	0.573604061	0.568527919	0.563451777	0.558375635	0.553299492	0.553299492	0.54822335	0.543147208	0.538071066	0.538071066	0.532994924	0.52284264	0.52284264	0.517766497	0.517766497	0.512690355	0.507614213	0.502538071	0.502538071	0.502538071	0.492385787	0.492385787	0.487309645	0.487309645	0.482233503	0.47715736	0.47715736	0.472081218	0.472081218	0.467005076	0.461928934	0.461928934	0.461928934
0.751269036	0.751269036	0.741116751	0.730964467	0.725888325	0.710659898	0.700507614	0.69035533	0.680203046	0.664974619	0.654822335	0.649746193	0.639593909	0.629441624	0.624365482	0.614213198	0.609137056	0.604060914	0.593908629	0.583756345	0.578680203	0.573604061	0.573604061	0.568527919	0.558375635	0.553299492	0.553299492	0.54822335	0.538071066	0.538071066	0.532994924	0.527918782	0.52284264	0.52284264	0.512690355	0.512690355	0.507614213	0.507614213	0.502538071	0.497461929	0.497461929	0.492385787	0.487309645	0.487309645	0.482233503	0.47715736	0.472081218	0.472081218	0.472081218	0.461928934
1	0.974619289	0.918781726	0.873096447	0.842639594	0.812182741	0.781725888	0.76142132	0.736040609	0.720812183	0.705583756	0.69035533	0.675126904	0.664974619	0.654822335	0.644670051	0.634517766	0.624365482	0.61928934	0.609137056	0.604060914	0.598984772	0.588832487	0.583756345	0.578680203	0.568527919	0.563451777	0.558375635	0.553299492	0.553299492	0.543147208	0.538071066	0.538071066	0.527918782	0.527918782	0.52284264	0.517766497	0.517766497	0.507614213	0.507614213	0.507614213	0.497461929	0.497461929	0.492385787	0.487309645	0.487309645	0.482233503	0.482233503	0.472081218	0.472081218
1	1	1	1	1	1	0.984771574	0.873096447	0.822335025	0.791878173	0.766497462	0.741116751	0.720812183	0.705583756	0.680203046	0.675126904	0.659898477	0.649746193	0.639593909	0.634517766	0.624365482	0.614213198	0.609137056	0.598984772	0.593908629	0.583756345	0.578680203	0.573604061	0.568527919	0.558375635	0.558375635	0.553299492	0.54822335	0.543147208	0.538071066	0.532994924	0.527918782	0.52284264	0.517766497	0.517766497	0.512690355	0.507614213	0.507614213	0.497461929	0.497461929	0.492385787	0.492385787	0.487309645	0.482233503	0.482233503
1	1	1	1	1	1	1	1	1	0.893401015	0.837563452	0.796954315	0.771573604	0.746192893	0.730964467	0.705583756	0.695431472	0.680203046	0.664974619	0.654822335	0.649746193	0.634517766	0.624365482	0.61928934	0.609137056	0.604060914	0.593908629	0.583756345	0.583756345	0.573604061	0.573604061	0.563451777	0.558375635	0.553299492	0.553299492	0.543147208	0.543147208	0.532994924	0.532994924	0.52284264	0.52284264	0.517766497	0.512690355	0.507614213	0.507614213	0.502538071	0.497461929	0.492385787	0.492385787	0.487309645
1	1	1	1	1	1	1	1	1	1	1	0.883248731	0.83248731	0.796954315	0.771573604	0.746192893	0.725888325	0.705583756	0.695431472	0.680203046	0.670050761	0.659898477	0.649746193	0.639593909	0.629441624	0.614213198	0.604060914	0.598984772	0.598984772	0.588832487	0.578680203	0.578680203	0.568527919	0.563451777	0.558375635	0.553299492	0.54822335	0.543147208	0.543147208	0.532994924	0.532994924	0.527918782	0.52284264	0.517766497	0.512690355	0.507614213	0.502538071	0.502538071	0.497461929	0.492385787
1	1	1	1	1	1	1	1	1	1	1	1	0.918781726	0.85786802	0.817258883	0.78680203	0.76142132	0.741116751	0.720812183	0.705583756	0.69035533	0.680203046	0.670050761	0.654822335	0.644670051	0.639593909	0.629441624	0.61928934	0.609137056	0.598984772	0.588832487	0.588832487	0.583756345	0.578680203	0.568527919	0.568527919	0.558375635	0.553299492	0.54822335	0.543147208	0.543147208	0.532994924	0.527918782	0.527918782	0.517766497	0.517766497	0.512690355	0.512690355	0.502538071	0.502538071
1	1	1	1	1	1	1	1	1	1	1	1	1	0.949238579	0.868020305	0.827411168	0.796954315	0.771573604	0.751269036	0.730964467	0.710659898	0.700507614	0.685279188	0.675126904	0.664974619	0.654822335	0.644670051	0.634517766	0.624365482	0.61928934	0.609137056	0.598984772	0.588832487	0.583756345	0.578680203	0.573604061	0.568527919	0.558375635	0.558375635	0.553299492	0.54822335	0.543147208	0.538071066	0.532994924	0.527918782	0.52284264	0.52284264	0.512690355	0.512690355	0.507614213
1	1	1	1	1	1	1	1	1	1	1	1	1	1	0.964467005	0.883248731	0.83248731	0.807106599	0.776649746	0.756345178	0.736040609	0.720812183	0.705583756	0.695431472	0.675126904	0.670050761	0.659898477	0.649746193	0.639593909	0.629441624	0.624365482	0.614213198	0.609137056	0.598984772	0.593908629	0.578680203	0.578680203	0.568527919	0.568527919	0.558375635	0.553299492	0.553299492	0.543147208	0.543147208	0.538071066	0.532994924	0.527918782	0.52284264	0.517766497	0.517766497
1	1	1	1	1	1	1	1	1	1	1	1	1	1	1	0.959390863	0.878172589	0.837563452	0.807106599	0.781725888	0.76142132	0.741116751	0.725888325	0.705583756	0.695431472	0.680203046	0.670050761	0.664974619	0.649746193	0.639593909	0.634517766	0.624365482	0.614213198	0.609137056	0.604060914	0.598984772	0.588832487	0.583756345	0.573604061	0.568527919	0.563451777	0.563451777	0.553299492	0.54822335	0.54822335	0.538071066	0.532994924	0.532994924	0.527918782	0.517766497
1	1	1	1	1	1	1	1	1	1	1	1	1	1	1	1	0.939086294	0.873096447	0.837563452	0.807106599	0.781725888	0.76142132	0.746192893	0.725888325	0.710659898	0.695431472	0.685279188	0.675126904	0.664974619	0.654822335	0.644670051	0.639593909	0.629441624	0.624365482	0.614213198	0.609137056	0.598984772	0.593908629	0.583756345	0.578680203	0.578680203	0.563451777	0.558375635	0.558375635	0.54822335	0.54822335	0.543147208	0.538071066	0.532994924	0.527918782
1	1	1	1	1	1	1	1	1	1	1	1	1	1	1	1	1	0.923857868	0.868020305	0.83248731	0.802030457	0.781725888	0.76142132	0.741116751	0.725888325	0.710659898	0.700507614	0.685279188	0.675126904	0.670050761	0.654822335	0.644670051	0.639593909	0.629441624	0.624365482	0.614213198	0.609137056	0.598984772	0.593908629	0.588832487	0.583756345	0.578680203	0.573604061	0.558375635	0.553299492	0.553299492	0.553299492	0.543147208	0.538071066	0.538071066
1	1	1	1	1	1	1	1	1	1	1	1	1	1	1	1	1	1	0.903553299	0.85786802	0.827411168	0.802030457	0.781725888	0.756345178	0.741116751	0.725888325	0.715736041	0.700507614	0.69035533	0.675126904	0.670050761	0.659898477	0.649746193	0.639593909	0.634517766	0.624365482	0.61928934	0.609137056	0.604060914	0.593908629	0.588832487	0.588832487	0.578680203	0.573604061	0.568527919	0.558375635	0.553299492	0.54822335	0.54822335	0.543147208
1	1	1	1	1	1	1	1	1	1	1	1	1	1	1	1	1	1	0.954314721	0.888324873	0.847715736	0.822335025	0.796954315	0.776649746	0.756345178	0.741116751	0.730964467	0.715736041	0.700507614	0.69035533	0.680203046	0.670050761	0.659898477	0.654822335	0.639593909	0.634517766	0.624365482	0.61928934	0.609137056	0.604060914	0.598984772	0.588832487	0.588832487	0.583756345	0.578680203	0.568527919	0.563451777	0.563451777	0.54822335	0.543147208
1	1	1	1	1	1	1	1	1	1	1	1	1	1	1	1	1	1	1	0.923857868	0.873096447	0.842639594	0.812182741	0.791878173	0.771573604	0.756345178	0.741116751	0.725888325	0.715736041	0.700507614	0.69035533	0.680203046	0.670050761	0.659898477	0.649746193	0.639593909	0.634517766	0.629441624	0.61928934	0.614213198	0.604060914	0.598984772	0.593908629	0.588832487	0.583756345	0.578680203	0.573604061	0.563451777	0.558375635	0.558375635
1	1	1	1	1	1	1	1	1	1	1	1	1	1	1	1	1	1	1	0.964467005	0.893401015	0.85786802	0.83248731	0.807106599	0.78680203	0.766497462	0.751269036	0.736040609	0.720812183	0.710659898	0.700507614	0.685279188	0.680203046	0.670050761	0.659898477	0.649746193	0.644670051	0.634517766	0.629441624	0.624365482	0.614213198	0.609137056	0.604060914	0.593908629	0.588832487	0.583756345	0.573604061	0.573604061	0.568527919	0.563451777
1	1	1	1	1	1	1	1	1	1	1	1	1	1	1	1	1	1	1	1	0.923857868	0.873096447	0.847715736	0.822335025	0.796954315	0.781725888	0.76142132	0.746192893	0.736040609	0.720812183	0.710659898	0.700507614	0.685279188	0.680203046	0.664974619	0.659898477	0.649746193	0.644670051	0.639593909	0.629441624	0.624365482	0.61928934	0.609137056	0.604060914	0.598984772	0.588832487	0.583756345	0.578680203	0.573604061	0.563451777
1	1	1	1	1	1	1	1	1	1	1	1	1	1	1	1	1	1	1	1	0.954314721	0.898477157	0.862944162	0.83248731	0.812182741	0.791878173	0.776649746	0.76142132	0.746192893	0.730964467	0.715736041	0.710659898	0.695431472	0.69035533	0.675126904	0.670050761	0.659898477	0.654822335	0.644670051	0.634517766	0.629441624	0.61928934	0.614213198	0.609137056	0.598984772	0.593908629	0.593908629	0.588832487	0.578680203	0.573604061
1	1	1	1	1	1	1	1	1	1	1	1	1	1	1	1	1	1	1	1	1	0.913705584	0.878172589	0.847715736	0.822335025	0.802030457	0.78680203	0.771573604	0.756345178	0.741116751	0.725888325	0.715736041	0.705583756	0.695431472	0.685279188	0.675126904	0.670050761	0.654822335	0.649746193	0.644670051	0.634517766	0.629441624	0.624365482	0.614213198	0.609137056	0.604060914	0.598984772	0.588832487	0.583756345	0.578680203
1	1	1	1	1	1	1	1	1	1	1	1	1	1	1	1	1	1	1	1	1	0.939086294	0.888324873	0.862944162	0.83248731	0.812182741	0.791878173	0.776649746	0.76142132	0.746192893	0.736040609	0.725888325	0.710659898	0.705583756	0.69035533	0.685279188	0.675126904	0.664974619	0.659898477	0.649746193	0.644670051	0.639593909	0.624365482	0.61928934	0.614213198	0.609137056	0.598984772	0.598984772	0.593908629	0.588832487
1	1	1	1	1	1	1	1	1	1	1	1	1	1	1	1	1	1	1	1	1	0.959390863	0.903553299	0.868020305	0.847715736	0.822335025	0.802030457	0.78680203	0.771573604	0.756345178	0.741116751	0.736040609	0.720812183	0.710659898	0.700507614	0.69035533	0.680203046	0.675126904	0.664974619	0.654822335	0.649746193	0.639593909	0.634517766	0.629441624	0.624365482	0.614213198	0.609137056	0.604060914	0.598984772	0.588832487
1	1	1	1	1	1	1	1	1	1	1	1	1	1	1	1	1	1	1	1	1	1	0.913705584	0.878172589	0.852791878	0.83248731	0.812182741	0.796954315	0.781725888	0.766497462	0.751269036	0.736040609	0.730964467	0.715736041	0.710659898	0.695431472	0.69035533	0.680203046	0.670050761	0.664974619	0.654822335	0.649746193	0.639593909	0.634517766	0.624365482	0.61928934	0.614213198	0.609137056	0.598984772	0.593908629
1	1	1	1	1	1	1	1	1	1	1	1	1	1	1	1	1	1	1	1	1	1	0.92893401	0.888324873	0.862944162	0.837563452	0.817258883	0.802030457	0.78680203	0.771573604	0.76142132	0.746192893	0.730964467	0.725888325	0.710659898	0.705583756	0.695431472	0.685279188	0.680203046	0.664974619	0.659898477	0.654822335	0.649746193	0.639593909	0.634517766	0.629441624	0.624365482	0.614213198	0.609137056	0.604060914
1	1	1	1	1	1	1	1	1	1	1	1	1	1	1	1	1	1	1	1	1	1	0.939086294	0.898477157	0.873096447	0.847715736	0.827411168	0.812182741	0.791878173	0.776649746	0.76142132	0.756345178	0.741116751	0.730964467	0.720812183	0.710659898	0.700507614	0.695431472	0.680203046	0.675126904	0.670050761	0.664974619	0.649746193	0.644670051	0.639593909	0.629441624	0.624365482	0.61928934	0.614213198	0.609137056
1	1	1	1	1	1	1	1	1	1	1	1	1	1	1	1	1	1	1	1	1	1	0.954314721	0.908629442	0.873096447	0.852791878	0.83248731	0.812182741	0.796954315	0.78680203	0.771573604	0.756345178	0.751269036	0.736040609	0.725888325	0.715736041	0.705583756	0.700507614	0.69035533	0.680203046	0.675126904	0.664974619	0.659898477	0.654822335	0.644670051	0.634517766	0.629441624	0.624365482	0.61928934	0.609137056
1	1	1	1	1	1	1	1	1	1	1	1	1	1	1	1	1	1	1	1	1	1	0.969543147	0.913705584	0.883248731	0.85786802	0.837563452	0.822335025	0.807106599	0.791878173	0.781725888	0.766497462	0.751269036	0.741116751	0.730964467	0.720812183	0.715736041	0.700507614	0.695431472	0.69035533	0.680203046	0.670050761	0.664974619	0.654822335	0.649746193	0.644670051	0.639593909	0.629441624	0.624365482	0.61928934
1	1	1	1	1	1	1	1	1	1	1	1	1	1	1	1	1	1	1	1	1	1	0.979695431	0.918781726	0.888324873	0.862944162	0.847715736	0.827411168	0.812182741	0.796954315	0.781725888	0.771573604	0.756345178	0.751269036	0.736040609	0.730964467	0.715736041	0.710659898	0.700507614	0.69035533	0.685279188	0.680203046	0.664974619	0.659898477	0.654822335	0.649746193	0.639593909	0.634517766	0.629441624	0.624365482
1	1	1	1	1	1	1	1	1	1	1	1	1	1	1	1	1	1	1	1	1	1	1	0.923857868	0.893401015	0.868020305	0.847715736	0.83248731	0.812182741	0.796954315	0.78680203	0.776649746	0.766497462	0.751269036	0.746192893	0.730964467	0.725888325	0.715736041	0.705583756	0.695431472	0.69035533	0.680203046	0.675126904	0.670050761	0.659898477	0.649746193	0.644670051	0.639593909	0.634517766	0.629441624
1	1	1	1	1	1	1	1	1	1	1	1	1	1	1	1	1	1	1	1	1	1	1	0.92893401	0.893401015	0.873096447	0.852791878	0.837563452	0.822335025	0.807106599	0.791878173	0.781725888	0.766497462	0.756345178	0.746192893	0.736040609	0.730964467	0.715736041	0.710659898	0.705583756	0.69035533	0.685279188	0.680203046	0.675126904	0.664974619	0.654822335	0.649746193	0.644670051	0.634517766	0.629441624
1	1	1	1	1	1	1	1	1	1	1	1	1	1	1	1	1	1	1	1	1	1	1	0.92893401	0.898477157	0.873096447	0.85786802	0.837563452	0.822335025	0.812182741	0.796954315	0.781725888	0.771573604	0.76142132	0.751269036	0.746192893	0.730964467	0.725888325	0.715736041	0.705583756	0.700507614	0.69035533	0.680203046	0.675126904	0.670050761	0.664974619	0.659898477	0.644670051	0.639593909	0.634517766
1	1	1	1	1	1	1	1	1	1	1	1	1	1	1	1	1	1	1	1	1	1	1	0.934010152	0.898477157	0.878172589	0.862944162	0.842639594	0.827411168	0.812182741	0.796954315	0.78680203	0.776649746	0.766497462	0.756345178	0.746192893	0.736040609	0.725888325	0.715736041	0.710659898	0.705583756	0.695431472	0.685279188	0.680203046	0.675126904	0.664974619	0.659898477	0.654822335	0.649746193	0.644670051
1	1	1	1	1	1	1	1	1	1	1	1	1	1	1	1	1	1	1	1	1	1	1	0.934010152	0.903553299	0.878172589	0.862944162	0.842639594	0.827411168	0.817258883	0.802030457	0.791878173	0.781725888	0.771573604	0.76142132	0.751269036	0.736040609	0.730964467	0.725888325	0.715736041	0.705583756	0.700507614	0.69035533	0.685279188	0.675126904	0.670050761	0.664974619	0.659898477	0.654822335	0.644670051
1	1	1	1	1	1	1	1	1	1	1	1	1	1	1	1	1	1	1	1	1	1	1	0.934010152	0.903553299	0.883248731	0.862944162	0.847715736	0.83248731	0.817258883	0.807106599	0.796954315	0.78680203	0.771573604	0.766497462	0.751269036	0.746192893	0.736040609	0.725888325	0.715736041	0.710659898	0.705583756	0.700507614	0.685279188	0.680203046	0.675126904	0.670050761	0.664974619	0.654822335	0.649746193
1	1	1	1	1	1	1	1	1	1	1	1	1	1	1	1	1	1	1	1	1	1	0.989847716	0.92893401	0.903553299	0.883248731	0.868020305	0.847715736	0.83248731	0.822335025	0.807106599	0.802030457	0.78680203	0.776649746	0.766497462	0.756345178	0.751269036	0.736040609	0.730964467	0.725888325	0.715736041	0.705583756	0.700507614	0.69035533	0.685279188	0.680203046	0.670050761	0.664974619	0.659898477	0.654822335
1	1	1	1	1	1	1	1	1	1	1	1	1	1	1	1	1	1	1	1	1	1	0.974619289	0.92893401	0.908629442	0.883248731	0.862944162	0.847715736	0.837563452	0.822335025	0.812182741	0.802030457	0.791878173	0.776649746	0.771573604	0.76142132	0.751269036	0.741116751	0.736040609	0.730964467	0.715736041	0.710659898	0.705583756	0.700507614	0.685279188	0.680203046	0.675126904	0.670050761	0.664974619	0.659898477
1	1	1	1	1	1	1	1	1	1	1	1	1	1	1	1	1	1	1	1	1	1	0.969543147	0.923857868	0.903553299	0.888324873	0.868020305	0.852791878	0.837563452	0.827411168	0.812182741	0.802030457	0.791878173	0.781725888	0.776649746	0.76142132	0.756345178	0.746192893	0.736040609	0.730964467	0.720812183	0.715736041	0.710659898	0.700507614	0.69035533	0.685279188	0.680203046	0.675126904	0.670050761	0.659898477
1	1	1	1	1	1	1	1	1	1	1	1	1	1	1	1	1	1	1	1	1	1	0.959390863	0.92893401	0.903553299	0.883248731	0.868020305	0.852791878	0.842639594	0.827411168	0.817258883	0.802030457	0.796954315	0.78680203	0.776649746	0.766497462	0.76142132	0.746192893	0.741116751	0.736040609	0.725888325	0.715736041	0.710659898	0.705583756	0.695431472	0.69035533	0.685279188	0.675126904	0.670050761	0.664974619
1	1	1	1	1	1	1	1	1	1	1	1	1	1	1	1	1	1	1	1	1	1	0.954314721	0.923857868	0.898477157	0.883248731	0.868020305	0.852791878	0.842639594	0.83248731	0.817258883	0.807106599	0.796954315	0.78680203	0.776649746	0.771573604	0.76142132	0.751269036	0.746192893	0.736040609	0.725888325	0.720812183	0.715736041	0.710659898	0.700507614	0.69035533	0.685279188	0.680203046	0.675126904	0.670050761
1	1	1	1	1	1	1	1	1	1	1	1	1	1	1	1	1	1	1	1	1	1	0.949238579	0.918781726	0.903553299	0.883248731	0.868020305	0.852791878	0.842639594	0.827411168	0.822335025	0.807106599	0.796954315	0.791878173	0.776649746	0.771573604	0.76142132	0.756345178	0.746192893	0.736040609	0.730964467	0.725888325	0.720812183	0.705583756	0.700507614	0.695431472	0.69035533	0.685279188	0.680203046	0.675126904
1	1	1	1	1	1	1	1	1	1	1	1	1	1	1	1	1	1	1	1	1	0.979695431	0.939086294	0.918781726	0.898477157	0.883248731	0.868020305	0.85786802	0.842639594	0.83248731	0.817258883	0.812182741	0.802030457	0.791878173	0.781725888	0.776649746	0.76142132	0.756345178	0.751269036	0.741116751	0.736040609	0.725888325	0.720812183	0.710659898	0.705583756	0.700507614	0.695431472	0.69035533	0.680203046	0.675126904
1	1	1	1	1	1	1	1	1	1	1	1	1	1	1	1	1	1	1	1	1	0.964467005	0.92893401	0.913705584	0.893401015	0.878172589	0.868020305	0.852791878	0.842639594	0.83248731	0.822335025	0.807106599	0.802030457	0.791878173	0.78680203	0.771573604	0.766497462	0.76142132	0.751269036	0.746192893	0.736040609	0.730964467	0.720812183	0.715736041	0.710659898	0.705583756	0.695431472	0.69035533	0.685279188	0.680203046
1	1	1	1	1	1	1	1	1	1	1	1	1	1	1	1	1	1	1	1	1	0.954314721	0.923857868	0.908629442	0.893401015	0.883248731	0.868020305	0.852791878	0.842639594	0.83248731	0.822335025	0.812182741	0.807106599	0.791878173	0.78680203	0.776649746	0.771573604	0.766497462	0.751269036	0.746192893	0.741116751	0.730964467	0.725888325	0.720812183	0.710659898	0.705583756	0.700507614	0.695431472	0.69035533	0.685279188
1	1	1	1	1	1	1	1	1	1	1	1	1	1	1	1	1	1	1	1	0.984771574	0.944162437	0.918781726	0.903553299	0.893401015	0.878172589	0.862944162	0.852791878	0.847715736	0.83248731	0.822335025	0.817258883	0.802030457	0.796954315	0.78680203	0.781725888	0.771573604	0.76142132	0.756345178	0.751269036	0.746192893	0.736040609	0.725888325	0.720812183	0.715736041	0.710659898	0.705583756	0.695431472	0.69035533	0.680203046
1	1	1	1	1	1	1	1	1	1	1	1	1	1	1	1	1	1	1	1	0.959390863	0.934010152	0.913705584	0.898477157	0.888324873	0.873096447	0.862944162	0.852791878	0.842639594	0.83248731	0.822335025	0.812182741	0.807106599	0.796954315	0.78680203	0.781725888	0.771573604	0.766497462	0.76142132	0.751269036	0.741116751	0.736040609	0.730964467	0.725888325	0.720812183	0.715736041	0.705583756	0.695431472	0.69035533	0.685279188
1	1	1	1	1	1	1	1	1	1	1	1	1	1	1	1	1	1	1	1	0.949238579	0.92893401	0.908629442	0.898477157	0.883248731	0.873096447	0.862944162	0.852791878	0.837563452	0.83248731	0.822335025	0.817258883	0.802030457	0.796954315	0.791878173	0.781725888	0.776649746	0.766497462	0.756345178	0.751269036	0.746192893	0.741116751	0.736040609	0.730964467	0.715736041	0.710659898	0.705583756	0.700507614	0.695431472	0.69035533
1	1	1	1	1	1	1	1	1	1	1	1	1	1	1	1	1	1	1	0.964467005	0.939086294	0.918781726	0.908629442	0.893401015	0.883248731	0.873096447	0.862944162	0.847715736	0.842639594	0.83248731	0.822335025	0.812182741	0.807106599	0.802030457	0.791878173	0.781725888	0.776649746	0.766497462	0.76142132	0.756345178	0.751269036	0.746192893	0.730964467	0.725888325	0.720812183	0.715736041	0.710659898	0.705583756	0.700507614	0.695431472
1	1	1	1	1	1	1	1	1	1	1	1	1	1	1	1	1	1	0.984771574	0.949238579	0.934010152	0.913705584	0.903553299	0.888324873	0.883248731	0.868020305	0.85786802	0.852791878	0.837563452	0.83248731	0.822335025	0.817258883	0.812182741	0.796954315	0.791878173	0.78680203	0.776649746	0.771573604	0.766497462	0.756345178	0.746192893	0.741116751	0.736040609	0.730964467	0.725888325	0.720812183	0.715736041	0.710659898	0.700507614	0.695431472
1	1	1	1	1	1	1	1	1	1	1	1	1	1	1	1	1	1	0.964467005	0.939086294	0.923857868	0.908629442	0.898477157	0.888324873	0.878172589	0.868020305	0.85786802	0.847715736	0.842639594	0.83248731	0.822335025	0.812182741	0.807106599	0.802030457	0.791878173	0.78680203	0.776649746	0.771573604	0.766497462	0.756345178	0.751269036	0.746192893	0.741116751	0.736040609	0.730964467	0.720812183	0.715736041	0.710659898	0.700507614	0.695431472
1	1	1	1	1	1	1	1	1	1	1	1	1	1	1	1	1	0.974619289	0.949238579	0.934010152	0.918781726	0.908629442	0.893401015	0.888324873	0.873096447	0.862944162	0.85786802	0.847715736	0.837563452	0.83248731	0.822335025	0.817258883	0.812182741	0.802030457	0.791878173	0.78680203	0.781725888	0.771573604	0.766497462	0.76142132	0.756345178	0.751269036	0.741116751	0.730964467	0.725888325	0.720812183	0.715736041	0.710659898	0.705583756	0.700507614
1	1	1	1	1	1	1	1	1	1	1	1	1	1	1	1	0.984771574	0.959390863	0.934010152	0.923857868	0.913705584	0.903553299	0.888324873	0.883248731	0.873096447	0.868020305	0.852791878	0.847715736	0.837563452	0.83248731	0.827411168	0.812182741	0.807106599	0.802030457	0.796954315	0.78680203	0.781725888	0.776649746	0.771573604	0.76142132	0.751269036	0.746192893	0.741116751	0.736040609	0.730964467	0.725888325	0.720812183	0.715736041	0.710659898	0.705583756
1	1	1	1	1	1	1	1	1	1	1	1	1	1	1	1	0.959390863	0.944162437	0.92893401	0.918781726	0.903553299	0.898477157	0.888324873	0.878172589	0.868020305	0.862944162	0.852791878	0.847715736	0.837563452	0.827411168	0.822335025	0.817258883	0.812182741	0.802030457	0.796954315	0.78680203	0.781725888	0.776649746	0.766497462	0.76142132	0.756345178	0.751269036	0.746192893	0.741116751	0.736040609	0.730964467	0.725888325	0.715736041	0.710659898	0.705583756
1	1	1	1	1	1	1	1	1	1	1	1	1	1	1	0.959390863	0.944162437	0.934010152	0.918781726	0.913705584	0.903553299	0.893401015	0.883248731	0.878172589	0.868020305	0.85786802	0.852791878	0.842639594	0.837563452	0.83248731	0.822335025	0.817258883	0.807106599	0.802030457	0.796954315	0.78680203	0.781725888	0.776649746	0.771573604	0.766497462	0.76142132	0.756345178	0.751269036	0.736040609	0.730964467	0.725888325	0.720812183	0.715736041	0.710659898	0.705583756
1	1	1	1	1	1	1	1	1	1	1	1	1	0.994923858	0.964467005	0.949238579	0.934010152	0.92893401	0.913705584	0.908629442	0.898477157	0.893401015	0.878172589	0.873096447	0.862944162	0.85786802	0.852791878	0.847715736	0.83248731	0.827411168	0.822335025	0.817258883	0.807106599	0.802030457	0.796954315	0.791878173	0.78680203	0.781725888	0.766497462	0.76142132	0.756345178	0.751269036	0.746192893	0.741116751	0.736040609	0.730964467	0.725888325	0.720812183	0.715736041	0.710659898
1	1	1	1	1	1	1	1	1	1	1	1	0.984771574	0.964467005	0.949238579	0.934010152	0.92893401	0.918781726	0.908629442	0.898477157	0.893401015	0.888324873	0.878172589	0.873096447	0.862944162	0.852791878	0.847715736	0.842639594	0.837563452	0.827411168	0.822335025	0.817258883	0.812182741	0.807106599	0.791878173	0.78680203	0.781725888	0.776649746	0.771573604	0.766497462	0.76142132	0.756345178	0.751269036	0.746192893	0.741116751	0.736040609	0.730964467	0.725888325	0.720812183	0.710659898
1	1	1	1	1	1	1	1	1	1	1	0.969543147	0.954314721	0.949238579	0.939086294	0.92893401	0.918781726	0.913705584	0.903553299	0.893401015	0.888324873	0.878172589	0.873096447	0.868020305	0.862944162	0.852791878	0.847715736	0.842639594	0.837563452	0.827411168	0.817258883	0.812182741	0.807106599	0.802030457	0.796954315	0.791878173	0.78680203	0.781725888	0.776649746	0.766497462	0.76142132	0.756345178	0.751269036	0.746192893	0.736040609	0.730964467	0.725888325	0.720812183	0.715736041	0.710659898
1	1	1	1	1	1	1	1	1	0.974619289	0.964467005	0.954314721	0.944162437	0.939086294	0.923857868	0.918781726	0.913705584	0.903553299	0.898477157	0.893401015	0.888324873	0.878172589	0.868020305	0.862944162	0.85786802	0.852791878	0.842639594	0.837563452	0.83248731	0.827411168	0.822335025	0.817258883	0.807106599	0.802030457	0.796954315	0.791878173	0.78680203	0.781725888	0.771573604	0.766497462	0.76142132	0.756345178	0.751269036	0.746192893	0.741116751	0.736040609	0.730964467	0.725888325	0.720812183	0.715736041
1	1	1	1	1	1	0.989847716	0.974619289	0.964467005	0.954314721	0.949238579	0.944162437	0.934010152	0.92893401	0.918781726	0.913705584	0.903553299	0.898477157	0.893401015	0.888324873	0.878172589	0.873096447	0.868020305	0.862944162	0.85786802	0.852791878	0.842639594	0.837563452	0.83248731	0.827411168	0.817258883	0.812182741	0.807106599	0.802030457	0.796954315	0.791878173	0.78680203	0.781725888	0.771573604	0.766497462	0.76142132	0.756345178	0.751269036	0.746192893	0.741116751	0.741116751	0.736040609	0.730964467	0.725888325	0.720812183
0.984771574	0.984771574	0.979695431	0.979695431	0.974619289	0.969543147	0.959390863	0.954314721	0.949238579	0.944162437	0.939086294	0.934010152	0.92893401	0.918781726	0.913705584	0.908629442	0.903553299	0.893401015	0.888324873	0.883248731	0.873096447	0.868020305	0.862944162	0.85786802	0.852791878	0.847715736	0.842639594	0.837563452	0.827411168	0.822335025	0.817258883	0.812182741	0.807106599	0.802030457	0.796954315	0.791878173	0.78680203	0.781725888	0.776649746	0.771573604	0.766497462	0.76142132	0.756345178	0.751269036	0.746192893	0.741116751	0.736040609	0.725888325	0.720812183	0.715736041
0.959390863	0.959390863	0.959390863	0.954314721	0.954314721	0.949238579	0.944162437	0.939086294	0.934010152	0.934010152	0.92893401	0.923857868	0.918781726	0.913705584	0.908629442	0.903553299	0.898477157	0.893401015	0.883248731	0.878172589	0.873096447	0.868020305	0.862944162	0.85786802	0.852791878	0.847715736	0.842639594	0.837563452	0.83248731	0.827411168	0.822335025	0.812182741	0.807106599	0.802030457	0.796954315	0.791878173	0.78680203	0.776649746	0.771573604	0.766497462	0.76142132	0.756345178	0.756345178	0.751269036	0.746192893	0.741116751	0.736040609	0.730964467	0.725888325	0.720812183
0.944162437	0.944162437	0.944162437	0.939086294	0.939086294	0.939086294	0.934010152	0.92893401	0.923857868	0.923857868	0.918781726	0.913705584	0.908629442	0.903553299	0.898477157	0.893401015	0.888324873	0.883248731	0.878172589	0.873096447	0.868020305	0.862944162	0.85786802	0.852791878	0.847715736	0.842639594	0.837563452	0.83248731	0.827411168	0.822335025	0.817258883	0.812182741	0.807106599	0.802030457	0.796954315	0.791878173	0.78680203	0.781725888	0.776649746	0.771573604	0.766497462	0.76142132	0.756345178	0.751269036	0.746192893	0.741116751	0.736040609	0.730964467	0.730964467	0.725888325
0.934010152	0.934010152	0.934010152	0.92893401	0.92893401	0.92893401	0.923857868	0.918781726	0.918781726	0.918781726	0.913705584	0.908629442	0.903553299	0.898477157	0.893401015	0.888324873	0.883248731	0.883248731	0.878172589	0.873096447	0.868020305	0.862944162	0.85786802	0.852791878	0.847715736	0.842639594	0.837563452	0.83248731	0.827411168	0.822335025	0.817258883	0.812182741	0.807106599	0.802030457	0.796954315	0.791878173	0.78680203	0.781725888	0.776649746	0.771573604	0.766497462	0.76142132	0.756345178	0.756345178	0.751269036	0.746192893	0.741116751	0.736040609	0.730964467	0.725888325
0.923857868	0.923857868	0.923857868	0.923857868	0.918781726	0.918781726	0.913705584	0.913705584	0.913705584	0.908629442	0.903553299	0.898477157	0.898477157	0.898477157	0.893401015	0.888324873	0.883248731	0.878172589	0.873096447	0.868020305	0.862944162	0.85786802	0.852791878	0.847715736	0.842639594	0.837563452	0.83248731	0.827411168	0.822335025	0.817258883	0.812182741	0.807106599	0.802030457	0.796954315	0.791878173	0.78680203	0.78680203	0.781725888	0.776649746	0.771573604	0.766497462	0.76142132	0.756345178	0.751269036	0.746192893	0.741116751	0.736040609	0.736040609	0.730964467	0.725888325
0.918781726	0.913705584	0.913705584	0.913705584	0.913705584	0.913705584	0.908629442	0.908629442	0.903553299	0.903553299	0.898477157	0.898477157	0.893401015	0.888324873	0.883248731	0.878172589	0.878172589	0.873096447	0.873096447	0.868020305	0.862944162	0.85786802	0.852791878	0.847715736	0.842639594	0.837563452	0.83248731	0.827411168	0.822335025	0.817258883	0.812182741	0.812182741	0.807106599	0.802030457	0.796954315	0.791878173	0.78680203	0.781725888	0.776649746	0.771573604	0.766497462	0.76142132	0.756345178	0.756345178	0.751269036	0.746192893	0.741116751	0.736040609	0.730964467	0.725888325
0.908629442	0.908629442	0.908629442	0.908629442	0.908629442	0.903553299	0.903553299	0.903553299	0.898477157	0.893401015	0.893401015	0.893401015	0.888324873	0.883248731	0.878172589	0.878172589	0.873096447	0.873096447	0.868020305	0.862944162	0.85786802	0.852791878	0.847715736	0.842639594	0.837563452	0.837563452	0.83248731	0.827411168	0.827411168	0.822335025	0.817258883	0.812182741	0.807106599	0.802030457	0.796954315	0.791878173	0.78680203	0.781725888	0.776649746	0.776649746	0.771573604	0.766497462	0.76142132	0.756345178	0.751269036	0.746192893	0.741116751	0.741116751	0.736040609	0.730964467
0.903553299	0.903553299	0.898477157	0.903553299	0.898477157	0.898477157	0.898477157	0.893401015	0.893401015	0.893401015	0.888324873	0.883248731	0.883248731	0.883248731	0.878172589	0.873096447	0.868020305	0.862944162	0.85786802	0.862944162	0.85786802	0.852791878	0.847715736	0.842639594	0.837563452	0.83248731	0.827411168	0.827411168	0.822335025	0.817258883	0.812182741	0.807106599	0.802030457	0.796954315	0.791878173	0.78680203	0.78680203	0.781725888	0.776649746	0.776649746	0.771573604	0.766497462	0.76142132	0.756345178	0.756345178	0.751269036	0.741116751	0.736040609	0.730964467	0.725888325
0.898477157	0.893401015	0.898477157	0.893401015	0.898477157	0.893401015	0.888324873	0.893401015	0.888324873	0.883248731	0.888324873	0.883248731	0.878172589	0.873096447	0.873096447	0.873096447	0.868020305	0.862944162	0.85786802	0.85786802	0.852791878	0.847715736	0.842639594	0.842639594	0.837563452	0.83248731	0.83248731	0.827411168	0.822335025	0.817258883	0.812182741	0.807106599	0.802030457	0.796954315	0.796954315	0.791878173	0.78680203	0.781725888	0.776649746	0.771573604	0.766497462	0.766497462	0.76142132	0.756345178	0.751269036	0.746192893	0.741116751	0.741116751	0.736040609	0.730964467
0.888324873	0.893401015	0.888324873	0.893401015	0.888324873	0.888324873	0.888324873	0.883248731	0.883248731	0.883248731	0.878172589	0.878172589	0.873096447	0.873096447	0.868020305	0.868020305	0.862944162	0.85786802	0.85786802	0.852791878	0.852791878	0.847715736	0.842639594	0.837563452	0.83248731	0.827411168	0.827411168	0.822335025	0.817258883	0.817258883	0.812182741	0.807106599	0.807106599	0.802030457	0.796954315	0.791878173	0.78680203	0.781725888	0.781725888	0.776649746	0.771573604	0.766497462	0.76142132	0.756345178	0.756345178	0.751269036	0.746192893	0.741116751	0.736040609	0.736040609
0.888324873	0.883248731	0.888324873	0.883248731	0.888324873	0.883248731	0.878172589	0.883248731	0.878172589	0.878172589	0.873096447	0.873096447	0.873096447	0.868020305	0.862944162	0.862944162	0.862944162	0.85786802	0.852791878	0.847715736	0.847715736	0.842639594	0.842639594	0.837563452	0.83248731	0.83248731	0.827411168	0.822335025	0.817258883	0.812182741	0.807106599	0.807106599	0.802030457	0.796954315	0.791878173	0.78680203	0.781725888	0.78680203	0.781725888	0.776649746	0.771573604	0.766497462	0.766497462	0.76142132	0.756345178	0.751269036	0.746192893	0.746192893	0.741116751	0.736040609
0.878172589	0.883248731	0.878172589	0.883248731	0.878172589	0.878172589	0.878172589	0.873096447	0.873096447	0.873096447	0.873096447	0.868020305	0.862944162	0.868020305	0.862944162	0.85786802	0.852791878	0.852791878	0.852791878	0.847715736	0.842639594	0.842639594	0.837563452	0.83248731	0.827411168	0.827411168	0.827411168	0.822335025	0.817258883	0.812182741	0.812182741	0.807106599	0.802030457	0.796954315	0.791878173	0.791878173	0.78680203	0.781725888	0.776649746	0.771573604	0.771573604	0.766497462	0.76142132	0.756345178	0.751269036	0.751269036	0.746192893	0.741116751	0.736040609	0.736040609
0.878172589	0.873096447	0.878172589	0.873096447	0.878172589	0.873096447	0.873096447	0.873096447	0.873096447	0.868020305	0.868020305	0.868020305	0.862944162	0.85786802	0.85786802	0.85786802	0.852791878	0.852791878	0.847715736	0.842639594	0.837563452	0.842639594	0.837563452	0.83248731	0.827411168	0.827411168	0.822335025	0.817258883	0.812182741	0.812182741	0.812182741	0.807106599	0.802030457	0.796954315	0.796954315	0.791878173	0.78680203	0.781725888	0.781725888	0.776649746	0.771573604	0.766497462	0.76142132	0.76142132	0.756345178	0.751269036	0.746192893	0.746192893	0.741116751	0.736040609
0.873096447	0.873096447	0.868020305	0.873096447	0.868020305	0.873096447	0.868020305	0.868020305	0.868020305	0.868020305	0.862944162	0.85786802	0.862944162	0.85786802	0.85786802	0.852791878	0.847715736	0.847715736	0.847715736	0.842639594	0.837563452	0.837563452	0.83248731	0.827411168	0.827411168	0.827411168	0.822335025	0.817258883	0.812182741	0.812182741	0.807106599	0.802030457	0.796954315	0.796954315	0.791878173	0.78680203	0.78680203	0.78680203	0.781725888	0.776649746	0.771573604	0.771573604	0.766497462	0.76142132	0.756345178	0.751269036	0.751269036	0.746192893	0.741116751	0.741116751
0.868020305	0.868020305	0.868020305	0.868020305	0.868020305	0.868020305	0.862944162	0.862944162	0.862944162	0.85786802	0.862944162	0.85786802	0.85786802	0.852791878	0.852791878	0.852791878	0.847715736	0.842639594	0.842639594	0.842639594	0.837563452	0.837563452	0.83248731	0.827411168	0.822335025	0.822335025	0.817258883	0.817258883	0.817258883	0.812182741	0.807106599	0.802030457	0.802030457	0.796954315	0.791878173	0.78680203	0.78680203	0.781725888	0.776649746	0.771573604	0.771573604	0.766497462	0.76142132	0.756345178	0.756345178	0.751269036	0.751269036	0.746192893	0.746192893	0.741116751
0.862944162	0.862944162	0.868020305	0.862944162	0.862944162	0.862944162	0.862944162	0.85786802	0.862944162	0.85786802	0.85786802	0.852791878	0.852791878	0.852791878	0.847715736	0.847715736	0.847715736	0.842639594	0.842639594	0.837563452	0.83248731	0.83248731	0.83248731	0.827411168	0.827411168	0.822335025	0.817258883	0.812182741	0.812182741	0.807106599	0.802030457	0.807106599	0.802030457	0.796954315	0.791878173	0.791878173	0.78680203	0.781725888	0.776649746	0.776649746	0.771573604	0.766497462	0.76142132	0.76142132	0.756345178	0.751269036	0.751269036	0.746192893	0.741116751	0.736040609
0.85786802	0.862944162	0.85786802	0.862944162	0.85786802	0.85786802	0.85786802	0.85786802	0.852791878	0.85786802	0.852791878	0.852791878	0.847715736	0.852791878	0.847715736	0.842639594	0.842639594	0.837563452	0.842639594	0.837563452	0.83248731	0.83248731	0.827411168	0.822335025	0.822335025	0.822335025	0.817258883	0.812182741	0.812182741	0.807106599	0.802030457	0.802030457	0.796954315	0.791878173	0.791878173	0.78680203	0.78680203	0.781725888	0.781725888	0.776649746	0.771573604	0.771573604	0.766497462	0.76142132	0.756345178	0.756345178	0.751269036	0.746192893	0.746192893	0.741116751
0.85786802	0.85786802	0.85786802	0.852791878	0.85786802	0.85786802	0.852791878	0.85786802	0.852791878	0.852791878	0.847715736	0.852791878	0.847715736	0.842639594	0.842639594	0.842639594	0.842639594	0.837563452	0.83248731	0.83248731	0.83248731	0.83248731	0.827411168	0.822335025	0.822335025	0.817258883	0.812182741	0.812182741	0.812182741	0.807106599	0.807106599	0.802030457	0.796954315	0.791878173	0.791878173	0.78680203	0.781725888	0.781725888	0.776649746	0.771573604	0.771573604	0.766497462	0.766497462	0.76142132	0.76142132	0.756345178	0.751269036	0.751269036	0.746192893	0.741116751
0.852791878	0.852791878	0.85786802	0.852791878	0.852791878	0.852791878	0.852791878	0.847715736	0.852791878	0.847715736	0.847715736	0.842639594	0.847715736	0.842639594	0.842639594	0.837563452	0.837563452	0.837563452	0.83248731	0.83248731	0.827411168	0.822335025	0.822335025	0.822335025	0.822335025	0.817258883	0.812182741	0.812182741	0.807106599	0.802030457	0.802030457	0.802030457	0.796954315	0.796954315	0.791878173	0.78680203	0.78680203	0.781725888	0.776649746	0.776649746	0.771573604	0.766497462	0.766497462	0.76142132	0.756345178	0.751269036	0.751269036	0.746192893	0.741116751	0.741116751
0.847715736	0.852791878	0.847715736	0.852791878	0.847715736	0.847715736	0.852791878	0.847715736	0.847715736	0.842639594	0.847715736	0.842639594	0.842639594	0.837563452	0.842639594	0.837563452	0.83248731	0.83248731	0.827411168	0.83248731	0.827411168	0.822335025	0.822335025	0.817258883	0.817258883	0.817258883	0.812182741	0.812182741	0.807106599	0.802030457	0.802030457	0.796954315	0.791878173	0.791878173	0.78680203	0.791878173	0.78680203	0.781725888	0.781725888	0.776649746	0.771573604	0.771573604	0.766497462	0.76142132	0.76142132	0.756345178	0.751269036	0.751269036	0.746192893	0.741116751
0.847715736	0.847715736	0.847715736	0.847715736	0.847715736	0.847715736	0.842639594	0.842639594	0.842639594	0.842639594	0.837563452	0.842639594	0.837563452	0.837563452	0.83248731	0.837563452	0.83248731	0.83248731	0.827411168	0.827411168	0.822335025	0.822335025	0.822335025	0.817258883	0.817258883	0.812182741	0.807106599	0.807106599	0.807106599	0.807106599	0.802030457	0.796954315	0.796954315	0.791878173	0.78680203	0.78680203	0.781725888	0.776649746	0.776649746	0.771573604	0.771573604	0.771573604	0.766497462	0.766497462	0.76142132	0.756345178	0.756345178	0.751269036	0.746192893	0.746192893
0.842639594	0.842639594	0.847715736	0.842639594	0.842639594	0.842639594	0.842639594	0.842639594	0.837563452	0.842639594	0.837563452	0.837563452	0.83248731	0.837563452	0.83248731	0.83248731	0.827411168	0.83248731	0.827411168	0.827411168	0.822335025	0.817258883	0.817258883	0.817258883	0.817258883	0.812182741	0.807106599	0.807106599	0.802030457	0.802030457	0.796954315	0.796954315	0.796954315	0.791878173	0.791878173	0.78680203	0.781725888	0.781725888	0.776649746	0.771573604	0.771573604	0.766497462	0.76142132	0.76142132	0.756345178	0.756345178	0.751269036	0.751269036	0.751269036	0.746192893
0.842639594	0.842639594	0.837563452	0.842639594	0.842639594	0.837563452	0.842639594	0.837563452	0.837563452	0.83248731	0.837563452	0.837563452	0.83248731	0.83248731	0.83248731	0.83248731	0.827411168	0.827411168	0.822335025	0.822335025	0.822335025	0.817258883	0.817258883	0.812182741	0.812182741	0.812182741	0.812182741	0.807106599	0.802030457	0.802030457	0.796954315	0.796954315	0.791878173	0.78680203	0.791878173	0.78680203	0.78680203	0.781725888	0.776649746	0.776649746	0.771573604	0.766497462	0.766497462	0.76142132	0.76142132	0.756345178	0.751269036	0.751269036	0.746192893	0.741116751
0.837563452	0.842639594	0.837563452	0.837563452	0.837563452	0.837563452	0.837563452	0.837563452	0.837563452	0.83248731	0.83248731	0.83248731	0.83248731	0.827411168	0.827411168	0.822335025	0.827411168	0.822335025	0.822335025	0.817258883	0.817258883	0.817258883	0.817258883	0.812182741	0.812182741	0.807106599	0.807106599	0.802030457	0.802030457	0.802030457	0.796954315	0.796954315	0.791878173	0.791878173	0.78680203	0.781725888	0.781725888	0.776649746	0.776649746	0.776649746	0.771573604	0.771573604	0.766497462	0.766497462	0.76142132	0.756345178	0.756345178	0.751269036	0.746192893	0.746192893
0.837563452	0.83248731	0.837563452	0.837563452	0.83248731	0.837563452	0.83248731	0.83248731	0.83248731	0.83248731	0.83248731	0.827411168	0.827411168	0.827411168	0.827411168	0.822335025	0.822335025	0.822335025	0.822335025	0.817258883	0.817258883	0.812182741	0.812182741	0.812182741	0.812182741	0.807106599	0.807106599	0.802030457	0.802030457	0.796954315	0.791878173	0.796954315	0.791878173	0.791878173	0.78680203	0.78680203	0.781725888	0.776649746	0.776649746	0.771573604	0.771573604	0.766497462	0.76142132	0.76142132	0.76142132	0.76142132	0.756345178	0.751269036	0.751269036	0.746192893
0.83248731	0.83248731	0.83248731	0.83248731	0.83248731	0.83248731	0.83248731	0.83248731	0.827411168	0.827411168	0.827411168	0.827411168	0.827411168	0.822335025	0.827411168	0.822335025	0.822335025	0.817258883	0.817258883	0.817258883	0.817258883	0.812182741	0.812182741	0.807106599	0.807106599	0.807106599	0.807106599	0.802030457	0.802030457	0.796954315	0.791878173	0.791878173	0.78680203	0.78680203	0.78680203	0.78680203	0.781725888	0.781725888	0.776649746	0.771573604	0.771573604	0.766497462	0.766497462	0.76142132	0.76142132	0.756345178	0.751269036	0.751269036	0.746192893	0.746192893
0.827411168	0.83248731	0.827411168	0.827411168	0.83248731	0.827411168	0.827411168	0.83248731	0.827411168	0.827411168	0.822335025	0.827411168	0.822335025	0.822335025	0.822335025	0.817258883	0.822335025	0.817258883	0.817258883	0.812182741	0.812182741	0.812182741	0.812182741	0.807106599	0.807106599	0.802030457	0.802030457	0.796954315	0.802030457	0.796954315	0.796954315	0.791878173	0.791878173	0.78680203	0.781725888	0.781725888	0.776649746	0.781725888	0.776649746	0.776649746	0.771573604	0.771573604	0.766497462	0.76142132	0.76142132	0.756345178	0.756345178	0.751269036	0.751269036	0.746192893
0.827411168	0.83248731	0.827411168	0.827411168	0.822335025	0.827411168	0.827411168	0.822335025	0.827411168	0.827411168	0.822335025	0.822335025	0.822335025	0.822335025	0.817258883	0.817258883	0.817258883	0.817258883	0.817258883	0.812182741	0.812182741	0.807106599	0.807106599	0.807106599	0.807106599	0.802030457	0.802030457	0.796954315	0.796954315	0.791878173	0.796954315	0.791878173	0.791878173	0.78680203	0.78680203	0.781725888	0.781725888	0.776649746	0.771573604	0.771573604	0.766497462	0.766497462	0.766497462	0.766497462	0.76142132	0.76142132	0.756345178	0.756345178	0.751269036	0.746192893
0.827411168	0.822335025	0.827411168	0.827411168	0.822335025	0.822335025	0.827411168	0.822335025	0.822335025	0.822335025	0.822335025	0.822335025	0.817258883	0.817258883	0.817258883	0.817258883	0.812182741	0.812182741	0.812182741	0.812182741	0.812182741	0.807106599	0.807106599	0.802030457	0.802030457	0.802030457	0.802030457	0.796954315	0.796954315	0.791878173	0.791878173	0.78680203	0.78680203	0.78680203	0.78680203	0.781725888	0.781725888	0.776649746	0.776649746	0.771573604	0.771573604	0.766497462	0.766497462	0.76142132	0.756345178	0.756345178	0.751269036	0.756345178	0.751269036	0.751269036
0.822335025	0.822335025	0.822335025	0.822335025	0.822335025	0.822335025	0.817258883	0.822335025	0.822335025	0.817258883	0.817258883	0.817258883	0.817258883	0.817258883	0.812182741	0.817258883	0.812182741	0.812182741	0.812182741	0.807106599	0.807106599	0.807106599	0.807106599	0.802030457	0.802030457	0.796954315	0.796954315	0.796954315	0.796954315	0.791878173	0.791878173	0.78680203	0.78680203	0.781725888	0.781725888	0.776649746	0.781725888	0.776649746	0.776649746	0.771573604	0.771573604	0.766497462	0.766497462	0.76142132	0.76142132	0.756345178	0.756345178	0.751269036	0.751269036	0.746192893
0.817258883	0.822335025	0.817258883	0.817258883	0.822335025	0.817258883	0.817258883	0.817258883	0.817258883	0.817258883	0.817258883	0.812182741	0.817258883	0.817258883	0.812182741	0.812182741	0.807106599	0.812182741	0.807106599	0.807106599	0.807106599	0.802030457	0.807106599	0.802030457	0.802030457	0.796954315	0.796954315	0.791878173	0.791878173	0.78680203	0.791878173	0.791878173	0.78680203	0.78680203	0.781725888	0.781725888	0.776649746	0.776649746	0.771573604	0.771573604	0.771573604	0.771573604	0.766497462	0.766497462	0.76142132	0.76142132	0.756345178	0.756345178	0.751269036	0.751269036
0.817258883	0.822335025	0.817258883	0.817258883	0.817258883	0.817258883	0.817258883	0.817258883	0.812182741	0.817258883	0.817258883	0.812182741	0.812182741	0.812182741	0.812182741	0.812182741	0.807106599	0.807106599	0.807106599	0.807106599	0.807106599	0.802030457	0.802030457	0.796954315	0.802030457	0.796954315	0.796954315	0.791878173	0.791878173	0.791878173	0.78680203	0.78680203	0.781725888	0.78680203	0.781725888	0.781725888	0.776649746	0.776649746	0.771573604	0.771573604	0.766497462	0.766497462	0.76142132	0.76142132	0.756345178	0.76142132	0.756345178	0.756345178	0.751269036	0.751269036
0.817258883	0.812182741	0.817258883	0.817258883	0.812182741	0.812182741	0.817258883	0.812182741	0.812182741	0.812182741	0.812182741	0.812182741	0.812182741	0.807106599	0.807106599	0.812182741	0.807106599	0.807106599	0.802030457	0.802030457	0.807106599	0.802030457	0.802030457	0.796954315	0.796954315	0.791878173	0.791878173	0.796954315	0.791878173	0.791878173	0.78680203	0.78680203	0.781725888	0.781725888	0.776649746	0.776649746	0.776649746	0.776649746	0.771573604	0.771573604	0.771573604	0.766497462	0.766497462	0.76142132	0.76142132	0.756345178	0.756345178	0.751269036	0.751269036	0.746192893
0.812182741	0.812182741	0.812182741	0.817258883	0.812182741	0.812182741	0.812182741	0.812182741	0.812182741	0.812182741	0.807106599	0.812182741	0.812182741	0.807106599	0.807106599	0.802030457	0.807106599	0.807106599	0.802030457	0.802030457	0.796954315	0.796954315	0.802030457	0.796954315	0.796954315	0.791878173	0.791878173	0.791878173	0.78680203	0.791878173	0.78680203	0.78680203	0.781725888	0.781725888	0.776649746	0.776649746	0.776649746	0.771573604	0.771573604	0.771573604	0.771573604	0.766497462	0.766497462	0.76142132	0.76142132	0.756345178	0.756345178	0.756345178	0.751269036	0.751269036
0.812182741	0.812182741	0.812182741	0.807106599	0.812182741	0.812182741	0.807106599	0.807106599	0.812182741	0.807106599	0.807106599	0.807106599	0.802030457	0.807106599	0.807106599	0.802030457	0.802030457	0.802030457	0.802030457	0.802030457	0.796954315	0.796954315	0.796954315	0.791878173	0.796954315	0.791878173	0.791878173	0.791878173	0.78680203	0.78680203	0.781725888	0.781725888	0.781725888	0.781725888	0.781725888	0.776649746	0.776649746	0.771573604	0.771573604	0.766497462	0.766497462	0.766497462	0.76142132	0.76142132	0.76142132	0.76142132	0.756345178	0.756345178	0.751269036	0.751269036
0.807106599	0.812182741	0.807106599	0.807106599	0.807106599	0.812182741	0.807106599	0.807106599	0.807106599	0.807106599	0.807106599	0.807106599	0.802030457	0.802030457	0.807106599	0.802030457	0.802030457	0.802030457	0.796954315	0.802030457	0.796954315	0.796954315	0.796954315	0.791878173	0.791878173	0.78680203	0.791878173	0.791878173	0.78680203	0.78680203	0.781725888	0.781725888	0.781725888	0.776649746	0.776649746	0.776649746	0.776649746	0.771573604	0.771573604	0.771573604	0.766497462	0.766497462	0.76142132	0.76142132	0.756345178	0.756345178	0.756345178	0.751269036	0.751269036	0.751269036
0.807106599	0.802030457	0.807106599	0.807106599	0.807106599	0.802030457	0.807106599	0.807106599	0.802030457	0.802030457	0.807106599	0.802030457	0.802030457	0.802030457	0.796954315	0.802030457	0.802030457	0.796954315	0.796954315	0.796954315	0.791878173	0.796954315	0.796954315	0.791878173	0.791878173	0.78680203	0.78680203	0.78680203	0.781725888	0.78680203	0.78680203	0.781725888	0.781725888	0.776649746	0.776649746	0.771573604	0.771573604	0.771573604	0.771573604	0.771573604	0.766497462	0.766497462	0.766497462	0.76142132	0.76142132	0.756345178	0.756345178	0.751269036	0.751269036	0.751269036
0.807106599	0.802030457	0.802030457	0.807106599	0.802030457	0.802030457	0.802030457	0.807106599	0.802030457	0.802030457	0.802030457	0.796954315	0.802030457	0.802030457	0.796954315	0.796954315	0.796954315	0.796954315	0.796954315	0.796954315	0.791878173	0.791878173	0.791878173	0.791878173	0.791878173	0.78680203	0.78680203	0.78680203	0.781725888	0.781725888	0.781725888	0.781725888	0.781725888	0.776649746	0.776649746	0.776649746	0.771573604	0.771573604	0.766497462	0.766497462	0.766497462	0.76142132	0.766497462	0.76142132	0.76142132	0.76142132	0.756345178	0.756345178	0.751269036	0.751269036
0.802030457	0.802030457	0.802030457	0.802030457	0.802030457	0.802030457	0.802030457	0.796954315	0.802030457	0.802030457	0.802030457	0.796954315	0.796954315	0.802030457	0.796954315	0.796954315	0.796954315	0.791878173	0.791878173	0.796954315	0.791878173	0.791878173	0.791878173	0.78680203	0.78680203	0.791878173	0.78680203	0.78680203	0.781725888	0.781725888	0.781725888	0.776649746	0.776649746	0.776649746	0.776649746	0.776649746	0.771573604	0.771573604	0.771573604	0.766497462	0.766497462	0.76142132	0.76142132	0.76142132	0.756345178	0.756345178	0.751269036	0.751269036	0.756345178	0.751269036
0.796954315	0.802030457	0.802030457	0.796954315	0.796954315	0.802030457	0.802030457	0.796954315	0.796954315	0.802030457	0.796954315	0.796954315	0.796954315	0.791878173	0.791878173	0.796954315	0.796954315	0.791878173	0.791878173	0.791878173	0.78680203	0.791878173	0.791878173	0.78680203	0.78680203	0.78680203	0.781725888	0.781725888	0.781725888	0.781725888	0.781725888	0.776649746	0.776649746	0.776649746	0.771573604	0.771573604	0.771573604	0.766497462	0.771573604	0.766497462	0.766497462	0.766497462	0.76142132	0.76142132	0.756345178	0.756345178	0.756345178	0.751269036	0.751269036	0.751269036
0.796954315	0.796954315	0.796954315	0.796954315	0.796954315	0.796954315	0.796954315	0.796954315	0.796954315	0.796954315	0.791878173	0.796954315	0.796954315	0.791878173	0.791878173	0.791878173	0.791878173	0.791878173	0.791878173	0.791878173	0.78680203	0.78680203	0.78680203	0.78680203	0.78680203	0.78680203	0.781725888	0.781725888	0.781725888	0.776649746	0.776649746	0.776649746	0.776649746	0.776649746	0.771573604	0.771573604	0.771573604	0.766497462	0.766497462	0.766497462	0.76142132	0.76142132	0.76142132	0.76142132	0.76142132	0.756345178	0.756345178	0.756345178	0.751269036	0.751269036
0.796954315	0.791878173	0.796954315	0.796954315	0.796954315	0.791878173	0.791878173	0.796954315	0.796954315	0.791878173	0.791878173	0.791878173	0.796954315	0.791878173	0.791878173	0.791878173	0.78680203	0.78680203	0.791878173	0.78680203	0.78680203	0.78680203	0.78680203	0.781725888	0.781725888	0.78680203	0.781725888	0.781725888	0.781725888	0.776649746	0.776649746	0.776649746	0.771573604	0.776649746	0.776649746	0.771573604	0.771573604	0.766497462	0.766497462	0.766497462	0.76142132	0.76142132	0.76142132	0.756345178	0.756345178	0.756345178	0.751269036	0.756345178	0.756345178	0.751269036
0.796954315	0.791878173	0.791878173	0.796954315	0.796954315	0.791878173	0.791878173	0.791878173	0.796954315	0.791878173	0.791878173	0.791878173	0.78680203	0.78680203	0.791878173	0.791878173	0.78680203	0.78680203	0.78680203	0.781725888	0.78680203	0.78680203	0.78680203	0.781725888	0.781725888	0.781725888	0.776649746	0.781725888	0.781725888	0.776649746	0.776649746	0.776649746	0.771573604	0.771573604	0.771573604	0.766497462	0.766497462	0.771573604	0.766497462	0.766497462	0.766497462	0.76142132	0.76142132	0.76142132	0.756345178	0.756345178	0.756345178	0.751269036	0.751269036	0.751269036
0.791878173	0.791878173	0.791878173	0.791878173	0.791878173	0.791878173	0.791878173	0.791878173	0.78680203	0.78680203	0.791878173	0.791878173	0.78680203	0.78680203	0.78680203	0.791878173	0.78680203	0.78680203	0.78680203	0.781725888	0.781725888	0.781725888	0.78680203	0.781725888	0.781725888	0.781725888	0.776649746	0.776649746	0.776649746	0.771573604	0.776649746	0.776649746	0.771573604	0.771573604	0.771573604	0.766497462	0.766497462	0.766497462	0.76142132	0.76142132	0.76142132	0.76142132	0.76142132	0.76142132	0.756345178	0.756345178	0.756345178	0.751269036	0.751269036	0.751269036
0.78680203	0.791878173	0.791878173	0.78680203	0.78680203	0.78680203	0.791878173	0.78680203	0.78680203	0.78680203	0.78680203	0.78680203	0.78680203	0.78680203	0.78680203	0.781725888	0.781725888	0.78680203	0.78680203	0.781725888	0.781725888	0.781725888	0.776649746	0.776649746	0.781725888	0.781725888	0.776649746	0.776649746	0.776649746	0.771573604	0.771573604	0.771573604	0.771573604	0.771573604	0.771573604	0.771573604	0.766497462	0.766497462	0.766497462	0.76142132	0.76142132	0.76142132	0.756345178	0.756345178	0.756345178	0.751269036	0.756345178	0.756345178	0.751269036	0.751269036
0.78680203	0.78680203	0.78680203	0.78680203	0.78680203	0.78680203	0.78680203	0.78680203	0.78680203	0.78680203	0.78680203	0.781725888	0.78680203	0.78680203	0.78680203	0.781725888	0.781725888	0.781725888	0.781725888	0.781725888	0.781725888	0.781725888	0.776649746	0.776649746	0.776649746	0.776649746	0.771573604	0.776649746	0.776649746	0.771573604	0.771573604	0.771573604	0.771573604	0.766497462	0.766497462	0.766497462	0.766497462	0.766497462	0.766497462	0.76142132	0.76142132	0.76142132	0.76142132	0.756345178	0.756345178	0.756345178	0.751269036	0.751269036	0.751269036	0.746192893
0.78680203	0.781725888	0.781725888	0.78680203	0.78680203	0.78680203	0.781725888	0.781725888	0.78680203	0.78680203	0.781725888	0.781725888	0.781725888	0.781725888	0.78680203	0.781725888	0.781725888	0.781725888	0.781725888	0.776649746	0.776649746	0.781725888	0.776649746	0.776649746	0.776649746	0.776649746	0.771573604	0.771573604	0.771573604	0.776649746	0.771573604	0.771573604	0.771573604	0.766497462	0.766497462	0.766497462	0.766497462	0.76142132	0.76142132	0.76142132	0.756345178	0.76142132	0.76142132	0.756345178	0.756345178	0.756345178	0.756345178	0.751269036	0.751269036	0.751269036
0.78680203	0.781725888	0.781725888	0.781725888	0.78680203	0.781725888	0.781725888	0.781725888	0.781725888	0.781725888	0.781725888	0.781725888	0.781725888	0.781725888	0.776649746	0.776649746	0.781725888	0.781725888	0.776649746	0.776649746	0.776649746	0.776649746	0.771573604	0.776649746	0.776649746	0.776649746	0.771573604	0.771573604	0.771573604	0.771573604	0.766497462	0.766497462	0.766497462	0.771573604	0.766497462	0.766497462	0.766497462	0.76142132	0.76142132	0.76142132	0.76142132	0.756345178	0.756345178	0.756345178	0.751269036	0.751269036	0.756345178	0.756345178	0.751269036	0.751269036
0.781725888	0.781725888	0.781725888	0.781725888	0.781725888	0.781725888	0.781725888	0.781725888	0.781725888	0.776649746	0.776649746	0.781725888	0.781725888	0.781725888	0.776649746	0.776649746	0.776649746	0.776649746	0.776649746	0.776649746	0.776649746	0.776649746	0.771573604	0.771573604	0.771573604	0.771573604	0.771573604	0.771573604	0.771573604	0.771573604	0.766497462	0.766497462	0.766497462	0.766497462	0.76142132	0.76142132	0.766497462	0.766497462	0.76142132	0.76142132	0.76142132	0.756345178	0.756345178	0.756345178	0.756345178	0.751269036	0.751269036	0.751269036	0.751269036	0.746192893
0.776649746	0.781725888	0.781725888	0.781725888	0.776649746	0.776649746	0.781725888	0.781725888	0.781725888	0.776649746	0.776649746	0.776649746	0.776649746	0.776649746	0.776649746	0.776649746	0.776649746	0.776649746	0.771573604	0.771573604	0.776649746	0.776649746	0.771573604	0.771573604	0.771573604	0.771573604	0.766497462	0.766497462	0.766497462	0.771573604	0.766497462	0.766497462	0.766497462	0.766497462	0.76142132	0.76142132	0.76142132	0.76142132	0.756345178	0.756345178	0.756345178	0.76142132	0.756345178	0.756345178	0.756345178	0.756345178	0.751269036	0.751269036	0.751269036	0.751269036
0.776649746	0.776649746	0.781725888	0.776649746	0.776649746	0.776649746	0.776649746	0.776649746	0.776649746	0.776649746	0.776649746	0.776649746	0.776649746	0.771573604	0.771573604	0.776649746	0.776649746	0.776649746	0.771573604	0.771573604	0.771573604	0.771573604	0.766497462	0.771573604	0.771573604	0.771573604	0.766497462	0.766497462	0.766497462	0.766497462	0.766497462	0.76142132	0.766497462	0.766497462	0.766497462	0.76142132	0.76142132	0.76142132	0.76142132	0.756345178	0.756345178	0.756345178	0.756345178	0.751269036	0.751269036	0.751269036	0.751269036	0.751269036	0.751269036	0.751269036
0.776649746	0.776649746	0.771573604	0.776649746	0.776649746	0.776649746	0.776649746	0.771573604	0.771573604	0.771573604	0.776649746	0.776649746	0.771573604	0.771573604	0.771573604	0.771573604	0.771573604	0.771573604	0.771573604	0.771573604	0.771573604	0.771573604	0.766497462	0.766497462	0.766497462	0.771573604	0.766497462	0.766497462	0.766497462	0.766497462	0.766497462	0.76142132	0.76142132	0.76142132	0.76142132	0.756345178	0.76142132	0.76142132	0.76142132	0.756345178	0.756345178	0.756345178	0.756345178	0.756345178	0.751269036	0.751269036	0.751269036	0.751269036	0.746192893	0.746192893
0.776649746	0.771573604	0.771573604	0.771573604	0.776649746	0.776649746	0.771573604	0.771573604	0.771573604	0.771573604	0.771573604	0.776649746	0.771573604	0.771573604	0.771573604	0.771573604	0.771573604	0.766497462	0.766497462	0.771573604	0.771573604	0.771573604	0.766497462	0.766497462	0.766497462	0.766497462	0.766497462	0.76142132	0.766497462	0.766497462	0.766497462	0.76142132	0.76142132	0.76142132	0.76142132	0.76142132	0.756345178	0.756345178	0.756345178	0.756345178	0.751269036	0.756345178	0.756345178	0.756345178	0.756345178	0.751269036	0.751269036	0.751269036	0.751269036	0.746192893
0.771573604	0.771573604	0.771573604	0.771573604	0.771573604	0.766497462	0.771573604	0.771573604	0.771573604	0.771573604	0.771573604	0.766497462	0.766497462	0.771573604	0.771573604	0.771573604	0.771573604	0.766497462	0.766497462	0.766497462	0.766497462	0.766497462	0.766497462	0.766497462	0.766497462	0.766497462	0.766497462	0.76142132	0.76142132	0.76142132	0.76142132	0.76142132	0.76142132	0.76142132	0.76142132	0.76142132	0.756345178	0.756345178	0.756345178	0.756345178	0.756345178	0.751269036	0.751269036	0.751269036	0.751269036	0.751269036	0.746192893	0.746192893	0.751269036	0.751269036
0.766497462	0.771573604	0.771573604	0.771573604	0.766497462	0.766497462	0.766497462	0.766497462	0.771573604	0.771573604	0.771573604	0.766497462	0.766497462	0.766497462	0.766497462	0.771573604	0.766497462	0.766497462	0.766497462	0.766497462	0.766497462	0.766497462	0.76142132	0.76142132	0.76142132	0.766497462	0.766497462	0.76142132	0.76142132	0.76142132	0.76142132	0.76142132	0.756345178	0.756345178	0.756345178	0.756345178	0.756345178	0.756345178	0.756345178	0.756345178	0.756345178	0.756345178	0.751269036	0.751269036	0.751269036	0.751269036	0.751269036	0.746192893	0.746192893	0.746192893
0.766497462	0.766497462	0.771573604	0.766497462	0.766497462	0.766497462	0.766497462	0.766497462	0.766497462	0.766497462	0.766497462	0.766497462	0.766497462	0.766497462	0.766497462	0.766497462	0.76142132	0.76142132	0.766497462	0.766497462	0.766497462	0.76142132	0.76142132	0.76142132	0.76142132	0.76142132	0.76142132	0.756345178	0.76142132	0.76142132	0.76142132	0.76142132	0.756345178	0.756345178	0.756345178	0.756345178	0.756345178	0.756345178	0.751269036	0.751269036	0.751269036	0.751269036	0.751269036	0.751269036	0.751269036	0.751269036	0.751269036	0.751269036	0.746192893	0.746192893
0.766497462	0.766497462	0.76142132	0.76142132	0.766497462	0.766497462	0.766497462	0.766497462	0.766497462	0.76142132	0.76142132	0.76142132	0.766497462	0.766497462	0.766497462	0.76142132	0.76142132	0.76142132	0.76142132	0.76142132	0.76142132	0.76142132	0.76142132	0.76142132	0.76142132	0.76142132	0.76142132	0.756345178	0.756345178	0.756345178	0.756345178	0.756345178	0.756345178	0.756345178	0.756345178	0.756345178	0.756345178	0.756345178	0.751269036	0.751269036	0.751269036	0.751269036	0.751269036	0.751269036	0.746192893	0.746192893	0.746192893	0.746192893	0.746192893	0.741116751
0.766497462	0.76142132	0.76142132	0.76142132	0.76142132	0.766497462	0.766497462	0.766497462	0.76142132	0.76142132	0.76142132	0.76142132	0.76142132	0.76142132	0.766497462	0.76142132	0.76142132	0.76142132	0.76142132	0.76142132	0.76142132	0.756345178	0.756345178	0.756345178	0.76142132	0.76142132	0.76142132	0.756345178	0.756345178	0.756345178	0.756345178	0.756345178	0.756345178	0.751269036	0.751269036	0.751269036	0.751269036	0.751269036	0.756345178	0.751269036	0.751269036	0.751269036	0.751269036	0.751269036	0.751269036	0.746192893	0.746192893	0.746192893	0.746192893	0.746192893
0.76142132	0.76142132	0.76142132	0.76142132	0.76142132	0.76142132	0.76142132	0.76142132	0.76142132	0.76142132	0.76142132	0.76142132	0.76142132	0.76142132	0.756345178	0.756345178	0.756345178	0.76142132	0.76142132	0.76142132	0.76142132	0.756345178	0.756345178	0.756345178	0.756345178	0.756345178	0.756345178	0.751269036	0.751269036	0.756345178	0.756345178	0.756345178	0.756345178	0.756345178	0.751269036	0.751269036	0.751269036	0.751269036	0.751269036	0.751269036	0.746192893	0.746192893	0.746192893	0.746192893	0.746192893	0.751269036	0.746192893	0.746192893	0.746192893	0.746192893
0.756345178	0.76142132	0.76142132	0.76142132	0.76142132	0.76142132	0.756345178	0.756345178	0.756345178	0.756345178	0.76142132	0.76142132	0.76142132	0.756345178	0.756345178	0.756345178	0.756345178	0.756345178	0.756345178	0.756345178	0.76142132	0.756345178	0.756345178	0.756345178	0.756345178	0.756345178	0.756345178	0.756345178	0.751269036	0.751269036	0.751269036	0.751269036	0.751269036	0.751269036	0.751269036	0.751269036	0.751269036	0.751269036	0.751269036	0.751269036	0.751269036	0.746192893	0.746192893	0.746192893	0.746192893	0.746192893	0.746192893	0.746192893	0.741116751	0.741116751
0.756345178	0.756345178	0.756345178	0.76142132	0.756345178	0.756345178	0.756345178	0.756345178	0.756345178	0.756345178	0.756345178	0.756345178	0.76142132	0.756345178	0.756345178	0.756345178	0.756345178	0.756345178	0.756345178	0.756345178	0.751269036	0.751269036	0.751269036	0.751269036	0.756345178	0.756345178	0.756345178	0.756345178	0.751269036	0.751269036	0.751269036	0.751269036	0.751269036	0.751269036	0.751269036	0.746192893	0.746192893	0.746192893	0.746192893	0.746192893	0.746192893	0.751269036	0.746192893	0.746192893	0.746192893	0.746192893	0.746192893	0.746192893	0.746192893	0.741116751
0.756345178	0.756345178	0.756345178	0.751269036	0.751269036	0.756345178	0.756345178	0.756345178	0.756345178	0.756345178	0.756345178	0.756345178	0.751269036	0.751269036	0.751269036	0.751269036	0.756345178	0.756345178	0.756345178	0.756345178	0.751269036	0.751269036	0.751269036	0.751269036	0.751269036	0.751269036	0.751269036	0.751269036	0.746192893	0.751269036	0.751269036	0.751269036	0.751269036	0.751269036	0.751269036	0.751269036	0.746192893	0.746192893	0.746192893	0.746192893	0.746192893	0.746192893	0.746192893	0.746192893	0.741116751	0.741116751	0.741116751	0.741116751	0.741116751	0.741116751
0.756345178	0.751269036	0.751269036	0.751269036	0.751269036	0.751269036	0.751269036	0.756345178	0.756345178	0.756345178	0.756345178	0.751269036	0.751269036	0.751269036	0.751269036	0.751269036	0.751269036	0.751269036	0.751269036	0.751269036	0.751269036	0.751269036	0.751269036	0.751269036	0.751269036	0.751269036	0.751269036	0.751269036	0.746192893	0.746192893	0.746192893	0.746192893	0.746192893	0.746192893	0.746192893	0.746192893	0.751269036	0.746192893	0.746192893	0.746192893	0.746192893	0.746192893	0.746192893	0.746192893	0.746192893	0.741116751	0.741116751	0.741116751	0.741116751	0.741116751
0.751269036	0.751269036	0.751269036	0.751269036	0.751269036	0.751269036	0.751269036	0.751269036	0.751269036	0.746192893	0.751269036	0.751269036	0.751269036	0.751269036	0.751269036	0.751269036	0.751269036	0.751269036	0.751269036	0.746192893	0.746192893	0.746192893	0.746192893	0.746192893	0.746192893	0.751269036	0.751269036	0.751269036	0.751269036	0.746192893	0.746192893	0.746192893	0.746192893	0.746192893	0.746192893	0.746192893	0.746192893	0.746192893	0.741116751	0.741116751	0.741116751	0.741116751	0.741116751	0.741116751	0.741116751	0.741116751	0.746192893	0.741116751	0.741116751	0.741116751
0.746192893	0.751269036	0.751269036	0.751269036	0.751269036	0.751269036	0.751269036	0.751269036	0.746192893	0.746192893	0.746192893	0.746192893	0.746192893	0.746192893	0.751269036	0.751269036	0.751269036	0.751269036	0.751269036	0.746192893	0.746192893	0.746192893	0.746192893	0.746192893	0.746192893	0.746192893	0.746192893	0.746192893	0.746192893	0.741116751	0.741116751	0.741116751	0.746192893	0.746192893	0.746192893	0.746192893	0.746192893	0.746192893	0.746192893	0.741116751	0.741116751	0.741116751	0.741116751	0.741116751	0.741116751	0.741116751	0.741116751	0.741116751	0.741116751	0.741116751
0.746192893	0.746192893	0.746192893	0.746192893	0.751269036	0.751269036	0.746192893	0.746192893	0.746192893	0.746192893	0.746192893	0.746192893	0.746192893	0.746192893	0.746192893	0.746192893	0.746192893	0.746192893	0.741116751	0.746192893	0.746192893	0.746192893	0.746192893	0.746192893	0.746192893	0.746192893	0.746192893	0.746192893	0.746192893	0.746192893	0.741116751	0.741116751	0.741116751	0.741116751	0.741116751	0.741116751	0.741116751	0.741116751	0.741116751	0.741116751	0.741116751	0.736040609	0.741116751	0.741116751	0.741116751	0.741116751	0.741116751	0.741116751	0.741116751	0.741116751
0.746192893	0.746192893	0.746192893	0.741116751	0.741116751	0.741116751	0.741116751	0.741116751	0.746192893	0.746192893	0.746192893	0.746192893	0.746192893	0.746192893	0.746192893	0.746192893	0.746192893	0.741116751	0.741116751	0.741116751	0.741116751	0.741116751	0.741116751	0.741116751	0.741116751	0.741116751	0.746192893	0.746192893	0.746192893	0.746192893	0.741116751	0.741116751	0.741116751	0.741116751	0.741116751	0.741116751	0.741116751	0.741116751	0.741116751	0.741116751	0.741116751	0.741116751	0.741116751	0.736040609	0.736040609	0.736040609	0.736040609	0.736040609	0.736040609	0.736040609
0.741116751	0.741116751	0.741116751	0.741116751	0.741116751	0.741116751	0.741116751	0.741116751	0.741116751	0.741116751	0.741116751	0.741116751	0.741116751	0.746192893	0.746192893	0.746192893	0.741116751	0.741116751	0.741116751	0.741116751	0.741116751	0.741116751	0.741116751	0.741116751	0.741116751	0.741116751	0.741116751	0.741116751	0.741116751	0.741116751	0.741116751	0.736040609	0.736040609	0.736040609	0.736040609	0.736040609	0.736040609	0.741116751	0.741116751	0.741116751	0.741116751	0.741116751	0.741116751	0.741116751	0.741116751	0.741116751	0.736040609	0.736040609	0.736040609	0.736040609
0.741116751	0.741116751	0.741116751	0.741116751	0.741116751	0.741116751	0.741116751	0.741116751	0.741116751	0.741116751	0.741116751	0.741116751	0.741116751	0.741116751	0.741116751	0.736040609	0.736040609	0.736040609	0.736040609	0.736040609	0.741116751	0.741116751	0.741116751	0.741116751	0.741116751	0.741116751	0.741116751	0.741116751	0.741116751	0.741116751	0.741116751	0.741116751	0.736040609	0.736040609	0.736040609	0.736040609	0.736040609	0.736040609	0.736040609	0.736040609	0.736040609	0.736040609	0.736040609	0.736040609	0.736040609	0.736040609	0.736040609	0.736040609	0.736040609	0.730964467
0.736040609	0.736040609	0.736040609	0.741116751	0.741116751	0.741116751	0.741116751	0.741116751	0.741116751	0.741116751	0.741116751	0.741116751	0.741116751	0.736040609	0.736040609	0.736040609	0.736040609	0.736040609	0.736040609	0.736040609	0.736040609	0.736040609	0.736040609	0.736040609	0.736040609	0.736040609	0.736040609	0.736040609	0.736040609	0.736040609	0.736040609	0.736040609	0.741116751	0.736040609	0.736040609	0.736040609	0.736040609	0.736040609	0.736040609	0.736040609	0.736040609	0.736040609	0.736040609	0.736040609	0.736040609	0.736040609	0.736040609	0.736040609	0.736040609	0.736040609
0.736040609	0.736040609	0.736040609	0.736040609	0.736040609	0.736040609	0.736040609	0.736040609	0.736040609	0.736040609	0.736040609	0.736040609	0.736040609	0.736040609	0.736040609	0.736040609	0.736040609	0.736040609	0.736040609	0.736040609	0.736040609	0.736040609	0.736040609	0.736040609	0.736040609	0.736040609	0.736040609	0.736040609	0.736040609	0.736040609	0.736040609	0.736040609	0.736040609	0.736040609	0.736040609	0.736040609	0.730964467	0.730964467	0.730964467	0.730964467	0.730964467	0.730964467	0.730964467	0.730964467	0.730964467	0.730964467	0.730964467	0.730964467	0.730964467	0.730964467
0.736040609	0.736040609	0.736040609	0.736040609	0.736040609	0.730964467	0.730964467	0.730964467	0.730964467	0.730964467	0.730964467	0.730964467	0.730964467	0.730964467	0.730964467	0.730964467	0.730964467	0.730964467	0.730964467	0.730964467	0.730964467	0.730964467	0.730964467	0.730964467	0.736040609	0.736040609	0.736040609	0.736040609	0.736040609	0.736040609	0.736040609	0.736040609	0.736040609	0.736040609	0.736040609	0.736040609	0.736040609	0.736040609	0.736040609	0.730964467	0.730964467	0.730964467	0.730964467	0.730964467	0.730964467	0.730964467	0.730964467	0.730964467	0.730964467	0.730964467
0.730964467	0.730964467	0.730964467	0.730964467	0.730964467	0.730964467	0.730964467	0.730964467	0.730964467	0.730964467	0.730964467	0.730964467	0.730964467	0.730964467	0.730964467	0.730964467	0.730964467	0.730964467	0.730964467	0.730964467	0.730964467	0.730964467	0.730964467	0.730964467	0.730964467	0.730964467	0.730964467	0.730964467	0.730964467	0.730964467	0.730964467	0.730964467	0.730964467	0.730964467	0.730964467	0.730964467	0.730964467	0.730964467	0.730964467	0.730964467	0.730964467	0.730964467	0.730964467	0.730964467	0.730964467	0.730964467	0.730964467	0.725888325	0.725888325	0.725888325
0.725888325	0.730964467	0.730964467	0.730964467	0.730964467	0.730964467	0.730964467	0.730964467	0.730964467	0.730964467	0.730964467	0.730964467	0.730964467	0.730964467	0.730964467	0.730964467	0.730964467	0.730964467	0.730964467	0.730964467	0.730964467	0.730964467	0.730964467	0.730964467	0.730964467	0.730964467	0.730964467	0.730964467	0.730964467	0.730964467	0.730964467	0.730964467	0.730964467	0.730964467	0.730964467	0.730964467	0.730964467	0.730964467	0.730964467	0.730964467	0.730964467	0.730964467	0.730964467	0.730964467	0.730964467	0.730964467	0.730964467	0.730964467	0.730964467	0.730964467
[truncated: 310 more columns]
