# Supplementary material for: Multi-orbit lunar GNSS constellation design with distant retrograde orbit and Halo orbit combination
Source: Sci Rep. 2023 Jun 22;13:10158. doi: 10.1038/s41598-023-37348-x (PMC10287729; doi:10.1038/s41598-023-37348-x)
Supplement: Supplementary file 1 — Supplementary Information. [file 41598_2023_37348_MOESM1_ESM.zip › supplement materials of the manuscript/Figure 5/L1 North Family Halo orbit/SVOP/11.733.csv]

0.267326733	0.267326733	0.267326733	0.267326733	0.267326733	0.267326733	0.267326733	0.267326733	0.267326733	0.267326733	0.267326733	0.267326733	0.267326733	0.267326733	0.267326733	0.267326733	0.267326733	0.267326733	0.267326733	0.267326733	0.267326733	0.267326733	0.267326733	0.267326733	0.267326733	0.267326733	0.267326733	0.267326733	0.267326733	0.267326733	0.267326733	0.267326733	0.267326733	0.267326733	0.267326733	0.267326733	0.267326733	0.267326733	0.267326733	0.267326733	0.267326733	0.267326733	0.267326733	0.267326733	0.267326733	0.267326733	0.267326733	0.267326733	0.267326733	0.267326733
0.272277228	0.272277228	0.272277228	0.272277228	0.272277228	0.272277228	0.272277228	0.272277228	0.272277228	0.272277228	0.272277228	0.272277228	0.272277228	0.272277228	0.272277228	0.272277228	0.272277228	0.272277228	0.272277228	0.272277228	0.272277228	0.272277228	0.272277228	0.272277228	0.272277228	0.272277228	0.272277228	0.272277228	0.272277228	0.272277228	0.272277228	0.272277228	0.272277228	0.272277228	0.272277228	0.272277228	0.272277228	0.272277228	0.272277228	0.272277228	0.272277228	0.272277228	0.272277228	0.272277228	0.272277228	0.272277228	0.272277228	0.272277228	0.272277228	0.272277228
0.277227723	0.277227723	0.277227723	0.277227723	0.277227723	0.277227723	0.277227723	0.277227723	0.277227723	0.277227723	0.277227723	0.277227723	0.272277228	0.272277228	0.272277228	0.272277228	0.272277228	0.272277228	0.272277228	0.272277228	0.272277228	0.272277228	0.272277228	0.272277228	0.272277228	0.272277228	0.272277228	0.272277228	0.272277228	0.272277228	0.272277228	0.272277228	0.272277228	0.272277228	0.272277228	0.272277228	0.272277228	0.272277228	0.272277228	0.272277228	0.272277228	0.272277228	0.272277228	0.277227723	0.277227723	0.277227723	0.277227723	0.277227723	0.277227723	0.277227723
0.277227723	0.277227723	0.277227723	0.277227723	0.277227723	0.277227723	0.277227723	0.277227723	0.277227723	0.277227723	0.277227723	0.277227723	0.277227723	0.282178218	0.282178218	0.282178218	0.282178218	0.277227723	0.277227723	0.277227723	0.277227723	0.277227723	0.277227723	0.277227723	0.277227723	0.277227723	0.277227723	0.277227723	0.277227723	0.277227723	0.277227723	0.277227723	0.277227723	0.277227723	0.277227723	0.277227723	0.277227723	0.277227723	0.277227723	0.277227723	0.277227723	0.277227723	0.277227723	0.277227723	0.277227723	0.277227723	0.277227723	0.277227723	0.277227723	0.277227723
0.277227723	0.277227723	0.282178218	0.282178218	0.282178218	0.282178218	0.282178218	0.282178218	0.282178218	0.282178218	0.282178218	0.282178218	0.282178218	0.282178218	0.282178218	0.282178218	0.282178218	0.282178218	0.282178218	0.282178218	0.277227723	0.277227723	0.277227723	0.277227723	0.277227723	0.277227723	0.277227723	0.277227723	0.277227723	0.277227723	0.277227723	0.277227723	0.277227723	0.282178218	0.282178218	0.282178218	0.282178218	0.282178218	0.282178218	0.282178218	0.282178218	0.282178218	0.282178218	0.282178218	0.277227723	0.277227723	0.277227723	0.277227723	0.277227723	0.277227723
0.287128713	0.287128713	0.282178218	0.282178218	0.282178218	0.282178218	0.282178218	0.282178218	0.282178218	0.282178218	0.282178218	0.282178218	0.282178218	0.282178218	0.282178218	0.282178218	0.282178218	0.287128713	0.287128713	0.287128713	0.287128713	0.282178218	0.282178218	0.282178218	0.282178218	0.282178218	0.282178218	0.282178218	0.282178218	0.282178218	0.282178218	0.282178218	0.282178218	0.282178218	0.282178218	0.282178218	0.282178218	0.282178218	0.282178218	0.282178218	0.277227723	0.277227723	0.277227723	0.277227723	0.277227723	0.277227723	0.277227723	0.277227723	0.277227723	0.277227723
0.287128713	0.287128713	0.287128713	0.287128713	0.287128713	0.287128713	0.282178218	0.282178218	0.282178218	0.287128713	0.287128713	0.287128713	0.287128713	0.287128713	0.287128713	0.287128713	0.287128713	0.287128713	0.287128713	0.287128713	0.287128713	0.287128713	0.282178218	0.282178218	0.282178218	0.282178218	0.282178218	0.282178218	0.282178218	0.282178218	0.287128713	0.287128713	0.287128713	0.287128713	0.287128713	0.287128713	0.287128713	0.287128713	0.282178218	0.282178218	0.282178218	0.282178218	0.282178218	0.282178218	0.282178218	0.282178218	0.282178218	0.282178218	0.282178218	0.282178218
0.287128713	0.287128713	0.287128713	0.292079208	0.292079208	0.292079208	0.292079208	0.292079208	0.292079208	0.287128713	0.287128713	0.287128713	0.287128713	0.287128713	0.287128713	0.287128713	0.287128713	0.287128713	0.287128713	0.292079208	0.292079208	0.292079208	0.292079208	0.287128713	0.287128713	0.287128713	0.287128713	0.287128713	0.287128713	0.287128713	0.287128713	0.287128713	0.287128713	0.287128713	0.287128713	0.287128713	0.282178218	0.282178218	0.282178218	0.282178218	0.282178218	0.287128713	0.287128713	0.287128713	0.287128713	0.287128713	0.287128713	0.287128713	0.287128713	0.287128713
0.292079208	0.292079208	0.292079208	0.292079208	0.292079208	0.292079208	0.292079208	0.292079208	0.292079208	0.292079208	0.292079208	0.292079208	0.292079208	0.292079208	0.292079208	0.292079208	0.292079208	0.292079208	0.292079208	0.292079208	0.292079208	0.292079208	0.292079208	0.287128713	0.287128713	0.287128713	0.287128713	0.292079208	0.292079208	0.292079208	0.292079208	0.292079208	0.292079208	0.292079208	0.292079208	0.287128713	0.287128713	0.287128713	0.287128713	0.287128713	0.287128713	0.287128713	0.287128713	0.287128713	0.287128713	0.287128713	0.287128713	0.287128713	0.282178218	0.282178218
0.297029703	0.297029703	0.297029703	0.292079208	0.292079208	0.292079208	0.292079208	0.297029703	0.297029703	0.297029703	0.297029703	0.297029703	0.297029703	0.292079208	0.292079208	0.292079208	0.292079208	0.292079208	0.292079208	0.297029703	0.297029703	0.297029703	0.297029703	0.297029703	0.292079208	0.292079208	0.292079208	0.292079208	0.292079208	0.292079208	0.292079208	0.292079208	0.292079208	0.292079208	0.292079208	0.292079208	0.292079208	0.292079208	0.292079208	0.292079208	0.292079208	0.292079208	0.292079208	0.292079208	0.292079208	0.287128713	0.287128713	0.287128713	0.287128713	0.287128713
0.297029703	0.297029703	0.297029703	0.301980198	0.301980198	0.301980198	0.297029703	0.297029703	0.297029703	0.297029703	0.297029703	0.297029703	0.297029703	0.301980198	0.301980198	0.297029703	0.297029703	0.297029703	0.297029703	0.297029703	0.297029703	0.297029703	0.297029703	0.297029703	0.292079208	0.297029703	0.297029703	0.297029703	0.297029703	0.297029703	0.297029703	0.297029703	0.297029703	0.292079208	0.292079208	0.292079208	0.292079208	0.292079208	0.292079208	0.292079208	0.297029703	0.297029703	0.297029703	0.292079208	0.292079208	0.292079208	0.292079208	0.292079208	0.292079208	0.292079208
0.301980198	0.301980198	0.301980198	0.301980198	0.301980198	0.301980198	0.301980198	0.301980198	0.297029703	0.301980198	0.301980198	0.301980198	0.301980198	0.301980198	0.301980198	0.301980198	0.297029703	0.297029703	0.301980198	0.301980198	0.301980198	0.301980198	0.301980198	0.301980198	0.297029703	0.297029703	0.297029703	0.297029703	0.297029703	0.297029703	0.301980198	0.301980198	0.301980198	0.297029703	0.297029703	0.297029703	0.297029703	0.297029703	0.297029703	0.297029703	0.297029703	0.297029703	0.292079208	0.292079208	0.292079208	0.292079208	0.292079208	0.297029703	0.297029703	0.297029703
0.306930693	0.306930693	0.301980198	0.301980198	0.301980198	0.306930693	0.306930693	0.306930693	0.306930693	0.301980198	0.301980198	0.301980198	0.301980198	0.301980198	0.306930693	0.306930693	0.306930693	0.301980198	0.301980198	0.301980198	0.301980198	0.301980198	0.301980198	0.306930693	0.301980198	0.301980198	0.301980198	0.301980198	0.301980198	0.301980198	0.301980198	0.301980198	0.297029703	0.297029703	0.301980198	0.301980198	0.301980198	0.301980198	0.301980198	0.301980198	0.297029703	0.297029703	0.297029703	0.297029703	0.297029703	0.297029703	0.297029703	0.297029703	0.297029703	0.292079208
0.306930693	0.306930693	0.306930693	0.311881188	0.306930693	0.306930693	0.306930693	0.306930693	0.306930693	0.306930693	0.311881188	0.306930693	0.306930693	0.306930693	0.306930693	0.306930693	0.306930693	0.311881188	0.306930693	0.306930693	0.306930693	0.306930693	0.306930693	0.306930693	0.301980198	0.301980198	0.306930693	0.306930693	0.306930693	0.306930693	0.306930693	0.306930693	0.301980198	0.301980198	0.301980198	0.301980198	0.301980198	0.301980198	0.306930693	0.301980198	0.301980198	0.301980198	0.301980198	0.301980198	0.301980198	0.301980198	0.301980198	0.297029703	0.297029703	0.297029703
0.311881188	0.311881188	0.311881188	0.311881188	0.311881188	0.311881188	0.306930693	0.311881188	0.311881188	0.311881188	0.311881188	0.311881188	0.306930693	0.311881188	0.311881188	0.311881188	0.311881188	0.311881188	0.306930693	0.306930693	0.306930693	0.311881188	0.311881188	0.311881188	0.311881188	0.306930693	0.306930693	0.306930693	0.306930693	0.311881188	0.311881188	0.306930693	0.306930693	0.306930693	0.306930693	0.306930693	0.306930693	0.306930693	0.301980198	0.301980198	0.301980198	0.306930693	0.306930693	0.306930693	0.306930693	0.306930693	0.301980198	0.301980198	0.301980198	0.301980198
0.316831683	0.316831683	0.311881188	0.311881188	0.316831683	0.316831683	0.316831683	0.316831683	0.311881188	0.311881188	0.316831683	0.316831683	0.316831683	0.311881188	0.311881188	0.311881188	0.316831683	0.316831683	0.316831683	0.311881188	0.311881188	0.311881188	0.311881188	0.311881188	0.316831683	0.311881188	0.311881188	0.311881188	0.311881188	0.311881188	0.311881188	0.306930693	0.311881188	0.311881188	0.311881188	0.311881188	0.311881188	0.306930693	0.306930693	0.306930693	0.306930693	0.306930693	0.306930693	0.306930693	0.306930693	0.306930693	0.306930693	0.306930693	0.306930693	0.306930693
0.316831683	0.316831683	0.321782178	0.321782178	0.316831683	0.316831683	0.316831683	0.321782178	0.321782178	0.316831683	0.316831683	0.316831683	0.316831683	0.321782178	0.316831683	0.316831683	0.316831683	0.316831683	0.316831683	0.316831683	0.316831683	0.316831683	0.316831683	0.316831683	0.316831683	0.311881188	0.316831683	0.316831683	0.316831683	0.316831683	0.316831683	0.311881188	0.311881188	0.311881188	0.316831683	0.316831683	0.311881188	0.311881188	0.311881188	0.311881188	0.311881188	0.311881188	0.311881188	0.306930693	0.306930693	0.306930693	0.306930693	0.311881188	0.311881188	0.311881188
0.321782178	0.321782178	0.321782178	0.321782178	0.321782178	0.321782178	0.321782178	0.321782178	0.321782178	0.321782178	0.321782178	0.321782178	0.321782178	0.321782178	0.321782178	0.321782178	0.321782178	0.321782178	0.321782178	0.321782178	0.316831683	0.321782178	0.321782178	0.321782178	0.321782178	0.316831683	0.316831683	0.316831683	0.321782178	0.321782178	0.316831683	0.316831683	0.316831683	0.316831683	0.316831683	0.316831683	0.316831683	0.316831683	0.316831683	0.316831683	0.316831683	0.316831683	0.311881188	0.311881188	0.311881188	0.311881188	0.311881188	0.311881188	0.306930693	0.306930693
0.326732673	0.326732673	0.321782178	0.326732673	0.326732673	0.326732673	0.326732673	0.326732673	0.326732673	0.326732673	0.326732673	0.321782178	0.326732673	0.326732673	0.326732673	0.326732673	0.321782178	0.326732673	0.326732673	0.326732673	0.321782178	0.321782178	0.321782178	0.326732673	0.326732673	0.321782178	0.321782178	0.321782178	0.321782178	0.326732673	0.321782178	0.321782178	0.321782178	0.321782178	0.321782178	0.316831683	0.316831683	0.316831683	0.321782178	0.321782178	0.321782178	0.316831683	0.316831683	0.316831683	0.316831683	0.316831683	0.316831683	0.311881188	0.311881188	0.311881188
0.326732673	0.331683168	0.331683168	0.331683168	0.326732673	0.331683168	0.331683168	0.331683168	0.326732673	0.331683168	0.331683168	0.331683168	0.326732673	0.326732673	0.331683168	0.331683168	0.326732673	0.326732673	0.326732673	0.331683168	0.331683168	0.326732673	0.326732673	0.326732673	0.331683168	0.326732673	0.326732673	0.326732673	0.326732673	0.326732673	0.321782178	0.326732673	0.326732673	0.326732673	0.326732673	0.321782178	0.321782178	0.321782178	0.321782178	0.326732673	0.321782178	0.321782178	0.321782178	0.321782178	0.321782178	0.321782178	0.316831683	0.316831683	0.316831683	0.316831683
0.336633663	0.331683168	0.331683168	0.336633663	0.336633663	0.331683168	0.331683168	0.336633663	0.336633663	0.331683168	0.331683168	0.336633663	0.336633663	0.331683168	0.331683168	0.331683168	0.336633663	0.331683168	0.331683168	0.331683168	0.336633663	0.331683168	0.331683168	0.331683168	0.331683168	0.326732673	0.331683168	0.331683168	0.331683168	0.331683168	0.326732673	0.326732673	0.331683168	0.331683168	0.326732673	0.326732673	0.326732673	0.326732673	0.326732673	0.321782178	0.326732673	0.326732673	0.326732673	0.326732673	0.321782178	0.321782178	0.321782178	0.321782178	0.321782178	0.321782178
0.336633663	0.341584158	0.341584158	0.336633663	0.336633663	0.341584158	0.336633663	0.336633663	0.336633663	0.341584158	0.336633663	0.336633663	0.336633663	0.341584158	0.336633663	0.336633663	0.336633663	0.336633663	0.336633663	0.336633663	0.336633663	0.336633663	0.336633663	0.336633663	0.336633663	0.331683168	0.336633663	0.336633663	0.336633663	0.331683168	0.331683168	0.331683168	0.336633663	0.336633663	0.331683168	0.331683168	0.331683168	0.331683168	0.326732673	0.326732673	0.331683168	0.331683168	0.331683168	0.326732673	0.326732673	0.326732673	0.326732673	0.326732673	0.326732673	0.321782178
0.346534653	0.341584158	0.341584158	0.346534653	0.341584158	0.341584158	0.341584158	0.341584158	0.341584158	0.341584158	0.346534653	0.341584158	0.341584158	0.341584158	0.341584158	0.341584158	0.341584158	0.341584158	0.341584158	0.341584158	0.341584158	0.336633663	0.341584158	0.341584158	0.341584158	0.336633663	0.336633663	0.341584158	0.341584158	0.336633663	0.336633663	0.336633663	0.336633663	0.336633663	0.336633663	0.336633663	0.336633663	0.336633663	0.331683168	0.331683168	0.336633663	0.336633663	0.336633663	0.331683168	0.331683168	0.331683168	0.331683168	0.331683168	0.326732673	0.326732673
0.346534653	0.346534653	0.346534653	0.346534653	0.346534653	0.346534653	0.346534653	0.346534653	0.346534653	0.346534653	0.346534653	0.351485149	0.346534653	0.346534653	0.346534653	0.346534653	0.346534653	0.346534653	0.341584158	0.346534653	0.346534653	0.346534653	0.341584158	0.346534653	0.346534653	0.341584158	0.341584158	0.346534653	0.346534653	0.341584158	0.341584158	0.341584158	0.341584158	0.341584158	0.341584158	0.341584158	0.341584158	0.336633663	0.336633663	0.336633663	0.341584158	0.341584158	0.336633663	0.336633663	0.336633663	0.336633663	0.336633663	0.331683168	0.331683168	0.331683168
0.356435644	0.351485149	0.351485149	0.351485149	0.351485149	0.351485149	0.351485149	0.351485149	0.351485149	0.351485149	0.351485149	0.351485149	0.351485149	0.351485149	0.351485149	0.351485149	0.351485149	0.351485149	0.351485149	0.351485149	0.351485149	0.351485149	0.346534653	0.351485149	0.351485149	0.346534653	0.346534653	0.351485149	0.351485149	0.346534653	0.346534653	0.346534653	0.346534653	0.346534653	0.346534653	0.346534653	0.346534653	0.341584158	0.341584158	0.346534653	0.346534653	0.341584158	0.341584158	0.341584158	0.341584158	0.341584158	0.336633663	0.336633663	0.336633663	0.336633663
0.356435644	0.361386139	0.356435644	0.356435644	0.361386139	0.356435644	0.356435644	0.356435644	0.356435644	0.356435644	0.356435644	0.356435644	0.356435644	0.356435644	0.356435644	0.356435644	0.356435644	0.356435644	0.356435644	0.351485149	0.356435644	0.356435644	0.351485149	0.356435644	0.356435644	0.351485149	0.351485149	0.356435644	0.356435644	0.351485149	0.351485149	0.351485149	0.351485149	0.351485149	0.351485149	0.351485149	0.346534653	0.346534653	0.346534653	0.351485149	0.346534653	0.346534653	0.346534653	0.346534653	0.346534653	0.341584158	0.341584158	0.341584158	0.341584158	0.336633663
0.366336634	0.361386139	0.361386139	0.361386139	0.361386139	0.366336634	0.361386139	0.361386139	0.361386139	0.361386139	0.361386139	0.361386139	0.361386139	0.361386139	0.361386139	0.361386139	0.361386139	0.361386139	0.361386139	0.356435644	0.361386139	0.361386139	0.356435644	0.361386139	0.361386139	0.356435644	0.356435644	0.361386139	0.361386139	0.356435644	0.356435644	0.356435644	0.356435644	0.356435644	0.356435644	0.356435644	0.351485149	0.351485149	0.356435644	0.351485149	0.351485149	0.351485149	0.351485149	0.351485149	0.346534653	0.346534653	0.346534653	0.346534653	0.341584158	0.346534653
0.366336634	0.371287129	0.366336634	0.366336634	0.366336634	0.366336634	0.371287129	0.366336634	0.366336634	0.366336634	0.366336634	0.371287129	0.366336634	0.366336634	0.366336634	0.366336634	0.366336634	0.366336634	0.366336634	0.366336634	0.366336634	0.366336634	0.361386139	0.366336634	0.366336634	0.361386139	0.361386139	0.366336634	0.361386139	0.361386139	0.361386139	0.366336634	0.361386139	0.361386139	0.361386139	0.356435644	0.356435644	0.361386139	0.361386139	0.356435644	0.356435644	0.356435644	0.356435644	0.351485149	0.351485149	0.351485149	0.356435644	0.351485149	0.351485149	0.351485149
0.376237624	0.371287129	0.376237624	0.371287129	0.376237624	0.371287129	0.371287129	0.376237624	0.371287129	0.376237624	0.371287129	0.376237624	0.371287129	0.371287129	0.376237624	0.371287129	0.371287129	0.371287129	0.371287129	0.371287129	0.371287129	0.371287129	0.371287129	0.371287129	0.371287129	0.366336634	0.371287129	0.371287129	0.366336634	0.366336634	0.371287129	0.366336634	0.366336634	0.366336634	0.366336634	0.366336634	0.366336634	0.366336634	0.361386139	0.361386139	0.361386139	0.361386139	0.356435644	0.361386139	0.361386139	0.361386139	0.356435644	0.356435644	0.356435644	0.356435644
0.376237624	0.381188119	0.376237624	0.381188119	0.376237624	0.381188119	0.376237624	0.381188119	0.381188119	0.381188119	0.381188119	0.376237624	0.381188119	0.376237624	0.381188119	0.376237624	0.376237624	0.381188119	0.376237624	0.381188119	0.376237624	0.376237624	0.381188119	0.376237624	0.376237624	0.371287129	0.376237624	0.376237624	0.371287129	0.376237624	0.376237624	0.371287129	0.371287129	0.371287129	0.371287129	0.371287129	0.371287129	0.371287129	0.366336634	0.366336634	0.366336634	0.366336634	0.366336634	0.366336634	0.366336634	0.361386139	0.361386139	0.361386139	0.361386139	0.361386139
0.386138614	0.386138614	0.386138614	0.386138614	0.386138614	0.386138614	0.386138614	0.386138614	0.386138614	0.386138614	0.386138614	0.386138614	0.386138614	0.386138614	0.386138614	0.386138614	0.386138614	0.386138614	0.381188119	0.386138614	0.386138614	0.381188119	0.386138614	0.381188119	0.381188119	0.381188119	0.381188119	0.381188119	0.381188119	0.381188119	0.381188119	0.376237624	0.381188119	0.381188119	0.376237624	0.376237624	0.376237624	0.371287129	0.376237624	0.376237624	0.376237624	0.371287129	0.371287129	0.371287129	0.366336634	0.366336634	0.366336634	0.366336634	0.366336634	0.361386139
0.396039604	0.391089109	0.396039604	0.391089109	0.396039604	0.391089109	0.391089109	0.391089109	0.391089109	0.396039604	0.391089109	0.391089109	0.391089109	0.391089109	0.391089109	0.391089109	0.391089109	0.391089109	0.396039604	0.391089109	0.391089109	0.391089109	0.391089109	0.386138614	0.391089109	0.391089109	0.386138614	0.391089109	0.386138614	0.386138614	0.386138614	0.386138614	0.386138614	0.386138614	0.381188119	0.381188119	0.386138614	0.381188119	0.381188119	0.381188119	0.376237624	0.376237624	0.376237624	0.376237624	0.371287129	0.371287129	0.376237624	0.376237624	0.371287129	0.371287129
0.400990099	0.400990099	0.400990099	0.400990099	0.400990099	0.400990099	0.400990099	0.396039604	0.400990099	0.400990099	0.400990099	0.400990099	0.400990099	0.400990099	0.400990099	0.400990099	0.400990099	0.396039604	0.400990099	0.396039604	0.400990099	0.396039604	0.396039604	0.396039604	0.396039604	0.396039604	0.396039604	0.396039604	0.391089109	0.396039604	0.396039604	0.391089109	0.391089109	0.386138614	0.391089109	0.391089109	0.386138614	0.386138614	0.386138614	0.381188119	0.381188119	0.386138614	0.386138614	0.381188119	0.381188119	0.381188119	0.381188119	0.376237624	0.376237624	0.376237624
0.405940594	0.410891089	0.410891089	0.405940594	0.410891089	0.405940594	0.410891089	0.410891089	0.405940594	0.410891089	0.405940594	0.410891089	0.405940594	0.405940594	0.405940594	0.405940594	0.405940594	0.405940594	0.405940594	0.405940594	0.405940594	0.400990099	0.405940594	0.400990099	0.405940594	0.405940594	0.400990099	0.400990099	0.400990099	0.400990099	0.396039604	0.400990099	0.400990099	0.396039604	0.396039604	0.396039604	0.391089109	0.396039604	0.396039604	0.391089109	0.391089109	0.391089109	0.386138614	0.386138614	0.386138614	0.386138614	0.381188119	0.381188119	0.381188119	0.381188119
0.415841584	0.415841584	0.415841584	0.415841584	0.415841584	0.415841584	0.415841584	0.415841584	0.415841584	0.415841584	0.415841584	0.415841584	0.415841584	0.415841584	0.415841584	0.415841584	0.415841584	0.415841584	0.415841584	0.410891089	0.415841584	0.410891089	0.410891089	0.410891089	0.410891089	0.410891089	0.410891089	0.410891089	0.405940594	0.410891089	0.405940594	0.405940594	0.405940594	0.400990099	0.405940594	0.400990099	0.400990099	0.400990099	0.396039604	0.396039604	0.396039604	0.396039604	0.396039604	0.396039604	0.396039604	0.391089109	0.391089109	0.391089109	0.391089109	0.386138614
0.425742574	0.425742574	0.430693069	0.425742574	0.425742574	0.425742574	0.425742574	0.425742574	0.425742574	0.425742574	0.425742574	0.420792079	0.425742574	0.425742574	0.425742574	0.425742574	0.420792079	0.425742574	0.420792079	0.425742574	0.420792079	0.425742574	0.420792079	0.415841584	0.420792079	0.420792079	0.415841584	0.420792079	0.415841584	0.415841584	0.410891089	0.415841584	0.410891089	0.410891089	0.410891089	0.405940594	0.410891089	0.410891089	0.405940594	0.405940594	0.405940594	0.400990099	0.400990099	0.400990099	0.396039604	0.396039604	0.396039604	0.396039604	0.391089109	0.391089109
0.435643564	0.435643564	0.435643564	0.435643564	0.435643564	0.435643564	0.435643564	0.435643564	0.435643564	0.435643564	0.435643564	0.435643564	0.435643564	0.430693069	0.435643564	0.430693069	0.435643564	0.430693069	0.430693069	0.430693069	0.430693069	0.430693069	0.430693069	0.430693069	0.425742574	0.430693069	0.425742574	0.425742574	0.425742574	0.425742574	0.420792079	0.420792079	0.420792079	0.420792079	0.420792079	0.415841584	0.415841584	0.410891089	0.410891089	0.410891089	0.405940594	0.405940594	0.410891089	0.405940594	0.405940594	0.405940594	0.405940594	0.396039604	0.396039604	0.396039604
0.445544554	0.445544554	0.445544554	0.45049505	0.445544554	0.445544554	0.445544554	0.445544554	0.445544554	0.445544554	0.445544554	0.445544554	0.445544554	0.445544554	0.440594059	0.440594059	0.445544554	0.440594059	0.445544554	0.440594059	0.440594059	0.440594059	0.435643564	0.440594059	0.435643564	0.440594059	0.435643564	0.435643564	0.430693069	0.435643564	0.430693069	0.430693069	0.425742574	0.425742574	0.425742574	0.425742574	0.425742574	0.420792079	0.420792079	0.420792079	0.415841584	0.415841584	0.415841584	0.410891089	0.410891089	0.410891089	0.405940594	0.405940594	0.405940594	0.405940594
0.455445545	0.455445545	0.455445545	0.46039604	0.46039604	0.46039604	0.455445545	0.455445545	0.455445545	0.455445545	0.46039604	0.455445545	0.455445545	0.455445545	0.455445545	0.455445545	0.45049505	0.45049505	0.455445545	0.45049505	0.45049505	0.45049505	0.445544554	0.45049505	0.445544554	0.445544554	0.445544554	0.440594059	0.440594059	0.440594059	0.440594059	0.440594059	0.435643564	0.435643564	0.430693069	0.430693069	0.430693069	0.430693069	0.430693069	0.425742574	0.425742574	0.425742574	0.420792079	0.420792079	0.420792079	0.415841584	0.415841584	0.410891089	0.410891089	0.405940594
0.47029703	0.475247525	0.475247525	0.47029703	0.47029703	0.47029703	0.47029703	0.47029703	0.47029703	0.47029703	0.465346535	0.465346535	0.47029703	0.47029703	0.465346535	0.465346535	0.465346535	0.465346535	0.465346535	0.46039604	0.465346535	0.46039604	0.455445545	0.46039604	0.455445545	0.455445545	0.455445545	0.45049505	0.45049505	0.445544554	0.45049505	0.445544554	0.445544554	0.445544554	0.440594059	0.440594059	0.435643564	0.435643564	0.435643564	0.430693069	0.430693069	0.425742574	0.425742574	0.425742574	0.425742574	0.420792079	0.420792079	0.420792079	0.415841584	0.415841584
0.485148515	0.485148515	0.485148515	0.485148515	0.485148515	0.485148515	0.485148515	0.485148515	0.485148515	0.485148515	0.485148515	0.48019802	0.48019802	0.48019802	0.475247525	0.48019802	0.48019802	0.475247525	0.475247525	0.47029703	0.475247525	0.47029703	0.47029703	0.47029703	0.465346535	0.465346535	0.465346535	0.46039604	0.46039604	0.455445545	0.46039604	0.455445545	0.455445545	0.45049505	0.45049505	0.45049505	0.445544554	0.445544554	0.440594059	0.440594059	0.440594059	0.435643564	0.435643564	0.435643564	0.430693069	0.430693069	0.430693069	0.425742574	0.420792079	0.420792079
0.504950495	0.5	0.5	0.5	0.5	0.5	0.5	0.5	0.5	0.5	0.5	0.5	0.495049505	0.495049505	0.495049505	0.49009901	0.49009901	0.49009901	0.485148515	0.49009901	0.485148515	0.48019802	0.48019802	0.48019802	0.475247525	0.48019802	0.475247525	0.47029703	0.47029703	0.465346535	0.47029703	0.465346535	0.465346535	0.46039604	0.46039604	0.455445545	0.455445545	0.455445545	0.45049505	0.45049505	0.445544554	0.445544554	0.445544554	0.440594059	0.440594059	0.435643564	0.430693069	0.430693069	0.430693069	0.430693069
0.51980198	0.51980198	0.51980198	0.51980198	0.514851485	0.514851485	0.514851485	0.51980198	0.51980198	0.50990099	0.50990099	0.50990099	0.50990099	0.50990099	0.504950495	0.504950495	0.504950495	0.504950495	0.504950495	0.5	0.5	0.495049505	0.495049505	0.495049505	0.49009901	0.49009901	0.485148515	0.48019802	0.485148515	0.48019802	0.48019802	0.475247525	0.475247525	0.47029703	0.47029703	0.465346535	0.465346535	0.46039604	0.46039604	0.46039604	0.455445545	0.455445545	0.45049505	0.445544554	0.445544554	0.445544554	0.440594059	0.440594059	0.440594059	0.430693069
0.53960396	0.53960396	0.53960396	0.53960396	0.53960396	0.53960396	0.534653465	0.534653465	0.534653465	0.52970297	0.52970297	0.52970297	0.52970297	0.52970297	0.524752475	0.524752475	0.51980198	0.51980198	0.514851485	0.514851485	0.50990099	0.504950495	0.50990099	0.504950495	0.5	0.5	0.5	0.495049505	0.495049505	0.49009901	0.49009901	0.485148515	0.48019802	0.48019802	0.48019802	0.475247525	0.475247525	0.47029703	0.47029703	0.465346535	0.465346535	0.46039604	0.455445545	0.455445545	0.455445545	0.45049505	0.45049505	0.445544554	0.440594059	0.440594059
0.564356436	0.564356436	0.564356436	0.559405941	0.564356436	0.559405941	0.559405941	0.554455446	0.554455446	0.554455446	0.54950495	0.54950495	0.54950495	0.544554455	0.53960396	0.53960396	0.534653465	0.534653465	0.52970297	0.52970297	0.524752475	0.524752475	0.51980198	0.51980198	0.514851485	0.514851485	0.50990099	0.504950495	0.504950495	0.5	0.495049505	0.495049505	0.49009901	0.49009901	0.485148515	0.485148515	0.48019802	0.48019802	0.48019802	0.475247525	0.47029703	0.465346535	0.465346535	0.465346535	0.46039604	0.455445545	0.455445545	0.45049505	0.45049505	0.45049505
0.594059406	0.594059406	0.589108911	0.594059406	0.589108911	0.589108911	0.589108911	0.584158416	0.579207921	0.579207921	0.574257426	0.574257426	0.574257426	0.564356436	0.564356436	0.559405941	0.559405941	0.554455446	0.54950495	0.54950495	0.544554455	0.53960396	0.534653465	0.52970297	0.52970297	0.52970297	0.524752475	0.51980198	0.51980198	0.514851485	0.50990099	0.50990099	0.5	0.5	0.495049505	0.495049505	0.49009901	0.49009901	0.485148515	0.48019802	0.48019802	0.475247525	0.475247525	0.47029703	0.465346535	0.465346535	0.46039604	0.46039604	0.455445545	0.455445545
0.633663366	0.633663366	0.628712871	0.628712871	0.623762376	0.623762376	0.618811881	0.613861386	0.608910891	0.603960396	0.603960396	0.599009901	0.599009901	0.589108911	0.589108911	0.579207921	0.574257426	0.574257426	0.569306931	0.564356436	0.559405941	0.554455446	0.54950495	0.544554455	0.53960396	0.53960396	0.534653465	0.52970297	0.524752475	0.524752475	0.51980198	0.51980198	0.514851485	0.514851485	0.504950495	0.504950495	0.5	0.5	0.495049505	0.49009901	0.485148515	0.485148515	0.485148515	0.475247525	0.475247525	0.475247525	0.47029703	0.465346535	0.465346535	0.46039604
0.673267327	0.673267327	0.673267327	0.668316832	0.668316832	0.663366337	0.653465347	0.653465347	0.643564356	0.638613861	0.633663366	0.628712871	0.623762376	0.613861386	0.608910891	0.603960396	0.599009901	0.589108911	0.584158416	0.584158416	0.579207921	0.574257426	0.569306931	0.559405941	0.554455446	0.554455446	0.54950495	0.544554455	0.53960396	0.53960396	0.534653465	0.524752475	0.524752475	0.51980198	0.51980198	0.50990099	0.50990099	0.504950495	0.504950495	0.5	0.495049505	0.495049505	0.49009901	0.485148515	0.485148515	0.48019802	0.475247525	0.475247525	0.47029703	0.465346535
0.742574257	0.737623762	0.732673267	0.727722772	0.727722772	0.717821782	0.707920792	0.698019802	0.693069307	0.678217822	0.673267327	0.663366337	0.653465347	0.643564356	0.633663366	0.628712871	0.618811881	0.613861386	0.608910891	0.599009901	0.594059406	0.589108911	0.584158416	0.579207921	0.569306931	0.569306931	0.564356436	0.559405941	0.554455446	0.54950495	0.544554455	0.53960396	0.53960396	0.52970297	0.52970297	0.524752475	0.51980198	0.514851485	0.514851485	0.504950495	0.504950495	0.5	0.495049505	0.495049505	0.49009901	0.485148515	0.485148515	0.48019802	0.475247525	0.475247525
0.851485149	0.851485149	0.841584158	0.826732673	0.811881188	0.797029703	0.777227723	0.757425743	0.742574257	0.727722772	0.712871287	0.702970297	0.688118812	0.678217822	0.663366337	0.658415842	0.648514851	0.643564356	0.628712871	0.623762376	0.618811881	0.608910891	0.599009901	0.594059406	0.589108911	0.584158416	0.579207921	0.574257426	0.564356436	0.559405941	0.559405941	0.54950495	0.54950495	0.544554455	0.534653465	0.534653465	0.52970297	0.524752475	0.51980198	0.514851485	0.514851485	0.50990099	0.504950495	0.5	0.5	0.495049505	0.49009901	0.485148515	0.485148515	0.485148515
1	1	1	1	1	1	0.905940594	0.856435644	0.821782178	0.797029703	0.772277228	0.747524752	0.727722772	0.717821782	0.702970297	0.688118812	0.678217822	0.663366337	0.658415842	0.643564356	0.638613861	0.628712871	0.623762376	0.608910891	0.603960396	0.599009901	0.594059406	0.589108911	0.579207921	0.574257426	0.569306931	0.564356436	0.554455446	0.554455446	0.54950495	0.544554455	0.53960396	0.534653465	0.52970297	0.524752475	0.51980198	0.51980198	0.514851485	0.50990099	0.504950495	0.504950495	0.5	0.495049505	0.495049505	0.485148515
1	1	1	1	1	1	1	1	1	0.900990099	0.846534653	0.816831683	0.787128713	0.762376238	0.742574257	0.727722772	0.712871287	0.698019802	0.678217822	0.668316832	0.658415842	0.648514851	0.643564356	0.633663366	0.623762376	0.618811881	0.608910891	0.603960396	0.594059406	0.584158416	0.584158416	0.574257426	0.569306931	0.564356436	0.559405941	0.554455446	0.54950495	0.544554455	0.53960396	0.53960396	0.52970297	0.52970297	0.51980198	0.51980198	0.514851485	0.50990099	0.504950495	0.504950495	0.495049505	0.495049505
1	1	1	1	1	1	1	1	1	1	1	0.915841584	0.856435644	0.816831683	0.787128713	0.762376238	0.747524752	0.727722772	0.712871287	0.698019802	0.688118812	0.673267327	0.663366337	0.648514851	0.643564356	0.633663366	0.623762376	0.618811881	0.608910891	0.599009901	0.594059406	0.589108911	0.579207921	0.574257426	0.569306931	0.564356436	0.559405941	0.554455446	0.54950495	0.544554455	0.53960396	0.534653465	0.52970297	0.52970297	0.51980198	0.51980198	0.514851485	0.50990099	0.504950495	0.504950495
1	1	1	1	1	1	1	1	1	1	1	1	1	0.896039604	0.841584158	0.806930693	0.782178218	0.762376238	0.742574257	0.727722772	0.707920792	0.693069307	0.683168317	0.673267327	0.663366337	0.653465347	0.643564356	0.628712871	0.623762376	0.613861386	0.603960396	0.603960396	0.594059406	0.584158416	0.584158416	0.574257426	0.569306931	0.564356436	0.559405941	0.554455446	0.54950495	0.53960396	0.53960396	0.52970297	0.52970297	0.524752475	0.51980198	0.514851485	0.514851485	0.504950495
1	1	1	1	1	1	1	1	1	1	1	1	1	1	0.925742574	0.861386139	0.826732673	0.797029703	0.767326733	0.752475248	0.732673267	0.717821782	0.702970297	0.693069307	0.678217822	0.668316832	0.653465347	0.648514851	0.643564356	0.633663366	0.623762376	0.608910891	0.603960396	0.599009901	0.589108911	0.584158416	0.579207921	0.574257426	0.564356436	0.564356436	0.554455446	0.54950495	0.54950495	0.53960396	0.53960396	0.52970297	0.524752475	0.524752475	0.51980198	0.514851485
1	1	1	1	1	1	1	1	1	1	1	1	1	1	1	0.955445545	0.876237624	0.836633663	0.806930693	0.782178218	0.757425743	0.742574257	0.722772277	0.707920792	0.698019802	0.688118812	0.673267327	0.658415842	0.653465347	0.643564356	0.638613861	0.628712871	0.618811881	0.613861386	0.599009901	0.594059406	0.589108911	0.584158416	0.574257426	0.574257426	0.564356436	0.559405941	0.554455446	0.54950495	0.544554455	0.53960396	0.534653465	0.534653465	0.524752475	0.51980198
1	1	1	1	1	1	1	1	1	1	1	1	1	1	1	1	0.97029703	0.881188119	0.841584158	0.811881188	0.787128713	0.762376238	0.747524752	0.727722772	0.717821782	0.702970297	0.688118812	0.673267327	0.663366337	0.658415842	0.648514851	0.638613861	0.628712871	0.623762376	0.613861386	0.608910891	0.603960396	0.589108911	0.584158416	0.579207921	0.574257426	0.564356436	0.564356436	0.559405941	0.54950495	0.54950495	0.544554455	0.534653465	0.534653465	0.52970297
1	1	1	1	1	1	1	1	1	1	1	1	1	1	1	1	1	0.965346535	0.881188119	0.841584158	0.811881188	0.787128713	0.767326733	0.747524752	0.732673267	0.717821782	0.702970297	0.688118812	0.678217822	0.668316832	0.663366337	0.653465347	0.643564356	0.633663366	0.628712871	0.618811881	0.613861386	0.603960396	0.599009901	0.584158416	0.584158416	0.574257426	0.569306931	0.564356436	0.559405941	0.554455446	0.54950495	0.544554455	0.53960396	0.534653465
1	1	1	1	1	1	1	1	1	1	1	1	1	1	1	1	1	1	0.945544554	0.881188119	0.841584158	0.811881188	0.787128713	0.767326733	0.752475248	0.732673267	0.717821782	0.702970297	0.693069307	0.683168317	0.668316832	0.663366337	0.653465347	0.643564356	0.633663366	0.628712871	0.618811881	0.613861386	0.603960396	0.599009901	0.594059406	0.589108911	0.574257426	0.569306931	0.569306931	0.559405941	0.554455446	0.54950495	0.544554455	0.53960396
1	1	1	1	1	1	1	1	1	1	1	1	1	1	1	1	1	1	1	0.930693069	0.871287129	0.836633663	0.811881188	0.787128713	0.767326733	0.747524752	0.732673267	0.717821782	0.707920792	0.693069307	0.683168317	0.673267327	0.663366337	0.653465347	0.643564356	0.638613861	0.628712871	0.618811881	0.613861386	0.608910891	0.599009901	0.599009901	0.589108911	0.584158416	0.569306931	0.564356436	0.564356436	0.554455446	0.54950495	0.54950495
1	1	1	1	1	1	1	1	1	1	1	1	1	1	1	1	1	1	1	1	0.910891089	0.861386139	0.831683168	0.806930693	0.782178218	0.762376238	0.747524752	0.732673267	0.722772277	0.707920792	0.698019802	0.683168317	0.673267327	0.668316832	0.653465347	0.643564356	0.638613861	0.628712871	0.623762376	0.613861386	0.608910891	0.599009901	0.599009901	0.594059406	0.584158416	0.579207921	0.564356436	0.564356436	0.559405941	0.554455446
1	1	1	1	1	1	1	1	1	1	1	1	1	1	1	1	1	1	1	1	0.965346535	0.891089109	0.856435644	0.821782178	0.801980198	0.777227723	0.762376238	0.747524752	0.732673267	0.722772277	0.707920792	0.698019802	0.683168317	0.673267327	0.668316832	0.653465347	0.643564356	0.638613861	0.628712871	0.623762376	0.613861386	0.608910891	0.603960396	0.594059406	0.594059406	0.589108911	0.579207921	0.574257426	0.564356436	0.559405941
1	1	1	1	1	1	1	1	1	1	1	1	1	1	1	1	1	1	1	1	1	0.925742574	0.876237624	0.841584158	0.816831683	0.792079208	0.777227723	0.762376238	0.742574257	0.727722772	0.712871287	0.707920792	0.693069307	0.683168317	0.673267327	0.663366337	0.653465347	0.648514851	0.638613861	0.633663366	0.623762376	0.618811881	0.608910891	0.603960396	0.599009901	0.589108911	0.584158416	0.584158416	0.574257426	0.569306931
1	1	1	1	1	1	1	1	1	1	1	1	1	1	1	1	1	1	1	1	1	0.995049505	0.900990099	0.866336634	0.831683168	0.806930693	0.792079208	0.767326733	0.752475248	0.737623762	0.727722772	0.712871287	0.702970297	0.693069307	0.683168317	0.668316832	0.663366337	0.653465347	0.648514851	0.638613861	0.633663366	0.623762376	0.618811881	0.613861386	0.603960396	0.599009901	0.594059406	0.584158416	0.579207921	0.579207921
1	1	1	1	1	1	1	1	1	1	1	1	1	1	1	1	1	1	1	1	1	1	0.930693069	0.881188119	0.846534653	0.821782178	0.801980198	0.782178218	0.767326733	0.752475248	0.737623762	0.722772277	0.712871287	0.698019802	0.693069307	0.678217822	0.673267327	0.663366337	0.658415842	0.648514851	0.638613861	0.628712871	0.623762376	0.613861386	0.608910891	0.603960396	0.599009901	0.594059406	0.589108911	0.579207921
1	1	1	1	1	1	1	1	1	1	1	1	1	1	1	1	1	1	1	1	1	1	0.97029703	0.905940594	0.866336634	0.836633663	0.816831683	0.792079208	0.777227723	0.762376238	0.747524752	0.732673267	0.722772277	0.707920792	0.698019802	0.688118812	0.678217822	0.673267327	0.658415842	0.653465347	0.643564356	0.638613861	0.628712871	0.623762376	0.618811881	0.608910891	0.603960396	0.599009901	0.589108911	0.584158416
1	1	1	1	1	1	1	1	1	1	1	1	1	1	1	1	1	1	1	1	1	1	1	0.920792079	0.881188119	0.851485149	0.821782178	0.806930693	0.787128713	0.767326733	0.752475248	0.742574257	0.732673267	0.717821782	0.707920792	0.698019802	0.688118812	0.673267327	0.668316832	0.658415842	0.653465347	0.648514851	0.638613861	0.633663366	0.623762376	0.618811881	0.613861386	0.603960396	0.599009901	0.594059406
1	1	1	1	1	1	1	1	1	1	1	1	1	1	1	1	1	1	1	1	1	1	1	0.95049505	0.896039604	0.861386139	0.836633663	0.816831683	0.797029703	0.777227723	0.762376238	0.752475248	0.737623762	0.727722772	0.712871287	0.702970297	0.698019802	0.683168317	0.678217822	0.668316832	0.658415842	0.648514851	0.643564356	0.633663366	0.628712871	0.623762376	0.613861386	0.608910891	0.603960396	0.599009901
1	1	1	1	1	1	1	1	1	1	1	1	1	1	1	1	1	1	1	1	1	1	1	1	0.910891089	0.876237624	0.846534653	0.821782178	0.806930693	0.787128713	0.772277228	0.757425743	0.747524752	0.732673267	0.722772277	0.712871287	0.698019802	0.693069307	0.683168317	0.673267327	0.663366337	0.658415842	0.653465347	0.643564356	0.638613861	0.623762376	0.618811881	0.613861386	0.608910891	0.603960396
1	1	1	1	1	1	1	1	1	1	1	1	1	1	1	1	1	1	1	1	1	1	1	1	0.930693069	0.886138614	0.856435644	0.831683168	0.816831683	0.792079208	0.777227723	0.762376238	0.752475248	0.742574257	0.727722772	0.717821782	0.707920792	0.698019802	0.688118812	0.678217822	0.673267327	0.663366337	0.653465347	0.648514851	0.643564356	0.633663366	0.628712871	0.623762376	0.613861386	0.608910891
1	1	1	1	1	1	1	1	1	1	1	1	1	1	1	1	1	1	1	1	1	1	1	1	0.945544554	0.896039604	0.866336634	0.841584158	0.821782178	0.801980198	0.787128713	0.772277228	0.757425743	0.742574257	0.737623762	0.722772277	0.717821782	0.702970297	0.698019802	0.683168317	0.678217822	0.668316832	0.663366337	0.653465347	0.643564356	0.638613861	0.633663366	0.623762376	0.618811881	0.613861386
1	1	1	1	1	1	1	1	1	1	1	1	1	1	1	1	1	1	1	1	1	1	1	1	0.965346535	0.905940594	0.871287129	0.846534653	0.831683168	0.811881188	0.797029703	0.782178218	0.767326733	0.752475248	0.737623762	0.732673267	0.717821782	0.712871287	0.698019802	0.693069307	0.683168317	0.673267327	0.668316832	0.658415842	0.653465347	0.648514851	0.638613861	0.633663366	0.623762376	0.613861386
1	1	1	1	1	1	1	1	1	1	1	1	1	1	1	1	1	1	1	1	1	1	1	1	1	0.915841584	0.881188119	0.856435644	0.836633663	0.816831683	0.797029703	0.782178218	0.772277228	0.762376238	0.747524752	0.732673267	0.727722772	0.712871287	0.707920792	0.693069307	0.688118812	0.683168317	0.668316832	0.663366337	0.658415842	0.648514851	0.643564356	0.638613861	0.628712871	0.623762376
1	1	1	1	1	1	1	1	1	1	1	1	1	1	1	1	1	1	1	1	1	1	1	1	1	0.925742574	0.891089109	0.866336634	0.841584158	0.821782178	0.806930693	0.792079208	0.777227723	0.762376238	0.752475248	0.742574257	0.732673267	0.722772277	0.712871287	0.702970297	0.693069307	0.683168317	0.678217822	0.673267327	0.658415842	0.653465347	0.648514851	0.638613861	0.633663366	0.628712871
1	1	1	1	1	1	1	1	1	1	1	1	1	1	1	1	1	1	1	1	1	1	1	1	1	0.930693069	0.896039604	0.866336634	0.846534653	0.831683168	0.811881188	0.797029703	0.782178218	0.772277228	0.757425743	0.747524752	0.732673267	0.727722772	0.712871287	0.707920792	0.698019802	0.688118812	0.683168317	0.673267327	0.668316832	0.663366337	0.648514851	0.643564356	0.638613861	0.633663366
1	1	1	1	1	1	1	1	1	1	1	1	1	1	1	1	1	1	1	1	1	1	1	1	1	0.940594059	0.900990099	0.876237624	0.851485149	0.831683168	0.816831683	0.801980198	0.787128713	0.777227723	0.762376238	0.747524752	0.742574257	0.727722772	0.722772277	0.707920792	0.702970297	0.698019802	0.683168317	0.678217822	0.673267327	0.663366337	0.658415842	0.653465347	0.638613861	0.633663366
1	1	1	1	1	1	1	1	1	1	1	1	1	1	1	1	1	1	1	1	1	1	1	1	1	0.95049505	0.910891089	0.876237624	0.856435644	0.841584158	0.821782178	0.806930693	0.792079208	0.777227723	0.767326733	0.757425743	0.742574257	0.737623762	0.722772277	0.717821782	0.707920792	0.698019802	0.693069307	0.683168317	0.673267327	0.668316832	0.663366337	0.653465347	0.648514851	0.643564356
1	1	1	1	1	1	1	1	1	1	1	1	1	1	1	1	1	1	1	1	1	1	1	1	1	0.955445545	0.910891089	0.881188119	0.861386139	0.841584158	0.826732673	0.806930693	0.792079208	0.787128713	0.772277228	0.762376238	0.747524752	0.742574257	0.727722772	0.722772277	0.712871287	0.702970297	0.698019802	0.688118812	0.678217822	0.673267327	0.663366337	0.658415842	0.653465347	0.648514851
1	1	1	1	1	1	1	1	1	1	1	1	1	1	1	1	1	1	1	1	1	1	1	1	1	0.955445545	0.910891089	0.886138614	0.866336634	0.846534653	0.831683168	0.816831683	0.801980198	0.787128713	0.777227723	0.762376238	0.757425743	0.742574257	0.737623762	0.722772277	0.717821782	0.707920792	0.698019802	0.693069307	0.688118812	0.673267327	0.668316832	0.663366337	0.658415842	0.648514851
1	1	1	1	1	1	1	1	1	1	1	1	1	1	1	1	1	1	1	1	1	1	1	1	1	0.955445545	0.915841584	0.891089109	0.866336634	0.846534653	0.831683168	0.816831683	0.806930693	0.792079208	0.777227723	0.767326733	0.757425743	0.747524752	0.737623762	0.727722772	0.722772277	0.707920792	0.702970297	0.698019802	0.688118812	0.678217822	0.673267327	0.663366337	0.658415842	0.653465347
1	1	1	1	1	1	1	1	1	1	1	1	1	1	1	1	1	1	1	1	1	1	1	1	1	0.96039604	0.915841584	0.891089109	0.871287129	0.851485149	0.836633663	0.821782178	0.806930693	0.792079208	0.782178218	0.772277228	0.762376238	0.747524752	0.742574257	0.732673267	0.722772277	0.717821782	0.707920792	0.698019802	0.693069307	0.688118812	0.673267327	0.668316832	0.663366337	0.658415842
1	1	1	1	1	1	1	1	1	1	1	1	1	1	1	1	1	1	1	1	1	1	1	1	1	0.96039604	0.920792079	0.896039604	0.871287129	0.851485149	0.836633663	0.821782178	0.811881188	0.797029703	0.782178218	0.777227723	0.762376238	0.752475248	0.747524752	0.732673267	0.727722772	0.717821782	0.707920792	0.702970297	0.698019802	0.688118812	0.678217822	0.673267327	0.668316832	0.658415842
1	1	1	1	1	1	1	1	1	1	1	1	1	1	1	1	1	1	1	1	1	1	1	1	1	0.955445545	0.920792079	0.891089109	0.876237624	0.851485149	0.841584158	0.826732673	0.811881188	0.797029703	0.787128713	0.777227723	0.767326733	0.757425743	0.747524752	0.737623762	0.727722772	0.722772277	0.712871287	0.707920792	0.698019802	0.693069307	0.683168317	0.678217822	0.668316832	0.663366337
1	1	1	1	1	1	1	1	1	1	1	1	1	1	1	1	1	1	1	1	1	1	1	1	1	0.955445545	0.915841584	0.891089109	0.871287129	0.856435644	0.841584158	0.826732673	0.816831683	0.801980198	0.787128713	0.782178218	0.772277228	0.757425743	0.752475248	0.737623762	0.732673267	0.727722772	0.712871287	0.707920792	0.702970297	0.698019802	0.683168317	0.678217822	0.673267327	0.668316832
1	1	1	1	1	1	1	1	1	1	1	1	1	1	1	1	1	1	1	1	1	1	1	1	1	0.95049505	0.915841584	0.896039604	0.871287129	0.856435644	0.841584158	0.831683168	0.816831683	0.806930693	0.792079208	0.787128713	0.772277228	0.762376238	0.752475248	0.742574257	0.737623762	0.727722772	0.717821782	0.712871287	0.707920792	0.698019802	0.688118812	0.683168317	0.678217822	0.673267327
1	1	1	1	1	1	1	1	1	1	1	1	1	1	1	1	1	1	1	1	1	1	1	1	1	0.945544554	0.910891089	0.891089109	0.876237624	0.861386139	0.841584158	0.826732673	0.821782178	0.806930693	0.797029703	0.782178218	0.777227723	0.762376238	0.757425743	0.747524752	0.737623762	0.732673267	0.722772277	0.717821782	0.707920792	0.702970297	0.693069307	0.688118812	0.678217822	0.673267327
1	1	1	1	1	1	1	1	1	1	1	1	1	1	1	1	1	1	1	1	1	1	1	1	1	0.940594059	0.915841584	0.891089109	0.876237624	0.856435644	0.841584158	0.831683168	0.816831683	0.811881188	0.797029703	0.787128713	0.777227723	0.767326733	0.762376238	0.747524752	0.742574257	0.737623762	0.722772277	0.717821782	0.712871287	0.707920792	0.693069307	0.688118812	0.683168317	0.678217822
1	1	1	1	1	1	1	1	1	1	1	1	1	1	1	1	1	1	1	1	1	1	1	1	0.985148515	0.935643564	0.910891089	0.891089109	0.871287129	0.856435644	0.846534653	0.831683168	0.821782178	0.806930693	0.801980198	0.787128713	0.782178218	0.767326733	0.762376238	0.752475248	0.747524752	0.732673267	0.727722772	0.722772277	0.717821782	0.702970297	0.698019802	0.693069307	0.688118812	0.683168317
1	1	1	1	1	1	1	1	1	1	1	1	1	1	1	1	1	1	1	1	1	1	1	1	0.965346535	0.930693069	0.910891089	0.891089109	0.876237624	0.861386139	0.846534653	0.836633663	0.821782178	0.811881188	0.797029703	0.792079208	0.777227723	0.772277228	0.762376238	0.752475248	0.747524752	0.737623762	0.732673267	0.722772277	0.717821782	0.707920792	0.702970297	0.698019802	0.688118812	0.683168317
1	1	1	1	1	1	1	1	1	1	1	1	1	1	1	1	1	1	1	1	1	1	1	1	0.96039604	0.925742574	0.905940594	0.886138614	0.871287129	0.856435644	0.846534653	0.831683168	0.826732673	0.811881188	0.801980198	0.792079208	0.782178218	0.777227723	0.762376238	0.757425743	0.747524752	0.742574257	0.732673267	0.727722772	0.717821782	0.712871287	0.707920792	0.698019802	0.693069307	0.688118812
1	1	1	1	1	1	1	1	1	1	1	1	1	1	1	1	1	1	1	1	1	1	1	1	0.945544554	0.920792079	0.900990099	0.886138614	0.871287129	0.861386139	0.846534653	0.831683168	0.821782178	0.811881188	0.801980198	0.792079208	0.787128713	0.772277228	0.767326733	0.762376238	0.747524752	0.742574257	0.737623762	0.727722772	0.722772277	0.712871287	0.707920792	0.702970297	0.698019802	0.693069307
1	1	1	1	1	1	1	1	1	1	1	1	1	1	1	1	1	1	1	1	1	1	1	0.985148515	0.940594059	0.915841584	0.896039604	0.881188119	0.871287129	0.856435644	0.841584158	0.831683168	0.826732673	0.811881188	0.806930693	0.792079208	0.787128713	0.777227723	0.772277228	0.757425743	0.752475248	0.747524752	0.742574257	0.727722772	0.722772277	0.717821782	0.712871287	0.707920792	0.698019802	0.688118812
1	1	1	1	1	1	1	1	1	1	1	1	1	1	1	1	1	1	1	1	1	1	1	0.96039604	0.935643564	0.910891089	0.896039604	0.881188119	0.866336634	0.851485149	0.846534653	0.831683168	0.821782178	0.816831683	0.801980198	0.797029703	0.787128713	0.777227723	0.767326733	0.762376238	0.757425743	0.747524752	0.737623762	0.732673267	0.727722772	0.722772277	0.717821782	0.702970297	0.698019802	0.693069307
1	1	1	1	1	1	1	1	1	1	1	1	1	1	1	1	1	1	1	1	1	1	1	0.955445545	0.930693069	0.910891089	0.896039604	0.881188119	0.866336634	0.856435644	0.841584158	0.831683168	0.821782178	0.811881188	0.806930693	0.797029703	0.787128713	0.782178218	0.772277228	0.767326733	0.757425743	0.747524752	0.742574257	0.737623762	0.732673267	0.717821782	0.712871287	0.707920792	0.702970297	0.698019802
1	1	1	1	1	1	1	1	1	1	1	1	1	1	1	1	1	1	1	1	1	1	0.975247525	0.940594059	0.920792079	0.905940594	0.891089109	0.876237624	0.866336634	0.851485149	0.846534653	0.831683168	0.821782178	0.816831683	0.801980198	0.797029703	0.792079208	0.782178218	0.772277228	0.767326733	0.757425743	0.752475248	0.747524752	0.737623762	0.727722772	0.722772277	0.717821782	0.712871287	0.707920792	0.698019802
1	1	1	1	1	1	1	1	1	1	1	1	1	1	1	1	1	1	1	1	1	1	0.96039604	0.935643564	0.915841584	0.900990099	0.886138614	0.871287129	0.861386139	0.856435644	0.841584158	0.831683168	0.821782178	0.811881188	0.806930693	0.797029703	0.787128713	0.782178218	0.772277228	0.767326733	0.762376238	0.752475248	0.742574257	0.737623762	0.732673267	0.727722772	0.722772277	0.712871287	0.707920792	0.702970297
1	1	1	1	1	1	1	1	1	1	1	1	1	1	1	1	1	1	1	1	1	0.98019802	0.945544554	0.925742574	0.910891089	0.896039604	0.881188119	0.871287129	0.861386139	0.851485149	0.841584158	0.831683168	0.821782178	0.816831683	0.801980198	0.797029703	0.792079208	0.782178218	0.777227723	0.767326733	0.762376238	0.752475248	0.747524752	0.742574257	0.732673267	0.727722772	0.722772277	0.712871287	0.707920792	0.702970297
1	1	1	1	1	1	1	1	1	1	1	1	1	1	1	1	1	1	1	1	1	0.96039604	0.940594059	0.920792079	0.905940594	0.891089109	0.881188119	0.871287129	0.861386139	0.846534653	0.841584158	0.831683168	0.821782178	0.811881188	0.806930693	0.801980198	0.787128713	0.782178218	0.777227723	0.767326733	0.762376238	0.757425743	0.747524752	0.742574257	0.732673267	0.727722772	0.722772277	0.717821782	0.712871287	0.702970297
1	1	1	1	1	1	1	1	1	1	1	1	1	1	1	1	1	1	1	1	0.975247525	0.95049505	0.925742574	0.915841584	0.900990099	0.886138614	0.876237624	0.866336634	0.856435644	0.851485149	0.836633663	0.831683168	0.821782178	0.816831683	0.801980198	0.797029703	0.792079208	0.782178218	0.777227723	0.772277228	0.762376238	0.757425743	0.747524752	0.742574257	0.737623762	0.732673267	0.727722772	0.717821782	0.712871287	0.707920792
1	1	1	1	1	1	1	1	1	1	1	1	1	1	1	1	1	1	1	1	0.96039604	0.935643564	0.920792079	0.910891089	0.896039604	0.886138614	0.871287129	0.866336634	0.851485149	0.846534653	0.836633663	0.831683168	0.821782178	0.811881188	0.806930693	0.801980198	0.792079208	0.782178218	0.777227723	0.772277228	0.762376238	0.757425743	0.752475248	0.747524752	0.737623762	0.732673267	0.727722772	0.722772277	0.712871287	0.707920792
1	1	1	1	1	1	1	1	1	1	1	1	1	1	1	1	1	1	1	0.96039604	0.945544554	0.925742574	0.910891089	0.905940594	0.891089109	0.881188119	0.871287129	0.861386139	0.856435644	0.846534653	0.836633663	0.826732673	0.821782178	0.816831683	0.806930693	0.797029703	0.792079208	0.787128713	0.777227723	0.772277228	0.767326733	0.757425743	0.752475248	0.747524752	0.737623762	0.732673267	0.727722772	0.722772277	0.717821782	0.712871287
1	1	1	1	1	1	1	1	1	1	1	1	1	1	1	1	1	1	0.97029703	0.95049505	0.935643564	0.920792079	0.905940594	0.896039604	0.886138614	0.876237624	0.871287129	0.861386139	0.851485149	0.841584158	0.836633663	0.831683168	0.816831683	0.811881188	0.806930693	0.797029703	0.792079208	0.787128713	0.777227723	0.772277228	0.762376238	0.757425743	0.752475248	0.747524752	0.742574257	0.737623762	0.732673267	0.722772277	0.717821782	0.712871287
1	1	1	1	1	1	1	1	1	1	1	1	1	1	1	1	1	0.98019802	0.955445545	0.935643564	0.920792079	0.915841584	0.900990099	0.891089109	0.886138614	0.871287129	0.866336634	0.856435644	0.851485149	0.841584158	0.831683168	0.826732673	0.821782178	0.811881188	0.806930693	0.797029703	0.792079208	0.782178218	0.777227723	0.772277228	0.767326733	0.762376238	0.757425743	0.752475248	0.742574257	0.737623762	0.732673267	0.722772277	0.717821782	0.712871287
1	1	1	1	1	1	1	1	1	1	1	1	1	1	1	1	0.98019802	0.955445545	0.940594059	0.930693069	0.915841584	0.905940594	0.900990099	0.886138614	0.881188119	0.871287129	0.866336634	0.851485149	0.846534653	0.841584158	0.831683168	0.826732673	0.816831683	0.811881188	0.801980198	0.797029703	0.792079208	0.787128713	0.782178218	0.777227723	0.767326733	0.757425743	0.752475248	0.747524752	0.742574257	0.737623762	0.732673267	0.727722772	0.722772277	0.717821782
1	1	1	1	1	1	1	1	1	1	1	1	1	1	1	0.975247525	0.96039604	0.945544554	0.930693069	0.920792079	0.905940594	0.900990099	0.891089109	0.886138614	0.876237624	0.866336634	0.861386139	0.856435644	0.846534653	0.836633663	0.831683168	0.821782178	0.816831683	0.811881188	0.806930693	0.801980198	0.797029703	0.782178218	0.777227723	0.772277228	0.767326733	0.762376238	0.757425743	0.752475248	0.747524752	0.742574257	0.737623762	0.727722772	0.722772277	0.717821782
1	1	1	1	1	1	1	1	1	1	1	1	1	1	0.975247525	0.955445545	0.940594059	0.935643564	0.920792079	0.915841584	0.900990099	0.896039604	0.886138614	0.881188119	0.876237624	0.861386139	0.856435644	0.851485149	0.841584158	0.836633663	0.831683168	0.826732673	0.821782178	0.806930693	0.801980198	0.797029703	0.792079208	0.787128713	0.782178218	0.777227723	0.772277228	0.762376238	0.757425743	0.747524752	0.742574257	0.737623762	0.732673267	0.727722772	0.722772277	0.717821782
1	1	1	1	1	1	1	1	1	1	1	1	0.99009901	0.965346535	0.955445545	0.940594059	0.930693069	0.920792079	0.915841584	0.905940594	0.900990099	0.886138614	0.881188119	0.876237624	0.866336634	0.861386139	0.856435644	0.851485149	0.841584158	0.831683168	0.826732673	0.821782178	0.816831683	0.811881188	0.806930693	0.797029703	0.792079208	0.787128713	0.782178218	0.772277228	0.767326733	0.762376238	0.757425743	0.752475248	0.747524752	0.742574257	0.737623762	0.732673267	0.727722772	0.722772277
1	1	1	1	1	1	1	1	1	1	1	0.975247525	0.96039604	0.945544554	0.940594059	0.930693069	0.925742574	0.910891089	0.905940594	0.900990099	0.891089109	0.886138614	0.881188119	0.871287129	0.861386139	0.856435644	0.851485149	0.846534653	0.841584158	0.831683168	0.826732673	0.821782178	0.816831683	0.806930693	0.801980198	0.797029703	0.792079208	0.787128713	0.782178218	0.772277228	0.767326733	0.762376238	0.757425743	0.752475248	0.747524752	0.742574257	0.737623762	0.732673267	0.722772277	0.722772277
1	1	1	1	1	1	1	1	0.995049505	0.97029703	0.96039604	0.955445545	0.940594059	0.935643564	0.930693069	0.920792079	0.915841584	0.905940594	0.900990099	0.891089109	0.886138614	0.881188119	0.876237624	0.871287129	0.861386139	0.856435644	0.851485149	0.841584158	0.836633663	0.831683168	0.826732673	0.816831683	0.811881188	0.806930693	0.801980198	0.797029703	0.792079208	0.787128713	0.782178218	0.777227723	0.772277228	0.767326733	0.757425743	0.752475248	0.747524752	0.742574257	0.737623762	0.732673267	0.727722772	0.722772277
1	1	1	1	1	0.985148515	0.975247525	0.97029703	0.955445545	0.95049505	0.945544554	0.940594059	0.930693069	0.925742574	0.920792079	0.915841584	0.910891089	0.900990099	0.891089109	0.886138614	0.881188119	0.876237624	0.871287129	0.861386139	0.856435644	0.851485149	0.846534653	0.841584158	0.836633663	0.831683168	0.826732673	0.821782178	0.816831683	0.806930693	0.801980198	0.797029703	0.787128713	0.782178218	0.777227723	0.772277228	0.767326733	0.762376238	0.757425743	0.752475248	0.747524752	0.742574257	0.737623762	0.737623762	0.732673267	0.727722772
0.97029703	0.965346535	0.97029703	0.965346535	0.96039604	0.955445545	0.955445545	0.95049505	0.945544554	0.940594059	0.935643564	0.930693069	0.925742574	0.915841584	0.910891089	0.905940594	0.900990099	0.896039604	0.891089109	0.886138614	0.881188119	0.876237624	0.866336634	0.861386139	0.856435644	0.846534653	0.841584158	0.836633663	0.831683168	0.826732673	0.821782178	0.816831683	0.811881188	0.806930693	0.801980198	0.797029703	0.792079208	0.787128713	0.782178218	0.777227723	0.772277228	0.767326733	0.762376238	0.757425743	0.752475248	0.747524752	0.742574257	0.737623762	0.727722772	0.722772277
0.95049505	0.945544554	0.95049505	0.945544554	0.945544554	0.945544554	0.940594059	0.935643564	0.930693069	0.930693069	0.925742574	0.920792079	0.915841584	0.910891089	0.905940594	0.900990099	0.896039604	0.891089109	0.886138614	0.881188119	0.871287129	0.866336634	0.861386139	0.856435644	0.851485149	0.846534653	0.841584158	0.836633663	0.831683168	0.826732673	0.821782178	0.816831683	0.811881188	0.806930693	0.801980198	0.797029703	0.792079208	0.787128713	0.782178218	0.777227723	0.772277228	0.762376238	0.757425743	0.752475248	0.747524752	0.742574257	0.742574257	0.737623762	0.732673267	0.727722772
0.940594059	0.935643564	0.940594059	0.935643564	0.930693069	0.930693069	0.930693069	0.925742574	0.920792079	0.915841584	0.915841584	0.910891089	0.905940594	0.900990099	0.896039604	0.891089109	0.886138614	0.881188119	0.876237624	0.871287129	0.866336634	0.861386139	0.856435644	0.851485149	0.846534653	0.841584158	0.836633663	0.831683168	0.826732673	0.821782178	0.816831683	0.811881188	0.806930693	0.801980198	0.797029703	0.792079208	0.787128713	0.782178218	0.777227723	0.772277228	0.772277228	0.767326733	0.762376238	0.757425743	0.752475248	0.747524752	0.742574257	0.737623762	0.732673267	0.727722772
0.925742574	0.925742574	0.920792079	0.925742574	0.920792079	0.920792079	0.920792079	0.915841584	0.910891089	0.910891089	0.905940594	0.905940594	0.900990099	0.896039604	0.891089109	0.886138614	0.881188119	0.881188119	0.876237624	0.871287129	0.866336634	0.861386139	0.856435644	0.851485149	0.846534653	0.841584158	0.836633663	0.831683168	0.826732673	0.821782178	0.816831683	0.811881188	0.806930693	0.801980198	0.801980198	0.797029703	0.792079208	0.787128713	0.782178218	0.777227723	0.772277228	0.767326733	0.762376238	0.757425743	0.752475248	0.747524752	0.742574257	0.742574257	0.737623762	0.727722772
0.920792079	0.915841584	0.915841584	0.915841584	0.910891089	0.915841584	0.910891089	0.905940594	0.900990099	0.905940594	0.900990099	0.896039604	0.891089109	0.886138614	0.886138614	0.886138614	0.881188119	0.876237624	0.871287129	0.866336634	0.861386139	0.856435644	0.851485149	0.846534653	0.841584158	0.836633663	0.831683168	0.826732673	0.821782178	0.816831683	0.811881188	0.811881188	0.806930693	0.801980198	0.797029703	0.792079208	0.787128713	0.782178218	0.777227723	0.772277228	0.767326733	0.762376238	0.757425743	0.757425743	0.752475248	0.747524752	0.742574257	0.737623762	0.732673267	0.727722772
0.910891089	0.905940594	0.910891089	0.905940594	0.905940594	0.905940594	0.900990099	0.900990099	0.900990099	0.896039604	0.891089109	0.891089109	0.891089109	0.886138614	0.881188119	0.876237624	0.871287129	0.866336634	0.866336634	0.866336634	0.861386139	0.856435644	0.851485149	0.846534653	0.841584158	0.836633663	0.831683168	0.826732673	0.821782178	0.821782178	0.816831683	0.811881188	0.806930693	0.801980198	0.797029703	0.792079208	0.787128713	0.782178218	0.777227723	0.772277228	0.772277228	0.767326733	0.762376238	0.757425743	0.752475248	0.747524752	0.742574257	0.742574257	0.737623762	0.732673267
0.900990099	0.900990099	0.900990099	0.896039604	0.900990099	0.896039604	0.896039604	0.896039604	0.891089109	0.891089109	0.886138614	0.886138614	0.881188119	0.876237624	0.876237624	0.871287129	0.871287129	0.866336634	0.861386139	0.856435644	0.856435644	0.851485149	0.846534653	0.841584158	0.836633663	0.831683168	0.826732673	0.821782178	0.826732673	0.821782178	0.816831683	0.811881188	0.806930693	0.801980198	0.797029703	0.792079208	0.787128713	0.787128713	0.782178218	0.777227723	0.772277228	0.767326733	0.762376238	0.757425743	0.757425743	0.752475248	0.747524752	0.742574257	0.737623762	0.732673267
0.891089109	0.896039604	0.891089109	0.896039604	0.891089109	0.891089109	0.891089109	0.886138614	0.886138614	0.886138614	0.881188119	0.881188119	0.876237624	0.871287129	0.871287129	0.871287129	0.866336634	0.861386139	0.856435644	0.851485149	0.851485149	0.851485149	0.846534653	0.841584158	0.836633663	0.831683168	0.826732673	0.821782178	0.821782178	0.816831683	0.811881188	0.806930693	0.801980198	0.797029703	0.792079208	0.792079208	0.787128713	0.782178218	0.777227723	0.772277228	0.767326733	0.762376238	0.762376238	0.757425743	0.752475248	0.747524752	0.742574257	0.737623762	0.737623762	0.732673267
0.891089109	0.886138614	0.891089109	0.886138614	0.886138614	0.886138614	0.886138614	0.881188119	0.881188119	0.881188119	0.876237624	0.871287129	0.876237624	0.871287129	0.866336634	0.861386139	0.861386139	0.861386139	0.856435644	0.851485149	0.846534653	0.846534653	0.841584158	0.836633663	0.831683168	0.826732673	0.826732673	0.826732673	0.821782178	0.816831683	0.811881188	0.806930693	0.801980198	0.797029703	0.797029703	0.792079208	0.787128713	0.782178218	0.777227723	0.772277228	0.772277228	0.767326733	0.762376238	0.757425743	0.752475248	0.752475248	0.747524752	0.742574257	0.737623762	0.732673267
0.881188119	0.886138614	0.881188119	0.881188119	0.881188119	0.881188119	0.876237624	0.876237624	0.876237624	0.871287129	0.876237624	0.871287129	0.866336634	0.861386139	0.866336634	0.861386139	0.856435644	0.856435644	0.851485149	0.846534653	0.841584158	0.841584158	0.841584158	0.836633663	0.831683168	0.826732673	0.821782178	0.821782178	0.816831683	0.811881188	0.806930693	0.801980198	0.797029703	0.797029703	0.792079208	0.792079208	0.787128713	0.782178218	0.782178218	0.777227723	0.772277228	0.767326733	0.762376238	0.762376238	0.757425743	0.752475248	0.747524752	0.742574257	0.742574257	0.737623762
0.881188119	0.876237624	0.876237624	0.876237624	0.876237624	0.876237624	0.876237624	0.871287129	0.871287129	0.871287129	0.866336634	0.861386139	0.866336634	0.861386139	0.856435644	0.856435644	0.851485149	0.851485149	0.851485149	0.846534653	0.841584158	0.836633663	0.836633663	0.831683168	0.826732673	0.826732673	0.821782178	0.821782178	0.816831683	0.811881188	0.806930693	0.801980198	0.801980198	0.797029703	0.792079208	0.787128713	0.782178218	0.782178218	0.777227723	0.772277228	0.767326733	0.762376238	0.762376238	0.757425743	0.752475248	0.747524752	0.747524752	0.742574257	0.737623762	0.732673267
0.871287129	0.871287129	0.871287129	0.871287129	0.871287129	0.871287129	0.866336634	0.871287129	0.866336634	0.861386139	0.866336634	0.861386139	0.861386139	0.856435644	0.851485149	0.856435644	0.851485149	0.846534653	0.841584158	0.841584158	0.841584158	0.836633663	0.831683168	0.831683168	0.826732673	0.821782178	0.816831683	0.816831683	0.811881188	0.806930693	0.806930693	0.806930693	0.801980198	0.797029703	0.792079208	0.787128713	0.787128713	0.782178218	0.777227723	0.772277228	0.772277228	0.767326733	0.762376238	0.757425743	0.752475248	0.752475248	0.747524752	0.742574257	0.737623762	0.737623762
0.871287129	0.866336634	0.866336634	0.866336634	0.866336634	0.861386139	0.866336634	0.861386139	0.861386139	0.861386139	0.856435644	0.856435644	0.856435644	0.856435644	0.851485149	0.846534653	0.846534653	0.846534653	0.841584158	0.841584158	0.836633663	0.831683168	0.826732673	0.826732673	0.826732673	0.821782178	0.816831683	0.816831683	0.811881188	0.806930693	0.801980198	0.801980198	0.797029703	0.792079208	0.787128713	0.787128713	0.782178218	0.777227723	0.777227723	0.777227723	0.772277228	0.767326733	0.762376238	0.762376238	0.757425743	0.752475248	0.747524752	0.747524752	0.742574257	0.737623762
0.861386139	0.861386139	0.861386139	0.861386139	0.861386139	0.861386139	0.856435644	0.861386139	0.856435644	0.856435644	0.856435644	0.856435644	0.851485149	0.846534653	0.851485149	0.846534653	0.841584158	0.841584158	0.836633663	0.831683168	0.836633663	0.831683168	0.826732673	0.826732673	0.821782178	0.816831683	0.811881188	0.811881188	0.811881188	0.806930693	0.806930693	0.801980198	0.797029703	0.792079208	0.792079208	0.787128713	0.782178218	0.777227723	0.777227723	0.772277228	0.767326733	0.762376238	0.762376238	0.757425743	0.752475248	0.747524752	0.747524752	0.742574257	0.737623762	0.737623762
0.861386139	0.856435644	0.856435644	0.856435644	0.856435644	0.861386139	0.856435644	0.851485149	0.856435644	0.851485149	0.851485149	0.846534653	0.851485149	0.846534653	0.841584158	0.841584158	0.836633663	0.841584158	0.836633663	0.831683168	0.831683168	0.826732673	0.821782178	0.826732673	0.821782178	0.816831683	0.811881188	0.811881188	0.806930693	0.801980198	0.801980198	0.797029703	0.792079208	0.792079208	0.792079208	0.787128713	0.782178218	0.782178218	0.777227723	0.772277228	0.767326733	0.767326733	0.762376238	0.757425743	0.757425743	0.752475248	0.747524752	0.742574257	0.742574257	0.737623762
0.851485149	0.856435644	0.856435644	0.851485149	0.856435644	0.851485149	0.851485149	0.851485149	0.851485149	0.846534653	0.851485149	0.846534653	0.841584158	0.841584158	0.841584158	0.841584158	0.836633663	0.831683168	0.831683168	0.831683168	0.831683168	0.826732673	0.821782178	0.821782178	0.816831683	0.811881188	0.816831683	0.811881188	0.806930693	0.801980198	0.801980198	0.797029703	0.792079208	0.792079208	0.787128713	0.782178218	0.782178218	0.777227723	0.772277228	0.767326733	0.772277228	0.767326733	0.762376238	0.762376238	0.757425743	0.752475248	0.747524752	0.747524752	0.742574257	0.737623762
0.851485149	0.851485149	0.851485149	0.851485149	0.846534653	0.851485149	0.846534653	0.846534653	0.846534653	0.846534653	0.841584158	0.841584158	0.841584158	0.841584158	0.836633663	0.831683168	0.836633663	0.831683168	0.831683168	0.826732673	0.821782178	0.821782178	0.821782178	0.816831683	0.816831683	0.811881188	0.811881188	0.806930693	0.801980198	0.801980198	0.801980198	0.797029703	0.792079208	0.792079208	0.787128713	0.782178218	0.782178218	0.777227723	0.772277228	0.772277228	0.767326733	0.762376238	0.762376238	0.757425743	0.752475248	0.752475248	0.747524752	0.742574257	0.737623762	0.737623762
0.846534653	0.846534653	0.846534653	0.846534653	0.846534653	0.841584158	0.846534653	0.846534653	0.841584158	0.841584158	0.841584158	0.836633663	0.836633663	0.831683168	0.836633663	0.831683168	0.831683168	0.826732673	0.831683168	0.826732673	0.821782178	0.821782178	0.816831683	0.811881188	0.811881188	0.811881188	0.811881188	0.806930693	0.801980198	0.801980198	0.797029703	0.792079208	0.792079208	0.787128713	0.782178218	0.787128713	0.782178218	0.777227723	0.777227723	0.772277228	0.767326733	0.767326733	0.762376238	0.757425743	0.757425743	0.752475248	0.747524752	0.747524752	0.742574257	0.737623762
0.841584158	0.841584158	0.841584158	0.841584158	0.846534653	0.841584158	0.841584158	0.836633663	0.841584158	0.836633663	0.836633663	0.836633663	0.836633663	0.831683168	0.831683168	0.831683168	0.831683168	0.826732673	0.821782178	0.821782178	0.816831683	0.821782178	0.816831683	0.811881188	0.811881188	0.806930693	0.806930693	0.801980198	0.801980198	0.801980198	0.797029703	0.792079208	0.792079208	0.787128713	0.782178218	0.782178218	0.777227723	0.772277228	0.772277228	0.767326733	0.762376238	0.767326733	0.762376238	0.762376238	0.757425743	0.752475248	0.752475248	0.747524752	0.742574257	0.742574257
0.841584158	0.836633663	0.836633663	0.841584158	0.836633663	0.836633663	0.836633663	0.836633663	0.831683168	0.836633663	0.831683168	0.831683168	0.826732673	0.831683168	0.826732673	0.826732673	0.821782178	0.826732673	0.821782178	0.821782178	0.816831683	0.816831683	0.811881188	0.811881188	0.811881188	0.806930693	0.806930693	0.801980198	0.797029703	0.797029703	0.792079208	0.787128713	0.792079208	0.787128713	0.787128713	0.782178218	0.777227723	0.777227723	0.772277228	0.767326733	0.767326733	0.762376238	0.757425743	0.757425743	0.752475248	0.752475248	0.747524752	0.742574257	0.742574257	0.737623762
0.836633663	0.836633663	0.836633663	0.831683168	0.836633663	0.836633663	0.831683168	0.836633663	0.831683168	0.831683168	0.831683168	0.831683168	0.826732673	0.826732673	0.821782178	0.826732673	0.821782178	0.821782178	0.816831683	0.816831683	0.816831683	0.811881188	0.811881188	0.806930693	0.806930693	0.801980198	0.806930693	0.801980198	0.797029703	0.797029703	0.792079208	0.792079208	0.787128713	0.782178218	0.782178218	0.777227723	0.777227723	0.777227723	0.772277228	0.772277228	0.767326733	0.762376238	0.762376238	0.757425743	0.752475248	0.752475248	0.747524752	0.747524752	0.742574257	0.737623762
0.831683168	0.831683168	0.831683168	0.831683168	0.831683168	0.831683168	0.831683168	0.826732673	0.831683168	0.826732673	0.826732673	0.826732673	0.826732673	0.826732673	0.821782178	0.821782178	0.821782178	0.821782178	0.816831683	0.811881188	0.811881188	0.806930693	0.811881188	0.806930693	0.806930693	0.801980198	0.801980198	0.797029703	0.792079208	0.797029703	0.792079208	0.792079208	0.787128713	0.782178218	0.782178218	0.777227723	0.777227723	0.772277228	0.767326733	0.767326733	0.762376238	0.762376238	0.762376238	0.757425743	0.757425743	0.752475248	0.752475248	0.747524752	0.742574257	0.742574257
0.831683168	0.826732673	0.826732673	0.831683168	0.826732673	0.826732673	0.831683168	0.826732673	0.826732673	0.821782178	0.826732673	0.821782178	0.821782178	0.816831683	0.821782178	0.816831683	0.816831683	0.811881188	0.816831683	0.811881188	0.811881188	0.806930693	0.806930693	0.801980198	0.806930693	0.801980198	0.801980198	0.797029703	0.792079208	0.792079208	0.787128713	0.787128713	0.782178218	0.787128713	0.782178218	0.777227723	0.777227723	0.772277228	0.772277228	0.767326733	0.762376238	0.762376238	0.757425743	0.757425743	0.752475248	0.747524752	0.747524752	0.742574257	0.742574257	0.737623762
0.826732673	0.826732673	0.826732673	0.821782178	0.826732673	0.826732673	0.821782178	0.826732673	0.821782178	0.821782178	0.821782178	0.821782178	0.821782178	0.816831683	0.816831683	0.816831683	0.816831683	0.811881188	0.811881188	0.806930693	0.811881188	0.806930693	0.806930693	0.801980198	0.801980198	0.797029703	0.797029703	0.797029703	0.792079208	0.792079208	0.787128713	0.787128713	0.782178218	0.782178218	0.777227723	0.777227723	0.772277228	0.772277228	0.772277228	0.767326733	0.767326733	0.762376238	0.762376238	0.757425743	0.752475248	0.752475248	0.747524752	0.747524752	0.742574257	0.737623762
0.821782178	0.821782178	0.826732673	0.821782178	0.821782178	0.821782178	0.821782178	0.821782178	0.816831683	0.821782178	0.816831683	0.816831683	0.816831683	0.816831683	0.816831683	0.811881188	0.811881188	0.811881188	0.811881188	0.806930693	0.806930693	0.801980198	0.801980198	0.801980198	0.801980198	0.797029703	0.797029703	0.792079208	0.792079208	0.787128713	0.787128713	0.787128713	0.782178218	0.782178218	0.777227723	0.777227723	0.772277228	0.772277228	0.767326733	0.762376238	0.762376238	0.757425743	0.757425743	0.757425743	0.757425743	0.752475248	0.752475248	0.747524752	0.742574257	0.742574257
0.821782178	0.821782178	0.816831683	0.821782178	0.816831683	0.816831683	0.821782178	0.816831683	0.816831683	0.816831683	0.816831683	0.816831683	0.811881188	0.811881188	0.811881188	0.811881188	0.806930693	0.806930693	0.806930693	0.806930693	0.806930693	0.801980198	0.801980198	0.797029703	0.797029703	0.797029703	0.797029703	0.792079208	0.792079208	0.787128713	0.787128713	0.782178218	0.777227723	0.777227723	0.777227723	0.777227723	0.772277228	0.772277228	0.767326733	0.767326733	0.762376238	0.762376238	0.757425743	0.752475248	0.752475248	0.747524752	0.747524752	0.742574257	0.742574257	0.737623762
0.816831683	0.816831683	0.816831683	0.816831683	0.816831683	0.816831683	0.811881188	0.816831683	0.816831683	0.811881188	0.811881188	0.816831683	0.811881188	0.811881188	0.806930693	0.806930693	0.806930693	0.806930693	0.801980198	0.801980198	0.801980198	0.801980198	0.801980198	0.797029703	0.797029703	0.792079208	0.792079208	0.787128713	0.792079208	0.787128713	0.787128713	0.782178218	0.782178218	0.777227723	0.777227723	0.772277228	0.767326733	0.767326733	0.767326733	0.767326733	0.762376238	0.762376238	0.757425743	0.757425743	0.752475248	0.752475248	0.747524752	0.747524752	0.742574257	0.742574257
0.811881188	0.811881188	0.816831683	0.811881188	0.811881188	0.816831683	0.811881188	0.811881188	0.811881188	0.811881188	0.811881188	0.806930693	0.806930693	0.811881188	0.806930693	0.806930693	0.801980198	0.801980198	0.801980198	0.801980198	0.797029703	0.797029703	0.797029703	0.797029703	0.797029703	0.792079208	0.792079208	0.787128713	0.787128713	0.782178218	0.782178218	0.782178218	0.782178218	0.777227723	0.777227723	0.772277228	0.772277228	0.767326733	0.767326733	0.762376238	0.762376238	0.757425743	0.757425743	0.757425743	0.752475248	0.752475248	0.747524752	0.747524752	0.742574257	0.742574257
0.811881188	0.811881188	0.806930693	0.811881188	0.811881188	0.806930693	0.811881188	0.811881188	0.806930693	0.806930693	0.811881188	0.806930693	0.806930693	0.801980198	0.806930693	0.806930693	0.801980198	0.801980198	0.797029703	0.801980198	0.797029703	0.797029703	0.792079208	0.792079208	0.792079208	0.787128713	0.792079208	0.787128713	0.787128713	0.782178218	0.782178218	0.777227723	0.777227723	0.772277228	0.777227723	0.772277228	0.772277228	0.767326733	0.767326733	0.762376238	0.762376238	0.757425743	0.757425743	0.752475248	0.752475248	0.747524752	0.747524752	0.742574257	0.742574257	0.737623762
0.811881188	0.806930693	0.806930693	0.806930693	0.806930693	0.806930693	0.806930693	0.806930693	0.806930693	0.806930693	0.801980198	0.806930693	0.806930693	0.801980198	0.801980198	0.797029703	0.801980198	0.801980198	0.797029703	0.797029703	0.792079208	0.792079208	0.792079208	0.792079208	0.792079208	0.787128713	0.787128713	0.782178218	0.782178218	0.782178218	0.782178218	0.777227723	0.777227723	0.772277228	0.772277228	0.767326733	0.767326733	0.762376238	0.762376238	0.762376238	0.762376238	0.757425743	0.757425743	0.752475248	0.752475248	0.752475248	0.747524752	0.747524752	0.742574257	0.742574257
0.801980198	0.806930693	0.806930693	0.806930693	0.801980198	0.806930693	0.806930693	0.801980198	0.801980198	0.806930693	0.801980198	0.801980198	0.797029703	0.801980198	0.801980198	0.797029703	0.797029703	0.792079208	0.797029703	0.797029703	0.792079208	0.792079208	0.787128713	0.787128713	0.792079208	0.787128713	0.787128713	0.782178218	0.782178218	0.777227723	0.777227723	0.772277228	0.777227723	0.772277228	0.772277228	0.772277228	0.767326733	0.767326733	0.762376238	0.762376238	0.757425743	0.757425743	0.752475248	0.752475248	0.752475248	0.752475248	0.747524752	0.747524752	0.742574257	0.742574257
0.801980198	0.801980198	0.806930693	0.801980198	0.801980198	0.801980198	0.801980198	0.801980198	0.801980198	0.797029703	0.801980198	0.801980198	0.797029703	0.797029703	0.797029703	0.797029703	0.797029703	0.792079208	0.792079208	0.792079208	0.792079208	0.792079208	0.787128713	0.787128713	0.782178218	0.782178218	0.787128713	0.782178218	0.782178218	0.777227723	0.777227723	0.772277228	0.772277228	0.772277228	0.767326733	0.772277228	0.767326733	0.767326733	0.762376238	0.762376238	0.757425743	0.757425743	0.752475248	0.752475248	0.752475248	0.747524752	0.747524752	0.742574257	0.742574257	0.737623762
0.801980198	0.801980198	0.797029703	0.801980198	0.801980198	0.797029703	0.797029703	0.801980198	0.797029703	0.797029703	0.797029703	0.797029703	0.797029703	0.797029703	0.792079208	0.792079208	0.797029703	0.792079208	0.792079208	0.787128713	0.787128713	0.787128713	0.787128713	0.787128713	0.782178218	0.782178218	0.782178218	0.777227723	0.777227723	0.777227723	0.777227723	0.777227723	0.772277228	0.772277228	0.767326733	0.767326733	0.762376238	0.762376238	0.757425743	0.762376238	0.762376238	0.757425743	0.757425743	0.752475248	0.752475248	0.747524752	0.747524752	0.742574257	0.742574257	0.742574257
0.801980198	0.797029703	0.797029703	0.797029703	0.801980198	0.797029703	0.797029703	0.797029703	0.797029703	0.797029703	0.797029703	0.792079208	0.792079208	0.797029703	0.792079208	0.792079208	0.787128713	0.787128713	0.792079208	0.787128713	0.787128713	0.787128713	0.782178218	0.782178218	0.782178218	0.782178218	0.782178218	0.777227723	0.777227723	0.772277228	0.772277228	0.772277228	0.772277228	0.772277228	0.767326733	0.767326733	0.762376238	0.762376238	0.762376238	0.757425743	0.757425743	0.752475248	0.752475248	0.747524752	0.747524752	0.752475248	0.747524752	0.747524752	0.742574257	0.742574257
0.792079208	0.797029703	0.797029703	0.797029703	0.792079208	0.797029703	0.797029703	0.792079208	0.792079208	0.792079208	0.792079208	0.792079208	0.792079208	0.787128713	0.792079208	0.792079208	0.787128713	0.787128713	0.787128713	0.782178218	0.787128713	0.787128713	0.782178218	0.782178218	0.777227723	0.777227723	0.777227723	0.777227723	0.777227723	0.772277228	0.772277228	0.772277228	0.767326733	0.767326733	0.762376238	0.762376238	0.767326733	0.762376238	0.762376238	0.757425743	0.757425743	0.757425743	0.752475248	0.752475248	0.747524752	0.747524752	0.742574257	0.742574257	0.742574257	0.737623762
0.792079208	0.792079208	0.797029703	0.792079208	0.792079208	0.792079208	0.787128713	0.792079208	0.792079208	0.792079208	0.787128713	0.792079208	0.792079208	0.787128713	0.787128713	0.787128713	0.787128713	0.787128713	0.787128713	0.782178218	0.782178218	0.782178218	0.782178218	0.782178218	0.777227723	0.777227723	0.777227723	0.772277228	0.772277228	0.772277228	0.772277228	0.772277228	0.767326733	0.767326733	0.767326733	0.762376238	0.762376238	0.757425743	0.757425743	0.757425743	0.757425743	0.757425743	0.752475248	0.752475248	0.747524752	0.747524752	0.747524752	0.742574257	0.742574257	0.737623762
0.792079208	0.792079208	0.787128713	0.787128713	0.792079208	0.792079208	0.787128713	0.787128713	0.792079208	0.787128713	0.787128713	0.787128713	0.782178218	0.787128713	0.787128713	0.782178218	0.782178218	0.782178218	0.782178218	0.782178218	0.782178218	0.777227723	0.777227723	0.777227723	0.772277228	0.777227723	0.777227723	0.772277228	0.772277228	0.772277228	0.767326733	0.767326733	0.762376238	0.767326733	0.767326733	0.762376238	0.762376238	0.757425743	0.757425743	0.757425743	0.752475248	0.752475248	0.752475248	0.747524752	0.747524752	0.742574257	0.747524752	0.747524752	0.742574257	0.742574257
0.787128713	0.787128713	0.787128713	0.787128713	0.787128713	0.787128713	0.787128713	0.787128713	0.782178218	0.787128713	0.787128713	0.787128713	0.782178218	0.782178218	0.787128713	0.782178218	0.782178218	0.782178218	0.777227723	0.777227723	0.782178218	0.777227723	0.777227723	0.777227723	0.772277228	0.772277228	0.772277228	0.772277228	0.772277228	0.772277228	0.767326733	0.767326733	0.762376238	0.762376238	0.762376238	0.757425743	0.757425743	0.762376238	0.757425743	0.757425743	0.752475248	0.752475248	0.752475248	0.747524752	0.747524752	0.747524752	0.742574257	0.742574257	0.737623762	0.737623762
0.782178218	0.782178218	0.787128713	0.787128713	0.782178218	0.782178218	0.787128713	0.787128713	0.782178218	0.782178218	0.782178218	0.782178218	0.782178218	0.782178218	0.782178218	0.777227723	0.782178218	0.782178218	0.777227723	0.777227723	0.777227723	0.772277228	0.777227723	0.777227723	0.772277228	0.772277228	0.772277228	0.767326733	0.767326733	0.767326733	0.767326733	0.767326733	0.767326733	0.762376238	0.762376238	0.757425743	0.757425743	0.757425743	0.752475248	0.752475248	0.752475248	0.752475248	0.752475248	0.752475248	0.747524752	0.747524752	0.742574257	0.742574257	0.742574257	0.737623762
0.782178218	0.782178218	0.782178218	0.782178218	0.782178218	0.782178218	0.782178218	0.782178218	0.782178218	0.782178218	0.782178218	0.777227723	0.782178218	0.782178218	0.777227723	0.777227723	0.777227723	0.777227723	0.777227723	0.777227723	0.777227723	0.772277228	0.772277228	0.772277228	0.767326733	0.772277228	0.772277228	0.767326733	0.767326733	0.767326733	0.762376238	0.762376238	0.762376238	0.757425743	0.762376238	0.762376238	0.757425743	0.757425743	0.757425743	0.752475248	0.752475248	0.747524752	0.747524752	0.747524752	0.742574257	0.742574257	0.742574257	0.737623762	0.742574257	0.742574257
0.782178218	0.782178218	0.777227723	0.777227723	0.782178218	0.782178218	0.777227723	0.777227723	0.777227723	0.782178218	0.777227723	0.777227723	0.777227723	0.777227723	0.777227723	0.777227723	0.777227723	0.772277228	0.772277228	0.772277228	0.777227723	0.772277228	0.772277228	0.772277228	0.767326733	0.767326733	0.767326733	0.762376238	0.767326733	0.767326733	0.762376238	0.762376238	0.762376238	0.757425743	0.757425743	0.757425743	0.752475248	0.752475248	0.757425743	0.752475248	0.752475248	0.752475248	0.747524752	0.747524752	0.747524752	0.742574257	0.742574257	0.742574257	0.737623762	0.737623762
0.782178218	0.777227723	0.777227723	0.777227723	0.777227723	0.782178218	0.777227723	0.777227723	0.777227723	0.772277228	0.777227723	0.777227723	0.777227723	0.772277228	0.772277228	0.772277228	0.777227723	0.772277228	0.772277228	0.772277228	0.767326733	0.767326733	0.767326733	0.772277228	0.767326733	0.767326733	0.767326733	0.762376238	0.762376238	0.762376238	0.757425743	0.762376238	0.762376238	0.757425743	0.757425743	0.757425743	0.752475248	0.752475248	0.752475248	0.752475248	0.747524752	0.747524752	0.747524752	0.747524752	0.747524752	0.747524752	0.742574257	0.742574257	0.742574257	0.737623762
0.772277228	0.772277228	0.777227723	0.777227723	0.777227723	0.772277228	0.777227723	0.777227723	0.777227723	0.772277228	0.772277228	0.772277228	0.777227723	0.772277228	0.772277228	0.772277228	0.772277228	0.767326733	0.772277228	0.772277228	0.767326733	0.767326733	0.767326733	0.767326733	0.762376238	0.767326733	0.767326733	0.762376238	0.762376238	0.762376238	0.757425743	0.757425743	0.757425743	0.757425743	0.752475248	0.757425743	0.757425743	0.752475248	0.752475248	0.752475248	0.747524752	0.747524752	0.747524752	0.742574257	0.742574257	0.742574257	0.737623762	0.737623762	0.737623762	0.732673267
0.772277228	0.772277228	0.772277228	0.777227723	0.772277228	0.772277228	0.772277228	0.772277228	0.772277228	0.772277228	0.772277228	0.772277228	0.767326733	0.767326733	0.772277228	0.772277228	0.767326733	0.767326733	0.767326733	0.767326733	0.767326733	0.767326733	0.767326733	0.767326733	0.762376238	0.762376238	0.762376238	0.757425743	0.762376238	0.762376238	0.762376238	0.757425743	0.757425743	0.757425743	0.752475248	0.752475248	0.752475248	0.747524752	0.747524752	0.752475248	0.752475248	0.747524752	0.747524752	0.747524752	0.742574257	0.742574257	0.742574257	0.737623762	0.737623762	0.737623762
0.772277228	0.772277228	0.772277228	0.767326733	0.772277228	0.772277228	0.772277228	0.767326733	0.767326733	0.767326733	0.772277228	0.772277228	0.767326733	0.767326733	0.767326733	0.767326733	0.767326733	0.767326733	0.767326733	0.767326733	0.762376238	0.762376238	0.762376238	0.762376238	0.762376238	0.762376238	0.762376238	0.757425743	0.757425743	0.757425743	0.757425743	0.752475248	0.757425743	0.757425743	0.752475248	0.752475248	0.752475248	0.752475248	0.747524752	0.747524752	0.747524752	0.742574257	0.742574257	0.742574257	0.742574257	0.742574257	0.742574257	0.742574257	0.737623762	0.737623762
0.772277228	0.772277228	0.767326733	0.767326733	0.767326733	0.772277228	0.767326733	0.767326733	0.767326733	0.767326733	0.767326733	0.767326733	0.767326733	0.767326733	0.767326733	0.762376238	0.762376238	0.762376238	0.767326733	0.762376238	0.762376238	0.762376238	0.762376238	0.757425743	0.757425743	0.757425743	0.762376238	0.757425743	0.757425743	0.757425743	0.757425743	0.752475248	0.752475248	0.752475248	0.752475248	0.747524752	0.752475248	0.752475248	0.747524752	0.747524752	0.747524752	0.747524752	0.742574257	0.742574257	0.742574257	0.737623762	0.737623762	0.737623762	0.737623762	0.732673267
0.762376238	0.767326733	0.767326733	0.767326733	0.767326733	0.762376238	0.762376238	0.767326733	0.767326733	0.767326733	0.762376238	0.762376238	0.762376238	0.767326733	0.767326733	0.762376238	0.762376238	0.762376238	0.762376238	0.757425743	0.762376238	0.762376238	0.762376238	0.757425743	0.757425743	0.757425743	0.757425743	0.752475248	0.752475248	0.757425743	0.757425743	0.752475248	0.752475248	0.752475248	0.752475248	0.747524752	0.747524752	0.747524752	0.747524752	0.742574257	0.742574257	0.742574257	0.742574257	0.742574257	0.742574257	0.742574257	0.737623762	0.737623762	0.737623762	0.737623762
0.762376238	0.762376238	0.762376238	0.767326733	0.762376238	0.762376238	0.762376238	0.762376238	0.762376238	0.762376238	0.762376238	0.762376238	0.762376238	0.762376238	0.757425743	0.762376238	0.762376238	0.762376238	0.762376238	0.757425743	0.757425743	0.757425743	0.757425743	0.757425743	0.757425743	0.757425743	0.757425743	0.752475248	0.752475248	0.752475248	0.752475248	0.747524752	0.747524752	0.752475248	0.752475248	0.747524752	0.747524752	0.747524752	0.747524752	0.742574257	0.742574257	0.742574257	0.742574257	0.737623762	0.737623762	0.737623762	0.737623762	0.732673267	0.732673267	0.737623762
0.762376238	0.762376238	0.762376238	0.757425743	0.762376238	0.762376238	0.762376238	0.762376238	0.762376238	0.757425743	0.757425743	0.762376238	0.762376238	0.762376238	0.757425743	0.757425743	0.757425743	0.757425743	0.757425743	0.757425743	0.757425743	0.757425743	0.757425743	0.752475248	0.752475248	0.752475248	0.752475248	0.752475248	0.752475248	0.752475248	0.752475248	0.747524752	0.747524752	0.747524752	0.747524752	0.747524752	0.742574257	0.742574257	0.747524752	0.747524752	0.742574257	0.742574257	0.742574257	0.742574257	0.737623762	0.737623762	0.737623762	0.737623762	0.732673267	0.732673267
0.762376238	0.762376238	0.757425743	0.757425743	0.757425743	0.757425743	0.762376238	0.762376238	0.757425743	0.757425743	0.757425743	0.757425743	0.757425743	0.757425743	0.757425743	0.757425743	0.757425743	0.757425743	0.752475248	0.752475248	0.752475248	0.757425743	0.757425743	0.752475248	0.752475248	0.752475248	0.752475248	0.747524752	0.747524752	0.747524752	0.747524752	0.752475248	0.747524752	0.747524752	0.747524752	0.747524752	0.742574257	0.742574257	0.742574257	0.742574257	0.737623762	0.737623762	0.737623762	0.737623762	0.737623762	0.737623762	0.737623762	0.737623762	0.737623762	0.732673267
0.757425743	0.757425743	0.757425743	0.757425743	0.757425743	0.757425743	0.757425743	0.752475248	0.757425743	0.757425743	0.757425743	0.757425743	0.752475248	0.752475248	0.752475248	0.757425743	0.757425743	0.752475248	0.752475248	0.752475248	0.752475248	0.752475248	0.747524752	0.747524752	0.752475248	0.752475248	0.752475248	0.747524752	0.747524752	0.747524752	0.747524752	0.747524752	0.742574257	0.742574257	0.742574257	0.747524752	0.747524752	0.742574257	0.742574257	0.742574257	0.742574257	0.737623762	0.737623762	0.737623762	0.737623762	0.737623762	0.732673267	0.732673267	0.732673267	0.732673267
0.752475248	0.752475248	0.752475248	0.757425743	0.757425743	0.752475248	0.752475248	0.752475248	0.752475248	0.752475248	0.757425743	0.752475248	0.752475248	0.752475248	0.752475248	0.752475248	0.752475248	0.747524752	0.752475248	0.752475248	0.752475248	0.752475248	0.747524752	0.747524752	0.747524752	0.747524752	0.747524752	0.742574257	0.747524752	0.747524752	0.747524752	0.747524752	0.742574257	0.742574257	0.742574257	0.742574257	0.742574257	0.737623762	0.737623762	0.737623762	0.737623762	0.737623762	0.737623762	0.737623762	0.737623762	0.737623762	0.737623762	0.732673267	0.732673267	0.732673267
0.752475248	0.752475248	0.752475248	0.752475248	0.747524752	0.752475248	0.752475248	0.752475248	0.752475248	0.752475248	0.747524752	0.747524752	0.752475248	0.752475248	0.752475248	0.752475248	0.747524752	0.747524752	0.747524752	0.747524752	0.747524752	0.752475248	0.747524752	0.747524752	0.747524752	0.747524752	0.747524752	0.742574257	0.742574257	0.742574257	0.742574257	0.742574257	0.737623762	0.742574257	0.742574257	0.742574257	0.742574257	0.742574257	0.737623762	0.737623762	0.737623762	0.737623762	0.737623762	0.732673267	0.732673267	0.732673267	0.732673267	0.732673267	0.727722772	0.727722772
0.752475248	0.752475248	0.752475248	0.747524752	0.747524752	0.747524752	0.747524752	0.752475248	0.752475248	0.747524752	0.747524752	0.747524752	0.747524752	0.747524752	0.747524752	0.752475248	0.747524752	0.747524752	0.747524752	0.747524752	0.747524752	0.747524752	0.742574257	0.742574257	0.742574257	0.747524752	0.747524752	0.742574257	0.742574257	0.742574257	0.742574257	0.742574257	0.742574257	0.737623762	0.737623762	0.737623762	0.737623762	0.737623762	0.732673267	0.737623762	0.737623762	0.737623762	0.737623762	0.737623762	0.732673267	0.732673267	0.732673267	0.732673267	0.732673267	0.727722772
0.747524752	0.747524752	0.747524752	0.747524752	0.747524752	0.747524752	0.747524752	0.747524752	0.742574257	0.747524752	0.747524752	0.747524752	0.747524752	0.747524752	0.747524752	0.742574257	0.742574257	0.742574257	0.747524752	0.747524752	0.747524752	0.742574257	0.742574257	0.742574257	0.742574257	0.742574257	0.742574257	0.737623762	0.737623762	0.737623762	0.742574257	0.742574257	0.742574257	0.737623762	0.737623762	0.737623762	0.737623762	0.737623762	0.737623762	0.732673267	0.732673267	0.732673267	0.732673267	0.732673267	0.732673267	0.727722772	0.727722772	0.727722772	0.732673267	0.732673267
0.742574257	0.742574257	0.742574257	0.747524752	0.747524752	0.747524752	0.747524752	0.742574257	0.742574257	0.742574257	0.742574257	0.742574257	0.747524752	0.747524752	0.742574257	0.742574257	0.742574257	0.742574257	0.742574257	0.742574257	0.742574257	0.737623762	0.742574257	0.742574257	0.742574257	0.742574257	0.742574257	0.737623762	0.737623762	0.737623762	0.737623762	0.737623762	0.737623762	0.737623762	0.732673267	0.732673267	0.737623762	0.737623762	0.737623762	0.737623762	0.732673267	0.732673267	0.732673267	0.732673267	0.732673267	0.732673267	0.727722772	0.727722772	0.727722772	0.727722772
0.742574257	0.742574257	0.742574257	0.742574257	0.742574257	0.747524752	0.742574257	0.742574257	0.742574257	0.742574257	0.742574257	0.742574257	0.742574257	0.737623762	0.737623762	0.742574257	0.742574257	0.742574257	0.742574257	0.742574257	0.737623762	0.737623762	0.737623762	0.737623762	0.737623762	0.737623762	0.737623762	0.737623762	0.737623762	0.737623762	0.737623762	0.737623762	0.737623762	0.737623762	0.732673267	0.732673267	0.732673267	0.732673267	0.732673267	0.732673267	0.732673267	0.727722772	0.727722772	0.727722772	0.727722772	0.732673267	0.732673267	0.727722772	0.727722772	0.727722772
0.742574257	0.742574257	0.742574257	0.742574257	0.737623762	0.737623762	0.737623762	0.737623762	0.742574257	0.742574257	0.742574257	0.742574257	0.737623762	0.737623762	0.737623762	0.737623762	0.737623762	0.737623762	0.737623762	0.742574257	0.737623762	0.737623762	0.737623762	0.737623762	0.737623762	0.737623762	0.737623762	0.732673267	0.732673267	0.732673267	0.732673267	0.732673267	0.732673267	0.737623762	0.737623762	0.732673267	0.732673267	0.732673267	0.732673267	0.732673267	0.732673267	0.732673267	0.727722772	0.727722772	0.727722772	0.727722772	0.727722772	0.727722772	0.727722772	0.722772277
0.737623762	0.742574257	0.737623762	0.737623762	0.737623762	0.737623762	0.737623762	0.737623762	0.737623762	0.737623762	0.737623762	0.737623762	0.737623762	0.737623762	0.737623762	0.737623762	0.737623762	0.737623762	0.737623762	0.732673267	0.732673267	0.732673267	0.732673267	0.732673267	0.737623762	0.737623762	0.737623762	0.732673267	0.732673267	0.732673267	0.732673267	0.732673267	0.732673267	0.732673267	0.732673267	0.727722772	0.727722772	0.727722772	0.727722772	0.727722772	0.727722772	0.727722772	0.732673267	0.727722772	0.727722772	0.727722772	0.727722772	0.727722772	0.727722772	0.727722772
0.732673267	0.732673267	0.732673267	0.737623762	0.737623762	0.737623762	0.737623762	0.737623762	0.737623762	0.732673267	0.732673267	0.732673267	0.732673267	0.732673267	0.732673267	0.737623762	0.737623762	0.737623762	0.737623762	0.732673267	0.732673267	0.732673267	0.732673267	0.732673267	0.732673267	0.732673267	0.732673267	0.727722772	0.727722772	0.727722772	0.727722772	0.732673267	0.732673267	0.732673267	0.732673267	0.732673267	0.727722772	0.727722772	0.727722772	0.727722772	0.727722772	0.727722772	0.727722772	0.727722772	0.722772277	0.722772277	0.722772277	0.722772277	0.722772277	0.722772277
0.732673267	0.732673267	0.732673267	0.732673267	0.732673267	0.732673267	0.732673267	0.737623762	0.732673267	0.732673267	0.732673267	0.732673267	0.732673267	0.732673267	0.732673267	0.732673267	0.732673267	0.732673267	0.727722772	0.727722772	0.727722772	0.732673267	0.732673267	0.732673267	0.732673267	0.732673267	0.732673267	0.727722772	0.727722772	0.727722772	0.727722772	0.727722772	0.727722772	0.727722772	0.727722772	0.727722772	0.727722772	0.722772277	0.722772277	0.722772277	0.727722772	0.727722772	0.727722772	0.727722772	0.727722772	0.727722772	0.722772277	0.722772277	0.722772277	0.722772277
0.732673267	0.732673267	0.732673267	0.732673267	0.732673267	0.727722772	0.727722772	0.727722772	0.727722772	0.727722772	0.727722772	0.732673267	0.732673267	0.732673267	0.732673267	0.732673267	0.732673267	0.727722772	0.727722772	0.727722772	0.727722772	0.727722772	0.727722772	0.727722772	0.727722772	0.727722772	0.727722772	0.722772277	0.727722772	0.727722772	0.727722772	0.727722772	0.727722772	0.727722772	0.727722772	0.727722772	0.727722772	0.727722772	0.722772277	0.722772277	0.722772277	0.722772277	0.722772277	0.722772277	0.722772277	0.722772277	0.722772277	0.722772277	0.717821782	0.717821782
0.727722772	0.732673267	0.727722772	0.727722772	0.727722772	0.727722772	0.727722772	0.727722772	0.727722772	0.727722772	0.727722772	0.727722772	0.727722772	0.727722772	0.727722772	0.722772277	0.727722772	0.727722772	0.727722772	0.727722772	0.727722772	0.727722772	0.727722772	0.727722772	0.727722772	0.727722772	0.727722772	0.727722772	0.722772277	0.722772277	0.722772277	0.722772277	0.722772277	0.722772277	0.722772277	0.722772277	0.722772277	0.722772277	0.722772277	0.722772277	0.722772277	0.722772277	0.722772277	0.722772277	0.722772277	0.722772277	0.722772277	0.722772277	0.722772277	0.722772277
0.722772277	0.722772277	0.722772277	0.722772277	0.722772277	0.727722772	0.727722772	0.727722772	0.727722772	0.727722772	0.727722772	0.727722772	0.727722772	0.727722772	0.722772277	0.722772277	0.722772277	0.722772277	0.722772277	0.722772277	0.722772277	0.722772277	0.722772277	0.722772277	0.727722772	0.727722772	0.727722772	0.727722772	0.722772277	0.722772277	0.722772277	0.722772277	0.722772277	0.722772277	0.722772277	0.722772277	0.722772277	0.722772277	0.722772277	0.722772277	0.722772277	0.717821782	0.717821782	0.717821782	0.717821782	0.717821782	0.717821782	0.717821782	0.717821782	0.717821782
0.722772277	0.722772277	0.722772277	0.722772277	0.722772277	0.722772277	0.722772277	0.722772277	0.722772277	0.722772277	0.722772277	0.727722772	0.722772277	0.722772277	0.722772277	0.722772277	0.722772277	0.722772277	0.722772277	0.722772277	0.722772277	0.722772277	0.722772277	0.722772277	0.722772277	0.722772277	0.722772277	0.722772277	0.717821782	0.717821782	0.717821782	0.717821782	0.717821782	0.717821782	0.717821782	0.717821782	0.717821782	0.717821782	0.722772277	0.722772277	0.722772277	0.722772277	0.722772277	0.717821782	0.717821782	0.717821782	0.717821782	0.717821782	0.717821782	0.717821782
0.722772277	0.722772277	0.722772277	0.722772277	0.722772277	0.722772277	0.722772277	0.722772277	0.717821782	0.717821782	0.717821782	0.717821782	0.717821782	0.717821782	0.717821782	0.717821782	0.717821782	0.717821782	0.717821782	0.717821782	0.722772277	0.722772277	0.722772277	0.722772277	0.722772277	0.722772277	0.722772277	0.722772277	0.717821782	0.717821782	0.717821782	0.717821782	0.717821782	0.717821782	0.717821782	0.717821782	0.717821782	0.717821782	0.717821782	0.717821782	0.717821782	0.717821782	0.717821782	0.717821782	0.717821782	0.717821782	0.717821782	0.712871287	0.712871287	0.712871287
0.717821782	0.717821782	0.722772277	0.717821782	0.717821782	0.717821782	0.717821782	0.717821782	0.717821782	0.717821782	0.717821782	0.717821782	0.717821782	0.717821782	0.717821782	0.717821782	0.717821782	0.717821782	0.717821782	0.717821782	0.717821782	0.717821782	0.717821782	0.717821782	0.717821782	0.717821782	0.717821782	0.717821782	0.712871287	0.712871287	0.712871287	0.712871287	0.712871287	0.712871287	0.712871287	0.712871287	0.712871287	0.712871287	0.717821782	0.717821782	0.717821782	0.717821782	0.717821782	0.717821782	0.717821782	0.717821782	0.717821782	0.717821782	0.717821782	0.717821782
0.712871287	0.712871287	0.712871287	0.712871287	0.712871287	0.712871287	0.712871287	0.712871287	0.712871287	0.712871287	0.712871287	0.712871287	0.712871287	0.717821782	0.717821782	0.717821782	0.717821782	0.717821782	0.717821782	0.717821782	0.717821782	0.717821782	0.717821782	0.717821782	0.717821782	0.717821782	0.717821782	0.717821782	0.712871287	0.712871287	0.712871287	0.712871287	0.712871287	0.712871287	0.712871287	0.712871287	0.712871287	0.712871287	0.712871287	0.712871287	0.712871287	0.712871287	0.712871287	0.712871287	0.712871287	0.712871287	0.712871287	0.712871287	0.712871287	0.712871287
0.712871287	0.712871287	0.712871287	0.712871287	0.712871287	0.712871287	0.712871287	0.712871287	0.712871287	0.712871287	0.712871287	0.712871287	0.712871287	0.712871287	0.712871287	0.712871287	0.712871287	0.712871287	0.712871287	0.712871287	0.712871287	0.712871287	0.712871287	0.712871287	0.712871287	0.712871287	0.712871287	0.712871287	0.707920792	0.707920792	0.707920792	0.707920792	0.707920792	0.707920792	0.707920792	0.707920792	0.707920792	0.707920792	0.707920792	0.707920792	0.707920792	0.707920792	0.707920792	0.707920792	0.712871287	0.712871287	0.712871287	0.712871287	0.712871287	0.712871287
0.712871287	0.712871287	0.712871287	0.712871287	0.712871287	0.712871287	0.712871287	0.712871287	0.712871287	0.712871287	0.712871287	0.712871287	0.712871287	0.712871287	0.712871287	0.712871287	0.712871287	0.712871287	0.712871287	0.712871287	0.712871287	0.712871287	0.712871287	0.712871287	0.712871287	0.712871287	0.712871287	0.712871287	0.712871287	0.707920792	0.707920792	0.707920792	0.707920792	0.707920792	0.707920792	0.707920792	0.707920792	0.707920792	0.707920792	0.707920792	0.707920792	0.707920792	0.707920792	0.707920792	0.707920792	0.707920792	0.707920792	0.707920792	0.707920792	0.707920792
[truncated: 310 more columns]
