# Supplementary material for: Multi-orbit lunar GNSS constellation design with distant retrograde orbit and Halo orbit combination
Source: Sci Rep. 2023 Jun 22;13:10158. doi: 10.1038/s41598-023-37348-x (PMC10287729; doi:10.1038/s41598-023-37348-x)
Supplement: Supplementary file 1 — Supplementary Information. [file 41598_2023_37348_MOESM1_ESM.zip › supplement materials of the manuscript/Figure 5/L1 North Family Halo orbit/SVOP/12.000.csv]

0.302884615	0.302884615	0.302884615	0.302884615	0.302884615	0.302884615	0.302884615	0.302884615	0.302884615	0.302884615	0.302884615	0.302884615	0.302884615	0.302884615	0.302884615	0.302884615	0.302884615	0.302884615	0.302884615	0.302884615	0.302884615	0.302884615	0.302884615	0.302884615	0.302884615	0.302884615	0.302884615	0.302884615	0.302884615	0.302884615	0.302884615	0.302884615	0.302884615	0.302884615	0.302884615	0.302884615	0.302884615	0.302884615	0.302884615	0.302884615	0.302884615	0.302884615	0.302884615	0.302884615	0.302884615	0.302884615	0.302884615	0.302884615	0.302884615	0.302884615
0.307692308	0.307692308	0.307692308	0.307692308	0.307692308	0.307692308	0.307692308	0.307692308	0.307692308	0.307692308	0.307692308	0.307692308	0.307692308	0.307692308	0.307692308	0.302884615	0.302884615	0.302884615	0.302884615	0.302884615	0.302884615	0.302884615	0.302884615	0.302884615	0.302884615	0.302884615	0.302884615	0.302884615	0.302884615	0.302884615	0.302884615	0.302884615	0.302884615	0.302884615	0.302884615	0.302884615	0.302884615	0.302884615	0.302884615	0.302884615	0.302884615	0.302884615	0.302884615	0.302884615	0.302884615	0.302884615	0.302884615	0.302884615	0.302884615	0.302884615
0.307692308	0.307692308	0.307692308	0.3125	0.3125	0.3125	0.3125	0.3125	0.3125	0.3125	0.3125	0.3125	0.3125	0.3125	0.3125	0.3125	0.3125	0.3125	0.3125	0.3125	0.3125	0.3125	0.3125	0.307692308	0.307692308	0.307692308	0.307692308	0.307692308	0.307692308	0.307692308	0.307692308	0.307692308	0.307692308	0.307692308	0.307692308	0.307692308	0.307692308	0.307692308	0.307692308	0.307692308	0.307692308	0.307692308	0.307692308	0.307692308	0.307692308	0.307692308	0.307692308	0.307692308	0.307692308	0.307692308
0.3125	0.3125	0.3125	0.3125	0.3125	0.3125	0.3125	0.3125	0.3125	0.3125	0.3125	0.3125	0.3125	0.3125	0.3125	0.3125	0.3125	0.3125	0.3125	0.3125	0.3125	0.3125	0.3125	0.3125	0.3125	0.3125	0.3125	0.3125	0.3125	0.3125	0.3125	0.3125	0.3125	0.3125	0.3125	0.3125	0.3125	0.3125	0.3125	0.3125	0.3125	0.3125	0.3125	0.3125	0.3125	0.3125	0.3125	0.3125	0.3125	0.3125
0.317307692	0.317307692	0.317307692	0.317307692	0.317307692	0.317307692	0.3125	0.3125	0.317307692	0.317307692	0.317307692	0.317307692	0.317307692	0.317307692	0.317307692	0.317307692	0.317307692	0.317307692	0.317307692	0.317307692	0.317307692	0.317307692	0.317307692	0.317307692	0.317307692	0.317307692	0.317307692	0.317307692	0.3125	0.3125	0.3125	0.3125	0.3125	0.3125	0.3125	0.3125	0.3125	0.3125	0.3125	0.3125	0.3125	0.3125	0.3125	0.3125	0.3125	0.3125	0.317307692	0.317307692	0.317307692	0.3125
0.322115385	0.322115385	0.322115385	0.322115385	0.322115385	0.322115385	0.322115385	0.322115385	0.322115385	0.322115385	0.322115385	0.322115385	0.317307692	0.317307692	0.317307692	0.317307692	0.317307692	0.317307692	0.317307692	0.317307692	0.322115385	0.322115385	0.322115385	0.322115385	0.322115385	0.322115385	0.322115385	0.322115385	0.317307692	0.317307692	0.317307692	0.317307692	0.317307692	0.317307692	0.317307692	0.317307692	0.317307692	0.317307692	0.317307692	0.317307692	0.317307692	0.317307692	0.317307692	0.317307692	0.317307692	0.3125	0.3125	0.3125	0.3125	0.3125
0.326923077	0.322115385	0.322115385	0.322115385	0.322115385	0.322115385	0.322115385	0.322115385	0.322115385	0.326923077	0.326923077	0.326923077	0.326923077	0.326923077	0.326923077	0.322115385	0.322115385	0.322115385	0.322115385	0.322115385	0.322115385	0.322115385	0.322115385	0.322115385	0.322115385	0.322115385	0.322115385	0.322115385	0.322115385	0.322115385	0.322115385	0.322115385	0.322115385	0.322115385	0.322115385	0.322115385	0.322115385	0.322115385	0.322115385	0.322115385	0.322115385	0.322115385	0.322115385	0.317307692	0.317307692	0.317307692	0.317307692	0.317307692	0.317307692	0.317307692
0.326923077	0.326923077	0.326923077	0.331730769	0.331730769	0.331730769	0.326923077	0.326923077	0.326923077	0.326923077	0.326923077	0.326923077	0.326923077	0.326923077	0.326923077	0.326923077	0.326923077	0.331730769	0.326923077	0.326923077	0.326923077	0.326923077	0.326923077	0.326923077	0.326923077	0.326923077	0.326923077	0.326923077	0.326923077	0.322115385	0.322115385	0.322115385	0.322115385	0.322115385	0.322115385	0.322115385	0.322115385	0.326923077	0.326923077	0.326923077	0.326923077	0.322115385	0.322115385	0.322115385	0.322115385	0.322115385	0.322115385	0.322115385	0.322115385	0.322115385
0.331730769	0.331730769	0.331730769	0.331730769	0.331730769	0.331730769	0.331730769	0.331730769	0.331730769	0.331730769	0.331730769	0.331730769	0.331730769	0.331730769	0.331730769	0.331730769	0.331730769	0.331730769	0.331730769	0.326923077	0.326923077	0.326923077	0.326923077	0.331730769	0.331730769	0.331730769	0.331730769	0.331730769	0.331730769	0.331730769	0.326923077	0.326923077	0.326923077	0.326923077	0.326923077	0.326923077	0.326923077	0.326923077	0.326923077	0.326923077	0.322115385	0.322115385	0.322115385	0.322115385	0.322115385	0.326923077	0.326923077	0.326923077	0.326923077	0.326923077
0.336538462	0.336538462	0.336538462	0.331730769	0.336538462	0.336538462	0.336538462	0.336538462	0.336538462	0.336538462	0.336538462	0.336538462	0.331730769	0.331730769	0.331730769	0.336538462	0.336538462	0.336538462	0.336538462	0.336538462	0.336538462	0.331730769	0.331730769	0.331730769	0.331730769	0.331730769	0.331730769	0.331730769	0.336538462	0.336538462	0.331730769	0.331730769	0.331730769	0.331730769	0.331730769	0.331730769	0.331730769	0.331730769	0.331730769	0.326923077	0.326923077	0.326923077	0.326923077	0.326923077	0.326923077	0.326923077	0.326923077	0.326923077	0.326923077	0.322115385
0.341346154	0.341346154	0.341346154	0.341346154	0.341346154	0.341346154	0.336538462	0.336538462	0.336538462	0.341346154	0.341346154	0.341346154	0.341346154	0.341346154	0.336538462	0.336538462	0.336538462	0.336538462	0.336538462	0.341346154	0.341346154	0.341346154	0.336538462	0.336538462	0.336538462	0.336538462	0.336538462	0.336538462	0.336538462	0.336538462	0.331730769	0.331730769	0.336538462	0.336538462	0.336538462	0.336538462	0.336538462	0.336538462	0.331730769	0.331730769	0.331730769	0.331730769	0.331730769	0.331730769	0.331730769	0.331730769	0.331730769	0.326923077	0.326923077	0.326923077
0.346153846	0.341346154	0.341346154	0.341346154	0.346153846	0.346153846	0.346153846	0.346153846	0.346153846	0.341346154	0.341346154	0.341346154	0.341346154	0.346153846	0.346153846	0.346153846	0.341346154	0.341346154	0.341346154	0.341346154	0.341346154	0.341346154	0.346153846	0.341346154	0.341346154	0.341346154	0.341346154	0.341346154	0.341346154	0.341346154	0.336538462	0.336538462	0.336538462	0.336538462	0.336538462	0.341346154	0.341346154	0.336538462	0.336538462	0.336538462	0.336538462	0.336538462	0.336538462	0.336538462	0.336538462	0.331730769	0.331730769	0.331730769	0.331730769	0.331730769
0.346153846	0.350961538	0.350961538	0.350961538	0.346153846	0.346153846	0.346153846	0.346153846	0.350961538	0.350961538	0.350961538	0.346153846	0.346153846	0.346153846	0.346153846	0.346153846	0.350961538	0.346153846	0.346153846	0.346153846	0.346153846	0.346153846	0.346153846	0.346153846	0.341346154	0.346153846	0.346153846	0.346153846	0.346153846	0.346153846	0.341346154	0.341346154	0.341346154	0.341346154	0.341346154	0.341346154	0.341346154	0.336538462	0.341346154	0.341346154	0.341346154	0.341346154	0.341346154	0.341346154	0.336538462	0.336538462	0.336538462	0.336538462	0.336538462	0.336538462
0.350961538	0.350961538	0.350961538	0.350961538	0.355769231	0.355769231	0.350961538	0.350961538	0.350961538	0.350961538	0.350961538	0.355769231	0.350961538	0.350961538	0.350961538	0.350961538	0.350961538	0.350961538	0.346153846	0.350961538	0.350961538	0.350961538	0.350961538	0.350961538	0.346153846	0.346153846	0.346153846	0.346153846	0.350961538	0.350961538	0.346153846	0.346153846	0.346153846	0.346153846	0.346153846	0.346153846	0.341346154	0.341346154	0.341346154	0.341346154	0.341346154	0.346153846	0.346153846	0.341346154	0.341346154	0.341346154	0.341346154	0.341346154	0.341346154	0.341346154
0.355769231	0.360576923	0.360576923	0.355769231	0.355769231	0.355769231	0.355769231	0.360576923	0.360576923	0.355769231	0.355769231	0.355769231	0.355769231	0.355769231	0.355769231	0.355769231	0.355769231	0.355769231	0.355769231	0.350961538	0.350961538	0.355769231	0.355769231	0.355769231	0.355769231	0.350961538	0.350961538	0.350961538	0.350961538	0.355769231	0.350961538	0.350961538	0.350961538	0.350961538	0.350961538	0.350961538	0.346153846	0.346153846	0.346153846	0.346153846	0.346153846	0.346153846	0.341346154	0.346153846	0.346153846	0.346153846	0.346153846	0.346153846	0.341346154	0.341346154
0.360576923	0.360576923	0.360576923	0.360576923	0.365384615	0.360576923	0.360576923	0.360576923	0.360576923	0.360576923	0.360576923	0.360576923	0.360576923	0.360576923	0.360576923	0.355769231	0.360576923	0.360576923	0.360576923	0.360576923	0.355769231	0.355769231	0.355769231	0.360576923	0.360576923	0.355769231	0.355769231	0.355769231	0.355769231	0.355769231	0.350961538	0.355769231	0.355769231	0.355769231	0.355769231	0.355769231	0.350961538	0.350961538	0.350961538	0.350961538	0.350961538	0.346153846	0.346153846	0.346153846	0.350961538	0.350961538	0.350961538	0.346153846	0.346153846	0.346153846
0.365384615	0.370192308	0.365384615	0.365384615	0.365384615	0.365384615	0.370192308	0.365384615	0.365384615	0.365384615	0.365384615	0.365384615	0.365384615	0.365384615	0.365384615	0.365384615	0.360576923	0.365384615	0.365384615	0.365384615	0.365384615	0.360576923	0.360576923	0.360576923	0.365384615	0.365384615	0.360576923	0.360576923	0.360576923	0.360576923	0.355769231	0.355769231	0.360576923	0.360576923	0.360576923	0.355769231	0.355769231	0.355769231	0.355769231	0.355769231	0.355769231	0.350961538	0.350961538	0.350961538	0.350961538	0.355769231	0.350961538	0.350961538	0.350961538	0.350961538
0.370192308	0.370192308	0.370192308	0.375	0.375	0.370192308	0.370192308	0.370192308	0.375	0.370192308	0.370192308	0.370192308	0.370192308	0.370192308	0.370192308	0.370192308	0.370192308	0.365384615	0.365384615	0.370192308	0.370192308	0.370192308	0.365384615	0.365384615	0.365384615	0.370192308	0.365384615	0.365384615	0.365384615	0.365384615	0.360576923	0.360576923	0.360576923	0.365384615	0.365384615	0.360576923	0.360576923	0.360576923	0.360576923	0.360576923	0.355769231	0.355769231	0.355769231	0.355769231	0.355769231	0.350961538	0.355769231	0.355769231	0.355769231	0.355769231
0.375	0.379807692	0.375	0.375	0.375	0.379807692	0.375	0.375	0.375	0.375	0.375	0.375	0.375	0.375	0.375	0.375	0.375	0.375	0.370192308	0.370192308	0.375	0.375	0.370192308	0.370192308	0.370192308	0.370192308	0.370192308	0.370192308	0.370192308	0.370192308	0.370192308	0.365384615	0.365384615	0.370192308	0.370192308	0.365384615	0.365384615	0.365384615	0.365384615	0.360576923	0.360576923	0.360576923	0.360576923	0.360576923	0.355769231	0.355769231	0.360576923	0.360576923	0.360576923	0.355769231
0.379807692	0.379807692	0.379807692	0.384615385	0.379807692	0.379807692	0.379807692	0.384615385	0.379807692	0.379807692	0.379807692	0.384615385	0.379807692	0.379807692	0.379807692	0.379807692	0.379807692	0.379807692	0.379807692	0.375	0.379807692	0.379807692	0.379807692	0.375	0.375	0.375	0.379807692	0.375	0.375	0.375	0.375	0.370192308	0.370192308	0.375	0.375	0.370192308	0.370192308	0.370192308	0.370192308	0.365384615	0.365384615	0.365384615	0.365384615	0.360576923	0.360576923	0.365384615	0.365384615	0.365384615	0.360576923	0.360576923
0.384615385	0.389423077	0.384615385	0.384615385	0.389423077	0.389423077	0.384615385	0.384615385	0.389423077	0.384615385	0.384615385	0.384615385	0.389423077	0.384615385	0.384615385	0.384615385	0.384615385	0.384615385	0.384615385	0.384615385	0.379807692	0.384615385	0.384615385	0.379807692	0.379807692	0.379807692	0.384615385	0.379807692	0.379807692	0.379807692	0.379807692	0.375	0.375	0.379807692	0.375	0.375	0.375	0.375	0.375	0.370192308	0.370192308	0.370192308	0.370192308	0.365384615	0.370192308	0.370192308	0.370192308	0.365384615	0.365384615	0.365384615
0.394230769	0.389423077	0.394230769	0.394230769	0.389423077	0.394230769	0.394230769	0.389423077	0.389423077	0.394230769	0.394230769	0.389423077	0.389423077	0.394230769	0.389423077	0.389423077	0.389423077	0.389423077	0.389423077	0.389423077	0.384615385	0.389423077	0.389423077	0.389423077	0.384615385	0.384615385	0.389423077	0.384615385	0.384615385	0.384615385	0.384615385	0.379807692	0.379807692	0.384615385	0.379807692	0.379807692	0.379807692	0.379807692	0.375	0.375	0.375	0.375	0.370192308	0.375	0.375	0.375	0.370192308	0.370192308	0.370192308	0.370192308
0.399038462	0.399038462	0.399038462	0.399038462	0.399038462	0.399038462	0.399038462	0.399038462	0.399038462	0.394230769	0.399038462	0.399038462	0.394230769	0.399038462	0.399038462	0.394230769	0.394230769	0.399038462	0.394230769	0.394230769	0.394230769	0.394230769	0.394230769	0.394230769	0.389423077	0.389423077	0.394230769	0.389423077	0.389423077	0.389423077	0.389423077	0.384615385	0.389423077	0.389423077	0.384615385	0.384615385	0.384615385	0.384615385	0.379807692	0.379807692	0.379807692	0.384615385	0.379807692	0.379807692	0.379807692	0.379807692	0.375	0.375	0.375	0.375
0.403846154	0.408653846	0.403846154	0.403846154	0.403846154	0.403846154	0.403846154	0.403846154	0.403846154	0.403846154	0.403846154	0.403846154	0.403846154	0.399038462	0.403846154	0.403846154	0.399038462	0.403846154	0.403846154	0.399038462	0.399038462	0.399038462	0.399038462	0.399038462	0.394230769	0.394230769	0.399038462	0.394230769	0.394230769	0.394230769	0.394230769	0.394230769	0.394230769	0.394230769	0.389423077	0.389423077	0.389423077	0.384615385	0.384615385	0.389423077	0.389423077	0.384615385	0.384615385	0.384615385	0.384615385	0.379807692	0.379807692	0.379807692	0.379807692	0.375
0.413461538	0.408653846	0.413461538	0.408653846	0.408653846	0.413461538	0.408653846	0.408653846	0.413461538	0.408653846	0.408653846	0.408653846	0.408653846	0.408653846	0.408653846	0.408653846	0.403846154	0.408653846	0.408653846	0.403846154	0.403846154	0.408653846	0.403846154	0.403846154	0.403846154	0.403846154	0.403846154	0.403846154	0.399038462	0.399038462	0.403846154	0.399038462	0.399038462	0.399038462	0.394230769	0.394230769	0.394230769	0.394230769	0.394230769	0.394230769	0.394230769	0.389423077	0.389423077	0.389423077	0.384615385	0.384615385	0.384615385	0.384615385	0.379807692	0.379807692
0.418269231	0.418269231	0.413461538	0.418269231	0.418269231	0.418269231	0.418269231	0.413461538	0.418269231	0.418269231	0.413461538	0.418269231	0.413461538	0.413461538	0.418269231	0.413461538	0.413461538	0.413461538	0.413461538	0.413461538	0.413461538	0.413461538	0.408653846	0.408653846	0.413461538	0.408653846	0.408653846	0.408653846	0.403846154	0.408653846	0.408653846	0.403846154	0.403846154	0.403846154	0.399038462	0.399038462	0.403846154	0.399038462	0.399038462	0.399038462	0.394230769	0.394230769	0.394230769	0.394230769	0.389423077	0.389423077	0.389423077	0.384615385	0.384615385	0.384615385
0.423076923	0.427884615	0.423076923	0.427884615	0.423076923	0.423076923	0.423076923	0.423076923	0.427884615	0.423076923	0.423076923	0.423076923	0.423076923	0.418269231	0.423076923	0.418269231	0.418269231	0.423076923	0.418269231	0.418269231	0.418269231	0.418269231	0.418269231	0.413461538	0.418269231	0.413461538	0.413461538	0.413461538	0.413461538	0.413461538	0.413461538	0.408653846	0.408653846	0.408653846	0.408653846	0.408653846	0.408653846	0.403846154	0.403846154	0.403846154	0.399038462	0.399038462	0.399038462	0.394230769	0.394230769	0.399038462	0.394230769	0.394230769	0.394230769	0.394230769
0.432692308	0.432692308	0.432692308	0.432692308	0.432692308	0.427884615	0.432692308	0.432692308	0.432692308	0.432692308	0.427884615	0.432692308	0.427884615	0.432692308	0.427884615	0.427884615	0.427884615	0.427884615	0.427884615	0.427884615	0.427884615	0.423076923	0.423076923	0.423076923	0.423076923	0.423076923	0.418269231	0.423076923	0.418269231	0.418269231	0.418269231	0.413461538	0.418269231	0.413461538	0.413461538	0.413461538	0.408653846	0.408653846	0.408653846	0.403846154	0.408653846	0.408653846	0.403846154	0.403846154	0.403846154	0.403846154	0.399038462	0.399038462	0.399038462	0.394230769
0.442307692	0.4375	0.442307692	0.4375	0.442307692	0.4375	0.442307692	0.4375	0.442307692	0.4375	0.442307692	0.4375	0.4375	0.4375	0.4375	0.432692308	0.4375	0.432692308	0.4375	0.432692308	0.432692308	0.427884615	0.432692308	0.432692308	0.427884615	0.432692308	0.427884615	0.427884615	0.423076923	0.423076923	0.427884615	0.423076923	0.423076923	0.418269231	0.418269231	0.418269231	0.418269231	0.418269231	0.418269231	0.413461538	0.413461538	0.413461538	0.408653846	0.408653846	0.408653846	0.403846154	0.403846154	0.403846154	0.403846154	0.399038462
0.447115385	0.447115385	0.447115385	0.447115385	0.447115385	0.447115385	0.447115385	0.447115385	0.447115385	0.447115385	0.447115385	0.447115385	0.447115385	0.447115385	0.442307692	0.447115385	0.442307692	0.442307692	0.442307692	0.442307692	0.442307692	0.442307692	0.4375	0.4375	0.4375	0.4375	0.432692308	0.432692308	0.432692308	0.432692308	0.432692308	0.427884615	0.427884615	0.427884615	0.427884615	0.427884615	0.423076923	0.423076923	0.423076923	0.418269231	0.418269231	0.413461538	0.413461538	0.413461538	0.408653846	0.408653846	0.408653846	0.408653846	0.403846154	0.403846154
0.456730769	0.456730769	0.456730769	0.456730769	0.456730769	0.456730769	0.456730769	0.451923077	0.456730769	0.451923077	0.456730769	0.451923077	0.456730769	0.451923077	0.451923077	0.451923077	0.447115385	0.451923077	0.447115385	0.451923077	0.447115385	0.447115385	0.447115385	0.447115385	0.442307692	0.442307692	0.442307692	0.442307692	0.4375	0.4375	0.4375	0.4375	0.4375	0.432692308	0.432692308	0.432692308	0.427884615	0.427884615	0.427884615	0.427884615	0.427884615	0.423076923	0.423076923	0.423076923	0.418269231	0.418269231	0.418269231	0.413461538	0.413461538	0.413461538
0.466346154	0.466346154	0.466346154	0.466346154	0.466346154	0.466346154	0.466346154	0.466346154	0.461538462	0.466346154	0.461538462	0.466346154	0.461538462	0.466346154	0.461538462	0.456730769	0.461538462	0.456730769	0.461538462	0.456730769	0.456730769	0.456730769	0.456730769	0.451923077	0.451923077	0.451923077	0.447115385	0.447115385	0.451923077	0.447115385	0.447115385	0.442307692	0.442307692	0.4375	0.442307692	0.4375	0.4375	0.4375	0.432692308	0.432692308	0.432692308	0.427884615	0.427884615	0.423076923	0.423076923	0.423076923	0.418269231	0.418269231	0.418269231	0.418269231
0.475961538	0.475961538	0.475961538	0.475961538	0.475961538	0.475961538	0.471153846	0.475961538	0.475961538	0.475961538	0.475961538	0.471153846	0.475961538	0.471153846	0.471153846	0.471153846	0.466346154	0.471153846	0.466346154	0.466346154	0.466346154	0.461538462	0.466346154	0.461538462	0.461538462	0.456730769	0.461538462	0.456730769	0.456730769	0.451923077	0.456730769	0.451923077	0.451923077	0.447115385	0.447115385	0.442307692	0.442307692	0.442307692	0.4375	0.442307692	0.4375	0.4375	0.4375	0.432692308	0.432692308	0.432692308	0.427884615	0.427884615	0.423076923	0.418269231
0.485576923	0.490384615	0.485576923	0.485576923	0.490384615	0.485576923	0.485576923	0.485576923	0.485576923	0.485576923	0.485576923	0.485576923	0.480769231	0.485576923	0.480769231	0.480769231	0.480769231	0.475961538	0.475961538	0.475961538	0.475961538	0.471153846	0.471153846	0.471153846	0.471153846	0.466346154	0.466346154	0.466346154	0.466346154	0.461538462	0.461538462	0.456730769	0.461538462	0.456730769	0.456730769	0.451923077	0.451923077	0.447115385	0.447115385	0.447115385	0.442307692	0.442307692	0.4375	0.4375	0.4375	0.432692308	0.432692308	0.432692308	0.427884615	0.427884615
0.5	0.5	0.5	0.495192308	0.5	0.5	0.495192308	0.495192308	0.495192308	0.495192308	0.495192308	0.495192308	0.495192308	0.490384615	0.490384615	0.490384615	0.490384615	0.485576923	0.490384615	0.485576923	0.480769231	0.485576923	0.480769231	0.480769231	0.480769231	0.475961538	0.475961538	0.471153846	0.475961538	0.471153846	0.471153846	0.466346154	0.466346154	0.461538462	0.461538462	0.456730769	0.461538462	0.456730769	0.456730769	0.451923077	0.451923077	0.451923077	0.447115385	0.447115385	0.447115385	0.442307692	0.4375	0.432692308	0.432692308	0.432692308
0.509615385	0.509615385	0.509615385	0.514423077	0.509615385	0.509615385	0.509615385	0.509615385	0.509615385	0.509615385	0.504807692	0.504807692	0.504807692	0.504807692	0.504807692	0.5	0.5	0.5	0.495192308	0.495192308	0.495192308	0.495192308	0.490384615	0.490384615	0.485576923	0.485576923	0.485576923	0.480769231	0.480769231	0.480769231	0.480769231	0.475961538	0.475961538	0.471153846	0.471153846	0.466346154	0.466346154	0.461538462	0.461538462	0.456730769	0.456730769	0.451923077	0.451923077	0.451923077	0.447115385	0.447115385	0.447115385	0.442307692	0.442307692	0.442307692
0.524038462	0.528846154	0.524038462	0.524038462	0.524038462	0.524038462	0.524038462	0.519230769	0.524038462	0.524038462	0.519230769	0.519230769	0.514423077	0.514423077	0.519230769	0.514423077	0.514423077	0.509615385	0.504807692	0.509615385	0.504807692	0.504807692	0.504807692	0.5	0.495192308	0.5	0.495192308	0.490384615	0.490384615	0.485576923	0.490384615	0.485576923	0.485576923	0.480769231	0.480769231	0.475961538	0.475961538	0.471153846	0.471153846	0.466346154	0.466346154	0.461538462	0.461538462	0.461538462	0.456730769	0.456730769	0.451923077	0.447115385	0.447115385	0.442307692
0.538461538	0.538461538	0.538461538	0.538461538	0.538461538	0.538461538	0.533653846	0.533653846	0.538461538	0.538461538	0.533653846	0.533653846	0.533653846	0.528846154	0.528846154	0.524038462	0.524038462	0.524038462	0.524038462	0.519230769	0.514423077	0.519230769	0.514423077	0.509615385	0.504807692	0.509615385	0.504807692	0.5	0.5	0.495192308	0.495192308	0.495192308	0.495192308	0.490384615	0.485576923	0.485576923	0.480769231	0.480769231	0.475961538	0.475961538	0.475961538	0.471153846	0.466346154	0.461538462	0.461538462	0.461538462	0.456730769	0.456730769	0.451923077	0.451923077
0.557692308	0.557692308	0.557692308	0.557692308	0.557692308	0.557692308	0.557692308	0.552884615	0.552884615	0.552884615	0.552884615	0.548076923	0.548076923	0.543269231	0.543269231	0.538461538	0.538461538	0.533653846	0.533653846	0.528846154	0.533653846	0.528846154	0.524038462	0.519230769	0.524038462	0.519230769	0.514423077	0.514423077	0.509615385	0.504807692	0.504807692	0.5	0.5	0.5	0.495192308	0.495192308	0.490384615	0.490384615	0.480769231	0.480769231	0.475961538	0.475961538	0.475961538	0.471153846	0.471153846	0.466346154	0.466346154	0.461538462	0.456730769	0.456730769
0.576923077	0.576923077	0.576923077	0.572115385	0.572115385	0.572115385	0.572115385	0.572115385	0.572115385	0.567307692	0.567307692	0.567307692	0.5625	0.5625	0.557692308	0.557692308	0.552884615	0.552884615	0.548076923	0.548076923	0.543269231	0.538461538	0.533653846	0.538461538	0.533653846	0.528846154	0.524038462	0.524038462	0.519230769	0.514423077	0.514423077	0.514423077	0.509615385	0.509615385	0.504807692	0.5	0.495192308	0.495192308	0.490384615	0.490384615	0.485576923	0.485576923	0.480769231	0.480769231	0.475961538	0.471153846	0.471153846	0.466346154	0.466346154	0.466346154
0.596153846	0.596153846	0.600961538	0.596153846	0.596153846	0.596153846	0.596153846	0.591346154	0.586538462	0.586538462	0.586538462	0.581730769	0.581730769	0.576923077	0.572115385	0.572115385	0.567307692	0.5625	0.5625	0.557692308	0.552884615	0.557692308	0.552884615	0.548076923	0.543269231	0.538461538	0.533653846	0.538461538	0.533653846	0.528846154	0.528846154	0.524038462	0.519230769	0.519230769	0.514423077	0.509615385	0.504807692	0.504807692	0.5	0.5	0.495192308	0.495192308	0.490384615	0.485576923	0.480769231	0.480769231	0.475961538	0.475961538	0.471153846	0.466346154
0.620192308	0.620192308	0.620192308	0.620192308	0.615384615	0.620192308	0.615384615	0.610576923	0.610576923	0.610576923	0.605769231	0.600961538	0.600961538	0.596153846	0.591346154	0.586538462	0.586538462	0.581730769	0.581730769	0.576923077	0.572115385	0.567307692	0.5625	0.5625	0.557692308	0.552884615	0.552884615	0.548076923	0.543269231	0.538461538	0.538461538	0.533653846	0.528846154	0.528846154	0.524038462	0.519230769	0.514423077	0.509615385	0.509615385	0.504807692	0.504807692	0.5	0.495192308	0.490384615	0.490384615	0.490384615	0.480769231	0.480769231	0.475961538	0.475961538
0.649038462	0.649038462	0.649038462	0.649038462	0.649038462	0.644230769	0.644230769	0.639423077	0.639423077	0.629807692	0.629807692	0.625	0.620192308	0.620192308	0.610576923	0.610576923	0.605769231	0.600961538	0.596153846	0.591346154	0.586538462	0.581730769	0.576923077	0.572115385	0.567307692	0.567307692	0.5625	0.557692308	0.552884615	0.548076923	0.548076923	0.543269231	0.538461538	0.538461538	0.533653846	0.524038462	0.524038462	0.519230769	0.519230769	0.514423077	0.514423077	0.504807692	0.504807692	0.5	0.5	0.490384615	0.490384615	0.490384615	0.485576923	0.480769231
0.6875	0.6875	0.682692308	0.682692308	0.682692308	0.677884615	0.673076923	0.673076923	0.668269231	0.658653846	0.658653846	0.653846154	0.644230769	0.639423077	0.634615385	0.629807692	0.625	0.620192308	0.615384615	0.610576923	0.605769231	0.600961538	0.596153846	0.591346154	0.586538462	0.581730769	0.576923077	0.572115385	0.567307692	0.5625	0.557692308	0.552884615	0.548076923	0.548076923	0.543269231	0.538461538	0.533653846	0.528846154	0.528846154	0.524038462	0.514423077	0.514423077	0.514423077	0.509615385	0.504807692	0.5	0.5	0.495192308	0.490384615	0.490384615
0.730769231	0.730769231	0.725961538	0.721153846	0.721153846	0.716346154	0.711538462	0.706730769	0.697115385	0.692307692	0.6875	0.682692308	0.673076923	0.663461538	0.663461538	0.653846154	0.649038462	0.639423077	0.634615385	0.629807692	0.620192308	0.615384615	0.610576923	0.605769231	0.600961538	0.596153846	0.591346154	0.581730769	0.576923077	0.572115385	0.572115385	0.567307692	0.557692308	0.552884615	0.552884615	0.548076923	0.543269231	0.538461538	0.533653846	0.533653846	0.524038462	0.524038462	0.519230769	0.514423077	0.509615385	0.509615385	0.5	0.5	0.5	0.490384615
0.788461538	0.788461538	0.788461538	0.783653846	0.774038462	0.769230769	0.759615385	0.75	0.745192308	0.730769231	0.725961538	0.716346154	0.706730769	0.697115385	0.6875	0.677884615	0.673076923	0.663461538	0.658653846	0.649038462	0.644230769	0.634615385	0.625	0.620192308	0.615384615	0.610576923	0.600961538	0.596153846	0.591346154	0.586538462	0.581730769	0.576923077	0.572115385	0.5625	0.5625	0.557692308	0.552884615	0.548076923	0.543269231	0.543269231	0.533653846	0.533653846	0.528846154	0.524038462	0.519230769	0.519230769	0.509615385	0.509615385	0.5	0.5
0.889423077	0.889423077	0.879807692	0.870192308	0.855769231	0.846153846	0.826923077	0.8125	0.798076923	0.783653846	0.769230769	0.759615385	0.740384615	0.730769231	0.721153846	0.711538462	0.697115385	0.6875	0.682692308	0.673076923	0.663461538	0.653846154	0.649038462	0.639423077	0.629807692	0.625	0.615384615	0.610576923	0.605769231	0.596153846	0.596153846	0.591346154	0.581730769	0.576923077	0.572115385	0.567307692	0.5625	0.557692308	0.552884615	0.548076923	0.543269231	0.538461538	0.533653846	0.528846154	0.528846154	0.519230769	0.519230769	0.514423077	0.509615385	0.509615385
1	1	1	1	1	1	1	0.932692308	0.894230769	0.860576923	0.836538462	0.817307692	0.793269231	0.774038462	0.759615385	0.745192308	0.730769231	0.721153846	0.706730769	0.697115385	0.682692308	0.677884615	0.663461538	0.658653846	0.649038462	0.644230769	0.634615385	0.625	0.615384615	0.615384615	0.605769231	0.600961538	0.596153846	0.586538462	0.581730769	0.576923077	0.572115385	0.5625	0.5625	0.557692308	0.552884615	0.548076923	0.543269231	0.538461538	0.533653846	0.528846154	0.528846154	0.519230769	0.519230769	0.509615385
1	1	1	1	1	1	1	1	1	1	0.966346154	0.899038462	0.860576923	0.831730769	0.807692308	0.788461538	0.764423077	0.75	0.740384615	0.721153846	0.706730769	0.697115385	0.6875	0.673076923	0.668269231	0.658653846	0.649038462	0.644230769	0.634615385	0.629807692	0.620192308	0.615384615	0.605769231	0.600961538	0.591346154	0.591346154	0.581730769	0.576923077	0.572115385	0.567307692	0.557692308	0.557692308	0.548076923	0.548076923	0.538461538	0.538461538	0.528846154	0.528846154	0.524038462	0.519230769
1	1	1	1	1	1	1	1	1	1	1	1	1	0.918269231	0.870192308	0.836538462	0.8125	0.788461538	0.769230769	0.75	0.735576923	0.721153846	0.711538462	0.692307692	0.6875	0.673076923	0.668269231	0.658653846	0.649038462	0.639423077	0.634615385	0.625	0.620192308	0.610576923	0.600961538	0.596153846	0.591346154	0.586538462	0.576923077	0.576923077	0.567307692	0.567307692	0.557692308	0.557692308	0.548076923	0.543269231	0.538461538	0.533653846	0.528846154	0.524038462
1	1	1	1	1	1	1	1	1	1	1	1	1	1	1	0.913461538	0.870192308	0.836538462	0.802884615	0.788461538	0.764423077	0.75	0.730769231	0.721153846	0.706730769	0.692307692	0.682692308	0.668269231	0.663461538	0.653846154	0.649038462	0.639423077	0.629807692	0.620192308	0.615384615	0.605769231	0.600961538	0.596153846	0.586538462	0.586538462	0.576923077	0.567307692	0.567307692	0.557692308	0.557692308	0.548076923	0.548076923	0.543269231	0.538461538	0.533653846
1	1	1	1	1	1	1	1	1	1	1	1	1	1	1	1	0.975961538	0.894230769	0.850961538	0.822115385	0.798076923	0.774038462	0.759615385	0.740384615	0.725961538	0.716346154	0.701923077	0.692307692	0.682692308	0.673076923	0.663461538	0.649038462	0.639423077	0.634615385	0.625	0.615384615	0.610576923	0.605769231	0.596153846	0.591346154	0.586538462	0.576923077	0.576923077	0.567307692	0.567307692	0.557692308	0.552884615	0.548076923	0.543269231	0.538461538
1	1	1	1	1	1	1	1	1	1	1	1	1	1	1	1	1	1	0.913461538	0.865384615	0.831730769	0.802884615	0.783653846	0.764423077	0.75	0.730769231	0.721153846	0.706730769	0.697115385	0.6875	0.677884615	0.668269231	0.658653846	0.649038462	0.634615385	0.625	0.620192308	0.615384615	0.605769231	0.600961538	0.596153846	0.586538462	0.581730769	0.576923077	0.567307692	0.567307692	0.557692308	0.552884615	0.552884615	0.543269231
1	1	1	1	1	1	1	1	1	1	1	1	1	1	1	1	1	1	1	0.932692308	0.875	0.841346154	0.8125	0.793269231	0.774038462	0.754807692	0.735576923	0.721153846	0.711538462	0.701923077	0.6875	0.677884615	0.668269231	0.658653846	0.649038462	0.644230769	0.634615385	0.620192308	0.615384615	0.610576923	0.600961538	0.596153846	0.591346154	0.586538462	0.576923077	0.572115385	0.567307692	0.5625	0.552884615	0.552884615
1	1	1	1	1	1	1	1	1	1	1	1	1	1	1	1	1	1	1	1	0.942307692	0.879807692	0.846153846	0.817307692	0.793269231	0.774038462	0.754807692	0.740384615	0.725961538	0.711538462	0.701923077	0.6875	0.677884615	0.668269231	0.663461538	0.653846154	0.644230769	0.634615385	0.625	0.615384615	0.605769231	0.600961538	0.596153846	0.591346154	0.586538462	0.576923077	0.572115385	0.567307692	0.5625	0.557692308
1	1	1	1	1	1	1	1	1	1	1	1	1	1	1	1	1	1	1	1	1	0.942307692	0.884615385	0.846153846	0.817307692	0.798076923	0.778846154	0.759615385	0.740384615	0.725961538	0.716346154	0.701923077	0.6875	0.677884615	0.668269231	0.663461538	0.653846154	0.644230769	0.634615385	0.629807692	0.620192308	0.615384615	0.605769231	0.596153846	0.596153846	0.586538462	0.581730769	0.572115385	0.572115385	0.5625
1	1	1	1	1	1	1	1	1	1	1	1	1	1	1	1	1	1	1	1	1	1	0.932692308	0.879807692	0.841346154	0.817307692	0.793269231	0.774038462	0.754807692	0.740384615	0.730769231	0.711538462	0.701923077	0.692307692	0.682692308	0.668269231	0.658653846	0.653846154	0.644230769	0.634615385	0.629807692	0.620192308	0.615384615	0.610576923	0.596153846	0.591346154	0.586538462	0.581730769	0.572115385	0.572115385
1	1	1	1	1	1	1	1	1	1	1	1	1	1	1	1	1	1	1	1	1	1	1	0.918269231	0.870192308	0.841346154	0.817307692	0.788461538	0.774038462	0.754807692	0.745192308	0.725961538	0.711538462	0.701923077	0.692307692	0.682692308	0.668269231	0.658653846	0.653846154	0.644230769	0.634615385	0.629807692	0.620192308	0.615384615	0.610576923	0.600961538	0.591346154	0.586538462	0.581730769	0.576923077
1	1	1	1	1	1	1	1	1	1	1	1	1	1	1	1	1	1	1	1	1	1	1	1	0.903846154	0.865384615	0.831730769	0.8125	0.788461538	0.769230769	0.754807692	0.740384615	0.725961538	0.711538462	0.701923077	0.692307692	0.682692308	0.668269231	0.658653846	0.653846154	0.644230769	0.634615385	0.629807692	0.620192308	0.615384615	0.605769231	0.605769231	0.596153846	0.586538462	0.576923077
1	1	1	1	1	1	1	1	1	1	1	1	1	1	1	1	1	1	1	1	1	1	1	1	0.951923077	0.889423077	0.855769231	0.826923077	0.802884615	0.783653846	0.769230769	0.75	0.735576923	0.725961538	0.711538462	0.701923077	0.692307692	0.677884615	0.668269231	0.658653846	0.653846154	0.644230769	0.639423077	0.629807692	0.620192308	0.615384615	0.605769231	0.600961538	0.591346154	0.591346154
1	1	1	1	1	1	1	1	1	1	1	1	1	1	1	1	1	1	1	1	1	1	1	1	1	0.923076923	0.879807692	0.846153846	0.817307692	0.798076923	0.783653846	0.764423077	0.75	0.735576923	0.721153846	0.706730769	0.701923077	0.6875	0.677884615	0.668269231	0.663461538	0.653846154	0.644230769	0.639423077	0.629807692	0.625	0.615384615	0.610576923	0.600961538	0.596153846
1	1	1	1	1	1	1	1	1	1	1	1	1	1	1	1	1	1	1	1	1	1	1	1	1	0.985576923	0.903846154	0.865384615	0.831730769	0.8125	0.788461538	0.774038462	0.759615385	0.740384615	0.730769231	0.716346154	0.706730769	0.692307692	0.6875	0.677884615	0.668269231	0.658653846	0.649038462	0.639423077	0.634615385	0.625	0.620192308	0.610576923	0.605769231	0.600961538
1	1	1	1	1	1	1	1	1	1	1	1	1	1	1	1	1	1	1	1	1	1	1	1	1	1	0.932692308	0.884615385	0.850961538	0.822115385	0.802884615	0.788461538	0.769230769	0.754807692	0.740384615	0.725961538	0.716346154	0.701923077	0.692307692	0.6875	0.673076923	0.663461538	0.658653846	0.649038462	0.639423077	0.634615385	0.625	0.620192308	0.615384615	0.605769231
1	1	1	1	1	1	1	1	1	1	1	1	1	1	1	1	1	1	1	1	1	1	1	1	1	1	0.990384615	0.903846154	0.870192308	0.836538462	0.8125	0.798076923	0.778846154	0.764423077	0.75	0.735576923	0.725961538	0.711538462	0.701923077	0.6875	0.682692308	0.673076923	0.663461538	0.658653846	0.644230769	0.639423077	0.629807692	0.625	0.615384615	0.610576923
1	1	1	1	1	1	1	1	1	1	1	1	1	1	1	1	1	1	1	1	1	1	1	1	1	1	1	0.932692308	0.884615385	0.855769231	0.826923077	0.807692308	0.788461538	0.774038462	0.759615385	0.740384615	0.730769231	0.721153846	0.711538462	0.697115385	0.6875	0.677884615	0.668269231	0.658653846	0.653846154	0.644230769	0.639423077	0.629807692	0.625	0.615384615
1	1	1	1	1	1	1	1	1	1	1	1	1	1	1	1	1	1	1	1	1	1	1	1	1	1	1	0.961538462	0.903846154	0.865384615	0.836538462	0.817307692	0.798076923	0.783653846	0.764423077	0.75	0.735576923	0.725961538	0.711538462	0.706730769	0.692307692	0.682692308	0.677884615	0.668269231	0.658653846	0.649038462	0.644230769	0.634615385	0.629807692	0.620192308
1	1	1	1	1	1	1	1	1	1	1	1	1	1	1	1	1	1	1	1	1	1	1	1	1	1	1	1	0.918269231	0.879807692	0.850961538	0.826923077	0.807692308	0.788461538	0.774038462	0.759615385	0.745192308	0.735576923	0.721153846	0.706730769	0.701923077	0.692307692	0.677884615	0.673076923	0.663461538	0.658653846	0.649038462	0.644230769	0.634615385	0.629807692
1	1	1	1	1	1	1	1	1	1	1	1	1	1	1	1	1	1	1	1	1	1	1	1	1	1	1	1	0.9375	0.894230769	0.860576923	0.836538462	0.8125	0.798076923	0.783653846	0.769230769	0.754807692	0.740384615	0.730769231	0.716346154	0.706730769	0.697115385	0.6875	0.677884615	0.668269231	0.658653846	0.653846154	0.644230769	0.639423077	0.634615385
1	1	1	1	1	1	1	1	1	1	1	1	1	1	1	1	1	1	1	1	1	1	1	1	1	1	1	1	0.966346154	0.903846154	0.870192308	0.846153846	0.822115385	0.807692308	0.788461538	0.774038462	0.759615385	0.745192308	0.730769231	0.725961538	0.711538462	0.701923077	0.692307692	0.682692308	0.677884615	0.668269231	0.658653846	0.649038462	0.644230769	0.634615385
1	1	1	1	1	1	1	1	1	1	1	1	1	1	1	1	1	1	1	1	1	1	1	1	1	1	1	1	1	0.918269231	0.879807692	0.855769231	0.831730769	0.8125	0.793269231	0.778846154	0.764423077	0.75	0.740384615	0.725961538	0.721153846	0.706730769	0.697115385	0.6875	0.677884615	0.673076923	0.663461538	0.658653846	0.644230769	0.639423077
1	1	1	1	1	1	1	1	1	1	1	1	1	1	1	1	1	1	1	1	1	1	1	1	1	1	1	1	1	0.932692308	0.889423077	0.865384615	0.841346154	0.817307692	0.802884615	0.788461538	0.774038462	0.759615385	0.745192308	0.735576923	0.721153846	0.716346154	0.701923077	0.692307692	0.6875	0.673076923	0.668269231	0.658653846	0.653846154	0.649038462
1	1	1	1	1	1	1	1	1	1	1	1	1	1	1	1	1	1	1	1	1	1	1	1	1	1	1	1	1	0.947115385	0.899038462	0.870192308	0.846153846	0.826923077	0.807692308	0.788461538	0.774038462	0.764423077	0.75	0.740384615	0.730769231	0.716346154	0.711538462	0.697115385	0.6875	0.682692308	0.673076923	0.663461538	0.658653846	0.649038462
1	1	1	1	1	1	1	1	1	1	1	1	1	1	1	1	1	1	1	1	1	1	1	1	1	1	1	1	1	0.966346154	0.908653846	0.875	0.850961538	0.826923077	0.8125	0.798076923	0.783653846	0.769230769	0.754807692	0.740384615	0.735576923	0.721153846	0.711538462	0.706730769	0.692307692	0.6875	0.677884615	0.668269231	0.658653846	0.653846154
1	1	1	1	1	1	1	1	1	1	1	1	1	1	1	1	1	1	1	1	1	1	1	1	1	1	1	1	1	0.995192308	0.918269231	0.884615385	0.860576923	0.836538462	0.822115385	0.798076923	0.783653846	0.769230769	0.764423077	0.75	0.735576923	0.725961538	0.716346154	0.706730769	0.697115385	0.6875	0.682692308	0.673076923	0.663461538	0.658653846
1	1	1	1	1	1	1	1	1	1	1	1	1	1	1	1	1	1	1	1	1	1	1	1	1	1	1	1	1	1	0.927884615	0.889423077	0.860576923	0.841346154	0.822115385	0.807692308	0.793269231	0.778846154	0.764423077	0.75	0.745192308	0.730769231	0.716346154	0.711538462	0.701923077	0.692307692	0.682692308	0.677884615	0.673076923	0.658653846
1	1	1	1	1	1	1	1	1	1	1	1	1	1	1	1	1	1	1	1	1	1	1	1	1	1	1	1	1	1	0.927884615	0.894230769	0.870192308	0.846153846	0.826923077	0.8125	0.798076923	0.783653846	0.769230769	0.754807692	0.745192308	0.735576923	0.725961538	0.716346154	0.706730769	0.701923077	0.6875	0.682692308	0.673076923	0.668269231
1	1	1	1	1	1	1	1	1	1	1	1	1	1	1	1	1	1	1	1	1	1	1	1	1	1	1	1	1	1	0.9375	0.899038462	0.870192308	0.850961538	0.831730769	0.8125	0.798076923	0.783653846	0.769230769	0.764423077	0.75	0.735576923	0.730769231	0.716346154	0.711538462	0.701923077	0.692307692	0.682692308	0.677884615	0.668269231
1	1	1	1	1	1	1	1	1	1	1	1	1	1	1	1	1	1	1	1	1	1	1	1	1	1	1	1	1	1	0.942307692	0.903846154	0.875	0.850961538	0.836538462	0.822115385	0.802884615	0.788461538	0.778846154	0.764423077	0.754807692	0.745192308	0.730769231	0.725961538	0.711538462	0.706730769	0.692307692	0.6875	0.682692308	0.673076923
1	1	1	1	1	1	1	1	1	1	1	1	1	1	1	1	1	1	1	1	1	1	1	1	1	1	1	1	1	1	0.947115385	0.908653846	0.879807692	0.860576923	0.836538462	0.822115385	0.807692308	0.793269231	0.783653846	0.769230769	0.754807692	0.75	0.735576923	0.725961538	0.716346154	0.706730769	0.701923077	0.692307692	0.682692308	0.677884615
1	1	1	1	1	1	1	1	1	1	1	1	1	1	1	1	1	1	1	1	1	1	1	1	1	1	1	1	1	1	0.951923077	0.908653846	0.884615385	0.860576923	0.841346154	0.826923077	0.8125	0.798076923	0.783653846	0.769230769	0.759615385	0.75	0.740384615	0.730769231	0.721153846	0.711538462	0.706730769	0.692307692	0.6875	0.677884615
1	1	1	1	1	1	1	1	1	1	1	1	1	1	1	1	1	1	1	1	1	1	1	1	1	1	1	1	1	1	0.951923077	0.913461538	0.884615385	0.865384615	0.841346154	0.826923077	0.8125	0.798076923	0.788461538	0.774038462	0.759615385	0.754807692	0.740384615	0.735576923	0.721153846	0.716346154	0.706730769	0.697115385	0.6875	0.682692308
1	1	1	1	1	1	1	1	1	1	1	1	1	1	1	1	1	1	1	1	1	1	1	1	1	1	1	1	1	1	0.956730769	0.913461538	0.889423077	0.865384615	0.846153846	0.831730769	0.817307692	0.802884615	0.788461538	0.774038462	0.764423077	0.754807692	0.745192308	0.735576923	0.725961538	0.716346154	0.711538462	0.697115385	0.692307692	0.6875
1	1	1	1	1	1	1	1	1	1	1	1	1	1	1	1	1	1	1	1	1	1	1	1	1	1	1	1	1	1	0.956730769	0.913461538	0.884615385	0.870192308	0.846153846	0.831730769	0.817307692	0.802884615	0.793269231	0.778846154	0.764423077	0.759615385	0.745192308	0.740384615	0.725961538	0.721153846	0.711538462	0.701923077	0.697115385	0.6875
1	1	1	1	1	1	1	1	1	1	1	1	1	1	1	1	1	1	1	1	1	1	1	1	1	1	1	1	1	1	0.951923077	0.918269231	0.889423077	0.865384615	0.850961538	0.836538462	0.822115385	0.807692308	0.793269231	0.783653846	0.769230769	0.759615385	0.75	0.740384615	0.730769231	0.721153846	0.716346154	0.706730769	0.697115385	0.692307692
1	1	1	1	1	1	1	1	1	1	1	1	1	1	1	1	1	1	1	1	1	1	1	1	1	1	1	1	1	1	0.951923077	0.913461538	0.889423077	0.865384615	0.850961538	0.836538462	0.817307692	0.802884615	0.798076923	0.783653846	0.769230769	0.764423077	0.75	0.745192308	0.735576923	0.725961538	0.716346154	0.706730769	0.701923077	0.697115385
1	1	1	1	1	1	1	1	1	1	1	1	1	1	1	1	1	1	1	1	1	1	1	1	1	1	1	1	1	1	0.947115385	0.913461538	0.889423077	0.870192308	0.855769231	0.836538462	0.822115385	0.807692308	0.798076923	0.788461538	0.774038462	0.764423077	0.754807692	0.75	0.735576923	0.730769231	0.716346154	0.711538462	0.706730769	0.697115385
1	1	1	1	1	1	1	1	1	1	1	1	1	1	1	1	1	1	1	1	1	1	1	1	1	1	1	1	1	1	0.942307692	0.908653846	0.889423077	0.870192308	0.850961538	0.836538462	0.822115385	0.807692308	0.798076923	0.788461538	0.778846154	0.764423077	0.759615385	0.745192308	0.740384615	0.730769231	0.721153846	0.716346154	0.706730769	0.697115385
1	1	1	1	1	1	1	1	1	1	1	1	1	1	1	1	1	1	1	1	1	1	1	1	1	1	1	1	1	1	0.942307692	0.908653846	0.889423077	0.865384615	0.850961538	0.836538462	0.826923077	0.8125	0.798076923	0.788461538	0.778846154	0.769230769	0.759615385	0.75	0.740384615	0.730769231	0.725961538	0.716346154	0.711538462	0.701923077
1	1	1	1	1	1	1	1	1	1	1	1	1	1	1	1	1	1	1	1	1	1	1	1	1	1	1	1	1	1	0.9375	0.908653846	0.884615385	0.870192308	0.855769231	0.836538462	0.822115385	0.8125	0.802884615	0.788461538	0.783653846	0.769230769	0.764423077	0.75	0.745192308	0.730769231	0.725961538	0.721153846	0.706730769	0.701923077
1	1	1	1	1	1	1	1	1	1	1	1	1	1	1	1	1	1	1	1	1	1	1	1	1	1	1	1	1	0.980769231	0.932692308	0.908653846	0.884615385	0.865384615	0.850961538	0.836538462	0.822115385	0.8125	0.802884615	0.793269231	0.778846154	0.774038462	0.759615385	0.754807692	0.740384615	0.735576923	0.730769231	0.716346154	0.711538462	0.706730769
1	1	1	1	1	1	1	1	1	1	1	1	1	1	1	1	1	1	1	1	1	1	1	1	1	1	1	1	1	0.966346154	0.927884615	0.903846154	0.884615385	0.865384615	0.850961538	0.841346154	0.826923077	0.8125	0.802884615	0.793269231	0.783653846	0.774038462	0.764423077	0.754807692	0.745192308	0.740384615	0.730769231	0.721153846	0.716346154	0.706730769
1	1	1	1	1	1	1	1	1	1	1	1	1	1	1	1	1	1	1	1	1	1	1	1	1	1	1	1	1	0.956730769	0.923076923	0.899038462	0.884615385	0.865384615	0.850961538	0.836538462	0.822115385	0.817307692	0.802884615	0.793269231	0.783653846	0.774038462	0.764423077	0.754807692	0.75	0.740384615	0.730769231	0.725961538	0.716346154	0.711538462
1	1	1	1	1	1	1	1	1	1	1	1	1	1	1	1	1	1	1	1	1	1	1	1	1	1	1	1	1	0.947115385	0.918269231	0.894230769	0.879807692	0.865384615	0.850961538	0.836538462	0.826923077	0.8125	0.807692308	0.793269231	0.783653846	0.774038462	0.764423077	0.759615385	0.75	0.740384615	0.735576923	0.725961538	0.721153846	0.711538462
1	1	1	1	1	1	1	1	1	1	1	1	1	1	1	1	1	1	1	1	1	1	1	1	1	1	1	1	1	0.942307692	0.913461538	0.894230769	0.875	0.860576923	0.850961538	0.836538462	0.822115385	0.817307692	0.802884615	0.798076923	0.783653846	0.778846154	0.764423077	0.759615385	0.75	0.740384615	0.735576923	0.730769231	0.721153846	0.711538462
1	1	1	1	1	1	1	1	1	1	1	1	1	1	1	1	1	1	1	1	1	1	1	1	1	1	1	1	0.971153846	0.9375	0.908653846	0.894230769	0.875	0.865384615	0.850961538	0.836538462	0.826923077	0.8125	0.807692308	0.793269231	0.788461538	0.774038462	0.769230769	0.759615385	0.75	0.745192308	0.735576923	0.725961538	0.721153846	0.716346154
1	1	1	1	1	1	1	1	1	1	1	1	1	1	1	1	1	1	1	1	1	1	1	1	1	1	1	1	0.956730769	0.923076923	0.908653846	0.889423077	0.875	0.860576923	0.846153846	0.836538462	0.822115385	0.817307692	0.802884615	0.798076923	0.783653846	0.778846154	0.769230769	0.759615385	0.754807692	0.745192308	0.735576923	0.730769231	0.725961538	0.721153846
1	1	1	1	1	1	1	1	1	1	1	1	1	1	1	1	1	1	1	1	1	1	1	1	1	1	1	1	0.942307692	0.918269231	0.903846154	0.884615385	0.870192308	0.855769231	0.846153846	0.836538462	0.822115385	0.8125	0.807692308	0.793269231	0.788461538	0.774038462	0.769230769	0.764423077	0.75	0.745192308	0.740384615	0.735576923	0.721153846	0.716346154
1	1	1	1	1	1	1	1	1	1	1	1	1	1	1	1	1	1	1	1	1	1	1	1	1	1	1	0.971153846	0.9375	0.913461538	0.899038462	0.879807692	0.865384615	0.860576923	0.846153846	0.831730769	0.822115385	0.8125	0.802884615	0.798076923	0.783653846	0.778846154	0.774038462	0.759615385	0.754807692	0.75	0.735576923	0.730769231	0.725961538	0.721153846
1	1	1	1	1	1	1	1	1	1	1	1	1	1	1	1	1	1	1	1	1	1	1	1	1	1	1	0.956730769	0.932692308	0.908653846	0.894230769	0.879807692	0.865384615	0.855769231	0.841346154	0.831730769	0.822115385	0.8125	0.802884615	0.793269231	0.788461538	0.778846154	0.769230769	0.764423077	0.759615385	0.745192308	0.740384615	0.735576923	0.730769231	0.721153846
1	1	1	1	1	1	1	1	1	1	1	1	1	1	1	1	1	1	1	1	1	1	1	1	1	1	0.985576923	0.942307692	0.918269231	0.903846154	0.889423077	0.875	0.865384615	0.850961538	0.841346154	0.831730769	0.822115385	0.8125	0.802884615	0.798076923	0.783653846	0.778846154	0.774038462	0.759615385	0.754807692	0.75	0.745192308	0.735576923	0.725961538	0.721153846
1	1	1	1	1	1	1	1	1	1	1	1	1	1	1	1	1	1	1	1	1	1	1	1	1	1	0.961538462	0.9375	0.913461538	0.899038462	0.884615385	0.875	0.860576923	0.846153846	0.841346154	0.831730769	0.822115385	0.8125	0.802884615	0.793269231	0.788461538	0.778846154	0.769230769	0.764423077	0.759615385	0.75	0.740384615	0.735576923	0.730769231	0.725961538
1	1	1	1	1	1	1	1	1	1	1	1	1	1	1	1	1	1	1	1	1	1	1	1	1	0.985576923	0.947115385	0.923076923	0.908653846	0.894230769	0.884615385	0.870192308	0.855769231	0.850961538	0.836538462	0.826923077	0.822115385	0.807692308	0.802884615	0.798076923	0.783653846	0.778846154	0.774038462	0.769230769	0.754807692	0.75	0.745192308	0.740384615	0.730769231	0.721153846
1	1	1	1	1	1	1	1	1	1	1	1	1	1	1	1	1	1	1	1	1	1	1	1	1	0.956730769	0.932692308	0.918269231	0.903846154	0.889423077	0.879807692	0.865384615	0.855769231	0.846153846	0.836538462	0.826923077	0.817307692	0.8125	0.798076923	0.793269231	0.788461538	0.783653846	0.769230769	0.764423077	0.759615385	0.754807692	0.740384615	0.735576923	0.730769231	0.725961538
1	1	1	1	1	1	1	1	1	1	1	1	1	1	1	1	1	1	1	1	1	1	1	1	0.975961538	0.942307692	0.927884615	0.908653846	0.894230769	0.884615385	0.875	0.860576923	0.855769231	0.846153846	0.831730769	0.826923077	0.817307692	0.807692308	0.802884615	0.798076923	0.783653846	0.778846154	0.774038462	0.769230769	0.754807692	0.75	0.745192308	0.740384615	0.735576923	0.725961538
1	1	1	1	1	1	1	1	1	1	1	1	1	1	1	1	1	1	1	1	1	1	1	1	0.951923077	0.932692308	0.918269231	0.903846154	0.889423077	0.879807692	0.870192308	0.860576923	0.850961538	0.841346154	0.836538462	0.822115385	0.817307692	0.8125	0.798076923	0.793269231	0.788461538	0.778846154	0.769230769	0.764423077	0.759615385	0.754807692	0.75	0.735576923	0.730769231	0.725961538
1	1	1	1	1	1	1	1	1	1	1	1	1	1	1	1	1	1	1	1	1	1	1	0.966346154	0.942307692	0.927884615	0.913461538	0.899038462	0.884615385	0.875	0.865384615	0.855769231	0.850961538	0.836538462	0.831730769	0.826923077	0.8125	0.807692308	0.802884615	0.793269231	0.783653846	0.778846154	0.774038462	0.764423077	0.759615385	0.75	0.745192308	0.740384615	0.735576923	0.730769231
1	1	1	1	1	1	1	1	1	1	1	1	1	1	1	1	1	1	1	1	1	1	0.975961538	0.947115385	0.927884615	0.913461538	0.903846154	0.894230769	0.879807692	0.870192308	0.865384615	0.850961538	0.846153846	0.841346154	0.826923077	0.822115385	0.8125	0.807692308	0.798076923	0.793269231	0.783653846	0.778846154	0.769230769	0.764423077	0.759615385	0.754807692	0.75	0.740384615	0.730769231	0.725961538
1	1	1	1	1	1	1	1	1	1	1	1	1	1	1	1	1	1	1	1	1	0.980769231	0.951923077	0.9375	0.923076923	0.908653846	0.899038462	0.884615385	0.879807692	0.865384615	0.860576923	0.850961538	0.841346154	0.836538462	0.826923077	0.817307692	0.8125	0.802884615	0.798076923	0.793269231	0.783653846	0.778846154	0.774038462	0.764423077	0.759615385	0.754807692	0.745192308	0.740384615	0.735576923	0.730769231
1	1	1	1	1	1	1	1	1	1	1	1	1	1	1	1	1	1	1	1	0.985576923	0.951923077	0.9375	0.923076923	0.913461538	0.899038462	0.894230769	0.879807692	0.875	0.860576923	0.855769231	0.846153846	0.841346154	0.831730769	0.826923077	0.817307692	0.8125	0.802884615	0.798076923	0.788461538	0.783653846	0.778846154	0.774038462	0.764423077	0.759615385	0.754807692	0.75	0.745192308	0.735576923	0.725961538
1	1	1	1	1	1	1	1	1	1	1	1	1	1	1	1	1	1	1	0.985576923	0.956730769	0.942307692	0.927884615	0.913461538	0.908653846	0.894230769	0.889423077	0.875	0.870192308	0.860576923	0.850961538	0.846153846	0.836538462	0.831730769	0.826923077	0.8125	0.807692308	0.802884615	0.798076923	0.793269231	0.783653846	0.774038462	0.769230769	0.764423077	0.759615385	0.754807692	0.75	0.740384615	0.735576923	0.730769231
1	1	1	1	1	1	1	1	1	1	1	1	1	1	1	1	1	1	0.985576923	0.956730769	0.942307692	0.927884615	0.913461538	0.908653846	0.899038462	0.889423077	0.879807692	0.875	0.865384615	0.855769231	0.850961538	0.846153846	0.831730769	0.826923077	0.822115385	0.817307692	0.807692308	0.798076923	0.793269231	0.788461538	0.783653846	0.778846154	0.774038462	0.769230769	0.759615385	0.754807692	0.745192308	0.740384615	0.735576923	0.730769231
1	1	1	1	1	1	1	1	1	1	1	1	1	1	1	1	1	0.975961538	0.956730769	0.942307692	0.927884615	0.918269231	0.908653846	0.899038462	0.894230769	0.879807692	0.875	0.870192308	0.860576923	0.850961538	0.846153846	0.841346154	0.831730769	0.826923077	0.817307692	0.8125	0.807692308	0.802884615	0.793269231	0.788461538	0.778846154	0.774038462	0.769230769	0.764423077	0.759615385	0.754807692	0.75	0.745192308	0.735576923	0.730769231
1	1	1	1	1	1	1	1	1	1	1	1	1	1	1	1	0.966346154	0.951923077	0.9375	0.927884615	0.918269231	0.913461538	0.899038462	0.894230769	0.884615385	0.875	0.870192308	0.865384615	0.855769231	0.850961538	0.841346154	0.836538462	0.831730769	0.822115385	0.817307692	0.8125	0.807692308	0.798076923	0.793269231	0.788461538	0.783653846	0.774038462	0.769230769	0.764423077	0.759615385	0.75	0.745192308	0.740384615	0.735576923	0.730769231
1	1	1	1	1	1	1	1	1	1	1	1	1	1	0.975961538	0.956730769	0.947115385	0.9375	0.923076923	0.918269231	0.908653846	0.903846154	0.894230769	0.884615385	0.879807692	0.875	0.865384615	0.855769231	0.850961538	0.846153846	0.841346154	0.836538462	0.831730769	0.817307692	0.8125	0.807692308	0.802884615	0.798076923	0.793269231	0.788461538	0.783653846	0.774038462	0.769230769	0.764423077	0.759615385	0.754807692	0.75	0.745192308	0.740384615	0.735576923
1	1	1	1	1	1	1	1	1	1	1	1	0.975961538	0.961538462	0.951923077	0.942307692	0.932692308	0.923076923	0.913461538	0.908653846	0.903846154	0.899038462	0.884615385	0.879807692	0.875	0.870192308	0.865384615	0.855769231	0.846153846	0.841346154	0.836538462	0.831730769	0.826923077	0.822115385	0.8125	0.807692308	0.798076923	0.793269231	0.788461538	0.783653846	0.778846154	0.774038462	0.769230769	0.764423077	0.759615385	0.754807692	0.745192308	0.740384615	0.735576923	0.730769231
1	1	1	1	1	1	1	1	1	1	0.975961538	0.961538462	0.956730769	0.942307692	0.9375	0.932692308	0.918269231	0.913461538	0.908653846	0.903846154	0.894230769	0.889423077	0.879807692	0.875	0.870192308	0.860576923	0.855769231	0.850961538	0.846153846	0.841346154	0.836538462	0.826923077	0.822115385	0.817307692	0.8125	0.807692308	0.802884615	0.793269231	0.788461538	0.783653846	0.778846154	0.774038462	0.764423077	0.759615385	0.759615385	0.754807692	0.75	0.745192308	0.740384615	0.735576923
1	1	1	1	1	1	0.980769231	0.975961538	0.961538462	0.956730769	0.951923077	0.942307692	0.9375	0.932692308	0.923076923	0.918269231	0.908653846	0.903846154	0.899038462	0.894230769	0.889423077	0.884615385	0.879807692	0.870192308	0.860576923	0.855769231	0.850961538	0.846153846	0.841346154	0.836538462	0.831730769	0.826923077	0.822115385	0.817307692	0.8125	0.807692308	0.798076923	0.793269231	0.788461538	0.783653846	0.778846154	0.774038462	0.769230769	0.764423077	0.759615385	0.754807692	0.75	0.745192308	0.735576923	0.730769231
0.971153846	0.966346154	0.966346154	0.966346154	0.961538462	0.956730769	0.951923077	0.947115385	0.942307692	0.9375	0.932692308	0.927884615	0.923076923	0.918269231	0.913461538	0.908653846	0.903846154	0.899038462	0.894230769	0.884615385	0.879807692	0.875	0.870192308	0.865384615	0.860576923	0.855769231	0.850961538	0.846153846	0.836538462	0.831730769	0.826923077	0.822115385	0.817307692	0.8125	0.807692308	0.802884615	0.798076923	0.793269231	0.788461538	0.783653846	0.778846154	0.774038462	0.769230769	0.759615385	0.754807692	0.75	0.745192308	0.740384615	0.740384615	0.735576923
0.947115385	0.947115385	0.942307692	0.947115385	0.942307692	0.9375	0.932692308	0.9375	0.932692308	0.927884615	0.923076923	0.918269231	0.913461538	0.908653846	0.903846154	0.899038462	0.894230769	0.889423077	0.884615385	0.879807692	0.875	0.870192308	0.865384615	0.860576923	0.855769231	0.850961538	0.846153846	0.841346154	0.836538462	0.831730769	0.826923077	0.822115385	0.817307692	0.8125	0.807692308	0.802884615	0.793269231	0.788461538	0.783653846	0.778846154	0.774038462	0.769230769	0.764423077	0.759615385	0.759615385	0.754807692	0.75	0.745192308	0.740384615	0.735576923
0.932692308	0.932692308	0.932692308	0.927884615	0.927884615	0.927884615	0.923076923	0.918269231	0.918269231	0.918269231	0.913461538	0.908653846	0.903846154	0.899038462	0.894230769	0.889423077	0.884615385	0.879807692	0.879807692	0.875	0.870192308	0.865384615	0.860576923	0.855769231	0.850961538	0.846153846	0.841346154	0.836538462	0.831730769	0.826923077	0.822115385	0.817307692	0.8125	0.807692308	0.802884615	0.798076923	0.793269231	0.788461538	0.783653846	0.778846154	0.778846154	0.774038462	0.769230769	0.764423077	0.759615385	0.75	0.745192308	0.740384615	0.735576923	0.735576923
0.918269231	0.918269231	0.918269231	0.918269231	0.918269231	0.913461538	0.913461538	0.908653846	0.908653846	0.903846154	0.903846154	0.899038462	0.894230769	0.894230769	0.889423077	0.884615385	0.879807692	0.875	0.870192308	0.870192308	0.865384615	0.860576923	0.855769231	0.850961538	0.850961538	0.846153846	0.841346154	0.836538462	0.831730769	0.826923077	0.822115385	0.817307692	0.8125	0.807692308	0.802884615	0.793269231	0.788461538	0.783653846	0.783653846	0.778846154	0.774038462	0.769230769	0.764423077	0.759615385	0.754807692	0.75	0.75	0.745192308	0.740384615	0.735576923
0.908653846	0.908653846	0.908653846	0.908653846	0.908653846	0.903846154	0.903846154	0.903846154	0.899038462	0.894230769	0.894230769	0.894230769	0.889423077	0.884615385	0.879807692	0.875	0.875	0.875	0.870192308	0.865384615	0.860576923	0.855769231	0.850961538	0.846153846	0.841346154	0.836538462	0.836538462	0.831730769	0.826923077	0.822115385	0.817307692	0.8125	0.807692308	0.802884615	0.798076923	0.793269231	0.793269231	0.788461538	0.783653846	0.778846154	0.774038462	0.769230769	0.764423077	0.759615385	0.759615385	0.754807692	0.75	0.745192308	0.735576923	0.730769231
0.899038462	0.899038462	0.899038462	0.899038462	0.899038462	0.894230769	0.894230769	0.894230769	0.889423077	0.889423077	0.889423077	0.884615385	0.879807692	0.875	0.879807692	0.875	0.870192308	0.865384615	0.860576923	0.855769231	0.855769231	0.850961538	0.846153846	0.841346154	0.836538462	0.831730769	0.826923077	0.826923077	0.826923077	0.822115385	0.817307692	0.8125	0.807692308	0.802884615	0.798076923	0.798076923	0.788461538	0.783653846	0.778846154	0.774038462	0.769230769	0.764423077	0.764423077	0.759615385	0.754807692	0.75	0.745192308	0.740384615	0.740384615	0.735576923
0.894230769	0.889423077	0.889423077	0.889423077	0.889423077	0.889423077	0.889423077	0.884615385	0.879807692	0.884615385	0.879807692	0.875	0.875	0.875	0.870192308	0.865384615	0.865384615	0.860576923	0.855769231	0.850961538	0.850961538	0.846153846	0.846153846	0.841346154	0.836538462	0.831730769	0.826923077	0.822115385	0.822115385	0.817307692	0.8125	0.807692308	0.802884615	0.798076923	0.793269231	0.793269231	0.788461538	0.783653846	0.778846154	0.774038462	0.769230769	0.769230769	0.764423077	0.759615385	0.754807692	0.75	0.75	0.745192308	0.740384615	0.735576923
0.884615385	0.884615385	0.884615385	0.884615385	0.879807692	0.884615385	0.879807692	0.875	0.879807692	0.875	0.870192308	0.870192308	0.870192308	0.865384615	0.865384615	0.860576923	0.855769231	0.855769231	0.855769231	0.850961538	0.846153846	0.841346154	0.836538462	0.836538462	0.831730769	0.826923077	0.822115385	0.817307692	0.817307692	0.8125	0.807692308	0.802884615	0.798076923	0.798076923	0.798076923	0.793269231	0.788461538	0.783653846	0.778846154	0.774038462	0.769230769	0.764423077	0.759615385	0.754807692	0.75	0.75	0.745192308	0.740384615	0.735576923	0.735576923
0.875	0.875	0.875	0.875	0.875	0.875	0.870192308	0.875	0.870192308	0.870192308	0.865384615	0.865384615	0.865384615	0.860576923	0.855769231	0.855769231	0.855769231	0.850961538	0.846153846	0.846153846	0.841346154	0.836538462	0.831730769	0.831730769	0.831730769	0.826923077	0.822115385	0.817307692	0.8125	0.8125	0.807692308	0.802884615	0.798076923	0.793269231	0.793269231	0.788461538	0.783653846	0.778846154	0.774038462	0.774038462	0.769230769	0.764423077	0.759615385	0.759615385	0.754807692	0.75	0.745192308	0.740384615	0.740384615	0.735576923
0.870192308	0.870192308	0.870192308	0.870192308	0.870192308	0.865384615	0.870192308	0.865384615	0.865384615	0.865384615	0.860576923	0.860576923	0.855769231	0.850961538	0.855769231	0.850961538	0.846153846	0.846153846	0.841346154	0.836538462	0.836538462	0.836538462	0.831730769	0.826923077	0.822115385	0.822115385	0.817307692	0.8125	0.807692308	0.807692308	0.802884615	0.798076923	0.793269231	0.798076923	0.793269231	0.788461538	0.783653846	0.778846154	0.778846154	0.774038462	0.769230769	0.764423077	0.764423077	0.759615385	0.754807692	0.75	0.75	0.740384615	0.735576923	0.730769231
0.865384615	0.865384615	0.865384615	0.865384615	0.860576923	0.865384615	0.860576923	0.860576923	0.860576923	0.855769231	0.855769231	0.850961538	0.855769231	0.850961538	0.846153846	0.846153846	0.841346154	0.841346154	0.841346154	0.836538462	0.831730769	0.831730769	0.826923077	0.822115385	0.817307692	0.822115385	0.817307692	0.8125	0.807692308	0.807692308	0.802884615	0.798076923	0.793269231	0.793269231	0.788461538	0.783653846	0.778846154	0.778846154	0.774038462	0.769230769	0.764423077	0.764423077	0.759615385	0.754807692	0.75	0.75	0.745192308	0.740384615	0.735576923	0.735576923
0.855769231	0.855769231	0.860576923	0.855769231	0.860576923	0.855769231	0.855769231	0.855769231	0.855769231	0.850961538	0.846153846	0.850961538	0.846153846	0.846153846	0.841346154	0.841346154	0.841346154	0.836538462	0.831730769	0.831730769	0.826923077	0.826923077	0.826923077	0.822115385	0.817307692	0.817307692	0.8125	0.807692308	0.802884615	0.802884615	0.798076923	0.793269231	0.788461538	0.793269231	0.788461538	0.783653846	0.778846154	0.778846154	0.774038462	0.769230769	0.769230769	0.764423077	0.759615385	0.754807692	0.754807692	0.75	0.745192308	0.740384615	0.740384615	0.735576923
0.850961538	0.850961538	0.850961538	0.855769231	0.850961538	0.850961538	0.850961538	0.850961538	0.846153846	0.850961538	0.846153846	0.841346154	0.841346154	0.841346154	0.841346154	0.836538462	0.831730769	0.831730769	0.831730769	0.826923077	0.826923077	0.822115385	0.817307692	0.817307692	0.8125	0.807692308	0.8125	0.807692308	0.802884615	0.802884615	0.798076923	0.793269231	0.788461538	0.788461538	0.783653846	0.778846154	0.778846154	0.774038462	0.769230769	0.764423077	0.764423077	0.759615385	0.754807692	0.754807692	0.75	0.745192308	0.740384615	0.740384615	0.735576923	0.730769231
0.846153846	0.846153846	0.850961538	0.846153846	0.846153846	0.846153846	0.846153846	0.841346154	0.846153846	0.841346154	0.841346154	0.841346154	0.836538462	0.836538462	0.831730769	0.831730769	0.831730769	0.826923077	0.826923077	0.822115385	0.822115385	0.817307692	0.817307692	0.817307692	0.8125	0.807692308	0.807692308	0.802884615	0.798076923	0.798076923	0.793269231	0.788461538	0.788461538	0.788461538	0.783653846	0.778846154	0.778846154	0.774038462	0.769230769	0.769230769	0.764423077	0.759615385	0.754807692	0.754807692	0.75	0.745192308	0.745192308	0.740384615	0.735576923	0.735576923
0.841346154	0.841346154	0.841346154	0.846153846	0.841346154	0.841346154	0.841346154	0.841346154	0.836538462	0.836538462	0.836538462	0.836538462	0.831730769	0.831730769	0.831730769	0.826923077	0.826923077	0.822115385	0.822115385	0.822115385	0.817307692	0.817307692	0.8125	0.807692308	0.807692308	0.802884615	0.807692308	0.802884615	0.798076923	0.798076923	0.793269231	0.788461538	0.788461538	0.783653846	0.778846154	0.774038462	0.774038462	0.769230769	0.764423077	0.764423077	0.759615385	0.754807692	0.754807692	0.75	0.745192308	0.745192308	0.740384615	0.735576923	0.735576923	0.730769231
0.836538462	0.836538462	0.841346154	0.836538462	0.836538462	0.836538462	0.836538462	0.831730769	0.836538462	0.831730769	0.831730769	0.826923077	0.831730769	0.826923077	0.826923077	0.822115385	0.826923077	0.822115385	0.817307692	0.817307692	0.8125	0.8125	0.8125	0.807692308	0.807692308	0.802884615	0.798076923	0.798076923	0.793269231	0.793269231	0.788461538	0.783653846	0.788461538	0.783653846	0.778846154	0.778846154	0.774038462	0.769230769	0.769230769	0.764423077	0.759615385	0.759615385	0.754807692	0.75	0.75	0.745192308	0.740384615	0.740384615	0.735576923	0.730769231
0.831730769	0.831730769	0.831730769	0.836538462	0.831730769	0.831730769	0.831730769	0.831730769	0.826923077	0.826923077	0.826923077	0.826923077	0.822115385	0.822115385	0.822115385	0.822115385	0.817307692	0.817307692	0.8125	0.817307692	0.8125	0.807692308	0.807692308	0.802884615	0.802884615	0.798076923	0.798076923	0.798076923	0.793269231	0.788461538	0.788461538	0.783653846	0.783653846	0.778846154	0.774038462	0.774038462	0.769230769	0.764423077	0.764423077	0.759615385	0.754807692	0.759615385	0.754807692	0.75	0.75	0.745192308	0.745192308	0.740384615	0.735576923	0.735576923
0.826923077	0.826923077	0.831730769	0.826923077	0.826923077	0.826923077	0.826923077	0.822115385	0.826923077	0.826923077	0.822115385	0.822115385	0.822115385	0.822115385	0.817307692	0.817307692	0.817307692	0.8125	0.8125	0.807692308	0.807692308	0.802884615	0.807692308	0.802884615	0.798076923	0.798076923	0.793269231	0.793269231	0.788461538	0.783653846	0.783653846	0.783653846	0.783653846	0.778846154	0.774038462	0.774038462	0.769230769	0.764423077	0.764423077	0.759615385	0.759615385	0.754807692	0.75	0.75	0.745192308	0.740384615	0.740384615	0.735576923	0.735576923	0.730769231
0.826923077	0.826923077	0.822115385	0.826923077	0.822115385	0.822115385	0.826923077	0.822115385	0.822115385	0.817307692	0.822115385	0.817307692	0.817307692	0.8125	0.817307692	0.8125	0.8125	0.807692308	0.807692308	0.807692308	0.807692308	0.802884615	0.798076923	0.798076923	0.793269231	0.793269231	0.793269231	0.793269231	0.788461538	0.783653846	0.783653846	0.778846154	0.778846154	0.774038462	0.769230769	0.769230769	0.764423077	0.764423077	0.764423077	0.759615385	0.759615385	0.754807692	0.754807692	0.75	0.745192308	0.745192308	0.740384615	0.735576923	0.735576923	0.730769231
0.817307692	0.817307692	0.822115385	0.817307692	0.817307692	0.822115385	0.817307692	0.817307692	0.817307692	0.817307692	0.8125	0.8125	0.8125	0.8125	0.807692308	0.807692308	0.807692308	0.807692308	0.802884615	0.802884615	0.798076923	0.798076923	0.798076923	0.798076923	0.793269231	0.793269231	0.788461538	0.788461538	0.783653846	0.778846154	0.783653846	0.778846154	0.778846154	0.774038462	0.769230769	0.769230769	0.764423077	0.764423077	0.759615385	0.759615385	0.754807692	0.75	0.75	0.745192308	0.745192308	0.740384615	0.735576923	0.735576923	0.730769231	0.730769231
0.817307692	0.817307692	0.8125	0.817307692	0.817307692	0.8125	0.817307692	0.8125	0.8125	0.8125	0.8125	0.8125	0.807692308	0.807692308	0.807692308	0.807692308	0.802884615	0.802884615	0.798076923	0.802884615	0.798076923	0.798076923	0.793269231	0.793269231	0.788461538	0.788461538	0.788461538	0.783653846	0.783653846	0.778846154	0.778846154	0.774038462	0.774038462	0.769230769	0.769230769	0.764423077	0.764423077	0.764423077	0.759615385	0.759615385	0.754807692	0.754807692	0.75	0.745192308	0.745192308	0.740384615	0.740384615	0.735576923	0.730769231	0.730769231
0.8125	0.8125	0.8125	0.8125	0.8125	0.8125	0.807692308	0.807692308	0.8125	0.807692308	0.807692308	0.802884615	0.807692308	0.802884615	0.802884615	0.798076923	0.802884615	0.802884615	0.798076923	0.798076923	0.793269231	0.793269231	0.793269231	0.793269231	0.788461538	0.783653846	0.783653846	0.778846154	0.778846154	0.774038462	0.778846154	0.774038462	0.774038462	0.769230769	0.769230769	0.764423077	0.759615385	0.759615385	0.754807692	0.754807692	0.75	0.75	0.745192308	0.745192308	0.740384615	0.735576923	0.735576923	0.735576923	0.735576923	0.730769231
0.807692308	0.807692308	0.807692308	0.807692308	0.807692308	0.802884615	0.807692308	0.807692308	0.802884615	0.802884615	0.802884615	0.802884615	0.802884615	0.798076923	0.802884615	0.798076923	0.798076923	0.793269231	0.793269231	0.793269231	0.793269231	0.788461538	0.788461538	0.783653846	0.783653846	0.783653846	0.783653846	0.778846154	0.778846154	0.774038462	0.774038462	0.769230769	0.769230769	0.764423077	0.764423077	0.764423077	0.764423077	0.759615385	0.754807692	0.754807692	0.75	0.75	0.745192308	0.745192308	0.740384615	0.740384615	0.735576923	0.735576923	0.730769231	0.725961538
0.802884615	0.807692308	0.802884615	0.802884615	0.802884615	0.802884615	0.802884615	0.802884615	0.802884615	0.802884615	0.798076923	0.802884615	0.798076923	0.798076923	0.793269231	0.793269231	0.798076923	0.793269231	0.793269231	0.788461538	0.788461538	0.783653846	0.788461538	0.783653846	0.783653846	0.778846154	0.778846154	0.774038462	0.774038462	0.774038462	0.774038462	0.769230769	0.769230769	0.764423077	0.764423077	0.759615385	0.759615385	0.754807692	0.754807692	0.75	0.75	0.745192308	0.745192308	0.745192308	0.740384615	0.740384615	0.735576923	0.735576923	0.730769231	0.730769231
0.798076923	0.798076923	0.802884615	0.798076923	0.798076923	0.802884615	0.798076923	0.798076923	0.798076923	0.798076923	0.798076923	0.793269231	0.793269231	0.798076923	0.793269231	0.793269231	0.788461538	0.788461538	0.788461538	0.788461538	0.788461538	0.783653846	0.783653846	0.778846154	0.778846154	0.778846154	0.778846154	0.774038462	0.774038462	0.769230769	0.769230769	0.764423077	0.764423077	0.759615385	0.764423077	0.759615385	0.759615385	0.754807692	0.754807692	0.75	0.75	0.745192308	0.745192308	0.740384615	0.740384615	0.735576923	0.735576923	0.730769231	0.730769231	0.725961538
0.798076923	0.798076923	0.793269231	0.798076923	0.798076923	0.793269231	0.793269231	0.798076923	0.793269231	0.793269231	0.793269231	0.793269231	0.793269231	0.788461538	0.788461538	0.788461538	0.788461538	0.788461538	0.783653846	0.783653846	0.778846154	0.783653846	0.783653846	0.778846154	0.778846154	0.774038462	0.774038462	0.769230769	0.774038462	0.769230769	0.769230769	0.764423077	0.764423077	0.759615385	0.759615385	0.754807692	0.754807692	0.75	0.75	0.745192308	0.75	0.745192308	0.745192308	0.740384615	0.740384615	0.735576923	0.735576923	0.730769231	0.730769231	0.725961538
0.793269231	0.793269231	0.793269231	0.793269231	0.788461538	0.793269231	0.793269231	0.788461538	0.788461538	0.793269231	0.788461538	0.788461538	0.788461538	0.788461538	0.788461538	0.783653846	0.783653846	0.783653846	0.783653846	0.783653846	0.778846154	0.778846154	0.774038462	0.774038462	0.778846154	0.774038462	0.774038462	0.769230769	0.769230769	0.764423077	0.764423077	0.759615385	0.759615385	0.759615385	0.759615385	0.754807692	0.754807692	0.75	0.75	0.745192308	0.745192308	0.745192308	0.740384615	0.740384615	0.735576923	0.735576923	0.730769231	0.730769231	0.725961538	0.725961538
0.788461538	0.788461538	0.788461538	0.788461538	0.788461538	0.788461538	0.788461538	0.788461538	0.788461538	0.783653846	0.788461538	0.788461538	0.783653846	0.783653846	0.783653846	0.783653846	0.783653846	0.778846154	0.778846154	0.778846154	0.774038462	0.778846154	0.774038462	0.774038462	0.769230769	0.769230769	0.769230769	0.764423077	0.769230769	0.764423077	0.764423077	0.759615385	0.759615385	0.754807692	0.754807692	0.75	0.75	0.75	0.75	0.75	0.745192308	0.745192308	0.740384615	0.740384615	0.735576923	0.735576923	0.730769231	0.730769231	0.725961538	0.725961538
0.788461538	0.788461538	0.783653846	0.783653846	0.788461538	0.783653846	0.783653846	0.783653846	0.783653846	0.783653846	0.783653846	0.778846154	0.783653846	0.783653846	0.778846154	0.778846154	0.778846154	0.778846154	0.778846154	0.774038462	0.774038462	0.774038462	0.769230769	0.774038462	0.769230769	0.769230769	0.764423077	0.764423077	0.764423077	0.759615385	0.759615385	0.754807692	0.759615385	0.754807692	0.754807692	0.754807692	0.75	0.75	0.745192308	0.745192308	0.740384615	0.740384615	0.735576923	0.735576923	0.730769231	0.730769231	0.730769231	0.730769231	0.730769231	0.725961538
0.783653846	0.778846154	0.783653846	0.783653846	0.778846154	0.783653846	0.783653846	0.778846154	0.778846154	0.778846154	0.778846154	0.778846154	0.778846154	0.774038462	0.778846154	0.778846154	0.774038462	0.774038462	0.774038462	0.769230769	0.774038462	0.769230769	0.769230769	0.769230769	0.764423077	0.764423077	0.759615385	0.764423077	0.764423077	0.759615385	0.759615385	0.754807692	0.754807692	0.75	0.75	0.75	0.745192308	0.75	0.745192308	0.745192308	0.740384615	0.740384615	0.740384615	0.735576923	0.735576923	0.730769231	0.730769231	0.725961538	0.725961538	0.721153846
0.778846154	0.778846154	0.778846154	0.778846154	0.778846154	0.778846154	0.778846154	0.778846154	0.778846154	0.778846154	0.774038462	0.778846154	0.778846154	0.774038462	0.774038462	0.774038462	0.769230769	0.774038462	0.769230769	0.769230769	0.769230769	0.764423077	0.764423077	0.769230769	0.764423077	0.764423077	0.759615385	0.759615385	0.759615385	0.754807692	0.754807692	0.754807692	0.754807692	0.75	0.75	0.75	0.745192308	0.745192308	0.740384615	0.740384615	0.740384615	0.735576923	0.735576923	0.730769231	0.735576923	0.730769231	0.730769231	0.730769231	0.725961538	0.725961538
0.774038462	0.778846154	0.774038462	0.774038462	0.778846154	0.778846154	0.774038462	0.774038462	0.774038462	0.774038462	0.774038462	0.774038462	0.769230769	0.769230769	0.774038462	0.769230769	0.769230769	0.769230769	0.764423077	0.769230769	0.769230769	0.764423077	0.764423077	0.759615385	0.759615385	0.759615385	0.759615385	0.759615385	0.759615385	0.754807692	0.754807692	0.75	0.75	0.75	0.745192308	0.745192308	0.745192308	0.745192308	0.745192308	0.740384615	0.740384615	0.735576923	0.735576923	0.730769231	0.730769231	0.730769231	0.725961538	0.725961538	0.721153846	0.721153846
0.774038462	0.769230769	0.774038462	0.774038462	0.769230769	0.769230769	0.774038462	0.774038462	0.769230769	0.769230769	0.769230769	0.769230769	0.769230769	0.769230769	0.764423077	0.764423077	0.769230769	0.764423077	0.764423077	0.764423077	0.759615385	0.759615385	0.764423077	0.759615385	0.759615385	0.759615385	0.754807692	0.754807692	0.75	0.75	0.754807692	0.75	0.75	0.75	0.745192308	0.745192308	0.740384615	0.740384615	0.740384615	0.735576923	0.735576923	0.730769231	0.735576923	0.735576923	0.730769231	0.730769231	0.725961538	0.725961538	0.725961538	0.721153846
0.769230769	0.769230769	0.769230769	0.769230769	0.769230769	0.769230769	0.769230769	0.764423077	0.769230769	0.769230769	0.764423077	0.764423077	0.764423077	0.769230769	0.764423077	0.764423077	0.764423077	0.759615385	0.764423077	0.764423077	0.759615385	0.759615385	0.759615385	0.754807692	0.754807692	0.759615385	0.754807692	0.754807692	0.75	0.75	0.75	0.745192308	0.745192308	0.745192308	0.745192308	0.745192308	0.740384615	0.740384615	0.740384615	0.735576923	0.735576923	0.735576923	0.730769231	0.730769231	0.725961538	0.725961538	0.725961538	0.721153846	0.721153846	0.716346154
0.764423077	0.769230769	0.764423077	0.764423077	0.764423077	0.769230769	0.764423077	0.764423077	0.764423077	0.759615385	0.764423077	0.764423077	0.764423077	0.759615385	0.759615385	0.764423077	0.759615385	0.759615385	0.759615385	0.754807692	0.754807692	0.759615385	0.754807692	0.754807692	0.754807692	0.75	0.75	0.75	0.745192308	0.75	0.75	0.745192308	0.745192308	0.745192308	0.740384615	0.740384615	0.740384615	0.735576923	0.735576923	0.730769231	0.730769231	0.735576923	0.730769231	0.730769231	0.730769231	0.725961538	0.725961538	0.721153846	0.721153846	0.721153846
0.764423077	0.759615385	0.764423077	0.764423077	0.764423077	0.759615385	0.759615385	0.764423077	0.764423077	0.759615385	0.759615385	0.759615385	0.759615385	0.759615385	0.759615385	0.759615385	0.754807692	0.759615385	0.759615385	0.754807692	0.754807692	0.754807692	0.75	0.75	0.754807692	0.75	0.75	0.75	0.745192308	0.745192308	0.745192308	0.740384615	0.740384615	0.745192308	0.740384615	0.740384615	0.740384615	0.735576923	0.735576923	0.735576923	0.730769231	0.730769231	0.725961538	0.725961538	0.725961538	0.721153846	0.721153846	0.721153846	0.716346154	0.716346154
0.759615385	0.759615385	0.759615385	0.759615385	0.759615385	0.759615385	0.759615385	0.759615385	0.759615385	0.759615385	0.759615385	0.754807692	0.754807692	0.754807692	0.759615385	0.754807692	0.754807692	0.754807692	0.75	0.75	0.754807692	0.754807692	0.75	0.75	0.75	0.745192308	0.745192308	0.745192308	0.745192308	0.745192308	0.745192308	0.740384615	0.740384615	0.740384615	0.735576923	0.735576923	0.735576923	0.730769231	0.730769231	0.735576923	0.730769231	0.730769231	0.730769231	0.725961538	0.725961538	0.725961538	0.721153846	0.721153846	0.721153846	0.716346154
0.754807692	0.759615385	0.754807692	0.754807692	0.754807692	0.759615385	0.754807692	0.754807692	0.754807692	0.754807692	0.754807692	0.754807692	0.754807692	0.754807692	0.75	0.75	0.754807692	0.754807692	0.75	0.75	0.75	0.745192308	0.745192308	0.75	0.75	0.745192308	0.745192308	0.745192308	0.740384615	0.740384615	0.740384615	0.735576923	0.735576923	0.740384615	0.735576923	0.735576923	0.735576923	0.730769231	0.730769231	0.730769231	0.725961538	0.725961538	0.725961538	0.721153846	0.721153846	0.721153846	0.716346154	0.716346154	0.716346154	0.716346154
0.754807692	0.75	0.754807692	0.754807692	0.754807692	0.75	0.75	0.754807692	0.754807692	0.75	0.75	0.75	0.75	0.75	0.75	0.75	0.75	0.745192308	0.745192308	0.75	0.75	0.745192308	0.745192308	0.745192308	0.740384615	0.740384615	0.740384615	0.745192308	0.740384615	0.740384615	0.740384615	0.735576923	0.735576923	0.735576923	0.730769231	0.730769231	0.730769231	0.725961538	0.730769231	0.730769231	0.730769231	0.725961538	0.725961538	0.725961538	0.721153846	0.721153846	0.721153846	0.716346154	0.716346154	0.716346154
0.75	0.75	0.75	0.75	0.75	0.75	0.75	0.75	0.745192308	0.75	0.75	0.75	0.75	0.745192308	0.745192308	0.75	0.75	0.745192308	0.745192308	0.745192308	0.740384615	0.740384615	0.745192308	0.745192308	0.740384615	0.740384615	0.740384615	0.740384615	0.735576923	0.735576923	0.735576923	0.730769231	0.735576923	0.735576923	0.730769231	0.730769231	0.730769231	0.730769231	0.725961538	0.725961538	0.725961538	0.721153846	0.721153846	0.721153846	0.716346154	0.716346154	0.716346154	0.716346154	0.716346154	0.716346154
0.75	0.75	0.75	0.745192308	0.745192308	0.745192308	0.75	0.745192308	0.745192308	0.745192308	0.745192308	0.75	0.745192308	0.745192308	0.745192308	0.745192308	0.740384615	0.740384615	0.745192308	0.745192308	0.740384615	0.740384615	0.740384615	0.740384615	0.735576923	0.735576923	0.740384615	0.735576923	0.735576923	0.735576923	0.735576923	0.730769231	0.730769231	0.730769231	0.730769231	0.725961538	0.725961538	0.725961538	0.725961538	0.725961538	0.725961538	0.721153846	0.721153846	0.721153846	0.721153846	0.716346154	0.716346154	0.716346154	0.711538462	0.711538462
0.745192308	0.740384615	0.745192308	0.745192308	0.745192308	0.745192308	0.740384615	0.740384615	0.745192308	0.745192308	0.745192308	0.740384615	0.740384615	0.740384615	0.745192308	0.740384615	0.740384615	0.740384615	0.740384615	0.735576923	0.735576923	0.735576923	0.740384615	0.735576923	0.735576923	0.735576923	0.735576923	0.730769231	0.730769231	0.730769231	0.730769231	0.730769231	0.730769231	0.730769231	0.730769231	0.725961538	0.725961538	0.725961538	0.721153846	0.721153846	0.721153846	0.721153846	0.716346154	0.716346154	0.716346154	0.716346154	0.711538462	0.716346154	0.716346154	0.711538462
0.740384615	0.740384615	0.740384615	0.740384615	0.745192308	0.740384615	0.740384615	0.740384615	0.740384615	0.740384615	0.740384615	0.740384615	0.740384615	0.740384615	0.735576923	0.735576923	0.735576923	0.740384615	0.740384615	0.735576923	0.735576923	0.735576923	0.735576923	0.730769231	0.730769231	0.735576923	0.735576923	0.730769231	0.730769231	0.730769231	0.730769231	0.725961538	0.725961538	0.725961538	0.725961538	0.721153846	0.721153846	0.725961538	0.725961538	0.721153846	0.721153846	0.721153846	0.716346154	0.716346154	0.716346154	0.716346154	0.711538462	0.711538462	0.711538462	0.711538462
0.740384615	0.740384615	0.740384615	0.735576923	0.735576923	0.735576923	0.740384615	0.740384615	0.735576923	0.735576923	0.735576923	0.735576923	0.735576923	0.735576923	0.735576923	0.735576923	0.735576923	0.735576923	0.730769231	0.730769231	0.730769231	0.735576923	0.730769231	0.730769231	0.730769231	0.730769231	0.730769231	0.725961538	0.725961538	0.725961538	0.730769231	0.725961538	0.725961538	0.725961538	0.725961538	0.721153846	0.721153846	0.721153846	0.721153846	0.716346154	0.716346154	0.716346154	0.716346154	0.711538462	0.711538462	0.711538462	0.711538462	0.711538462	0.711538462	0.711538462
0.735576923	0.730769231	0.735576923	0.735576923	0.735576923	0.735576923	0.735576923	0.730769231	0.730769231	0.735576923	0.735576923	0.735576923	0.730769231	0.730769231	0.730769231	0.730769231	0.735576923	0.730769231	0.730769231	0.730769231	0.730769231	0.730769231	0.725961538	0.725961538	0.725961538	0.730769231	0.725961538	0.725961538	0.725961538	0.725961538	0.725961538	0.721153846	0.721153846	0.721153846	0.721153846	0.716346154	0.716346154	0.721153846	0.721153846	0.716346154	0.716346154	0.716346154	0.716346154	0.716346154	0.711538462	0.711538462	0.711538462	0.711538462	0.706730769	0.706730769
0.730769231	0.730769231	0.730769231	0.730769231	0.735576923	0.730769231	0.730769231	0.730769231	0.730769231	0.730769231	0.730769231	0.730769231	0.730769231	0.730769231	0.730769231	0.730769231	0.725961538	0.725961538	0.725961538	0.730769231	0.730769231	0.725961538	0.725961538	0.725961538	0.725961538	0.725961538	0.721153846	0.721153846	0.721153846	0.721153846	0.725961538	0.721153846	0.721153846	0.721153846	0.721153846	0.716346154	0.716346154	0.716346154	0.716346154	0.716346154	0.711538462	0.711538462	0.711538462	0.711538462	0.706730769	0.706730769	0.706730769	0.711538462	0.711538462	0.706730769
0.730769231	0.730769231	0.730769231	0.730769231	0.725961538	0.725961538	0.725961538	0.730769231	0.730769231	0.730769231	0.725961538	0.725961538	0.725961538	0.725961538	0.730769231	0.725961538	0.725961538	0.725961538	0.725961538	0.725961538	0.725961538	0.721153846	0.721153846	0.721153846	0.725961538	0.725961538	0.721153846	0.721153846	0.721153846	0.721153846	0.721153846	0.716346154	0.716346154	0.716346154	0.716346154	0.716346154	0.711538462	0.716346154	0.716346154	0.716346154	0.711538462	0.711538462	0.711538462	0.711538462	0.711538462	0.706730769	0.706730769	0.706730769	0.706730769	0.706730769
0.725961538	0.725961538	0.725961538	0.725961538	0.725961538	0.725961538	0.725961538	0.725961538	0.721153846	0.721153846	0.725961538	0.725961538	0.725961538	0.725961538	0.721153846	0.721153846	0.721153846	0.721153846	0.725961538	0.725961538	0.721153846	0.721153846	0.721153846	0.721153846	0.721153846	0.716346154	0.716346154	0.716346154	0.716346154	0.721153846	0.721153846	0.716346154	0.716346154	0.716346154	0.716346154	0.716346154	0.711538462	0.711538462	0.711538462	0.711538462	0.711538462	0.706730769	0.706730769	0.706730769	0.706730769	0.706730769	0.701923077	0.701923077	0.701923077	0.706730769
0.721153846	0.721153846	0.721153846	0.721153846	0.721153846	0.725961538	0.725961538	0.721153846	0.721153846	0.721153846	0.721153846	0.721153846	0.721153846	0.721153846	0.721153846	0.721153846	0.721153846	0.721153846	0.721153846	0.716346154	0.716346154	0.716346154	0.716346154	0.721153846	0.721153846	0.716346154	0.716346154	0.716346154	0.716346154	0.716346154	0.716346154	0.711538462	0.711538462	0.711538462	0.711538462	0.711538462	0.706730769	0.711538462	0.711538462	0.711538462	0.711538462	0.711538462	0.706730769	0.706730769	0.706730769	0.706730769	0.706730769	0.701923077	0.701923077	0.701923077
0.721153846	0.721153846	0.721153846	0.721153846	0.721153846	0.716346154	0.716346154	0.716346154	0.721153846	0.721153846	0.721153846	0.721153846	0.716346154	0.716346154	0.716346154	0.716346154	0.716346154	0.721153846	0.716346154	0.716346154	0.716346154	0.716346154	0.716346154	0.716346154	0.711538462	0.711538462	0.711538462	0.711538462	0.711538462	0.716346154	0.716346154	0.711538462	0.711538462	0.711538462	0.711538462	0.711538462	0.706730769	0.706730769	0.706730769	0.706730769	0.706730769	0.706730769	0.701923077	0.701923077	0.701923077	0.701923077	0.701923077	0.701923077	0.697115385	0.697115385
0.716346154	0.716346154	0.716346154	0.716346154	0.716346154	0.716346154	0.716346154	0.716346154	0.716346154	0.716346154	0.711538462	0.716346154	0.716346154	0.716346154	0.716346154	0.716346154	0.716346154	0.711538462	0.711538462	0.711538462	0.711538462	0.711538462	0.716346154	0.716346154	0.711538462	0.711538462	0.711538462	0.711538462	0.711538462	0.711538462	0.706730769	0.706730769	0.706730769	0.706730769	0.706730769	0.706730769	0.706730769	0.701923077	0.706730769	0.706730769	0.706730769	0.706730769	0.706730769	0.701923077	0.701923077	0.701923077	0.701923077	0.701923077	0.701923077	0.697115385
0.711538462	0.711538462	0.711538462	0.711538462	0.711538462	0.716346154	0.716346154	0.716346154	0.711538462	0.711538462	0.711538462	0.711538462	0.711538462	0.711538462	0.711538462	0.711538462	0.711538462	0.711538462	0.711538462	0.711538462	0.711538462	0.711538462	0.711538462	0.706730769	0.706730769	0.706730769	0.706730769	0.706730769	0.706730769	0.711538462	0.706730769	0.706730769	0.706730769	0.706730769	0.706730769	0.706730769	0.706730769	0.701923077	0.701923077	0.701923077	0.701923077	0.701923077	0.701923077	0.701923077	0.697115385	0.697115385	0.697115385	0.697115385	0.697115385	0.697115385
0.711538462	0.711538462	0.711538462	0.711538462	0.711538462	0.711538462	0.706730769	0.706730769	0.706730769	0.711538462	0.711538462	0.711538462	0.711538462	0.711538462	0.706730769	0.706730769	0.706730769	0.706730769	0.706730769	0.706730769	0.706730769	0.706730769	0.706730769	0.706730769	0.706730769	0.706730769	0.706730769	0.706730769	0.706730769	0.706730769	0.701923077	0.701923077	0.701923077	0.701923077	0.701923077	0.701923077	0.701923077	0.701923077	0.697115385	0.697115385	0.701923077	0.701923077	0.701923077	0.701923077	0.701923077	0.697115385	0.697115385	0.697115385	0.697115385	0.697115385
0.706730769	0.706730769	0.711538462	0.706730769	0.706730769	0.706730769	0.706730769	0.706730769	0.706730769	0.706730769	0.706730769	0.706730769	0.706730769	0.701923077	0.706730769	0.706730769	0.706730769	0.706730769	0.706730769	0.706730769	0.706730769	0.706730769	0.701923077	0.701923077	0.701923077	0.701923077	0.701923077	0.701923077	0.701923077	0.701923077	0.701923077	0.701923077	0.701923077	0.701923077	0.701923077	0.701923077	0.701923077	0.701923077	0.697115385	0.697115385	0.697115385	0.697115385	0.697115385	0.697115385	0.697115385	0.697115385	0.692307692	0.692307692	0.692307692	0.692307692
0.701923077	0.701923077	0.701923077	0.701923077	0.701923077	0.701923077	0.701923077	0.706730769	0.706730769	0.706730769	0.701923077	0.701923077	0.701923077	0.701923077	0.701923077	0.701923077	0.701923077	0.701923077	0.701923077	0.701923077	0.697115385	0.701923077	0.701923077	0.701923077	0.701923077	0.701923077	0.701923077	0.701923077	0.701923077	0.701923077	0.697115385	0.697115385	0.697115385	0.697115385	0.697115385	0.697115385	0.697115385	0.697115385	0.697115385	0.692307692	0.692307692	0.692307692	0.692307692	0.692307692	0.697115385	0.697115385	0.697115385	0.697115385	0.692307692	0.692307692
0.701923077	0.701923077	0.701923077	0.701923077	0.701923077	0.701923077	0.701923077	0.701923077	0.697115385	0.697115385	0.697115385	0.697115385	0.701923077	0.701923077	0.701923077	0.701923077	0.701923077	0.701923077	0.701923077	0.697115385	0.697115385	0.697115385	0.697115385	0.697115385	0.697115385	0.697115385	0.697115385	0.697115385	0.697115385	0.697115385	0.692307692	0.697115385	0.697115385	0.697115385	0.697115385	0.697115385	0.697115385	0.697115385	0.697115385	0.697115385	0.692307692	0.692307692	0.692307692	0.692307692	0.692307692	0.692307692	0.692307692	0.692307692	0.692307692	0.692307692
0.697115385	0.697115385	0.697115385	0.701923077	0.697115385	0.697115385	0.697115385	0.697115385	0.697115385	0.697115385	0.697115385	0.697115385	0.697115385	0.697115385	0.697115385	0.697115385	0.697115385	0.692307692	0.692307692	0.692307692	0.692307692	0.697115385	0.697115385	0.697115385	0.697115385	0.697115385	0.697115385	0.697115385	0.697115385	0.692307692	0.692307692	0.692307692	0.692307692	0.692307692	0.692307692	0.692307692	0.692307692	0.692307692	0.692307692	0.692307692	0.692307692	0.6875	0.6875	0.6875	0.6875	0.6875	0.6875	0.6875	0.6875	0.6875
0.692307692	0.692307692	0.692307692	0.692307692	0.692307692	0.692307692	0.692307692	0.692307692	0.692307692	0.692307692	0.697115385	0.697115385	0.697115385	0.697115385	0.697115385	0.692307692	0.692307692	0.692307692	0.692307692	0.692307692	0.692307692	0.692307692	0.692307692	0.692307692	0.692307692	0.692307692	0.692307692	0.692307692	0.692307692	0.6875	0.6875	0.6875	0.6875	0.6875	0.6875	0.692307692	0.692307692	0.692307692	0.692307692	0.692307692	0.692307692	0.692307692	0.6875	0.6875	0.6875	0.6875	0.6875	0.6875	0.6875	0.6875
0.692307692	0.692307692	0.692307692	0.692307692	0.692307692	0.692307692	0.692307692	0.692307692	0.692307692	0.692307692	0.692307692	0.6875	0.6875	0.6875	0.6875	0.6875	0.6875	0.6875	0.6875	0.6875	0.6875	0.692307692	0.692307692	0.692307692	0.692307692	0.692307692	0.692307692	0.692307692	0.6875	0.6875	0.6875	0.6875	0.6875	0.6875	0.6875	0.6875	0.6875	0.6875	0.6875	0.6875	0.6875	0.6875	0.6875	0.6875	0.682692308	0.682692308	0.682692308	0.682692308	0.682692308	0.682692308
0.6875	0.6875	0.6875	0.6875	0.6875	0.682692308	0.6875	0.6875	0.6875	0.6875	0.6875	0.6875	0.6875	0.6875	0.6875	0.6875	0.6875	0.6875	0.6875	0.6875	0.6875	0.6875	0.6875	0.6875	0.6875	0.6875	0.6875	0.682692308	0.682692308	0.682692308	0.682692308	0.682692308	0.682692308	0.682692308	0.682692308	0.682692308	0.682692308	0.682692308	0.682692308	0.682692308	0.682692308	0.682692308	0.682692308	0.682692308	0.682692308	0.682692308	0.682692308	0.6875	0.682692308	0.682692308
0.682692308	0.682692308	0.682692308	0.682692308	0.682692308	0.682692308	0.682692308	0.682692308	0.682692308	0.682692308	0.682692308	0.682692308	0.682692308	0.682692308	0.682692308	0.682692308	0.682692308	0.682692308	0.682692308	0.682692308	0.682692308	0.682692308	0.682692308	0.6875	0.6875	0.682692308	0.682692308	0.682692308	0.682692308	0.682692308	0.682692308	0.682692308	0.682692308	0.682692308	0.682692308	0.682692308	0.682692308	0.682692308	0.682692308	0.682692308	0.682692308	0.682692308	0.682692308	0.682692308	0.682692308	0.682692308	0.682692308	0.682692308	0.682692308	0.682692308
0.682692308	0.682692308	0.682692308	0.682692308	0.682692308	0.682692308	0.682692308	0.682692308	0.682692308	0.682692308	0.682692308	0.682692308	0.682692308	0.682692308	0.682692308	0.682692308	0.682692308	0.682692308	0.682692308	0.682692308	0.682692308	0.682692308	0.677884615	0.677884615	0.677884615	0.677884615	0.677884615	0.677884615	0.677884615	0.677884615	0.677884615	0.677884615	0.677884615	0.677884615	0.677884615	0.677884615	0.677884615	0.677884615	0.677884615	0.677884615	0.677884615	0.677884615	0.677884615	0.677884615	0.677884615	0.677884615	0.677884615	0.677884615	0.677884615	0.677884615
0.677884615	0.677884615	0.677884615	0.677884615	0.677884615	0.677884615	0.677884615	0.677884615	0.677884615	0.677884615	0.677884615	0.677884615	0.673076923	0.673076923	0.673076923	0.673076923	0.673076923	0.673076923	0.673076923	0.673076923	0.673076923	0.673076923	0.673076923	0.673076923	0.673076923	0.673076923	0.673076923	0.673076923	0.673076923	0.673076923	0.673076923	0.673076923	0.673076923	0.673076923	0.673076923	0.673076923	0.673076923	0.673076923	0.673076923	0.673076923	0.673076923	0.677884615	0.677884615	0.677884615	0.677884615	0.677884615	0.677884615	0.677884615	0.677884615	0.677884615
[truncated: 310 more columns]
