# Supplementary material for: Multi-orbit lunar GNSS constellation design with distant retrograde orbit and Halo orbit combination
Source: Sci Rep. 2023 Jun 22;13:10158. doi: 10.1038/s41598-023-37348-x (PMC10287729; doi:10.1038/s41598-023-37348-x)
Supplement: Supplementary file 1 — Supplementary Information. [file 41598_2023_37348_MOESM1_ESM.zip › supplement materials of the manuscript/Figure 5/L1 North Family Halo orbit/SVOP/8.533.csv]

0.067567568	0.067567568	0.067567568	0.067567568	0.067567568	0.067567568	0.067567568	0.067567568	0.067567568	0.067567568	0.067567568	0.067567568	0.067567568	0.067567568	0.067567568	0.067567568	0.067567568	0.067567568	0.067567568	0.067567568	0.067567568	0.067567568	0.067567568	0.067567568	0.067567568	0.067567568	0.067567568	0.067567568	0.067567568	0.067567568	0.067567568	0.067567568	0.067567568	0.067567568	0.067567568	0.067567568	0.067567568	0.067567568	0.067567568	0.067567568	0.067567568	0.067567568	0.067567568	0.067567568	0.067567568	0.067567568	0.067567568	0.067567568	0.067567568	0.067567568
0.067567568	0.067567568	0.067567568	0.067567568	0.067567568	0.067567568	0.067567568	0.067567568	0.067567568	0.067567568	0.067567568	0.067567568	0.067567568	0.067567568	0.067567568	0.067567568	0.067567568	0.067567568	0.060810811	0.060810811	0.060810811	0.060810811	0.060810811	0.060810811	0.060810811	0.060810811	0.060810811	0.060810811	0.060810811	0.060810811	0.060810811	0.060810811	0.060810811	0.060810811	0.060810811	0.060810811	0.060810811	0.060810811	0.060810811	0.060810811	0.060810811	0.060810811	0.060810811	0.060810811	0.060810811	0.060810811	0.060810811	0.060810811	0.060810811	0.060810811
0.067567568	0.067567568	0.067567568	0.067567568	0.067567568	0.067567568	0.067567568	0.067567568	0.067567568	0.067567568	0.067567568	0.067567568	0.067567568	0.067567568	0.067567568	0.067567568	0.060810811	0.060810811	0.060810811	0.060810811	0.060810811	0.060810811	0.060810811	0.060810811	0.060810811	0.060810811	0.060810811	0.060810811	0.060810811	0.060810811	0.060810811	0.060810811	0.060810811	0.060810811	0.060810811	0.060810811	0.060810811	0.060810811	0.060810811	0.060810811	0.060810811	0.060810811	0.060810811	0.060810811	0.060810811	0.060810811	0.060810811	0.060810811	0.060810811	0.060810811
0.067567568	0.067567568	0.067567568	0.067567568	0.067567568	0.067567568	0.067567568	0.067567568	0.067567568	0.067567568	0.067567568	0.067567568	0.067567568	0.067567568	0.067567568	0.060810811	0.060810811	0.060810811	0.060810811	0.060810811	0.060810811	0.060810811	0.060810811	0.060810811	0.060810811	0.060810811	0.060810811	0.060810811	0.060810811	0.060810811	0.060810811	0.060810811	0.060810811	0.060810811	0.060810811	0.060810811	0.060810811	0.060810811	0.060810811	0.060810811	0.060810811	0.060810811	0.060810811	0.060810811	0.060810811	0.060810811	0.060810811	0.060810811	0.060810811	0.060810811
0.067567568	0.067567568	0.067567568	0.067567568	0.067567568	0.067567568	0.067567568	0.067567568	0.067567568	0.067567568	0.067567568	0.067567568	0.067567568	0.067567568	0.067567568	0.060810811	0.060810811	0.060810811	0.060810811	0.060810811	0.060810811	0.060810811	0.060810811	0.060810811	0.060810811	0.060810811	0.060810811	0.060810811	0.060810811	0.060810811	0.060810811	0.060810811	0.060810811	0.060810811	0.060810811	0.060810811	0.060810811	0.060810811	0.060810811	0.060810811	0.060810811	0.060810811	0.060810811	0.060810811	0.060810811	0.060810811	0.060810811	0.060810811	0.060810811	0.060810811
0.067567568	0.067567568	0.067567568	0.067567568	0.067567568	0.067567568	0.067567568	0.067567568	0.067567568	0.067567568	0.067567568	0.067567568	0.067567568	0.067567568	0.067567568	0.060810811	0.060810811	0.060810811	0.060810811	0.060810811	0.060810811	0.060810811	0.060810811	0.060810811	0.060810811	0.060810811	0.060810811	0.060810811	0.060810811	0.060810811	0.060810811	0.060810811	0.060810811	0.060810811	0.060810811	0.060810811	0.060810811	0.060810811	0.060810811	0.060810811	0.060810811	0.060810811	0.060810811	0.060810811	0.060810811	0.060810811	0.060810811	0.060810811	0.060810811	0.060810811
0.067567568	0.067567568	0.067567568	0.067567568	0.067567568	0.067567568	0.067567568	0.067567568	0.067567568	0.067567568	0.067567568	0.067567568	0.067567568	0.067567568	0.060810811	0.060810811	0.060810811	0.060810811	0.060810811	0.060810811	0.060810811	0.060810811	0.060810811	0.060810811	0.060810811	0.060810811	0.060810811	0.060810811	0.060810811	0.060810811	0.060810811	0.060810811	0.060810811	0.060810811	0.060810811	0.060810811	0.060810811	0.060810811	0.060810811	0.060810811	0.060810811	0.060810811	0.060810811	0.060810811	0.060810811	0.060810811	0.060810811	0.060810811	0.060810811	0.060810811
0.067567568	0.067567568	0.067567568	0.067567568	0.067567568	0.067567568	0.067567568	0.067567568	0.067567568	0.067567568	0.067567568	0.067567568	0.067567568	0.067567568	0.060810811	0.060810811	0.060810811	0.060810811	0.060810811	0.060810811	0.060810811	0.060810811	0.060810811	0.060810811	0.060810811	0.060810811	0.060810811	0.060810811	0.060810811	0.060810811	0.060810811	0.060810811	0.060810811	0.060810811	0.060810811	0.060810811	0.060810811	0.060810811	0.067567568	0.067567568	0.067567568	0.067567568	0.067567568	0.067567568	0.067567568	0.067567568	0.067567568	0.067567568	0.067567568	0.067567568
0.067567568	0.067567568	0.067567568	0.067567568	0.067567568	0.067567568	0.067567568	0.067567568	0.067567568	0.067567568	0.067567568	0.067567568	0.067567568	0.067567568	0.060810811	0.060810811	0.060810811	0.060810811	0.060810811	0.060810811	0.060810811	0.060810811	0.060810811	0.060810811	0.060810811	0.060810811	0.060810811	0.060810811	0.060810811	0.060810811	0.067567568	0.067567568	0.067567568	0.067567568	0.067567568	0.067567568	0.067567568	0.067567568	0.067567568	0.067567568	0.067567568	0.067567568	0.067567568	0.067567568	0.067567568	0.067567568	0.067567568	0.067567568	0.067567568	0.067567568
0.067567568	0.067567568	0.067567568	0.067567568	0.067567568	0.067567568	0.067567568	0.067567568	0.067567568	0.067567568	0.067567568	0.067567568	0.067567568	0.067567568	0.060810811	0.060810811	0.060810811	0.060810811	0.060810811	0.060810811	0.060810811	0.060810811	0.060810811	0.060810811	0.067567568	0.067567568	0.067567568	0.067567568	0.067567568	0.067567568	0.067567568	0.067567568	0.067567568	0.067567568	0.067567568	0.067567568	0.067567568	0.067567568	0.067567568	0.067567568	0.067567568	0.067567568	0.067567568	0.067567568	0.067567568	0.067567568	0.067567568	0.067567568	0.067567568	0.067567568
0.067567568	0.067567568	0.067567568	0.067567568	0.067567568	0.067567568	0.067567568	0.067567568	0.067567568	0.067567568	0.067567568	0.067567568	0.067567568	0.067567568	0.060810811	0.060810811	0.060810811	0.060810811	0.060810811	0.060810811	0.067567568	0.067567568	0.067567568	0.067567568	0.067567568	0.067567568	0.067567568	0.067567568	0.067567568	0.067567568	0.067567568	0.067567568	0.067567568	0.067567568	0.067567568	0.067567568	0.067567568	0.067567568	0.067567568	0.067567568	0.067567568	0.067567568	0.067567568	0.067567568	0.067567568	0.067567568	0.067567568	0.067567568	0.067567568	0.067567568
0.067567568	0.067567568	0.067567568	0.067567568	0.067567568	0.067567568	0.067567568	0.067567568	0.067567568	0.067567568	0.067567568	0.067567568	0.067567568	0.067567568	0.060810811	0.060810811	0.060810811	0.067567568	0.067567568	0.067567568	0.067567568	0.067567568	0.067567568	0.067567568	0.067567568	0.067567568	0.067567568	0.067567568	0.067567568	0.067567568	0.067567568	0.067567568	0.067567568	0.067567568	0.067567568	0.067567568	0.067567568	0.067567568	0.067567568	0.067567568	0.067567568	0.067567568	0.067567568	0.067567568	0.067567568	0.067567568	0.067567568	0.067567568	0.067567568	0.067567568
0.067567568	0.067567568	0.067567568	0.067567568	0.067567568	0.067567568	0.067567568	0.067567568	0.067567568	0.067567568	0.067567568	0.067567568	0.067567568	0.067567568	0.067567568	0.067567568	0.067567568	0.067567568	0.067567568	0.067567568	0.067567568	0.067567568	0.067567568	0.067567568	0.067567568	0.067567568	0.067567568	0.067567568	0.067567568	0.067567568	0.067567568	0.067567568	0.067567568	0.067567568	0.067567568	0.067567568	0.067567568	0.067567568	0.067567568	0.067567568	0.067567568	0.067567568	0.067567568	0.067567568	0.067567568	0.067567568	0.067567568	0.067567568	0.067567568	0.067567568
0.067567568	0.067567568	0.067567568	0.067567568	0.067567568	0.067567568	0.067567568	0.067567568	0.067567568	0.067567568	0.067567568	0.067567568	0.074324324	0.074324324	0.067567568	0.067567568	0.067567568	0.067567568	0.067567568	0.067567568	0.067567568	0.067567568	0.067567568	0.067567568	0.067567568	0.067567568	0.067567568	0.067567568	0.067567568	0.067567568	0.067567568	0.067567568	0.067567568	0.067567568	0.067567568	0.067567568	0.067567568	0.067567568	0.067567568	0.067567568	0.067567568	0.067567568	0.067567568	0.067567568	0.067567568	0.067567568	0.067567568	0.067567568	0.067567568	0.074324324
0.067567568	0.067567568	0.067567568	0.067567568	0.067567568	0.067567568	0.067567568	0.067567568	0.067567568	0.067567568	0.074324324	0.074324324	0.074324324	0.074324324	0.067567568	0.067567568	0.067567568	0.067567568	0.067567568	0.067567568	0.067567568	0.067567568	0.067567568	0.067567568	0.067567568	0.067567568	0.067567568	0.067567568	0.067567568	0.067567568	0.067567568	0.067567568	0.067567568	0.067567568	0.067567568	0.067567568	0.067567568	0.067567568	0.067567568	0.067567568	0.067567568	0.067567568	0.074324324	0.074324324	0.074324324	0.074324324	0.074324324	0.074324324	0.074324324	0.074324324
0.067567568	0.067567568	0.067567568	0.067567568	0.067567568	0.067567568	0.067567568	0.067567568	0.074324324	0.074324324	0.074324324	0.074324324	0.074324324	0.074324324	0.067567568	0.067567568	0.067567568	0.067567568	0.067567568	0.067567568	0.067567568	0.067567568	0.067567568	0.067567568	0.067567568	0.067567568	0.067567568	0.067567568	0.067567568	0.067567568	0.067567568	0.067567568	0.067567568	0.067567568	0.067567568	0.067567568	0.074324324	0.074324324	0.074324324	0.074324324	0.074324324	0.074324324	0.074324324	0.074324324	0.074324324	0.074324324	0.074324324	0.074324324	0.074324324	0.074324324
0.067567568	0.067567568	0.067567568	0.067567568	0.067567568	0.067567568	0.067567568	0.074324324	0.074324324	0.074324324	0.074324324	0.074324324	0.074324324	0.074324324	0.067567568	0.067567568	0.067567568	0.067567568	0.067567568	0.067567568	0.067567568	0.067567568	0.067567568	0.067567568	0.067567568	0.067567568	0.067567568	0.067567568	0.067567568	0.067567568	0.067567568	0.067567568	0.074324324	0.074324324	0.074324324	0.074324324	0.074324324	0.074324324	0.074324324	0.074324324	0.074324324	0.074324324	0.074324324	0.074324324	0.074324324	0.074324324	0.074324324	0.074324324	0.074324324	0.067567568
0.067567568	0.067567568	0.067567568	0.067567568	0.067567568	0.067567568	0.074324324	0.074324324	0.074324324	0.074324324	0.074324324	0.074324324	0.074324324	0.067567568	0.067567568	0.067567568	0.067567568	0.067567568	0.067567568	0.067567568	0.067567568	0.067567568	0.067567568	0.067567568	0.067567568	0.067567568	0.067567568	0.067567568	0.067567568	0.074324324	0.074324324	0.074324324	0.074324324	0.074324324	0.074324324	0.074324324	0.074324324	0.074324324	0.074324324	0.074324324	0.074324324	0.074324324	0.074324324	0.074324324	0.074324324	0.074324324	0.067567568	0.067567568	0.067567568	0.067567568
0.067567568	0.067567568	0.067567568	0.067567568	0.067567568	0.074324324	0.074324324	0.074324324	0.074324324	0.074324324	0.074324324	0.074324324	0.074324324	0.067567568	0.067567568	0.067567568	0.067567568	0.067567568	0.067567568	0.067567568	0.067567568	0.067567568	0.067567568	0.067567568	0.067567568	0.067567568	0.074324324	0.074324324	0.074324324	0.074324324	0.074324324	0.074324324	0.074324324	0.074324324	0.074324324	0.074324324	0.074324324	0.074324324	0.074324324	0.074324324	0.074324324	0.074324324	0.074324324	0.074324324	0.067567568	0.067567568	0.067567568	0.067567568	0.067567568	0.067567568
0.067567568	0.067567568	0.067567568	0.067567568	0.074324324	0.074324324	0.074324324	0.074324324	0.074324324	0.074324324	0.074324324	0.074324324	0.074324324	0.067567568	0.067567568	0.067567568	0.067567568	0.067567568	0.067567568	0.067567568	0.067567568	0.067567568	0.067567568	0.074324324	0.074324324	0.074324324	0.074324324	0.074324324	0.074324324	0.074324324	0.074324324	0.074324324	0.074324324	0.074324324	0.074324324	0.074324324	0.074324324	0.074324324	0.074324324	0.074324324	0.074324324	0.074324324	0.067567568	0.067567568	0.067567568	0.067567568	0.074324324	0.074324324	0.074324324	0.074324324
0.067567568	0.067567568	0.067567568	0.074324324	0.074324324	0.074324324	0.074324324	0.074324324	0.074324324	0.074324324	0.074324324	0.074324324	0.074324324	0.067567568	0.067567568	0.067567568	0.067567568	0.067567568	0.067567568	0.067567568	0.067567568	0.074324324	0.074324324	0.074324324	0.074324324	0.074324324	0.074324324	0.074324324	0.074324324	0.074324324	0.074324324	0.074324324	0.074324324	0.074324324	0.074324324	0.074324324	0.074324324	0.074324324	0.074324324	0.074324324	0.067567568	0.074324324	0.074324324	0.074324324	0.074324324	0.074324324	0.074324324	0.074324324	0.074324324	0.074324324
0.067567568	0.067567568	0.074324324	0.074324324	0.074324324	0.074324324	0.074324324	0.074324324	0.074324324	0.074324324	0.074324324	0.074324324	0.074324324	0.067567568	0.067567568	0.067567568	0.067567568	0.067567568	0.067567568	0.074324324	0.074324324	0.074324324	0.074324324	0.074324324	0.074324324	0.074324324	0.074324324	0.074324324	0.074324324	0.074324324	0.074324324	0.074324324	0.074324324	0.074324324	0.074324324	0.074324324	0.074324324	0.081081081	0.081081081	0.074324324	0.074324324	0.074324324	0.074324324	0.074324324	0.074324324	0.074324324	0.074324324	0.074324324	0.074324324	0.074324324
0.067567568	0.074324324	0.074324324	0.074324324	0.074324324	0.074324324	0.074324324	0.074324324	0.074324324	0.074324324	0.074324324	0.074324324	0.074324324	0.067567568	0.067567568	0.067567568	0.067567568	0.074324324	0.074324324	0.074324324	0.074324324	0.074324324	0.074324324	0.074324324	0.074324324	0.074324324	0.074324324	0.074324324	0.074324324	0.074324324	0.074324324	0.074324324	0.074324324	0.074324324	0.081081081	0.081081081	0.081081081	0.074324324	0.074324324	0.074324324	0.074324324	0.074324324	0.074324324	0.074324324	0.074324324	0.074324324	0.074324324	0.074324324	0.074324324	0.074324324
0.067567568	0.074324324	0.074324324	0.074324324	0.074324324	0.074324324	0.074324324	0.074324324	0.074324324	0.074324324	0.074324324	0.074324324	0.074324324	0.067567568	0.067567568	0.067567568	0.074324324	0.074324324	0.074324324	0.074324324	0.074324324	0.074324324	0.074324324	0.074324324	0.074324324	0.074324324	0.074324324	0.074324324	0.074324324	0.074324324	0.074324324	0.081081081	0.081081081	0.081081081	0.081081081	0.081081081	0.074324324	0.074324324	0.074324324	0.074324324	0.074324324	0.074324324	0.074324324	0.074324324	0.074324324	0.074324324	0.074324324	0.074324324	0.081081081	0.081081081
0.074324324	0.074324324	0.074324324	0.074324324	0.074324324	0.074324324	0.074324324	0.074324324	0.074324324	0.074324324	0.074324324	0.074324324	0.074324324	0.067567568	0.067567568	0.074324324	0.074324324	0.074324324	0.074324324	0.074324324	0.074324324	0.074324324	0.074324324	0.074324324	0.074324324	0.074324324	0.074324324	0.074324324	0.081081081	0.081081081	0.081081081	0.081081081	0.081081081	0.081081081	0.081081081	0.074324324	0.074324324	0.074324324	0.074324324	0.074324324	0.074324324	0.074324324	0.074324324	0.081081081	0.081081081	0.081081081	0.081081081	0.081081081	0.081081081	0.081081081
0.074324324	0.074324324	0.074324324	0.074324324	0.074324324	0.074324324	0.074324324	0.074324324	0.074324324	0.074324324	0.074324324	0.074324324	0.074324324	0.074324324	0.074324324	0.074324324	0.074324324	0.074324324	0.074324324	0.074324324	0.074324324	0.074324324	0.074324324	0.074324324	0.074324324	0.074324324	0.081081081	0.081081081	0.081081081	0.081081081	0.081081081	0.081081081	0.081081081	0.081081081	0.074324324	0.074324324	0.074324324	0.074324324	0.074324324	0.074324324	0.081081081	0.081081081	0.081081081	0.081081081	0.081081081	0.081081081	0.081081081	0.081081081	0.081081081	0.081081081
0.074324324	0.074324324	0.074324324	0.074324324	0.074324324	0.074324324	0.074324324	0.074324324	0.074324324	0.074324324	0.074324324	0.074324324	0.081081081	0.074324324	0.074324324	0.074324324	0.074324324	0.074324324	0.074324324	0.074324324	0.074324324	0.074324324	0.074324324	0.074324324	0.081081081	0.081081081	0.081081081	0.081081081	0.081081081	0.081081081	0.081081081	0.081081081	0.081081081	0.074324324	0.074324324	0.074324324	0.081081081	0.081081081	0.081081081	0.081081081	0.081081081	0.081081081	0.081081081	0.081081081	0.081081081	0.081081081	0.081081081	0.081081081	0.081081081	0.081081081
0.074324324	0.074324324	0.074324324	0.074324324	0.074324324	0.074324324	0.074324324	0.074324324	0.074324324	0.074324324	0.074324324	0.081081081	0.081081081	0.074324324	0.074324324	0.074324324	0.074324324	0.074324324	0.074324324	0.074324324	0.074324324	0.074324324	0.081081081	0.081081081	0.081081081	0.081081081	0.081081081	0.081081081	0.081081081	0.081081081	0.081081081	0.081081081	0.074324324	0.081081081	0.081081081	0.081081081	0.081081081	0.081081081	0.081081081	0.081081081	0.081081081	0.081081081	0.081081081	0.081081081	0.081081081	0.081081081	0.087837838	0.087837838	0.087837838	0.087837838
0.074324324	0.074324324	0.074324324	0.074324324	0.074324324	0.074324324	0.074324324	0.074324324	0.074324324	0.074324324	0.081081081	0.081081081	0.081081081	0.074324324	0.074324324	0.074324324	0.074324324	0.074324324	0.074324324	0.074324324	0.074324324	0.081081081	0.081081081	0.081081081	0.081081081	0.081081081	0.081081081	0.081081081	0.081081081	0.081081081	0.081081081	0.081081081	0.081081081	0.081081081	0.081081081	0.081081081	0.081081081	0.081081081	0.081081081	0.081081081	0.081081081	0.081081081	0.087837838	0.087837838	0.087837838	0.087837838	0.087837838	0.087837838	0.087837838	0.087837838
0.074324324	0.074324324	0.074324324	0.074324324	0.074324324	0.074324324	0.074324324	0.074324324	0.074324324	0.081081081	0.081081081	0.081081081	0.081081081	0.074324324	0.074324324	0.074324324	0.074324324	0.074324324	0.074324324	0.081081081	0.081081081	0.081081081	0.081081081	0.081081081	0.081081081	0.081081081	0.081081081	0.081081081	0.081081081	0.087837838	0.081081081	0.081081081	0.081081081	0.081081081	0.081081081	0.081081081	0.081081081	0.081081081	0.081081081	0.087837838	0.087837838	0.087837838	0.087837838	0.087837838	0.087837838	0.087837838	0.087837838	0.087837838	0.087837838	0.087837838
0.074324324	0.074324324	0.074324324	0.074324324	0.074324324	0.074324324	0.074324324	0.074324324	0.081081081	0.081081081	0.081081081	0.081081081	0.081081081	0.074324324	0.074324324	0.074324324	0.074324324	0.074324324	0.081081081	0.081081081	0.081081081	0.081081081	0.081081081	0.081081081	0.081081081	0.081081081	0.081081081	0.087837838	0.087837838	0.081081081	0.081081081	0.081081081	0.081081081	0.081081081	0.081081081	0.081081081	0.087837838	0.087837838	0.087837838	0.087837838	0.087837838	0.087837838	0.087837838	0.087837838	0.087837838	0.087837838	0.087837838	0.094594595	0.094594595	0.094594595
0.081081081	0.074324324	0.074324324	0.074324324	0.074324324	0.074324324	0.074324324	0.081081081	0.081081081	0.081081081	0.081081081	0.081081081	0.081081081	0.074324324	0.074324324	0.074324324	0.081081081	0.081081081	0.081081081	0.081081081	0.081081081	0.081081081	0.081081081	0.081081081	0.081081081	0.087837838	0.087837838	0.087837838	0.087837838	0.081081081	0.081081081	0.081081081	0.081081081	0.087837838	0.087837838	0.087837838	0.087837838	0.087837838	0.087837838	0.087837838	0.087837838	0.087837838	0.087837838	0.094594595	0.094594595	0.094594595	0.094594595	0.094594595	0.094594595	0.094594595
0.081081081	0.074324324	0.074324324	0.074324324	0.074324324	0.074324324	0.074324324	0.081081081	0.081081081	0.081081081	0.081081081	0.081081081	0.081081081	0.074324324	0.074324324	0.081081081	0.081081081	0.081081081	0.081081081	0.081081081	0.081081081	0.081081081	0.081081081	0.087837838	0.087837838	0.087837838	0.087837838	0.087837838	0.081081081	0.081081081	0.081081081	0.087837838	0.087837838	0.087837838	0.087837838	0.087837838	0.087837838	0.087837838	0.087837838	0.094594595	0.094594595	0.094594595	0.094594595	0.094594595	0.094594595	0.094594595	0.094594595	0.094594595	0.094594595	0.094594595
0.081081081	0.081081081	0.074324324	0.074324324	0.074324324	0.074324324	0.081081081	0.081081081	0.081081081	0.081081081	0.081081081	0.081081081	0.081081081	0.074324324	0.081081081	0.081081081	0.081081081	0.081081081	0.081081081	0.081081081	0.081081081	0.087837838	0.087837838	0.087837838	0.087837838	0.087837838	0.087837838	0.081081081	0.081081081	0.087837838	0.087837838	0.087837838	0.087837838	0.087837838	0.087837838	0.087837838	0.094594595	0.094594595	0.094594595	0.094594595	0.094594595	0.094594595	0.094594595	0.094594595	0.094594595	0.101351351	0.101351351	0.101351351	0.101351351	0.101351351
0.081081081	0.081081081	0.074324324	0.074324324	0.074324324	0.081081081	0.081081081	0.081081081	0.081081081	0.081081081	0.081081081	0.081081081	0.074324324	0.081081081	0.081081081	0.081081081	0.081081081	0.081081081	0.081081081	0.081081081	0.087837838	0.087837838	0.087837838	0.087837838	0.087837838	0.087837838	0.087837838	0.087837838	0.087837838	0.087837838	0.087837838	0.087837838	0.087837838	0.087837838	0.094594595	0.094594595	0.094594595	0.094594595	0.094594595	0.094594595	0.094594595	0.101351351	0.101351351	0.101351351	0.101351351	0.101351351	0.101351351	0.101351351	0.101351351	0.101351351
0.081081081	0.081081081	0.074324324	0.074324324	0.074324324	0.081081081	0.081081081	0.081081081	0.081081081	0.081081081	0.081081081	0.081081081	0.081081081	0.081081081	0.081081081	0.081081081	0.081081081	0.081081081	0.081081081	0.087837838	0.087837838	0.087837838	0.087837838	0.087837838	0.087837838	0.094594595	0.087837838	0.087837838	0.087837838	0.087837838	0.087837838	0.094594595	0.094594595	0.094594595	0.094594595	0.094594595	0.094594595	0.094594595	0.101351351	0.101351351	0.101351351	0.101351351	0.101351351	0.101351351	0.101351351	0.101351351	0.108108108	0.108108108	0.101351351	0.101351351
0.081081081	0.081081081	0.081081081	0.074324324	0.081081081	0.081081081	0.081081081	0.081081081	0.081081081	0.081081081	0.081081081	0.087837838	0.081081081	0.081081081	0.081081081	0.081081081	0.081081081	0.087837838	0.087837838	0.087837838	0.087837838	0.087837838	0.087837838	0.094594595	0.094594595	0.087837838	0.087837838	0.087837838	0.087837838	0.094594595	0.094594595	0.094594595	0.094594595	0.094594595	0.094594595	0.101351351	0.101351351	0.101351351	0.101351351	0.101351351	0.101351351	0.101351351	0.108108108	0.108108108	0.108108108	0.108108108	0.108108108	0.101351351	0.101351351	0.101351351
0.081081081	0.081081081	0.081081081	0.074324324	0.081081081	0.081081081	0.081081081	0.081081081	0.081081081	0.081081081	0.087837838	0.087837838	0.081081081	0.081081081	0.081081081	0.081081081	0.087837838	0.087837838	0.087837838	0.087837838	0.087837838	0.087837838	0.094594595	0.094594595	0.094594595	0.087837838	0.087837838	0.094594595	0.094594595	0.094594595	0.094594595	0.094594595	0.094594595	0.101351351	0.101351351	0.101351351	0.101351351	0.101351351	0.101351351	0.108108108	0.108108108	0.108108108	0.108108108	0.108108108	0.108108108	0.101351351	0.108108108	0.108108108	0.108108108	0.108108108
0.081081081	0.081081081	0.081081081	0.081081081	0.081081081	0.081081081	0.081081081	0.081081081	0.081081081	0.087837838	0.087837838	0.087837838	0.081081081	0.081081081	0.081081081	0.087837838	0.087837838	0.087837838	0.087837838	0.087837838	0.094594595	0.094594595	0.094594595	0.094594595	0.087837838	0.087837838	0.094594595	0.094594595	0.094594595	0.094594595	0.094594595	0.101351351	0.101351351	0.101351351	0.101351351	0.101351351	0.108108108	0.108108108	0.108108108	0.108108108	0.108108108	0.108108108	0.114864865	0.114864865	0.108108108	0.108108108	0.108108108	0.108108108	0.108108108	0.108108108
0.081081081	0.081081081	0.081081081	0.087837838	0.081081081	0.081081081	0.081081081	0.081081081	0.081081081	0.087837838	0.087837838	0.087837838	0.081081081	0.081081081	0.087837838	0.087837838	0.087837838	0.087837838	0.087837838	0.094594595	0.094594595	0.094594595	0.094594595	0.094594595	0.094594595	0.094594595	0.094594595	0.094594595	0.094594595	0.101351351	0.101351351	0.101351351	0.101351351	0.101351351	0.108108108	0.108108108	0.108108108	0.108108108	0.108108108	0.114864865	0.114864865	0.114864865	0.114864865	0.108108108	0.108108108	0.114864865	0.114864865	0.114864865	0.114864865	0.114864865
0.081081081	0.081081081	0.087837838	0.087837838	0.081081081	0.081081081	0.081081081	0.081081081	0.087837838	0.087837838	0.087837838	0.087837838	0.081081081	0.087837838	0.087837838	0.087837838	0.087837838	0.087837838	0.094594595	0.094594595	0.094594595	0.094594595	0.101351351	0.094594595	0.094594595	0.094594595	0.094594595	0.101351351	0.101351351	0.101351351	0.101351351	0.108108108	0.108108108	0.108108108	0.108108108	0.108108108	0.114864865	0.114864865	0.114864865	0.114864865	0.114864865	0.121621622	0.114864865	0.114864865	0.114864865	0.114864865	0.114864865	0.114864865	0.121621622	0.121621622
0.081081081	0.081081081	0.087837838	0.087837838	0.081081081	0.081081081	0.081081081	0.087837838	0.087837838	0.087837838	0.087837838	0.087837838	0.087837838	0.087837838	0.087837838	0.087837838	0.087837838	0.094594595	0.094594595	0.094594595	0.094594595	0.101351351	0.101351351	0.094594595	0.094594595	0.101351351	0.101351351	0.101351351	0.101351351	0.108108108	0.108108108	0.108108108	0.108108108	0.114864865	0.114864865	0.114864865	0.114864865	0.114864865	0.121621622	0.121621622	0.114864865	0.114864865	0.114864865	0.121621622	0.121621622	0.121621622	0.121621622	0.121621622	0.121621622	0.121621622
0.081081081	0.087837838	0.087837838	0.087837838	0.081081081	0.081081081	0.087837838	0.087837838	0.087837838	0.087837838	0.087837838	0.094594595	0.087837838	0.087837838	0.087837838	0.094594595	0.094594595	0.094594595	0.094594595	0.101351351	0.101351351	0.101351351	0.094594595	0.101351351	0.101351351	0.101351351	0.101351351	0.108108108	0.108108108	0.108108108	0.108108108	0.114864865	0.114864865	0.114864865	0.114864865	0.121621622	0.121621622	0.121621622	0.121621622	0.114864865	0.121621622	0.121621622	0.121621622	0.121621622	0.121621622	0.128378378	0.128378378	0.128378378	0.128378378	0.128378378
0.081081081	0.087837838	0.087837838	0.087837838	0.087837838	0.081081081	0.087837838	0.087837838	0.087837838	0.087837838	0.094594595	0.094594595	0.087837838	0.087837838	0.094594595	0.094594595	0.094594595	0.094594595	0.101351351	0.101351351	0.101351351	0.101351351	0.101351351	0.101351351	0.101351351	0.108108108	0.108108108	0.108108108	0.108108108	0.114864865	0.114864865	0.114864865	0.121621622	0.121621622	0.121621622	0.121621622	0.128378378	0.128378378	0.121621622	0.121621622	0.121621622	0.128378378	0.128378378	0.128378378	0.128378378	0.128378378	0.135135135	0.135135135	0.135135135	0.135135135
0.087837838	0.087837838	0.087837838	0.087837838	0.087837838	0.087837838	0.087837838	0.087837838	0.087837838	0.094594595	0.094594595	0.094594595	0.087837838	0.094594595	0.094594595	0.094594595	0.094594595	0.101351351	0.101351351	0.101351351	0.108108108	0.108108108	0.101351351	0.108108108	0.108108108	0.108108108	0.108108108	0.114864865	0.114864865	0.114864865	0.121621622	0.121621622	0.121621622	0.121621622	0.128378378	0.128378378	0.128378378	0.128378378	0.128378378	0.128378378	0.128378378	0.128378378	0.135135135	0.135135135	0.135135135	0.135135135	0.135135135	0.141891892	0.141891892	0.141891892
0.087837838	0.087837838	0.087837838	0.087837838	0.087837838	0.087837838	0.087837838	0.087837838	0.087837838	0.094594595	0.094594595	0.094594595	0.094594595	0.094594595	0.094594595	0.094594595	0.101351351	0.101351351	0.101351351	0.108108108	0.108108108	0.101351351	0.108108108	0.108108108	0.108108108	0.114864865	0.114864865	0.114864865	0.121621622	0.121621622	0.121621622	0.128378378	0.128378378	0.128378378	0.135135135	0.135135135	0.128378378	0.128378378	0.135135135	0.135135135	0.135135135	0.135135135	0.141891892	0.141891892	0.141891892	0.141891892	0.141891892	0.148648649	0.148648649	0.148648649
0.087837838	0.087837838	0.087837838	0.087837838	0.094594595	0.087837838	0.087837838	0.087837838	0.094594595	0.094594595	0.094594595	0.101351351	0.094594595	0.094594595	0.094594595	0.101351351	0.101351351	0.108108108	0.108108108	0.108108108	0.114864865	0.108108108	0.108108108	0.114864865	0.114864865	0.114864865	0.121621622	0.121621622	0.121621622	0.128378378	0.128378378	0.128378378	0.135135135	0.135135135	0.135135135	0.135135135	0.135135135	0.135135135	0.141891892	0.141891892	0.141891892	0.141891892	0.148648649	0.148648649	0.148648649	0.148648649	0.148648649	0.155405405	0.155405405	0.155405405
0.094594595	0.087837838	0.087837838	0.087837838	0.094594595	0.087837838	0.087837838	0.094594595	0.094594595	0.094594595	0.101351351	0.101351351	0.094594595	0.101351351	0.101351351	0.101351351	0.108108108	0.108108108	0.108108108	0.114864865	0.108108108	0.114864865	0.114864865	0.114864865	0.121621622	0.121621622	0.121621622	0.128378378	0.128378378	0.135135135	0.135135135	0.135135135	0.141891892	0.141891892	0.135135135	0.141891892	0.141891892	0.141891892	0.148648649	0.148648649	0.148648649	0.148648649	0.155405405	0.155405405	0.155405405	0.155405405	0.155405405	0.162162162	0.162162162	0.162162162
0.094594595	0.087837838	0.087837838	0.094594595	0.094594595	0.094594595	0.087837838	0.094594595	0.094594595	0.094594595	0.101351351	0.101351351	0.101351351	0.101351351	0.101351351	0.108108108	0.108108108	0.114864865	0.114864865	0.114864865	0.114864865	0.114864865	0.121621622	0.121621622	0.121621622	0.128378378	0.128378378	0.135135135	0.135135135	0.141891892	0.141891892	0.141891892	0.148648649	0.141891892	0.141891892	0.148648649	0.148648649	0.148648649	0.155405405	0.155405405	0.155405405	0.162162162	0.162162162	0.162162162	0.162162162	0.162162162	0.168918919	0.168918919	0.168918919	0.168918919
0.094594595	0.087837838	0.087837838	0.094594595	0.094594595	0.094594595	0.094594595	0.094594595	0.094594595	0.101351351	0.101351351	0.108108108	0.101351351	0.101351351	0.108108108	0.108108108	0.114864865	0.114864865	0.121621622	0.121621622	0.114864865	0.121621622	0.121621622	0.128378378	0.128378378	0.135135135	0.135135135	0.141891892	0.141891892	0.148648649	0.148648649	0.148648649	0.155405405	0.148648649	0.155405405	0.155405405	0.155405405	0.162162162	0.162162162	0.162162162	0.162162162	0.168918919	0.168918919	0.168918919	0.168918919	0.175675676	0.175675676	0.175675676	0.175675676	0.175675676
0.094594595	0.094594595	0.094594595	0.094594595	0.094594595	0.101351351	0.094594595	0.094594595	0.101351351	0.101351351	0.108108108	0.108108108	0.101351351	0.108108108	0.108108108	0.114864865	0.114864865	0.121621622	0.121621622	0.121621622	0.121621622	0.128378378	0.128378378	0.135135135	0.135135135	0.141891892	0.141891892	0.148648649	0.148648649	0.155405405	0.155405405	0.162162162	0.155405405	0.155405405	0.162162162	0.162162162	0.168918919	0.168918919	0.168918919	0.175675676	0.175675676	0.175675676	0.175675676	0.182432432	0.182432432	0.182432432	0.182432432	0.182432432	0.182432432	0.189189189
0.094594595	0.094594595	0.094594595	0.094594595	0.094594595	0.101351351	0.094594595	0.101351351	0.101351351	0.101351351	0.108108108	0.101351351	0.108108108	0.108108108	0.114864865	0.114864865	0.121621622	0.121621622	0.128378378	0.128378378	0.128378378	0.135135135	0.135135135	0.141891892	0.141891892	0.148648649	0.155405405	0.155405405	0.162162162	0.162162162	0.168918919	0.162162162	0.162162162	0.168918919	0.168918919	0.175675676	0.175675676	0.175675676	0.182432432	0.182432432	0.182432432	0.189189189	0.189189189	0.189189189	0.189189189	0.189189189	0.195945946	0.195945946	0.195945946	0.195945946
0.094594595	0.101351351	0.094594595	0.094594595	0.101351351	0.101351351	0.101351351	0.101351351	0.101351351	0.108108108	0.108108108	0.108108108	0.108108108	0.114864865	0.121621622	0.121621622	0.128378378	0.128378378	0.135135135	0.135135135	0.135135135	0.141891892	0.141891892	0.148648649	0.155405405	0.155405405	0.162162162	0.162162162	0.168918919	0.175675676	0.168918919	0.175675676	0.175675676	0.175675676	0.182432432	0.182432432	0.189189189	0.189189189	0.189189189	0.195945946	0.195945946	0.195945946	0.195945946	0.202702703	0.202702703	0.202702703	0.202702703	0.202702703	0.202702703	0.202702703
0.094594595	0.101351351	0.101351351	0.101351351	0.101351351	0.101351351	0.101351351	0.101351351	0.108108108	0.108108108	0.114864865	0.108108108	0.114864865	0.121621622	0.121621622	0.128378378	0.135135135	0.135135135	0.135135135	0.141891892	0.141891892	0.148648649	0.155405405	0.155405405	0.162162162	0.168918919	0.168918919	0.175675676	0.182432432	0.175675676	0.182432432	0.182432432	0.189189189	0.189189189	0.195945946	0.195945946	0.195945946	0.202702703	0.202702703	0.202702703	0.209459459	0.209459459	0.209459459	0.209459459	0.209459459	0.216216216	0.216216216	0.216216216	0.216216216	0.216216216
0.101351351	0.101351351	0.101351351	0.101351351	0.101351351	0.108108108	0.108108108	0.108108108	0.108108108	0.114864865	0.121621622	0.114864865	0.121621622	0.128378378	0.128378378	0.135135135	0.141891892	0.148648649	0.141891892	0.148648649	0.155405405	0.162162162	0.162162162	0.168918919	0.175675676	0.182432432	0.182432432	0.189189189	0.189189189	0.189189189	0.195945946	0.195945946	0.202702703	0.202702703	0.202702703	0.209459459	0.209459459	0.216216216	0.216216216	0.216216216	0.216216216	0.222972973	0.222972973	0.222972973	0.222972973	0.222972973	0.222972973	0.22972973	0.22972973	0.22972973
0.101351351	0.101351351	0.108108108	0.101351351	0.108108108	0.108108108	0.114864865	0.108108108	0.114864865	0.121621622	0.121621622	0.121621622	0.128378378	0.135135135	0.135135135	0.141891892	0.148648649	0.155405405	0.155405405	0.162162162	0.168918919	0.168918919	0.175675676	0.182432432	0.189189189	0.195945946	0.195945946	0.202702703	0.202702703	0.202702703	0.209459459	0.209459459	0.216216216	0.216216216	0.222972973	0.222972973	0.222972973	0.22972973	0.22972973	0.22972973	0.22972973	0.236486486	0.236486486	0.236486486	0.236486486	0.236486486	0.236486486	0.236486486	0.236486486	0.22972973
0.108108108	0.101351351	0.108108108	0.108108108	0.108108108	0.114864865	0.114864865	0.114864865	0.121621622	0.121621622	0.128378378	0.128378378	0.135135135	0.141891892	0.148648649	0.155405405	0.162162162	0.162162162	0.168918919	0.175675676	0.182432432	0.182432432	0.189189189	0.195945946	0.202702703	0.209459459	0.216216216	0.209459459	0.216216216	0.222972973	0.222972973	0.22972973	0.22972973	0.22972973	0.236486486	0.236486486	0.243243243	0.243243243	0.243243243	0.243243243	0.25	0.25	0.25	0.25	0.25	0.25	0.25	0.243243243	0.243243243	0.243243243
0.108108108	0.108108108	0.108108108	0.114864865	0.108108108	0.114864865	0.121621622	0.114864865	0.121621622	0.128378378	0.135135135	0.135135135	0.141891892	0.148648649	0.155405405	0.162162162	0.175675676	0.175675676	0.182432432	0.189189189	0.195945946	0.202702703	0.209459459	0.216216216	0.222972973	0.22972973	0.222972973	0.22972973	0.236486486	0.236486486	0.243243243	0.243243243	0.25	0.25	0.25	0.256756757	0.256756757	0.256756757	0.256756757	0.263513514	0.263513514	0.263513514	0.263513514	0.263513514	0.263513514	0.263513514	0.256756757	0.256756757	0.256756757	0.256756757
0.108108108	0.114864865	0.108108108	0.114864865	0.114864865	0.121621622	0.121621622	0.121621622	0.128378378	0.135135135	0.141891892	0.148648649	0.155405405	0.162162162	0.168918919	0.182432432	0.189189189	0.189189189	0.202702703	0.209459459	0.216216216	0.222972973	0.22972973	0.236486486	0.243243243	0.25	0.243243243	0.25	0.256756757	0.256756757	0.263513514	0.263513514	0.263513514	0.27027027	0.27027027	0.27027027	0.277027027	0.277027027	0.277027027	0.277027027	0.277027027	0.277027027	0.277027027	0.277027027	0.27027027	0.27027027	0.27027027	0.27027027	0.27027027	0.27027027
0.114864865	0.114864865	0.114864865	0.121621622	0.114864865	0.121621622	0.128378378	0.128378378	0.141891892	0.148648649	0.155405405	0.162162162	0.168918919	0.182432432	0.189189189	0.202702703	0.202702703	0.216216216	0.222972973	0.22972973	0.236486486	0.25	0.256756757	0.256756757	0.263513514	0.263513514	0.27027027	0.27027027	0.277027027	0.277027027	0.283783784	0.283783784	0.283783784	0.290540541	0.290540541	0.290540541	0.290540541	0.290540541	0.290540541	0.297297297	0.297297297	0.297297297	0.297297297	0.290540541	0.290540541	0.290540541	0.290540541	0.283783784	0.283783784	0.283783784
0.121621622	0.121621622	0.121621622	0.121621622	0.128378378	0.128378378	0.135135135	0.141891892	0.148648649	0.162162162	0.168918919	0.175675676	0.189189189	0.202702703	0.216216216	0.22972973	0.22972973	0.243243243	0.25	0.263513514	0.27027027	0.277027027	0.283783784	0.283783784	0.283783784	0.290540541	0.290540541	0.297297297	0.297297297	0.304054054	0.304054054	0.304054054	0.310810811	0.310810811	0.310810811	0.310810811	0.310810811	0.310810811	0.310810811	0.310810811	0.310810811	0.310810811	0.304054054	0.304054054	0.304054054	0.304054054	0.304054054	0.304054054	0.304054054	0.297297297
0.121621622	0.121621622	0.128378378	0.128378378	0.135135135	0.135135135	0.148648649	0.155405405	0.162162162	0.175675676	0.195945946	0.202702703	0.216216216	0.236486486	0.25	0.263513514	0.27027027	0.277027027	0.283783784	0.297297297	0.304054054	0.310810811	0.310810811	0.317567568	0.310810811	0.317567568	0.317567568	0.324324324	0.324324324	0.324324324	0.331081081	0.331081081	0.331081081	0.331081081	0.331081081	0.331081081	0.331081081	0.331081081	0.331081081	0.331081081	0.324324324	0.324324324	0.324324324	0.324324324	0.317567568	0.317567568	0.317567568	0.317567568	0.317567568	0.317567568
0.128378378	0.135135135	0.135135135	0.135135135	0.141891892	0.148648649	0.162162162	0.175675676	0.189189189	0.209459459	0.22972973	0.243243243	0.263513514	0.283783784	0.297297297	0.297297297	0.310810811	0.317567568	0.324324324	0.331081081	0.337837838	0.344594595	0.344594595	0.344594595	0.344594595	0.344594595	0.351351351	0.351351351	0.351351351	0.351351351	0.351351351	0.351351351	0.351351351	0.351351351	0.351351351	0.351351351	0.351351351	0.351351351	0.351351351	0.344594595	0.344594595	0.337837838	0.337837838	0.337837838	0.337837838	0.337837838	0.331081081	0.331081081	0.331081081	0.331081081
0.135135135	0.135135135	0.141891892	0.148648649	0.155405405	0.168918919	0.189189189	0.209459459	0.236486486	0.263513514	0.290540541	0.310810811	0.324324324	0.337837838	0.351351351	0.351351351	0.358108108	0.364864865	0.371621622	0.371621622	0.378378378	0.378378378	0.371621622	0.378378378	0.378378378	0.378378378	0.378378378	0.378378378	0.378378378	0.378378378	0.378378378	0.378378378	0.378378378	0.378378378	0.371621622	0.371621622	0.371621622	0.371621622	0.364864865	0.364864865	0.358108108	0.358108108	0.358108108	0.358108108	0.351351351	0.351351351	0.351351351	0.351351351	0.344594595	0.344594595
0.148648649	0.148648649	0.155405405	0.162162162	0.175675676	0.209459459	0.25	0.304054054	0.344594595	0.371621622	0.385135135	0.391891892	0.398648649	0.405405405	0.412162162	0.405405405	0.412162162	0.412162162	0.412162162	0.412162162	0.418918919	0.418918919	0.412162162	0.412162162	0.405405405	0.405405405	0.405405405	0.405405405	0.405405405	0.405405405	0.405405405	0.398648649	0.398648649	0.398648649	0.398648649	0.391891892	0.385135135	0.385135135	0.385135135	0.378378378	0.378378378	0.378378378	0.378378378	0.371621622	0.371621622	0.371621622	0.364864865	0.364864865	0.364864865	0.358108108
0.162162162	0.162162162	0.168918919	0.195945946	0.27027027	0.459459459	0.466216216	0.472972973	0.472972973	0.472972973	0.47972973	0.472972973	0.472972973	0.472972973	0.466216216	0.459459459	0.459459459	0.459459459	0.459459459	0.452702703	0.452702703	0.445945946	0.445945946	0.439189189	0.439189189	0.439189189	0.439189189	0.432432432	0.432432432	0.432432432	0.425675676	0.425675676	0.425675676	0.418918919	0.418918919	0.412162162	0.405405405	0.405405405	0.405405405	0.398648649	0.398648649	0.398648649	0.391891892	0.391891892	0.385135135	0.385135135	0.385135135	0.378378378	0.378378378	0.378378378
0.52027027	0.547297297	0.655405405	0.655405405	0.628378378	0.608108108	0.594594595	0.581081081	0.567567568	0.560810811	0.547297297	0.540540541	0.527027027	0.527027027	0.513513514	0.513513514	0.506756757	0.5	0.5	0.493243243	0.493243243	0.47972973	0.47972973	0.472972973	0.472972973	0.466216216	0.466216216	0.459459459	0.459459459	0.452702703	0.452702703	0.452702703	0.445945946	0.445945946	0.432432432	0.432432432	0.425675676	0.425675676	0.418918919	0.418918919	0.418918919	0.412162162	0.412162162	0.405405405	0.405405405	0.405405405	0.398648649	0.398648649	0.391891892	0.391891892
0.804054054	0.831081081	0.790540541	0.75	0.716216216	0.695945946	0.668918919	0.655405405	0.635135135	0.621621622	0.608108108	0.594594595	0.587837838	0.581081081	0.567567568	0.560810811	0.554054054	0.547297297	0.540540541	0.533783784	0.527027027	0.513513514	0.506756757	0.506756757	0.5	0.493243243	0.493243243	0.486486486	0.486486486	0.47972973	0.47972973	0.472972973	0.466216216	0.459459459	0.452702703	0.452702703	0.445945946	0.445945946	0.439189189	0.439189189	0.432432432	0.432432432	0.425675676	0.425675676	0.418918919	0.418918919	0.418918919	0.412162162	0.412162162	0.405405405
1	0.939189189	0.864864865	0.824324324	0.783783784	0.756756757	0.72972973	0.709459459	0.689189189	0.675675676	0.655405405	0.641891892	0.635135135	0.621621622	0.608108108	0.601351351	0.594594595	0.581081081	0.574324324	0.560810811	0.554054054	0.554054054	0.547297297	0.540540541	0.533783784	0.527027027	0.527027027	0.513513514	0.506756757	0.506756757	0.5	0.486486486	0.486486486	0.47972973	0.47972973	0.472972973	0.466216216	0.466216216	0.459459459	0.459459459	0.452702703	0.452702703	0.445945946	0.439189189	0.439189189	0.432432432	0.432432432	0.425675676	0.425675676	0.418918919
1	1	0.966216216	0.885135135	0.844594595	0.810810811	0.783783784	0.756756757	0.736486486	0.716216216	0.695945946	0.682432432	0.675675676	0.655405405	0.641891892	0.635135135	0.628378378	0.614864865	0.608108108	0.594594595	0.587837838	0.581081081	0.574324324	0.567567568	0.560810811	0.554054054	0.547297297	0.540540541	0.540540541	0.533783784	0.52027027	0.506756757	0.506756757	0.5	0.5	0.493243243	0.486486486	0.486486486	0.47972973	0.472972973	0.472972973	0.466216216	0.466216216	0.459459459	0.452702703	0.452702703	0.445945946	0.445945946	0.439189189	0.439189189
1	1	1	0.966216216	0.898648649	0.851351351	0.824324324	0.797297297	0.777027027	0.756756757	0.736486486	0.722972973	0.709459459	0.689189189	0.675675676	0.668918919	0.655405405	0.648648649	0.635135135	0.621621622	0.614864865	0.608108108	0.601351351	0.594594595	0.587837838	0.581081081	0.574324324	0.567567568	0.560810811	0.547297297	0.540540541	0.540540541	0.533783784	0.527027027	0.52027027	0.52027027	0.506756757	0.5	0.5	0.493243243	0.486486486	0.486486486	0.47972973	0.472972973	0.472972973	0.466216216	0.466216216	0.459459459	0.452702703	0.452702703
1	1	1	1	0.959459459	0.898648649	0.858108108	0.831081081	0.810810811	0.790540541	0.77027027	0.756756757	0.743243243	0.722972973	0.709459459	0.695945946	0.689189189	0.675675676	0.662162162	0.648648649	0.641891892	0.635135135	0.628378378	0.614864865	0.608108108	0.601351351	0.594594595	0.587837838	0.574324324	0.567567568	0.567567568	0.560810811	0.554054054	0.547297297	0.540540541	0.533783784	0.533783784	0.527027027	0.52027027	0.506756757	0.506756757	0.5	0.5	0.493243243	0.486486486	0.486486486	0.47972973	0.472972973	0.472972973	0.466216216
1	1	1	1	1	0.945945946	0.898648649	0.864864865	0.837837838	0.817567568	0.797297297	0.783783784	0.77027027	0.75	0.736486486	0.722972973	0.716216216	0.695945946	0.689189189	0.675675676	0.668918919	0.655405405	0.648648649	0.641891892	0.635135135	0.628378378	0.621621622	0.601351351	0.594594595	0.587837838	0.587837838	0.581081081	0.574324324	0.567567568	0.560810811	0.554054054	0.547297297	0.547297297	0.540540541	0.533783784	0.527027027	0.52027027	0.52027027	0.506756757	0.5	0.5	0.493243243	0.493243243	0.486486486	0.47972973
1	1	1	1	1	1	0.932432432	0.891891892	0.864864865	0.844594595	0.824324324	0.810810811	0.783783784	0.77027027	0.763513514	0.75	0.736486486	0.722972973	0.709459459	0.702702703	0.689189189	0.682432432	0.668918919	0.662162162	0.655405405	0.648648649	0.635135135	0.628378378	0.614864865	0.608108108	0.601351351	0.594594595	0.587837838	0.587837838	0.581081081	0.574324324	0.567567568	0.560810811	0.554054054	0.547297297	0.547297297	0.540540541	0.533783784	0.527027027	0.527027027	0.52027027	0.506756757	0.5	0.5	0.493243243
1	1	1	1	1	1	0.972972973	0.925675676	0.891891892	0.871621622	0.844594595	0.831081081	0.810810811	0.797297297	0.783783784	0.77027027	0.75	0.743243243	0.72972973	0.722972973	0.709459459	0.702702703	0.689189189	0.682432432	0.675675676	0.662162162	0.655405405	0.641891892	0.635135135	0.628378378	0.621621622	0.614864865	0.608108108	0.601351351	0.594594595	0.587837838	0.581081081	0.581081081	0.574324324	0.567567568	0.560810811	0.554054054	0.547297297	0.547297297	0.540540541	0.533783784	0.527027027	0.527027027	0.52027027	0.506756757
1	1	1	1	1	1	1	0.945945946	0.912162162	0.891891892	0.864864865	0.851351351	0.831081081	0.817567568	0.804054054	0.783783784	0.77027027	0.763513514	0.75	0.743243243	0.72972973	0.722972973	0.709459459	0.695945946	0.689189189	0.682432432	0.668918919	0.662162162	0.655405405	0.648648649	0.641891892	0.635135135	0.628378378	0.621621622	0.614864865	0.608108108	0.601351351	0.594594595	0.587837838	0.581081081	0.574324324	0.574324324	0.567567568	0.560810811	0.554054054	0.547297297	0.547297297	0.540540541	0.533783784	0.527027027
1	1	1	1	1	1	1	0.97972973	0.932432432	0.905405405	0.885135135	0.864864865	0.851351351	0.837837838	0.824324324	0.804054054	0.790540541	0.777027027	0.77027027	0.756756757	0.75	0.736486486	0.722972973	0.716216216	0.702702703	0.695945946	0.689189189	0.682432432	0.675675676	0.662162162	0.655405405	0.648648649	0.641891892	0.635135135	0.628378378	0.621621622	0.614864865	0.608108108	0.601351351	0.594594595	0.594594595	0.587837838	0.581081081	0.574324324	0.567567568	0.560810811	0.560810811	0.554054054	0.540540541	0.533783784
1	1	1	1	1	1	1	1	0.952702703	0.925675676	0.898648649	0.878378378	0.864864865	0.851351351	0.831081081	0.817567568	0.810810811	0.797297297	0.783783784	0.777027027	0.763513514	0.75	0.743243243	0.72972973	0.722972973	0.716216216	0.702702703	0.695945946	0.689189189	0.682432432	0.675675676	0.668918919	0.662162162	0.648648649	0.641891892	0.635135135	0.628378378	0.628378378	0.621621622	0.614864865	0.608108108	0.601351351	0.594594595	0.587837838	0.581081081	0.574324324	0.567567568	0.560810811	0.554054054	0.547297297
1	1	1	1	1	1	1	1	0.966216216	0.939189189	0.912162162	0.891891892	0.878378378	0.864864865	0.844594595	0.837837838	0.824324324	0.810810811	0.804054054	0.790540541	0.777027027	0.763513514	0.756756757	0.75	0.736486486	0.72972973	0.722972973	0.709459459	0.702702703	0.695945946	0.689189189	0.682432432	0.675675676	0.668918919	0.662162162	0.655405405	0.648648649	0.641891892	0.635135135	0.628378378	0.621621622	0.614864865	0.608108108	0.594594595	0.587837838	0.587837838	0.581081081	0.574324324	0.567567568	0.560810811
1	1	1	1	1	1	1	1	0.993243243	0.945945946	0.925675676	0.905405405	0.891891892	0.871621622	0.858108108	0.851351351	0.837837838	0.824324324	0.817567568	0.797297297	0.790540541	0.777027027	0.77027027	0.763513514	0.75	0.743243243	0.736486486	0.72972973	0.716216216	0.709459459	0.702702703	0.695945946	0.689189189	0.682432432	0.675675676	0.668918919	0.662162162	0.655405405	0.648648649	0.641891892	0.635135135	0.621621622	0.614864865	0.608108108	0.601351351	0.594594595	0.594594595	0.587837838	0.581081081	0.574324324
1	1	1	1	1	1	1	1	1	0.952702703	0.932432432	0.918918919	0.905405405	0.885135135	0.871621622	0.858108108	0.851351351	0.837837838	0.824324324	0.810810811	0.804054054	0.790540541	0.783783784	0.777027027	0.763513514	0.756756757	0.75	0.743243243	0.736486486	0.722972973	0.716216216	0.709459459	0.702702703	0.695945946	0.689189189	0.682432432	0.675675676	0.668918919	0.655405405	0.648648649	0.641891892	0.635135135	0.628378378	0.621621622	0.614864865	0.608108108	0.608108108	0.601351351	0.594594595	0.587837838
1	1	1	1	1	1	1	1	1	0.966216216	0.939189189	0.925675676	0.905405405	0.891891892	0.885135135	0.871621622	0.864864865	0.844594595	0.837837838	0.824324324	0.817567568	0.804054054	0.797297297	0.790540541	0.777027027	0.77027027	0.763513514	0.756756757	0.743243243	0.736486486	0.72972973	0.722972973	0.716216216	0.709459459	0.702702703	0.695945946	0.682432432	0.675675676	0.668918919	0.662162162	0.655405405	0.648648649	0.641891892	0.635135135	0.628378378	0.621621622	0.614864865	0.614864865	0.608108108	0.601351351
1	1	1	1	1	1	1	1	1	0.972972973	0.945945946	0.925675676	0.918918919	0.905405405	0.891891892	0.885135135	0.864864865	0.858108108	0.844594595	0.837837838	0.824324324	0.817567568	0.810810811	0.797297297	0.790540541	0.783783784	0.777027027	0.763513514	0.756756757	0.75	0.743243243	0.736486486	0.72972973	0.716216216	0.709459459	0.702702703	0.695945946	0.689189189	0.682432432	0.675675676	0.668918919	0.662162162	0.655405405	0.648648649	0.641891892	0.635135135	0.628378378	0.621621622	0.614864865	0.614864865
1	1	1	1	1	1	1	1	1	0.97972973	0.952702703	0.932432432	0.925675676	0.912162162	0.898648649	0.885135135	0.878378378	0.864864865	0.858108108	0.844594595	0.837837838	0.831081081	0.817567568	0.810810811	0.804054054	0.797297297	0.783783784	0.777027027	0.77027027	0.763513514	0.75	0.743243243	0.736486486	0.72972973	0.716216216	0.709459459	0.702702703	0.695945946	0.689189189	0.682432432	0.675675676	0.668918919	0.668918919	0.662162162	0.655405405	0.648648649	0.641891892	0.635135135	0.628378378	0.621621622
1	1	1	1	1	1	1	1	1	0.972972973	0.952702703	0.939189189	0.932432432	0.918918919	0.905405405	0.891891892	0.885135135	0.871621622	0.864864865	0.858108108	0.844594595	0.837837838	0.831081081	0.824324324	0.810810811	0.804054054	0.797297297	0.790540541	0.777027027	0.77027027	0.756756757	0.75	0.743243243	0.736486486	0.72972973	0.722972973	0.716216216	0.709459459	0.702702703	0.695945946	0.689189189	0.682432432	0.675675676	0.668918919	0.662162162	0.662162162	0.655405405	0.648648649	0.641891892	0.635135135
1	1	1	1	1	1	1	1	1	0.97972973	0.959459459	0.945945946	0.939189189	0.918918919	0.912162162	0.898648649	0.891891892	0.885135135	0.871621622	0.864864865	0.858108108	0.851351351	0.837837838	0.831081081	0.824324324	0.810810811	0.804054054	0.790540541	0.783783784	0.777027027	0.77027027	0.763513514	0.756756757	0.75	0.743243243	0.736486486	0.72972973	0.722972973	0.716216216	0.709459459	0.702702703	0.695945946	0.689189189	0.682432432	0.675675676	0.668918919	0.662162162	0.655405405	0.655405405	0.648648649
1	1	1	1	1	1	1	1	1	0.972972973	0.959459459	0.952702703	0.932432432	0.925675676	0.918918919	0.905405405	0.898648649	0.891891892	0.878378378	0.871621622	0.864864865	0.858108108	0.851351351	0.831081081	0.824324324	0.817567568	0.810810811	0.804054054	0.797297297	0.790540541	0.783783784	0.77027027	0.763513514	0.756756757	0.75	0.743243243	0.736486486	0.72972973	0.722972973	0.716216216	0.709459459	0.702702703	0.702702703	0.695945946	0.689189189	0.682432432	0.675675676	0.668918919	0.662162162	0.655405405
1	1	1	1	1	1	1	1	0.993243243	0.972972973	0.959459459	0.945945946	0.939189189	0.932432432	0.918918919	0.912162162	0.905405405	0.898648649	0.885135135	0.878378378	0.864864865	0.858108108	0.851351351	0.844594595	0.831081081	0.824324324	0.817567568	0.810810811	0.804054054	0.797297297	0.790540541	0.783783784	0.777027027	0.77027027	0.763513514	0.756756757	0.75	0.743243243	0.736486486	0.72972973	0.722972973	0.716216216	0.709459459	0.702702703	0.695945946	0.689189189	0.682432432	0.682432432	0.675675676	0.668918919
1	1	1	1	1	1	1	1	0.986486486	0.966216216	0.959459459	0.952702703	0.939189189	0.932432432	0.925675676	0.918918919	0.912162162	0.898648649	0.885135135	0.878378378	0.871621622	0.864864865	0.858108108	0.851351351	0.844594595	0.837837838	0.824324324	0.817567568	0.810810811	0.804054054	0.797297297	0.790540541	0.783783784	0.777027027	0.77027027	0.763513514	0.756756757	0.75	0.743243243	0.736486486	0.72972973	0.722972973	0.722972973	0.716216216	0.709459459	0.702702703	0.695945946	0.689189189	0.682432432	0.675675676
1	1	1	1	1	1	1	1	0.97972973	0.966216216	0.959459459	0.952702703	0.945945946	0.939189189	0.932432432	0.918918919	0.905405405	0.898648649	0.891891892	0.885135135	0.878378378	0.871621622	0.864864865	0.858108108	0.851351351	0.844594595	0.837837838	0.831081081	0.824324324	0.817567568	0.810810811	0.804054054	0.797297297	0.790540541	0.783783784	0.777027027	0.77027027	0.763513514	0.756756757	0.75	0.743243243	0.736486486	0.72972973	0.722972973	0.716216216	0.709459459	0.702702703	0.702702703	0.695945946	0.689189189
1	1	1	1	1	1	1	0.986486486	0.972972973	0.966216216	0.959459459	0.952702703	0.939189189	0.932432432	0.925675676	0.918918919	0.912162162	0.905405405	0.898648649	0.891891892	0.885135135	0.878378378	0.871621622	0.864864865	0.858108108	0.851351351	0.844594595	0.837837838	0.831081081	0.824324324	0.817567568	0.810810811	0.804054054	0.797297297	0.790540541	0.783783784	0.777027027	0.77027027	0.763513514	0.756756757	0.75	0.743243243	0.736486486	0.72972973	0.72972973	0.722972973	0.716216216	0.709459459	0.702702703	0.695945946
1	1	1	1	1	1	0.986486486	0.97972973	0.972972973	0.959459459	0.952702703	0.952702703	0.945945946	0.939189189	0.932432432	0.925675676	0.918918919	0.912162162	0.905405405	0.898648649	0.891891892	0.885135135	0.878378378	0.871621622	0.864864865	0.858108108	0.851351351	0.844594595	0.837837838	0.831081081	0.824324324	0.817567568	0.810810811	0.804054054	0.797297297	0.790540541	0.783783784	0.777027027	0.77027027	0.763513514	0.756756757	0.756756757	0.75	0.743243243	0.736486486	0.72972973	0.722972973	0.716216216	0.709459459	0.709459459
1	1	1	1	1	0.993243243	0.97972973	0.972972973	0.966216216	0.959459459	0.959459459	0.952702703	0.945945946	0.939189189	0.932432432	0.925675676	0.918918919	0.912162162	0.905405405	0.898648649	0.891891892	0.885135135	0.885135135	0.878378378	0.871621622	0.864864865	0.858108108	0.851351351	0.844594595	0.837837838	0.831081081	0.824324324	0.817567568	0.810810811	0.804054054	0.797297297	0.790540541	0.783783784	0.783783784	0.777027027	0.77027027	0.763513514	0.756756757	0.75	0.743243243	0.736486486	0.736486486	0.72972973	0.722972973	0.716216216
1	1	1	0.993243243	0.986486486	0.97972973	0.97972973	0.972972973	0.966216216	0.959459459	0.959459459	0.952702703	0.945945946	0.939189189	0.932432432	0.932432432	0.925675676	0.918918919	0.912162162	0.905405405	0.898648649	0.891891892	0.885135135	0.878378378	0.871621622	0.871621622	0.864864865	0.858108108	0.851351351	0.844594595	0.837837838	0.831081081	0.824324324	0.817567568	0.810810811	0.804054054	0.797297297	0.797297297	0.790540541	0.783783784	0.777027027	0.77027027	0.763513514	0.756756757	0.75	0.75	0.743243243	0.736486486	0.72972973	0.722972973
0.986486486	0.986486486	0.986486486	0.97972973	0.986486486	0.97972973	0.972972973	0.972972973	0.966216216	0.966216216	0.959459459	0.952702703	0.945945946	0.945945946	0.939189189	0.932432432	0.925675676	0.918918919	0.912162162	0.912162162	0.905405405	0.898648649	0.891891892	0.885135135	0.878378378	0.871621622	0.864864865	0.864864865	0.858108108	0.851351351	0.844594595	0.837837838	0.831081081	0.824324324	0.817567568	0.810810811	0.810810811	0.804054054	0.797297297	0.790540541	0.783783784	0.777027027	0.77027027	0.77027027	0.763513514	0.756756757	0.75	0.743243243	0.736486486	0.736486486
0.986486486	0.986486486	0.97972973	0.97972973	0.972972973	0.972972973	0.966216216	0.966216216	0.959459459	0.959459459	0.952702703	0.952702703	0.945945946	0.945945946	0.939189189	0.932432432	0.925675676	0.925675676	0.918918919	0.912162162	0.905405405	0.898648649	0.898648649	0.891891892	0.885135135	0.878378378	0.871621622	0.864864865	0.858108108	0.858108108	0.851351351	0.844594595	0.837837838	0.831081081	0.824324324	0.817567568	0.817567568	0.810810811	0.804054054	0.797297297	0.790540541	0.783783784	0.783783784	0.777027027	0.77027027	0.763513514	0.756756757	0.75	0.75	0.743243243
0.972972973	0.972972973	0.97972973	0.97972973	0.972972973	0.972972973	0.966216216	0.966216216	0.959459459	0.959459459	0.952702703	0.945945946	0.945945946	0.939189189	0.932432432	0.932432432	0.925675676	0.918918919	0.912162162	0.912162162	0.912162162	0.905405405	0.898648649	0.891891892	0.891891892	0.885135135	0.878378378	0.871621622	0.864864865	0.858108108	0.858108108	0.851351351	0.844594595	0.837837838	0.831081081	0.824324324	0.824324324	0.817567568	0.810810811	0.804054054	0.797297297	0.790540541	0.790540541	0.783783784	0.777027027	0.77027027	0.763513514	0.763513514	0.756756757	0.75
0.972972973	0.972972973	0.972972973	0.972972973	0.972972973	0.972972973	0.966216216	0.966216216	0.959459459	0.959459459	0.952702703	0.945945946	0.945945946	0.939189189	0.932432432	0.932432432	0.925675676	0.918918919	0.918918919	0.912162162	0.905405405	0.898648649	0.898648649	0.891891892	0.885135135	0.878378378	0.878378378	0.871621622	0.864864865	0.858108108	0.851351351	0.851351351	0.844594595	0.837837838	0.831081081	0.824324324	0.817567568	0.817567568	0.810810811	0.804054054	0.797297297	0.790540541	0.790540541	0.783783784	0.777027027	0.77027027	0.763513514	0.763513514	0.756756757	0.75
0.972972973	0.972972973	0.966216216	0.966216216	0.966216216	0.966216216	0.966216216	0.966216216	0.959459459	0.959459459	0.952702703	0.945945946	0.945945946	0.939189189	0.939189189	0.932432432	0.925675676	0.925675676	0.918918919	0.912162162	0.912162162	0.905405405	0.898648649	0.891891892	0.891891892	0.885135135	0.878378378	0.871621622	0.871621622	0.864864865	0.858108108	0.851351351	0.851351351	0.844594595	0.837837838	0.831081081	0.824324324	0.824324324	0.817567568	0.810810811	0.804054054	0.797297297	0.797297297	0.790540541	0.783783784	0.777027027	0.777027027	0.77027027	0.763513514	0.756756757
0.972972973	0.972972973	0.966216216	0.966216216	0.966216216	0.959459459	0.966216216	0.959459459	0.959459459	0.959459459	0.952702703	0.952702703	0.945945946	0.939189189	0.939189189	0.932432432	0.932432432	0.925675676	0.918918919	0.918918919	0.912162162	0.905405405	0.905405405	0.898648649	0.891891892	0.885135135	0.885135135	0.878378378	0.871621622	0.871621622	0.864864865	0.858108108	0.851351351	0.851351351	0.844594595	0.837837838	0.831081081	0.824324324	0.824324324	0.817567568	0.810810811	0.804054054	0.804054054	0.797297297	0.790540541	0.783783784	0.783783784	0.777027027	0.77027027	0.763513514
0.966216216	0.966216216	0.966216216	0.966216216	0.966216216	0.959459459	0.959459459	0.952702703	0.959459459	0.959459459	0.952702703	0.952702703	0.945945946	0.945945946	0.939189189	0.932432432	0.932432432	0.925675676	0.925675676	0.918918919	0.912162162	0.912162162	0.905405405	0.898648649	0.898648649	0.891891892	0.885135135	0.885135135	0.878378378	0.871621622	0.864864865	0.864864865	0.858108108	0.851351351	0.851351351	0.844594595	0.837837838	0.831081081	0.831081081	0.824324324	0.817567568	0.810810811	0.810810811	0.804054054	0.797297297	0.790540541	0.790540541	0.783783784	0.777027027	0.77027027
0.959459459	0.959459459	0.966216216	0.966216216	0.959459459	0.959459459	0.959459459	0.952702703	0.952702703	0.952702703	0.952702703	0.952702703	0.945945946	0.945945946	0.939189189	0.939189189	0.932432432	0.932432432	0.925675676	0.918918919	0.918918919	0.912162162	0.905405405	0.905405405	0.898648649	0.891891892	0.891891892	0.885135135	0.878378378	0.878378378	0.871621622	0.864864865	0.864864865	0.858108108	0.851351351	0.851351351	0.844594595	0.837837838	0.831081081	0.831081081	0.824324324	0.817567568	0.810810811	0.810810811	0.804054054	0.797297297	0.797297297	0.790540541	0.783783784	0.777027027
0.959459459	0.959459459	0.959459459	0.966216216	0.959459459	0.959459459	0.959459459	0.952702703	0.952702703	0.952702703	0.945945946	0.952702703	0.945945946	0.945945946	0.939189189	0.939189189	0.932432432	0.932432432	0.925675676	0.925675676	0.918918919	0.912162162	0.912162162	0.905405405	0.905405405	0.898648649	0.891891892	0.891891892	0.885135135	0.878378378	0.878378378	0.871621622	0.864864865	0.864864865	0.858108108	0.851351351	0.851351351	0.844594595	0.837837838	0.831081081	0.831081081	0.824324324	0.817567568	0.817567568	0.810810811	0.804054054	0.797297297	0.797297297	0.790540541	0.783783784
0.959459459	0.959459459	0.959459459	0.966216216	0.959459459	0.959459459	0.959459459	0.952702703	0.952702703	0.952702703	0.945945946	0.945945946	0.939189189	0.945945946	0.939189189	0.939189189	0.932432432	0.932432432	0.925675676	0.925675676	0.918918919	0.918918919	0.912162162	0.912162162	0.905405405	0.898648649	0.898648649	0.891891892	0.885135135	0.885135135	0.878378378	0.878378378	0.871621622	0.864864865	0.864864865	0.858108108	0.851351351	0.851351351	0.844594595	0.837837838	0.831081081	0.831081081	0.824324324	0.817567568	0.817567568	0.810810811	0.804054054	0.804054054	0.797297297	0.790540541
0.959459459	0.959459459	0.959459459	0.952702703	0.959459459	0.959459459	0.959459459	0.952702703	0.952702703	0.952702703	0.945945946	0.945945946	0.939189189	0.939189189	0.939189189	0.939189189	0.939189189	0.932432432	0.932432432	0.925675676	0.925675676	0.918918919	0.912162162	0.912162162	0.905405405	0.905405405	0.898648649	0.898648649	0.891891892	0.885135135	0.885135135	0.878378378	0.871621622	0.871621622	0.864864865	0.864864865	0.858108108	0.851351351	0.851351351	0.844594595	0.837837838	0.837837838	0.831081081	0.824324324	0.824324324	0.817567568	0.810810811	0.810810811	0.804054054	0.797297297
0.959459459	0.959459459	0.959459459	0.952702703	0.952702703	0.959459459	0.959459459	0.952702703	0.952702703	0.952702703	0.945945946	0.945945946	0.939189189	0.939189189	0.939189189	0.932432432	0.932432432	0.932432432	0.932432432	0.925675676	0.925675676	0.918918919	0.918918919	0.912162162	0.912162162	0.905405405	0.905405405	0.898648649	0.891891892	0.891891892	0.885135135	0.885135135	0.878378378	0.871621622	0.871621622	0.864864865	0.858108108	0.858108108	0.851351351	0.851351351	0.844594595	0.837837838	0.837837838	0.831081081	0.824324324	0.824324324	0.817567568	0.810810811	0.810810811	0.804054054
0.959459459	0.959459459	0.959459459	0.952702703	0.952702703	0.952702703	0.959459459	0.952702703	0.952702703	0.952702703	0.945945946	0.945945946	0.945945946	0.939189189	0.939189189	0.932432432	0.932432432	0.925675676	0.925675676	0.932432432	0.925675676	0.925675676	0.918918919	0.918918919	0.912162162	0.905405405	0.905405405	0.898648649	0.898648649	0.891891892	0.891891892	0.885135135	0.878378378	0.878378378	0.871621622	0.871621622	0.864864865	0.858108108	0.858108108	0.851351351	0.851351351	0.844594595	0.837837838	0.837837838	0.831081081	0.824324324	0.824324324	0.817567568	0.817567568	0.810810811
0.959459459	0.959459459	0.952702703	0.952702703	0.952702703	0.952702703	0.945945946	0.952702703	0.952702703	0.952702703	0.945945946	0.945945946	0.945945946	0.939189189	0.939189189	0.932432432	0.932432432	0.932432432	0.925675676	0.925675676	0.925675676	0.925675676	0.918918919	0.918918919	0.912162162	0.912162162	0.905405405	0.905405405	0.898648649	0.898648649	0.891891892	0.891891892	0.885135135	0.878378378	0.878378378	0.871621622	0.871621622	0.864864865	0.858108108	0.858108108	0.851351351	0.851351351	0.844594595	0.837837838	0.837837838	0.831081081	0.831081081	0.824324324	0.817567568	0.817567568
0.959459459	0.959459459	0.952702703	0.952702703	0.952702703	0.952702703	0.945945946	0.952702703	0.952702703	0.952702703	0.945945946	0.945945946	0.945945946	0.939189189	0.939189189	0.939189189	0.932432432	0.932432432	0.925675676	0.925675676	0.918918919	0.918918919	0.918918919	0.918918919	0.918918919	0.912162162	0.912162162	0.905405405	0.905405405	0.898648649	0.891891892	0.891891892	0.885135135	0.885135135	0.878378378	0.878378378	0.871621622	0.871621622	0.864864865	0.858108108	0.858108108	0.851351351	0.851351351	0.844594595	0.837837838	0.837837838	0.831081081	0.831081081	0.824324324	0.817567568
0.952702703	0.959459459	0.952702703	0.952702703	0.952702703	0.952702703	0.945945946	0.945945946	0.952702703	0.952702703	0.945945946	0.945945946	0.945945946	0.939189189	0.939189189	0.939189189	0.932432432	0.932432432	0.925675676	0.925675676	0.925675676	0.918918919	0.918918919	0.912162162	0.912162162	0.912162162	0.912162162	0.905405405	0.905405405	0.898648649	0.898648649	0.891891892	0.891891892	0.885135135	0.885135135	0.878378378	0.878378378	0.871621622	0.871621622	0.864864865	0.858108108	0.858108108	0.851351351	0.851351351	0.844594595	0.844594595	0.837837838	0.831081081	0.831081081	0.824324324
0.952702703	0.952702703	0.952702703	0.952702703	0.952702703	0.952702703	0.945945946	0.945945946	0.945945946	0.952702703	0.945945946	0.945945946	0.945945946	0.939189189	0.939189189	0.939189189	0.932432432	0.932432432	0.932432432	0.925675676	0.925675676	0.918918919	0.918918919	0.918918919	0.912162162	0.912162162	0.905405405	0.912162162	0.905405405	0.905405405	0.898648649	0.898648649	0.891891892	0.891891892	0.885135135	0.885135135	0.878378378	0.878378378	0.871621622	0.871621622	0.864864865	0.858108108	0.858108108	0.851351351	0.851351351	0.844594595	0.844594595	0.837837838	0.837837838	0.831081081
0.952702703	0.945945946	0.952702703	0.952702703	0.952702703	0.952702703	0.945945946	0.945945946	0.945945946	0.945945946	0.945945946	0.945945946	0.945945946	0.939189189	0.939189189	0.939189189	0.932432432	0.932432432	0.932432432	0.925675676	0.925675676	0.925675676	0.918918919	0.918918919	0.912162162	0.912162162	0.905405405	0.905405405	0.905405405	0.898648649	0.905405405	0.898648649	0.898648649	0.891891892	0.891891892	0.885135135	0.885135135	0.878378378	0.878378378	0.871621622	0.871621622	0.864864865	0.858108108	0.858108108	0.851351351	0.851351351	0.844594595	0.844594595	0.837837838	0.837837838
0.945945946	0.945945946	0.952702703	0.952702703	0.952702703	0.952702703	0.945945946	0.945945946	0.945945946	0.945945946	0.939189189	0.945945946	0.945945946	0.939189189	0.939189189	0.939189189	0.939189189	0.932432432	0.932432432	0.925675676	0.925675676	0.925675676	0.918918919	0.918918919	0.918918919	0.912162162	0.912162162	0.905405405	0.905405405	0.898648649	0.898648649	0.891891892	0.898648649	0.898648649	0.891891892	0.891891892	0.885135135	0.885135135	0.878378378	0.878378378	0.871621622	0.871621622	0.864864865	0.858108108	0.858108108	0.851351351	0.851351351	0.844594595	0.844594595	0.837837838
0.945945946	0.945945946	0.945945946	0.952702703	0.952702703	0.952702703	0.945945946	0.945945946	0.945945946	0.945945946	0.939189189	0.939189189	0.945945946	0.945945946	0.939189189	0.939189189	0.939189189	0.932432432	0.932432432	0.932432432	0.925675676	0.925675676	0.925675676	0.918918919	0.918918919	0.912162162	0.912162162	0.912162162	0.905405405	0.905405405	0.898648649	0.898648649	0.891891892	0.891891892	0.885135135	0.891891892	0.885135135	0.885135135	0.885135135	0.878378378	0.878378378	0.871621622	0.871621622	0.864864865	0.864864865	0.858108108	0.858108108	0.851351351	0.844594595	0.844594595
0.945945946	0.945945946	0.945945946	0.952702703	0.952702703	0.945945946	0.945945946	0.945945946	0.945945946	0.945945946	0.939189189	0.939189189	0.939189189	0.945945946	0.939189189	0.939189189	0.939189189	0.932432432	0.932432432	0.932432432	0.925675676	0.925675676	0.925675676	0.918918919	0.918918919	0.918918919	0.912162162	0.912162162	0.905405405	0.905405405	0.905405405	0.898648649	0.898648649	0.891891892	0.891891892	0.885135135	0.885135135	0.878378378	0.885135135	0.878378378	0.878378378	0.878378378	0.871621622	0.871621622	0.864864865	0.864864865	0.858108108	0.858108108	0.851351351	0.851351351
0.945945946	0.945945946	0.945945946	0.945945946	0.952702703	0.945945946	0.945945946	0.945945946	0.945945946	0.945945946	0.939189189	0.939189189	0.939189189	0.939189189	0.939189189	0.939189189	0.939189189	0.932432432	0.932432432	0.932432432	0.925675676	0.925675676	0.925675676	0.918918919	0.918918919	0.918918919	0.912162162	0.912162162	0.912162162	0.905405405	0.905405405	0.898648649	0.898648649	0.898648649	0.891891892	0.891891892	0.885135135	0.885135135	0.878378378	0.878378378	0.871621622	0.871621622	0.878378378	0.871621622	0.871621622	0.864864865	0.864864865	0.858108108	0.858108108	0.851351351
0.945945946	0.945945946	0.945945946	0.945945946	0.952702703	0.945945946	0.945945946	0.945945946	0.945945946	0.945945946	0.939189189	0.939189189	0.939189189	0.939189189	0.932432432	0.939189189	0.939189189	0.939189189	0.932432432	0.932432432	0.932432432	0.925675676	0.925675676	0.925675676	0.918918919	0.918918919	0.918918919	0.912162162	0.912162162	0.905405405	0.905405405	0.905405405	0.898648649	0.898648649	0.891891892	0.891891892	0.891891892	0.885135135	0.885135135	0.878378378	0.878378378	0.871621622	0.871621622	0.871621622	0.864864865	0.864864865	0.864864865	0.864864865	0.858108108	0.858108108
0.945945946	0.945945946	0.945945946	0.945945946	0.945945946	0.945945946	0.945945946	0.945945946	0.945945946	0.945945946	0.939189189	0.939189189	0.939189189	0.939189189	0.932432432	0.932432432	0.939189189	0.939189189	0.932432432	0.932432432	0.932432432	0.925675676	0.925675676	0.925675676	0.918918919	0.918918919	0.918918919	0.912162162	0.912162162	0.912162162	0.905405405	0.905405405	0.905405405	0.898648649	0.898648649	0.891891892	0.891891892	0.891891892	0.885135135	0.885135135	0.878378378	0.878378378	0.871621622	0.871621622	0.871621622	0.864864865	0.864864865	0.858108108	0.858108108	0.851351351
0.945945946	0.945945946	0.945945946	0.945945946	0.945945946	0.945945946	0.945945946	0.945945946	0.945945946	0.945945946	0.939189189	0.939189189	0.939189189	0.939189189	0.932432432	0.932432432	0.932432432	0.939189189	0.932432432	0.932432432	0.932432432	0.932432432	0.925675676	0.925675676	0.925675676	0.918918919	0.918918919	0.918918919	0.912162162	0.912162162	0.912162162	0.905405405	0.905405405	0.898648649	0.898648649	0.898648649	0.891891892	0.891891892	0.885135135	0.885135135	0.885135135	0.878378378	0.878378378	0.871621622	0.871621622	0.871621622	0.864864865	0.864864865	0.858108108	0.858108108
0.945945946	0.945945946	0.945945946	0.945945946	0.939189189	0.939189189	0.945945946	0.945945946	0.945945946	0.945945946	0.939189189	0.939189189	0.939189189	0.939189189	0.932432432	0.932432432	0.932432432	0.932432432	0.932432432	0.932432432	0.932432432	0.932432432	0.925675676	0.925675676	0.925675676	0.918918919	0.918918919	0.918918919	0.912162162	0.912162162	0.912162162	0.905405405	0.905405405	0.905405405	0.898648649	0.898648649	0.898648649	0.891891892	0.891891892	0.885135135	0.885135135	0.885135135	0.878378378	0.878378378	0.871621622	0.871621622	0.871621622	0.864864865	0.864864865	0.858108108
0.945945946	0.945945946	0.945945946	0.945945946	0.939189189	0.939189189	0.945945946	0.945945946	0.945945946	0.945945946	0.939189189	0.939189189	0.939189189	0.939189189	0.939189189	0.932432432	0.932432432	0.932432432	0.932432432	0.932432432	0.932432432	0.932432432	0.925675676	0.925675676	0.925675676	0.925675676	0.918918919	0.918918919	0.918918919	0.912162162	0.912162162	0.912162162	0.905405405	0.905405405	0.905405405	0.898648649	0.898648649	0.898648649	0.891891892	0.891891892	0.885135135	0.885135135	0.885135135	0.878378378	0.878378378	0.871621622	0.871621622	0.871621622	0.864864865	0.864864865
0.945945946	0.945945946	0.945945946	0.945945946	0.939189189	0.939189189	0.939189189	0.945945946	0.945945946	0.945945946	0.939189189	0.939189189	0.939189189	0.939189189	0.939189189	0.932432432	0.932432432	0.932432432	0.932432432	0.925675676	0.925675676	0.932432432	0.932432432	0.925675676	0.925675676	0.925675676	0.918918919	0.918918919	0.918918919	0.918918919	0.912162162	0.912162162	0.912162162	0.905405405	0.905405405	0.905405405	0.898648649	0.898648649	0.891891892	0.891891892	0.891891892	0.885135135	0.885135135	0.885135135	0.878378378	0.878378378	0.871621622	0.871621622	0.871621622	0.864864865
0.945945946	0.945945946	0.945945946	0.945945946	0.939189189	0.939189189	0.939189189	0.939189189	0.945945946	0.945945946	0.939189189	0.939189189	0.939189189	0.939189189	0.939189189	0.932432432	0.932432432	0.932432432	0.932432432	0.925675676	0.925675676	0.925675676	0.932432432	0.925675676	0.925675676	0.925675676	0.925675676	0.918918919	0.918918919	0.918918919	0.912162162	0.912162162	0.912162162	0.905405405	0.905405405	0.905405405	0.898648649	0.898648649	0.898648649	0.891891892	0.891891892	0.891891892	0.885135135	0.885135135	0.885135135	0.878378378	0.878378378	0.878378378	0.871621622	0.871621622
0.945945946	0.945945946	0.945945946	0.945945946	0.939189189	0.939189189	0.939189189	0.939189189	0.945945946	0.945945946	0.939189189	0.939189189	0.939189189	0.939189189	0.939189189	0.932432432	0.932432432	0.932432432	0.932432432	0.932432432	0.925675676	0.925675676	0.925675676	0.932432432	0.925675676	0.925675676	0.925675676	0.918918919	0.918918919	0.918918919	0.918918919	0.912162162	0.912162162	0.912162162	0.905405405	0.905405405	0.905405405	0.898648649	0.898648649	0.898648649	0.891891892	0.891891892	0.891891892	0.885135135	0.885135135	0.885135135	0.878378378	0.878378378	0.878378378	0.871621622
0.945945946	0.945945946	0.945945946	0.939189189	0.939189189	0.939189189	0.939189189	0.939189189	0.939189189	0.945945946	0.939189189	0.939189189	0.939189189	0.939189189	0.939189189	0.932432432	0.932432432	0.932432432	0.932432432	0.932432432	0.925675676	0.925675676	0.925675676	0.925675676	0.918918919	0.925675676	0.925675676	0.925675676	0.918918919	0.918918919	0.918918919	0.912162162	0.912162162	0.912162162	0.912162162	0.905405405	0.905405405	0.905405405	0.898648649	0.898648649	0.898648649	0.891891892	0.891891892	0.891891892	0.885135135	0.885135135	0.885135135	0.878378378	0.878378378	0.878378378
0.945945946	0.945945946	0.945945946	0.939189189	0.939189189	0.939189189	0.939189189	0.939189189	0.939189189	0.939189189	0.939189189	0.939189189	0.939189189	0.939189189	0.939189189	0.932432432	0.932432432	0.932432432	0.932432432	0.932432432	0.925675676	0.925675676	0.925675676	0.925675676	0.918918919	0.918918919	0.925675676	0.925675676	0.918918919	0.918918919	0.918918919	0.918918919	0.912162162	0.912162162	0.912162162	0.905405405	0.905405405	0.905405405	0.905405405	0.898648649	0.898648649	0.898648649	0.891891892	0.891891892	0.891891892	0.885135135	0.885135135	0.885135135	0.878378378	0.878378378
0.945945946	0.945945946	0.945945946	0.939189189	0.939189189	0.939189189	0.939189189	0.939189189	0.939189189	0.939189189	0.939189189	0.939189189	0.939189189	0.939189189	0.939189189	0.932432432	0.932432432	0.932432432	0.932432432	0.932432432	0.925675676	0.925675676	0.925675676	0.925675676	0.925675676	0.918918919	0.918918919	0.918918919	0.925675676	0.918918919	0.918918919	0.918918919	0.918918919	0.912162162	0.912162162	0.912162162	0.905405405	0.905405405	0.905405405	0.905405405	0.898648649	0.898648649	0.898648649	0.891891892	0.891891892	0.891891892	0.885135135	0.885135135	0.885135135	0.878378378
0.939189189	0.945945946	0.945945946	0.939189189	0.939189189	0.939189189	0.939189189	0.939189189	0.939189189	0.939189189	0.932432432	0.939189189	0.939189189	0.939189189	0.939189189	0.939189189	0.932432432	0.932432432	0.932432432	0.932432432	0.932432432	0.925675676	0.925675676	0.925675676	0.925675676	0.918918919	0.918918919	0.918918919	0.918918919	0.918918919	0.918918919	0.918918919	0.918918919	0.912162162	0.912162162	0.912162162	0.912162162	0.905405405	0.905405405	0.905405405	0.905405405	0.898648649	0.898648649	0.898648649	0.891891892	0.891891892	0.891891892	0.885135135	0.885135135	0.885135135
0.939189189	0.945945946	0.939189189	0.939189189	0.939189189	0.939189189	0.939189189	0.939189189	0.939189189	0.939189189	0.932432432	0.932432432	0.939189189	0.939189189	0.939189189	0.939189189	0.932432432	0.932432432	0.932432432	0.932432432	0.932432432	0.925675676	0.925675676	0.925675676	0.925675676	0.925675676	0.918918919	0.918918919	0.918918919	0.918918919	0.912162162	0.918918919	0.918918919	0.918918919	0.912162162	0.912162162	0.912162162	0.912162162	0.905405405	0.905405405	0.905405405	0.898648649	0.898648649	0.898648649	0.898648649	0.891891892	0.891891892	0.891891892	0.885135135	0.885135135
0.939189189	0.945945946	0.939189189	0.939189189	0.939189189	0.939189189	0.939189189	0.939189189	0.939189189	0.939189189	0.932432432	0.932432432	0.939189189	0.939189189	0.939189189	0.939189189	0.932432432	0.932432432	0.932432432	0.932432432	0.932432432	0.925675676	0.925675676	0.925675676	0.925675676	0.925675676	0.918918919	0.918918919	0.918918919	0.918918919	0.918918919	0.912162162	0.912162162	0.918918919	0.918918919	0.912162162	0.912162162	0.912162162	0.912162162	0.905405405	0.905405405	0.905405405	0.898648649	0.898648649	0.898648649	0.898648649	0.891891892	0.891891892	0.891891892	0.891891892
0.939189189	0.939189189	0.939189189	0.939189189	0.939189189	0.939189189	0.939189189	0.939189189	0.939189189	0.939189189	0.932432432	0.932432432	0.932432432	0.939189189	0.939189189	0.939189189	0.932432432	0.932432432	0.932432432	0.932432432	0.932432432	0.932432432	0.925675676	0.925675676	0.925675676	0.925675676	0.925675676	0.918918919	0.918918919	0.918918919	0.918918919	0.912162162	0.912162162	0.912162162	0.912162162	0.912162162	0.912162162	0.912162162	0.912162162	0.912162162	0.905405405	0.905405405	0.905405405	0.898648649	0.898648649	0.898648649	0.898648649	0.891891892	0.891891892	0.891891892
0.939189189	0.939189189	0.939189189	0.939189189	0.939189189	0.939189189	0.939189189	0.939189189	0.939189189	0.939189189	0.932432432	0.932432432	0.932432432	0.932432432	0.939189189	0.939189189	0.932432432	0.932432432	0.932432432	0.932432432	0.932432432	0.932432432	0.925675676	0.925675676	0.925675676	0.925675676	0.925675676	0.918918919	0.918918919	0.918918919	0.918918919	0.918918919	0.912162162	0.912162162	0.912162162	0.912162162	0.905405405	0.912162162	0.912162162	0.912162162	0.905405405	0.905405405	0.905405405	0.905405405	0.898648649	0.898648649	0.898648649	0.898648649	0.891891892	0.891891892
0.939189189	0.932432432	0.939189189	0.939189189	0.939189189	0.939189189	0.939189189	0.939189189	0.939189189	0.939189189	0.932432432	0.932432432	0.932432432	0.932432432	0.932432432	0.939189189	0.932432432	0.932432432	0.932432432	0.932432432	0.932432432	0.932432432	0.925675676	0.925675676	0.925675676	0.925675676	0.925675676	0.925675676	0.918918919	0.918918919	0.918918919	0.918918919	0.918918919	0.912162162	0.912162162	0.912162162	0.912162162	0.905405405	0.905405405	0.912162162	0.912162162	0.905405405	0.905405405	0.905405405	0.905405405	0.905405405	0.898648649	0.898648649	0.898648649	0.898648649
0.939189189	0.932432432	0.932432432	0.939189189	0.939189189	0.939189189	0.939189189	0.939189189	0.939189189	0.939189189	0.932432432	0.932432432	0.932432432	0.932432432	0.932432432	0.932432432	0.939189189	0.932432432	0.932432432	0.932432432	0.932432432	0.932432432	0.932432432	0.925675676	0.925675676	0.925675676	0.925675676	0.925675676	0.918918919	0.918918919	0.918918919	0.918918919	0.918918919	0.912162162	0.912162162	0.912162162	0.912162162	0.912162162	0.905405405	0.905405405	0.905405405	0.905405405	0.905405405	0.905405405	0.905405405	0.905405405	0.905405405	0.898648649	0.898648649	0.898648649
0.939189189	0.932432432	0.932432432	0.939189189	0.939189189	0.939189189	0.939189189	0.939189189	0.939189189	0.939189189	0.932432432	0.932432432	0.932432432	0.932432432	0.932432432	0.932432432	0.932432432	0.932432432	0.932432432	0.932432432	0.932432432	0.932432432	0.932432432	0.925675676	0.925675676	0.925675676	0.925675676	0.925675676	0.925675676	0.918918919	0.918918919	0.918918919	0.918918919	0.918918919	0.912162162	0.912162162	0.912162162	0.912162162	0.912162162	0.905405405	0.905405405	0.905405405	0.905405405	0.898648649	0.898648649	0.905405405	0.905405405	0.905405405	0.898648649	0.898648649
0.932432432	0.932432432	0.932432432	0.932432432	0.939189189	0.939189189	0.939189189	0.939189189	0.939189189	0.939189189	0.932432432	0.932432432	0.932432432	0.932432432	0.932432432	0.932432432	0.932432432	0.925675676	0.932432432	0.932432432	0.932432432	0.932432432	0.932432432	0.925675676	0.925675676	0.925675676	0.925675676	0.925675676	0.925675676	0.918918919	0.918918919	0.918918919	0.918918919	0.918918919	0.918918919	0.912162162	0.912162162	0.912162162	0.912162162	0.912162162	0.905405405	0.905405405	0.905405405	0.905405405	0.898648649	0.898648649	0.898648649	0.898648649	0.905405405	0.898648649
0.932432432	0.932432432	0.932432432	0.932432432	0.939189189	0.939189189	0.939189189	0.939189189	0.939189189	0.932432432	0.932432432	0.932432432	0.932432432	0.932432432	0.932432432	0.932432432	0.932432432	0.925675676	0.925675676	0.932432432	0.932432432	0.932432432	0.932432432	0.932432432	0.925675676	0.925675676	0.925675676	0.925675676	0.925675676	0.925675676	0.918918919	0.918918919	0.918918919	0.918918919	0.918918919	0.912162162	0.912162162	0.912162162	0.912162162	0.912162162	0.912162162	0.905405405	0.905405405	0.905405405	0.905405405	0.898648649	0.898648649	0.898648649	0.898648649	0.898648649
0.932432432	0.932432432	0.932432432	0.932432432	0.932432432	0.939189189	0.939189189	0.939189189	0.939189189	0.932432432	0.932432432	0.932432432	0.932432432	0.932432432	0.932432432	0.932432432	0.932432432	0.925675676	0.925675676	0.925675676	0.932432432	0.932432432	0.932432432	0.932432432	0.925675676	0.925675676	0.925675676	0.925675676	0.925675676	0.925675676	0.918918919	0.918918919	0.918918919	0.918918919	0.918918919	0.918918919	0.912162162	0.912162162	0.912162162	0.912162162	0.912162162	0.905405405	0.905405405	0.905405405	0.905405405	0.905405405	0.905405405	0.898648649	0.898648649	0.898648649
0.932432432	0.932432432	0.932432432	0.932432432	0.932432432	0.939189189	0.939189189	0.939189189	0.939189189	0.932432432	0.932432432	0.932432432	0.932432432	0.932432432	0.932432432	0.932432432	0.932432432	0.932432432	0.925675676	0.925675676	0.925675676	0.932432432	0.932432432	0.932432432	0.932432432	0.925675676	0.925675676	0.925675676	0.925675676	0.925675676	0.925675676	0.918918919	0.918918919	0.918918919	0.918918919	0.918918919	0.918918919	0.912162162	0.912162162	0.912162162	0.912162162	0.912162162	0.905405405	0.905405405	0.905405405	0.905405405	0.905405405	0.905405405	0.898648649	0.898648649
0.932432432	0.932432432	0.932432432	0.932432432	0.932432432	0.932432432	0.939189189	0.939189189	0.939189189	0.932432432	0.932432432	0.932432432	0.932432432	0.932432432	0.932432432	0.932432432	0.932432432	0.932432432	0.925675676	0.925675676	0.925675676	0.925675676	0.932432432	0.932432432	0.932432432	0.925675676	0.925675676	0.925675676	0.925675676	0.925675676	0.925675676	0.925675676	0.918918919	0.918918919	0.918918919	0.918918919	0.918918919	0.918918919	0.912162162	0.912162162	0.912162162	0.912162162	0.912162162	0.912162162	0.905405405	0.905405405	0.905405405	0.905405405	0.905405405	0.898648649
0.932432432	0.932432432	0.932432432	0.932432432	0.932432432	0.932432432	0.939189189	0.939189189	0.939189189	0.932432432	0.932432432	0.932432432	0.932432432	0.932432432	0.932432432	0.932432432	0.932432432	0.932432432	0.925675676	0.925675676	0.925675676	0.925675676	0.925675676	0.925675676	0.932432432	0.932432432	0.925675676	0.925675676	0.925675676	0.925675676	0.925675676	0.925675676	0.918918919	0.918918919	0.918918919	0.918918919	0.918918919	0.918918919	0.918918919	0.912162162	0.912162162	0.912162162	0.912162162	0.912162162	0.912162162	0.905405405	0.905405405	0.905405405	0.905405405	0.905405405
0.932432432	0.932432432	0.932432432	0.932432432	0.932432432	0.932432432	0.932432432	0.939189189	0.939189189	0.932432432	0.932432432	0.932432432	0.932432432	0.932432432	0.932432432	0.932432432	0.932432432	0.932432432	0.925675676	0.925675676	0.925675676	0.925675676	0.925675676	0.925675676	0.925675676	0.932432432	0.925675676	0.925675676	0.925675676	0.925675676	0.925675676	0.925675676	0.925675676	0.918918919	0.918918919	0.918918919	0.918918919	0.918918919	0.918918919	0.918918919	0.912162162	0.912162162	0.912162162	0.912162162	0.912162162	0.912162162	0.905405405	0.905405405	0.905405405	0.905405405
0.932432432	0.932432432	0.932432432	0.932432432	0.932432432	0.932432432	0.932432432	0.939189189	0.939189189	0.932432432	0.932432432	0.932432432	0.932432432	0.932432432	0.932432432	0.932432432	0.932432432	0.932432432	0.925675676	0.925675676	0.925675676	0.925675676	0.925675676	0.925675676	0.925675676	0.925675676	0.932432432	0.925675676	0.925675676	0.925675676	0.925675676	0.925675676	0.925675676	0.925675676	0.918918919	0.918918919	0.918918919	0.918918919	0.918918919	0.918918919	0.918918919	0.912162162	0.912162162	0.912162162	0.912162162	0.912162162	0.912162162	0.905405405	0.905405405	0.905405405
0.932432432	0.932432432	0.932432432	0.932432432	0.932432432	0.932432432	0.932432432	0.932432432	0.939189189	0.932432432	0.932432432	0.932432432	0.932432432	0.932432432	0.932432432	0.932432432	0.932432432	0.932432432	0.932432432	0.925675676	0.925675676	0.925675676	0.925675676	0.925675676	0.925675676	0.925675676	0.925675676	0.918918919	0.925675676	0.925675676	0.925675676	0.925675676	0.925675676	0.925675676	0.925675676	0.918918919	0.918918919	0.918918919	0.918918919	0.918918919	0.918918919	0.918918919	0.912162162	0.912162162	0.912162162	0.912162162	0.912162162	0.912162162	0.905405405	0.905405405
0.932432432	0.932432432	0.932432432	0.932432432	0.932432432	0.932432432	0.932432432	0.932432432	0.932432432	0.932432432	0.932432432	0.932432432	0.932432432	0.932432432	0.932432432	0.932432432	0.932432432	0.932432432	0.932432432	0.925675676	0.925675676	0.925675676	0.925675676	0.925675676	0.925675676	0.925675676	0.925675676	0.925675676	0.918918919	0.918918919	0.925675676	0.925675676	0.925675676	0.925675676	0.925675676	0.918918919	0.918918919	0.918918919	0.918918919	0.918918919	0.918918919	0.918918919	0.918918919	0.912162162	0.912162162	0.912162162	0.912162162	0.912162162	0.912162162	0.912162162
0.932432432	0.932432432	0.932432432	0.932432432	0.932432432	0.932432432	0.932432432	0.932432432	0.932432432	0.932432432	0.932432432	0.932432432	0.932432432	0.932432432	0.932432432	0.932432432	0.932432432	0.932432432	0.932432432	0.925675676	0.925675676	0.925675676	0.925675676	0.925675676	0.925675676	0.925675676	0.925675676	0.925675676	0.918918919	0.918918919	0.918918919	0.918918919	0.925675676	0.925675676	0.925675676	0.925675676	0.918918919	0.918918919	0.918918919	0.918918919	0.918918919	0.918918919	0.918918919	0.918918919	0.912162162	0.912162162	0.912162162	0.912162162	0.912162162	0.912162162
0.932432432	0.932432432	0.932432432	0.932432432	0.932432432	0.932432432	0.932432432	0.932432432	0.932432432	0.925675676	0.932432432	0.932432432	0.932432432	0.932432432	0.932432432	0.932432432	0.932432432	0.932432432	0.932432432	0.925675676	0.925675676	0.925675676	0.925675676	0.925675676	0.925675676	0.925675676	0.925675676	0.925675676	0.925675676	0.918918919	0.918918919	0.918918919	0.918918919	0.918918919	0.925675676	0.925675676	0.925675676	0.918918919	0.918918919	0.918918919	0.918918919	0.918918919	0.918918919	0.918918919	0.918918919	0.912162162	0.912162162	0.912162162	0.912162162	0.912162162
0.932432432	0.932432432	0.932432432	0.932432432	0.932432432	0.932432432	0.932432432	0.932432432	0.932432432	0.925675676	0.925675676	0.932432432	0.932432432	0.932432432	0.932432432	0.932432432	0.932432432	0.932432432	0.932432432	0.932432432	0.925675676	0.925675676	0.925675676	0.925675676	0.925675676	0.925675676	0.925675676	0.925675676	0.925675676	0.918918919	0.918918919	0.918918919	0.918918919	0.918918919	0.918918919	0.918918919	0.925675676	0.925675676	0.918918919	0.918918919	0.918918919	0.918918919	0.918918919	0.918918919	0.918918919	0.918918919	0.912162162	0.912162162	0.912162162	0.912162162
0.932432432	0.932432432	0.932432432	0.932432432	0.932432432	0.932432432	0.932432432	0.932432432	0.932432432	0.925675676	0.925675676	0.925675676	0.932432432	0.932432432	0.932432432	0.932432432	0.932432432	0.932432432	0.932432432	0.932432432	0.925675676	0.925675676	0.925675676	0.925675676	0.925675676	0.925675676	0.925675676	0.925675676	0.925675676	0.925675676	0.918918919	0.918918919	0.918918919	0.918918919	0.918918919	0.918918919	0.918918919	0.918918919	0.925675676	0.918918919	0.918918919	0.918918919	0.918918919	0.918918919	0.918918919	0.918918919	0.918918919	0.918918919	0.912162162	0.912162162
0.932432432	0.932432432	0.932432432	0.932432432	0.932432432	0.932432432	0.932432432	0.932432432	0.925675676	0.925675676	0.925675676	0.925675676	0.925675676	0.932432432	0.932432432	0.932432432	0.932432432	0.932432432	0.932432432	0.932432432	0.925675676	0.925675676	0.925675676	0.925675676	0.925675676	0.925675676	0.925675676	0.925675676	0.925675676	0.925675676	0.925675676	0.918918919	0.918918919	0.918918919	0.918918919	0.918918919	0.918918919	0.918918919	0.918918919	0.918918919	0.912162162	0.918918919	0.918918919	0.918918919	0.918918919	0.918918919	0.918918919	0.918918919	0.918918919	0.912162162
0.932432432	0.932432432	0.932432432	0.932432432	0.932432432	0.932432432	0.932432432	0.932432432	0.925675676	0.925675676	0.925675676	0.925675676	0.925675676	0.925675676	0.932432432	0.932432432	0.932432432	0.932432432	0.932432432	0.932432432	0.932432432	0.925675676	0.925675676	0.925675676	0.925675676	0.925675676	0.925675676	0.925675676	0.925675676	0.925675676	0.925675676	0.918918919	0.918918919	0.918918919	0.918918919	0.918918919	0.918918919	0.918918919	0.918918919	0.918918919	0.918918919	0.912162162	0.912162162	0.912162162	0.918918919	0.918918919	0.918918919	0.918918919	0.918918919	0.918918919
0.932432432	0.932432432	0.932432432	0.932432432	0.932432432	0.932432432	0.932432432	0.932432432	0.925675676	0.925675676	0.925675676	0.925675676	0.925675676	0.925675676	0.925675676	0.932432432	0.932432432	0.932432432	0.932432432	0.932432432	0.932432432	0.925675676	0.925675676	0.925675676	0.925675676	0.925675676	0.925675676	0.925675676	0.925675676	0.925675676	0.925675676	0.925675676	0.918918919	0.918918919	0.918918919	0.918918919	0.918918919	0.918918919	0.918918919	0.918918919	0.918918919	0.918918919	0.912162162	0.912162162	0.912162162	0.912162162	0.912162162	0.912162162	0.918918919	0.918918919
0.932432432	0.932432432	0.932432432	0.932432432	0.932432432	0.932432432	0.932432432	0.932432432	0.925675676	0.925675676	0.925675676	0.925675676	0.925675676	0.925675676	0.925675676	0.925675676	0.932432432	0.932432432	0.932432432	0.932432432	0.932432432	0.925675676	0.925675676	0.925675676	0.925675676	0.925675676	0.925675676	0.925675676	0.925675676	0.925675676	0.925675676	0.925675676	0.925675676	0.918918919	0.918918919	0.918918919	0.918918919	0.918918919	0.918918919	0.918918919	0.918918919	0.918918919	0.918918919	0.918918919	0.912162162	0.912162162	0.912162162	0.912162162	0.912162162	0.912162162
0.932432432	0.932432432	0.932432432	0.932432432	0.932432432	0.932432432	0.932432432	0.932432432	0.925675676	0.925675676	0.925675676	0.925675676	0.925675676	0.925675676	0.925675676	0.925675676	0.925675676	0.932432432	0.932432432	0.932432432	0.932432432	0.932432432	0.925675676	0.925675676	0.925675676	0.925675676	0.925675676	0.925675676	0.925675676	0.925675676	0.925675676	0.925675676	0.925675676	0.925675676	0.918918919	0.918918919	0.918918919	0.918918919	0.918918919	0.918918919	0.918918919	0.918918919	0.918918919	0.918918919	0.918918919	0.912162162	0.912162162	0.912162162	0.912162162	0.912162162
0.932432432	0.932432432	0.932432432	0.932432432	0.932432432	0.932432432	0.932432432	0.932432432	0.925675676	0.925675676	0.925675676	0.925675676	0.925675676	0.925675676	0.925675676	0.925675676	0.925675676	0.925675676	0.925675676	0.932432432	0.932432432	0.932432432	0.925675676	0.925675676	0.925675676	0.925675676	0.925675676	0.925675676	0.925675676	0.925675676	0.925675676	0.925675676	0.925675676	0.925675676	0.925675676	0.918918919	0.918918919	0.918918919	0.918918919	0.918918919	0.918918919	0.918918919	0.918918919	0.918918919	0.918918919	0.918918919	0.918918919	0.912162162	0.912162162	0.912162162
0.932432432	0.932432432	0.932432432	0.932432432	0.932432432	0.932432432	0.932432432	0.925675676	0.925675676	0.925675676	0.925675676	0.925675676	0.925675676	0.925675676	0.925675676	0.925675676	0.925675676	0.925675676	0.925675676	0.925675676	0.932432432	0.932432432	0.932432432	0.925675676	0.925675676	0.925675676	0.925675676	0.925675676	0.925675676	0.925675676	0.925675676	0.925675676	0.925675676	0.925675676	0.925675676	0.925675676	0.918918919	0.918918919	0.918918919	0.918918919	0.918918919	0.918918919	0.918918919	0.918918919	0.918918919	0.918918919	0.918918919	0.918918919	0.912162162	0.912162162
0.932432432	0.932432432	0.932432432	0.932432432	0.932432432	0.932432432	0.932432432	0.925675676	0.925675676	0.925675676	0.925675676	0.925675676	0.925675676	0.925675676	0.925675676	0.925675676	0.925675676	0.925675676	0.925675676	0.925675676	0.925675676	0.925675676	0.932432432	0.925675676	0.925675676	0.925675676	0.925675676	0.925675676	0.925675676	0.925675676	0.925675676	0.925675676	0.925675676	0.925675676	0.925675676	0.925675676	0.925675676	0.918918919	0.918918919	0.918918919	0.918918919	0.918918919	0.918918919	0.918918919	0.918918919	0.918918919	0.918918919	0.918918919	0.918918919	0.918918919
0.932432432	0.932432432	0.932432432	0.932432432	0.932432432	0.932432432	0.932432432	0.925675676	0.925675676	0.925675676	0.925675676	0.925675676	0.925675676	0.925675676	0.925675676	0.925675676	0.925675676	0.925675676	0.925675676	0.925675676	0.925675676	0.925675676	0.925675676	0.925675676	0.925675676	0.925675676	0.925675676	0.925675676	0.925675676	0.925675676	0.925675676	0.925675676	0.925675676	0.925675676	0.925675676	0.925675676	0.925675676	0.925675676	0.918918919	0.918918919	0.918918919	0.918918919	0.918918919	0.918918919	0.918918919	0.918918919	0.918918919	0.918918919	0.918918919	0.918918919
0.932432432	0.932432432	0.932432432	0.932432432	0.932432432	0.932432432	0.932432432	0.925675676	0.925675676	0.925675676	0.925675676	0.925675676	0.925675676	0.925675676	0.925675676	0.925675676	0.925675676	0.925675676	0.925675676	0.925675676	0.925675676	0.925675676	0.925675676	0.925675676	0.918918919	0.918918919	0.925675676	0.925675676	0.925675676	0.925675676	0.925675676	0.925675676	0.925675676	0.925675676	0.925675676	0.925675676	0.925675676	0.925675676	0.925675676	0.918918919	0.918918919	0.918918919	0.918918919	0.918918919	0.918918919	0.918918919	0.918918919	0.918918919	0.918918919	0.918918919
0.932432432	0.932432432	0.932432432	0.932432432	0.932432432	0.932432432	0.925675676	0.925675676	0.925675676	0.925675676	0.925675676	0.925675676	0.925675676	0.925675676	0.925675676	0.925675676	0.925675676	0.925675676	0.925675676	0.925675676	0.925675676	0.925675676	0.925675676	0.925675676	0.925675676	0.918918919	0.918918919	0.918918919	0.925675676	0.925675676	0.925675676	0.925675676	0.925675676	0.925675676	0.925675676	0.925675676	0.925675676	0.925675676	0.925675676	0.925675676	0.925675676	0.918918919	0.918918919	0.918918919	0.918918919	0.918918919	0.918918919	0.918918919	0.918918919	0.918918919
0.925675676	0.932432432	0.932432432	0.932432432	0.932432432	0.932432432	0.925675676	0.925675676	0.925675676	0.925675676	0.925675676	0.925675676	0.925675676	0.925675676	0.925675676	0.925675676	0.925675676	0.925675676	0.925675676	0.925675676	0.925675676	0.925675676	0.925675676	0.925675676	0.925675676	0.918918919	0.918918919	0.918918919	0.918918919	0.918918919	0.925675676	0.925675676	0.925675676	0.925675676	0.925675676	0.925675676	0.925675676	0.925675676	0.925675676	0.925675676	0.925675676	0.925675676	0.918918919	0.918918919	0.918918919	0.918918919	0.918918919	0.918918919	0.918918919	0.918918919
0.925675676	0.925675676	0.932432432	0.932432432	0.932432432	0.932432432	0.925675676	0.925675676	0.925675676	0.925675676	0.925675676	0.925675676	0.925675676	0.925675676	0.925675676	0.925675676	0.925675676	0.925675676	0.925675676	0.925675676	0.925675676	0.925675676	0.925675676	0.925675676	0.925675676	0.925675676	0.918918919	0.918918919	0.918918919	0.918918919	0.918918919	0.918918919	0.918918919	0.918918919	0.925675676	0.925675676	0.925675676	0.925675676	0.925675676	0.925675676	0.925675676	0.925675676	0.925675676	0.925675676	0.918918919	0.918918919	0.918918919	0.918918919	0.918918919	0.918918919
0.925675676	0.925675676	0.932432432	0.932432432	0.932432432	0.925675676	0.925675676	0.925675676	0.925675676	0.925675676	0.925675676	0.925675676	0.925675676	0.925675676	0.925675676	0.925675676	0.925675676	0.925675676	0.925675676	0.925675676	0.925675676	0.925675676	0.925675676	0.925675676	0.925675676	0.925675676	0.925675676	0.918918919	0.918918919	0.918918919	0.918918919	0.918918919	0.918918919	0.918918919	0.918918919	0.918918919	0.918918919	0.925675676	0.925675676	0.925675676	0.925675676	0.925675676	0.925675676	0.925675676	0.925675676	0.925675676	0.918918919	0.918918919	0.918918919	0.918918919
0.925675676	0.925675676	0.925675676	0.932432432	0.932432432	0.925675676	0.925675676	0.925675676	0.925675676	0.925675676	0.925675676	0.925675676	0.925675676	0.925675676	0.925675676	0.925675676	0.925675676	0.925675676	0.925675676	0.925675676	0.925675676	0.925675676	0.925675676	0.925675676	0.925675676	0.925675676	0.925675676	0.925675676	0.918918919	0.918918919	0.918918919	0.918918919	0.918918919	0.918918919	0.918918919	0.918918919	0.918918919	0.918918919	0.918918919	0.918918919	0.918918919	0.925675676	0.925675676	0.925675676	0.925675676	0.925675676	0.925675676	0.925675676	0.918918919	0.918918919
0.925675676	0.925675676	0.925675676	0.925675676	0.925675676	0.925675676	0.925675676	0.925675676	0.925675676	0.925675676	0.925675676	0.925675676	0.925675676	0.925675676	0.925675676	0.925675676	0.925675676	0.925675676	0.925675676	0.925675676	0.925675676	0.925675676	0.925675676	0.925675676	0.925675676	0.925675676	0.925675676	0.925675676	0.925675676	0.918918919	0.918918919	0.918918919	0.918918919	0.918918919	0.918918919	0.918918919	0.918918919	0.918918919	0.918918919	0.918918919	0.918918919	0.918918919	0.918918919	0.918918919	0.918918919	0.918918919	0.918918919	0.925675676	0.925675676	0.925675676
0.925675676	0.925675676	0.925675676	0.918918919	0.918918919	0.918918919	0.925675676	0.925675676	0.925675676	0.925675676	0.925675676	0.925675676	0.925675676	0.925675676	0.925675676	0.925675676	0.925675676	0.925675676	0.925675676	0.925675676	0.925675676	0.925675676	0.925675676	0.925675676	0.925675676	0.925675676	0.925675676	0.925675676	0.925675676	0.925675676	0.918918919	0.918918919	0.918918919	0.918918919	0.918918919	0.918918919	0.918918919	0.918918919	0.918918919	0.918918919	0.918918919	0.918918919	0.918918919	0.918918919	0.918918919	0.918918919	0.918918919	0.918918919	0.918918919	0.918918919
0.925675676	0.925675676	0.925675676	0.918918919	0.918918919	0.918918919	0.918918919	0.925675676	0.925675676	0.925675676	0.925675676	0.925675676	0.925675676	0.925675676	0.925675676	0.925675676	0.925675676	0.925675676	0.925675676	0.925675676	0.925675676	0.925675676	0.925675676	0.925675676	0.925675676	0.925675676	0.925675676	0.925675676	0.925675676	0.925675676	0.925675676	0.918918919	0.918918919	0.918918919	0.918918919	0.918918919	0.918918919	0.918918919	0.918918919	0.918918919	0.918918919	0.918918919	0.918918919	0.918918919	0.918918919	0.918918919	0.918918919	0.918918919	0.918918919	0.918918919
0.925675676	0.925675676	0.918918919	0.918918919	0.918918919	0.918918919	0.918918919	0.918918919	0.918918919	0.925675676	0.925675676	0.925675676	0.925675676	0.925675676	0.925675676	0.925675676	0.925675676	0.925675676	0.925675676	0.925675676	0.925675676	0.925675676	0.925675676	0.925675676	0.925675676	0.925675676	0.925675676	0.925675676	0.925675676	0.925675676	0.925675676	0.925675676	0.918918919	0.918918919	0.918918919	0.918918919	0.918918919	0.918918919	0.918918919	0.918918919	0.918918919	0.918918919	0.918918919	0.918918919	0.918918919	0.918918919	0.918918919	0.918918919	0.918918919	0.918918919
0.925675676	0.918918919	0.918918919	0.918918919	0.918918919	0.918918919	0.918918919	0.918918919	0.918918919	0.918918919	0.925675676	0.925675676	0.925675676	0.925675676	0.925675676	0.925675676	0.925675676	0.925675676	0.925675676	0.925675676	0.925675676	0.925675676	0.925675676	0.925675676	0.925675676	0.925675676	0.925675676	0.925675676	0.925675676	0.925675676	0.925675676	0.925675676	0.925675676	0.925675676	0.918918919	0.918918919	0.918918919	0.918918919	0.918918919	0.918918919	0.918918919	0.918918919	0.918918919	0.918918919	0.918918919	0.918918919	0.918918919	0.918918919	0.918918919	0.918918919
0.918918919	0.918918919	0.918918919	0.918918919	0.918918919	0.918918919	0.918918919	0.918918919	0.918918919	0.918918919	0.918918919	0.918918919	0.918918919	0.925675676	0.925675676	0.925675676	0.925675676	0.925675676	0.925675676	0.925675676	0.925675676	0.925675676	0.925675676	0.925675676	0.925675676	0.925675676	0.925675676	0.925675676	0.925675676	0.925675676	0.925675676	0.925675676	0.925675676	0.925675676	0.925675676	0.925675676	0.918918919	0.918918919	0.918918919	0.918918919	0.918918919	0.918918919	0.918918919	0.918918919	0.918918919	0.918918919	0.918918919	0.918918919	0.918918919	0.918918919
0.918918919	0.918918919	0.918918919	0.918918919	0.918918919	0.918918919	0.918918919	0.918918919	0.918918919	0.918918919	0.918918919	0.918918919	0.918918919	0.918918919	0.918918919	0.918918919	0.925675676	0.925675676	0.925675676	0.925675676	0.925675676	0.925675676	0.925675676	0.925675676	0.925675676	0.925675676	0.925675676	0.925675676	0.925675676	0.925675676	0.925675676	0.925675676	0.925675676	0.925675676	0.925675676	0.925675676	0.925675676	0.925675676	0.918918919	0.918918919	0.918918919	0.918918919	0.918918919	0.918918919	0.918918919	0.918918919	0.918918919	0.918918919	0.918918919	0.918918919
0.918918919	0.918918919	0.918918919	0.918918919	0.918918919	0.918918919	0.918918919	0.918918919	0.918918919	0.918918919	0.918918919	0.918918919	0.918918919	0.918918919	0.918918919	0.918918919	0.918918919	0.918918919	0.918918919	0.925675676	0.925675676	0.925675676	0.925675676	0.925675676	0.925675676	0.925675676	0.925675676	0.925675676	0.925675676	0.925675676	0.925675676	0.925675676	0.925675676	0.925675676	0.925675676	0.925675676	0.925675676	0.925675676	0.925675676	0.925675676	0.925675676	0.918918919	0.918918919	0.918918919	0.918918919	0.918918919	0.918918919	0.918918919	0.918918919	0.918918919
0.918918919	0.918918919	0.918918919	0.918918919	0.918918919	0.918918919	0.918918919	0.918918919	0.918918919	0.918918919	0.918918919	0.918918919	0.918918919	0.918918919	0.918918919	0.918918919	0.918918919	0.918918919	0.918918919	0.918918919	0.918918919	0.918918919	0.918918919	0.918918919	0.925675676	0.925675676	0.925675676	0.925675676	0.925675676	0.925675676	0.925675676	0.925675676	0.925675676	0.925675676	0.925675676	0.925675676	0.925675676	0.925675676	0.925675676	0.925675676	0.925675676	0.925675676	0.925675676	0.925675676	0.925675676	0.918918919	0.918918919	0.918918919	0.918918919	0.918918919
0.918918919	0.918918919	0.918918919	0.918918919	0.918918919	0.918918919	0.918918919	0.918918919	0.918918919	0.918918919	0.918918919	0.918918919	0.918918919	0.918918919	0.918918919	0.918918919	0.918918919	0.918918919	0.918918919	0.918918919	0.918918919	0.918918919	0.918918919	0.918918919	0.918918919	0.918918919	0.918918919	0.918918919	0.918918919	0.918918919	0.925675676	0.925675676	0.925675676	0.925675676	0.925675676	0.925675676	0.925675676	0.925675676	0.925675676	0.925675676	0.925675676	0.925675676	0.925675676	0.925675676	0.925675676	0.925675676	0.925675676	0.925675676	0.925675676	0.925675676
0.918918919	0.918918919	0.918918919	0.918918919	0.918918919	0.918918919	0.918918919	0.918918919	0.918918919	0.918918919	0.918918919	0.918918919	0.918918919	0.918918919	0.918918919	0.918918919	0.918918919	0.918918919	0.918918919	0.918918919	0.918918919	0.918918919	0.918918919	0.918918919	0.918918919	0.918918919	0.918918919	0.918918919	0.918918919	0.918918919	0.918918919	0.918918919	0.918918919	0.918918919	0.918918919	0.918918919	0.918918919	0.918918919	0.918918919	0.918918919	0.925675676	0.925675676	0.925675676	0.925675676	0.925675676	0.925675676	0.925675676	0.925675676	0.925675676	0.925675676
0.918918919	0.918918919	0.918918919	0.918918919	0.918918919	0.918918919	0.918918919	0.918918919	0.918918919	0.918918919	0.918918919	0.918918919	0.918918919	0.918918919	0.918918919	0.918918919	0.918918919	0.918918919	0.918918919	0.918918919	0.918918919	0.918918919	0.918918919	0.918918919	0.918918919	0.918918919	0.918918919	0.918918919	0.918918919	0.918918919	0.918918919	0.918918919	0.918918919	0.918918919	0.918918919	0.918918919	0.918918919	0.918918919	0.918918919	0.918918919	0.918918919	0.918918919	0.918918919	0.918918919	0.918918919	0.918918919	0.918918919	0.918918919	0.918918919	0.918918919
0.918918919	0.918918919	0.918918919	0.918918919	0.918918919	0.918918919	0.918918919	0.918918919	0.918918919	0.918918919	0.918918919	0.918918919	0.918918919	0.918918919	0.918918919	0.918918919	0.918918919	0.918918919	0.918918919	0.918918919	0.918918919	0.918918919	0.918918919	0.918918919	0.918918919	0.918918919	0.918918919	0.918918919	0.918918919	0.918918919	0.918918919	0.918918919	0.918918919	0.918918919	0.918918919	0.918918919	0.918918919	0.918918919	0.918918919	0.918918919	0.918918919	0.918918919	0.918918919	0.918918919	0.918918919	0.918918919	0.918918919	0.918918919	0.918918919	0.918918919
0.918918919	0.918918919	0.918918919	0.918918919	0.918918919	0.918918919	0.918918919	0.918918919	0.918918919	0.918918919	0.918918919	0.918918919	0.918918919	0.918918919	0.918918919	0.918918919	0.918918919	0.918918919	0.918918919	0.918918919	0.918918919	0.918918919	0.918918919	0.918918919	0.918918919	0.918918919	0.918918919	0.918918919	0.918918919	0.918918919	0.918918919	0.918918919	0.918918919	0.918918919	0.918918919	0.918918919	0.918918919	0.918918919	0.918918919	0.918918919	0.918918919	0.918918919	0.918918919	0.918918919	0.918918919	0.918918919	0.918918919	0.918918919	0.918918919	0.918918919
0.918918919	0.918918919	0.918918919	0.918918919	0.918918919	0.918918919	0.918918919	0.918918919	0.918918919	0.918918919	0.918918919	0.918918919	0.918918919	0.918918919	0.918918919	0.918918919	0.918918919	0.918918919	0.918918919	0.918918919	0.918918919	0.918918919	0.918918919	0.918918919	0.918918919	0.918918919	0.918918919	0.918918919	0.918918919	0.918918919	0.918918919	0.918918919	0.918918919	0.918918919	0.918918919	0.918918919	0.918918919	0.918918919	0.918918919	0.918918919	0.918918919	0.918918919	0.918918919	0.918918919	0.918918919	0.918918919	0.918918919	0.918918919	0.918918919	0.918918919
0.918918919	0.918918919	0.918918919	0.918918919	0.918918919	0.918918919	0.918918919	0.918918919	0.918918919	0.918918919	0.918918919	0.918918919	0.918918919	0.918918919	0.918918919	0.918918919	0.918918919	0.918918919	0.918918919	0.918918919	0.918918919	0.918918919	0.918918919	0.918918919	0.918918919	0.918918919	0.918918919	0.918918919	0.918918919	0.918918919	0.918918919	0.918918919	0.918918919	0.918918919	0.918918919	0.918918919	0.918918919	0.918918919	0.918918919	0.918918919	0.918918919	0.918918919	0.918918919	0.918918919	0.918918919	0.918918919	0.918918919	0.918918919	0.918918919	0.918918919
[truncated: 310 more columns]
