# Supplementary material for: Multi-orbit lunar GNSS constellation design with distant retrograde orbit and Halo orbit combination
Source: Sci Rep. 2023 Jun 22;13:10158. doi: 10.1038/s41598-023-37348-x (PMC10287729; doi:10.1038/s41598-023-37348-x)
Supplement: Supplementary file 1 — Supplementary Information. [file 41598_2023_37348_MOESM1_ESM.zip › supplement materials of the manuscript/Figure 5/L1 North Family Halo orbit/SVOP/8.800.csv]

0.078947368	0.078947368	0.078947368	0.078947368	0.078947368	0.078947368	0.078947368	0.078947368	0.078947368	0.078947368	0.078947368	0.078947368	0.078947368	0.078947368	0.078947368	0.078947368	0.078947368	0.078947368	0.078947368	0.078947368	0.078947368	0.078947368	0.078947368	0.078947368	0.078947368	0.078947368	0.078947368	0.078947368	0.078947368	0.078947368	0.078947368	0.078947368	0.078947368	0.078947368	0.078947368	0.078947368	0.078947368	0.078947368	0.078947368	0.078947368	0.078947368	0.078947368	0.078947368	0.078947368	0.078947368	0.078947368	0.078947368	0.078947368	0.078947368	0.078947368
0.085526316	0.085526316	0.085526316	0.085526316	0.085526316	0.085526316	0.085526316	0.085526316	0.085526316	0.085526316	0.085526316	0.085526316	0.085526316	0.085526316	0.085526316	0.085526316	0.085526316	0.085526316	0.085526316	0.085526316	0.085526316	0.085526316	0.085526316	0.085526316	0.085526316	0.085526316	0.085526316	0.085526316	0.085526316	0.085526316	0.085526316	0.085526316	0.085526316	0.085526316	0.085526316	0.085526316	0.085526316	0.085526316	0.085526316	0.085526316	0.085526316	0.085526316	0.085526316	0.085526316	0.085526316	0.085526316	0.085526316	0.085526316	0.085526316	0.085526316
0.085526316	0.085526316	0.085526316	0.085526316	0.085526316	0.085526316	0.085526316	0.085526316	0.085526316	0.085526316	0.085526316	0.085526316	0.085526316	0.085526316	0.085526316	0.085526316	0.085526316	0.085526316	0.085526316	0.085526316	0.085526316	0.085526316	0.085526316	0.085526316	0.085526316	0.085526316	0.085526316	0.085526316	0.085526316	0.085526316	0.085526316	0.085526316	0.085526316	0.085526316	0.085526316	0.085526316	0.085526316	0.085526316	0.085526316	0.085526316	0.085526316	0.085526316	0.085526316	0.085526316	0.085526316	0.085526316	0.085526316	0.085526316	0.085526316	0.085526316
0.085526316	0.085526316	0.085526316	0.085526316	0.085526316	0.085526316	0.085526316	0.085526316	0.085526316	0.085526316	0.085526316	0.085526316	0.085526316	0.085526316	0.085526316	0.085526316	0.085526316	0.085526316	0.085526316	0.085526316	0.085526316	0.085526316	0.085526316	0.085526316	0.085526316	0.085526316	0.085526316	0.085526316	0.085526316	0.085526316	0.085526316	0.085526316	0.085526316	0.085526316	0.085526316	0.085526316	0.085526316	0.085526316	0.085526316	0.085526316	0.085526316	0.085526316	0.085526316	0.085526316	0.085526316	0.078947368	0.078947368	0.078947368	0.078947368	0.078947368
0.085526316	0.085526316	0.085526316	0.085526316	0.085526316	0.085526316	0.085526316	0.085526316	0.085526316	0.085526316	0.085526316	0.085526316	0.085526316	0.085526316	0.085526316	0.085526316	0.085526316	0.085526316	0.085526316	0.085526316	0.085526316	0.085526316	0.085526316	0.085526316	0.085526316	0.085526316	0.085526316	0.085526316	0.085526316	0.085526316	0.085526316	0.085526316	0.085526316	0.085526316	0.085526316	0.085526316	0.078947368	0.078947368	0.078947368	0.078947368	0.078947368	0.078947368	0.078947368	0.078947368	0.078947368	0.078947368	0.078947368	0.078947368	0.078947368	0.078947368
0.085526316	0.085526316	0.085526316	0.085526316	0.085526316	0.085526316	0.085526316	0.085526316	0.085526316	0.085526316	0.085526316	0.085526316	0.085526316	0.085526316	0.085526316	0.085526316	0.085526316	0.085526316	0.085526316	0.085526316	0.085526316	0.085526316	0.085526316	0.085526316	0.085526316	0.085526316	0.085526316	0.085526316	0.085526316	0.085526316	0.085526316	0.085526316	0.078947368	0.078947368	0.078947368	0.078947368	0.078947368	0.078947368	0.078947368	0.078947368	0.078947368	0.078947368	0.078947368	0.078947368	0.078947368	0.078947368	0.078947368	0.078947368	0.078947368	0.078947368
0.085526316	0.085526316	0.085526316	0.085526316	0.085526316	0.085526316	0.085526316	0.085526316	0.085526316	0.085526316	0.085526316	0.085526316	0.085526316	0.085526316	0.085526316	0.085526316	0.085526316	0.085526316	0.085526316	0.085526316	0.085526316	0.085526316	0.085526316	0.085526316	0.085526316	0.085526316	0.085526316	0.085526316	0.078947368	0.078947368	0.078947368	0.078947368	0.078947368	0.078947368	0.078947368	0.078947368	0.078947368	0.078947368	0.078947368	0.078947368	0.078947368	0.078947368	0.078947368	0.078947368	0.078947368	0.078947368	0.078947368	0.078947368	0.078947368	0.078947368
0.085526316	0.085526316	0.085526316	0.085526316	0.085526316	0.085526316	0.085526316	0.085526316	0.085526316	0.085526316	0.085526316	0.085526316	0.085526316	0.085526316	0.085526316	0.085526316	0.085526316	0.085526316	0.085526316	0.085526316	0.085526316	0.085526316	0.085526316	0.085526316	0.085526316	0.085526316	0.078947368	0.078947368	0.078947368	0.078947368	0.078947368	0.078947368	0.078947368	0.078947368	0.078947368	0.078947368	0.078947368	0.078947368	0.078947368	0.078947368	0.078947368	0.078947368	0.078947368	0.078947368	0.085526316	0.085526316	0.085526316	0.085526316	0.085526316	0.085526316
0.085526316	0.085526316	0.085526316	0.085526316	0.085526316	0.085526316	0.085526316	0.085526316	0.085526316	0.085526316	0.085526316	0.085526316	0.085526316	0.085526316	0.085526316	0.085526316	0.085526316	0.085526316	0.085526316	0.085526316	0.085526316	0.085526316	0.085526316	0.085526316	0.078947368	0.078947368	0.078947368	0.078947368	0.078947368	0.078947368	0.078947368	0.078947368	0.078947368	0.078947368	0.085526316	0.085526316	0.085526316	0.085526316	0.085526316	0.085526316	0.085526316	0.085526316	0.085526316	0.085526316	0.085526316	0.085526316	0.085526316	0.085526316	0.085526316	0.085526316
0.085526316	0.085526316	0.085526316	0.085526316	0.085526316	0.085526316	0.085526316	0.085526316	0.085526316	0.085526316	0.085526316	0.085526316	0.085526316	0.085526316	0.085526316	0.085526316	0.085526316	0.085526316	0.085526316	0.085526316	0.085526316	0.085526316	0.085526316	0.078947368	0.078947368	0.078947368	0.078947368	0.078947368	0.085526316	0.085526316	0.085526316	0.085526316	0.085526316	0.085526316	0.085526316	0.085526316	0.085526316	0.085526316	0.085526316	0.085526316	0.085526316	0.085526316	0.085526316	0.085526316	0.085526316	0.085526316	0.085526316	0.085526316	0.085526316	0.085526316
0.085526316	0.085526316	0.085526316	0.085526316	0.085526316	0.085526316	0.085526316	0.085526316	0.085526316	0.085526316	0.085526316	0.085526316	0.085526316	0.085526316	0.085526316	0.085526316	0.085526316	0.085526316	0.085526316	0.085526316	0.085526316	0.085526316	0.078947368	0.085526316	0.085526316	0.085526316	0.085526316	0.085526316	0.085526316	0.085526316	0.085526316	0.085526316	0.085526316	0.085526316	0.085526316	0.085526316	0.085526316	0.085526316	0.085526316	0.085526316	0.085526316	0.085526316	0.085526316	0.085526316	0.085526316	0.085526316	0.085526316	0.085526316	0.085526316	0.085526316
0.085526316	0.085526316	0.085526316	0.085526316	0.085526316	0.085526316	0.085526316	0.085526316	0.085526316	0.085526316	0.085526316	0.085526316	0.085526316	0.085526316	0.085526316	0.085526316	0.085526316	0.085526316	0.085526316	0.092105263	0.092105263	0.085526316	0.085526316	0.085526316	0.085526316	0.085526316	0.085526316	0.085526316	0.085526316	0.085526316	0.085526316	0.085526316	0.085526316	0.085526316	0.085526316	0.085526316	0.085526316	0.085526316	0.085526316	0.085526316	0.085526316	0.085526316	0.085526316	0.085526316	0.085526316	0.085526316	0.085526316	0.085526316	0.085526316	0.085526316
0.085526316	0.085526316	0.085526316	0.085526316	0.085526316	0.085526316	0.085526316	0.085526316	0.085526316	0.085526316	0.085526316	0.085526316	0.085526316	0.085526316	0.085526316	0.085526316	0.092105263	0.092105263	0.092105263	0.092105263	0.085526316	0.085526316	0.085526316	0.085526316	0.085526316	0.085526316	0.085526316	0.085526316	0.085526316	0.085526316	0.085526316	0.085526316	0.085526316	0.085526316	0.085526316	0.085526316	0.085526316	0.085526316	0.085526316	0.085526316	0.085526316	0.085526316	0.085526316	0.085526316	0.085526316	0.085526316	0.085526316	0.085526316	0.085526316	0.085526316
0.085526316	0.085526316	0.085526316	0.085526316	0.085526316	0.085526316	0.085526316	0.085526316	0.085526316	0.085526316	0.085526316	0.085526316	0.085526316	0.085526316	0.092105263	0.092105263	0.092105263	0.092105263	0.092105263	0.092105263	0.085526316	0.085526316	0.085526316	0.085526316	0.085526316	0.085526316	0.085526316	0.085526316	0.085526316	0.085526316	0.085526316	0.085526316	0.085526316	0.085526316	0.085526316	0.085526316	0.085526316	0.085526316	0.085526316	0.085526316	0.085526316	0.085526316	0.092105263	0.092105263	0.092105263	0.092105263	0.092105263	0.092105263	0.092105263	0.092105263
0.085526316	0.085526316	0.085526316	0.085526316	0.085526316	0.085526316	0.085526316	0.085526316	0.085526316	0.085526316	0.085526316	0.085526316	0.092105263	0.092105263	0.092105263	0.092105263	0.092105263	0.092105263	0.092105263	0.085526316	0.085526316	0.085526316	0.085526316	0.085526316	0.085526316	0.085526316	0.085526316	0.085526316	0.085526316	0.085526316	0.085526316	0.085526316	0.085526316	0.085526316	0.085526316	0.085526316	0.092105263	0.092105263	0.092105263	0.092105263	0.092105263	0.092105263	0.092105263	0.092105263	0.092105263	0.092105263	0.092105263	0.092105263	0.092105263	0.092105263
0.085526316	0.085526316	0.085526316	0.085526316	0.085526316	0.085526316	0.085526316	0.085526316	0.085526316	0.085526316	0.092105263	0.092105263	0.092105263	0.092105263	0.092105263	0.092105263	0.092105263	0.092105263	0.092105263	0.085526316	0.085526316	0.085526316	0.085526316	0.085526316	0.085526316	0.085526316	0.085526316	0.085526316	0.085526316	0.085526316	0.085526316	0.085526316	0.092105263	0.092105263	0.092105263	0.092105263	0.092105263	0.092105263	0.092105263	0.092105263	0.092105263	0.092105263	0.092105263	0.092105263	0.092105263	0.092105263	0.092105263	0.092105263	0.092105263	0.085526316
0.085526316	0.085526316	0.085526316	0.085526316	0.085526316	0.085526316	0.085526316	0.085526316	0.085526316	0.092105263	0.092105263	0.092105263	0.092105263	0.092105263	0.092105263	0.092105263	0.092105263	0.092105263	0.085526316	0.085526316	0.085526316	0.085526316	0.085526316	0.085526316	0.085526316	0.085526316	0.085526316	0.085526316	0.092105263	0.092105263	0.092105263	0.092105263	0.092105263	0.092105263	0.092105263	0.092105263	0.092105263	0.092105263	0.092105263	0.092105263	0.092105263	0.092105263	0.092105263	0.092105263	0.092105263	0.092105263	0.085526316	0.085526316	0.085526316	0.085526316
0.085526316	0.085526316	0.085526316	0.085526316	0.085526316	0.085526316	0.085526316	0.092105263	0.092105263	0.092105263	0.092105263	0.092105263	0.092105263	0.092105263	0.092105263	0.092105263	0.092105263	0.092105263	0.085526316	0.085526316	0.085526316	0.085526316	0.085526316	0.085526316	0.085526316	0.092105263	0.092105263	0.092105263	0.092105263	0.092105263	0.092105263	0.092105263	0.092105263	0.092105263	0.092105263	0.092105263	0.092105263	0.092105263	0.092105263	0.092105263	0.092105263	0.092105263	0.092105263	0.092105263	0.085526316	0.085526316	0.092105263	0.092105263	0.092105263	0.092105263
0.085526316	0.085526316	0.085526316	0.085526316	0.085526316	0.085526316	0.092105263	0.092105263	0.092105263	0.092105263	0.092105263	0.092105263	0.092105263	0.092105263	0.092105263	0.092105263	0.092105263	0.092105263	0.085526316	0.085526316	0.085526316	0.085526316	0.085526316	0.092105263	0.092105263	0.092105263	0.092105263	0.092105263	0.092105263	0.092105263	0.092105263	0.092105263	0.092105263	0.092105263	0.092105263	0.092105263	0.092105263	0.092105263	0.092105263	0.092105263	0.092105263	0.098684211	0.092105263	0.092105263	0.092105263	0.092105263	0.092105263	0.092105263	0.092105263	0.092105263
0.085526316	0.085526316	0.085526316	0.085526316	0.085526316	0.092105263	0.092105263	0.092105263	0.092105263	0.092105263	0.092105263	0.092105263	0.092105263	0.092105263	0.092105263	0.092105263	0.092105263	0.085526316	0.085526316	0.085526316	0.092105263	0.092105263	0.092105263	0.092105263	0.092105263	0.092105263	0.092105263	0.092105263	0.092105263	0.092105263	0.092105263	0.092105263	0.092105263	0.092105263	0.092105263	0.092105263	0.092105263	0.098684211	0.098684211	0.098684211	0.092105263	0.092105263	0.092105263	0.092105263	0.092105263	0.092105263	0.092105263	0.092105263	0.092105263	0.092105263
0.092105263	0.085526316	0.085526316	0.085526316	0.092105263	0.092105263	0.092105263	0.092105263	0.092105263	0.092105263	0.092105263	0.092105263	0.092105263	0.092105263	0.092105263	0.092105263	0.092105263	0.085526316	0.092105263	0.092105263	0.092105263	0.092105263	0.092105263	0.092105263	0.092105263	0.092105263	0.092105263	0.092105263	0.092105263	0.092105263	0.092105263	0.092105263	0.092105263	0.098684211	0.098684211	0.098684211	0.098684211	0.098684211	0.092105263	0.092105263	0.092105263	0.092105263	0.092105263	0.092105263	0.092105263	0.092105263	0.092105263	0.092105263	0.092105263	0.092105263
0.092105263	0.085526316	0.085526316	0.092105263	0.092105263	0.092105263	0.092105263	0.092105263	0.092105263	0.092105263	0.092105263	0.092105263	0.092105263	0.092105263	0.092105263	0.092105263	0.092105263	0.092105263	0.092105263	0.092105263	0.092105263	0.092105263	0.092105263	0.092105263	0.092105263	0.092105263	0.092105263	0.092105263	0.092105263	0.092105263	0.098684211	0.098684211	0.098684211	0.098684211	0.098684211	0.098684211	0.098684211	0.092105263	0.092105263	0.092105263	0.092105263	0.092105263	0.092105263	0.092105263	0.092105263	0.092105263	0.098684211	0.098684211	0.098684211	0.098684211
0.092105263	0.092105263	0.085526316	0.092105263	0.092105263	0.092105263	0.092105263	0.092105263	0.092105263	0.092105263	0.092105263	0.092105263	0.092105263	0.092105263	0.092105263	0.098684211	0.092105263	0.092105263	0.092105263	0.092105263	0.092105263	0.092105263	0.092105263	0.092105263	0.092105263	0.092105263	0.092105263	0.098684211	0.098684211	0.098684211	0.098684211	0.098684211	0.098684211	0.098684211	0.098684211	0.092105263	0.092105263	0.092105263	0.092105263	0.092105263	0.092105263	0.098684211	0.098684211	0.098684211	0.098684211	0.098684211	0.098684211	0.098684211	0.098684211	0.098684211
0.092105263	0.092105263	0.092105263	0.092105263	0.092105263	0.092105263	0.092105263	0.092105263	0.092105263	0.092105263	0.092105263	0.092105263	0.092105263	0.092105263	0.098684211	0.098684211	0.092105263	0.092105263	0.092105263	0.092105263	0.092105263	0.092105263	0.092105263	0.092105263	0.092105263	0.098684211	0.098684211	0.098684211	0.098684211	0.098684211	0.098684211	0.098684211	0.098684211	0.098684211	0.092105263	0.092105263	0.092105263	0.098684211	0.098684211	0.098684211	0.098684211	0.098684211	0.098684211	0.098684211	0.098684211	0.098684211	0.098684211	0.098684211	0.098684211	0.098684211
0.092105263	0.098684211	0.098684211	0.092105263	0.092105263	0.092105263	0.092105263	0.092105263	0.092105263	0.092105263	0.092105263	0.092105263	0.098684211	0.098684211	0.098684211	0.098684211	0.092105263	0.092105263	0.092105263	0.092105263	0.092105263	0.092105263	0.092105263	0.098684211	0.098684211	0.098684211	0.098684211	0.098684211	0.098684211	0.098684211	0.098684211	0.098684211	0.098684211	0.092105263	0.098684211	0.098684211	0.098684211	0.098684211	0.098684211	0.098684211	0.098684211	0.098684211	0.098684211	0.098684211	0.098684211	0.098684211	0.098684211	0.105263158	0.105263158	0.105263158
0.092105263	0.098684211	0.098684211	0.092105263	0.092105263	0.092105263	0.092105263	0.092105263	0.092105263	0.092105263	0.092105263	0.098684211	0.098684211	0.098684211	0.098684211	0.098684211	0.092105263	0.092105263	0.092105263	0.092105263	0.092105263	0.098684211	0.098684211	0.098684211	0.098684211	0.098684211	0.098684211	0.098684211	0.098684211	0.098684211	0.098684211	0.105263158	0.098684211	0.098684211	0.098684211	0.098684211	0.098684211	0.098684211	0.098684211	0.098684211	0.098684211	0.098684211	0.105263158	0.105263158	0.105263158	0.105263158	0.105263158	0.105263158	0.105263158	0.105263158
0.098684211	0.098684211	0.098684211	0.098684211	0.092105263	0.092105263	0.092105263	0.092105263	0.092105263	0.092105263	0.098684211	0.098684211	0.098684211	0.098684211	0.098684211	0.098684211	0.092105263	0.092105263	0.092105263	0.098684211	0.098684211	0.098684211	0.098684211	0.098684211	0.098684211	0.098684211	0.098684211	0.098684211	0.098684211	0.105263158	0.105263158	0.098684211	0.098684211	0.098684211	0.098684211	0.098684211	0.098684211	0.098684211	0.098684211	0.105263158	0.105263158	0.105263158	0.105263158	0.105263158	0.105263158	0.105263158	0.105263158	0.105263158	0.105263158	0.105263158
0.098684211	0.098684211	0.098684211	0.098684211	0.092105263	0.092105263	0.092105263	0.092105263	0.092105263	0.098684211	0.098684211	0.098684211	0.098684211	0.098684211	0.098684211	0.092105263	0.092105263	0.092105263	0.098684211	0.098684211	0.098684211	0.098684211	0.098684211	0.098684211	0.098684211	0.098684211	0.105263158	0.105263158	0.105263158	0.105263158	0.098684211	0.098684211	0.098684211	0.098684211	0.098684211	0.098684211	0.105263158	0.105263158	0.105263158	0.105263158	0.105263158	0.105263158	0.105263158	0.105263158	0.105263158	0.105263158	0.111842105	0.111842105	0.111842105	0.111842105
0.098684211	0.098684211	0.098684211	0.098684211	0.092105263	0.092105263	0.092105263	0.092105263	0.098684211	0.098684211	0.098684211	0.098684211	0.098684211	0.098684211	0.098684211	0.092105263	0.098684211	0.098684211	0.098684211	0.098684211	0.098684211	0.098684211	0.098684211	0.098684211	0.105263158	0.105263158	0.105263158	0.105263158	0.105263158	0.098684211	0.098684211	0.098684211	0.098684211	0.105263158	0.105263158	0.105263158	0.105263158	0.105263158	0.105263158	0.105263158	0.105263158	0.105263158	0.111842105	0.111842105	0.111842105	0.111842105	0.111842105	0.111842105	0.111842105	0.111842105
0.098684211	0.098684211	0.098684211	0.098684211	0.098684211	0.092105263	0.092105263	0.098684211	0.098684211	0.098684211	0.098684211	0.098684211	0.098684211	0.098684211	0.098684211	0.098684211	0.098684211	0.098684211	0.098684211	0.098684211	0.098684211	0.098684211	0.098684211	0.105263158	0.105263158	0.105263158	0.105263158	0.105263158	0.105263158	0.098684211	0.105263158	0.105263158	0.105263158	0.105263158	0.105263158	0.105263158	0.105263158	0.105263158	0.111842105	0.111842105	0.111842105	0.111842105	0.111842105	0.111842105	0.111842105	0.111842105	0.111842105	0.111842105	0.118421053	0.111842105
0.098684211	0.098684211	0.098684211	0.098684211	0.098684211	0.092105263	0.092105263	0.098684211	0.098684211	0.098684211	0.098684211	0.098684211	0.098684211	0.098684211	0.105263158	0.098684211	0.098684211	0.098684211	0.098684211	0.098684211	0.098684211	0.105263158	0.105263158	0.105263158	0.105263158	0.105263158	0.105263158	0.105263158	0.105263158	0.105263158	0.105263158	0.105263158	0.105263158	0.105263158	0.105263158	0.111842105	0.111842105	0.111842105	0.111842105	0.111842105	0.111842105	0.111842105	0.111842105	0.111842105	0.118421053	0.118421053	0.118421053	0.111842105	0.111842105	0.111842105
0.098684211	0.098684211	0.098684211	0.098684211	0.098684211	0.092105263	0.098684211	0.098684211	0.098684211	0.098684211	0.098684211	0.098684211	0.098684211	0.105263158	0.105263158	0.098684211	0.098684211	0.098684211	0.098684211	0.105263158	0.105263158	0.105263158	0.105263158	0.105263158	0.105263158	0.105263158	0.111842105	0.105263158	0.105263158	0.105263158	0.105263158	0.105263158	0.105263158	0.111842105	0.111842105	0.111842105	0.111842105	0.111842105	0.111842105	0.111842105	0.118421053	0.118421053	0.118421053	0.118421053	0.118421053	0.111842105	0.111842105	0.111842105	0.111842105	0.118421053
0.098684211	0.098684211	0.098684211	0.098684211	0.098684211	0.098684211	0.098684211	0.098684211	0.098684211	0.098684211	0.098684211	0.098684211	0.105263158	0.105263158	0.105263158	0.098684211	0.098684211	0.098684211	0.105263158	0.105263158	0.105263158	0.105263158	0.105263158	0.105263158	0.111842105	0.111842105	0.105263158	0.105263158	0.105263158	0.105263158	0.111842105	0.111842105	0.111842105	0.111842105	0.111842105	0.111842105	0.111842105	0.118421053	0.118421053	0.118421053	0.118421053	0.118421053	0.118421053	0.118421053	0.111842105	0.118421053	0.118421053	0.118421053	0.118421053	0.118421053
0.098684211	0.098684211	0.098684211	0.098684211	0.105263158	0.105263158	0.098684211	0.098684211	0.098684211	0.098684211	0.098684211	0.105263158	0.105263158	0.105263158	0.105263158	0.098684211	0.098684211	0.105263158	0.105263158	0.105263158	0.105263158	0.105263158	0.111842105	0.111842105	0.111842105	0.111842105	0.105263158	0.105263158	0.111842105	0.111842105	0.111842105	0.111842105	0.111842105	0.111842105	0.118421053	0.118421053	0.118421053	0.118421053	0.118421053	0.118421053	0.118421053	0.125	0.118421053	0.118421053	0.118421053	0.118421053	0.118421053	0.118421053	0.118421053	0.125
0.098684211	0.098684211	0.098684211	0.098684211	0.105263158	0.105263158	0.098684211	0.098684211	0.098684211	0.098684211	0.105263158	0.105263158	0.105263158	0.105263158	0.098684211	0.105263158	0.105263158	0.105263158	0.105263158	0.105263158	0.105263158	0.111842105	0.111842105	0.111842105	0.111842105	0.105263158	0.111842105	0.111842105	0.111842105	0.111842105	0.111842105	0.111842105	0.118421053	0.118421053	0.118421053	0.118421053	0.118421053	0.118421053	0.125	0.125	0.125	0.118421053	0.118421053	0.118421053	0.125	0.125	0.125	0.125	0.125	0.125
0.098684211	0.098684211	0.098684211	0.105263158	0.105263158	0.105263158	0.098684211	0.098684211	0.098684211	0.105263158	0.105263158	0.105263158	0.105263158	0.105263158	0.105263158	0.105263158	0.105263158	0.105263158	0.105263158	0.111842105	0.111842105	0.111842105	0.111842105	0.111842105	0.118421053	0.111842105	0.111842105	0.111842105	0.111842105	0.118421053	0.118421053	0.118421053	0.118421053	0.118421053	0.118421053	0.125	0.125	0.125	0.125	0.125	0.125	0.125	0.125	0.125	0.125	0.125	0.125	0.125	0.131578947	0.131578947
0.098684211	0.098684211	0.098684211	0.105263158	0.105263158	0.105263158	0.098684211	0.098684211	0.105263158	0.105263158	0.105263158	0.105263158	0.105263158	0.111842105	0.105263158	0.105263158	0.105263158	0.105263158	0.111842105	0.111842105	0.111842105	0.111842105	0.111842105	0.118421053	0.111842105	0.111842105	0.111842105	0.118421053	0.118421053	0.118421053	0.118421053	0.118421053	0.125	0.125	0.125	0.125	0.125	0.131578947	0.131578947	0.125	0.125	0.125	0.125	0.131578947	0.131578947	0.131578947	0.131578947	0.131578947	0.131578947	0.131578947
0.098684211	0.098684211	0.105263158	0.105263158	0.105263158	0.105263158	0.098684211	0.105263158	0.105263158	0.105263158	0.105263158	0.105263158	0.111842105	0.111842105	0.105263158	0.105263158	0.105263158	0.111842105	0.111842105	0.111842105	0.111842105	0.118421053	0.118421053	0.118421053	0.111842105	0.118421053	0.118421053	0.118421053	0.118421053	0.118421053	0.125	0.125	0.125	0.125	0.131578947	0.131578947	0.131578947	0.131578947	0.125	0.131578947	0.131578947	0.131578947	0.131578947	0.131578947	0.131578947	0.131578947	0.138157895	0.138157895	0.138157895	0.138157895
0.105263158	0.098684211	0.105263158	0.105263158	0.105263158	0.105263158	0.105263158	0.105263158	0.105263158	0.105263158	0.105263158	0.111842105	0.111842105	0.111842105	0.105263158	0.105263158	0.111842105	0.111842105	0.111842105	0.111842105	0.118421053	0.118421053	0.118421053	0.111842105	0.118421053	0.118421053	0.118421053	0.118421053	0.125	0.125	0.125	0.125	0.131578947	0.131578947	0.131578947	0.131578947	0.138157895	0.131578947	0.131578947	0.131578947	0.131578947	0.138157895	0.138157895	0.138157895	0.138157895	0.138157895	0.138157895	0.138157895	0.144736842	0.144736842
0.105263158	0.105263158	0.105263158	0.105263158	0.105263158	0.105263158	0.111842105	0.105263158	0.105263158	0.105263158	0.111842105	0.111842105	0.111842105	0.111842105	0.111842105	0.111842105	0.111842105	0.111842105	0.118421053	0.118421053	0.118421053	0.118421053	0.125	0.118421053	0.118421053	0.118421053	0.125	0.125	0.125	0.125	0.131578947	0.131578947	0.131578947	0.131578947	0.138157895	0.138157895	0.131578947	0.131578947	0.138157895	0.138157895	0.138157895	0.138157895	0.138157895	0.144736842	0.144736842	0.144736842	0.144736842	0.144736842	0.144736842	0.151315789
0.105263158	0.105263158	0.105263158	0.105263158	0.105263158	0.111842105	0.111842105	0.105263158	0.105263158	0.105263158	0.111842105	0.111842105	0.111842105	0.118421053	0.111842105	0.111842105	0.111842105	0.118421053	0.118421053	0.118421053	0.125	0.125	0.118421053	0.118421053	0.125	0.125	0.125	0.131578947	0.131578947	0.131578947	0.131578947	0.138157895	0.138157895	0.138157895	0.138157895	0.138157895	0.138157895	0.138157895	0.138157895	0.144736842	0.144736842	0.144736842	0.144736842	0.144736842	0.151315789	0.151315789	0.151315789	0.151315789	0.151315789	0.151315789
0.111842105	0.111842105	0.105263158	0.105263158	0.105263158	0.111842105	0.111842105	0.105263158	0.105263158	0.111842105	0.111842105	0.111842105	0.118421053	0.118421053	0.111842105	0.111842105	0.118421053	0.118421053	0.118421053	0.125	0.125	0.125	0.125	0.125	0.125	0.131578947	0.131578947	0.131578947	0.131578947	0.138157895	0.138157895	0.138157895	0.144736842	0.144736842	0.138157895	0.138157895	0.144736842	0.144736842	0.144736842	0.144736842	0.151315789	0.151315789	0.151315789	0.151315789	0.151315789	0.157894737	0.157894737	0.157894737	0.157894737	0.157894737
0.111842105	0.111842105	0.105263158	0.105263158	0.111842105	0.111842105	0.111842105	0.105263158	0.111842105	0.111842105	0.111842105	0.118421053	0.118421053	0.111842105	0.111842105	0.118421053	0.118421053	0.118421053	0.125	0.125	0.125	0.125	0.125	0.125	0.131578947	0.131578947	0.131578947	0.138157895	0.138157895	0.138157895	0.144736842	0.144736842	0.144736842	0.144736842	0.144736842	0.144736842	0.144736842	0.151315789	0.151315789	0.151315789	0.151315789	0.157894737	0.157894737	0.157894737	0.157894737	0.164473684	0.164473684	0.164473684	0.164473684	0.164473684
0.111842105	0.111842105	0.111842105	0.105263158	0.111842105	0.111842105	0.111842105	0.111842105	0.111842105	0.111842105	0.118421053	0.118421053	0.118421053	0.118421053	0.118421053	0.118421053	0.125	0.125	0.125	0.131578947	0.131578947	0.125	0.131578947	0.131578947	0.131578947	0.138157895	0.138157895	0.144736842	0.144736842	0.144736842	0.151315789	0.151315789	0.144736842	0.144736842	0.151315789	0.151315789	0.151315789	0.157894737	0.157894737	0.157894737	0.157894737	0.164473684	0.164473684	0.164473684	0.164473684	0.164473684	0.171052632	0.171052632	0.171052632	0.171052632
0.111842105	0.111842105	0.111842105	0.111842105	0.111842105	0.111842105	0.118421053	0.111842105	0.111842105	0.111842105	0.118421053	0.118421053	0.125	0.118421053	0.118421053	0.125	0.125	0.125	0.131578947	0.131578947	0.138157895	0.131578947	0.131578947	0.138157895	0.138157895	0.144736842	0.144736842	0.144736842	0.151315789	0.151315789	0.151315789	0.151315789	0.151315789	0.151315789	0.157894737	0.157894737	0.157894737	0.164473684	0.164473684	0.164473684	0.164473684	0.171052632	0.171052632	0.171052632	0.171052632	0.177631579	0.177631579	0.177631579	0.177631579	0.171052632
0.111842105	0.111842105	0.111842105	0.111842105	0.111842105	0.111842105	0.118421053	0.118421053	0.111842105	0.118421053	0.118421053	0.125	0.125	0.118421053	0.125	0.125	0.131578947	0.131578947	0.131578947	0.138157895	0.131578947	0.138157895	0.138157895	0.144736842	0.144736842	0.144736842	0.151315789	0.151315789	0.157894737	0.157894737	0.151315789	0.157894737	0.157894737	0.157894737	0.164473684	0.164473684	0.164473684	0.171052632	0.171052632	0.171052632	0.177631579	0.177631579	0.177631579	0.177631579	0.177631579	0.184210526	0.184210526	0.177631579	0.177631579	0.177631579
0.111842105	0.111842105	0.118421053	0.111842105	0.111842105	0.118421053	0.118421053	0.118421053	0.118421053	0.118421053	0.125	0.125	0.125	0.125	0.125	0.131578947	0.131578947	0.138157895	0.138157895	0.138157895	0.138157895	0.138157895	0.144736842	0.144736842	0.151315789	0.151315789	0.157894737	0.157894737	0.164473684	0.164473684	0.157894737	0.164473684	0.164473684	0.171052632	0.171052632	0.171052632	0.177631579	0.177631579	0.177631579	0.177631579	0.184210526	0.184210526	0.184210526	0.184210526	0.190789474	0.190789474	0.184210526	0.184210526	0.184210526	0.184210526
0.111842105	0.111842105	0.118421053	0.118421053	0.111842105	0.118421053	0.118421053	0.125	0.118421053	0.118421053	0.125	0.125	0.131578947	0.125	0.131578947	0.131578947	0.138157895	0.138157895	0.144736842	0.138157895	0.144736842	0.144736842	0.151315789	0.151315789	0.157894737	0.157894737	0.164473684	0.164473684	0.171052632	0.164473684	0.171052632	0.171052632	0.171052632	0.177631579	0.177631579	0.177631579	0.184210526	0.184210526	0.184210526	0.190789474	0.190789474	0.190789474	0.190789474	0.197368421	0.190789474	0.190789474	0.190789474	0.190789474	0.197368421	0.197368421
0.118421053	0.118421053	0.118421053	0.118421053	0.118421053	0.118421053	0.125	0.125	0.118421053	0.125	0.125	0.131578947	0.131578947	0.131578947	0.131578947	0.138157895	0.138157895	0.144736842	0.151315789	0.144736842	0.151315789	0.151315789	0.157894737	0.157894737	0.164473684	0.164473684	0.171052632	0.171052632	0.171052632	0.171052632	0.177631579	0.177631579	0.184210526	0.184210526	0.184210526	0.190789474	0.190789474	0.190789474	0.197368421	0.197368421	0.197368421	0.203947368	0.203947368	0.197368421	0.197368421	0.197368421	0.203947368	0.203947368	0.203947368	0.203947368
0.118421053	0.118421053	0.118421053	0.125	0.118421053	0.118421053	0.125	0.125	0.125	0.125	0.131578947	0.131578947	0.138157895	0.131578947	0.138157895	0.144736842	0.144736842	0.151315789	0.151315789	0.151315789	0.157894737	0.157894737	0.164473684	0.164473684	0.171052632	0.177631579	0.177631579	0.177631579	0.177631579	0.184210526	0.184210526	0.190789474	0.190789474	0.197368421	0.197368421	0.197368421	0.203947368	0.203947368	0.203947368	0.210526316	0.210526316	0.210526316	0.203947368	0.210526316	0.210526316	0.210526316	0.210526316	0.210526316	0.210526316	0.210526316
0.125	0.118421053	0.118421053	0.125	0.125	0.125	0.125	0.131578947	0.125	0.131578947	0.131578947	0.138157895	0.144736842	0.138157895	0.144736842	0.151315789	0.151315789	0.157894737	0.151315789	0.157894737	0.164473684	0.164473684	0.171052632	0.177631579	0.177631579	0.184210526	0.190789474	0.184210526	0.190789474	0.190789474	0.197368421	0.197368421	0.203947368	0.203947368	0.210526316	0.210526316	0.210526316	0.217105263	0.217105263	0.217105263	0.210526316	0.217105263	0.217105263	0.217105263	0.217105263	0.217105263	0.223684211	0.223684211	0.223684211	0.223684211
0.125	0.125	0.125	0.125	0.131578947	0.125	0.131578947	0.131578947	0.131578947	0.131578947	0.138157895	0.144736842	0.138157895	0.144736842	0.151315789	0.151315789	0.157894737	0.164473684	0.164473684	0.164473684	0.171052632	0.177631579	0.184210526	0.184210526	0.190789474	0.197368421	0.190789474	0.197368421	0.197368421	0.203947368	0.203947368	0.210526316	0.210526316	0.217105263	0.217105263	0.223684211	0.223684211	0.223684211	0.230263158	0.223684211	0.223684211	0.223684211	0.230263158	0.230263158	0.230263158	0.230263158	0.230263158	0.230263158	0.230263158	0.230263158
0.125	0.125	0.125	0.125	0.131578947	0.125	0.131578947	0.138157895	0.131578947	0.138157895	0.144736842	0.144736842	0.144736842	0.151315789	0.157894737	0.164473684	0.164473684	0.171052632	0.171052632	0.177631579	0.184210526	0.184210526	0.190789474	0.197368421	0.203947368	0.197368421	0.203947368	0.210526316	0.210526316	0.217105263	0.217105263	0.223684211	0.223684211	0.230263158	0.230263158	0.236842105	0.236842105	0.236842105	0.230263158	0.236842105	0.236842105	0.236842105	0.236842105	0.243421053	0.243421053	0.243421053	0.243421053	0.243421053	0.243421053	0.243421053
0.125	0.131578947	0.131578947	0.131578947	0.131578947	0.131578947	0.138157895	0.138157895	0.138157895	0.144736842	0.151315789	0.151315789	0.151315789	0.157894737	0.164473684	0.171052632	0.177631579	0.177631579	0.184210526	0.190789474	0.190789474	0.197368421	0.203947368	0.210526316	0.217105263	0.210526316	0.217105263	0.223684211	0.223684211	0.230263158	0.230263158	0.236842105	0.236842105	0.243421053	0.243421053	0.25	0.25	0.243421053	0.243421053	0.25	0.25	0.25	0.25	0.25	0.256578947	0.256578947	0.256578947	0.256578947	0.256578947	0.256578947
0.131578947	0.131578947	0.138157895	0.131578947	0.138157895	0.131578947	0.138157895	0.144736842	0.144736842	0.151315789	0.157894737	0.164473684	0.164473684	0.171052632	0.177631579	0.184210526	0.190789474	0.190789474	0.197368421	0.203947368	0.210526316	0.217105263	0.217105263	0.223684211	0.223684211	0.230263158	0.230263158	0.236842105	0.243421053	0.243421053	0.25	0.25	0.256578947	0.256578947	0.256578947	0.263157895	0.256578947	0.256578947	0.263157895	0.263157895	0.263157895	0.263157895	0.263157895	0.263157895	0.263157895	0.269736842	0.269736842	0.269736842	0.269736842	0.269736842
0.138157895	0.131578947	0.138157895	0.138157895	0.138157895	0.144736842	0.144736842	0.151315789	0.151315789	0.157894737	0.164473684	0.171052632	0.171052632	0.177631579	0.184210526	0.197368421	0.203947368	0.203947368	0.210526316	0.217105263	0.223684211	0.230263158	0.236842105	0.243421053	0.243421053	0.243421053	0.25	0.256578947	0.256578947	0.263157895	0.263157895	0.269736842	0.269736842	0.276315789	0.276315789	0.269736842	0.269736842	0.276315789	0.276315789	0.276315789	0.276315789	0.276315789	0.276315789	0.276315789	0.276315789	0.276315789	0.282894737	0.282894737	0.276315789	0.276315789
0.138157895	0.144736842	0.138157895	0.144736842	0.144736842	0.151315789	0.151315789	0.157894737	0.164473684	0.164473684	0.171052632	0.184210526	0.184210526	0.190789474	0.203947368	0.210526316	0.217105263	0.223684211	0.230263158	0.236842105	0.243421053	0.25	0.256578947	0.256578947	0.263157895	0.263157895	0.269736842	0.276315789	0.276315789	0.282894737	0.282894737	0.282894737	0.289473684	0.289473684	0.282894737	0.289473684	0.289473684	0.289473684	0.289473684	0.289473684	0.289473684	0.289473684	0.296052632	0.296052632	0.296052632	0.296052632	0.296052632	0.289473684	0.289473684	0.289473684
0.144736842	0.144736842	0.144736842	0.151315789	0.151315789	0.157894737	0.157894737	0.164473684	0.171052632	0.177631579	0.184210526	0.197368421	0.197368421	0.210526316	0.217105263	0.230263158	0.230263158	0.243421053	0.25	0.256578947	0.263157895	0.269736842	0.276315789	0.276315789	0.282894737	0.289473684	0.289473684	0.296052632	0.296052632	0.302631579	0.302631579	0.302631579	0.309210526	0.302631579	0.302631579	0.302631579	0.302631579	0.309210526	0.309210526	0.309210526	0.309210526	0.309210526	0.309210526	0.309210526	0.309210526	0.309210526	0.309210526	0.309210526	0.302631579	0.302631579
0.151315789	0.151315789	0.151315789	0.151315789	0.157894737	0.164473684	0.164473684	0.177631579	0.184210526	0.190789474	0.203947368	0.217105263	0.223684211	0.230263158	0.243421053	0.256578947	0.256578947	0.269736842	0.276315789	0.282894737	0.289473684	0.296052632	0.296052632	0.302631579	0.309210526	0.309210526	0.315789474	0.315789474	0.315789474	0.322368421	0.322368421	0.322368421	0.322368421	0.322368421	0.322368421	0.322368421	0.322368421	0.322368421	0.322368421	0.322368421	0.322368421	0.322368421	0.322368421	0.322368421	0.322368421	0.322368421	0.322368421	0.322368421	0.315789474	0.315789474
0.151315789	0.157894737	0.157894737	0.157894737	0.171052632	0.171052632	0.177631579	0.190789474	0.203947368	0.210526316	0.223684211	0.243421053	0.25	0.263157895	0.276315789	0.289473684	0.289473684	0.302631579	0.309210526	0.315789474	0.322368421	0.322368421	0.322368421	0.328947368	0.335526316	0.335526316	0.335526316	0.342105263	0.342105263	0.342105263	0.342105263	0.342105263	0.342105263	0.342105263	0.342105263	0.342105263	0.342105263	0.342105263	0.342105263	0.342105263	0.342105263	0.342105263	0.335526316	0.335526316	0.335526316	0.335526316	0.335526316	0.335526316	0.335526316	0.328947368
0.164473684	0.164473684	0.164473684	0.171052632	0.177631579	0.184210526	0.203947368	0.210526316	0.230263158	0.243421053	0.263157895	0.282894737	0.289473684	0.302631579	0.315789474	0.322368421	0.328947368	0.335526316	0.342105263	0.348684211	0.355263158	0.348684211	0.355263158	0.355263158	0.361842105	0.361842105	0.361842105	0.361842105	0.368421053	0.368421053	0.361842105	0.361842105	0.361842105	0.361842105	0.361842105	0.361842105	0.361842105	0.361842105	0.355263158	0.355263158	0.355263158	0.355263158	0.355263158	0.355263158	0.355263158	0.348684211	0.348684211	0.348684211	0.342105263	0.335526316
0.171052632	0.177631579	0.177631579	0.184210526	0.197368421	0.203947368	0.230263158	0.25	0.276315789	0.296052632	0.315789474	0.335526316	0.342105263	0.355263158	0.368421053	0.368421053	0.375	0.375	0.381578947	0.388157895	0.381578947	0.381578947	0.388157895	0.388157895	0.388157895	0.388157895	0.388157895	0.388157895	0.388157895	0.381578947	0.381578947	0.381578947	0.381578947	0.381578947	0.381578947	0.381578947	0.375	0.375	0.375	0.375	0.375	0.375	0.368421053	0.368421053	0.368421053	0.368421053	0.355263158	0.355263158	0.355263158	0.355263158
0.184210526	0.184210526	0.190789474	0.203947368	0.223684211	0.25	0.289473684	0.328947368	0.361842105	0.375	0.394736842	0.394736842	0.407894737	0.414473684	0.414473684	0.414473684	0.414473684	0.421052632	0.421052632	0.421052632	0.414473684	0.414473684	0.414473684	0.414473684	0.414473684	0.414473684	0.414473684	0.414473684	0.407894737	0.407894737	0.407894737	0.401315789	0.401315789	0.401315789	0.401315789	0.401315789	0.394736842	0.394736842	0.394736842	0.394736842	0.388157895	0.388157895	0.388157895	0.381578947	0.375	0.375	0.375	0.368421053	0.368421053	0.368421053
0.203947368	0.203947368	0.223684211	0.243421053	0.335526316	0.427631579	0.453947368	0.460526316	0.467105263	0.467105263	0.473684211	0.467105263	0.467105263	0.467105263	0.467105263	0.460526316	0.460526316	0.460526316	0.460526316	0.453947368	0.453947368	0.447368421	0.447368421	0.447368421	0.447368421	0.447368421	0.440789474	0.434210526	0.434210526	0.427631579	0.427631579	0.427631579	0.427631579	0.421052632	0.421052632	0.421052632	0.414473684	0.414473684	0.414473684	0.407894737	0.407894737	0.407894737	0.401315789	0.394736842	0.394736842	0.388157895	0.388157895	0.388157895	0.381578947	0.381578947
0.5	0.526315789	0.651315789	0.631578947	0.611842105	0.592105263	0.578947368	0.565789474	0.559210526	0.539473684	0.532894737	0.526315789	0.526315789	0.519736842	0.513157895	0.506578947	0.506578947	0.5	0.5	0.486842105	0.486842105	0.480263158	0.480263158	0.473684211	0.473684211	0.473684211	0.460526316	0.460526316	0.453947368	0.453947368	0.453947368	0.447368421	0.447368421	0.440789474	0.440789474	0.440789474	0.434210526	0.434210526	0.427631579	0.427631579	0.427631579	0.414473684	0.414473684	0.407894737	0.407894737	0.407894737	0.401315789	0.401315789	0.394736842	0.394736842
0.894736842	0.842105263	0.789473684	0.743421053	0.710526316	0.684210526	0.657894737	0.638157895	0.625	0.611842105	0.598684211	0.585526316	0.578947368	0.572368421	0.559210526	0.552631579	0.546052632	0.539473684	0.519736842	0.519736842	0.513157895	0.513157895	0.506578947	0.506578947	0.5	0.493421053	0.486842105	0.486842105	0.480263158	0.473684211	0.473684211	0.467105263	0.467105263	0.460526316	0.460526316	0.453947368	0.453947368	0.453947368	0.447368421	0.447368421	0.434210526	0.434210526	0.427631579	0.427631579	0.421052632	0.421052632	0.414473684	0.414473684	0.407894737	0.407894737
1	1	0.881578947	0.828947368	0.782894737	0.75	0.723684211	0.703947368	0.684210526	0.664473684	0.651315789	0.631578947	0.625	0.611842105	0.598684211	0.592105263	0.585526316	0.572368421	0.559210526	0.559210526	0.552631579	0.546052632	0.539473684	0.532894737	0.519736842	0.513157895	0.506578947	0.506578947	0.506578947	0.5	0.493421053	0.493421053	0.486842105	0.480263158	0.480263158	0.473684211	0.473684211	0.467105263	0.460526316	0.453947368	0.453947368	0.447368421	0.447368421	0.440789474	0.440789474	0.434210526	0.434210526	0.427631579	0.427631579	0.421052632
1	1	1	0.901315789	0.848684211	0.809210526	0.782894737	0.756578947	0.730263158	0.710526316	0.690789474	0.671052632	0.664473684	0.651315789	0.631578947	0.625	0.618421053	0.598684211	0.592105263	0.585526316	0.578947368	0.572368421	0.565789474	0.559210526	0.546052632	0.546052632	0.539473684	0.532894737	0.526315789	0.513157895	0.513157895	0.506578947	0.506578947	0.5	0.5	0.493421053	0.493421053	0.480263158	0.473684211	0.473684211	0.467105263	0.467105263	0.460526316	0.460526316	0.453947368	0.447368421	0.447368421	0.440789474	0.440789474	0.434210526
1	1	1	1	0.907894737	0.861842105	0.822368421	0.796052632	0.769736842	0.743421053	0.730263158	0.710526316	0.697368421	0.677631579	0.664473684	0.657894737	0.644736842	0.631578947	0.625	0.611842105	0.605263158	0.598684211	0.592105263	0.578947368	0.572368421	0.565789474	0.559210526	0.552631579	0.546052632	0.546052632	0.539473684	0.532894737	0.526315789	0.526315789	0.513157895	0.5	0.5	0.5	0.493421053	0.486842105	0.486842105	0.480263158	0.473684211	0.473684211	0.467105263	0.467105263	0.460526316	0.460526316	0.453947368	0.447368421
1	1	1	1	1	0.907894737	0.861842105	0.828947368	0.802631579	0.782894737	0.763157895	0.743421053	0.730263158	0.710526316	0.697368421	0.684210526	0.671052632	0.657894737	0.651315789	0.638157895	0.631578947	0.625	0.611842105	0.605263158	0.598684211	0.592105263	0.585526316	0.578947368	0.572368421	0.565789474	0.559210526	0.552631579	0.546052632	0.539473684	0.532894737	0.526315789	0.519736842	0.506578947	0.506578947	0.5	0.5	0.493421053	0.493421053	0.486842105	0.486842105	0.480263158	0.473684211	0.473684211	0.467105263	0.460526316
1	1	1	1	1	0.973684211	0.901315789	0.861842105	0.835526316	0.809210526	0.796052632	0.769736842	0.756578947	0.736842105	0.723684211	0.710526316	0.697368421	0.684210526	0.677631579	0.664473684	0.657894737	0.638157895	0.631578947	0.625	0.618421053	0.611842105	0.605263158	0.598684211	0.592105263	0.585526316	0.578947368	0.572368421	0.559210526	0.552631579	0.546052632	0.546052632	0.539473684	0.532894737	0.526315789	0.519736842	0.519736842	0.506578947	0.5	0.5	0.5	0.493421053	0.486842105	0.486842105	0.480263158	0.473684211
1	1	1	1	1	1	0.947368421	0.901315789	0.861842105	0.835526316	0.822368421	0.796052632	0.782894737	0.763157895	0.75	0.736842105	0.717105263	0.710526316	0.697368421	0.690789474	0.677631579	0.664473684	0.651315789	0.644736842	0.638157895	0.631578947	0.625	0.618421053	0.611842105	0.605263158	0.598684211	0.585526316	0.578947368	0.572368421	0.565789474	0.559210526	0.552631579	0.546052632	0.546052632	0.539473684	0.532894737	0.526315789	0.526315789	0.519736842	0.506578947	0.5	0.5	0.5	0.493421053	0.493421053
1	1	1	1	1	1	1	0.927631579	0.888157895	0.861842105	0.842105263	0.822368421	0.802631579	0.782894737	0.769736842	0.75	0.743421053	0.730263158	0.717105263	0.710526316	0.690789474	0.684210526	0.677631579	0.664473684	0.657894737	0.651315789	0.644736842	0.631578947	0.625	0.618421053	0.605263158	0.598684211	0.592105263	0.585526316	0.578947368	0.578947368	0.572368421	0.565789474	0.559210526	0.552631579	0.546052632	0.546052632	0.539473684	0.532894737	0.526315789	0.526315789	0.519736842	0.506578947	0.5	0.5
1	1	1	1	1	1	1	0.960526316	0.921052632	0.881578947	0.855263158	0.842105263	0.822368421	0.809210526	0.796052632	0.776315789	0.763157895	0.75	0.736842105	0.723684211	0.710526316	0.703947368	0.690789474	0.684210526	0.677631579	0.671052632	0.657894737	0.651315789	0.638157895	0.631578947	0.625	0.618421053	0.611842105	0.605263158	0.598684211	0.592105263	0.585526316	0.578947368	0.572368421	0.565789474	0.565789474	0.559210526	0.552631579	0.546052632	0.539473684	0.539473684	0.532894737	0.526315789	0.519736842	0.519736842
1	1	1	1	1	1	1	1	0.940789474	0.901315789	0.875	0.861842105	0.842105263	0.822368421	0.802631579	0.789473684	0.782894737	0.769736842	0.75	0.743421053	0.730263158	0.723684211	0.710526316	0.703947368	0.690789474	0.684210526	0.677631579	0.664473684	0.657894737	0.644736842	0.638157895	0.631578947	0.625	0.618421053	0.611842105	0.605263158	0.598684211	0.592105263	0.585526316	0.585526316	0.578947368	0.572368421	0.565789474	0.559210526	0.552631579	0.552631579	0.546052632	0.539473684	0.532894737	0.532894737
1	1	1	1	1	1	1	1	0.960526316	0.921052632	0.894736842	0.875	0.855263158	0.842105263	0.822368421	0.809210526	0.796052632	0.782894737	0.769736842	0.756578947	0.75	0.736842105	0.730263158	0.717105263	0.710526316	0.703947368	0.684210526	0.677631579	0.671052632	0.664473684	0.657894737	0.651315789	0.644736842	0.631578947	0.625	0.618421053	0.618421053	0.611842105	0.605263158	0.598684211	0.592105263	0.585526316	0.578947368	0.572368421	0.565789474	0.565789474	0.559210526	0.552631579	0.546052632	0.539473684
1	1	1	1	1	1	1	1	1	0.934210526	0.907894737	0.888157895	0.868421053	0.848684211	0.835526316	0.822368421	0.815789474	0.796052632	0.782894737	0.776315789	0.763157895	0.75	0.743421053	0.736842105	0.717105263	0.710526316	0.703947368	0.690789474	0.684210526	0.677631579	0.671052632	0.664473684	0.657894737	0.651315789	0.644736842	0.638157895	0.631578947	0.625	0.618421053	0.611842105	0.605263158	0.598684211	0.592105263	0.585526316	0.578947368	0.578947368	0.565789474	0.559210526	0.552631579	0.546052632
1	1	1	1	1	1	1	1	1	0.947368421	0.921052632	0.901315789	0.881578947	0.861842105	0.848684211	0.835526316	0.822368421	0.809210526	0.796052632	0.789473684	0.776315789	0.769736842	0.756578947	0.743421053	0.736842105	0.723684211	0.717105263	0.710526316	0.697368421	0.690789474	0.684210526	0.677631579	0.671052632	0.664473684	0.657894737	0.651315789	0.644736842	0.638157895	0.631578947	0.625	0.618421053	0.611842105	0.605263158	0.598684211	0.585526316	0.578947368	0.578947368	0.572368421	0.565789474	0.559210526
1	1	1	1	1	1	1	1	1	0.960526316	0.934210526	0.907894737	0.888157895	0.875	0.861842105	0.842105263	0.835526316	0.822368421	0.809210526	0.802631579	0.789473684	0.782894737	0.763157895	0.756578947	0.75	0.736842105	0.730263158	0.723684211	0.710526316	0.703947368	0.697368421	0.690789474	0.684210526	0.677631579	0.671052632	0.664473684	0.657894737	0.651315789	0.644736842	0.638157895	0.631578947	0.618421053	0.611842105	0.605263158	0.598684211	0.592105263	0.585526316	0.585526316	0.578947368	0.572368421
1	1	1	1	1	1	1	1	1	0.973684211	0.947368421	0.921052632	0.901315789	0.888157895	0.875	0.855263158	0.842105263	0.835526316	0.822368421	0.815789474	0.796052632	0.789473684	0.776315789	0.769736842	0.763157895	0.75	0.743421053	0.736842105	0.723684211	0.717105263	0.710526316	0.703947368	0.697368421	0.690789474	0.684210526	0.677631579	0.671052632	0.664473684	0.651315789	0.644736842	0.638157895	0.631578947	0.625	0.618421053	0.611842105	0.605263158	0.598684211	0.592105263	0.592105263	0.585526316
1	1	1	1	1	1	1	1	1	0.980263158	0.947368421	0.927631579	0.907894737	0.894736842	0.881578947	0.868421053	0.855263158	0.842105263	0.835526316	0.815789474	0.809210526	0.796052632	0.789473684	0.782894737	0.769736842	0.763157895	0.756578947	0.75	0.736842105	0.730263158	0.723684211	0.717105263	0.710526316	0.703947368	0.690789474	0.684210526	0.671052632	0.664473684	0.657894737	0.651315789	0.644736842	0.638157895	0.638157895	0.631578947	0.625	0.618421053	0.611842105	0.605263158	0.598684211	0.592105263
1	1	1	1	1	1	1	1	1	0.993421053	0.953947368	0.934210526	0.921052632	0.901315789	0.888157895	0.875	0.868421053	0.855263158	0.835526316	0.828947368	0.822368421	0.809210526	0.802631579	0.789473684	0.782894737	0.776315789	0.769736842	0.756578947	0.75	0.743421053	0.736842105	0.730263158	0.717105263	0.703947368	0.697368421	0.690789474	0.684210526	0.677631579	0.671052632	0.664473684	0.657894737	0.651315789	0.644736842	0.638157895	0.631578947	0.631578947	0.625	0.618421053	0.611842105	0.605263158
1	1	1	1	1	1	1	1	1	0.993421053	0.960526316	0.940789474	0.921052632	0.907894737	0.894736842	0.881578947	0.875	0.855263158	0.848684211	0.835526316	0.828947368	0.822368421	0.809210526	0.802631579	0.796052632	0.782894737	0.776315789	0.769736842	0.763157895	0.756578947	0.743421053	0.730263158	0.723684211	0.717105263	0.710526316	0.703947368	0.697368421	0.690789474	0.684210526	0.677631579	0.671052632	0.664473684	0.657894737	0.651315789	0.644736842	0.638157895	0.631578947	0.625	0.625	0.618421053
1	1	1	1	1	1	1	1	1	0.993421053	0.953947368	0.940789474	0.927631579	0.914473684	0.901315789	0.888157895	0.875	0.868421053	0.855263158	0.848684211	0.835526316	0.828947368	0.822368421	0.809210526	0.802631579	0.796052632	0.789473684	0.776315789	0.763157895	0.756578947	0.75	0.743421053	0.736842105	0.730263158	0.723684211	0.717105263	0.703947368	0.697368421	0.690789474	0.684210526	0.677631579	0.677631579	0.671052632	0.664473684	0.657894737	0.651315789	0.644736842	0.638157895	0.631578947	0.625
1	1	1	1	1	1	1	1	1	0.986842105	0.960526316	0.940789474	0.927631579	0.921052632	0.901315789	0.894736842	0.881578947	0.875	0.861842105	0.855263158	0.848684211	0.835526316	0.828947368	0.822368421	0.815789474	0.796052632	0.789473684	0.782894737	0.776315789	0.769736842	0.756578947	0.75	0.743421053	0.736842105	0.730263158	0.723684211	0.717105263	0.710526316	0.703947368	0.697368421	0.690789474	0.684210526	0.677631579	0.671052632	0.664473684	0.657894737	0.651315789	0.651315789	0.644736842	0.638157895
1	1	1	1	1	1	1	1	1	0.980263158	0.953947368	0.947368421	0.934210526	0.921052632	0.907894737	0.901315789	0.888157895	0.881578947	0.875	0.861842105	0.855263158	0.848684211	0.835526316	0.822368421	0.815789474	0.809210526	0.802631579	0.789473684	0.782894737	0.776315789	0.769736842	0.763157895	0.756578947	0.75	0.743421053	0.736842105	0.730263158	0.723684211	0.717105263	0.710526316	0.703947368	0.697368421	0.690789474	0.684210526	0.677631579	0.671052632	0.664473684	0.657894737	0.651315789	0.644736842
1	1	1	1	1	1	1	1	1	0.973684211	0.960526316	0.947368421	0.934210526	0.921052632	0.914473684	0.901315789	0.894736842	0.888157895	0.881578947	0.868421053	0.855263158	0.848684211	0.842105263	0.828947368	0.822368421	0.815789474	0.809210526	0.802631579	0.796052632	0.782894737	0.776315789	0.769736842	0.763157895	0.756578947	0.75	0.743421053	0.736842105	0.730263158	0.723684211	0.717105263	0.710526316	0.703947368	0.697368421	0.690789474	0.684210526	0.677631579	0.671052632	0.671052632	0.664473684	0.657894737
1	1	1	1	1	1	1	1	0.993421053	0.973684211	0.953947368	0.947368421	0.934210526	0.927631579	0.914473684	0.907894737	0.901315789	0.888157895	0.875	0.868421053	0.861842105	0.855263158	0.848684211	0.835526316	0.828947368	0.822368421	0.815789474	0.809210526	0.802631579	0.796052632	0.789473684	0.782894737	0.769736842	0.763157895	0.756578947	0.75	0.743421053	0.736842105	0.730263158	0.723684211	0.717105263	0.710526316	0.710526316	0.703947368	0.697368421	0.690789474	0.684210526	0.677631579	0.671052632	0.664473684
1	1	1	1	1	1	1	1	0.980263158	0.967105263	0.953947368	0.947368421	0.940789474	0.927631579	0.921052632	0.907894737	0.901315789	0.888157895	0.881578947	0.875	0.868421053	0.861842105	0.855263158	0.842105263	0.835526316	0.828947368	0.822368421	0.815789474	0.809210526	0.802631579	0.796052632	0.789473684	0.782894737	0.776315789	0.769736842	0.763157895	0.756578947	0.75	0.743421053	0.736842105	0.730263158	0.723684211	0.717105263	0.710526316	0.703947368	0.697368421	0.690789474	0.684210526	0.684210526	0.677631579
1	1	1	1	1	1	1	0.993421053	0.973684211	0.967105263	0.953947368	0.947368421	0.934210526	0.927631579	0.921052632	0.907894737	0.901315789	0.894736842	0.888157895	0.881578947	0.875	0.868421053	0.861842105	0.848684211	0.842105263	0.835526316	0.828947368	0.822368421	0.815789474	0.809210526	0.802631579	0.796052632	0.789473684	0.782894737	0.776315789	0.769736842	0.763157895	0.756578947	0.75	0.743421053	0.736842105	0.730263158	0.723684211	0.717105263	0.710526316	0.703947368	0.703947368	0.697368421	0.690789474	0.684210526
1	1	1	1	1	1	1	0.980263158	0.973684211	0.960526316	0.947368421	0.940789474	0.934210526	0.927631579	0.921052632	0.914473684	0.907894737	0.901315789	0.894736842	0.888157895	0.881578947	0.868421053	0.861842105	0.855263158	0.848684211	0.842105263	0.835526316	0.828947368	0.822368421	0.815789474	0.809210526	0.802631579	0.796052632	0.789473684	0.782894737	0.776315789	0.769736842	0.763157895	0.756578947	0.75	0.743421053	0.736842105	0.730263158	0.730263158	0.723684211	0.717105263	0.710526316	0.703947368	0.697368421	0.690789474
1	1	1	1	1	0.993421053	0.980263158	0.973684211	0.967105263	0.960526316	0.953947368	0.947368421	0.940789474	0.934210526	0.921052632	0.914473684	0.907894737	0.901315789	0.894736842	0.888157895	0.881578947	0.875	0.868421053	0.861842105	0.855263158	0.848684211	0.842105263	0.835526316	0.828947368	0.822368421	0.815789474	0.809210526	0.802631579	0.796052632	0.789473684	0.782894737	0.776315789	0.769736842	0.763157895	0.756578947	0.756578947	0.75	0.743421053	0.736842105	0.730263158	0.723684211	0.717105263	0.710526316	0.697368421	0.697368421
1	1	1	0.993421053	0.986842105	0.980263158	0.973684211	0.967105263	0.960526316	0.960526316	0.953947368	0.947368421	0.940789474	0.934210526	0.927631579	0.921052632	0.914473684	0.907894737	0.901315789	0.894736842	0.888157895	0.881578947	0.875	0.868421053	0.861842105	0.855263158	0.848684211	0.842105263	0.835526316	0.828947368	0.822368421	0.815789474	0.809210526	0.802631579	0.796052632	0.789473684	0.782894737	0.776315789	0.769736842	0.763157895	0.756578947	0.75	0.743421053	0.736842105	0.730263158	0.723684211	0.717105263	0.717105263	0.710526316	0.703947368
0.986842105	0.986842105	0.986842105	0.980263158	0.973684211	0.973684211	0.967105263	0.960526316	0.953947368	0.953947368	0.947368421	0.940789474	0.934210526	0.927631579	0.921052632	0.914473684	0.907894737	0.901315789	0.894736842	0.894736842	0.888157895	0.881578947	0.875	0.868421053	0.861842105	0.855263158	0.848684211	0.842105263	0.835526316	0.828947368	0.822368421	0.815789474	0.809210526	0.802631579	0.796052632	0.789473684	0.782894737	0.782894737	0.776315789	0.769736842	0.763157895	0.756578947	0.75	0.743421053	0.736842105	0.730263158	0.730263158	0.723684211	0.717105263	0.710526316
0.980263158	0.973684211	0.980263158	0.973684211	0.973684211	0.967105263	0.967105263	0.960526316	0.953947368	0.953947368	0.947368421	0.940789474	0.934210526	0.927631579	0.921052632	0.921052632	0.914473684	0.907894737	0.901315789	0.894736842	0.888157895	0.881578947	0.875	0.868421053	0.861842105	0.861842105	0.855263158	0.848684211	0.842105263	0.835526316	0.828947368	0.822368421	0.815789474	0.809210526	0.802631579	0.796052632	0.789473684	0.789473684	0.782894737	0.776315789	0.769736842	0.763157895	0.756578947	0.75	0.743421053	0.743421053	0.736842105	0.730263158	0.723684211	0.717105263
0.973684211	0.973684211	0.973684211	0.967105263	0.967105263	0.967105263	0.967105263	0.960526316	0.953947368	0.953947368	0.947368421	0.940789474	0.934210526	0.934210526	0.927631579	0.921052632	0.914473684	0.907894737	0.901315789	0.901315789	0.894736842	0.888157895	0.881578947	0.875	0.868421053	0.861842105	0.855263158	0.848684211	0.848684211	0.842105263	0.835526316	0.828947368	0.822368421	0.815789474	0.809210526	0.802631579	0.796052632	0.796052632	0.789473684	0.782894737	0.776315789	0.769736842	0.763157895	0.756578947	0.756578947	0.75	0.743421053	0.736842105	0.730263158	0.723684211
0.967105263	0.973684211	0.967105263	0.967105263	0.960526316	0.960526316	0.953947368	0.960526316	0.953947368	0.953947368	0.947368421	0.940789474	0.934210526	0.934210526	0.927631579	0.921052632	0.914473684	0.914473684	0.907894737	0.901315789	0.894736842	0.888157895	0.881578947	0.881578947	0.875	0.868421053	0.861842105	0.855263158	0.848684211	0.842105263	0.842105263	0.835526316	0.828947368	0.822368421	0.815789474	0.809210526	0.802631579	0.796052632	0.796052632	0.789473684	0.782894737	0.776315789	0.769736842	0.763157895	0.763157895	0.756578947	0.75	0.743421053	0.736842105	0.736842105
0.967105263	0.960526316	0.960526316	0.967105263	0.960526316	0.960526316	0.953947368	0.953947368	0.947368421	0.947368421	0.947368421	0.940789474	0.940789474	0.934210526	0.927631579	0.921052632	0.921052632	0.914473684	0.907894737	0.901315789	0.901315789	0.894736842	0.888157895	0.881578947	0.875	0.868421053	0.868421053	0.861842105	0.855263158	0.848684211	0.842105263	0.835526316	0.835526316	0.828947368	0.822368421	0.815789474	0.809210526	0.802631579	0.802631579	0.796052632	0.789473684	0.782894737	0.776315789	0.769736842	0.769736842	0.763157895	0.756578947	0.75	0.743421053	0.743421053
0.960526316	0.960526316	0.960526316	0.953947368	0.960526316	0.960526316	0.953947368	0.953947368	0.947368421	0.947368421	0.940789474	0.934210526	0.940789474	0.934210526	0.927631579	0.927631579	0.921052632	0.914473684	0.907894737	0.907894737	0.901315789	0.894736842	0.888157895	0.888157895	0.881578947	0.875	0.868421053	0.861842105	0.861842105	0.855263158	0.848684211	0.842105263	0.835526316	0.835526316	0.828947368	0.822368421	0.815789474	0.809210526	0.802631579	0.802631579	0.796052632	0.789473684	0.782894737	0.776315789	0.776315789	0.769736842	0.763157895	0.756578947	0.75	0.75
0.960526316	0.960526316	0.960526316	0.953947368	0.953947368	0.953947368	0.953947368	0.953947368	0.947368421	0.947368421	0.940789474	0.934210526	0.934210526	0.927631579	0.927631579	0.927631579	0.921052632	0.914473684	0.914473684	0.907894737	0.901315789	0.901315789	0.894736842	0.888157895	0.881578947	0.881578947	0.875	0.868421053	0.861842105	0.855263158	0.855263158	0.848684211	0.842105263	0.835526316	0.828947368	0.828947368	0.822368421	0.815789474	0.809210526	0.802631579	0.802631579	0.796052632	0.789473684	0.782894737	0.782894737	0.776315789	0.769736842	0.763157895	0.756578947	0.756578947
0.953947368	0.960526316	0.953947368	0.953947368	0.953947368	0.947368421	0.953947368	0.947368421	0.947368421	0.947368421	0.940789474	0.934210526	0.934210526	0.927631579	0.927631579	0.921052632	0.914473684	0.914473684	0.914473684	0.907894737	0.907894737	0.901315789	0.894736842	0.894736842	0.888157895	0.881578947	0.875	0.875	0.868421053	0.861842105	0.855263158	0.855263158	0.848684211	0.842105263	0.835526316	0.828947368	0.828947368	0.822368421	0.815789474	0.809210526	0.809210526	0.802631579	0.796052632	0.789473684	0.782894737	0.782894737	0.776315789	0.769736842	0.763157895	0.763157895
0.953947368	0.953947368	0.953947368	0.953947368	0.953947368	0.947368421	0.947368421	0.947368421	0.947368421	0.940789474	0.940789474	0.934210526	0.934210526	0.927631579	0.927631579	0.921052632	0.921052632	0.914473684	0.907894737	0.907894737	0.901315789	0.901315789	0.901315789	0.894736842	0.888157895	0.888157895	0.881578947	0.875	0.868421053	0.868421053	0.861842105	0.855263158	0.848684211	0.848684211	0.842105263	0.835526316	0.828947368	0.828947368	0.822368421	0.815789474	0.809210526	0.809210526	0.802631579	0.796052632	0.789473684	0.789473684	0.782894737	0.776315789	0.769736842	0.769736842
0.953947368	0.947368421	0.947368421	0.953947368	0.953947368	0.947368421	0.947368421	0.940789474	0.940789474	0.940789474	0.940789474	0.940789474	0.934210526	0.927631579	0.927631579	0.921052632	0.921052632	0.914473684	0.914473684	0.907894737	0.901315789	0.901315789	0.894736842	0.888157895	0.888157895	0.888157895	0.881578947	0.881578947	0.875	0.868421053	0.861842105	0.861842105	0.855263158	0.848684211	0.848684211	0.842105263	0.835526316	0.828947368	0.828947368	0.822368421	0.815789474	0.809210526	0.809210526	0.802631579	0.796052632	0.789473684	0.789473684	0.782894737	0.776315789	0.776315789
0.953947368	0.947368421	0.947368421	0.953947368	0.947368421	0.947368421	0.947368421	0.940789474	0.940789474	0.934210526	0.940789474	0.940789474	0.934210526	0.934210526	0.927631579	0.927631579	0.921052632	0.914473684	0.914473684	0.907894737	0.907894737	0.901315789	0.894736842	0.894736842	0.888157895	0.881578947	0.881578947	0.875	0.868421053	0.875	0.868421053	0.861842105	0.861842105	0.855263158	0.848684211	0.842105263	0.842105263	0.835526316	0.828947368	0.828947368	0.822368421	0.815789474	0.809210526	0.809210526	0.802631579	0.796052632	0.796052632	0.789473684	0.782894737	0.776315789
0.947368421	0.947368421	0.947368421	0.947368421	0.947368421	0.947368421	0.947368421	0.940789474	0.940789474	0.934210526	0.934210526	0.940789474	0.934210526	0.934210526	0.927631579	0.927631579	0.921052632	0.921052632	0.914473684	0.907894737	0.907894737	0.901315789	0.901315789	0.894736842	0.888157895	0.888157895	0.881578947	0.875	0.875	0.868421053	0.861842105	0.861842105	0.855263158	0.855263158	0.855263158	0.848684211	0.842105263	0.842105263	0.835526316	0.828947368	0.828947368	0.822368421	0.815789474	0.815789474	0.809210526	0.802631579	0.796052632	0.796052632	0.789473684	0.782894737
0.947368421	0.947368421	0.947368421	0.947368421	0.940789474	0.947368421	0.947368421	0.940789474	0.940789474	0.934210526	0.934210526	0.934210526	0.927631579	0.934210526	0.927631579	0.927631579	0.921052632	0.921052632	0.914473684	0.914473684	0.907894737	0.907894737	0.901315789	0.894736842	0.894736842	0.888157895	0.888157895	0.881578947	0.875	0.875	0.868421053	0.861842105	0.861842105	0.855263158	0.848684211	0.848684211	0.842105263	0.842105263	0.842105263	0.835526316	0.828947368	0.828947368	0.822368421	0.815789474	0.815789474	0.809210526	0.802631579	0.802631579	0.796052632	0.789473684
0.940789474	0.947368421	0.947368421	0.940789474	0.940789474	0.940789474	0.947368421	0.940789474	0.940789474	0.934210526	0.934210526	0.934210526	0.927631579	0.927631579	0.927631579	0.927631579	0.921052632	0.921052632	0.914473684	0.914473684	0.907894737	0.907894737	0.901315789	0.901315789	0.894736842	0.888157895	0.888157895	0.881578947	0.881578947	0.875	0.868421053	0.868421053	0.861842105	0.861842105	0.855263158	0.848684211	0.848684211	0.842105263	0.835526316	0.835526316	0.828947368	0.822368421	0.822368421	0.822368421	0.815789474	0.815789474	0.809210526	0.802631579	0.802631579	0.796052632
0.940789474	0.947368421	0.947368421	0.940789474	0.940789474	0.940789474	0.940789474	0.940789474	0.940789474	0.934210526	0.934210526	0.934210526	0.927631579	0.927631579	0.921052632	0.921052632	0.927631579	0.921052632	0.921052632	0.914473684	0.914473684	0.907894737	0.901315789	0.901315789	0.894736842	0.894736842	0.888157895	0.888157895	0.881578947	0.875	0.875	0.868421053	0.868421053	0.861842105	0.855263158	0.855263158	0.848684211	0.848684211	0.842105263	0.835526316	0.835526316	0.828947368	0.822368421	0.822368421	0.815789474	0.809210526	0.809210526	0.802631579	0.796052632	0.796052632
0.940789474	0.947368421	0.947368421	0.940789474	0.940789474	0.940789474	0.934210526	0.940789474	0.940789474	0.934210526	0.934210526	0.934210526	0.927631579	0.927631579	0.921052632	0.921052632	0.921052632	0.921052632	0.921052632	0.914473684	0.914473684	0.907894737	0.907894737	0.901315789	0.901315789	0.894736842	0.894736842	0.888157895	0.881578947	0.881578947	0.875	0.875	0.868421053	0.861842105	0.861842105	0.855263158	0.855263158	0.848684211	0.842105263	0.842105263	0.835526316	0.835526316	0.828947368	0.822368421	0.822368421	0.815789474	0.809210526	0.809210526	0.802631579	0.802631579
0.940789474	0.940789474	0.940789474	0.940789474	0.940789474	0.940789474	0.934210526	0.934210526	0.940789474	0.934210526	0.934210526	0.934210526	0.927631579	0.927631579	0.927631579	0.921052632	0.921052632	0.914473684	0.914473684	0.914473684	0.914473684	0.907894737	0.907894737	0.901315789	0.901315789	0.894736842	0.894736842	0.888157895	0.888157895	0.881578947	0.881578947	0.875	0.875	0.868421053	0.861842105	0.861842105	0.855263158	0.855263158	0.848684211	0.842105263	0.842105263	0.835526316	0.835526316	0.828947368	0.822368421	0.822368421	0.815789474	0.809210526	0.809210526	0.802631579
0.940789474	0.940789474	0.940789474	0.940789474	0.940789474	0.940789474	0.934210526	0.934210526	0.934210526	0.934210526	0.934210526	0.934210526	0.927631579	0.927631579	0.927631579	0.921052632	0.921052632	0.914473684	0.914473684	0.914473684	0.914473684	0.914473684	0.907894737	0.907894737	0.901315789	0.901315789	0.894736842	0.894736842	0.888157895	0.888157895	0.881578947	0.875	0.875	0.868421053	0.868421053	0.861842105	0.861842105	0.855263158	0.855263158	0.848684211	0.842105263	0.842105263	0.835526316	0.835526316	0.828947368	0.822368421	0.822368421	0.815789474	0.815789474	0.809210526
0.940789474	0.940789474	0.934210526	0.940789474	0.940789474	0.940789474	0.934210526	0.934210526	0.934210526	0.927631579	0.934210526	0.934210526	0.927631579	0.927631579	0.927631579	0.921052632	0.921052632	0.921052632	0.914473684	0.914473684	0.907894737	0.907894737	0.907894737	0.907894737	0.901315789	0.901315789	0.894736842	0.894736842	0.888157895	0.888157895	0.881578947	0.881578947	0.875	0.875	0.868421053	0.868421053	0.861842105	0.861842105	0.855263158	0.848684211	0.848684211	0.842105263	0.842105263	0.835526316	0.835526316	0.828947368	0.822368421	0.822368421	0.815789474	0.815789474
0.940789474	0.934210526	0.934210526	0.934210526	0.940789474	0.940789474	0.934210526	0.934210526	0.934210526	0.927631579	0.927631579	0.934210526	0.927631579	0.927631579	0.927631579	0.921052632	0.921052632	0.921052632	0.914473684	0.914473684	0.907894737	0.907894737	0.907894737	0.901315789	0.907894737	0.901315789	0.901315789	0.894736842	0.894736842	0.888157895	0.888157895	0.881578947	0.881578947	0.875	0.875	0.868421053	0.868421053	0.861842105	0.855263158	0.855263158	0.848684211	0.848684211	0.842105263	0.842105263	0.835526316	0.835526316	0.828947368	0.822368421	0.822368421	0.815789474
0.940789474	0.934210526	0.934210526	0.934210526	0.940789474	0.934210526	0.934210526	0.934210526	0.934210526	0.927631579	0.927631579	0.927631579	0.927631579	0.927631579	0.927631579	0.921052632	0.921052632	0.921052632	0.914473684	0.914473684	0.914473684	0.907894737	0.907894737	0.901315789	0.901315789	0.901315789	0.901315789	0.894736842	0.894736842	0.894736842	0.888157895	0.888157895	0.881578947	0.881578947	0.875	0.875	0.868421053	0.861842105	0.861842105	0.855263158	0.855263158	0.848684211	0.848684211	0.842105263	0.842105263	0.835526316	0.835526316	0.828947368	0.828947368	0.822368421
0.940789474	0.934210526	0.934210526	0.934210526	0.934210526	0.934210526	0.934210526	0.934210526	0.934210526	0.927631579	0.927631579	0.927631579	0.927631579	0.927631579	0.927631579	0.927631579	0.921052632	0.921052632	0.914473684	0.914473684	0.914473684	0.907894737	0.907894737	0.901315789	0.901315789	0.901315789	0.894736842	0.901315789	0.894736842	0.894736842	0.888157895	0.888157895	0.881578947	0.881578947	0.875	0.875	0.868421053	0.868421053	0.861842105	0.861842105	0.855263158	0.855263158	0.848684211	0.848684211	0.842105263	0.842105263	0.835526316	0.835526316	0.828947368	0.828947368
0.934210526	0.934210526	0.934210526	0.934210526	0.934210526	0.934210526	0.934210526	0.934210526	0.934210526	0.927631579	0.927631579	0.927631579	0.927631579	0.927631579	0.927631579	0.927631579	0.921052632	0.921052632	0.921052632	0.914473684	0.914473684	0.907894737	0.907894737	0.907894737	0.901315789	0.901315789	0.894736842	0.894736842	0.894736842	0.894736842	0.894736842	0.888157895	0.888157895	0.881578947	0.881578947	0.875	0.875	0.868421053	0.868421053	0.861842105	0.861842105	0.855263158	0.855263158	0.848684211	0.848684211	0.842105263	0.842105263	0.835526316	0.835526316	0.828947368
0.934210526	0.934210526	0.934210526	0.934210526	0.934210526	0.927631579	0.934210526	0.934210526	0.934210526	0.927631579	0.927631579	0.927631579	0.927631579	0.921052632	0.927631579	0.927631579	0.921052632	0.921052632	0.921052632	0.914473684	0.914473684	0.914473684	0.907894737	0.907894737	0.901315789	0.901315789	0.901315789	0.894736842	0.894736842	0.888157895	0.888157895	0.888157895	0.888157895	0.888157895	0.881578947	0.881578947	0.875	0.875	0.868421053	0.868421053	0.861842105	0.861842105	0.855263158	0.855263158	0.848684211	0.848684211	0.842105263	0.842105263	0.835526316	0.835526316
0.934210526	0.934210526	0.934210526	0.934210526	0.934210526	0.927631579	0.934210526	0.934210526	0.934210526	0.927631579	0.927631579	0.927631579	0.927631579	0.921052632	0.921052632	0.927631579	0.921052632	0.921052632	0.921052632	0.914473684	0.914473684	0.914473684	0.907894737	0.907894737	0.907894737	0.901315789	0.901315789	0.894736842	0.894736842	0.894736842	0.888157895	0.888157895	0.881578947	0.881578947	0.881578947	0.881578947	0.881578947	0.875	0.875	0.868421053	0.868421053	0.861842105	0.861842105	0.855263158	0.855263158	0.848684211	0.848684211	0.842105263	0.842105263	0.835526316
0.934210526	0.934210526	0.934210526	0.934210526	0.934210526	0.927631579	0.927631579	0.934210526	0.934210526	0.927631579	0.927631579	0.927631579	0.927631579	0.921052632	0.921052632	0.921052632	0.914473684	0.921052632	0.921052632	0.914473684	0.914473684	0.914473684	0.907894737	0.907894737	0.907894737	0.901315789	0.901315789	0.901315789	0.894736842	0.894736842	0.888157895	0.888157895	0.888157895	0.881578947	0.881578947	0.875	0.881578947	0.875	0.875	0.875	0.868421053	0.868421053	0.861842105	0.861842105	0.855263158	0.855263158	0.848684211	0.848684211	0.842105263	0.842105263
0.927631579	0.934210526	0.934210526	0.934210526	0.927631579	0.927631579	0.927631579	0.934210526	0.934210526	0.927631579	0.927631579	0.927631579	0.927631579	0.921052632	0.921052632	0.921052632	0.921052632	0.914473684	0.921052632	0.921052632	0.914473684	0.914473684	0.914473684	0.907894737	0.907894737	0.907894737	0.901315789	0.901315789	0.894736842	0.894736842	0.894736842	0.888157895	0.888157895	0.881578947	0.881578947	0.881578947	0.875	0.875	0.868421053	0.875	0.868421053	0.868421053	0.868421053	0.861842105	0.861842105	0.855263158	0.855263158	0.848684211	0.848684211	0.842105263
0.927631579	0.934210526	0.934210526	0.934210526	0.927631579	0.927631579	0.927631579	0.927631579	0.934210526	0.927631579	0.927631579	0.927631579	0.927631579	0.921052632	0.921052632	0.921052632	0.921052632	0.914473684	0.914473684	0.921052632	0.914473684	0.914473684	0.914473684	0.907894737	0.907894737	0.907894737	0.901315789	0.901315789	0.901315789	0.894736842	0.894736842	0.888157895	0.888157895	0.888157895	0.881578947	0.881578947	0.881578947	0.875	0.875	0.868421053	0.868421053	0.868421053	0.868421053	0.868421053	0.861842105	0.861842105	0.855263158	0.855263158	0.848684211	0.848684211
0.927631579	0.934210526	0.934210526	0.934210526	0.927631579	0.927631579	0.927631579	0.927631579	0.927631579	0.927631579	0.927631579	0.927631579	0.927631579	0.921052632	0.921052632	0.921052632	0.921052632	0.914473684	0.914473684	0.914473684	0.914473684	0.914473684	0.914473684	0.914473684	0.907894737	0.907894737	0.907894737	0.901315789	0.901315789	0.894736842	0.894736842	0.894736842	0.888157895	0.888157895	0.888157895	0.881578947	0.881578947	0.875	0.875	0.875	0.868421053	0.868421053	0.861842105	0.861842105	0.868421053	0.861842105	0.861842105	0.855263158	0.855263158	0.848684211
0.927631579	0.927631579	0.934210526	0.934210526	0.927631579	0.927631579	0.927631579	0.927631579	0.927631579	0.927631579	0.927631579	0.927631579	0.927631579	0.921052632	0.921052632	0.921052632	0.921052632	0.914473684	0.914473684	0.914473684	0.914473684	0.914473684	0.914473684	0.914473684	0.907894737	0.907894737	0.907894737	0.901315789	0.901315789	0.901315789	0.894736842	0.894736842	0.894736842	0.888157895	0.888157895	0.881578947	0.881578947	0.881578947	0.875	0.875	0.875	0.868421053	0.868421053	0.861842105	0.861842105	0.861842105	0.855263158	0.855263158	0.855263158	0.855263158
0.927631579	0.927631579	0.934210526	0.934210526	0.927631579	0.927631579	0.927631579	0.927631579	0.927631579	0.921052632	0.927631579	0.927631579	0.927631579	0.921052632	0.921052632	0.921052632	0.921052632	0.914473684	0.914473684	0.914473684	0.914473684	0.907894737	0.914473684	0.914473684	0.907894737	0.907894737	0.907894737	0.901315789	0.901315789	0.901315789	0.901315789	0.894736842	0.894736842	0.888157895	0.888157895	0.888157895	0.881578947	0.881578947	0.881578947	0.875	0.875	0.875	0.868421053	0.868421053	0.861842105	0.861842105	0.861842105	0.855263158	0.855263158	0.848684211
0.927631579	0.927631579	0.927631579	0.927631579	0.927631579	0.927631579	0.927631579	0.927631579	0.927631579	0.921052632	0.921052632	0.927631579	0.927631579	0.921052632	0.921052632	0.921052632	0.921052632	0.914473684	0.914473684	0.914473684	0.914473684	0.907894737	0.907894737	0.907894737	0.914473684	0.907894737	0.907894737	0.907894737	0.901315789	0.901315789	0.901315789	0.894736842	0.894736842	0.894736842	0.888157895	0.888157895	0.888157895	0.881578947	0.881578947	0.881578947	0.875	0.875	0.868421053	0.868421053	0.868421053	0.861842105	0.861842105	0.861842105	0.855263158	0.855263158
0.927631579	0.927631579	0.927631579	0.927631579	0.927631579	0.927631579	0.927631579	0.927631579	0.927631579	0.921052632	0.921052632	0.921052632	0.927631579	0.921052632	0.921052632	0.921052632	0.921052632	0.921052632	0.914473684	0.914473684	0.914473684	0.914473684	0.907894737	0.907894737	0.907894737	0.907894737	0.907894737	0.907894737	0.907894737	0.901315789	0.901315789	0.901315789	0.894736842	0.894736842	0.894736842	0.888157895	0.888157895	0.888157895	0.881578947	0.881578947	0.881578947	0.875	0.875	0.868421053	0.868421053	0.868421053	0.861842105	0.861842105	0.861842105	0.855263158
0.927631579	0.927631579	0.927631579	0.927631579	0.927631579	0.927631579	0.927631579	0.927631579	0.927631579	0.921052632	0.921052632	0.921052632	0.927631579	0.927631579	0.921052632	0.921052632	0.921052632	0.921052632	0.914473684	0.914473684	0.914473684	0.914473684	0.907894737	0.907894737	0.907894737	0.907894737	0.907894737	0.907894737	0.907894737	0.901315789	0.901315789	0.901315789	0.894736842	0.894736842	0.894736842	0.888157895	0.888157895	0.888157895	0.888157895	0.881578947	0.881578947	0.875	0.875	0.875	0.868421053	0.868421053	0.868421053	0.861842105	0.861842105	0.861842105
0.927631579	0.927631579	0.927631579	0.921052632	0.927631579	0.927631579	0.927631579	0.927631579	0.927631579	0.921052632	0.921052632	0.921052632	0.921052632	0.927631579	0.921052632	0.921052632	0.921052632	0.921052632	0.914473684	0.914473684	0.914473684	0.914473684	0.907894737	0.907894737	0.907894737	0.907894737	0.901315789	0.901315789	0.907894737	0.907894737	0.901315789	0.901315789	0.901315789	0.894736842	0.894736842	0.894736842	0.888157895	0.888157895	0.888157895	0.881578947	0.881578947	0.881578947	0.875	0.875	0.875	0.868421053	0.868421053	0.868421053	0.861842105	0.861842105
0.927631579	0.927631579	0.921052632	0.921052632	0.927631579	0.927631579	0.927631579	0.927631579	0.921052632	0.921052632	0.921052632	0.921052632	0.921052632	0.921052632	0.921052632	0.921052632	0.921052632	0.921052632	0.914473684	0.914473684	0.914473684	0.914473684	0.914473684	0.907894737	0.907894737	0.907894737	0.901315789	0.901315789	0.901315789	0.907894737	0.901315789	0.901315789	0.901315789	0.901315789	0.894736842	0.894736842	0.894736842	0.888157895	0.888157895	0.888157895	0.881578947	0.881578947	0.881578947	0.875	0.875	0.875	0.868421053	0.868421053	0.868421053	0.861842105
0.927631579	0.927631579	0.921052632	0.921052632	0.921052632	0.927631579	0.927631579	0.927631579	0.921052632	0.921052632	0.921052632	0.921052632	0.921052632	0.921052632	0.914473684	0.921052632	0.921052632	0.921052632	0.921052632	0.914473684	0.914473684	0.914473684	0.914473684	0.907894737	0.907894737	0.907894737	0.907894737	0.901315789	0.901315789	0.901315789	0.901315789	0.901315789	0.901315789	0.901315789	0.894736842	0.894736842	0.894736842	0.894736842	0.888157895	0.888157895	0.888157895	0.881578947	0.881578947	0.881578947	0.875	0.875	0.875	0.868421053	0.868421053	0.868421053
0.927631579	0.927631579	0.921052632	0.921052632	0.921052632	0.927631579	0.927631579	0.927631579	0.921052632	0.921052632	0.921052632	0.921052632	0.921052632	0.921052632	0.914473684	0.914473684	0.921052632	0.921052632	0.921052632	0.914473684	0.914473684	0.914473684	0.914473684	0.907894737	0.907894737	0.907894737	0.907894737	0.901315789	0.901315789	0.901315789	0.901315789	0.894736842	0.894736842	0.901315789	0.901315789	0.894736842	0.894736842	0.894736842	0.894736842	0.888157895	0.888157895	0.888157895	0.881578947	0.881578947	0.881578947	0.875	0.875	0.875	0.875	0.868421053
0.927631579	0.921052632	0.921052632	0.921052632	0.921052632	0.921052632	0.927631579	0.927631579	0.921052632	0.921052632	0.921052632	0.921052632	0.921052632	0.921052632	0.914473684	0.914473684	0.914473684	0.921052632	0.921052632	0.914473684	0.914473684	0.914473684	0.914473684	0.914473684	0.907894737	0.907894737	0.907894737	0.907894737	0.901315789	0.901315789	0.901315789	0.901315789	0.894736842	0.894736842	0.894736842	0.901315789	0.894736842	0.894736842	0.894736842	0.888157895	0.888157895	0.888157895	0.888157895	0.881578947	0.881578947	0.881578947	0.875	0.875	0.875	0.875
0.927631579	0.921052632	0.921052632	0.921052632	0.921052632	0.921052632	0.927631579	0.927631579	0.921052632	0.921052632	0.921052632	0.921052632	0.921052632	0.921052632	0.914473684	0.914473684	0.914473684	0.921052632	0.921052632	0.914473684	0.914473684	0.914473684	0.914473684	0.914473684	0.907894737	0.907894737	0.907894737	0.907894737	0.901315789	0.901315789	0.901315789	0.901315789	0.901315789	0.894736842	0.894736842	0.894736842	0.888157895	0.894736842	0.894736842	0.894736842	0.888157895	0.888157895	0.888157895	0.888157895	0.881578947	0.881578947	0.881578947	0.875	0.875	0.875
0.927631579	0.921052632	0.921052632	0.921052632	0.921052632	0.921052632	0.921052632	0.927631579	0.921052632	0.921052632	0.921052632	0.921052632	0.921052632	0.921052632	0.914473684	0.914473684	0.914473684	0.914473684	0.921052632	0.921052632	0.914473684	0.914473684	0.914473684	0.914473684	0.907894737	0.907894737	0.907894737	0.907894737	0.907894737	0.901315789	0.901315789	0.901315789	0.901315789	0.894736842	0.894736842	0.894736842	0.894736842	0.888157895	0.888157895	0.894736842	0.894736842	0.888157895	0.888157895	0.888157895	0.888157895	0.881578947	0.881578947	0.881578947	0.875	0.875
0.921052632	0.921052632	0.921052632	0.921052632	0.921052632	0.921052632	0.921052632	0.927631579	0.921052632	0.921052632	0.921052632	0.921052632	0.921052632	0.921052632	0.914473684	0.914473684	0.914473684	0.914473684	0.914473684	0.914473684	0.914473684	0.914473684	0.914473684	0.914473684	0.914473684	0.907894737	0.907894737	0.907894737	0.907894737	0.901315789	0.901315789	0.901315789	0.901315789	0.901315789	0.894736842	0.894736842	0.894736842	0.894736842	0.888157895	0.888157895	0.888157895	0.894736842	0.888157895	0.888157895	0.888157895	0.888157895	0.881578947	0.881578947	0.881578947	0.881578947
0.921052632	0.921052632	0.921052632	0.921052632	0.921052632	0.921052632	0.921052632	0.921052632	0.921052632	0.921052632	0.921052632	0.921052632	0.921052632	0.921052632	0.914473684	0.914473684	0.914473684	0.914473684	0.914473684	0.914473684	0.907894737	0.914473684	0.914473684	0.914473684	0.914473684	0.907894737	0.907894737	0.907894737	0.907894737	0.907894737	0.901315789	0.901315789	0.901315789	0.901315789	0.901315789	0.894736842	0.894736842	0.894736842	0.894736842	0.888157895	0.888157895	0.888157895	0.888157895	0.881578947	0.888157895	0.888157895	0.888157895	0.881578947	0.881578947	0.881578947
0.921052632	0.921052632	0.921052632	0.921052632	0.921052632	0.921052632	0.921052632	0.921052632	0.921052632	0.921052632	0.921052632	0.921052632	0.921052632	0.921052632	0.914473684	0.914473684	0.914473684	0.914473684	0.914473684	0.914473684	0.907894737	0.907894737	0.914473684	0.914473684	0.914473684	0.914473684	0.907894737	0.907894737	0.907894737	0.907894737	0.907894737	0.901315789	0.901315789	0.901315789	0.901315789	0.894736842	0.894736842	0.894736842	0.894736842	0.894736842	0.888157895	0.888157895	0.888157895	0.888157895	0.881578947	0.881578947	0.881578947	0.888157895	0.881578947	0.881578947
0.921052632	0.921052632	0.921052632	0.921052632	0.921052632	0.921052632	0.921052632	0.921052632	0.914473684	0.921052632	0.921052632	0.921052632	0.921052632	0.921052632	0.921052632	0.914473684	0.914473684	0.914473684	0.914473684	0.914473684	0.914473684	0.907894737	0.907894737	0.914473684	0.914473684	0.914473684	0.907894737	0.907894737	0.907894737	0.907894737	0.907894737	0.901315789	0.901315789	0.901315789	0.901315789	0.901315789	0.894736842	0.894736842	0.894736842	0.894736842	0.894736842	0.888157895	0.888157895	0.888157895	0.888157895	0.881578947	0.881578947	0.881578947	0.881578947	0.875
0.921052632	0.921052632	0.921052632	0.921052632	0.921052632	0.921052632	0.921052632	0.914473684	0.914473684	0.914473684	0.921052632	0.921052632	0.921052632	0.921052632	0.921052632	0.914473684	0.914473684	0.914473684	0.914473684	0.914473684	0.914473684	0.907894737	0.907894737	0.907894737	0.914473684	0.914473684	0.914473684	0.907894737	0.907894737	0.907894737	0.907894737	0.907894737	0.901315789	0.901315789	0.901315789	0.901315789	0.901315789	0.894736842	0.894736842	0.894736842	0.894736842	0.888157895	0.888157895	0.888157895	0.888157895	0.888157895	0.881578947	0.881578947	0.881578947	0.881578947
0.921052632	0.921052632	0.921052632	0.921052632	0.921052632	0.921052632	0.921052632	0.914473684	0.914473684	0.914473684	0.921052632	0.921052632	0.921052632	0.921052632	0.921052632	0.914473684	0.914473684	0.914473684	0.914473684	0.914473684	0.914473684	0.907894737	0.907894737	0.907894737	0.907894737	0.907894737	0.914473684	0.907894737	0.907894737	0.907894737	0.907894737	0.907894737	0.901315789	0.901315789	0.901315789	0.901315789	0.901315789	0.901315789	0.894736842	0.894736842	0.894736842	0.894736842	0.888157895	0.888157895	0.888157895	0.888157895	0.888157895	0.881578947	0.881578947	0.881578947
0.921052632	0.921052632	0.921052632	0.921052632	0.921052632	0.921052632	0.921052632	0.914473684	0.914473684	0.914473684	0.914473684	0.921052632	0.921052632	0.921052632	0.921052632	0.914473684	0.914473684	0.914473684	0.914473684	0.914473684	0.914473684	0.907894737	0.907894737	0.907894737	0.907894737	0.907894737	0.907894737	0.914473684	0.907894737	0.907894737	0.907894737	0.907894737	0.907894737	0.901315789	0.901315789	0.901315789	0.901315789	0.901315789	0.894736842	0.894736842	0.894736842	0.894736842	0.894736842	0.888157895	0.888157895	0.888157895	0.888157895	0.888157895	0.881578947	0.881578947
0.914473684	0.921052632	0.921052632	0.921052632	0.921052632	0.921052632	0.921052632	0.914473684	0.914473684	0.914473684	0.914473684	0.914473684	0.921052632	0.921052632	0.921052632	0.914473684	0.914473684	0.914473684	0.914473684	0.914473684	0.914473684	0.914473684	0.907894737	0.907894737	0.907894737	0.907894737	0.907894737	0.907894737	0.901315789	0.907894737	0.907894737	0.907894737	0.907894737	0.907894737	0.901315789	0.901315789	0.901315789	0.901315789	0.901315789	0.894736842	0.894736842	0.894736842	0.894736842	0.894736842	0.894736842	0.888157895	0.888157895	0.888157895	0.888157895	0.888157895
0.914473684	0.921052632	0.921052632	0.921052632	0.921052632	0.921052632	0.921052632	0.914473684	0.914473684	0.914473684	0.914473684	0.914473684	0.914473684	0.921052632	0.921052632	0.914473684	0.914473684	0.914473684	0.914473684	0.914473684	0.914473684	0.914473684	0.907894737	0.907894737	0.907894737	0.907894737	0.907894737	0.907894737	0.907894737	0.901315789	0.907894737	0.907894737	0.907894737	0.907894737	0.907894737	0.901315789	0.901315789	0.901315789	0.901315789	0.901315789	0.894736842	0.894736842	0.894736842	0.894736842	0.894736842	0.894736842	0.888157895	0.888157895	0.888157895	0.888157895
0.914473684	0.921052632	0.921052632	0.921052632	0.921052632	0.921052632	0.921052632	0.914473684	0.914473684	0.914473684	0.914473684	0.914473684	0.914473684	0.914473684	0.921052632	0.914473684	0.914473684	0.914473684	0.914473684	0.914473684	0.914473684	0.914473684	0.907894737	0.907894737	0.907894737	0.907894737	0.907894737	0.907894737	0.907894737	0.901315789	0.901315789	0.901315789	0.907894737	0.907894737	0.907894737	0.901315789	0.901315789	0.901315789	0.901315789	0.901315789	0.901315789	0.894736842	0.894736842	0.894736842	0.894736842	0.894736842	0.894736842	0.888157895	0.888157895	0.888157895
0.914473684	0.914473684	0.921052632	0.921052632	0.921052632	0.921052632	0.921052632	0.914473684	0.914473684	0.914473684	0.914473684	0.914473684	0.914473684	0.914473684	0.914473684	0.914473684	0.914473684	0.914473684	0.914473684	0.914473684	0.914473684	0.914473684	0.914473684	0.907894737	0.907894737	0.907894737	0.907894737	0.907894737	0.907894737	0.907894737	0.901315789	0.901315789	0.901315789	0.901315789	0.907894737	0.907894737	0.901315789	0.901315789	0.901315789	0.901315789	0.901315789	0.901315789	0.894736842	0.894736842	0.894736842	0.894736842	0.894736842	0.894736842	0.888157895	0.888157895
0.914473684	0.914473684	0.921052632	0.921052632	0.921052632	0.921052632	0.914473684	0.914473684	0.914473684	0.914473684	0.914473684	0.914473684	0.914473684	0.914473684	0.914473684	0.907894737	0.914473684	0.914473684	0.914473684	0.914473684	0.914473684	0.914473684	0.914473684	0.907894737	0.907894737	0.907894737	0.907894737	0.907894737	0.907894737	0.907894737	0.901315789	0.901315789	0.901315789	0.901315789	0.901315789	0.901315789	0.907894737	0.901315789	0.901315789	0.901315789	0.901315789	0.901315789	0.901315789	0.894736842	0.894736842	0.894736842	0.894736842	0.894736842	0.894736842	0.888157895
0.914473684	0.914473684	0.914473684	0.921052632	0.921052632	0.921052632	0.914473684	0.914473684	0.914473684	0.914473684	0.914473684	0.914473684	0.914473684	0.914473684	0.914473684	0.914473684	0.907894737	0.914473684	0.914473684	0.914473684	0.914473684	0.914473684	0.914473684	0.914473684	0.907894737	0.907894737	0.907894737	0.907894737	0.907894737	0.907894737	0.907894737	0.901315789	0.901315789	0.901315789	0.901315789	0.901315789	0.901315789	0.901315789	0.901315789	0.901315789	0.901315789	0.901315789	0.901315789	0.901315789	0.894736842	0.894736842	0.894736842	0.894736842	0.894736842	0.894736842
0.914473684	0.914473684	0.914473684	0.921052632	0.921052632	0.921052632	0.914473684	0.914473684	0.914473684	0.914473684	0.914473684	0.914473684	0.914473684	0.914473684	0.914473684	0.914473684	0.907894737	0.907894737	0.914473684	0.914473684	0.914473684	0.914473684	0.914473684	0.914473684	0.907894737	0.907894737	0.907894737	0.907894737	0.907894737	0.907894737	0.907894737	0.907894737	0.901315789	0.901315789	0.901315789	0.901315789	0.901315789	0.901315789	0.901315789	0.894736842	0.894736842	0.901315789	0.901315789	0.901315789	0.901315789	0.901315789	0.894736842	0.894736842	0.894736842	0.894736842
0.914473684	0.914473684	0.914473684	0.914473684	0.921052632	0.921052632	0.914473684	0.914473684	0.914473684	0.914473684	0.914473684	0.914473684	0.914473684	0.914473684	0.914473684	0.914473684	0.907894737	0.907894737	0.907894737	0.914473684	0.914473684	0.914473684	0.914473684	0.914473684	0.907894737	0.907894737	0.907894737	0.907894737	0.907894737	0.907894737	0.907894737	0.907894737	0.901315789	0.901315789	0.901315789	0.901315789	0.901315789	0.901315789	0.901315789	0.901315789	0.894736842	0.894736842	0.894736842	0.894736842	0.901315789	0.901315789	0.901315789	0.894736842	0.894736842	0.894736842
0.914473684	0.914473684	0.914473684	0.914473684	0.921052632	0.921052632	0.914473684	0.914473684	0.914473684	0.914473684	0.914473684	0.914473684	0.914473684	0.914473684	0.914473684	0.914473684	0.907894737	0.907894737	0.907894737	0.907894737	0.914473684	0.914473684	0.914473684	0.914473684	0.914473684	0.907894737	0.907894737	0.907894737	0.907894737	0.907894737	0.907894737	0.907894737	0.907894737	0.901315789	0.901315789	0.901315789	0.901315789	0.901315789	0.901315789	0.901315789	0.901315789	0.894736842	0.894736842	0.894736842	0.894736842	0.894736842	0.894736842	0.901315789	0.894736842	0.894736842
0.914473684	0.914473684	0.914473684	0.914473684	0.914473684	0.914473684	0.914473684	0.914473684	0.914473684	0.914473684	0.914473684	0.914473684	0.914473684	0.914473684	0.914473684	0.914473684	0.907894737	0.907894737	0.907894737	0.907894737	0.907894737	0.907894737	0.914473684	0.914473684	0.914473684	0.907894737	0.907894737	0.907894737	0.907894737	0.907894737	0.907894737	0.907894737	0.907894737	0.907894737	0.901315789	0.901315789	0.901315789	0.901315789	0.901315789	0.901315789	0.901315789	0.901315789	0.894736842	0.894736842	0.894736842	0.894736842	0.894736842	0.894736842	0.894736842	0.894736842
0.914473684	0.914473684	0.914473684	0.914473684	0.914473684	0.907894737	0.914473684	0.914473684	0.914473684	0.914473684	0.914473684	0.914473684	0.914473684	0.914473684	0.914473684	0.914473684	0.907894737	0.907894737	0.907894737	0.907894737	0.907894737	0.907894737	0.907894737	0.914473684	0.914473684	0.914473684	0.907894737	0.907894737	0.907894737	0.907894737	0.907894737	0.907894737	0.907894737	0.907894737	0.907894737	0.901315789	0.901315789	0.901315789	0.901315789	0.901315789	0.901315789	0.901315789	0.901315789	0.894736842	0.894736842	0.894736842	0.894736842	0.894736842	0.894736842	0.894736842
0.914473684	0.914473684	0.914473684	0.914473684	0.914473684	0.907894737	0.914473684	0.914473684	0.914473684	0.914473684	0.914473684	0.914473684	0.914473684	0.914473684	0.914473684	0.914473684	0.907894737	0.907894737	0.907894737	0.907894737	0.907894737	0.907894737	0.907894737	0.907894737	0.907894737	0.914473684	0.907894737	0.907894737	0.907894737	0.907894737	0.907894737	0.907894737	0.907894737	0.907894737	0.907894737	0.907894737	0.901315789	0.901315789	0.901315789	0.901315789	0.901315789	0.901315789	0.901315789	0.901315789	0.894736842	0.894736842	0.894736842	0.894736842	0.894736842	0.894736842
0.914473684	0.914473684	0.914473684	0.914473684	0.907894737	0.907894737	0.907894737	0.914473684	0.914473684	0.914473684	0.914473684	0.914473684	0.914473684	0.914473684	0.914473684	0.914473684	0.914473684	0.907894737	0.907894737	0.907894737	0.907894737	0.907894737	0.907894737	0.907894737	0.907894737	0.907894737	0.914473684	0.907894737	0.907894737	0.907894737	0.907894737	0.907894737	0.907894737	0.907894737	0.907894737	0.907894737	0.907894737	0.901315789	0.901315789	0.901315789	0.901315789	0.901315789	0.901315789	0.901315789	0.901315789	0.901315789	0.894736842	0.894736842	0.894736842	0.894736842
0.914473684	0.914473684	0.914473684	0.914473684	0.907894737	0.907894737	0.907894737	0.907894737	0.914473684	0.914473684	0.914473684	0.914473684	0.914473684	0.914473684	0.914473684	0.914473684	0.914473684	0.907894737	0.907894737	0.907894737	0.907894737	0.907894737	0.907894737	0.907894737	0.907894737	0.907894737	0.907894737	0.907894737	0.907894737	0.907894737	0.907894737	0.907894737	0.907894737	0.907894737	0.907894737	0.907894737	0.907894737	0.907894737	0.901315789	0.901315789	0.901315789	0.901315789	0.901315789	0.901315789	0.901315789	0.901315789	0.901315789	0.894736842	0.894736842	0.894736842
0.914473684	0.914473684	0.914473684	0.914473684	0.907894737	0.907894737	0.907894737	0.907894737	0.907894737	0.914473684	0.914473684	0.914473684	0.914473684	0.914473684	0.914473684	0.914473684	0.914473684	0.907894737	0.907894737	0.907894737	0.907894737	0.907894737	0.907894737	0.907894737	0.907894737	0.907894737	0.907894737	0.907894737	0.901315789	0.901315789	0.907894737	0.907894737	0.907894737	0.907894737	0.907894737	0.907894737	0.907894737	0.907894737	0.907894737	0.901315789	0.901315789	0.901315789	0.901315789	0.901315789	0.901315789	0.901315789	0.901315789	0.901315789	0.901315789	0.894736842
0.914473684	0.914473684	0.914473684	0.907894737	0.907894737	0.907894737	0.907894737	0.907894737	0.907894737	0.907894737	0.914473684	0.914473684	0.914473684	0.914473684	0.914473684	0.914473684	0.914473684	0.907894737	0.907894737	0.907894737	0.907894737	0.907894737	0.907894737	0.907894737	0.907894737	0.907894737	0.907894737	0.907894737	0.907894737	0.901315789	0.901315789	0.901315789	0.901315789	0.907894737	0.907894737	0.907894737	0.907894737	0.907894737	0.907894737	0.907894737	0.901315789	0.901315789	0.901315789	0.901315789	0.901315789	0.901315789	0.901315789	0.901315789	0.901315789	0.901315789
0.914473684	0.914473684	0.914473684	0.907894737	0.907894737	0.907894737	0.907894737	0.907894737	0.907894737	0.907894737	0.907894737	0.914473684	0.914473684	0.914473684	0.914473684	0.914473684	0.914473684	0.907894737	0.907894737	0.907894737	0.907894737	0.907894737	0.907894737	0.907894737	0.907894737	0.907894737	0.907894737	0.907894737	0.907894737	0.907894737	0.901315789	0.901315789	0.901315789	0.901315789	0.901315789	0.901315789	0.907894737	0.907894737	0.907894737	0.907894737	0.907894737	0.901315789	0.901315789	0.901315789	0.901315789	0.901315789	0.901315789	0.901315789	0.901315789	0.901315789
0.914473684	0.914473684	0.907894737	0.907894737	0.907894737	0.907894737	0.907894737	0.907894737	0.907894737	0.907894737	0.907894737	0.907894737	0.914473684	0.914473684	0.914473684	0.914473684	0.914473684	0.907894737	0.907894737	0.907894737	0.907894737	0.907894737	0.907894737	0.907894737	0.907894737	0.907894737	0.907894737	0.907894737	0.907894737	0.907894737	0.907894737	0.901315789	0.901315789	0.901315789	0.901315789	0.901315789	0.901315789	0.901315789	0.901315789	0.907894737	0.907894737	0.907894737	0.907894737	0.901315789	0.901315789	0.901315789	0.901315789	0.901315789	0.901315789	0.901315789
0.914473684	0.914473684	0.907894737	0.907894737	0.907894737	0.907894737	0.907894737	0.907894737	0.907894737	0.907894737	0.907894737	0.907894737	0.907894737	0.914473684	0.914473684	0.914473684	0.914473684	0.914473684	0.907894737	0.907894737	0.907894737	0.907894737	0.907894737	0.907894737	0.907894737	0.907894737	0.907894737	0.907894737	0.907894737	0.907894737	0.907894737	0.907894737	0.901315789	0.901315789	0.901315789	0.901315789	0.901315789	0.901315789	0.901315789	0.901315789	0.901315789	0.901315789	0.901315789	0.907894737	0.907894737	0.901315789	0.901315789	0.901315789	0.901315789	0.901315789
0.914473684	0.907894737	0.907894737	0.907894737	0.907894737	0.907894737	0.907894737	0.907894737	0.907894737	0.907894737	0.907894737	0.907894737	0.907894737	0.907894737	0.907894737	0.914473684	0.914473684	0.914473684	0.907894737	0.907894737	0.907894737	0.907894737	0.907894737	0.907894737	0.907894737	0.907894737	0.907894737	0.907894737	0.907894737	0.907894737	0.907894737	0.907894737	0.907894737	0.901315789	0.901315789	0.901315789	0.901315789	0.901315789	0.901315789	0.901315789	0.901315789	0.901315789	0.901315789	0.901315789	0.901315789	0.901315789	0.894736842	0.901315789	0.901315789	0.901315789
0.914473684	0.907894737	0.907894737	0.907894737	0.907894737	0.907894737	0.907894737	0.907894737	0.907894737	0.907894737	0.907894737	0.907894737	0.907894737	0.907894737	0.907894737	0.907894737	0.914473684	0.914473684	0.907894737	0.907894737	0.907894737	0.907894737	0.907894737	0.907894737	0.907894737	0.907894737	0.907894737	0.907894737	0.907894737	0.907894737	0.907894737	0.907894737	0.907894737	0.907894737	0.901315789	0.901315789	0.901315789	0.901315789	0.901315789	0.901315789	0.901315789	0.901315789	0.901315789	0.901315789	0.901315789	0.901315789	0.901315789	0.901315789	0.894736842	0.894736842
0.907894737	0.907894737	0.907894737	0.907894737	0.907894737	0.907894737	0.907894737	0.907894737	0.907894737	0.907894737	0.907894737	0.907894737	0.907894737	0.907894737	0.907894737	0.907894737	0.907894737	0.907894737	0.914473684	0.907894737	0.907894737	0.907894737	0.907894737	0.907894737	0.907894737	0.907894737	0.907894737	0.907894737	0.907894737	0.907894737	0.907894737	0.907894737	0.907894737	0.907894737	0.907894737	0.901315789	0.901315789	0.901315789	0.901315789	0.901315789	0.901315789	0.901315789	0.901315789	0.901315789	0.901315789	0.901315789	0.901315789	0.901315789	0.901315789	0.901315789
0.907894737	0.907894737	0.907894737	0.907894737	0.907894737	0.907894737	0.907894737	0.907894737	0.907894737	0.907894737	0.907894737	0.907894737	0.907894737	0.907894737	0.907894737	0.907894737	0.907894737	0.907894737	0.907894737	0.901315789	0.907894737	0.907894737	0.907894737	0.907894737	0.907894737	0.907894737	0.907894737	0.907894737	0.907894737	0.907894737	0.907894737	0.907894737	0.907894737	0.907894737	0.907894737	0.907894737	0.901315789	0.901315789	0.901315789	0.901315789	0.901315789	0.901315789	0.901315789	0.901315789	0.901315789	0.901315789	0.901315789	0.901315789	0.901315789	0.901315789
0.907894737	0.907894737	0.907894737	0.907894737	0.907894737	0.907894737	0.907894737	0.907894737	0.907894737	0.907894737	0.907894737	0.907894737	0.907894737	0.907894737	0.907894737	0.907894737	0.907894737	0.907894737	0.907894737	0.901315789	0.901315789	0.901315789	0.901315789	0.907894737	0.907894737	0.907894737	0.907894737	0.907894737	0.907894737	0.907894737	0.907894737	0.907894737	0.907894737	0.907894737	0.907894737	0.907894737	0.907894737	0.907894737	0.901315789	0.901315789	0.901315789	0.901315789	0.901315789	0.901315789	0.901315789	0.901315789	0.901315789	0.901315789	0.901315789	0.901315789
0.907894737	0.907894737	0.907894737	0.907894737	0.907894737	0.907894737	0.907894737	0.907894737	0.907894737	0.907894737	0.907894737	0.907894737	0.907894737	0.907894737	0.907894737	0.907894737	0.907894737	0.907894737	0.907894737	0.907894737	0.901315789	0.901315789	0.901315789	0.901315789	0.901315789	0.901315789	0.907894737	0.907894737	0.907894737	0.907894737	0.907894737	0.907894737	0.907894737	0.907894737	0.907894737	0.907894737	0.907894737	0.907894737	0.907894737	0.907894737	0.901315789	0.901315789	0.901315789	0.901315789	0.901315789	0.901315789	0.901315789	0.901315789	0.901315789	0.901315789
0.907894737	0.907894737	0.907894737	0.907894737	0.907894737	0.907894737	0.907894737	0.907894737	0.907894737	0.907894737	0.907894737	0.907894737	0.907894737	0.907894737	0.907894737	0.907894737	0.907894737	0.907894737	0.907894737	0.907894737	0.901315789	0.901315789	0.901315789	0.901315789	0.901315789	0.901315789	0.901315789	0.901315789	0.901315789	0.907894737	0.907894737	0.907894737	0.907894737	0.907894737	0.907894737	0.907894737	0.907894737	0.907894737	0.907894737	0.907894737	0.907894737	0.907894737	0.901315789	0.901315789	0.901315789	0.901315789	0.901315789	0.901315789	0.901315789	0.901315789
0.907894737	0.907894737	0.907894737	0.907894737	0.907894737	0.907894737	0.907894737	0.907894737	0.907894737	0.907894737	0.907894737	0.907894737	0.907894737	0.907894737	0.907894737	0.907894737	0.907894737	0.907894737	0.907894737	0.907894737	0.907894737	0.901315789	0.901315789	0.901315789	0.901315789	0.901315789	0.901315789	0.901315789	0.901315789	0.901315789	0.901315789	0.901315789	0.901315789	0.907894737	0.907894737	0.907894737	0.907894737	0.907894737	0.907894737	0.907894737	0.907894737	0.907894737	0.907894737	0.907894737	0.901315789	0.901315789	0.901315789	0.901315789	0.901315789	0.901315789
0.907894737	0.907894737	0.907894737	0.907894737	0.907894737	0.907894737	0.907894737	0.907894737	0.907894737	0.907894737	0.907894737	0.907894737	0.907894737	0.907894737	0.907894737	0.907894737	0.907894737	0.907894737	0.907894737	0.907894737	0.907894737	0.901315789	0.901315789	0.901315789	0.901315789	0.901315789	0.901315789	0.901315789	0.901315789	0.901315789	0.901315789	0.901315789	0.901315789	0.901315789	0.901315789	0.901315789	0.901315789	0.901315789	0.907894737	0.907894737	0.907894737	0.907894737	0.907894737	0.907894737	0.907894737	0.907894737	0.907894737	0.901315789	0.901315789	0.901315789
0.901315789	0.907894737	0.907894737	0.907894737	0.907894737	0.907894737	0.907894737	0.907894737	0.907894737	0.907894737	0.907894737	0.907894737	0.907894737	0.907894737	0.907894737	0.907894737	0.907894737	0.907894737	0.907894737	0.907894737	0.907894737	0.907894737	0.901315789	0.901315789	0.901315789	0.901315789	0.901315789	0.901315789	0.901315789	0.901315789	0.901315789	0.901315789	0.901315789	0.901315789	0.901315789	0.901315789	0.901315789	0.901315789	0.901315789	0.901315789	0.901315789	0.901315789	0.901315789	0.901315789	0.901315789	0.907894737	0.907894737	0.907894737	0.907894737	0.907894737
0.901315789	0.901315789	0.901315789	0.907894737	0.907894737	0.907894737	0.907894737	0.907894737	0.907894737	0.907894737	0.907894737	0.907894737	0.907894737	0.907894737	0.907894737	0.907894737	0.907894737	0.907894737	0.907894737	0.907894737	0.907894737	0.907894737	0.907894737	0.901315789	0.901315789	0.901315789	0.901315789	0.901315789	0.901315789	0.901315789	0.901315789	0.901315789	0.901315789	0.901315789	0.901315789	0.901315789	0.901315789	0.901315789	0.901315789	0.901315789	0.901315789	0.901315789	0.901315789	0.901315789	0.901315789	0.901315789	0.901315789	0.901315789	0.901315789	0.901315789
0.901315789	0.901315789	0.901315789	0.901315789	0.907894737	0.907894737	0.907894737	0.907894737	0.907894737	0.907894737	0.907894737	0.907894737	0.907894737	0.907894737	0.907894737	0.907894737	0.907894737	0.907894737	0.907894737	0.907894737	0.907894737	0.907894737	0.907894737	0.907894737	0.901315789	0.901315789	0.901315789	0.901315789	0.901315789	0.901315789	0.901315789	0.901315789	0.901315789	0.901315789	0.901315789	0.901315789	0.901315789	0.901315789	0.901315789	0.901315789	0.901315789	0.901315789	0.901315789	0.901315789	0.901315789	0.901315789	0.901315789	0.901315789	0.901315789	0.901315789
0.901315789	0.901315789	0.901315789	0.901315789	0.901315789	0.901315789	0.901315789	0.907894737	0.907894737	0.907894737	0.907894737	0.907894737	0.907894737	0.907894737	0.907894737	0.907894737	0.907894737	0.907894737	0.907894737	0.907894737	0.907894737	0.907894737	0.907894737	0.907894737	0.907894737	0.901315789	0.901315789	0.901315789	0.901315789	0.901315789	0.901315789	0.901315789	0.901315789	0.901315789	0.901315789	0.901315789	0.901315789	0.901315789	0.901315789	0.901315789	0.901315789	0.901315789	0.901315789	0.901315789	0.901315789	0.901315789	0.901315789	0.901315789	0.901315789	0.901315789
0.901315789	0.901315789	0.901315789	0.901315789	0.901315789	0.901315789	0.901315789	0.901315789	0.901315789	0.901315789	0.907894737	0.907894737	0.907894737	0.907894737	0.907894737	0.907894737	0.907894737	0.907894737	0.907894737	0.907894737	0.907894737	0.907894737	0.907894737	0.907894737	0.907894737	0.907894737	0.907894737	0.901315789	0.901315789	0.901315789	0.901315789	0.901315789	0.901315789	0.901315789	0.901315789	0.901315789	0.901315789	0.901315789	0.901315789	0.901315789	0.901315789	0.901315789	0.901315789	0.901315789	0.901315789	0.901315789	0.901315789	0.901315789	0.901315789	0.901315789
0.901315789	0.901315789	0.901315789	0.901315789	0.901315789	0.901315789	0.901315789	0.901315789	0.901315789	0.901315789	0.901315789	0.901315789	0.901315789	0.901315789	0.907894737	0.907894737	0.907894737	0.907894737	0.907894737	0.907894737	0.907894737	0.907894737	0.907894737	0.907894737	0.907894737	0.907894737	0.907894737	0.907894737	0.907894737	0.901315789	0.901315789	0.901315789	0.901315789	0.901315789	0.901315789	0.901315789	0.901315789	0.901315789	0.901315789	0.901315789	0.901315789	0.901315789	0.901315789	0.901315789	0.901315789	0.901315789	0.901315789	0.901315789	0.901315789	0.901315789
0.901315789	0.901315789	0.901315789	0.901315789	0.901315789	0.901315789	0.901315789	0.901315789	0.901315789	0.901315789	0.901315789	0.901315789	0.901315789	0.901315789	0.901315789	0.901315789	0.901315789	0.901315789	0.901315789	0.907894737	0.907894737	0.907894737	0.907894737	0.907894737	0.907894737	0.907894737	0.907894737	0.907894737	0.907894737	0.907894737	0.907894737	0.907894737	0.901315789	0.901315789	0.901315789	0.901315789	0.901315789	0.901315789	0.901315789	0.901315789	0.901315789	0.901315789	0.901315789	0.901315789	0.901315789	0.901315789	0.901315789	0.901315789	0.901315789	0.901315789
0.901315789	0.901315789	0.901315789	0.901315789	0.901315789	0.901315789	0.901315789	0.901315789	0.901315789	0.901315789	0.901315789	0.901315789	0.901315789	0.901315789	0.901315789	0.901315789	0.901315789	0.901315789	0.901315789	0.901315789	0.901315789	0.901315789	0.901315789	0.901315789	0.901315789	0.901315789	0.901315789	0.901315789	0.901315789	0.907894737	0.907894737	0.907894737	0.907894737	0.907894737	0.907894737	0.907894737	0.907894737	0.901315789	0.901315789	0.901315789	0.901315789	0.901315789	0.901315789	0.901315789	0.901315789	0.901315789	0.901315789	0.901315789	0.901315789	0.901315789
0.901315789	0.901315789	0.901315789	0.901315789	0.901315789	0.901315789	0.901315789	0.901315789	0.901315789	0.901315789	0.901315789	0.901315789	0.901315789	0.901315789	0.901315789	0.901315789	0.901315789	0.901315789	0.901315789	0.901315789	0.901315789	0.901315789	0.901315789	0.901315789	0.901315789	0.901315789	0.901315789	0.901315789	0.901315789	0.901315789	0.901315789	0.901315789	0.901315789	0.901315789	0.901315789	0.901315789	0.901315789	0.901315789	0.901315789	0.901315789	0.901315789	0.901315789	0.901315789	0.901315789	0.901315789	0.894736842	0.894736842	0.894736842	0.894736842	0.894736842
0.901315789	0.901315789	0.901315789	0.901315789	0.901315789	0.901315789	0.901315789	0.901315789	0.901315789	0.901315789	0.901315789	0.901315789	0.901315789	0.901315789	0.901315789	0.901315789	0.901315789	0.901315789	0.901315789	0.901315789	0.901315789	0.901315789	0.901315789	0.901315789	0.901315789	0.901315789	0.901315789	0.901315789	0.901315789	0.901315789	0.901315789	0.901315789	0.901315789	0.901315789	0.901315789	0.901315789	0.901315789	0.901315789	0.901315789	0.901315789	0.901315789	0.901315789	0.901315789	0.901315789	0.901315789	0.901315789	0.901315789	0.901315789	0.901315789	0.901315789
0.901315789	0.901315789	0.901315789	0.901315789	0.901315789	0.901315789	0.901315789	0.901315789	0.901315789	0.901315789	0.901315789	0.901315789	0.901315789	0.901315789	0.901315789	0.901315789	0.901315789	0.901315789	0.901315789	0.901315789	0.901315789	0.901315789	0.901315789	0.901315789	0.901315789	0.901315789	0.901315789	0.901315789	0.901315789	0.901315789	0.901315789	0.901315789	0.901315789	0.901315789	0.901315789	0.901315789	0.901315789	0.901315789	0.901315789	0.901315789	0.901315789	0.901315789	0.901315789	0.901315789	0.901315789	0.901315789	0.901315789	0.901315789	0.901315789	0.901315789
[truncated: 310 more columns]
