# Supplementary material for: Multi-orbit lunar GNSS constellation design with distant retrograde orbit and Halo orbit combination
Source: Sci Rep. 2023 Jun 22;13:10158. doi: 10.1038/s41598-023-37348-x (PMC10287729; doi:10.1038/s41598-023-37348-x)
Supplement: Supplementary file 1 — Supplementary Information. [file 41598_2023_37348_MOESM1_ESM.zip › supplement materials of the manuscript/Figure 5/L1 North Family Halo orbit/SVOP/9.067.csv]

0.095541401	0.095541401	0.095541401	0.095541401	0.095541401	0.095541401	0.095541401	0.095541401	0.095541401	0.095541401	0.095541401	0.095541401	0.095541401	0.095541401	0.095541401	0.095541401	0.095541401	0.095541401	0.095541401	0.095541401	0.095541401	0.095541401	0.095541401	0.095541401	0.095541401	0.095541401	0.095541401	0.095541401	0.095541401	0.095541401	0.095541401	0.095541401	0.095541401	0.095541401	0.095541401	0.095541401	0.095541401	0.095541401	0.095541401	0.095541401	0.095541401	0.095541401	0.095541401	0.095541401	0.095541401	0.095541401	0.095541401	0.095541401	0.095541401	0.095541401
0.095541401	0.095541401	0.095541401	0.095541401	0.095541401	0.095541401	0.095541401	0.095541401	0.095541401	0.095541401	0.095541401	0.095541401	0.095541401	0.095541401	0.095541401	0.095541401	0.095541401	0.095541401	0.095541401	0.095541401	0.095541401	0.095541401	0.095541401	0.095541401	0.095541401	0.095541401	0.095541401	0.095541401	0.095541401	0.095541401	0.095541401	0.095541401	0.095541401	0.095541401	0.095541401	0.095541401	0.095541401	0.095541401	0.095541401	0.095541401	0.095541401	0.095541401	0.095541401	0.095541401	0.095541401	0.095541401	0.095541401	0.095541401	0.095541401	0.095541401
0.095541401	0.095541401	0.095541401	0.095541401	0.095541401	0.095541401	0.095541401	0.095541401	0.095541401	0.095541401	0.095541401	0.095541401	0.095541401	0.095541401	0.095541401	0.095541401	0.095541401	0.095541401	0.095541401	0.095541401	0.095541401	0.095541401	0.095541401	0.095541401	0.095541401	0.095541401	0.095541401	0.101910828	0.101910828	0.101910828	0.101910828	0.101910828	0.101910828	0.101910828	0.101910828	0.101910828	0.101910828	0.101910828	0.101910828	0.101910828	0.101910828	0.101910828	0.101910828	0.101910828	0.101910828	0.101910828	0.101910828	0.101910828	0.101910828	0.101910828
0.095541401	0.095541401	0.095541401	0.095541401	0.095541401	0.095541401	0.095541401	0.095541401	0.095541401	0.095541401	0.095541401	0.095541401	0.101910828	0.101910828	0.101910828	0.101910828	0.101910828	0.101910828	0.101910828	0.101910828	0.101910828	0.101910828	0.101910828	0.101910828	0.101910828	0.101910828	0.101910828	0.101910828	0.101910828	0.101910828	0.101910828	0.101910828	0.101910828	0.101910828	0.101910828	0.101910828	0.101910828	0.101910828	0.101910828	0.101910828	0.101910828	0.101910828	0.101910828	0.101910828	0.101910828	0.101910828	0.101910828	0.101910828	0.101910828	0.101910828
0.095541401	0.095541401	0.095541401	0.095541401	0.095541401	0.095541401	0.101910828	0.101910828	0.101910828	0.101910828	0.101910828	0.101910828	0.101910828	0.101910828	0.101910828	0.101910828	0.101910828	0.101910828	0.101910828	0.101910828	0.101910828	0.101910828	0.101910828	0.101910828	0.101910828	0.101910828	0.101910828	0.101910828	0.101910828	0.101910828	0.101910828	0.101910828	0.101910828	0.101910828	0.101910828	0.101910828	0.101910828	0.101910828	0.101910828	0.101910828	0.101910828	0.101910828	0.101910828	0.101910828	0.101910828	0.101910828	0.101910828	0.101910828	0.101910828	0.101910828
0.095541401	0.095541401	0.101910828	0.101910828	0.101910828	0.101910828	0.101910828	0.101910828	0.101910828	0.101910828	0.101910828	0.101910828	0.101910828	0.101910828	0.101910828	0.101910828	0.101910828	0.101910828	0.101910828	0.101910828	0.101910828	0.101910828	0.101910828	0.101910828	0.101910828	0.101910828	0.101910828	0.101910828	0.101910828	0.101910828	0.101910828	0.101910828	0.101910828	0.101910828	0.101910828	0.101910828	0.101910828	0.101910828	0.101910828	0.101910828	0.101910828	0.101910828	0.101910828	0.101910828	0.101910828	0.101910828	0.101910828	0.095541401	0.095541401	0.095541401
0.101910828	0.101910828	0.101910828	0.101910828	0.101910828	0.101910828	0.101910828	0.101910828	0.101910828	0.101910828	0.101910828	0.101910828	0.101910828	0.101910828	0.101910828	0.101910828	0.101910828	0.101910828	0.101910828	0.101910828	0.101910828	0.101910828	0.101910828	0.101910828	0.101910828	0.101910828	0.101910828	0.101910828	0.101910828	0.101910828	0.101910828	0.101910828	0.101910828	0.101910828	0.101910828	0.101910828	0.101910828	0.101910828	0.101910828	0.101910828	0.101910828	0.095541401	0.095541401	0.095541401	0.095541401	0.095541401	0.095541401	0.095541401	0.095541401	0.095541401
0.101910828	0.101910828	0.101910828	0.101910828	0.101910828	0.101910828	0.101910828	0.101910828	0.101910828	0.101910828	0.101910828	0.101910828	0.101910828	0.101910828	0.101910828	0.101910828	0.101910828	0.101910828	0.101910828	0.101910828	0.101910828	0.101910828	0.101910828	0.101910828	0.101910828	0.101910828	0.101910828	0.101910828	0.101910828	0.101910828	0.101910828	0.101910828	0.101910828	0.101910828	0.101910828	0.101910828	0.095541401	0.095541401	0.095541401	0.095541401	0.095541401	0.095541401	0.095541401	0.095541401	0.095541401	0.101910828	0.101910828	0.101910828	0.101910828	0.101910828
0.101910828	0.101910828	0.101910828	0.101910828	0.101910828	0.101910828	0.101910828	0.101910828	0.101910828	0.101910828	0.101910828	0.101910828	0.101910828	0.101910828	0.101910828	0.101910828	0.101910828	0.101910828	0.101910828	0.101910828	0.101910828	0.101910828	0.101910828	0.101910828	0.101910828	0.101910828	0.101910828	0.101910828	0.101910828	0.101910828	0.101910828	0.101910828	0.101910828	0.095541401	0.101910828	0.101910828	0.101910828	0.101910828	0.101910828	0.101910828	0.101910828	0.101910828	0.101910828	0.101910828	0.101910828	0.101910828	0.101910828	0.101910828	0.101910828	0.101910828
0.101910828	0.101910828	0.101910828	0.101910828	0.101910828	0.101910828	0.101910828	0.101910828	0.101910828	0.101910828	0.101910828	0.101910828	0.101910828	0.101910828	0.101910828	0.101910828	0.101910828	0.101910828	0.101910828	0.101910828	0.101910828	0.101910828	0.101910828	0.101910828	0.101910828	0.101910828	0.101910828	0.101910828	0.108280255	0.108280255	0.108280255	0.101910828	0.101910828	0.101910828	0.101910828	0.101910828	0.101910828	0.101910828	0.101910828	0.101910828	0.101910828	0.101910828	0.101910828	0.101910828	0.101910828	0.101910828	0.101910828	0.101910828	0.101910828	0.101910828
0.101910828	0.101910828	0.101910828	0.101910828	0.101910828	0.101910828	0.101910828	0.101910828	0.101910828	0.101910828	0.101910828	0.101910828	0.101910828	0.101910828	0.101910828	0.101910828	0.101910828	0.101910828	0.101910828	0.101910828	0.101910828	0.101910828	0.101910828	0.108280255	0.108280255	0.108280255	0.108280255	0.108280255	0.108280255	0.101910828	0.101910828	0.101910828	0.101910828	0.101910828	0.101910828	0.101910828	0.101910828	0.101910828	0.101910828	0.101910828	0.101910828	0.101910828	0.101910828	0.101910828	0.101910828	0.101910828	0.101910828	0.101910828	0.101910828	0.101910828
0.108280255	0.101910828	0.101910828	0.101910828	0.101910828	0.101910828	0.101910828	0.101910828	0.101910828	0.101910828	0.101910828	0.101910828	0.101910828	0.101910828	0.101910828	0.101910828	0.101910828	0.101910828	0.101910828	0.108280255	0.108280255	0.108280255	0.108280255	0.108280255	0.108280255	0.108280255	0.108280255	0.101910828	0.101910828	0.101910828	0.101910828	0.101910828	0.101910828	0.101910828	0.101910828	0.101910828	0.101910828	0.101910828	0.101910828	0.101910828	0.101910828	0.101910828	0.101910828	0.101910828	0.101910828	0.101910828	0.101910828	0.101910828	0.101910828	0.101910828
0.108280255	0.108280255	0.101910828	0.101910828	0.101910828	0.101910828	0.101910828	0.101910828	0.101910828	0.101910828	0.101910828	0.101910828	0.101910828	0.101910828	0.101910828	0.101910828	0.108280255	0.108280255	0.108280255	0.108280255	0.108280255	0.108280255	0.108280255	0.108280255	0.108280255	0.108280255	0.101910828	0.101910828	0.101910828	0.101910828	0.101910828	0.101910828	0.101910828	0.101910828	0.101910828	0.101910828	0.101910828	0.101910828	0.101910828	0.101910828	0.101910828	0.101910828	0.108280255	0.108280255	0.108280255	0.108280255	0.108280255	0.108280255	0.108280255	0.108280255
0.108280255	0.108280255	0.108280255	0.101910828	0.101910828	0.101910828	0.101910828	0.101910828	0.101910828	0.101910828	0.101910828	0.101910828	0.101910828	0.101910828	0.108280255	0.108280255	0.108280255	0.108280255	0.108280255	0.108280255	0.108280255	0.108280255	0.108280255	0.108280255	0.108280255	0.101910828	0.101910828	0.101910828	0.101910828	0.101910828	0.101910828	0.101910828	0.101910828	0.101910828	0.101910828	0.101910828	0.108280255	0.108280255	0.108280255	0.108280255	0.108280255	0.108280255	0.108280255	0.108280255	0.108280255	0.108280255	0.108280255	0.108280255	0.108280255	0.108280255
0.108280255	0.108280255	0.108280255	0.108280255	0.101910828	0.101910828	0.101910828	0.101910828	0.101910828	0.101910828	0.101910828	0.101910828	0.108280255	0.108280255	0.108280255	0.108280255	0.108280255	0.108280255	0.108280255	0.108280255	0.108280255	0.108280255	0.108280255	0.108280255	0.101910828	0.101910828	0.101910828	0.101910828	0.101910828	0.101910828	0.101910828	0.108280255	0.108280255	0.108280255	0.108280255	0.108280255	0.108280255	0.108280255	0.108280255	0.108280255	0.108280255	0.108280255	0.108280255	0.108280255	0.108280255	0.108280255	0.108280255	0.108280255	0.108280255	0.108280255
0.108280255	0.108280255	0.108280255	0.108280255	0.101910828	0.101910828	0.101910828	0.101910828	0.101910828	0.101910828	0.108280255	0.108280255	0.108280255	0.108280255	0.108280255	0.108280255	0.108280255	0.108280255	0.108280255	0.108280255	0.108280255	0.108280255	0.108280255	0.101910828	0.101910828	0.101910828	0.101910828	0.108280255	0.108280255	0.108280255	0.108280255	0.108280255	0.108280255	0.108280255	0.108280255	0.108280255	0.108280255	0.108280255	0.108280255	0.108280255	0.108280255	0.108280255	0.108280255	0.108280255	0.108280255	0.108280255	0.108280255	0.108280255	0.101910828	0.108280255
0.108280255	0.108280255	0.108280255	0.108280255	0.108280255	0.101910828	0.101910828	0.101910828	0.108280255	0.108280255	0.108280255	0.108280255	0.108280255	0.108280255	0.108280255	0.108280255	0.108280255	0.108280255	0.108280255	0.108280255	0.108280255	0.108280255	0.108280255	0.101910828	0.108280255	0.108280255	0.108280255	0.108280255	0.108280255	0.108280255	0.108280255	0.108280255	0.108280255	0.108280255	0.108280255	0.108280255	0.108280255	0.108280255	0.108280255	0.108280255	0.108280255	0.108280255	0.108280255	0.114649682	0.114649682	0.114649682	0.108280255	0.108280255	0.108280255	0.108280255
0.108280255	0.108280255	0.108280255	0.108280255	0.108280255	0.101910828	0.101910828	0.108280255	0.108280255	0.108280255	0.108280255	0.108280255	0.108280255	0.108280255	0.108280255	0.108280255	0.108280255	0.108280255	0.108280255	0.108280255	0.108280255	0.108280255	0.108280255	0.108280255	0.108280255	0.108280255	0.108280255	0.108280255	0.108280255	0.108280255	0.108280255	0.108280255	0.108280255	0.108280255	0.108280255	0.108280255	0.108280255	0.108280255	0.114649682	0.114649682	0.114649682	0.114649682	0.114649682	0.108280255	0.108280255	0.108280255	0.108280255	0.108280255	0.108280255	0.108280255
0.108280255	0.108280255	0.108280255	0.108280255	0.108280255	0.108280255	0.108280255	0.108280255	0.108280255	0.108280255	0.108280255	0.108280255	0.108280255	0.108280255	0.108280255	0.108280255	0.108280255	0.108280255	0.108280255	0.114649682	0.114649682	0.108280255	0.108280255	0.108280255	0.108280255	0.108280255	0.108280255	0.108280255	0.108280255	0.108280255	0.108280255	0.108280255	0.108280255	0.114649682	0.114649682	0.114649682	0.114649682	0.114649682	0.114649682	0.114649682	0.114649682	0.108280255	0.108280255	0.108280255	0.108280255	0.108280255	0.108280255	0.108280255	0.108280255	0.108280255
0.108280255	0.108280255	0.108280255	0.108280255	0.108280255	0.114649682	0.108280255	0.108280255	0.108280255	0.108280255	0.108280255	0.108280255	0.108280255	0.108280255	0.108280255	0.108280255	0.108280255	0.114649682	0.114649682	0.114649682	0.114649682	0.108280255	0.108280255	0.108280255	0.108280255	0.108280255	0.108280255	0.108280255	0.108280255	0.108280255	0.114649682	0.114649682	0.114649682	0.114649682	0.114649682	0.114649682	0.114649682	0.114649682	0.114649682	0.114649682	0.108280255	0.108280255	0.108280255	0.108280255	0.108280255	0.114649682	0.114649682	0.114649682	0.114649682	0.114649682
0.108280255	0.108280255	0.108280255	0.108280255	0.114649682	0.114649682	0.108280255	0.108280255	0.108280255	0.108280255	0.108280255	0.108280255	0.108280255	0.108280255	0.108280255	0.114649682	0.114649682	0.114649682	0.114649682	0.114649682	0.108280255	0.108280255	0.108280255	0.108280255	0.108280255	0.108280255	0.108280255	0.114649682	0.114649682	0.114649682	0.114649682	0.114649682	0.114649682	0.114649682	0.114649682	0.114649682	0.114649682	0.114649682	0.108280255	0.108280255	0.114649682	0.114649682	0.114649682	0.114649682	0.114649682	0.114649682	0.114649682	0.114649682	0.114649682	0.114649682
0.108280255	0.108280255	0.108280255	0.114649682	0.114649682	0.114649682	0.114649682	0.108280255	0.108280255	0.108280255	0.108280255	0.108280255	0.108280255	0.108280255	0.114649682	0.114649682	0.114649682	0.114649682	0.114649682	0.114649682	0.108280255	0.108280255	0.108280255	0.108280255	0.108280255	0.114649682	0.114649682	0.114649682	0.114649682	0.114649682	0.114649682	0.114649682	0.114649682	0.114649682	0.114649682	0.114649682	0.114649682	0.114649682	0.114649682	0.114649682	0.114649682	0.114649682	0.114649682	0.114649682	0.114649682	0.114649682	0.114649682	0.114649682	0.114649682	0.114649682
0.108280255	0.108280255	0.114649682	0.114649682	0.114649682	0.114649682	0.114649682	0.108280255	0.108280255	0.108280255	0.108280255	0.108280255	0.114649682	0.114649682	0.114649682	0.114649682	0.114649682	0.114649682	0.114649682	0.114649682	0.108280255	0.108280255	0.114649682	0.114649682	0.114649682	0.114649682	0.114649682	0.114649682	0.114649682	0.114649682	0.114649682	0.114649682	0.114649682	0.121019108	0.121019108	0.114649682	0.114649682	0.114649682	0.114649682	0.114649682	0.114649682	0.114649682	0.114649682	0.114649682	0.114649682	0.121019108	0.121019108	0.121019108	0.121019108	0.121019108
0.108280255	0.108280255	0.114649682	0.114649682	0.114649682	0.114649682	0.114649682	0.108280255	0.108280255	0.108280255	0.108280255	0.114649682	0.114649682	0.114649682	0.114649682	0.114649682	0.114649682	0.114649682	0.114649682	0.108280255	0.114649682	0.114649682	0.114649682	0.114649682	0.114649682	0.114649682	0.114649682	0.114649682	0.114649682	0.114649682	0.121019108	0.121019108	0.121019108	0.121019108	0.114649682	0.114649682	0.114649682	0.114649682	0.114649682	0.114649682	0.114649682	0.121019108	0.121019108	0.121019108	0.121019108	0.121019108	0.121019108	0.121019108	0.121019108	0.121019108
0.108280255	0.114649682	0.114649682	0.114649682	0.114649682	0.114649682	0.114649682	0.114649682	0.108280255	0.108280255	0.114649682	0.114649682	0.114649682	0.114649682	0.114649682	0.114649682	0.114649682	0.114649682	0.114649682	0.114649682	0.114649682	0.114649682	0.114649682	0.114649682	0.114649682	0.114649682	0.114649682	0.121019108	0.121019108	0.121019108	0.121019108	0.121019108	0.121019108	0.114649682	0.114649682	0.114649682	0.114649682	0.121019108	0.121019108	0.121019108	0.121019108	0.121019108	0.121019108	0.121019108	0.121019108	0.121019108	0.121019108	0.121019108	0.121019108	0.127388535
0.114649682	0.114649682	0.114649682	0.114649682	0.114649682	0.114649682	0.114649682	0.114649682	0.108280255	0.114649682	0.114649682	0.114649682	0.114649682	0.114649682	0.114649682	0.114649682	0.114649682	0.121019108	0.114649682	0.114649682	0.114649682	0.114649682	0.114649682	0.114649682	0.114649682	0.121019108	0.121019108	0.121019108	0.121019108	0.121019108	0.121019108	0.121019108	0.114649682	0.114649682	0.121019108	0.121019108	0.121019108	0.121019108	0.121019108	0.121019108	0.121019108	0.121019108	0.121019108	0.121019108	0.127388535	0.127388535	0.127388535	0.127388535	0.127388535	0.127388535
0.114649682	0.114649682	0.114649682	0.114649682	0.114649682	0.114649682	0.114649682	0.114649682	0.114649682	0.114649682	0.114649682	0.114649682	0.114649682	0.114649682	0.114649682	0.114649682	0.121019108	0.121019108	0.114649682	0.114649682	0.114649682	0.114649682	0.114649682	0.121019108	0.121019108	0.121019108	0.121019108	0.121019108	0.121019108	0.121019108	0.121019108	0.121019108	0.121019108	0.121019108	0.121019108	0.121019108	0.121019108	0.121019108	0.121019108	0.121019108	0.127388535	0.127388535	0.127388535	0.127388535	0.127388535	0.127388535	0.127388535	0.127388535	0.127388535	0.121019108
0.114649682	0.114649682	0.114649682	0.114649682	0.114649682	0.114649682	0.114649682	0.121019108	0.114649682	0.114649682	0.114649682	0.114649682	0.114649682	0.114649682	0.121019108	0.121019108	0.121019108	0.121019108	0.114649682	0.114649682	0.114649682	0.121019108	0.121019108	0.121019108	0.121019108	0.121019108	0.121019108	0.121019108	0.127388535	0.127388535	0.121019108	0.121019108	0.121019108	0.121019108	0.121019108	0.121019108	0.127388535	0.127388535	0.127388535	0.127388535	0.127388535	0.127388535	0.127388535	0.127388535	0.127388535	0.133757962	0.133757962	0.127388535	0.127388535	0.127388535
0.114649682	0.114649682	0.114649682	0.114649682	0.114649682	0.114649682	0.121019108	0.121019108	0.114649682	0.114649682	0.114649682	0.114649682	0.114649682	0.121019108	0.121019108	0.121019108	0.121019108	0.121019108	0.114649682	0.114649682	0.121019108	0.121019108	0.121019108	0.121019108	0.121019108	0.121019108	0.127388535	0.127388535	0.127388535	0.121019108	0.121019108	0.121019108	0.121019108	0.127388535	0.127388535	0.127388535	0.127388535	0.127388535	0.127388535	0.127388535	0.127388535	0.133757962	0.133757962	0.133757962	0.133757962	0.127388535	0.127388535	0.127388535	0.127388535	0.127388535
0.121019108	0.114649682	0.114649682	0.114649682	0.114649682	0.121019108	0.121019108	0.121019108	0.114649682	0.114649682	0.114649682	0.114649682	0.121019108	0.121019108	0.121019108	0.121019108	0.121019108	0.114649682	0.121019108	0.121019108	0.121019108	0.121019108	0.121019108	0.121019108	0.127388535	0.127388535	0.127388535	0.127388535	0.121019108	0.121019108	0.127388535	0.127388535	0.127388535	0.127388535	0.127388535	0.127388535	0.127388535	0.133757962	0.133757962	0.133757962	0.133757962	0.133757962	0.133757962	0.133757962	0.127388535	0.127388535	0.133757962	0.133757962	0.133757962	0.133757962
0.121019108	0.114649682	0.114649682	0.114649682	0.114649682	0.121019108	0.121019108	0.121019108	0.121019108	0.114649682	0.114649682	0.121019108	0.121019108	0.121019108	0.121019108	0.121019108	0.121019108	0.121019108	0.121019108	0.121019108	0.121019108	0.121019108	0.127388535	0.127388535	0.127388535	0.127388535	0.127388535	0.127388535	0.127388535	0.127388535	0.127388535	0.127388535	0.127388535	0.127388535	0.133757962	0.133757962	0.133757962	0.133757962	0.133757962	0.133757962	0.133757962	0.140127389	0.133757962	0.133757962	0.133757962	0.133757962	0.133757962	0.133757962	0.133757962	0.133757962
0.121019108	0.121019108	0.114649682	0.114649682	0.121019108	0.121019108	0.121019108	0.121019108	0.121019108	0.114649682	0.121019108	0.121019108	0.121019108	0.121019108	0.121019108	0.127388535	0.127388535	0.121019108	0.121019108	0.121019108	0.121019108	0.127388535	0.127388535	0.127388535	0.127388535	0.127388535	0.133757962	0.127388535	0.127388535	0.127388535	0.127388535	0.127388535	0.133757962	0.133757962	0.133757962	0.133757962	0.133757962	0.133757962	0.140127389	0.140127389	0.140127389	0.133757962	0.133757962	0.133757962	0.133757962	0.140127389	0.140127389	0.140127389	0.140127389	0.140127389
0.121019108	0.121019108	0.114649682	0.121019108	0.121019108	0.121019108	0.121019108	0.121019108	0.121019108	0.121019108	0.121019108	0.121019108	0.121019108	0.121019108	0.127388535	0.127388535	0.127388535	0.121019108	0.121019108	0.127388535	0.127388535	0.127388535	0.127388535	0.127388535	0.133757962	0.133757962	0.127388535	0.127388535	0.127388535	0.133757962	0.133757962	0.133757962	0.133757962	0.133757962	0.133757962	0.140127389	0.140127389	0.140127389	0.140127389	0.133757962	0.133757962	0.140127389	0.140127389	0.140127389	0.140127389	0.140127389	0.140127389	0.140127389	0.146496815	0.146496815
0.121019108	0.121019108	0.121019108	0.121019108	0.121019108	0.121019108	0.121019108	0.121019108	0.127388535	0.121019108	0.121019108	0.121019108	0.121019108	0.127388535	0.127388535	0.127388535	0.121019108	0.121019108	0.127388535	0.127388535	0.127388535	0.127388535	0.133757962	0.133757962	0.133757962	0.133757962	0.127388535	0.133757962	0.133757962	0.133757962	0.133757962	0.133757962	0.140127389	0.140127389	0.140127389	0.140127389	0.140127389	0.146496815	0.140127389	0.140127389	0.140127389	0.140127389	0.140127389	0.140127389	0.146496815	0.146496815	0.146496815	0.146496815	0.146496815	0.146496815
0.121019108	0.121019108	0.127388535	0.121019108	0.121019108	0.121019108	0.121019108	0.127388535	0.127388535	0.121019108	0.121019108	0.121019108	0.127388535	0.127388535	0.127388535	0.127388535	0.127388535	0.127388535	0.127388535	0.127388535	0.127388535	0.133757962	0.133757962	0.133757962	0.133757962	0.133757962	0.133757962	0.133757962	0.133757962	0.133757962	0.140127389	0.140127389	0.140127389	0.140127389	0.146496815	0.146496815	0.146496815	0.140127389	0.140127389	0.140127389	0.146496815	0.146496815	0.146496815	0.146496815	0.146496815	0.146496815	0.152866242	0.152866242	0.152866242	0.152866242
0.121019108	0.121019108	0.127388535	0.121019108	0.121019108	0.121019108	0.127388535	0.127388535	0.127388535	0.121019108	0.121019108	0.127388535	0.127388535	0.127388535	0.127388535	0.133757962	0.127388535	0.127388535	0.127388535	0.133757962	0.133757962	0.133757962	0.133757962	0.140127389	0.140127389	0.133757962	0.133757962	0.140127389	0.140127389	0.140127389	0.140127389	0.140127389	0.146496815	0.146496815	0.146496815	0.146496815	0.146496815	0.146496815	0.146496815	0.146496815	0.146496815	0.146496815	0.152866242	0.152866242	0.152866242	0.152866242	0.152866242	0.152866242	0.159235669	0.159235669
0.121019108	0.127388535	0.127388535	0.127388535	0.121019108	0.121019108	0.127388535	0.127388535	0.127388535	0.121019108	0.127388535	0.127388535	0.127388535	0.127388535	0.133757962	0.133757962	0.127388535	0.127388535	0.133757962	0.133757962	0.133757962	0.133757962	0.140127389	0.140127389	0.133757962	0.140127389	0.140127389	0.140127389	0.140127389	0.146496815	0.146496815	0.146496815	0.146496815	0.152866242	0.152866242	0.146496815	0.146496815	0.146496815	0.152866242	0.152866242	0.152866242	0.152866242	0.152866242	0.159235669	0.159235669	0.159235669	0.159235669	0.159235669	0.159235669	0.159235669
0.121019108	0.127388535	0.127388535	0.127388535	0.121019108	0.127388535	0.127388535	0.127388535	0.127388535	0.127388535	0.127388535	0.127388535	0.127388535	0.133757962	0.133757962	0.133757962	0.133757962	0.133757962	0.133757962	0.133757962	0.140127389	0.140127389	0.140127389	0.146496815	0.140127389	0.140127389	0.140127389	0.146496815	0.146496815	0.146496815	0.146496815	0.152866242	0.152866242	0.152866242	0.146496815	0.152866242	0.152866242	0.152866242	0.152866242	0.159235669	0.159235669	0.159235669	0.159235669	0.159235669	0.159235669	0.165605096	0.165605096	0.165605096	0.165605096	0.165605096
0.127388535	0.127388535	0.127388535	0.127388535	0.127388535	0.127388535	0.127388535	0.127388535	0.133757962	0.127388535	0.127388535	0.127388535	0.133757962	0.133757962	0.133757962	0.140127389	0.133757962	0.133757962	0.140127389	0.140127389	0.140127389	0.140127389	0.146496815	0.140127389	0.140127389	0.146496815	0.146496815	0.146496815	0.152866242	0.152866242	0.152866242	0.152866242	0.159235669	0.152866242	0.152866242	0.152866242	0.159235669	0.159235669	0.159235669	0.159235669	0.165605096	0.165605096	0.165605096	0.165605096	0.165605096	0.165605096	0.171974522	0.171974522	0.165605096	0.165605096
0.127388535	0.127388535	0.127388535	0.127388535	0.133757962	0.127388535	0.127388535	0.133757962	0.133757962	0.127388535	0.127388535	0.133757962	0.133757962	0.133757962	0.140127389	0.133757962	0.133757962	0.140127389	0.140127389	0.140127389	0.146496815	0.146496815	0.146496815	0.146496815	0.146496815	0.146496815	0.152866242	0.152866242	0.152866242	0.152866242	0.159235669	0.159235669	0.152866242	0.159235669	0.159235669	0.159235669	0.159235669	0.165605096	0.165605096	0.165605096	0.165605096	0.171974522	0.171974522	0.171974522	0.171974522	0.171974522	0.178343949	0.171974522	0.171974522	0.171974522
0.133757962	0.127388535	0.127388535	0.133757962	0.133757962	0.127388535	0.127388535	0.133757962	0.133757962	0.133757962	0.133757962	0.133757962	0.133757962	0.140127389	0.140127389	0.133757962	0.140127389	0.140127389	0.140127389	0.146496815	0.146496815	0.152866242	0.146496815	0.146496815	0.152866242	0.152866242	0.152866242	0.159235669	0.159235669	0.159235669	0.165605096	0.165605096	0.159235669	0.159235669	0.165605096	0.165605096	0.165605096	0.171974522	0.171974522	0.171974522	0.171974522	0.178343949	0.178343949	0.178343949	0.178343949	0.171974522	0.171974522	0.178343949	0.178343949	0.178343949
0.133757962	0.127388535	0.127388535	0.133757962	0.133757962	0.127388535	0.133757962	0.133757962	0.133757962	0.140127389	0.133757962	0.133757962	0.140127389	0.140127389	0.140127389	0.140127389	0.140127389	0.146496815	0.146496815	0.146496815	0.152866242	0.152866242	0.152866242	0.152866242	0.152866242	0.159235669	0.159235669	0.159235669	0.165605096	0.165605096	0.165605096	0.165605096	0.165605096	0.165605096	0.171974522	0.171974522	0.171974522	0.178343949	0.178343949	0.178343949	0.178343949	0.178343949	0.184713376	0.184713376	0.178343949	0.178343949	0.178343949	0.184713376	0.184713376	0.184713376
0.133757962	0.133757962	0.133757962	0.133757962	0.133757962	0.133757962	0.133757962	0.133757962	0.140127389	0.140127389	0.133757962	0.140127389	0.140127389	0.146496815	0.146496815	0.140127389	0.146496815	0.146496815	0.152866242	0.152866242	0.152866242	0.152866242	0.152866242	0.159235669	0.159235669	0.159235669	0.165605096	0.165605096	0.171974522	0.171974522	0.165605096	0.171974522	0.171974522	0.171974522	0.178343949	0.178343949	0.178343949	0.184713376	0.184713376	0.184713376	0.184713376	0.191082803	0.191082803	0.184713376	0.184713376	0.184713376	0.191082803	0.191082803	0.191082803	0.191082803
0.133757962	0.133757962	0.133757962	0.133757962	0.133757962	0.140127389	0.133757962	0.140127389	0.140127389	0.140127389	0.140127389	0.140127389	0.146496815	0.146496815	0.146496815	0.146496815	0.146496815	0.152866242	0.152866242	0.159235669	0.159235669	0.159235669	0.159235669	0.159235669	0.165605096	0.165605096	0.171974522	0.171974522	0.178343949	0.171974522	0.171974522	0.178343949	0.178343949	0.178343949	0.184713376	0.184713376	0.184713376	0.191082803	0.191082803	0.191082803	0.191082803	0.191082803	0.191082803	0.191082803	0.191082803	0.191082803	0.197452229	0.197452229	0.197452229	0.197452229
0.133757962	0.140127389	0.133757962	0.133757962	0.140127389	0.140127389	0.133757962	0.140127389	0.140127389	0.146496815	0.140127389	0.146496815	0.146496815	0.152866242	0.152866242	0.146496815	0.152866242	0.152866242	0.159235669	0.159235669	0.165605096	0.159235669	0.165605096	0.165605096	0.171974522	0.171974522	0.178343949	0.178343949	0.184713376	0.178343949	0.178343949	0.184713376	0.184713376	0.184713376	0.191082803	0.191082803	0.191082803	0.197452229	0.197452229	0.197452229	0.197452229	0.197452229	0.197452229	0.197452229	0.203821656	0.203821656	0.203821656	0.203821656	0.203821656	0.203821656
0.133757962	0.140127389	0.140127389	0.140127389	0.140127389	0.140127389	0.140127389	0.140127389	0.146496815	0.146496815	0.146496815	0.146496815	0.152866242	0.152866242	0.152866242	0.152866242	0.159235669	0.159235669	0.165605096	0.165605096	0.165605096	0.165605096	0.171974522	0.171974522	0.178343949	0.178343949	0.184713376	0.184713376	0.184713376	0.184713376	0.191082803	0.191082803	0.191082803	0.197452229	0.197452229	0.197452229	0.203821656	0.203821656	0.203821656	0.203821656	0.203821656	0.203821656	0.203821656	0.210191083	0.210191083	0.210191083	0.210191083	0.210191083	0.210191083	0.21656051
0.140127389	0.140127389	0.140127389	0.140127389	0.140127389	0.146496815	0.140127389	0.146496815	0.146496815	0.152866242	0.146496815	0.152866242	0.152866242	0.159235669	0.152866242	0.159235669	0.159235669	0.165605096	0.171974522	0.171974522	0.171974522	0.171974522	0.178343949	0.178343949	0.184713376	0.184713376	0.191082803	0.184713376	0.191082803	0.191082803	0.197452229	0.197452229	0.203821656	0.203821656	0.203821656	0.210191083	0.210191083	0.210191083	0.210191083	0.210191083	0.210191083	0.21656051	0.21656051	0.21656051	0.21656051	0.21656051	0.21656051	0.222929936	0.222929936	0.222929936
0.146496815	0.140127389	0.146496815	0.140127389	0.146496815	0.146496815	0.146496815	0.146496815	0.152866242	0.152866242	0.152866242	0.152866242	0.159235669	0.159235669	0.159235669	0.165605096	0.165605096	0.171974522	0.178343949	0.171974522	0.178343949	0.178343949	0.184713376	0.191082803	0.191082803	0.197452229	0.197452229	0.197452229	0.197452229	0.203821656	0.203821656	0.210191083	0.210191083	0.21656051	0.21656051	0.21656051	0.222929936	0.21656051	0.21656051	0.21656051	0.222929936	0.222929936	0.222929936	0.222929936	0.229299363	0.229299363	0.229299363	0.229299363	0.229299363	0.229299363
0.146496815	0.140127389	0.146496815	0.146496815	0.146496815	0.146496815	0.152866242	0.152866242	0.152866242	0.159235669	0.152866242	0.159235669	0.165605096	0.165605096	0.165605096	0.171974522	0.171974522	0.178343949	0.184713376	0.178343949	0.184713376	0.191082803	0.191082803	0.197452229	0.203821656	0.203821656	0.203821656	0.203821656	0.210191083	0.210191083	0.21656051	0.21656051	0.222929936	0.222929936	0.222929936	0.229299363	0.222929936	0.229299363	0.229299363	0.229299363	0.229299363	0.23566879	0.23566879	0.23566879	0.23566879	0.23566879	0.23566879	0.242038217	0.242038217	0.242038217
0.146496815	0.152866242	0.146496815	0.152866242	0.146496815	0.152866242	0.152866242	0.152866242	0.159235669	0.159235669	0.159235669	0.165605096	0.165605096	0.171974522	0.171974522	0.178343949	0.178343949	0.184713376	0.191082803	0.191082803	0.191082803	0.197452229	0.203821656	0.203821656	0.210191083	0.210191083	0.210191083	0.21656051	0.21656051	0.222929936	0.222929936	0.229299363	0.229299363	0.23566879	0.23566879	0.23566879	0.23566879	0.23566879	0.23566879	0.242038217	0.242038217	0.242038217	0.242038217	0.248407643	0.248407643	0.248407643	0.248407643	0.248407643	0.248407643	0.248407643
0.146496815	0.152866242	0.146496815	0.152866242	0.152866242	0.152866242	0.159235669	0.159235669	0.159235669	0.165605096	0.165605096	0.171974522	0.171974522	0.178343949	0.178343949	0.184713376	0.191082803	0.197452229	0.191082803	0.197452229	0.203821656	0.210191083	0.210191083	0.21656051	0.222929936	0.222929936	0.222929936	0.229299363	0.229299363	0.23566879	0.23566879	0.242038217	0.242038217	0.248407643	0.242038217	0.242038217	0.248407643	0.248407643	0.248407643	0.25477707	0.25477707	0.25477707	0.25477707	0.25477707	0.25477707	0.261146497	0.261146497	0.261146497	0.261146497	0.25477707
0.152866242	0.152866242	0.152866242	0.152866242	0.159235669	0.159235669	0.165605096	0.159235669	0.165605096	0.171974522	0.171974522	0.178343949	0.184713376	0.184713376	0.184713376	0.191082803	0.197452229	0.203821656	0.203821656	0.210191083	0.21656051	0.222929936	0.222929936	0.229299363	0.229299363	0.23566879	0.23566879	0.242038217	0.242038217	0.248407643	0.248407643	0.25477707	0.25477707	0.25477707	0.25477707	0.25477707	0.261146497	0.261146497	0.261146497	0.261146497	0.267515924	0.267515924	0.267515924	0.267515924	0.267515924	0.267515924	0.267515924	0.261146497	0.261146497	0.261146497
0.159235669	0.159235669	0.159235669	0.159235669	0.165605096	0.159235669	0.165605096	0.165605096	0.171974522	0.178343949	0.178343949	0.184713376	0.191082803	0.197452229	0.197452229	0.203821656	0.210191083	0.21656051	0.21656051	0.222929936	0.229299363	0.23566879	0.242038217	0.242038217	0.242038217	0.248407643	0.248407643	0.25477707	0.261146497	0.261146497	0.267515924	0.267515924	0.261146497	0.267515924	0.267515924	0.267515924	0.27388535	0.27388535	0.27388535	0.27388535	0.280254777	0.280254777	0.280254777	0.280254777	0.280254777	0.280254777	0.27388535	0.27388535	0.27388535	0.27388535
0.159235669	0.159235669	0.165605096	0.159235669	0.165605096	0.165605096	0.171974522	0.171974522	0.178343949	0.184713376	0.184713376	0.191082803	0.197452229	0.203821656	0.210191083	0.21656051	0.222929936	0.229299363	0.229299363	0.23566879	0.242038217	0.248407643	0.25477707	0.25477707	0.261146497	0.261146497	0.267515924	0.27388535	0.27388535	0.280254777	0.280254777	0.27388535	0.280254777	0.280254777	0.280254777	0.286624204	0.286624204	0.286624204	0.286624204	0.292993631	0.292993631	0.292993631	0.292993631	0.292993631	0.286624204	0.286624204	0.286624204	0.286624204	0.286624204	0.286624204
0.165605096	0.165605096	0.165605096	0.165605096	0.171974522	0.171974522	0.178343949	0.184713376	0.184713376	0.197452229	0.197452229	0.203821656	0.210191083	0.21656051	0.222929936	0.229299363	0.242038217	0.242038217	0.248407643	0.25477707	0.261146497	0.267515924	0.27388535	0.27388535	0.27388535	0.280254777	0.286624204	0.286624204	0.292993631	0.292993631	0.292993631	0.292993631	0.292993631	0.299363057	0.299363057	0.299363057	0.299363057	0.299363057	0.305732484	0.305732484	0.305732484	0.305732484	0.305732484	0.299363057	0.299363057	0.299363057	0.299363057	0.299363057	0.299363057	0.299363057
0.171974522	0.171974522	0.171974522	0.178343949	0.178343949	0.184713376	0.184713376	0.191082803	0.197452229	0.203821656	0.210191083	0.21656051	0.229299363	0.229299363	0.242038217	0.248407643	0.261146497	0.261146497	0.267515924	0.27388535	0.280254777	0.286624204	0.286624204	0.292993631	0.292993631	0.299363057	0.305732484	0.305732484	0.312101911	0.305732484	0.305732484	0.312101911	0.312101911	0.312101911	0.312101911	0.318471338	0.318471338	0.318471338	0.318471338	0.318471338	0.318471338	0.312101911	0.312101911	0.312101911	0.312101911	0.312101911	0.312101911	0.312101911	0.312101911	0.312101911
0.178343949	0.171974522	0.184713376	0.184713376	0.184713376	0.191082803	0.197452229	0.203821656	0.210191083	0.222929936	0.222929936	0.23566879	0.248407643	0.25477707	0.261146497	0.27388535	0.280254777	0.286624204	0.292993631	0.299363057	0.305732484	0.312101911	0.305732484	0.312101911	0.318471338	0.318471338	0.324840764	0.324840764	0.331210191	0.324840764	0.324840764	0.331210191	0.331210191	0.331210191	0.331210191	0.331210191	0.331210191	0.331210191	0.331210191	0.331210191	0.324840764	0.324840764	0.324840764	0.324840764	0.324840764	0.324840764	0.324840764	0.324840764	0.324840764	0.324840764
0.184713376	0.184713376	0.184713376	0.191082803	0.197452229	0.203821656	0.210191083	0.222929936	0.229299363	0.242038217	0.248407643	0.261146497	0.27388535	0.280254777	0.292993631	0.299363057	0.305732484	0.312101911	0.318471338	0.324840764	0.331210191	0.331210191	0.331210191	0.337579618	0.337579618	0.343949045	0.343949045	0.350318471	0.343949045	0.343949045	0.343949045	0.343949045	0.350318471	0.350318471	0.350318471	0.350318471	0.350318471	0.350318471	0.350318471	0.343949045	0.343949045	0.343949045	0.343949045	0.337579618	0.337579618	0.337579618	0.337579618	0.337579618	0.337579618	0.337579618
0.197452229	0.191082803	0.197452229	0.203821656	0.210191083	0.21656051	0.222929936	0.242038217	0.248407643	0.267515924	0.280254777	0.292993631	0.305732484	0.312101911	0.324840764	0.331210191	0.337579618	0.343949045	0.350318471	0.356687898	0.356687898	0.356687898	0.356687898	0.363057325	0.363057325	0.369426752	0.369426752	0.363057325	0.363057325	0.363057325	0.363057325	0.369426752	0.369426752	0.369426752	0.369426752	0.369426752	0.363057325	0.356687898	0.356687898	0.356687898	0.356687898	0.356687898	0.356687898	0.356687898	0.350318471	0.350318471	0.350318471	0.350318471	0.350318471	0.343949045
0.203821656	0.203821656	0.210191083	0.21656051	0.229299363	0.23566879	0.261146497	0.27388535	0.286624204	0.312101911	0.324840764	0.337579618	0.350318471	0.356687898	0.363057325	0.375796178	0.375796178	0.375796178	0.382165605	0.388535032	0.382165605	0.388535032	0.388535032	0.388535032	0.388535032	0.388535032	0.388535032	0.388535032	0.388535032	0.388535032	0.388535032	0.388535032	0.388535032	0.388535032	0.382165605	0.382165605	0.375796178	0.375796178	0.375796178	0.375796178	0.375796178	0.369426752	0.369426752	0.369426752	0.369426752	0.363057325	0.363057325	0.363057325	0.363057325	0.356687898
0.222929936	0.222929936	0.229299363	0.23566879	0.25477707	0.27388535	0.305732484	0.331210191	0.350318471	0.369426752	0.382165605	0.394904459	0.401273885	0.401273885	0.407643312	0.414012739	0.414012739	0.414012739	0.420382166	0.420382166	0.414012739	0.414012739	0.414012739	0.414012739	0.414012739	0.414012739	0.407643312	0.407643312	0.407643312	0.407643312	0.407643312	0.407643312	0.407643312	0.407643312	0.401273885	0.394904459	0.394904459	0.394904459	0.388535032	0.388535032	0.388535032	0.388535032	0.382165605	0.382165605	0.382165605	0.382165605	0.375796178	0.375796178	0.375796178	0.375796178
0.23566879	0.242038217	0.25477707	0.280254777	0.324840764	0.382165605	0.414012739	0.433121019	0.439490446	0.445859873	0.452229299	0.452229299	0.452229299	0.452229299	0.458598726	0.452229299	0.452229299	0.452229299	0.452229299	0.445859873	0.445859873	0.445859873	0.445859873	0.445859873	0.445859873	0.433121019	0.433121019	0.433121019	0.433121019	0.433121019	0.426751592	0.426751592	0.426751592	0.426751592	0.414012739	0.414012739	0.414012739	0.407643312	0.407643312	0.407643312	0.401273885	0.401273885	0.401273885	0.401273885	0.394904459	0.394904459	0.394904459	0.388535032	0.388535032	0.388535032
0.27388535	0.286624204	0.535031847	0.554140127	0.547770701	0.541401274	0.535031847	0.52866242	0.52866242	0.522292994	0.515923567	0.515923567	0.503184713	0.503184713	0.503184713	0.496815287	0.49044586	0.49044586	0.49044586	0.477707006	0.477707006	0.477707006	0.47133758	0.47133758	0.464968153	0.458598726	0.458598726	0.458598726	0.452229299	0.452229299	0.452229299	0.445859873	0.445859873	0.433121019	0.433121019	0.433121019	0.426751592	0.426751592	0.426751592	0.420382166	0.420382166	0.420382166	0.414012739	0.414012739	0.407643312	0.407643312	0.407643312	0.401273885	0.401273885	0.401273885
0.910828025	0.821656051	0.757961783	0.719745223	0.681528662	0.656050955	0.636942675	0.617834395	0.605095541	0.592356688	0.579617834	0.573248408	0.560509554	0.554140127	0.541401274	0.535031847	0.52866242	0.52866242	0.515923567	0.50955414	0.50955414	0.503184713	0.503184713	0.49044586	0.49044586	0.484076433	0.484076433	0.477707006	0.477707006	0.47133758	0.47133758	0.464968153	0.458598726	0.452229299	0.452229299	0.452229299	0.445859873	0.445859873	0.439490446	0.439490446	0.433121019	0.433121019	0.433121019	0.426751592	0.426751592	0.420382166	0.420382166	0.414012739	0.407643312	0.407643312
1	1	0.885350318	0.815286624	0.770700637	0.738853503	0.713375796	0.687898089	0.668789809	0.649681529	0.630573248	0.617834395	0.605095541	0.598726115	0.592356688	0.579617834	0.573248408	0.566878981	0.554140127	0.547770701	0.541401274	0.52866242	0.52866242	0.515923567	0.515923567	0.50955414	0.503184713	0.503184713	0.496815287	0.496815287	0.49044586	0.477707006	0.477707006	0.47133758	0.47133758	0.464968153	0.464968153	0.458598726	0.458598726	0.452229299	0.452229299	0.445859873	0.445859873	0.439490446	0.439490446	0.433121019	0.426751592	0.426751592	0.420382166	0.420382166
1	1	1	0.910828025	0.847133758	0.802547771	0.770700637	0.738853503	0.719745223	0.694267516	0.675159236	0.662420382	0.643312102	0.636942675	0.617834395	0.611464968	0.605095541	0.592356688	0.585987261	0.579617834	0.573248408	0.566878981	0.554140127	0.547770701	0.541401274	0.535031847	0.535031847	0.522292994	0.515923567	0.515923567	0.503184713	0.496815287	0.496815287	0.49044586	0.49044586	0.484076433	0.477707006	0.477707006	0.47133758	0.47133758	0.464968153	0.464968153	0.458598726	0.458598726	0.445859873	0.445859873	0.439490446	0.439490446	0.433121019	0.433121019
1	1	1	1	0.923566879	0.859872611	0.821656051	0.789808917	0.757961783	0.738853503	0.713375796	0.700636943	0.681528662	0.668789809	0.656050955	0.643312102	0.636942675	0.617834395	0.611464968	0.605095541	0.598726115	0.585987261	0.579617834	0.573248408	0.566878981	0.560509554	0.554140127	0.547770701	0.541401274	0.535031847	0.52866242	0.515923567	0.515923567	0.50955414	0.503184713	0.503184713	0.496815287	0.49044586	0.49044586	0.484076433	0.484076433	0.477707006	0.464968153	0.464968153	0.458598726	0.458598726	0.452229299	0.452229299	0.445859873	0.445859873
1	1	1	1	1	0.917197452	0.866242038	0.828025478	0.796178344	0.770700637	0.751592357	0.732484076	0.713375796	0.700636943	0.681528662	0.675159236	0.662420382	0.649681529	0.636942675	0.630573248	0.624203822	0.611464968	0.598726115	0.592356688	0.585987261	0.579617834	0.573248408	0.566878981	0.560509554	0.554140127	0.547770701	0.541401274	0.535031847	0.535031847	0.52866242	0.515923567	0.50955414	0.50955414	0.503184713	0.503184713	0.49044586	0.484076433	0.484076433	0.477707006	0.477707006	0.47133758	0.464968153	0.464968153	0.458598726	0.458598726
1	1	1	1	1	1	0.910828025	0.866242038	0.834394904	0.808917197	0.78343949	0.76433121	0.74522293	0.732484076	0.713375796	0.700636943	0.681528662	0.675159236	0.662420382	0.656050955	0.636942675	0.630573248	0.624203822	0.617834395	0.611464968	0.605095541	0.598726115	0.585987261	0.579617834	0.573248408	0.566878981	0.560509554	0.554140127	0.547770701	0.541401274	0.541401274	0.535031847	0.52866242	0.515923567	0.50955414	0.503184713	0.503184713	0.496815287	0.49044586	0.49044586	0.484076433	0.477707006	0.477707006	0.47133758	0.47133758
1	1	1	1	1	1	0.987261146	0.910828025	0.866242038	0.834394904	0.808917197	0.796178344	0.770700637	0.751592357	0.738853503	0.72611465	0.707006369	0.694267516	0.687898089	0.668789809	0.662420382	0.656050955	0.643312102	0.636942675	0.630573248	0.624203822	0.611464968	0.598726115	0.592356688	0.585987261	0.585987261	0.579617834	0.573248408	0.566878981	0.560509554	0.554140127	0.547770701	0.541401274	0.535031847	0.52866242	0.522292994	0.522292994	0.50955414	0.503184713	0.503184713	0.496815287	0.49044586	0.49044586	0.484076433	0.484076433
1	1	1	1	1	1	1	0.949044586	0.898089172	0.859872611	0.834394904	0.808917197	0.796178344	0.777070064	0.76433121	0.74522293	0.732484076	0.719745223	0.707006369	0.694267516	0.681528662	0.675159236	0.662420382	0.656050955	0.649681529	0.636942675	0.624203822	0.617834395	0.611464968	0.605095541	0.598726115	0.592356688	0.585987261	0.579617834	0.573248408	0.573248408	0.560509554	0.554140127	0.547770701	0.541401274	0.541401274	0.535031847	0.52866242	0.522292994	0.522292994	0.50955414	0.503184713	0.503184713	0.496815287	0.49044586
1	1	1	1	1	1	1	1	0.923566879	0.885350318	0.859872611	0.834394904	0.815286624	0.796178344	0.78343949	0.76433121	0.751592357	0.738853503	0.719745223	0.713375796	0.700636943	0.694267516	0.681528662	0.675159236	0.662420382	0.649681529	0.643312102	0.636942675	0.630573248	0.624203822	0.617834395	0.611464968	0.605095541	0.598726115	0.585987261	0.579617834	0.573248408	0.566878981	0.560509554	0.560509554	0.554140127	0.547770701	0.541401274	0.535031847	0.535031847	0.52866242	0.522292994	0.50955414	0.50955414	0.503184713
1	1	1	1	1	1	1	1	0.955414013	0.910828025	0.878980892	0.853503185	0.834394904	0.815286624	0.802547771	0.78343949	0.770700637	0.757961783	0.738853503	0.732484076	0.719745223	0.713375796	0.700636943	0.687898089	0.675159236	0.668789809	0.662420382	0.656050955	0.643312102	0.636942675	0.630573248	0.624203822	0.611464968	0.605095541	0.598726115	0.592356688	0.585987261	0.579617834	0.579617834	0.573248408	0.566878981	0.560509554	0.554140127	0.547770701	0.547770701	0.541401274	0.535031847	0.52866242	0.52866242	0.522292994
1	1	1	1	1	1	1	1	1	0.929936306	0.898089172	0.872611465	0.847133758	0.834394904	0.815286624	0.802547771	0.789808917	0.770700637	0.757961783	0.74522293	0.738853503	0.72611465	0.713375796	0.700636943	0.694267516	0.687898089	0.675159236	0.668789809	0.662420382	0.656050955	0.649681529	0.630573248	0.624203822	0.617834395	0.611464968	0.605095541	0.598726115	0.598726115	0.592356688	0.585987261	0.579617834	0.573248408	0.566878981	0.560509554	0.560509554	0.554140127	0.547770701	0.541401274	0.535031847	0.535031847
1	1	1	1	1	1	1	1	1	0.949044586	0.910828025	0.885350318	0.866242038	0.847133758	0.828025478	0.815286624	0.796178344	0.78343949	0.770700637	0.76433121	0.751592357	0.738853503	0.72611465	0.719745223	0.707006369	0.700636943	0.694267516	0.681528662	0.675159236	0.662420382	0.656050955	0.649681529	0.643312102	0.636942675	0.630573248	0.624203822	0.617834395	0.611464968	0.605095541	0.598726115	0.592356688	0.585987261	0.579617834	0.573248408	0.566878981	0.566878981	0.560509554	0.554140127	0.547770701	0.547770701
1	1	1	1	1	1	1	1	1	0.974522293	0.929936306	0.898089172	0.878980892	0.859872611	0.840764331	0.828025478	0.808917197	0.802547771	0.789808917	0.777070064	0.757961783	0.751592357	0.738853503	0.732484076	0.72611465	0.713375796	0.707006369	0.700636943	0.681528662	0.675159236	0.668789809	0.662420382	0.656050955	0.649681529	0.643312102	0.636942675	0.630573248	0.624203822	0.617834395	0.611464968	0.605095541	0.598726115	0.592356688	0.585987261	0.579617834	0.573248408	0.573248408	0.566878981	0.560509554	0.547770701
1	1	1	1	1	1	1	1	1	1	0.942675159	0.917197452	0.891719745	0.872611465	0.853503185	0.834394904	0.821656051	0.815286624	0.802547771	0.78343949	0.777070064	0.76433121	0.757961783	0.74522293	0.738853503	0.72611465	0.713375796	0.707006369	0.694267516	0.687898089	0.681528662	0.675159236	0.668789809	0.662420382	0.656050955	0.649681529	0.643312102	0.636942675	0.630573248	0.624203822	0.617834395	0.611464968	0.605095541	0.598726115	0.592356688	0.585987261	0.573248408	0.573248408	0.566878981	0.560509554
1	1	1	1	1	1	1	1	1	1	0.949044586	0.917197452	0.904458599	0.878980892	0.866242038	0.847133758	0.834394904	0.828025478	0.808917197	0.796178344	0.789808917	0.777070064	0.770700637	0.757961783	0.751592357	0.732484076	0.72611465	0.719745223	0.707006369	0.700636943	0.694267516	0.687898089	0.681528662	0.675159236	0.668789809	0.656050955	0.649681529	0.643312102	0.636942675	0.630573248	0.630573248	0.624203822	0.617834395	0.605095541	0.598726115	0.592356688	0.585987261	0.579617834	0.579617834	0.573248408
1	1	1	1	1	1	1	1	1	1	0.961783439	0.929936306	0.904458599	0.891719745	0.872611465	0.859872611	0.847133758	0.828025478	0.821656051	0.808917197	0.796178344	0.789808917	0.777070064	0.770700637	0.757961783	0.74522293	0.738853503	0.732484076	0.719745223	0.713375796	0.707006369	0.700636943	0.694267516	0.681528662	0.675159236	0.668789809	0.662420382	0.656050955	0.649681529	0.643312102	0.630573248	0.624203822	0.617834395	0.617834395	0.611464968	0.605095541	0.598726115	0.592356688	0.585987261	0.579617834
1	1	1	1	1	1	1	1	1	1	0.961783439	0.936305732	0.917197452	0.891719745	0.878980892	0.872611465	0.853503185	0.840764331	0.828025478	0.821656051	0.808917197	0.802547771	0.78343949	0.777070064	0.76433121	0.757961783	0.751592357	0.738853503	0.732484076	0.72611465	0.719745223	0.713375796	0.700636943	0.694267516	0.687898089	0.681528662	0.675159236	0.668789809	0.656050955	0.649681529	0.643312102	0.636942675	0.630573248	0.624203822	0.617834395	0.611464968	0.611464968	0.605095541	0.598726115	0.592356688
1	1	1	1	1	1	1	1	1	1	0.968152866	0.936305732	0.923566879	0.904458599	0.891719745	0.872611465	0.859872611	0.853503185	0.840764331	0.828025478	0.821656051	0.802547771	0.796178344	0.78343949	0.777070064	0.770700637	0.757961783	0.751592357	0.74522293	0.738853503	0.72611465	0.719745223	0.713375796	0.707006369	0.700636943	0.687898089	0.681528662	0.675159236	0.668789809	0.662420382	0.656050955	0.649681529	0.643312102	0.636942675	0.630573248	0.624203822	0.617834395	0.611464968	0.605095541	0.605095541
1	1	1	1	1	1	1	1	1	1	0.968152866	0.942675159	0.923566879	0.910828025	0.891719745	0.878980892	0.872611465	0.859872611	0.847133758	0.834394904	0.821656051	0.815286624	0.802547771	0.796178344	0.789808917	0.777070064	0.770700637	0.76433121	0.751592357	0.74522293	0.738853503	0.732484076	0.719745223	0.713375796	0.707006369	0.694267516	0.687898089	0.681528662	0.675159236	0.668789809	0.662420382	0.656050955	0.649681529	0.643312102	0.643312102	0.636942675	0.630573248	0.624203822	0.617834395	0.611464968
1	1	1	1	1	1	1	1	1	1	0.974522293	0.949044586	0.929936306	0.917197452	0.898089172	0.885350318	0.878980892	0.866242038	0.853503185	0.840764331	0.834394904	0.821656051	0.815286624	0.802547771	0.796178344	0.789808917	0.777070064	0.770700637	0.76433121	0.757961783	0.74522293	0.732484076	0.72611465	0.719745223	0.713375796	0.707006369	0.700636943	0.694267516	0.687898089	0.681528662	0.675159236	0.668789809	0.662420382	0.656050955	0.649681529	0.643312102	0.636942675	0.630573248	0.624203822	0.624203822
1	1	1	1	1	1	1	1	1	1	0.968152866	0.949044586	0.936305732	0.917197452	0.904458599	0.891719745	0.885350318	0.866242038	0.859872611	0.847133758	0.840764331	0.828025478	0.821656051	0.815286624	0.802547771	0.796178344	0.789808917	0.777070064	0.76433121	0.757961783	0.751592357	0.74522293	0.738853503	0.732484076	0.72611465	0.719745223	0.707006369	0.700636943	0.694267516	0.687898089	0.681528662	0.675159236	0.668789809	0.662420382	0.662420382	0.656050955	0.649681529	0.643312102	0.636942675	0.630573248
1	1	1	1	1	1	1	1	1	1	0.961783439	0.949044586	0.929936306	0.923566879	0.910828025	0.891719745	0.885350318	0.872611465	0.866242038	0.853503185	0.847133758	0.840764331	0.828025478	0.821656051	0.815286624	0.796178344	0.789808917	0.78343949	0.777070064	0.770700637	0.757961783	0.751592357	0.74522293	0.738853503	0.732484076	0.72611465	0.719745223	0.713375796	0.707006369	0.700636943	0.694267516	0.687898089	0.681528662	0.675159236	0.668789809	0.662420382	0.656050955	0.649681529	0.643312102	0.643312102
1	1	1	1	1	1	1	1	1	1	0.968152866	0.949044586	0.936305732	0.923566879	0.910828025	0.898089172	0.891719745	0.878980892	0.872611465	0.859872611	0.853503185	0.847133758	0.834394904	0.821656051	0.815286624	0.808917197	0.802547771	0.789808917	0.78343949	0.777070064	0.770700637	0.76433121	0.757961783	0.74522293	0.738853503	0.732484076	0.72611465	0.719745223	0.713375796	0.707006369	0.700636943	0.694267516	0.687898089	0.681528662	0.675159236	0.675159236	0.668789809	0.662420382	0.656050955	0.649681529
1	1	1	1	1	1	1	1	1	0.98089172	0.961783439	0.949044586	0.929936306	0.923566879	0.910828025	0.904458599	0.891719745	0.885350318	0.878980892	0.859872611	0.853503185	0.847133758	0.840764331	0.828025478	0.821656051	0.815286624	0.808917197	0.802547771	0.789808917	0.78343949	0.777070064	0.770700637	0.76433121	0.757961783	0.751592357	0.74522293	0.738853503	0.732484076	0.72611465	0.719745223	0.713375796	0.707006369	0.700636943	0.694267516	0.687898089	0.681528662	0.675159236	0.668789809	0.662420382	0.656050955
1	1	1	1	1	1	1	1	1	0.974522293	0.961783439	0.942675159	0.936305732	0.923566879	0.917197452	0.904458599	0.898089172	0.885350318	0.878980892	0.866242038	0.859872611	0.853503185	0.847133758	0.834394904	0.828025478	0.821656051	0.815286624	0.808917197	0.802547771	0.789808917	0.78343949	0.777070064	0.770700637	0.76433121	0.757961783	0.751592357	0.74522293	0.738853503	0.732484076	0.72611465	0.719745223	0.713375796	0.707006369	0.700636943	0.694267516	0.687898089	0.681528662	0.675159236	0.675159236	0.668789809
1	1	1	1	1	1	1	1	0.98089172	0.961783439	0.955414013	0.942675159	0.936305732	0.929936306	0.910828025	0.904458599	0.898089172	0.891719745	0.878980892	0.872611465	0.866242038	0.859872611	0.853503185	0.840764331	0.834394904	0.828025478	0.821656051	0.815286624	0.808917197	0.802547771	0.789808917	0.78343949	0.777070064	0.770700637	0.76433121	0.757961783	0.751592357	0.74522293	0.738853503	0.732484076	0.72611465	0.719745223	0.713375796	0.707006369	0.700636943	0.700636943	0.687898089	0.681528662	0.675159236	0.668789809
1	1	1	1	1	1	1	0.993630573	0.974522293	0.961783439	0.955414013	0.942675159	0.929936306	0.923566879	0.917197452	0.910828025	0.898089172	0.891719745	0.885350318	0.878980892	0.872611465	0.866242038	0.853503185	0.847133758	0.840764331	0.834394904	0.828025478	0.821656051	0.815286624	0.808917197	0.802547771	0.789808917	0.78343949	0.777070064	0.770700637	0.76433121	0.757961783	0.751592357	0.74522293	0.732484076	0.72611465	0.719745223	0.719745223	0.713375796	0.707006369	0.700636943	0.694267516	0.687898089	0.681528662	0.675159236
1	1	1	1	1	1	1	0.98089172	0.968152866	0.955414013	0.949044586	0.942675159	0.936305732	0.923566879	0.917197452	0.910828025	0.904458599	0.898089172	0.891719745	0.885350318	0.872611465	0.866242038	0.859872611	0.853503185	0.847133758	0.840764331	0.834394904	0.828025478	0.821656051	0.815286624	0.808917197	0.796178344	0.78343949	0.777070064	0.770700637	0.76433121	0.757961783	0.751592357	0.751592357	0.74522293	0.738853503	0.732484076	0.72611465	0.719745223	0.713375796	0.707006369	0.700636943	0.694267516	0.687898089	0.681528662
1	1	1	1	1	0.993630573	0.974522293	0.968152866	0.961783439	0.955414013	0.949044586	0.942675159	0.936305732	0.929936306	0.923566879	0.910828025	0.904458599	0.898089172	0.891719745	0.885350318	0.878980892	0.872611465	0.859872611	0.853503185	0.847133758	0.840764331	0.834394904	0.828025478	0.821656051	0.815286624	0.808917197	0.802547771	0.789808917	0.78343949	0.78343949	0.777070064	0.770700637	0.76433121	0.757961783	0.751592357	0.74522293	0.738853503	0.732484076	0.72611465	0.719745223	0.713375796	0.707006369	0.700636943	0.700636943	0.694267516
1	1	1	0.993630573	0.987261146	0.98089172	0.974522293	0.968152866	0.961783439	0.949044586	0.942675159	0.936305732	0.929936306	0.923566879	0.917197452	0.910828025	0.904458599	0.898089172	0.891719745	0.885350318	0.878980892	0.872611465	0.866242038	0.859872611	0.853503185	0.847133758	0.834394904	0.828025478	0.821656051	0.815286624	0.808917197	0.802547771	0.796178344	0.789808917	0.789808917	0.78343949	0.777070064	0.770700637	0.76433121	0.757961783	0.751592357	0.74522293	0.738853503	0.732484076	0.72611465	0.719745223	0.713375796	0.713375796	0.707006369	0.700636943
0.98089172	0.98089172	0.98089172	0.98089172	0.974522293	0.968152866	0.961783439	0.961783439	0.955414013	0.949044586	0.942675159	0.936305732	0.929936306	0.923566879	0.917197452	0.910828025	0.904458599	0.898089172	0.891719745	0.885350318	0.878980892	0.872611465	0.866242038	0.859872611	0.853503185	0.847133758	0.840764331	0.834394904	0.828025478	0.821656051	0.815286624	0.808917197	0.802547771	0.796178344	0.789808917	0.789808917	0.78343949	0.777070064	0.770700637	0.76433121	0.757961783	0.751592357	0.74522293	0.738853503	0.732484076	0.72611465	0.72611465	0.719745223	0.713375796	0.707006369
0.974522293	0.974522293	0.974522293	0.968152866	0.968152866	0.961783439	0.961783439	0.955414013	0.955414013	0.949044586	0.942675159	0.936305732	0.929936306	0.923566879	0.917197452	0.910828025	0.910828025	0.904458599	0.898089172	0.891719745	0.885350318	0.878980892	0.872611465	0.866242038	0.859872611	0.853503185	0.847133758	0.840764331	0.834394904	0.828025478	0.821656051	0.815286624	0.808917197	0.802547771	0.796178344	0.789808917	0.789808917	0.78343949	0.777070064	0.770700637	0.76433121	0.757961783	0.751592357	0.74522293	0.738853503	0.738853503	0.732484076	0.72611465	0.719745223	0.713375796
0.968152866	0.968152866	0.961783439	0.968152866	0.961783439	0.961783439	0.955414013	0.949044586	0.942675159	0.942675159	0.942675159	0.936305732	0.929936306	0.923566879	0.923566879	0.917197452	0.910828025	0.904458599	0.898089172	0.891719745	0.885350318	0.878980892	0.872611465	0.866242038	0.866242038	0.859872611	0.853503185	0.847133758	0.840764331	0.834394904	0.828025478	0.821656051	0.815286624	0.808917197	0.802547771	0.796178344	0.789808917	0.789808917	0.78343949	0.777070064	0.770700637	0.76433121	0.757961783	0.751592357	0.74522293	0.74522293	0.738853503	0.732484076	0.72611465	0.719745223
0.961783439	0.961783439	0.961783439	0.955414013	0.961783439	0.955414013	0.955414013	0.949044586	0.942675159	0.942675159	0.936305732	0.929936306	0.923566879	0.923566879	0.923566879	0.917197452	0.910828025	0.904458599	0.898089172	0.898089172	0.891719745	0.885350318	0.878980892	0.872611465	0.866242038	0.859872611	0.853503185	0.847133758	0.847133758	0.840764331	0.834394904	0.828025478	0.821656051	0.815286624	0.808917197	0.802547771	0.796178344	0.789808917	0.789808917	0.78343949	0.777070064	0.770700637	0.76433121	0.757961783	0.751592357	0.751592357	0.74522293	0.738853503	0.732484076	0.72611465
0.955414013	0.955414013	0.961783439	0.955414013	0.955414013	0.949044586	0.955414013	0.949044586	0.942675159	0.942675159	0.936305732	0.929936306	0.929936306	0.923566879	0.917197452	0.910828025	0.904458599	0.904458599	0.898089172	0.898089172	0.891719745	0.885350318	0.878980892	0.878980892	0.872611465	0.866242038	0.859872611	0.853503185	0.847133758	0.840764331	0.834394904	0.834394904	0.828025478	0.821656051	0.815286624	0.808917197	0.802547771	0.796178344	0.789808917	0.789808917	0.78343949	0.777070064	0.770700637	0.76433121	0.757961783	0.757961783	0.751592357	0.74522293	0.738853503	0.732484076
0.955414013	0.955414013	0.949044586	0.955414013	0.949044586	0.949044586	0.942675159	0.942675159	0.942675159	0.942675159	0.936305732	0.929936306	0.929936306	0.923566879	0.917197452	0.910828025	0.910828025	0.904458599	0.898089172	0.891719745	0.885350318	0.885350318	0.878980892	0.872611465	0.866242038	0.866242038	0.859872611	0.859872611	0.853503185	0.847133758	0.840764331	0.834394904	0.828025478	0.828025478	0.821656051	0.815286624	0.808917197	0.802547771	0.796178344	0.789808917	0.789808917	0.78343949	0.777070064	0.770700637	0.76433121	0.76433121	0.757961783	0.751592357	0.74522293	0.738853503
0.955414013	0.949044586	0.949044586	0.949044586	0.949044586	0.949044586	0.942675159	0.942675159	0.936305732	0.936305732	0.936305732	0.929936306	0.929936306	0.923566879	0.917197452	0.917197452	0.910828025	0.904458599	0.898089172	0.898089172	0.891719745	0.885350318	0.878980892	0.872611465	0.872611465	0.866242038	0.859872611	0.853503185	0.847133758	0.847133758	0.840764331	0.834394904	0.834394904	0.828025478	0.821656051	0.821656051	0.815286624	0.808917197	0.802547771	0.796178344	0.789808917	0.789808917	0.78343949	0.777070064	0.770700637	0.76433121	0.76433121	0.757961783	0.751592357	0.74522293
0.949044586	0.949044586	0.949044586	0.949044586	0.942675159	0.949044586	0.942675159	0.942675159	0.936305732	0.936305732	0.929936306	0.923566879	0.929936306	0.923566879	0.917197452	0.917197452	0.910828025	0.904458599	0.904458599	0.898089172	0.891719745	0.885350318	0.885350318	0.878980892	0.872611465	0.866242038	0.866242038	0.859872611	0.853503185	0.847133758	0.840764331	0.840764331	0.834394904	0.828025478	0.821656051	0.815286624	0.815286624	0.808917197	0.802547771	0.796178344	0.789808917	0.789808917	0.789808917	0.78343949	0.777070064	0.770700637	0.770700637	0.76433121	0.757961783	0.751592357
0.942675159	0.942675159	0.949044586	0.942675159	0.942675159	0.942675159	0.942675159	0.942675159	0.936305732	0.936305732	0.929936306	0.923566879	0.923566879	0.917197452	0.923566879	0.917197452	0.910828025	0.910828025	0.904458599	0.898089172	0.891719745	0.891719745	0.885350318	0.878980892	0.878980892	0.872611465	0.866242038	0.859872611	0.853503185	0.853503185	0.847133758	0.840764331	0.834394904	0.834394904	0.828025478	0.821656051	0.815286624	0.808917197	0.808917197	0.802547771	0.796178344	0.789808917	0.789808917	0.78343949	0.777070064	0.770700637	0.76433121	0.76433121	0.757961783	0.751592357
0.942675159	0.942675159	0.949044586	0.942675159	0.942675159	0.936305732	0.936305732	0.942675159	0.936305732	0.936305732	0.929936306	0.923566879	0.923566879	0.917197452	0.917197452	0.910828025	0.910828025	0.910828025	0.904458599	0.898089172	0.898089172	0.891719745	0.885350318	0.885350318	0.878980892	0.872611465	0.866242038	0.866242038	0.859872611	0.853503185	0.847133758	0.847133758	0.840764331	0.834394904	0.828025478	0.828025478	0.821656051	0.815286624	0.808917197	0.808917197	0.802547771	0.796178344	0.789808917	0.789808917	0.78343949	0.777070064	0.770700637	0.770700637	0.76433121	0.757961783
0.942675159	0.942675159	0.936305732	0.942675159	0.942675159	0.936305732	0.936305732	0.929936306	0.936305732	0.936305732	0.929936306	0.923566879	0.923566879	0.917197452	0.917197452	0.910828025	0.910828025	0.904458599	0.904458599	0.904458599	0.898089172	0.891719745	0.891719745	0.885350318	0.878980892	0.878980892	0.872611465	0.866242038	0.859872611	0.859872611	0.853503185	0.847133758	0.847133758	0.840764331	0.834394904	0.828025478	0.828025478	0.821656051	0.815286624	0.808917197	0.808917197	0.802547771	0.796178344	0.789808917	0.789808917	0.78343949	0.777070064	0.770700637	0.770700637	0.76433121
0.942675159	0.942675159	0.936305732	0.936305732	0.942675159	0.936305732	0.936305732	0.929936306	0.929936306	0.929936306	0.929936306	0.929936306	0.923566879	0.917197452	0.917197452	0.910828025	0.910828025	0.904458599	0.904458599	0.898089172	0.898089172	0.898089172	0.891719745	0.885350318	0.885350318	0.878980892	0.872611465	0.872611465	0.866242038	0.859872611	0.859872611	0.853503185	0.847133758	0.840764331	0.840764331	0.834394904	0.828025478	0.821656051	0.821656051	0.815286624	0.808917197	0.808917197	0.802547771	0.796178344	0.789808917	0.789808917	0.78343949	0.777070064	0.770700637	0.770700637
0.942675159	0.936305732	0.936305732	0.936305732	0.929936306	0.936305732	0.936305732	0.929936306	0.929936306	0.923566879	0.923566879	0.929936306	0.923566879	0.923566879	0.917197452	0.910828025	0.910828025	0.904458599	0.904458599	0.898089172	0.898089172	0.891719745	0.891719745	0.891719745	0.885350318	0.878980892	0.878980892	0.872611465	0.866242038	0.866242038	0.859872611	0.853503185	0.853503185	0.847133758	0.840764331	0.834394904	0.834394904	0.828025478	0.821656051	0.821656051	0.815286624	0.808917197	0.808917197	0.802547771	0.796178344	0.789808917	0.789808917	0.78343949	0.777070064	0.777070064
0.936305732	0.936305732	0.936305732	0.936305732	0.929936306	0.936305732	0.936305732	0.929936306	0.929936306	0.923566879	0.923566879	0.923566879	0.923566879	0.923566879	0.917197452	0.917197452	0.910828025	0.904458599	0.904458599	0.898089172	0.898089172	0.891719745	0.891719745	0.885350318	0.878980892	0.885350318	0.878980892	0.872611465	0.872611465	0.866242038	0.859872611	0.859872611	0.853503185	0.847133758	0.847133758	0.840764331	0.834394904	0.834394904	0.828025478	0.821656051	0.821656051	0.815286624	0.808917197	0.808917197	0.802547771	0.796178344	0.789808917	0.789808917	0.78343949	0.777070064
0.929936306	0.929936306	0.936305732	0.936305732	0.929936306	0.929936306	0.936305732	0.929936306	0.929936306	0.923566879	0.923566879	0.923566879	0.917197452	0.923566879	0.917197452	0.917197452	0.910828025	0.910828025	0.904458599	0.904458599	0.898089172	0.891719745	0.891719745	0.885350318	0.885350318	0.878980892	0.872611465	0.878980892	0.872611465	0.866242038	0.866242038	0.859872611	0.859872611	0.853503185	0.847133758	0.847133758	0.840764331	0.834394904	0.834394904	0.828025478	0.821656051	0.821656051	0.815286624	0.808917197	0.808917197	0.802547771	0.796178344	0.789808917	0.789808917	0.78343949
0.929936306	0.929936306	0.936305732	0.936305732	0.929936306	0.929936306	0.929936306	0.929936306	0.929936306	0.923566879	0.923566879	0.923566879	0.917197452	0.917197452	0.917197452	0.917197452	0.910828025	0.910828025	0.904458599	0.904458599	0.898089172	0.898089172	0.891719745	0.885350318	0.885350318	0.878980892	0.878980892	0.872611465	0.866242038	0.866242038	0.866242038	0.866242038	0.859872611	0.853503185	0.853503185	0.847133758	0.840764331	0.840764331	0.834394904	0.828025478	0.828025478	0.821656051	0.821656051	0.815286624	0.808917197	0.808917197	0.802547771	0.796178344	0.796178344	0.789808917
0.929936306	0.929936306	0.929936306	0.929936306	0.929936306	0.929936306	0.923566879	0.923566879	0.929936306	0.923566879	0.923566879	0.923566879	0.917197452	0.917197452	0.910828025	0.910828025	0.910828025	0.910828025	0.904458599	0.904458599	0.898089172	0.898089172	0.891719745	0.891719745	0.885350318	0.885350318	0.878980892	0.872611465	0.872611465	0.866242038	0.866242038	0.859872611	0.853503185	0.859872611	0.853503185	0.853503185	0.847133758	0.840764331	0.840764331	0.834394904	0.828025478	0.828025478	0.821656051	0.815286624	0.815286624	0.808917197	0.808917197	0.802547771	0.796178344	0.796178344
0.929936306	0.929936306	0.929936306	0.929936306	0.929936306	0.929936306	0.923566879	0.923566879	0.923566879	0.923566879	0.923566879	0.923566879	0.917197452	0.917197452	0.910828025	0.910828025	0.904458599	0.910828025	0.910828025	0.904458599	0.904458599	0.898089172	0.891719745	0.891719745	0.885350318	0.885350318	0.878980892	0.878980892	0.872611465	0.872611465	0.866242038	0.859872611	0.859872611	0.853503185	0.853503185	0.847133758	0.847133758	0.847133758	0.840764331	0.840764331	0.834394904	0.828025478	0.828025478	0.821656051	0.815286624	0.815286624	0.808917197	0.808917197	0.802547771	0.796178344
0.929936306	0.929936306	0.929936306	0.923566879	0.929936306	0.929936306	0.923566879	0.923566879	0.923566879	0.923566879	0.923566879	0.923566879	0.917197452	0.917197452	0.910828025	0.910828025	0.910828025	0.904458599	0.904458599	0.904458599	0.904458599	0.898089172	0.898089172	0.891719745	0.891719745	0.885350318	0.885350318	0.878980892	0.872611465	0.872611465	0.866242038	0.866242038	0.859872611	0.859872611	0.853503185	0.847133758	0.847133758	0.840764331	0.840764331	0.840764331	0.834394904	0.834394904	0.828025478	0.828025478	0.821656051	0.815286624	0.815286624	0.808917197	0.808917197	0.802547771
0.929936306	0.929936306	0.923566879	0.923566879	0.929936306	0.929936306	0.923566879	0.923566879	0.923566879	0.917197452	0.923566879	0.923566879	0.917197452	0.917197452	0.910828025	0.910828025	0.910828025	0.904458599	0.904458599	0.898089172	0.904458599	0.898089172	0.898089172	0.891719745	0.891719745	0.885350318	0.885350318	0.878980892	0.878980892	0.872611465	0.872611465	0.866242038	0.866242038	0.859872611	0.853503185	0.853503185	0.847133758	0.847133758	0.840764331	0.840764331	0.834394904	0.828025478	0.828025478	0.828025478	0.828025478	0.821656051	0.815286624	0.815286624	0.808917197	0.808917197
0.929936306	0.929936306	0.923566879	0.923566879	0.923566879	0.929936306	0.923566879	0.923566879	0.923566879	0.917197452	0.917197452	0.923566879	0.917197452	0.917197452	0.917197452	0.910828025	0.910828025	0.904458599	0.904458599	0.898089172	0.898089172	0.904458599	0.898089172	0.898089172	0.891719745	0.891719745	0.885350318	0.885350318	0.878980892	0.878980892	0.872611465	0.866242038	0.866242038	0.859872611	0.859872611	0.853503185	0.853503185	0.847133758	0.847133758	0.840764331	0.840764331	0.834394904	0.828025478	0.828025478	0.821656051	0.821656051	0.815286624	0.808917197	0.815286624	0.808917197
0.929936306	0.929936306	0.923566879	0.923566879	0.923566879	0.929936306	0.923566879	0.923566879	0.923566879	0.917197452	0.917197452	0.917197452	0.917197452	0.917197452	0.917197452	0.910828025	0.910828025	0.904458599	0.904458599	0.904458599	0.898089172	0.898089172	0.891719745	0.898089172	0.891719745	0.891719745	0.885350318	0.885350318	0.878980892	0.878980892	0.872611465	0.872611465	0.866242038	0.866242038	0.859872611	0.859872611	0.853503185	0.853503185	0.847133758	0.847133758	0.840764331	0.834394904	0.834394904	0.828025478	0.828025478	0.821656051	0.821656051	0.815286624	0.808917197	0.808917197
0.923566879	0.923566879	0.923566879	0.923566879	0.923566879	0.917197452	0.923566879	0.923566879	0.923566879	0.917197452	0.917197452	0.917197452	0.910828025	0.917197452	0.917197452	0.910828025	0.910828025	0.904458599	0.904458599	0.904458599	0.898089172	0.898089172	0.891719745	0.891719745	0.885350318	0.891719745	0.891719745	0.885350318	0.885350318	0.878980892	0.878980892	0.872611465	0.872611465	0.866242038	0.866242038	0.859872611	0.859872611	0.853503185	0.853503185	0.847133758	0.840764331	0.840764331	0.834394904	0.834394904	0.828025478	0.828025478	0.821656051	0.821656051	0.815286624	0.815286624
0.923566879	0.923566879	0.923566879	0.923566879	0.923566879	0.917197452	0.917197452	0.923566879	0.923566879	0.917197452	0.917197452	0.917197452	0.910828025	0.910828025	0.917197452	0.910828025	0.910828025	0.910828025	0.904458599	0.904458599	0.898089172	0.898089172	0.898089172	0.891719745	0.891719745	0.885350318	0.891719745	0.885350318	0.885350318	0.878980892	0.878980892	0.872611465	0.872611465	0.866242038	0.866242038	0.859872611	0.859872611	0.853503185	0.853503185	0.847133758	0.847133758	0.840764331	0.840764331	0.834394904	0.834394904	0.828025478	0.828025478	0.821656051	0.821656051	0.815286624
0.923566879	0.917197452	0.923566879	0.923566879	0.923566879	0.917197452	0.917197452	0.923566879	0.923566879	0.917197452	0.917197452	0.917197452	0.910828025	0.910828025	0.910828025	0.910828025	0.910828025	0.910828025	0.904458599	0.904458599	0.898089172	0.898089172	0.898089172	0.891719745	0.891719745	0.885350318	0.885350318	0.885350318	0.885350318	0.885350318	0.878980892	0.878980892	0.872611465	0.872611465	0.866242038	0.866242038	0.859872611	0.859872611	0.853503185	0.853503185	0.847133758	0.847133758	0.840764331	0.840764331	0.834394904	0.834394904	0.828025478	0.828025478	0.821656051	0.821656051
0.917197452	0.917197452	0.923566879	0.923566879	0.923566879	0.917197452	0.917197452	0.917197452	0.923566879	0.917197452	0.917197452	0.917197452	0.910828025	0.910828025	0.910828025	0.904458599	0.910828025	0.910828025	0.904458599	0.904458599	0.904458599	0.898089172	0.898089172	0.891719745	0.891719745	0.891719745	0.885350318	0.885350318	0.878980892	0.878980892	0.878980892	0.878980892	0.878980892	0.872611465	0.872611465	0.866242038	0.866242038	0.859872611	0.859872611	0.853503185	0.853503185	0.847133758	0.847133758	0.840764331	0.840764331	0.834394904	0.834394904	0.828025478	0.828025478	0.821656051
0.917197452	0.917197452	0.923566879	0.923566879	0.923566879	0.917197452	0.917197452	0.917197452	0.917197452	0.917197452	0.917197452	0.917197452	0.910828025	0.910828025	0.910828025	0.904458599	0.904458599	0.910828025	0.904458599	0.904458599	0.904458599	0.898089172	0.898089172	0.898089172	0.891719745	0.891719745	0.885350318	0.885350318	0.885350318	0.878980892	0.878980892	0.872611465	0.878980892	0.872611465	0.872611465	0.866242038	0.866242038	0.866242038	0.859872611	0.859872611	0.853503185	0.853503185	0.847133758	0.847133758	0.840764331	0.840764331	0.834394904	0.834394904	0.828025478	0.828025478
0.917197452	0.917197452	0.917197452	0.923566879	0.917197452	0.917197452	0.917197452	0.917197452	0.910828025	0.917197452	0.917197452	0.917197452	0.910828025	0.910828025	0.910828025	0.904458599	0.904458599	0.904458599	0.904458599	0.904458599	0.904458599	0.898089172	0.898089172	0.898089172	0.891719745	0.891719745	0.891719745	0.885350318	0.885350318	0.878980892	0.878980892	0.878980892	0.872611465	0.872611465	0.872611465	0.872611465	0.866242038	0.866242038	0.859872611	0.859872611	0.859872611	0.853503185	0.853503185	0.847133758	0.847133758	0.840764331	0.840764331	0.834394904	0.834394904	0.828025478
0.917197452	0.917197452	0.917197452	0.923566879	0.917197452	0.917197452	0.917197452	0.917197452	0.910828025	0.910828025	0.917197452	0.917197452	0.910828025	0.910828025	0.910828025	0.910828025	0.904458599	0.904458599	0.904458599	0.904458599	0.904458599	0.904458599	0.898089172	0.898089172	0.891719745	0.891719745	0.891719745	0.885350318	0.885350318	0.885350318	0.878980892	0.878980892	0.872611465	0.872611465	0.866242038	0.866242038	0.872611465	0.866242038	0.866242038	0.859872611	0.859872611	0.853503185	0.853503185	0.853503185	0.847133758	0.847133758	0.840764331	0.840764331	0.834394904	0.834394904
0.917197452	0.917197452	0.917197452	0.917197452	0.917197452	0.917197452	0.917197452	0.917197452	0.910828025	0.910828025	0.910828025	0.917197452	0.910828025	0.910828025	0.910828025	0.910828025	0.904458599	0.904458599	0.904458599	0.898089172	0.904458599	0.904458599	0.898089172	0.898089172	0.898089172	0.891719745	0.891719745	0.891719745	0.885350318	0.885350318	0.878980892	0.878980892	0.878980892	0.872611465	0.872611465	0.866242038	0.866242038	0.866242038	0.866242038	0.866242038	0.859872611	0.859872611	0.853503185	0.853503185	0.853503185	0.847133758	0.847133758	0.840764331	0.840764331	0.834394904
0.917197452	0.917197452	0.917197452	0.917197452	0.917197452	0.917197452	0.917197452	0.917197452	0.910828025	0.910828025	0.910828025	0.917197452	0.910828025	0.910828025	0.910828025	0.910828025	0.904458599	0.904458599	0.904458599	0.898089172	0.898089172	0.898089172	0.898089172	0.898089172	0.898089172	0.891719745	0.891719745	0.891719745	0.885350318	0.885350318	0.885350318	0.878980892	0.878980892	0.872611465	0.872611465	0.872611465	0.866242038	0.866242038	0.859872611	0.859872611	0.859872611	0.859872611	0.859872611	0.853503185	0.853503185	0.847133758	0.847133758	0.847133758	0.840764331	0.840764331
0.917197452	0.917197452	0.917197452	0.910828025	0.910828025	0.917197452	0.917197452	0.917197452	0.910828025	0.910828025	0.910828025	0.910828025	0.910828025	0.910828025	0.910828025	0.910828025	0.904458599	0.904458599	0.904458599	0.898089172	0.898089172	0.898089172	0.898089172	0.898089172	0.898089172	0.898089172	0.891719745	0.891719745	0.891719745	0.885350318	0.885350318	0.878980892	0.878980892	0.878980892	0.872611465	0.872611465	0.872611465	0.866242038	0.866242038	0.859872611	0.859872611	0.859872611	0.853503185	0.853503185	0.853503185	0.853503185	0.847133758	0.847133758	0.847133758	0.840764331
0.917197452	0.917197452	0.917197452	0.910828025	0.910828025	0.917197452	0.917197452	0.917197452	0.910828025	0.910828025	0.910828025	0.910828025	0.904458599	0.910828025	0.910828025	0.910828025	0.904458599	0.904458599	0.904458599	0.904458599	0.898089172	0.898089172	0.898089172	0.891719745	0.898089172	0.898089172	0.891719745	0.891719745	0.891719745	0.885350318	0.885350318	0.885350318	0.878980892	0.878980892	0.878980892	0.872611465	0.872611465	0.866242038	0.866242038	0.866242038	0.859872611	0.859872611	0.853503185	0.853503185	0.853503185	0.847133758	0.847133758	0.847133758	0.847133758	0.847133758
0.917197452	0.917197452	0.917197452	0.910828025	0.910828025	0.910828025	0.917197452	0.917197452	0.910828025	0.910828025	0.910828025	0.910828025	0.904458599	0.904458599	0.910828025	0.910828025	0.904458599	0.904458599	0.904458599	0.904458599	0.898089172	0.898089172	0.898089172	0.891719745	0.891719745	0.891719745	0.891719745	0.891719745	0.891719745	0.891719745	0.885350318	0.885350318	0.878980892	0.878980892	0.878980892	0.872611465	0.872611465	0.872611465	0.866242038	0.866242038	0.866242038	0.859872611	0.859872611	0.853503185	0.853503185	0.853503185	0.847133758	0.847133758	0.840764331	0.840764331
0.917197452	0.917197452	0.917197452	0.910828025	0.910828025	0.910828025	0.917197452	0.917197452	0.910828025	0.910828025	0.910828025	0.910828025	0.904458599	0.904458599	0.904458599	0.910828025	0.904458599	0.904458599	0.904458599	0.904458599	0.898089172	0.898089172	0.898089172	0.898089172	0.891719745	0.891719745	0.891719745	0.891719745	0.891719745	0.891719745	0.885350318	0.885350318	0.885350318	0.878980892	0.878980892	0.878980892	0.872611465	0.872611465	0.872611465	0.866242038	0.866242038	0.866242038	0.859872611	0.859872611	0.853503185	0.853503185	0.853503185	0.847133758	0.847133758	0.847133758
0.917197452	0.917197452	0.910828025	0.910828025	0.910828025	0.910828025	0.910828025	0.917197452	0.910828025	0.910828025	0.910828025	0.910828025	0.904458599	0.904458599	0.904458599	0.910828025	0.910828025	0.904458599	0.904458599	0.904458599	0.898089172	0.898089172	0.898089172	0.898089172	0.891719745	0.891719745	0.891719745	0.885350318	0.885350318	0.891719745	0.891719745	0.885350318	0.885350318	0.885350318	0.878980892	0.878980892	0.878980892	0.872611465	0.872611465	0.872611465	0.866242038	0.866242038	0.859872611	0.859872611	0.859872611	0.853503185	0.853503185	0.853503185	0.847133758	0.847133758
0.917197452	0.917197452	0.910828025	0.910828025	0.910828025	0.910828025	0.910828025	0.917197452	0.910828025	0.910828025	0.910828025	0.910828025	0.904458599	0.904458599	0.904458599	0.904458599	0.910828025	0.904458599	0.904458599	0.904458599	0.904458599	0.898089172	0.898089172	0.898089172	0.891719745	0.891719745	0.891719745	0.891719745	0.885350318	0.885350318	0.891719745	0.885350318	0.885350318	0.885350318	0.878980892	0.878980892	0.878980892	0.872611465	0.872611465	0.872611465	0.866242038	0.866242038	0.866242038	0.859872611	0.859872611	0.859872611	0.853503185	0.853503185	0.853503185	0.847133758
0.910828025	0.917197452	0.910828025	0.910828025	0.910828025	0.910828025	0.910828025	0.904458599	0.910828025	0.910828025	0.910828025	0.910828025	0.904458599	0.904458599	0.904458599	0.904458599	0.904458599	0.904458599	0.904458599	0.904458599	0.904458599	0.898089172	0.898089172	0.898089172	0.898089172	0.891719745	0.891719745	0.891719745	0.885350318	0.885350318	0.885350318	0.885350318	0.885350318	0.885350318	0.885350318	0.878980892	0.878980892	0.878980892	0.872611465	0.872611465	0.872611465	0.866242038	0.866242038	0.866242038	0.859872611	0.859872611	0.859872611	0.853503185	0.853503185	0.853503185
0.910828025	0.910828025	0.910828025	0.910828025	0.910828025	0.910828025	0.910828025	0.904458599	0.904458599	0.910828025	0.910828025	0.910828025	0.904458599	0.904458599	0.904458599	0.904458599	0.904458599	0.898089172	0.904458599	0.904458599	0.904458599	0.898089172	0.898089172	0.898089172	0.898089172	0.891719745	0.891719745	0.891719745	0.891719745	0.885350318	0.885350318	0.885350318	0.878980892	0.878980892	0.885350318	0.885350318	0.878980892	0.878980892	0.878980892	0.872611465	0.872611465	0.872611465	0.866242038	0.866242038	0.866242038	0.859872611	0.859872611	0.859872611	0.853503185	0.853503185
0.910828025	0.910828025	0.910828025	0.910828025	0.910828025	0.910828025	0.910828025	0.904458599	0.904458599	0.910828025	0.910828025	0.910828025	0.904458599	0.904458599	0.904458599	0.904458599	0.904458599	0.898089172	0.898089172	0.904458599	0.904458599	0.898089172	0.898089172	0.898089172	0.898089172	0.891719745	0.891719745	0.891719745	0.891719745	0.885350318	0.885350318	0.885350318	0.885350318	0.878980892	0.878980892	0.878980892	0.878980892	0.878980892	0.878980892	0.878980892	0.872611465	0.872611465	0.872611465	0.866242038	0.866242038	0.866242038	0.859872611	0.859872611	0.859872611	0.853503185
0.910828025	0.904458599	0.910828025	0.910828025	0.910828025	0.910828025	0.910828025	0.904458599	0.904458599	0.904458599	0.910828025	0.910828025	0.910828025	0.904458599	0.904458599	0.904458599	0.904458599	0.898089172	0.898089172	0.898089172	0.904458599	0.904458599	0.898089172	0.898089172	0.898089172	0.898089172	0.891719745	0.891719745	0.891719745	0.891719745	0.885350318	0.885350318	0.885350318	0.885350318	0.878980892	0.878980892	0.878980892	0.872611465	0.878980892	0.878980892	0.878980892	0.872611465	0.872611465	0.872611465	0.866242038	0.866242038	0.866242038	0.859872611	0.859872611	0.859872611
0.910828025	0.904458599	0.910828025	0.910828025	0.910828025	0.910828025	0.910828025	0.904458599	0.904458599	0.904458599	0.910828025	0.910828025	0.910828025	0.904458599	0.904458599	0.904458599	0.904458599	0.904458599	0.898089172	0.898089172	0.898089172	0.898089172	0.898089172	0.898089172	0.898089172	0.898089172	0.891719745	0.891719745	0.891719745	0.891719745	0.885350318	0.885350318	0.885350318	0.885350318	0.878980892	0.878980892	0.878980892	0.878980892	0.872611465	0.872611465	0.878980892	0.872611465	0.872611465	0.872611465	0.872611465	0.866242038	0.866242038	0.866242038	0.859872611	0.859872611
0.904458599	0.904458599	0.904458599	0.910828025	0.910828025	0.910828025	0.910828025	0.904458599	0.904458599	0.904458599	0.904458599	0.910828025	0.910828025	0.904458599	0.904458599	0.904458599	0.904458599	0.904458599	0.898089172	0.898089172	0.898089172	0.898089172	0.891719745	0.898089172	0.898089172	0.898089172	0.898089172	0.891719745	0.891719745	0.891719745	0.891719745	0.885350318	0.885350318	0.885350318	0.885350318	0.878980892	0.878980892	0.878980892	0.878980892	0.872611465	0.872611465	0.872611465	0.872611465	0.872611465	0.872611465	0.872611465	0.866242038	0.866242038	0.866242038	0.859872611
0.904458599	0.904458599	0.904458599	0.910828025	0.910828025	0.910828025	0.910828025	0.904458599	0.904458599	0.904458599	0.904458599	0.904458599	0.910828025	0.904458599	0.904458599	0.904458599	0.904458599	0.904458599	0.898089172	0.898089172	0.898089172	0.898089172	0.898089172	0.891719745	0.898089172	0.898089172	0.898089172	0.891719745	0.891719745	0.891719745	0.891719745	0.885350318	0.885350318	0.885350318	0.885350318	0.878980892	0.878980892	0.878980892	0.878980892	0.872611465	0.872611465	0.872611465	0.872611465	0.866242038	0.866242038	0.872611465	0.872611465	0.866242038	0.866242038	0.866242038
0.904458599	0.904458599	0.904458599	0.904458599	0.910828025	0.910828025	0.904458599	0.904458599	0.904458599	0.904458599	0.904458599	0.904458599	0.904458599	0.904458599	0.904458599	0.904458599	0.904458599	0.904458599	0.898089172	0.898089172	0.898089172	0.898089172	0.898089172	0.891719745	0.891719745	0.898089172	0.898089172	0.898089172	0.891719745	0.891719745	0.891719745	0.891719745	0.885350318	0.885350318	0.885350318	0.885350318	0.878980892	0.878980892	0.878980892	0.878980892	0.872611465	0.872611465	0.872611465	0.872611465	0.866242038	0.866242038	0.866242038	0.866242038	0.866242038	0.866242038
0.904458599	0.904458599	0.904458599	0.904458599	0.910828025	0.910828025	0.904458599	0.904458599	0.904458599	0.904458599	0.904458599	0.904458599	0.904458599	0.898089172	0.904458599	0.904458599	0.904458599	0.904458599	0.898089172	0.898089172	0.898089172	0.898089172	0.898089172	0.891719745	0.891719745	0.891719745	0.891719745	0.898089172	0.891719745	0.891719745	0.891719745	0.891719745	0.891719745	0.885350318	0.885350318	0.885350318	0.885350318	0.878980892	0.878980892	0.878980892	0.878980892	0.872611465	0.872611465	0.872611465	0.872611465	0.866242038	0.866242038	0.866242038	0.866242038	0.859872611
0.904458599	0.904458599	0.904458599	0.904458599	0.910828025	0.910828025	0.904458599	0.904458599	0.904458599	0.904458599	0.904458599	0.904458599	0.904458599	0.898089172	0.904458599	0.904458599	0.904458599	0.904458599	0.898089172	0.898089172	0.898089172	0.898089172	0.898089172	0.898089172	0.891719745	0.891719745	0.891719745	0.891719745	0.898089172	0.891719745	0.891719745	0.891719745	0.891719745	0.885350318	0.885350318	0.885350318	0.885350318	0.885350318	0.878980892	0.878980892	0.878980892	0.878980892	0.872611465	0.872611465	0.872611465	0.872611465	0.866242038	0.866242038	0.866242038	0.866242038
0.904458599	0.904458599	0.904458599	0.904458599	0.904458599	0.910828025	0.904458599	0.904458599	0.904458599	0.904458599	0.904458599	0.904458599	0.904458599	0.898089172	0.898089172	0.904458599	0.904458599	0.904458599	0.904458599	0.898089172	0.898089172	0.898089172	0.898089172	0.898089172	0.891719745	0.891719745	0.891719745	0.891719745	0.891719745	0.885350318	0.891719745	0.891719745	0.891719745	0.891719745	0.885350318	0.885350318	0.885350318	0.885350318	0.885350318	0.878980892	0.878980892	0.878980892	0.878980892	0.872611465	0.872611465	0.872611465	0.872611465	0.866242038	0.866242038	0.866242038
0.904458599	0.904458599	0.904458599	0.904458599	0.904458599	0.904458599	0.904458599	0.904458599	0.904458599	0.904458599	0.904458599	0.904458599	0.904458599	0.898089172	0.898089172	0.898089172	0.904458599	0.904458599	0.904458599	0.898089172	0.898089172	0.898089172	0.898089172	0.898089172	0.891719745	0.891719745	0.891719745	0.891719745	0.891719745	0.891719745	0.885350318	0.885350318	0.891719745	0.891719745	0.891719745	0.885350318	0.885350318	0.885350318	0.885350318	0.878980892	0.878980892	0.878980892	0.878980892	0.878980892	0.872611465	0.872611465	0.872611465	0.872611465	0.866242038	0.866242038
0.904458599	0.904458599	0.904458599	0.904458599	0.904458599	0.904458599	0.904458599	0.904458599	0.904458599	0.904458599	0.904458599	0.904458599	0.904458599	0.898089172	0.898089172	0.898089172	0.898089172	0.904458599	0.904458599	0.898089172	0.898089172	0.898089172	0.898089172	0.898089172	0.898089172	0.891719745	0.891719745	0.891719745	0.891719745	0.891719745	0.885350318	0.885350318	0.885350318	0.891719745	0.891719745	0.885350318	0.885350318	0.885350318	0.885350318	0.885350318	0.878980892	0.878980892	0.878980892	0.878980892	0.878980892	0.872611465	0.872611465	0.872611465	0.872611465	0.872611465
0.904458599	0.904458599	0.904458599	0.904458599	0.904458599	0.898089172	0.898089172	0.904458599	0.904458599	0.904458599	0.904458599	0.904458599	0.904458599	0.898089172	0.898089172	0.898089172	0.898089172	0.898089172	0.904458599	0.898089172	0.898089172	0.898089172	0.898089172	0.898089172	0.898089172	0.891719745	0.891719745	0.891719745	0.891719745	0.891719745	0.891719745	0.885350318	0.885350318	0.885350318	0.885350318	0.891719745	0.885350318	0.885350318	0.885350318	0.885350318	0.885350318	0.878980892	0.878980892	0.878980892	0.878980892	0.878980892	0.872611465	0.872611465	0.872611465	0.872611465
0.904458599	0.904458599	0.904458599	0.904458599	0.904458599	0.898089172	0.898089172	0.904458599	0.904458599	0.904458599	0.904458599	0.904458599	0.904458599	0.898089172	0.898089172	0.898089172	0.898089172	0.898089172	0.898089172	0.904458599	0.898089172	0.898089172	0.898089172	0.898089172	0.898089172	0.898089172	0.891719745	0.891719745	0.891719745	0.891719745	0.891719745	0.885350318	0.885350318	0.885350318	0.885350318	0.885350318	0.885350318	0.878980892	0.885350318	0.885350318	0.885350318	0.885350318	0.878980892	0.878980892	0.878980892	0.878980892	0.878980892	0.872611465	0.872611465	0.872611465
0.904458599	0.904458599	0.904458599	0.904458599	0.904458599	0.898089172	0.898089172	0.898089172	0.904458599	0.904458599	0.904458599	0.904458599	0.904458599	0.898089172	0.898089172	0.898089172	0.898089172	0.898089172	0.898089172	0.898089172	0.891719745	0.898089172	0.898089172	0.898089172	0.898089172	0.898089172	0.891719745	0.891719745	0.891719745	0.891719745	0.891719745	0.891719745	0.885350318	0.885350318	0.885350318	0.885350318	0.885350318	0.885350318	0.878980892	0.878980892	0.885350318	0.885350318	0.885350318	0.878980892	0.878980892	0.878980892	0.878980892	0.878980892	0.878980892	0.872611465
0.904458599	0.904458599	0.904458599	0.904458599	0.904458599	0.898089172	0.898089172	0.898089172	0.898089172	0.904458599	0.904458599	0.904458599	0.904458599	0.898089172	0.898089172	0.898089172	0.898089172	0.898089172	0.898089172	0.898089172	0.891719745	0.891719745	0.898089172	0.898089172	0.898089172	0.898089172	0.898089172	0.891719745	0.891719745	0.891719745	0.891719745	0.891719745	0.891719745	0.885350318	0.885350318	0.885350318	0.885350318	0.885350318	0.885350318	0.878980892	0.878980892	0.878980892	0.878980892	0.885350318	0.878980892	0.878980892	0.878980892	0.878980892	0.878980892	0.878980892
0.904458599	0.904458599	0.904458599	0.904458599	0.898089172	0.898089172	0.898089172	0.898089172	0.898089172	0.904458599	0.904458599	0.904458599	0.904458599	0.898089172	0.898089172	0.898089172	0.898089172	0.898089172	0.898089172	0.898089172	0.891719745	0.891719745	0.891719745	0.898089172	0.898089172	0.898089172	0.898089172	0.891719745	0.891719745	0.891719745	0.891719745	0.891719745	0.891719745	0.891719745	0.885350318	0.885350318	0.885350318	0.885350318	0.885350318	0.885350318	0.878980892	0.878980892	0.878980892	0.878980892	0.878980892	0.878980892	0.878980892	0.878980892	0.878980892	0.878980892
0.904458599	0.904458599	0.904458599	0.904458599	0.898089172	0.898089172	0.898089172	0.898089172	0.898089172	0.898089172	0.904458599	0.904458599	0.904458599	0.898089172	0.898089172	0.898089172	0.898089172	0.898089172	0.898089172	0.898089172	0.898089172	0.891719745	0.891719745	0.891719745	0.891719745	0.898089172	0.898089172	0.898089172	0.891719745	0.891719745	0.891719745	0.891719745	0.891719745	0.891719745	0.885350318	0.885350318	0.885350318	0.885350318	0.885350318	0.885350318	0.885350318	0.878980892	0.878980892	0.878980892	0.878980892	0.878980892	0.878980892	0.872611465	0.872611465	0.878980892
0.904458599	0.904458599	0.904458599	0.904458599	0.898089172	0.898089172	0.898089172	0.898089172	0.898089172	0.898089172	0.898089172	0.904458599	0.904458599	0.898089172	0.898089172	0.898089172	0.898089172	0.898089172	0.898089172	0.898089172	0.898089172	0.891719745	0.891719745	0.891719745	0.891719745	0.891719745	0.898089172	0.898089172	0.891719745	0.891719745	0.891719745	0.891719745	0.891719745	0.891719745	0.891719745	0.885350318	0.885350318	0.885350318	0.885350318	0.885350318	0.885350318	0.885350318	0.878980892	0.878980892	0.878980892	0.878980892	0.878980892	0.878980892	0.872611465	0.872611465
0.904458599	0.904458599	0.904458599	0.898089172	0.898089172	0.898089172	0.898089172	0.898089172	0.898089172	0.898089172	0.898089172	0.898089172	0.904458599	0.898089172	0.898089172	0.898089172	0.898089172	0.898089172	0.898089172	0.898089172	0.898089172	0.891719745	0.891719745	0.891719745	0.891719745	0.891719745	0.891719745	0.891719745	0.898089172	0.891719745	0.891719745	0.891719745	0.891719745	0.891719745	0.891719745	0.891719745	0.885350318	0.885350318	0.885350318	0.885350318	0.885350318	0.885350318	0.885350318	0.878980892	0.878980892	0.878980892	0.878980892	0.878980892	0.878980892	0.878980892
0.898089172	0.904458599	0.904458599	0.898089172	0.898089172	0.898089172	0.898089172	0.898089172	0.898089172	0.898089172	0.898089172	0.898089172	0.898089172	0.898089172	0.898089172	0.898089172	0.898089172	0.898089172	0.898089172	0.898089172	0.898089172	0.891719745	0.891719745	0.891719745	0.891719745	0.891719745	0.891719745	0.891719745	0.891719745	0.885350318	0.891719745	0.891719745	0.891719745	0.891719745	0.891719745	0.891719745	0.891719745	0.885350318	0.885350318	0.885350318	0.885350318	0.885350318	0.885350318	0.885350318	0.878980892	0.878980892	0.878980892	0.878980892	0.878980892	0.878980892
0.898089172	0.904458599	0.904458599	0.898089172	0.898089172	0.898089172	0.898089172	0.898089172	0.898089172	0.898089172	0.898089172	0.898089172	0.898089172	0.891719745	0.898089172	0.898089172	0.898089172	0.898089172	0.898089172	0.898089172	0.898089172	0.898089172	0.891719745	0.891719745	0.891719745	0.891719745	0.891719745	0.891719745	0.891719745	0.891719745	0.885350318	0.885350318	0.891719745	0.891719745	0.891719745	0.891719745	0.891719745	0.891719745	0.885350318	0.885350318	0.885350318	0.885350318	0.885350318	0.885350318	0.885350318	0.878980892	0.878980892	0.878980892	0.878980892	0.878980892
0.898089172	0.898089172	0.898089172	0.898089172	0.898089172	0.898089172	0.898089172	0.898089172	0.898089172	0.898089172	0.898089172	0.898089172	0.898089172	0.891719745	0.891719745	0.898089172	0.898089172	0.898089172	0.898089172	0.898089172	0.898089172	0.898089172	0.891719745	0.891719745	0.891719745	0.891719745	0.891719745	0.891719745	0.891719745	0.891719745	0.891719745	0.885350318	0.885350318	0.885350318	0.891719745	0.891719745	0.891719745	0.891719745	0.891719745	0.885350318	0.885350318	0.885350318	0.885350318	0.885350318	0.885350318	0.885350318	0.885350318	0.878980892	0.878980892	0.878980892
0.898089172	0.898089172	0.898089172	0.898089172	0.898089172	0.898089172	0.898089172	0.898089172	0.898089172	0.898089172	0.898089172	0.898089172	0.898089172	0.891719745	0.891719745	0.891719745	0.898089172	0.898089172	0.898089172	0.898089172	0.898089172	0.898089172	0.898089172	0.891719745	0.891719745	0.891719745	0.891719745	0.891719745	0.891719745	0.891719745	0.891719745	0.885350318	0.885350318	0.885350318	0.885350318	0.885350318	0.885350318	0.891719745	0.891719745	0.891719745	0.885350318	0.885350318	0.885350318	0.885350318	0.885350318	0.885350318	0.885350318	0.885350318	0.878980892	0.878980892
0.898089172	0.891719745	0.891719745	0.898089172	0.898089172	0.898089172	0.898089172	0.898089172	0.898089172	0.898089172	0.898089172	0.898089172	0.898089172	0.891719745	0.891719745	0.891719745	0.891719745	0.891719745	0.898089172	0.898089172	0.898089172	0.898089172	0.898089172	0.891719745	0.891719745	0.891719745	0.891719745	0.891719745	0.891719745	0.891719745	0.891719745	0.891719745	0.885350318	0.885350318	0.885350318	0.885350318	0.885350318	0.885350318	0.885350318	0.885350318	0.891719745	0.885350318	0.885350318	0.885350318	0.885350318	0.885350318	0.885350318	0.885350318	0.885350318	0.885350318
0.898089172	0.891719745	0.891719745	0.891719745	0.898089172	0.898089172	0.898089172	0.898089172	0.898089172	0.898089172	0.898089172	0.898089172	0.898089172	0.891719745	0.891719745	0.891719745	0.891719745	0.891719745	0.891719745	0.898089172	0.898089172	0.898089172	0.898089172	0.891719745	0.891719745	0.891719745	0.891719745	0.891719745	0.891719745	0.891719745	0.891719745	0.891719745	0.891719745	0.885350318	0.885350318	0.885350318	0.885350318	0.885350318	0.885350318	0.885350318	0.885350318	0.885350318	0.885350318	0.878980892	0.885350318	0.885350318	0.885350318	0.885350318	0.885350318	0.885350318
0.891719745	0.891719745	0.891719745	0.891719745	0.898089172	0.898089172	0.898089172	0.898089172	0.898089172	0.898089172	0.898089172	0.898089172	0.898089172	0.891719745	0.891719745	0.891719745	0.891719745	0.891719745	0.891719745	0.891719745	0.891719745	0.898089172	0.898089172	0.898089172	0.891719745	0.891719745	0.891719745	0.891719745	0.891719745	0.891719745	0.891719745	0.891719745	0.891719745	0.891719745	0.885350318	0.885350318	0.885350318	0.885350318	0.885350318	0.885350318	0.885350318	0.885350318	0.885350318	0.885350318	0.878980892	0.878980892	0.878980892	0.878980892	0.885350318	0.885350318
0.891719745	0.891719745	0.891719745	0.891719745	0.891719745	0.898089172	0.898089172	0.898089172	0.898089172	0.898089172	0.898089172	0.898089172	0.898089172	0.891719745	0.891719745	0.891719745	0.891719745	0.891719745	0.891719745	0.891719745	0.891719745	0.891719745	0.891719745	0.898089172	0.891719745	0.891719745	0.891719745	0.891719745	0.891719745	0.891719745	0.891719745	0.891719745	0.891719745	0.891719745	0.891719745	0.885350318	0.885350318	0.885350318	0.885350318	0.885350318	0.885350318	0.885350318	0.885350318	0.885350318	0.885350318	0.885350318	0.878980892	0.878980892	0.878980892	0.878980892
0.891719745	0.891719745	0.891719745	0.891719745	0.891719745	0.891719745	0.898089172	0.898089172	0.898089172	0.898089172	0.898089172	0.898089172	0.898089172	0.891719745	0.891719745	0.891719745	0.891719745	0.891719745	0.891719745	0.891719745	0.891719745	0.891719745	0.891719745	0.891719745	0.891719745	0.891719745	0.891719745	0.891719745	0.891719745	0.891719745	0.891719745	0.891719745	0.891719745	0.891719745	0.891719745	0.891719745	0.885350318	0.885350318	0.885350318	0.885350318	0.885350318	0.885350318	0.885350318	0.885350318	0.885350318	0.885350318	0.885350318	0.878980892	0.878980892	0.878980892
0.891719745	0.891719745	0.891719745	0.891719745	0.891719745	0.891719745	0.891719745	0.898089172	0.898089172	0.898089172	0.898089172	0.898089172	0.898089172	0.891719745	0.891719745	0.891719745	0.891719745	0.891719745	0.891719745	0.891719745	0.891719745	0.891719745	0.891719745	0.891719745	0.891719745	0.891719745	0.885350318	0.891719745	0.891719745	0.891719745	0.891719745	0.891719745	0.891719745	0.891719745	0.891719745	0.891719745	0.891719745	0.891719745	0.885350318	0.885350318	0.885350318	0.885350318	0.885350318	0.885350318	0.885350318	0.885350318	0.885350318	0.885350318	0.885350318	0.878980892
0.891719745	0.891719745	0.891719745	0.891719745	0.891719745	0.891719745	0.891719745	0.891719745	0.898089172	0.898089172	0.898089172	0.898089172	0.898089172	0.891719745	0.891719745	0.891719745	0.891719745	0.891719745	0.891719745	0.891719745	0.891719745	0.891719745	0.891719745	0.891719745	0.891719745	0.891719745	0.885350318	0.885350318	0.885350318	0.885350318	0.891719745	0.891719745	0.891719745	0.891719745	0.891719745	0.891719745	0.891719745	0.891719745	0.891719745	0.885350318	0.885350318	0.885350318	0.885350318	0.885350318	0.885350318	0.885350318	0.885350318	0.885350318	0.885350318	0.885350318
0.891719745	0.891719745	0.891719745	0.891719745	0.891719745	0.891719745	0.891719745	0.891719745	0.891719745	0.898089172	0.898089172	0.898089172	0.898089172	0.891719745	0.891719745	0.891719745	0.891719745	0.891719745	0.891719745	0.891719745	0.891719745	0.891719745	0.891719745	0.891719745	0.891719745	0.891719745	0.891719745	0.885350318	0.885350318	0.885350318	0.885350318	0.885350318	0.885350318	0.891719745	0.891719745	0.891719745	0.891719745	0.891719745	0.891719745	0.891719745	0.885350318	0.885350318	0.885350318	0.885350318	0.885350318	0.885350318	0.885350318	0.885350318	0.885350318	0.885350318
0.891719745	0.891719745	0.891719745	0.891719745	0.891719745	0.891719745	0.891719745	0.891719745	0.891719745	0.891719745	0.891719745	0.898089172	0.898089172	0.891719745	0.891719745	0.891719745	0.891719745	0.891719745	0.891719745	0.891719745	0.891719745	0.891719745	0.891719745	0.891719745	0.891719745	0.891719745	0.891719745	0.891719745	0.885350318	0.885350318	0.885350318	0.885350318	0.885350318	0.885350318	0.885350318	0.885350318	0.891719745	0.891719745	0.891719745	0.891719745	0.891719745	0.891719745	0.885350318	0.885350318	0.885350318	0.885350318	0.885350318	0.885350318	0.885350318	0.885350318
0.891719745	0.891719745	0.891719745	0.891719745	0.891719745	0.891719745	0.891719745	0.891719745	0.891719745	0.891719745	0.891719745	0.891719745	0.898089172	0.891719745	0.891719745	0.891719745	0.891719745	0.891719745	0.891719745	0.891719745	0.891719745	0.891719745	0.891719745	0.891719745	0.891719745	0.891719745	0.891719745	0.891719745	0.891719745	0.885350318	0.885350318	0.885350318	0.885350318	0.885350318	0.885350318	0.885350318	0.885350318	0.885350318	0.885350318	0.885350318	0.885350318	0.891719745	0.891719745	0.891719745	0.885350318	0.885350318	0.885350318	0.885350318	0.885350318	0.885350318
0.891719745	0.891719745	0.891719745	0.891719745	0.891719745	0.891719745	0.891719745	0.891719745	0.891719745	0.891719745	0.891719745	0.891719745	0.885350318	0.885350318	0.891719745	0.891719745	0.891719745	0.891719745	0.891719745	0.891719745	0.891719745	0.891719745	0.891719745	0.891719745	0.891719745	0.891719745	0.891719745	0.891719745	0.891719745	0.891719745	0.885350318	0.885350318	0.885350318	0.885350318	0.885350318	0.885350318	0.885350318	0.885350318	0.885350318	0.885350318	0.885350318	0.885350318	0.885350318	0.885350318	0.885350318	0.885350318	0.878980892	0.885350318	0.885350318	0.885350318
0.891719745	0.891719745	0.891719745	0.891719745	0.891719745	0.891719745	0.891719745	0.891719745	0.891719745	0.891719745	0.891719745	0.891719745	0.885350318	0.885350318	0.885350318	0.885350318	0.891719745	0.891719745	0.891719745	0.891719745	0.891719745	0.891719745	0.891719745	0.891719745	0.891719745	0.891719745	0.891719745	0.891719745	0.891719745	0.891719745	0.891719745	0.885350318	0.885350318	0.885350318	0.885350318	0.885350318	0.885350318	0.885350318	0.885350318	0.885350318	0.885350318	0.885350318	0.885350318	0.885350318	0.885350318	0.885350318	0.885350318	0.885350318	0.885350318	0.878980892
0.891719745	0.891719745	0.891719745	0.891719745	0.891719745	0.891719745	0.891719745	0.891719745	0.891719745	0.891719745	0.891719745	0.891719745	0.885350318	0.885350318	0.885350318	0.885350318	0.885350318	0.885350318	0.885350318	0.891719745	0.891719745	0.891719745	0.891719745	0.891719745	0.891719745	0.891719745	0.891719745	0.891719745	0.891719745	0.891719745	0.891719745	0.891719745	0.885350318	0.885350318	0.885350318	0.885350318	0.885350318	0.885350318	0.885350318	0.885350318	0.885350318	0.885350318	0.885350318	0.885350318	0.885350318	0.885350318	0.885350318	0.885350318	0.885350318	0.885350318
0.891719745	0.891719745	0.891719745	0.891719745	0.891719745	0.891719745	0.891719745	0.891719745	0.891719745	0.891719745	0.891719745	0.891719745	0.885350318	0.885350318	0.885350318	0.885350318	0.885350318	0.885350318	0.885350318	0.885350318	0.885350318	0.885350318	0.891719745	0.891719745	0.891719745	0.891719745	0.891719745	0.891719745	0.891719745	0.891719745	0.891719745	0.891719745	0.891719745	0.891719745	0.885350318	0.885350318	0.885350318	0.885350318	0.885350318	0.885350318	0.885350318	0.885350318	0.885350318	0.885350318	0.885350318	0.885350318	0.885350318	0.885350318	0.885350318	0.885350318
0.891719745	0.891719745	0.891719745	0.891719745	0.891719745	0.891719745	0.891719745	0.891719745	0.891719745	0.891719745	0.891719745	0.891719745	0.885350318	0.885350318	0.885350318	0.885350318	0.885350318	0.885350318	0.885350318	0.885350318	0.885350318	0.885350318	0.885350318	0.885350318	0.885350318	0.891719745	0.891719745	0.891719745	0.891719745	0.891719745	0.891719745	0.891719745	0.891719745	0.891719745	0.891719745	0.891719745	0.885350318	0.885350318	0.885350318	0.885350318	0.885350318	0.885350318	0.885350318	0.885350318	0.885350318	0.885350318	0.885350318	0.885350318	0.885350318	0.885350318
0.891719745	0.891719745	0.891719745	0.891719745	0.891719745	0.891719745	0.891719745	0.891719745	0.891719745	0.891719745	0.891719745	0.891719745	0.885350318	0.885350318	0.885350318	0.885350318	0.885350318	0.885350318	0.885350318	0.885350318	0.885350318	0.885350318	0.885350318	0.885350318	0.885350318	0.885350318	0.885350318	0.885350318	0.885350318	0.885350318	0.891719745	0.891719745	0.891719745	0.891719745	0.891719745	0.891719745	0.891719745	0.891719745	0.885350318	0.885350318	0.885350318	0.885350318	0.885350318	0.885350318	0.885350318	0.885350318	0.885350318	0.885350318	0.885350318	0.885350318
0.891719745	0.891719745	0.891719745	0.891719745	0.891719745	0.891719745	0.891719745	0.891719745	0.891719745	0.891719745	0.891719745	0.891719745	0.885350318	0.885350318	0.885350318	0.885350318	0.885350318	0.885350318	0.885350318	0.885350318	0.885350318	0.885350318	0.885350318	0.885350318	0.885350318	0.885350318	0.885350318	0.885350318	0.885350318	0.885350318	0.885350318	0.885350318	0.885350318	0.885350318	0.885350318	0.885350318	0.891719745	0.891719745	0.891719745	0.891719745	0.891719745	0.885350318	0.885350318	0.885350318	0.885350318	0.885350318	0.885350318	0.885350318	0.885350318	0.885350318
0.891719745	0.891719745	0.891719745	0.891719745	0.891719745	0.891719745	0.891719745	0.891719745	0.891719745	0.891719745	0.891719745	0.885350318	0.885350318	0.885350318	0.885350318	0.885350318	0.885350318	0.885350318	0.885350318	0.885350318	0.885350318	0.885350318	0.885350318	0.885350318	0.885350318	0.885350318	0.885350318	0.885350318	0.885350318	0.885350318	0.885350318	0.885350318	0.885350318	0.885350318	0.885350318	0.885350318	0.885350318	0.885350318	0.885350318	0.885350318	0.885350318	0.885350318	0.885350318	0.885350318	0.885350318	0.885350318	0.885350318	0.885350318	0.885350318	0.885350318
0.891719745	0.891719745	0.891719745	0.891719745	0.891719745	0.891719745	0.891719745	0.891719745	0.891719745	0.891719745	0.891719745	0.885350318	0.885350318	0.885350318	0.885350318	0.885350318	0.885350318	0.885350318	0.885350318	0.885350318	0.885350318	0.885350318	0.885350318	0.885350318	0.885350318	0.885350318	0.885350318	0.885350318	0.885350318	0.885350318	0.885350318	0.885350318	0.885350318	0.885350318	0.885350318	0.885350318	0.885350318	0.885350318	0.885350318	0.885350318	0.885350318	0.885350318	0.885350318	0.885350318	0.885350318	0.885350318	0.885350318	0.885350318	0.885350318	0.885350318
0.885350318	0.885350318	0.891719745	0.891719745	0.891719745	0.891719745	0.891719745	0.891719745	0.891719745	0.891719745	0.885350318	0.885350318	0.885350318	0.885350318	0.885350318	0.885350318	0.885350318	0.885350318	0.885350318	0.885350318	0.885350318	0.885350318	0.885350318	0.885350318	0.885350318	0.885350318	0.885350318	0.885350318	0.885350318	0.885350318	0.885350318	0.885350318	0.885350318	0.885350318	0.885350318	0.885350318	0.885350318	0.885350318	0.885350318	0.885350318	0.885350318	0.885350318	0.885350318	0.885350318	0.885350318	0.885350318	0.885350318	0.885350318	0.885350318	0.885350318
0.885350318	0.885350318	0.885350318	0.885350318	0.885350318	0.891719745	0.891719745	0.891719745	0.891719745	0.891719745	0.885350318	0.885350318	0.885350318	0.885350318	0.885350318	0.885350318	0.885350318	0.885350318	0.885350318	0.885350318	0.885350318	0.885350318	0.885350318	0.885350318	0.885350318	0.885350318	0.885350318	0.885350318	0.885350318	0.885350318	0.885350318	0.885350318	0.885350318	0.885350318	0.885350318	0.885350318	0.885350318	0.885350318	0.885350318	0.885350318	0.885350318	0.885350318	0.885350318	0.885350318	0.885350318	0.885350318	0.885350318	0.885350318	0.885350318	0.885350318
0.885350318	0.885350318	0.885350318	0.885350318	0.885350318	0.885350318	0.885350318	0.885350318	0.885350318	0.878980892	0.885350318	0.885350318	0.885350318	0.885350318	0.885350318	0.885350318	0.885350318	0.885350318	0.885350318	0.885350318	0.885350318	0.885350318	0.885350318	0.885350318	0.885350318	0.885350318	0.885350318	0.885350318	0.885350318	0.885350318	0.885350318	0.885350318	0.885350318	0.885350318	0.885350318	0.885350318	0.885350318	0.885350318	0.885350318	0.885350318	0.885350318	0.885350318	0.885350318	0.885350318	0.885350318	0.885350318	0.885350318	0.885350318	0.885350318	0.885350318
0.885350318	0.885350318	0.885350318	0.885350318	0.885350318	0.885350318	0.885350318	0.878980892	0.878980892	0.878980892	0.878980892	0.878980892	0.878980892	0.878980892	0.878980892	0.878980892	0.878980892	0.878980892	0.885350318	0.885350318	0.885350318	0.885350318	0.885350318	0.885350318	0.885350318	0.885350318	0.885350318	0.885350318	0.885350318	0.885350318	0.885350318	0.885350318	0.885350318	0.885350318	0.885350318	0.885350318	0.885350318	0.885350318	0.885350318	0.885350318	0.885350318	0.885350318	0.885350318	0.885350318	0.885350318	0.885350318	0.885350318	0.885350318	0.885350318	0.885350318
0.885350318	0.885350318	0.885350318	0.878980892	0.878980892	0.878980892	0.878980892	0.878980892	0.878980892	0.878980892	0.878980892	0.878980892	0.878980892	0.878980892	0.878980892	0.878980892	0.878980892	0.878980892	0.878980892	0.878980892	0.878980892	0.878980892	0.878980892	0.878980892	0.878980892	0.878980892	0.878980892	0.878980892	0.878980892	0.878980892	0.878980892	0.878980892	0.878980892	0.878980892	0.878980892	0.878980892	0.878980892	0.878980892	0.885350318	0.885350318	0.885350318	0.885350318	0.885350318	0.885350318	0.885350318	0.885350318	0.885350318	0.885350318	0.885350318	0.885350318
0.878980892	0.878980892	0.878980892	0.878980892	0.878980892	0.878980892	0.878980892	0.878980892	0.878980892	0.878980892	0.878980892	0.878980892	0.878980892	0.878980892	0.878980892	0.878980892	0.878980892	0.878980892	0.878980892	0.878980892	0.878980892	0.878980892	0.878980892	0.878980892	0.878980892	0.878980892	0.878980892	0.878980892	0.878980892	0.878980892	0.878980892	0.878980892	0.878980892	0.878980892	0.878980892	0.878980892	0.878980892	0.878980892	0.878980892	0.878980892	0.878980892	0.878980892	0.878980892	0.878980892	0.878980892	0.878980892	0.878980892	0.878980892	0.878980892	0.878980892
[truncated: 310 more columns]
