# Supplementary material for: Multi-orbit lunar GNSS constellation design with distant retrograde orbit and Halo orbit combination
Source: Sci Rep. 2023 Jun 22;13:10158. doi: 10.1038/s41598-023-37348-x (PMC10287729; doi:10.1038/s41598-023-37348-x)
Supplement: Supplementary file 1 — Supplementary Information. [file 41598_2023_37348_MOESM1_ESM.zip › supplement materials of the manuscript/Figure 5/L1 North Family Halo orbit/SVOP/9.333.csv]

0.111801242	0.111801242	0.111801242	0.111801242	0.111801242	0.111801242	0.111801242	0.111801242	0.111801242	0.111801242	0.111801242	0.111801242	0.111801242	0.111801242	0.111801242	0.111801242	0.111801242	0.111801242	0.111801242	0.111801242	0.111801242	0.111801242	0.111801242	0.111801242	0.111801242	0.111801242	0.111801242	0.111801242	0.111801242	0.111801242	0.111801242	0.111801242	0.111801242	0.111801242	0.111801242	0.111801242	0.111801242	0.111801242	0.111801242	0.111801242	0.111801242	0.111801242	0.111801242	0.111801242	0.111801242	0.111801242	0.111801242	0.111801242	0.111801242	0.111801242
0.111801242	0.111801242	0.111801242	0.111801242	0.111801242	0.111801242	0.111801242	0.111801242	0.111801242	0.111801242	0.111801242	0.111801242	0.111801242	0.111801242	0.111801242	0.111801242	0.111801242	0.111801242	0.111801242	0.111801242	0.111801242	0.111801242	0.111801242	0.111801242	0.111801242	0.111801242	0.111801242	0.111801242	0.111801242	0.111801242	0.111801242	0.111801242	0.111801242	0.111801242	0.111801242	0.111801242	0.111801242	0.111801242	0.111801242	0.111801242	0.111801242	0.111801242	0.111801242	0.111801242	0.111801242	0.111801242	0.111801242	0.111801242	0.111801242	0.111801242
0.111801242	0.111801242	0.111801242	0.111801242	0.111801242	0.111801242	0.111801242	0.111801242	0.111801242	0.111801242	0.111801242	0.111801242	0.111801242	0.111801242	0.111801242	0.111801242	0.111801242	0.111801242	0.111801242	0.111801242	0.111801242	0.111801242	0.111801242	0.111801242	0.111801242	0.111801242	0.111801242	0.111801242	0.111801242	0.111801242	0.111801242	0.111801242	0.111801242	0.111801242	0.111801242	0.111801242	0.111801242	0.111801242	0.111801242	0.111801242	0.111801242	0.111801242	0.111801242	0.111801242	0.111801242	0.111801242	0.111801242	0.111801242	0.111801242	0.111801242
0.118012422	0.111801242	0.111801242	0.111801242	0.111801242	0.111801242	0.111801242	0.111801242	0.111801242	0.111801242	0.111801242	0.111801242	0.111801242	0.111801242	0.111801242	0.111801242	0.111801242	0.111801242	0.111801242	0.111801242	0.111801242	0.111801242	0.111801242	0.111801242	0.111801242	0.111801242	0.111801242	0.118012422	0.118012422	0.118012422	0.118012422	0.118012422	0.118012422	0.118012422	0.118012422	0.118012422	0.118012422	0.118012422	0.118012422	0.118012422	0.118012422	0.118012422	0.118012422	0.118012422	0.118012422	0.118012422	0.118012422	0.118012422	0.118012422	0.118012422
0.118012422	0.118012422	0.118012422	0.118012422	0.111801242	0.111801242	0.111801242	0.111801242	0.111801242	0.111801242	0.111801242	0.111801242	0.111801242	0.111801242	0.111801242	0.111801242	0.118012422	0.118012422	0.118012422	0.118012422	0.118012422	0.118012422	0.118012422	0.118012422	0.118012422	0.118012422	0.118012422	0.118012422	0.118012422	0.118012422	0.118012422	0.118012422	0.118012422	0.118012422	0.118012422	0.118012422	0.118012422	0.118012422	0.118012422	0.118012422	0.118012422	0.118012422	0.118012422	0.118012422	0.118012422	0.118012422	0.118012422	0.118012422	0.118012422	0.118012422
0.118012422	0.118012422	0.118012422	0.118012422	0.118012422	0.118012422	0.111801242	0.111801242	0.111801242	0.118012422	0.118012422	0.118012422	0.118012422	0.118012422	0.118012422	0.118012422	0.118012422	0.118012422	0.118012422	0.118012422	0.118012422	0.118012422	0.118012422	0.118012422	0.118012422	0.118012422	0.118012422	0.118012422	0.118012422	0.118012422	0.118012422	0.118012422	0.118012422	0.118012422	0.118012422	0.118012422	0.118012422	0.118012422	0.118012422	0.118012422	0.118012422	0.118012422	0.118012422	0.118012422	0.118012422	0.118012422	0.118012422	0.118012422	0.118012422	0.118012422
0.118012422	0.118012422	0.118012422	0.118012422	0.118012422	0.118012422	0.124223602	0.118012422	0.118012422	0.118012422	0.118012422	0.118012422	0.118012422	0.118012422	0.118012422	0.118012422	0.118012422	0.118012422	0.118012422	0.118012422	0.118012422	0.118012422	0.118012422	0.118012422	0.118012422	0.118012422	0.118012422	0.118012422	0.118012422	0.118012422	0.118012422	0.118012422	0.118012422	0.118012422	0.118012422	0.118012422	0.118012422	0.118012422	0.118012422	0.118012422	0.118012422	0.118012422	0.118012422	0.118012422	0.118012422	0.118012422	0.118012422	0.118012422	0.118012422	0.118012422
0.118012422	0.118012422	0.118012422	0.124223602	0.124223602	0.124223602	0.124223602	0.124223602	0.118012422	0.118012422	0.118012422	0.118012422	0.118012422	0.118012422	0.118012422	0.118012422	0.118012422	0.118012422	0.118012422	0.118012422	0.118012422	0.118012422	0.118012422	0.118012422	0.118012422	0.118012422	0.118012422	0.118012422	0.118012422	0.118012422	0.118012422	0.118012422	0.118012422	0.118012422	0.118012422	0.118012422	0.118012422	0.118012422	0.118012422	0.118012422	0.118012422	0.118012422	0.118012422	0.124223602	0.124223602	0.124223602	0.124223602	0.118012422	0.118012422	0.118012422
0.118012422	0.124223602	0.124223602	0.124223602	0.124223602	0.124223602	0.124223602	0.124223602	0.124223602	0.118012422	0.118012422	0.118012422	0.118012422	0.118012422	0.118012422	0.118012422	0.118012422	0.118012422	0.118012422	0.118012422	0.118012422	0.118012422	0.118012422	0.118012422	0.118012422	0.118012422	0.118012422	0.118012422	0.118012422	0.118012422	0.118012422	0.118012422	0.118012422	0.124223602	0.124223602	0.124223602	0.124223602	0.124223602	0.124223602	0.124223602	0.124223602	0.124223602	0.124223602	0.118012422	0.118012422	0.118012422	0.118012422	0.118012422	0.118012422	0.118012422
0.124223602	0.124223602	0.124223602	0.124223602	0.124223602	0.124223602	0.124223602	0.124223602	0.124223602	0.124223602	0.118012422	0.118012422	0.118012422	0.118012422	0.118012422	0.118012422	0.118012422	0.118012422	0.118012422	0.118012422	0.118012422	0.118012422	0.118012422	0.118012422	0.118012422	0.118012422	0.118012422	0.124223602	0.124223602	0.124223602	0.124223602	0.124223602	0.124223602	0.124223602	0.124223602	0.124223602	0.124223602	0.124223602	0.124223602	0.118012422	0.118012422	0.118012422	0.118012422	0.118012422	0.118012422	0.118012422	0.118012422	0.118012422	0.118012422	0.118012422
0.124223602	0.124223602	0.124223602	0.124223602	0.124223602	0.124223602	0.124223602	0.124223602	0.124223602	0.124223602	0.118012422	0.118012422	0.118012422	0.118012422	0.118012422	0.118012422	0.118012422	0.118012422	0.118012422	0.118012422	0.118012422	0.118012422	0.124223602	0.124223602	0.124223602	0.124223602	0.124223602	0.124223602	0.124223602	0.124223602	0.124223602	0.124223602	0.124223602	0.124223602	0.124223602	0.124223602	0.118012422	0.118012422	0.118012422	0.118012422	0.118012422	0.118012422	0.118012422	0.118012422	0.118012422	0.118012422	0.118012422	0.118012422	0.118012422	0.118012422
0.124223602	0.124223602	0.124223602	0.124223602	0.124223602	0.124223602	0.124223602	0.124223602	0.124223602	0.124223602	0.118012422	0.118012422	0.118012422	0.118012422	0.118012422	0.118012422	0.118012422	0.118012422	0.124223602	0.124223602	0.124223602	0.124223602	0.124223602	0.124223602	0.124223602	0.124223602	0.124223602	0.124223602	0.124223602	0.124223602	0.124223602	0.124223602	0.124223602	0.124223602	0.118012422	0.118012422	0.118012422	0.118012422	0.118012422	0.118012422	0.118012422	0.118012422	0.118012422	0.124223602	0.124223602	0.124223602	0.124223602	0.124223602	0.124223602	0.124223602
0.124223602	0.124223602	0.124223602	0.124223602	0.124223602	0.124223602	0.124223602	0.124223602	0.124223602	0.124223602	0.124223602	0.118012422	0.118012422	0.118012422	0.118012422	0.124223602	0.124223602	0.124223602	0.124223602	0.124223602	0.124223602	0.124223602	0.124223602	0.124223602	0.124223602	0.124223602	0.124223602	0.124223602	0.124223602	0.124223602	0.124223602	0.124223602	0.118012422	0.118012422	0.118012422	0.118012422	0.124223602	0.124223602	0.124223602	0.124223602	0.124223602	0.124223602	0.124223602	0.124223602	0.124223602	0.124223602	0.124223602	0.124223602	0.124223602	0.124223602
0.124223602	0.124223602	0.124223602	0.124223602	0.124223602	0.124223602	0.124223602	0.124223602	0.124223602	0.124223602	0.124223602	0.118012422	0.118012422	0.124223602	0.124223602	0.124223602	0.124223602	0.124223602	0.124223602	0.124223602	0.124223602	0.124223602	0.124223602	0.124223602	0.124223602	0.124223602	0.124223602	0.124223602	0.124223602	0.124223602	0.124223602	0.124223602	0.124223602	0.124223602	0.124223602	0.124223602	0.124223602	0.124223602	0.124223602	0.124223602	0.124223602	0.124223602	0.124223602	0.124223602	0.124223602	0.124223602	0.124223602	0.124223602	0.124223602	0.124223602
0.124223602	0.124223602	0.124223602	0.124223602	0.124223602	0.124223602	0.124223602	0.124223602	0.124223602	0.124223602	0.124223602	0.124223602	0.124223602	0.124223602	0.124223602	0.124223602	0.124223602	0.124223602	0.124223602	0.124223602	0.124223602	0.124223602	0.124223602	0.124223602	0.124223602	0.124223602	0.124223602	0.130434783	0.130434783	0.124223602	0.124223602	0.124223602	0.124223602	0.124223602	0.124223602	0.124223602	0.124223602	0.124223602	0.124223602	0.124223602	0.124223602	0.124223602	0.124223602	0.124223602	0.124223602	0.124223602	0.124223602	0.130434783	0.130434783	0.130434783
0.124223602	0.124223602	0.124223602	0.124223602	0.124223602	0.124223602	0.124223602	0.124223602	0.124223602	0.130434783	0.130434783	0.124223602	0.124223602	0.124223602	0.124223602	0.124223602	0.124223602	0.124223602	0.124223602	0.124223602	0.124223602	0.124223602	0.124223602	0.124223602	0.130434783	0.130434783	0.130434783	0.130434783	0.124223602	0.124223602	0.124223602	0.124223602	0.124223602	0.124223602	0.124223602	0.124223602	0.124223602	0.124223602	0.124223602	0.124223602	0.124223602	0.130434783	0.130434783	0.130434783	0.130434783	0.130434783	0.130434783	0.130434783	0.130434783	0.130434783
0.124223602	0.124223602	0.124223602	0.124223602	0.124223602	0.124223602	0.124223602	0.130434783	0.130434783	0.130434783	0.130434783	0.124223602	0.124223602	0.124223602	0.124223602	0.124223602	0.124223602	0.124223602	0.124223602	0.124223602	0.124223602	0.130434783	0.130434783	0.130434783	0.130434783	0.130434783	0.130434783	0.124223602	0.124223602	0.124223602	0.124223602	0.124223602	0.124223602	0.124223602	0.124223602	0.130434783	0.130434783	0.130434783	0.130434783	0.130434783	0.130434783	0.130434783	0.130434783	0.130434783	0.130434783	0.130434783	0.130434783	0.124223602	0.124223602	0.124223602
0.124223602	0.124223602	0.124223602	0.124223602	0.124223602	0.124223602	0.130434783	0.130434783	0.130434783	0.130434783	0.130434783	0.124223602	0.124223602	0.124223602	0.124223602	0.124223602	0.124223602	0.124223602	0.130434783	0.130434783	0.130434783	0.130434783	0.130434783	0.130434783	0.130434783	0.130434783	0.124223602	0.124223602	0.124223602	0.124223602	0.124223602	0.130434783	0.130434783	0.130434783	0.130434783	0.130434783	0.130434783	0.130434783	0.130434783	0.130434783	0.130434783	0.130434783	0.130434783	0.130434783	0.130434783	0.124223602	0.124223602	0.124223602	0.130434783	0.130434783
0.124223602	0.124223602	0.124223602	0.124223602	0.124223602	0.130434783	0.130434783	0.130434783	0.130434783	0.130434783	0.130434783	0.124223602	0.124223602	0.124223602	0.124223602	0.124223602	0.130434783	0.130434783	0.130434783	0.130434783	0.130434783	0.130434783	0.130434783	0.130434783	0.130434783	0.124223602	0.124223602	0.124223602	0.130434783	0.130434783	0.130434783	0.130434783	0.130434783	0.130434783	0.130434783	0.130434783	0.130434783	0.130434783	0.130434783	0.130434783	0.130434783	0.130434783	0.136645963	0.130434783	0.130434783	0.130434783	0.130434783	0.130434783	0.130434783	0.130434783
0.124223602	0.124223602	0.124223602	0.124223602	0.130434783	0.130434783	0.130434783	0.130434783	0.130434783	0.130434783	0.130434783	0.130434783	0.124223602	0.124223602	0.130434783	0.130434783	0.130434783	0.130434783	0.130434783	0.130434783	0.130434783	0.130434783	0.130434783	0.130434783	0.130434783	0.130434783	0.130434783	0.130434783	0.130434783	0.130434783	0.130434783	0.130434783	0.130434783	0.130434783	0.130434783	0.130434783	0.130434783	0.136645963	0.136645963	0.136645963	0.136645963	0.130434783	0.130434783	0.130434783	0.130434783	0.130434783	0.130434783	0.130434783	0.130434783	0.130434783
0.130434783	0.124223602	0.124223602	0.130434783	0.130434783	0.130434783	0.130434783	0.130434783	0.130434783	0.130434783	0.130434783	0.130434783	0.124223602	0.130434783	0.130434783	0.130434783	0.130434783	0.130434783	0.130434783	0.130434783	0.130434783	0.130434783	0.130434783	0.136645963	0.130434783	0.130434783	0.130434783	0.130434783	0.130434783	0.130434783	0.130434783	0.130434783	0.130434783	0.136645963	0.136645963	0.136645963	0.136645963	0.136645963	0.136645963	0.130434783	0.130434783	0.130434783	0.130434783	0.130434783	0.130434783	0.130434783	0.136645963	0.136645963	0.136645963	0.136645963
0.130434783	0.130434783	0.130434783	0.130434783	0.130434783	0.130434783	0.130434783	0.130434783	0.130434783	0.130434783	0.130434783	0.136645963	0.130434783	0.130434783	0.130434783	0.130434783	0.130434783	0.130434783	0.130434783	0.130434783	0.136645963	0.136645963	0.136645963	0.130434783	0.130434783	0.130434783	0.130434783	0.130434783	0.130434783	0.130434783	0.136645963	0.136645963	0.136645963	0.136645963	0.136645963	0.136645963	0.136645963	0.136645963	0.130434783	0.130434783	0.130434783	0.136645963	0.136645963	0.136645963	0.136645963	0.136645963	0.136645963	0.136645963	0.136645963	0.136645963
0.130434783	0.136645963	0.130434783	0.130434783	0.130434783	0.130434783	0.130434783	0.130434783	0.130434783	0.130434783	0.136645963	0.136645963	0.130434783	0.130434783	0.130434783	0.130434783	0.130434783	0.130434783	0.136645963	0.136645963	0.136645963	0.136645963	0.136645963	0.130434783	0.130434783	0.130434783	0.130434783	0.136645963	0.136645963	0.136645963	0.136645963	0.136645963	0.136645963	0.136645963	0.136645963	0.136645963	0.130434783	0.136645963	0.136645963	0.136645963	0.136645963	0.136645963	0.136645963	0.136645963	0.136645963	0.136645963	0.136645963	0.136645963	0.142857143	0.142857143
0.130434783	0.136645963	0.136645963	0.130434783	0.130434783	0.130434783	0.130434783	0.130434783	0.130434783	0.136645963	0.136645963	0.136645963	0.130434783	0.130434783	0.130434783	0.130434783	0.130434783	0.136645963	0.136645963	0.136645963	0.136645963	0.136645963	0.130434783	0.130434783	0.130434783	0.136645963	0.136645963	0.136645963	0.136645963	0.136645963	0.136645963	0.136645963	0.136645963	0.142857143	0.142857143	0.136645963	0.136645963	0.136645963	0.136645963	0.136645963	0.136645963	0.136645963	0.136645963	0.142857143	0.142857143	0.142857143	0.142857143	0.142857143	0.142857143	0.142857143
0.136645963	0.136645963	0.136645963	0.130434783	0.130434783	0.130434783	0.130434783	0.130434783	0.136645963	0.136645963	0.136645963	0.136645963	0.130434783	0.130434783	0.130434783	0.136645963	0.136645963	0.136645963	0.136645963	0.136645963	0.136645963	0.136645963	0.136645963	0.136645963	0.136645963	0.136645963	0.136645963	0.136645963	0.136645963	0.136645963	0.142857143	0.142857143	0.142857143	0.142857143	0.136645963	0.136645963	0.136645963	0.136645963	0.136645963	0.142857143	0.142857143	0.142857143	0.142857143	0.142857143	0.142857143	0.142857143	0.142857143	0.142857143	0.142857143	0.149068323
0.136645963	0.136645963	0.136645963	0.136645963	0.130434783	0.130434783	0.130434783	0.136645963	0.136645963	0.136645963	0.136645963	0.136645963	0.130434783	0.130434783	0.136645963	0.136645963	0.136645963	0.136645963	0.136645963	0.136645963	0.136645963	0.136645963	0.136645963	0.136645963	0.136645963	0.136645963	0.136645963	0.136645963	0.142857143	0.142857143	0.142857143	0.142857143	0.142857143	0.136645963	0.136645963	0.142857143	0.142857143	0.142857143	0.142857143	0.142857143	0.142857143	0.142857143	0.142857143	0.142857143	0.149068323	0.149068323	0.149068323	0.149068323	0.142857143	0.142857143
0.136645963	0.136645963	0.136645963	0.136645963	0.130434783	0.130434783	0.136645963	0.136645963	0.136645963	0.136645963	0.136645963	0.136645963	0.136645963	0.136645963	0.136645963	0.136645963	0.136645963	0.136645963	0.136645963	0.142857143	0.142857143	0.136645963	0.136645963	0.136645963	0.136645963	0.142857143	0.142857143	0.142857143	0.142857143	0.142857143	0.142857143	0.142857143	0.142857143	0.142857143	0.142857143	0.142857143	0.142857143	0.142857143	0.142857143	0.142857143	0.149068323	0.149068323	0.149068323	0.149068323	0.149068323	0.149068323	0.142857143	0.142857143	0.142857143	0.149068323
0.136645963	0.136645963	0.136645963	0.136645963	0.136645963	0.136645963	0.136645963	0.136645963	0.136645963	0.136645963	0.136645963	0.142857143	0.136645963	0.136645963	0.136645963	0.136645963	0.136645963	0.142857143	0.142857143	0.142857143	0.136645963	0.136645963	0.136645963	0.142857143	0.142857143	0.142857143	0.142857143	0.142857143	0.142857143	0.149068323	0.149068323	0.142857143	0.142857143	0.142857143	0.142857143	0.142857143	0.149068323	0.149068323	0.149068323	0.149068323	0.149068323	0.149068323	0.149068323	0.149068323	0.155279503	0.149068323	0.149068323	0.149068323	0.149068323	0.149068323
0.136645963	0.136645963	0.136645963	0.136645963	0.142857143	0.136645963	0.136645963	0.136645963	0.136645963	0.136645963	0.142857143	0.142857143	0.136645963	0.136645963	0.136645963	0.136645963	0.142857143	0.142857143	0.142857143	0.142857143	0.136645963	0.142857143	0.142857143	0.142857143	0.142857143	0.142857143	0.142857143	0.149068323	0.149068323	0.149068323	0.142857143	0.142857143	0.142857143	0.149068323	0.149068323	0.149068323	0.149068323	0.149068323	0.149068323	0.149068323	0.155279503	0.155279503	0.155279503	0.149068323	0.149068323	0.149068323	0.149068323	0.149068323	0.155279503	0.155279503
0.136645963	0.136645963	0.136645963	0.136645963	0.142857143	0.136645963	0.136645963	0.136645963	0.136645963	0.142857143	0.142857143	0.142857143	0.136645963	0.136645963	0.142857143	0.142857143	0.142857143	0.142857143	0.142857143	0.149068323	0.142857143	0.142857143	0.142857143	0.142857143	0.142857143	0.149068323	0.149068323	0.149068323	0.149068323	0.142857143	0.149068323	0.149068323	0.149068323	0.149068323	0.149068323	0.149068323	0.155279503	0.155279503	0.155279503	0.155279503	0.155279503	0.155279503	0.149068323	0.155279503	0.155279503	0.155279503	0.155279503	0.155279503	0.155279503	0.155279503
0.136645963	0.136645963	0.136645963	0.142857143	0.142857143	0.142857143	0.136645963	0.136645963	0.142857143	0.142857143	0.142857143	0.142857143	0.136645963	0.142857143	0.142857143	0.142857143	0.142857143	0.142857143	0.149068323	0.142857143	0.142857143	0.142857143	0.142857143	0.149068323	0.149068323	0.149068323	0.149068323	0.149068323	0.149068323	0.149068323	0.149068323	0.149068323	0.149068323	0.155279503	0.155279503	0.155279503	0.155279503	0.155279503	0.155279503	0.161490683	0.155279503	0.155279503	0.155279503	0.155279503	0.155279503	0.155279503	0.161490683	0.161490683	0.161490683	0.161490683
0.136645963	0.136645963	0.142857143	0.142857143	0.142857143	0.142857143	0.136645963	0.142857143	0.142857143	0.142857143	0.142857143	0.142857143	0.142857143	0.142857143	0.142857143	0.142857143	0.149068323	0.149068323	0.149068323	0.142857143	0.142857143	0.149068323	0.149068323	0.149068323	0.149068323	0.149068323	0.155279503	0.155279503	0.149068323	0.149068323	0.155279503	0.155279503	0.155279503	0.155279503	0.155279503	0.155279503	0.161490683	0.161490683	0.161490683	0.155279503	0.155279503	0.155279503	0.161490683	0.161490683	0.161490683	0.161490683	0.161490683	0.161490683	0.161490683	0.167701863
0.142857143	0.136645963	0.142857143	0.142857143	0.142857143	0.142857143	0.142857143	0.142857143	0.142857143	0.142857143	0.142857143	0.149068323	0.142857143	0.142857143	0.142857143	0.149068323	0.149068323	0.149068323	0.149068323	0.149068323	0.149068323	0.149068323	0.149068323	0.149068323	0.155279503	0.155279503	0.155279503	0.149068323	0.155279503	0.155279503	0.155279503	0.155279503	0.155279503	0.161490683	0.161490683	0.161490683	0.161490683	0.161490683	0.161490683	0.161490683	0.161490683	0.161490683	0.161490683	0.161490683	0.167701863	0.167701863	0.167701863	0.167701863	0.167701863	0.167701863
0.142857143	0.142857143	0.142857143	0.142857143	0.142857143	0.142857143	0.142857143	0.142857143	0.142857143	0.142857143	0.149068323	0.149068323	0.142857143	0.142857143	0.149068323	0.149068323	0.149068323	0.149068323	0.155279503	0.149068323	0.149068323	0.149068323	0.155279503	0.155279503	0.155279503	0.155279503	0.161490683	0.155279503	0.155279503	0.155279503	0.161490683	0.161490683	0.161490683	0.161490683	0.161490683	0.167701863	0.167701863	0.161490683	0.161490683	0.161490683	0.167701863	0.167701863	0.167701863	0.167701863	0.167701863	0.167701863	0.173913043	0.173913043	0.173913043	0.173913043
0.142857143	0.149068323	0.142857143	0.142857143	0.142857143	0.149068323	0.149068323	0.142857143	0.142857143	0.149068323	0.149068323	0.149068323	0.142857143	0.149068323	0.149068323	0.149068323	0.155279503	0.155279503	0.149068323	0.149068323	0.155279503	0.155279503	0.155279503	0.155279503	0.161490683	0.161490683	0.155279503	0.155279503	0.161490683	0.161490683	0.161490683	0.161490683	0.167701863	0.167701863	0.167701863	0.167701863	0.167701863	0.167701863	0.167701863	0.167701863	0.167701863	0.173913043	0.173913043	0.173913043	0.173913043	0.173913043	0.173913043	0.180124224	0.180124224	0.173913043
0.149068323	0.149068323	0.142857143	0.142857143	0.149068323	0.149068323	0.149068323	0.142857143	0.149068323	0.149068323	0.149068323	0.149068323	0.149068323	0.149068323	0.149068323	0.155279503	0.155279503	0.155279503	0.149068323	0.155279503	0.155279503	0.155279503	0.161490683	0.161490683	0.161490683	0.161490683	0.161490683	0.161490683	0.161490683	0.167701863	0.167701863	0.167701863	0.167701863	0.173913043	0.173913043	0.167701863	0.167701863	0.173913043	0.173913043	0.173913043	0.173913043	0.173913043	0.180124224	0.180124224	0.180124224	0.180124224	0.180124224	0.180124224	0.173913043	0.180124224
0.149068323	0.149068323	0.149068323	0.149068323	0.149068323	0.149068323	0.149068323	0.149068323	0.149068323	0.149068323	0.149068323	0.155279503	0.149068323	0.149068323	0.155279503	0.155279503	0.155279503	0.161490683	0.155279503	0.155279503	0.161490683	0.161490683	0.161490683	0.167701863	0.167701863	0.161490683	0.161490683	0.167701863	0.167701863	0.167701863	0.173913043	0.173913043	0.173913043	0.173913043	0.173913043	0.173913043	0.173913043	0.173913043	0.180124224	0.180124224	0.180124224	0.180124224	0.180124224	0.186335404	0.186335404	0.186335404	0.180124224	0.180124224	0.180124224	0.180124224
0.149068323	0.149068323	0.149068323	0.149068323	0.149068323	0.149068323	0.155279503	0.149068323	0.149068323	0.149068323	0.155279503	0.155279503	0.149068323	0.155279503	0.155279503	0.155279503	0.161490683	0.161490683	0.155279503	0.161490683	0.161490683	0.161490683	0.167701863	0.167701863	0.161490683	0.167701863	0.167701863	0.167701863	0.173913043	0.173913043	0.173913043	0.180124224	0.180124224	0.173913043	0.173913043	0.180124224	0.180124224	0.180124224	0.180124224	0.186335404	0.186335404	0.186335404	0.186335404	0.186335404	0.192546584	0.186335404	0.186335404	0.186335404	0.186335404	0.186335404
0.149068323	0.149068323	0.155279503	0.149068323	0.149068323	0.149068323	0.155279503	0.149068323	0.149068323	0.155279503	0.155279503	0.155279503	0.155279503	0.155279503	0.161490683	0.161490683	0.161490683	0.161490683	0.161490683	0.161490683	0.167701863	0.167701863	0.167701863	0.173913043	0.167701863	0.167701863	0.173913043	0.173913043	0.173913043	0.180124224	0.180124224	0.180124224	0.180124224	0.180124224	0.180124224	0.186335404	0.186335404	0.186335404	0.186335404	0.192546584	0.192546584	0.192546584	0.192546584	0.186335404	0.192546584	0.192546584	0.192546584	0.192546584	0.192546584	0.192546584
0.149068323	0.149068323	0.155279503	0.155279503	0.149068323	0.155279503	0.155279503	0.155279503	0.155279503	0.155279503	0.155279503	0.161490683	0.155279503	0.161490683	0.161490683	0.161490683	0.167701863	0.161490683	0.167701863	0.167701863	0.167701863	0.173913043	0.173913043	0.167701863	0.173913043	0.173913043	0.180124224	0.180124224	0.180124224	0.186335404	0.186335404	0.180124224	0.186335404	0.186335404	0.186335404	0.186335404	0.192546584	0.192546584	0.192546584	0.198757764	0.198757764	0.198757764	0.192546584	0.192546584	0.198757764	0.198757764	0.198757764	0.198757764	0.198757764	0.198757764
0.155279503	0.155279503	0.155279503	0.155279503	0.155279503	0.155279503	0.155279503	0.161490683	0.155279503	0.155279503	0.161490683	0.161490683	0.161490683	0.161490683	0.161490683	0.167701863	0.167701863	0.167701863	0.167701863	0.173913043	0.173913043	0.173913043	0.180124224	0.173913043	0.180124224	0.180124224	0.180124224	0.186335404	0.186335404	0.192546584	0.186335404	0.186335404	0.192546584	0.192546584	0.192546584	0.192546584	0.198757764	0.198757764	0.198757764	0.204968944	0.204968944	0.198757764	0.198757764	0.198757764	0.204968944	0.204968944	0.204968944	0.204968944	0.204968944	0.204968944
0.155279503	0.155279503	0.155279503	0.161490683	0.155279503	0.155279503	0.161490683	0.161490683	0.155279503	0.161490683	0.161490683	0.167701863	0.161490683	0.167701863	0.167701863	0.167701863	0.173913043	0.167701863	0.173913043	0.173913043	0.180124224	0.180124224	0.180124224	0.180124224	0.180124224	0.186335404	0.186335404	0.192546584	0.192546584	0.192546584	0.192546584	0.192546584	0.198757764	0.198757764	0.198757764	0.204968944	0.204968944	0.204968944	0.204968944	0.211180124	0.204968944	0.204968944	0.204968944	0.211180124	0.211180124	0.211180124	0.211180124	0.211180124	0.211180124	0.217391304
0.161490683	0.161490683	0.155279503	0.161490683	0.161490683	0.161490683	0.161490683	0.161490683	0.161490683	0.161490683	0.167701863	0.167701863	0.167701863	0.167701863	0.173913043	0.173913043	0.180124224	0.173913043	0.180124224	0.180124224	0.186335404	0.186335404	0.180124224	0.186335404	0.186335404	0.192546584	0.192546584	0.198757764	0.198757764	0.198757764	0.198757764	0.198757764	0.204968944	0.204968944	0.204968944	0.211180124	0.211180124	0.211180124	0.217391304	0.211180124	0.211180124	0.211180124	0.217391304	0.217391304	0.217391304	0.217391304	0.217391304	0.217391304	0.223602484	0.223602484
0.161490683	0.161490683	0.161490683	0.161490683	0.161490683	0.161490683	0.161490683	0.167701863	0.161490683	0.167701863	0.167701863	0.173913043	0.167701863	0.173913043	0.173913043	0.180124224	0.173913043	0.180124224	0.180124224	0.186335404	0.186335404	0.192546584	0.186335404	0.192546584	0.192546584	0.198757764	0.198757764	0.204968944	0.198757764	0.204968944	0.204968944	0.211180124	0.211180124	0.211180124	0.217391304	0.217391304	0.217391304	0.217391304	0.217391304	0.217391304	0.217391304	0.223602484	0.223602484	0.223602484	0.223602484	0.223602484	0.229813665	0.229813665	0.229813665	0.229813665
0.161490683	0.161490683	0.167701863	0.161490683	0.167701863	0.161490683	0.167701863	0.167701863	0.167701863	0.167701863	0.173913043	0.173913043	0.173913043	0.173913043	0.180124224	0.186335404	0.180124224	0.186335404	0.186335404	0.192546584	0.192546584	0.192546584	0.198757764	0.198757764	0.204968944	0.204968944	0.211180124	0.211180124	0.211180124	0.211180124	0.211180124	0.217391304	0.217391304	0.223602484	0.223602484	0.223602484	0.223602484	0.223602484	0.223602484	0.223602484	0.229813665	0.229813665	0.229813665	0.229813665	0.236024845	0.236024845	0.236024845	0.236024845	0.236024845	0.229813665
0.167701863	0.167701863	0.167701863	0.167701863	0.167701863	0.173913043	0.167701863	0.173913043	0.173913043	0.173913043	0.173913043	0.180124224	0.180124224	0.180124224	0.186335404	0.186335404	0.186335404	0.192546584	0.192546584	0.198757764	0.204968944	0.198757764	0.204968944	0.204968944	0.211180124	0.211180124	0.217391304	0.211180124	0.217391304	0.217391304	0.223602484	0.223602484	0.229813665	0.229813665	0.229813665	0.229813665	0.229813665	0.229813665	0.236024845	0.236024845	0.236024845	0.236024845	0.242236025	0.242236025	0.242236025	0.242236025	0.242236025	0.242236025	0.242236025	0.242236025
0.167701863	0.167701863	0.167701863	0.167701863	0.167701863	0.173913043	0.173913043	0.173913043	0.180124224	0.173913043	0.180124224	0.186335404	0.180124224	0.186335404	0.192546584	0.192546584	0.192546584	0.198757764	0.198757764	0.204968944	0.211180124	0.204968944	0.211180124	0.217391304	0.217391304	0.223602484	0.217391304	0.223602484	0.223602484	0.229813665	0.229813665	0.236024845	0.236024845	0.242236025	0.242236025	0.236024845	0.242236025	0.242236025	0.242236025	0.242236025	0.248447205	0.248447205	0.248447205	0.248447205	0.248447205	0.254658385	0.248447205	0.248447205	0.248447205	0.248447205
0.173913043	0.167701863	0.173913043	0.173913043	0.173913043	0.180124224	0.173913043	0.180124224	0.180124224	0.180124224	0.186335404	0.192546584	0.186335404	0.192546584	0.198757764	0.198757764	0.198757764	0.204968944	0.211180124	0.211180124	0.211180124	0.217391304	0.217391304	0.223602484	0.229813665	0.229813665	0.229813665	0.229813665	0.236024845	0.242236025	0.242236025	0.242236025	0.248447205	0.248447205	0.248447205	0.248447205	0.248447205	0.254658385	0.254658385	0.254658385	0.254658385	0.260869565	0.260869565	0.260869565	0.260869565	0.254658385	0.254658385	0.254658385	0.254658385	0.260869565
0.173913043	0.180124224	0.173913043	0.180124224	0.173913043	0.180124224	0.180124224	0.180124224	0.186335404	0.186335404	0.192546584	0.192546584	0.192546584	0.198757764	0.204968944	0.204968944	0.211180124	0.211180124	0.217391304	0.223602484	0.223602484	0.223602484	0.229813665	0.236024845	0.236024845	0.236024845	0.242236025	0.242236025	0.248447205	0.248447205	0.254658385	0.254658385	0.260869565	0.254658385	0.254658385	0.260869565	0.260869565	0.260869565	0.267080745	0.267080745	0.267080745	0.267080745	0.267080745	0.273291925	0.267080745	0.267080745	0.267080745	0.267080745	0.267080745	0.267080745
0.180124224	0.180124224	0.180124224	0.180124224	0.180124224	0.186335404	0.186335404	0.186335404	0.192546584	0.192546584	0.198757764	0.204968944	0.198757764	0.204968944	0.211180124	0.211180124	0.217391304	0.223602484	0.229813665	0.229813665	0.229813665	0.236024845	0.242236025	0.248447205	0.248447205	0.248447205	0.254658385	0.254658385	0.260869565	0.260869565	0.267080745	0.267080745	0.267080745	0.267080745	0.267080745	0.273291925	0.273291925	0.273291925	0.273291925	0.279503106	0.279503106	0.279503106	0.273291925	0.273291925	0.273291925	0.273291925	0.279503106	0.279503106	0.279503106	0.279503106
0.186335404	0.180124224	0.186335404	0.186335404	0.186335404	0.186335404	0.192546584	0.192546584	0.198757764	0.198757764	0.204968944	0.211180124	0.211180124	0.217391304	0.223602484	0.223602484	0.229813665	0.236024845	0.242236025	0.242236025	0.242236025	0.248447205	0.254658385	0.260869565	0.254658385	0.260869565	0.267080745	0.267080745	0.273291925	0.273291925	0.279503106	0.273291925	0.279503106	0.279503106	0.279503106	0.285714286	0.285714286	0.285714286	0.285714286	0.291925466	0.291925466	0.285714286	0.285714286	0.285714286	0.285714286	0.285714286	0.285714286	0.285714286	0.285714286	0.285714286
0.186335404	0.192546584	0.186335404	0.186335404	0.192546584	0.192546584	0.198757764	0.198757764	0.204968944	0.204968944	0.211180124	0.217391304	0.217391304	0.223602484	0.236024845	0.236024845	0.242236025	0.248447205	0.254658385	0.254658385	0.260869565	0.267080745	0.267080745	0.273291925	0.273291925	0.273291925	0.279503106	0.285714286	0.285714286	0.291925466	0.285714286	0.291925466	0.291925466	0.291925466	0.291925466	0.298136646	0.298136646	0.298136646	0.298136646	0.304347826	0.298136646	0.298136646	0.298136646	0.298136646	0.298136646	0.298136646	0.298136646	0.298136646	0.298136646	0.298136646
0.192546584	0.192546584	0.192546584	0.198757764	0.198757764	0.198757764	0.204968944	0.204968944	0.211180124	0.217391304	0.223602484	0.229813665	0.229813665	0.242236025	0.248447205	0.248447205	0.254658385	0.260869565	0.267080745	0.267080745	0.273291925	0.279503106	0.285714286	0.285714286	0.285714286	0.291925466	0.298136646	0.298136646	0.304347826	0.298136646	0.304347826	0.304347826	0.304347826	0.310559006	0.310559006	0.310559006	0.310559006	0.310559006	0.316770186	0.310559006	0.310559006	0.310559006	0.310559006	0.310559006	0.310559006	0.310559006	0.310559006	0.310559006	0.310559006	0.310559006
0.198757764	0.198757764	0.204968944	0.204968944	0.204968944	0.211180124	0.211180124	0.217391304	0.223602484	0.223602484	0.236024845	0.242236025	0.248447205	0.254658385	0.260869565	0.267080745	0.273291925	0.279503106	0.279503106	0.285714286	0.291925466	0.298136646	0.304347826	0.304347826	0.304347826	0.310559006	0.310559006	0.316770186	0.316770186	0.316770186	0.316770186	0.316770186	0.322981366	0.322981366	0.322981366	0.322981366	0.329192547	0.322981366	0.322981366	0.322981366	0.322981366	0.322981366	0.322981366	0.322981366	0.322981366	0.322981366	0.322981366	0.322981366	0.322981366	0.322981366
0.204968944	0.204968944	0.211180124	0.211180124	0.211180124	0.217391304	0.223602484	0.229813665	0.236024845	0.248447205	0.248447205	0.260869565	0.260869565	0.273291925	0.279503106	0.285714286	0.291925466	0.298136646	0.304347826	0.310559006	0.310559006	0.316770186	0.316770186	0.322981366	0.322981366	0.329192547	0.329192547	0.335403727	0.329192547	0.335403727	0.335403727	0.335403727	0.335403727	0.341614907	0.341614907	0.341614907	0.335403727	0.335403727	0.335403727	0.335403727	0.335403727	0.335403727	0.335403727	0.335403727	0.335403727	0.335403727	0.335403727	0.335403727	0.335403727	0.329192547
0.211180124	0.211180124	0.217391304	0.217391304	0.223602484	0.229813665	0.236024845	0.248447205	0.248447205	0.260869565	0.267080745	0.279503106	0.285714286	0.298136646	0.298136646	0.310559006	0.316770186	0.322981366	0.322981366	0.329192547	0.335403727	0.341614907	0.341614907	0.341614907	0.347826087	0.347826087	0.354037267	0.347826087	0.347826087	0.347826087	0.354037267	0.354037267	0.354037267	0.354037267	0.354037267	0.347826087	0.347826087	0.347826087	0.347826087	0.347826087	0.347826087	0.347826087	0.347826087	0.347826087	0.347826087	0.347826087	0.347826087	0.347826087	0.335403727	0.335403727
0.223602484	0.223602484	0.229813665	0.229813665	0.236024845	0.242236025	0.248447205	0.267080745	0.273291925	0.285714286	0.298136646	0.310559006	0.316770186	0.322981366	0.329192547	0.335403727	0.347826087	0.347826087	0.354037267	0.354037267	0.360248447	0.360248447	0.360248447	0.366459627	0.366459627	0.372670807	0.372670807	0.366459627	0.366459627	0.372670807	0.372670807	0.372670807	0.372670807	0.372670807	0.366459627	0.366459627	0.366459627	0.366459627	0.366459627	0.366459627	0.366459627	0.360248447	0.360248447	0.360248447	0.360248447	0.360248447	0.360248447	0.354037267	0.347826087	0.347826087
0.236024845	0.242236025	0.236024845	0.242236025	0.254658385	0.260869565	0.279503106	0.291925466	0.304347826	0.322981366	0.329192547	0.341614907	0.347826087	0.360248447	0.360248447	0.372670807	0.378881988	0.378881988	0.378881988	0.385093168	0.391304348	0.385093168	0.385093168	0.391304348	0.391304348	0.391304348	0.385093168	0.391304348	0.391304348	0.391304348	0.391304348	0.391304348	0.391304348	0.385093168	0.385093168	0.385093168	0.378881988	0.378881988	0.378881988	0.378881988	0.378881988	0.378881988	0.378881988	0.372670807	0.372670807	0.366459627	0.366459627	0.366459627	0.360248447	0.360248447
0.248447205	0.254658385	0.260869565	0.267080745	0.285714286	0.298136646	0.316770186	0.335403727	0.347826087	0.366459627	0.378881988	0.391304348	0.391304348	0.403726708	0.403726708	0.409937888	0.409937888	0.409937888	0.409937888	0.416149068	0.409937888	0.409937888	0.416149068	0.416149068	0.416149068	0.409937888	0.409937888	0.409937888	0.409937888	0.409937888	0.409937888	0.409937888	0.403726708	0.403726708	0.397515528	0.397515528	0.397515528	0.397515528	0.397515528	0.391304348	0.391304348	0.391304348	0.391304348	0.385093168	0.378881988	0.378881988	0.378881988	0.378881988	0.372670807	0.372670807
0.273291925	0.279503106	0.285714286	0.310559006	0.329192547	0.360248447	0.385093168	0.403726708	0.416149068	0.428571429	0.434782609	0.440993789	0.440993789	0.447204969	0.440993789	0.447204969	0.440993789	0.440993789	0.447204969	0.447204969	0.440993789	0.440993789	0.440993789	0.440993789	0.440993789	0.434782609	0.434782609	0.428571429	0.428571429	0.428571429	0.428571429	0.422360248	0.422360248	0.416149068	0.416149068	0.416149068	0.416149068	0.409937888	0.409937888	0.409937888	0.409937888	0.403726708	0.397515528	0.397515528	0.397515528	0.391304348	0.391304348	0.391304348	0.385093168	0.385093168
0.310559006	0.316770186	0.341614907	0.403726708	0.459627329	0.48447205	0.48447205	0.49068323	0.49689441	0.49689441	0.49068323	0.49689441	0.49068323	0.49068323	0.48447205	0.48447205	0.47826087	0.47826087	0.47826087	0.47826087	0.472049689	0.465838509	0.465838509	0.465838509	0.459627329	0.453416149	0.453416149	0.453416149	0.453416149	0.447204969	0.440993789	0.440993789	0.440993789	0.434782609	0.434782609	0.434782609	0.428571429	0.428571429	0.428571429	0.422360248	0.422360248	0.416149068	0.409937888	0.409937888	0.409937888	0.403726708	0.403726708	0.403726708	0.397515528	0.397515528
0.683229814	0.739130435	0.683229814	0.652173913	0.627329193	0.608695652	0.596273292	0.577639752	0.571428571	0.559006211	0.552795031	0.546583851	0.540372671	0.534161491	0.527950311	0.52173913	0.51552795	0.51552795	0.50931677	0.50310559	0.49689441	0.49689441	0.49068323	0.48447205	0.48447205	0.47826087	0.47826087	0.472049689	0.472049689	0.465838509	0.459627329	0.459627329	0.459627329	0.453416149	0.453416149	0.447204969	0.447204969	0.447204969	0.440993789	0.434782609	0.428571429	0.428571429	0.428571429	0.422360248	0.422360248	0.416149068	0.416149068	0.416149068	0.409937888	0.409937888
1	1	0.857142857	0.782608696	0.745341615	0.708074534	0.677018634	0.658385093	0.639751553	0.621118012	0.608695652	0.602484472	0.590062112	0.577639752	0.571428571	0.565217391	0.552795031	0.540372671	0.534161491	0.527950311	0.527950311	0.52173913	0.52173913	0.50931677	0.50931677	0.50310559	0.49689441	0.49689441	0.49068323	0.48447205	0.47826087	0.47826087	0.472049689	0.472049689	0.465838509	0.465838509	0.465838509	0.459627329	0.453416149	0.447204969	0.447204969	0.440993789	0.440993789	0.434782609	0.434782609	0.434782609	0.428571429	0.428571429	0.422360248	0.422360248
1	1	1	0.906832298	0.826086957	0.788819876	0.751552795	0.720496894	0.695652174	0.677018634	0.658385093	0.645962733	0.627329193	0.614906832	0.608695652	0.590062112	0.583850932	0.577639752	0.565217391	0.559006211	0.559006211	0.552795031	0.540372671	0.527950311	0.527950311	0.52173913	0.52173913	0.51552795	0.50931677	0.50310559	0.49689441	0.49689441	0.49068323	0.49068323	0.48447205	0.48447205	0.472049689	0.472049689	0.465838509	0.465838509	0.459627329	0.459627329	0.453416149	0.453416149	0.447204969	0.447204969	0.440993789	0.440993789	0.434782609	0.434782609
1	1	1	1	0.931677019	0.850931677	0.807453416	0.776397516	0.745341615	0.720496894	0.701863354	0.683229814	0.664596273	0.652173913	0.639751553	0.627329193	0.614906832	0.608695652	0.596273292	0.590062112	0.583850932	0.571428571	0.565217391	0.559006211	0.552795031	0.546583851	0.546583851	0.534161491	0.52173913	0.51552795	0.51552795	0.51552795	0.50931677	0.50931677	0.50310559	0.49068323	0.49068323	0.48447205	0.48447205	0.47826087	0.472049689	0.472049689	0.465838509	0.465838509	0.459627329	0.459627329	0.453416149	0.453416149	0.447204969	0.447204969
1	1	1	1	1	0.931677019	0.869565217	0.819875776	0.788819876	0.757763975	0.739130435	0.720496894	0.701863354	0.683229814	0.670807453	0.658385093	0.645962733	0.633540373	0.621118012	0.614906832	0.608695652	0.596273292	0.590062112	0.583850932	0.577639752	0.571428571	0.559006211	0.552795031	0.546583851	0.540372671	0.540372671	0.534161491	0.52173913	0.52173913	0.50931677	0.50931677	0.50310559	0.50310559	0.49689441	0.49068323	0.49068323	0.48447205	0.48447205	0.47826087	0.472049689	0.472049689	0.465838509	0.465838509	0.459627329	0.453416149
1	1	1	1	1	1	0.919254658	0.869565217	0.832298137	0.795031056	0.770186335	0.745341615	0.732919255	0.714285714	0.701863354	0.683229814	0.670807453	0.658385093	0.645962733	0.639751553	0.627329193	0.614906832	0.608695652	0.602484472	0.596273292	0.583850932	0.577639752	0.571428571	0.565217391	0.559006211	0.559006211	0.552795031	0.546583851	0.534161491	0.527950311	0.527950311	0.51552795	0.50931677	0.50931677	0.50931677	0.50310559	0.49689441	0.49689441	0.49068323	0.48447205	0.48447205	0.47826087	0.472049689	0.465838509	0.459627329
1	1	1	1	1	1	1	0.913043478	0.863354037	0.832298137	0.801242236	0.776397516	0.763975155	0.739130435	0.720496894	0.708074534	0.695652174	0.683229814	0.670807453	0.664596273	0.645962733	0.639751553	0.633540373	0.621118012	0.608695652	0.602484472	0.596273292	0.590062112	0.583850932	0.577639752	0.571428571	0.559006211	0.559006211	0.552795031	0.546583851	0.540372671	0.534161491	0.534161491	0.527950311	0.51552795	0.50931677	0.50931677	0.50931677	0.50310559	0.50310559	0.49068323	0.48447205	0.48447205	0.47826087	0.472049689
1	1	1	1	1	1	1	0.98757764	0.900621118	0.863354037	0.826086957	0.807453416	0.788819876	0.763975155	0.745341615	0.732919255	0.714285714	0.701863354	0.695652174	0.677018634	0.670807453	0.658385093	0.652173913	0.639751553	0.627329193	0.621118012	0.614906832	0.608695652	0.602484472	0.596273292	0.583850932	0.577639752	0.571428571	0.565217391	0.559006211	0.559006211	0.552795031	0.546583851	0.540372671	0.534161491	0.534161491	0.527950311	0.51552795	0.50310559	0.50310559	0.50310559	0.49689441	0.49689441	0.49068323	0.48447205
1	1	1	1	1	1	1	1	0.937888199	0.888198758	0.857142857	0.826086957	0.813664596	0.788819876	0.770186335	0.757763975	0.739130435	0.726708075	0.714285714	0.695652174	0.689440994	0.677018634	0.670807453	0.658385093	0.645962733	0.639751553	0.633540373	0.627329193	0.621118012	0.608695652	0.602484472	0.596273292	0.590062112	0.583850932	0.577639752	0.571428571	0.565217391	0.559006211	0.552795031	0.552795031	0.546583851	0.534161491	0.527950311	0.527950311	0.52173913	0.50931677	0.50310559	0.50310559	0.50310559	0.49689441
1	1	1	1	1	1	1	1	1	0.919254658	0.881987578	0.850931677	0.826086957	0.807453416	0.788819876	0.776397516	0.757763975	0.745341615	0.726708075	0.714285714	0.708074534	0.695652174	0.683229814	0.670807453	0.664596273	0.658385093	0.652173913	0.639751553	0.627329193	0.621118012	0.614906832	0.608695652	0.602484472	0.596273292	0.590062112	0.583850932	0.577639752	0.571428571	0.565217391	0.559006211	0.552795031	0.546583851	0.540372671	0.534161491	0.534161491	0.527950311	0.52173913	0.52173913	0.50931677	0.50310559
1	1	1	1	1	1	1	1	1	0.944099379	0.900621118	0.869565217	0.844720497	0.819875776	0.807453416	0.788819876	0.776397516	0.763975155	0.745341615	0.732919255	0.726708075	0.708074534	0.701863354	0.689440994	0.683229814	0.670807453	0.664596273	0.652173913	0.645962733	0.639751553	0.627329193	0.621118012	0.614906832	0.608695652	0.602484472	0.596273292	0.590062112	0.577639752	0.577639752	0.571428571	0.565217391	0.559006211	0.552795031	0.546583851	0.546583851	0.540372671	0.534161491	0.527950311	0.527950311	0.52173913
1	1	1	1	1	1	1	1	1	1	0.925465839	0.888198758	0.863354037	0.838509317	0.826086957	0.807453416	0.795031056	0.776397516	0.763975155	0.751552795	0.732919255	0.726708075	0.714285714	0.708074534	0.695652174	0.689440994	0.677018634	0.664596273	0.658385093	0.652173913	0.645962733	0.639751553	0.633540373	0.621118012	0.614906832	0.608695652	0.596273292	0.596273292	0.590062112	0.583850932	0.577639752	0.571428571	0.565217391	0.559006211	0.559006211	0.552795031	0.546583851	0.540372671	0.534161491	0.534161491
1	1	1	1	1	1	1	1	1	1	0.937888199	0.900621118	0.875776398	0.857142857	0.832298137	0.819875776	0.801242236	0.788819876	0.776397516	0.763975155	0.751552795	0.739130435	0.726708075	0.720496894	0.714285714	0.695652174	0.689440994	0.683229814	0.670807453	0.664596273	0.658385093	0.652173913	0.645962733	0.639751553	0.627329193	0.621118012	0.614906832	0.608695652	0.602484472	0.596273292	0.590062112	0.583850932	0.577639752	0.571428571	0.565217391	0.565217391	0.559006211	0.552795031	0.546583851	0.540372671
1	1	1	1	1	1	1	1	1	1	0.956521739	0.919254658	0.894409938	0.869565217	0.850931677	0.832298137	0.813664596	0.801242236	0.788819876	0.776397516	0.763975155	0.751552795	0.745341615	0.732919255	0.720496894	0.708074534	0.701863354	0.695652174	0.683229814	0.677018634	0.670807453	0.664596273	0.652173913	0.645962733	0.639751553	0.627329193	0.621118012	0.614906832	0.614906832	0.608695652	0.602484472	0.596273292	0.590062112	0.583850932	0.577639752	0.571428571	0.565217391	0.565217391	0.559006211	0.552795031
1	1	1	1	1	1	1	1	1	1	0.98136646	0.931677019	0.906832298	0.881987578	0.863354037	0.838509317	0.826086957	0.813664596	0.801242236	0.788819876	0.776397516	0.763975155	0.751552795	0.739130435	0.732919255	0.720496894	0.714285714	0.708074534	0.695652174	0.689440994	0.683229814	0.670807453	0.664596273	0.658385093	0.645962733	0.639751553	0.633540373	0.627329193	0.621118012	0.614906832	0.608695652	0.608695652	0.602484472	0.596273292	0.590062112	0.583850932	0.577639752	0.571428571	0.571428571	0.565217391
1	1	1	1	1	1	1	1	1	1	1	0.944099379	0.913043478	0.888198758	0.875776398	0.850931677	0.838509317	0.819875776	0.807453416	0.801242236	0.788819876	0.770186335	0.763975155	0.751552795	0.745341615	0.732919255	0.726708075	0.720496894	0.708074534	0.695652174	0.689440994	0.683229814	0.677018634	0.664596273	0.658385093	0.652173913	0.645962733	0.639751553	0.633540373	0.627329193	0.621118012	0.614906832	0.608695652	0.602484472	0.602484472	0.596273292	0.590062112	0.577639752	0.571428571	0.565217391
1	1	1	1	1	1	1	1	1	1	1	0.944099379	0.919254658	0.900621118	0.875776398	0.863354037	0.850931677	0.832298137	0.819875776	0.813664596	0.795031056	0.782608696	0.776397516	0.763975155	0.757763975	0.745341615	0.739130435	0.726708075	0.714285714	0.708074534	0.701863354	0.695652174	0.683229814	0.677018634	0.670807453	0.664596273	0.658385093	0.652173913	0.645962733	0.639751553	0.633540373	0.627329193	0.621118012	0.614906832	0.602484472	0.596273292	0.590062112	0.590062112	0.583850932	0.577639752
1	1	1	1	1	1	1	1	1	1	1	0.956521739	0.931677019	0.906832298	0.888198758	0.875776398	0.857142857	0.844720497	0.832298137	0.813664596	0.807453416	0.795031056	0.782608696	0.776397516	0.763975155	0.757763975	0.745341615	0.732919255	0.726708075	0.720496894	0.714285714	0.701863354	0.695652174	0.689440994	0.683229814	0.677018634	0.670807453	0.664596273	0.658385093	0.652173913	0.645962733	0.633540373	0.627329193	0.621118012	0.614906832	0.608695652	0.602484472	0.596273292	0.590062112	0.590062112
1	1	1	1	1	1	1	1	1	1	1	0.962732919	0.931677019	0.906832298	0.894409938	0.875776398	0.863354037	0.850931677	0.832298137	0.826086957	0.813664596	0.807453416	0.795031056	0.788819876	0.770186335	0.763975155	0.751552795	0.745341615	0.739130435	0.726708075	0.720496894	0.714285714	0.708074534	0.701863354	0.695652174	0.683229814	0.677018634	0.670807453	0.664596273	0.652173913	0.645962733	0.639751553	0.633540373	0.627329193	0.621118012	0.621118012	0.614906832	0.608695652	0.602484472	0.596273292
1	1	1	1	1	1	1	1	1	1	1	0.962732919	0.937888199	0.913043478	0.894409938	0.881987578	0.869565217	0.857142857	0.844720497	0.832298137	0.826086957	0.813664596	0.807453416	0.788819876	0.782608696	0.770186335	0.763975155	0.757763975	0.745341615	0.739130435	0.732919255	0.726708075	0.714285714	0.708074534	0.701863354	0.695652174	0.683229814	0.677018634	0.670807453	0.664596273	0.658385093	0.652173913	0.645962733	0.639751553	0.633540373	0.627329193	0.621118012	0.614906832	0.608695652	0.608695652
1	1	1	1	1	1	1	1	1	1	1	0.962732919	0.937888199	0.919254658	0.900621118	0.888198758	0.875776398	0.863354037	0.850931677	0.844720497	0.832298137	0.813664596	0.807453416	0.801242236	0.788819876	0.782608696	0.770186335	0.763975155	0.757763975	0.751552795	0.739130435	0.732919255	0.726708075	0.714285714	0.708074534	0.701863354	0.689440994	0.683229814	0.677018634	0.670807453	0.664596273	0.658385093	0.652173913	0.645962733	0.639751553	0.639751553	0.633540373	0.627329193	0.621118012	0.614906832
1	1	1	1	1	1	1	1	1	1	1	0.962732919	0.937888199	0.919254658	0.906832298	0.888198758	0.881987578	0.869565217	0.857142857	0.850931677	0.832298137	0.826086957	0.813664596	0.807453416	0.795031056	0.788819876	0.782608696	0.776397516	0.763975155	0.757763975	0.751552795	0.739130435	0.726708075	0.720496894	0.714285714	0.708074534	0.701863354	0.695652174	0.689440994	0.683229814	0.677018634	0.670807453	0.664596273	0.658385093	0.652173913	0.645962733	0.639751553	0.633540373	0.627329193	0.621118012
1	1	1	1	1	1	1	1	1	1	1	0.956521739	0.937888199	0.925465839	0.906832298	0.894409938	0.888198758	0.875776398	0.857142857	0.850931677	0.838509317	0.832298137	0.826086957	0.813664596	0.807453416	0.795031056	0.788819876	0.782608696	0.770186335	0.757763975	0.751552795	0.745341615	0.739130435	0.732919255	0.726708075	0.714285714	0.708074534	0.701863354	0.695652174	0.689440994	0.683229814	0.677018634	0.670807453	0.664596273	0.658385093	0.652173913	0.645962733	0.645962733	0.639751553	0.633540373
1	1	1	1	1	1	1	1	1	1	0.98757764	0.962732919	0.937888199	0.919254658	0.913043478	0.900621118	0.888198758	0.875776398	0.863354037	0.857142857	0.844720497	0.838509317	0.832298137	0.819875776	0.813664596	0.801242236	0.788819876	0.782608696	0.776397516	0.770186335	0.757763975	0.751552795	0.745341615	0.739130435	0.732919255	0.726708075	0.720496894	0.714285714	0.708074534	0.701863354	0.695652174	0.689440994	0.683229814	0.677018634	0.670807453	0.664596273	0.658385093	0.652173913	0.645962733	0.639751553
1	1	1	1	1	1	1	1	1	1	0.97515528	0.956521739	0.937888199	0.925465839	0.913043478	0.900621118	0.888198758	0.881987578	0.869565217	0.863354037	0.850931677	0.844720497	0.838509317	0.819875776	0.813664596	0.807453416	0.801242236	0.788819876	0.782608696	0.776397516	0.770186335	0.763975155	0.751552795	0.745341615	0.739130435	0.732919255	0.726708075	0.720496894	0.714285714	0.708074534	0.701863354	0.695652174	0.689440994	0.683229814	0.677018634	0.670807453	0.664596273	0.658385093	0.652173913	0.652173913
1	1	1	1	1	1	1	1	1	1	0.968944099	0.950310559	0.937888199	0.925465839	0.913043478	0.900621118	0.894409938	0.881987578	0.875776398	0.869565217	0.850931677	0.844720497	0.838509317	0.826086957	0.819875776	0.813664596	0.807453416	0.795031056	0.788819876	0.782608696	0.776397516	0.770186335	0.763975155	0.757763975	0.745341615	0.739130435	0.732919255	0.726708075	0.720496894	0.714285714	0.708074534	0.701863354	0.695652174	0.689440994	0.683229814	0.677018634	0.677018634	0.670807453	0.658385093	0.652173913
1	1	1	1	1	1	1	1	1	0.98136646	0.962732919	0.950310559	0.931677019	0.925465839	0.913043478	0.906832298	0.900621118	0.888198758	0.875776398	0.869565217	0.857142857	0.850931677	0.844720497	0.832298137	0.826086957	0.819875776	0.813664596	0.807453416	0.795031056	0.788819876	0.782608696	0.776397516	0.770186335	0.763975155	0.757763975	0.751552795	0.745341615	0.732919255	0.726708075	0.720496894	0.714285714	0.708074534	0.701863354	0.695652174	0.689440994	0.683229814	0.677018634	0.670807453	0.664596273	0.658385093
1	1	1	1	1	1	1	1	1	0.97515528	0.956521739	0.944099379	0.937888199	0.925465839	0.919254658	0.900621118	0.894409938	0.888198758	0.881987578	0.869565217	0.863354037	0.857142857	0.844720497	0.838509317	0.832298137	0.826086957	0.819875776	0.813664596	0.801242236	0.795031056	0.788819876	0.782608696	0.776397516	0.770186335	0.763975155	0.757763975	0.751552795	0.739130435	0.732919255	0.726708075	0.720496894	0.714285714	0.708074534	0.701863354	0.695652174	0.689440994	0.683229814	0.677018634	0.670807453	0.664596273
1	1	1	1	1	1	1	1	0.98136646	0.962732919	0.956521739	0.944099379	0.931677019	0.925465839	0.913043478	0.906832298	0.900621118	0.888198758	0.881987578	0.875776398	0.869565217	0.857142857	0.850931677	0.844720497	0.838509317	0.832298137	0.826086957	0.813664596	0.807453416	0.801242236	0.788819876	0.782608696	0.776397516	0.770186335	0.763975155	0.757763975	0.751552795	0.745341615	0.739130435	0.732919255	0.726708075	0.720496894	0.714285714	0.708074534	0.701863354	0.695652174	0.689440994	0.683229814	0.677018634	0.677018634
1	1	1	1	1	1	1	0.98136646	0.968944099	0.962732919	0.950310559	0.937888199	0.931677019	0.925465839	0.919254658	0.906832298	0.900621118	0.894409938	0.888198758	0.881987578	0.869565217	0.863354037	0.857142857	0.850931677	0.838509317	0.832298137	0.826086957	0.813664596	0.807453416	0.801242236	0.795031056	0.788819876	0.782608696	0.776397516	0.770186335	0.763975155	0.757763975	0.751552795	0.745341615	0.739130435	0.732919255	0.726708075	0.720496894	0.714285714	0.708074534	0.701863354	0.695652174	0.689440994	0.689440994	0.683229814
1	1	1	1	1	1	0.98757764	0.968944099	0.962732919	0.956521739	0.944099379	0.937888199	0.931677019	0.925465839	0.919254658	0.913043478	0.900621118	0.888198758	0.881987578	0.875776398	0.869565217	0.863354037	0.857142857	0.850931677	0.844720497	0.832298137	0.826086957	0.819875776	0.813664596	0.807453416	0.801242236	0.795031056	0.788819876	0.782608696	0.776397516	0.770186335	0.763975155	0.757763975	0.751552795	0.745341615	0.739130435	0.732919255	0.726708075	0.720496894	0.714285714	0.708074534	0.708074534	0.701863354	0.695652174	0.689440994
1	1	1	1	0.98757764	0.98136646	0.97515528	0.968944099	0.956521739	0.944099379	0.937888199	0.931677019	0.925465839	0.919254658	0.913043478	0.906832298	0.900621118	0.894409938	0.888198758	0.881987578	0.875776398	0.863354037	0.857142857	0.850931677	0.844720497	0.838509317	0.832298137	0.826086957	0.819875776	0.813664596	0.807453416	0.801242236	0.795031056	0.788819876	0.782608696	0.776397516	0.770186335	0.763975155	0.757763975	0.751552795	0.745341615	0.739130435	0.732919255	0.726708075	0.720496894	0.714285714	0.714285714	0.708074534	0.701863354	0.695652174
0.98757764	0.98136646	0.98757764	0.98136646	0.97515528	0.968944099	0.962732919	0.956521739	0.950310559	0.944099379	0.937888199	0.931677019	0.925465839	0.919254658	0.913043478	0.906832298	0.900621118	0.894409938	0.888198758	0.881987578	0.875776398	0.869565217	0.863354037	0.857142857	0.850931677	0.844720497	0.838509317	0.832298137	0.826086957	0.819875776	0.813664596	0.807453416	0.801242236	0.795031056	0.788819876	0.782608696	0.776397516	0.770186335	0.763975155	0.757763975	0.751552795	0.745341615	0.739130435	0.732919255	0.726708075	0.726708075	0.720496894	0.714285714	0.708074534	0.701863354
0.97515528	0.968944099	0.97515528	0.968944099	0.962732919	0.962732919	0.956521739	0.950310559	0.944099379	0.944099379	0.937888199	0.931677019	0.925465839	0.919254658	0.919254658	0.913043478	0.906832298	0.900621118	0.894409938	0.888198758	0.881987578	0.875776398	0.869565217	0.863354037	0.857142857	0.850931677	0.844720497	0.838509317	0.832298137	0.826086957	0.819875776	0.813664596	0.807453416	0.801242236	0.795031056	0.788819876	0.782608696	0.776397516	0.770186335	0.763975155	0.757763975	0.751552795	0.745341615	0.739130435	0.732919255	0.732919255	0.726708075	0.720496894	0.714285714	0.708074534
0.962732919	0.968944099	0.962732919	0.962732919	0.962732919	0.956521739	0.956521739	0.950310559	0.944099379	0.937888199	0.931677019	0.925465839	0.925465839	0.919254658	0.913043478	0.906832298	0.900621118	0.900621118	0.894409938	0.888198758	0.881987578	0.875776398	0.869565217	0.863354037	0.857142857	0.850931677	0.844720497	0.838509317	0.832298137	0.826086957	0.819875776	0.813664596	0.807453416	0.801242236	0.801242236	0.795031056	0.788819876	0.782608696	0.776397516	0.770186335	0.763975155	0.757763975	0.751552795	0.745341615	0.739130435	0.739130435	0.732919255	0.726708075	0.720496894	0.714285714
0.962732919	0.956521739	0.962732919	0.956521739	0.956521739	0.950310559	0.944099379	0.950310559	0.944099379	0.937888199	0.931677019	0.925465839	0.925465839	0.919254658	0.913043478	0.906832298	0.900621118	0.894409938	0.888198758	0.881987578	0.875776398	0.869565217	0.869565217	0.863354037	0.857142857	0.850931677	0.844720497	0.838509317	0.832298137	0.832298137	0.826086957	0.819875776	0.813664596	0.807453416	0.801242236	0.795031056	0.795031056	0.788819876	0.782608696	0.776397516	0.770186335	0.763975155	0.757763975	0.751552795	0.745341615	0.745341615	0.739130435	0.732919255	0.726708075	0.720496894
0.950310559	0.956521739	0.950310559	0.950310559	0.950310559	0.950310559	0.944099379	0.937888199	0.937888199	0.937888199	0.931677019	0.925465839	0.925465839	0.919254658	0.913043478	0.906832298	0.900621118	0.894409938	0.894409938	0.888198758	0.881987578	0.875776398	0.869565217	0.863354037	0.857142857	0.850931677	0.844720497	0.838509317	0.838509317	0.832298137	0.826086957	0.819875776	0.813664596	0.807453416	0.801242236	0.795031056	0.788819876	0.782608696	0.782608696	0.776397516	0.770186335	0.763975155	0.757763975	0.751552795	0.745341615	0.745341615	0.739130435	0.732919255	0.726708075	0.720496894
0.950310559	0.944099379	0.950310559	0.950310559	0.944099379	0.944099379	0.944099379	0.937888199	0.937888199	0.931677019	0.925465839	0.919254658	0.925465839	0.919254658	0.913043478	0.906832298	0.906832298	0.900621118	0.894409938	0.888198758	0.881987578	0.875776398	0.869565217	0.869565217	0.863354037	0.857142857	0.850931677	0.844720497	0.838509317	0.832298137	0.826086957	0.819875776	0.819875776	0.813664596	0.807453416	0.801242236	0.795031056	0.788819876	0.782608696	0.782608696	0.776397516	0.770186335	0.763975155	0.757763975	0.751552795	0.745341615	0.745341615	0.739130435	0.732919255	0.726708075
0.950310559	0.944099379	0.944099379	0.944099379	0.944099379	0.937888199	0.937888199	0.937888199	0.931677019	0.931677019	0.925465839	0.919254658	0.919254658	0.913043478	0.906832298	0.913043478	0.906832298	0.900621118	0.894409938	0.888198758	0.888198758	0.881987578	0.875776398	0.869565217	0.863354037	0.857142857	0.850931677	0.850931677	0.844720497	0.838509317	0.832298137	0.826086957	0.819875776	0.813664596	0.813664596	0.807453416	0.801242236	0.795031056	0.788819876	0.782608696	0.776397516	0.776397516	0.770186335	0.763975155	0.757763975	0.751552795	0.745341615	0.745341615	0.739130435	0.732919255
0.944099379	0.944099379	0.937888199	0.937888199	0.944099379	0.937888199	0.937888199	0.931677019	0.931677019	0.931677019	0.925465839	0.919254658	0.919254658	0.913043478	0.906832298	0.906832298	0.900621118	0.894409938	0.894409938	0.894409938	0.888198758	0.881987578	0.875776398	0.869565217	0.869565217	0.863354037	0.857142857	0.850931677	0.844720497	0.838509317	0.838509317	0.832298137	0.826086957	0.819875776	0.813664596	0.807453416	0.807453416	0.801242236	0.795031056	0.788819876	0.782608696	0.776397516	0.776397516	0.770186335	0.763975155	0.757763975	0.751552795	0.751552795	0.745341615	0.739130435
0.937888199	0.944099379	0.937888199	0.937888199	0.931677019	0.937888199	0.931677019	0.931677019	0.925465839	0.925465839	0.925465839	0.925465839	0.919254658	0.913043478	0.913043478	0.906832298	0.900621118	0.894409938	0.894409938	0.888198758	0.881987578	0.881987578	0.881987578	0.875776398	0.869565217	0.863354037	0.857142857	0.857142857	0.850931677	0.844720497	0.838509317	0.832298137	0.832298137	0.826086957	0.819875776	0.813664596	0.807453416	0.801242236	0.801242236	0.795031056	0.788819876	0.782608696	0.776397516	0.776397516	0.770186335	0.763975155	0.757763975	0.751552795	0.751552795	0.745341615
0.937888199	0.931677019	0.937888199	0.937888199	0.931677019	0.931677019	0.931677019	0.931677019	0.925465839	0.925465839	0.919254658	0.919254658	0.919254658	0.913043478	0.913043478	0.906832298	0.900621118	0.900621118	0.894409938	0.888198758	0.881987578	0.881987578	0.875776398	0.869565217	0.869565217	0.869565217	0.863354037	0.857142857	0.850931677	0.844720497	0.844720497	0.838509317	0.832298137	0.826086957	0.826086957	0.819875776	0.813664596	0.807453416	0.801242236	0.801242236	0.795031056	0.788819876	0.782608696	0.776397516	0.776397516	0.770186335	0.763975155	0.757763975	0.751552795	0.751552795
0.937888199	0.931677019	0.931677019	0.931677019	0.931677019	0.931677019	0.925465839	0.931677019	0.925465839	0.925465839	0.919254658	0.919254658	0.913043478	0.913043478	0.913043478	0.906832298	0.900621118	0.900621118	0.894409938	0.888198758	0.888198758	0.881987578	0.875776398	0.869565217	0.869565217	0.863354037	0.857142857	0.850931677	0.857142857	0.850931677	0.844720497	0.838509317	0.838509317	0.832298137	0.826086957	0.819875776	0.819875776	0.813664596	0.807453416	0.801242236	0.795031056	0.795031056	0.788819876	0.782608696	0.776397516	0.776397516	0.770186335	0.763975155	0.757763975	0.757763975
0.931677019	0.931677019	0.931677019	0.931677019	0.931677019	0.925465839	0.925465839	0.925465839	0.925465839	0.925465839	0.919254658	0.919254658	0.913043478	0.906832298	0.906832298	0.906832298	0.906832298	0.900621118	0.894409938	0.894409938	0.888198758	0.881987578	0.881987578	0.875776398	0.869565217	0.863354037	0.863354037	0.857142857	0.850931677	0.844720497	0.844720497	0.838509317	0.838509317	0.832298137	0.832298137	0.826086957	0.819875776	0.813664596	0.813664596	0.807453416	0.801242236	0.795031056	0.795031056	0.788819876	0.782608696	0.776397516	0.776397516	0.770186335	0.763975155	0.757763975
0.931677019	0.931677019	0.931677019	0.925465839	0.931677019	0.925465839	0.925465839	0.925465839	0.919254658	0.925465839	0.919254658	0.919254658	0.913043478	0.906832298	0.906832298	0.900621118	0.900621118	0.900621118	0.894409938	0.894409938	0.888198758	0.881987578	0.881987578	0.875776398	0.869565217	0.869565217	0.863354037	0.857142857	0.857142857	0.850931677	0.844720497	0.838509317	0.838509317	0.832298137	0.826086957	0.819875776	0.826086957	0.819875776	0.813664596	0.813664596	0.807453416	0.801242236	0.795031056	0.795031056	0.788819876	0.782608696	0.776397516	0.776397516	0.770186335	0.763975155
0.925465839	0.931677019	0.925465839	0.925465839	0.925465839	0.925465839	0.925465839	0.919254658	0.919254658	0.919254658	0.919254658	0.919254658	0.913043478	0.906832298	0.906832298	0.900621118	0.900621118	0.894409938	0.900621118	0.894409938	0.888198758	0.888198758	0.881987578	0.875776398	0.875776398	0.869565217	0.863354037	0.863354037	0.857142857	0.850931677	0.850931677	0.844720497	0.838509317	0.832298137	0.832298137	0.826086957	0.819875776	0.819875776	0.813664596	0.807453416	0.801242236	0.807453416	0.801242236	0.795031056	0.795031056	0.788819876	0.782608696	0.776397516	0.776397516	0.770186335
0.925465839	0.925465839	0.925465839	0.925465839	0.925465839	0.919254658	0.925465839	0.919254658	0.919254658	0.913043478	0.913043478	0.919254658	0.913043478	0.913043478	0.906832298	0.900621118	0.900621118	0.894409938	0.894409938	0.888198758	0.894409938	0.888198758	0.881987578	0.881987578	0.875776398	0.869565217	0.869565217	0.863354037	0.857142857	0.857142857	0.850931677	0.844720497	0.844720497	0.838509317	0.832298137	0.832298137	0.826086957	0.819875776	0.813664596	0.813664596	0.807453416	0.801242236	0.801242236	0.795031056	0.788819876	0.788819876	0.782608696	0.776397516	0.776397516	0.776397516
0.925465839	0.919254658	0.925465839	0.925465839	0.919254658	0.919254658	0.925465839	0.919254658	0.919254658	0.913043478	0.913043478	0.913043478	0.913043478	0.913043478	0.906832298	0.906832298	0.900621118	0.894409938	0.894409938	0.888198758	0.888198758	0.881987578	0.888198758	0.881987578	0.875776398	0.875776398	0.869565217	0.863354037	0.863354037	0.857142857	0.850931677	0.850931677	0.844720497	0.838509317	0.838509317	0.832298137	0.826086957	0.826086957	0.819875776	0.813664596	0.813664596	0.807453416	0.801242236	0.801242236	0.795031056	0.788819876	0.782608696	0.782608696	0.776397516	0.770186335
0.925465839	0.919254658	0.919254658	0.925465839	0.919254658	0.919254658	0.919254658	0.919254658	0.919254658	0.913043478	0.913043478	0.913043478	0.906832298	0.906832298	0.906832298	0.906832298	0.900621118	0.900621118	0.894409938	0.888198758	0.888198758	0.881987578	0.881987578	0.875776398	0.881987578	0.875776398	0.869565217	0.869565217	0.863354037	0.857142857	0.857142857	0.850931677	0.844720497	0.844720497	0.838509317	0.838509317	0.832298137	0.826086957	0.826086957	0.819875776	0.813664596	0.813664596	0.807453416	0.801242236	0.801242236	0.795031056	0.788819876	0.782608696	0.782608696	0.776397516
0.919254658	0.919254658	0.919254658	0.925465839	0.919254658	0.919254658	0.919254658	0.913043478	0.919254658	0.913043478	0.913043478	0.913043478	0.906832298	0.906832298	0.900621118	0.906832298	0.900621118	0.900621118	0.894409938	0.894409938	0.888198758	0.881987578	0.881987578	0.875776398	0.875776398	0.869565217	0.875776398	0.869565217	0.863354037	0.863354037	0.857142857	0.857142857	0.850931677	0.844720497	0.844720497	0.838509317	0.832298137	0.832298137	0.826086957	0.819875776	0.819875776	0.813664596	0.807453416	0.807453416	0.801242236	0.795031056	0.795031056	0.788819876	0.782608696	0.782608696
0.919254658	0.919254658	0.919254658	0.913043478	0.919254658	0.919254658	0.913043478	0.913043478	0.913043478	0.913043478	0.913043478	0.913043478	0.906832298	0.906832298	0.900621118	0.900621118	0.900621118	0.900621118	0.894409938	0.894409938	0.888198758	0.888198758	0.881987578	0.881987578	0.875776398	0.869565217	0.869565217	0.863354037	0.863354037	0.863354037	0.863354037	0.857142857	0.850931677	0.850931677	0.844720497	0.838509317	0.838509317	0.832298137	0.832298137	0.826086957	0.819875776	0.819875776	0.813664596	0.807453416	0.807453416	0.801242236	0.795031056	0.795031056	0.788819876	0.788819876
0.919254658	0.919254658	0.919254658	0.913043478	0.919254658	0.919254658	0.913043478	0.913043478	0.913043478	0.906832298	0.913043478	0.913043478	0.906832298	0.906832298	0.900621118	0.900621118	0.894409938	0.900621118	0.894409938	0.894409938	0.888198758	0.888198758	0.881987578	0.881987578	0.875776398	0.875776398	0.869565217	0.869565217	0.863354037	0.857142857	0.857142857	0.857142857	0.857142857	0.850931677	0.844720497	0.844720497	0.838509317	0.838509317	0.832298137	0.826086957	0.826086957	0.819875776	0.819875776	0.813664596	0.807453416	0.807453416	0.801242236	0.795031056	0.795031056	0.788819876
0.913043478	0.919254658	0.919254658	0.913043478	0.913043478	0.919254658	0.913043478	0.913043478	0.913043478	0.906832298	0.906832298	0.913043478	0.906832298	0.906832298	0.900621118	0.900621118	0.894409938	0.894409938	0.888198758	0.894409938	0.894409938	0.888198758	0.881987578	0.881987578	0.875776398	0.875776398	0.869565217	0.869565217	0.863354037	0.863354037	0.857142857	0.857142857	0.850931677	0.850931677	0.850931677	0.844720497	0.844720497	0.838509317	0.832298137	0.832298137	0.826086957	0.826086957	0.819875776	0.813664596	0.813664596	0.807453416	0.807453416	0.801242236	0.795031056	0.795031056
0.913043478	0.919254658	0.919254658	0.913043478	0.913043478	0.913043478	0.913043478	0.913043478	0.913043478	0.906832298	0.906832298	0.906832298	0.906832298	0.906832298	0.900621118	0.900621118	0.894409938	0.894409938	0.894409938	0.888198758	0.894409938	0.888198758	0.888198758	0.881987578	0.881987578	0.875776398	0.875776398	0.869565217	0.869565217	0.863354037	0.857142857	0.857142857	0.850931677	0.850931677	0.844720497	0.844720497	0.844720497	0.844720497	0.838509317	0.832298137	0.832298137	0.826086957	0.826086957	0.819875776	0.813664596	0.813664596	0.807453416	0.807453416	0.801242236	0.795031056
0.913043478	0.913043478	0.913043478	0.913043478	0.913043478	0.913043478	0.913043478	0.913043478	0.913043478	0.906832298	0.906832298	0.906832298	0.906832298	0.906832298	0.900621118	0.900621118	0.900621118	0.894409938	0.894409938	0.888198758	0.888198758	0.888198758	0.888198758	0.881987578	0.881987578	0.875776398	0.875776398	0.869565217	0.869565217	0.863354037	0.863354037	0.857142857	0.857142857	0.850931677	0.850931677	0.844720497	0.838509317	0.838509317	0.832298137	0.838509317	0.832298137	0.832298137	0.826086957	0.826086957	0.819875776	0.813664596	0.813664596	0.807453416	0.807453416	0.801242236
0.913043478	0.913043478	0.913043478	0.913043478	0.913043478	0.906832298	0.906832298	0.913043478	0.913043478	0.906832298	0.906832298	0.906832298	0.900621118	0.906832298	0.900621118	0.900621118	0.900621118	0.894409938	0.894409938	0.888198758	0.888198758	0.881987578	0.881987578	0.888198758	0.881987578	0.881987578	0.875776398	0.875776398	0.869565217	0.869565217	0.863354037	0.863354037	0.857142857	0.850931677	0.850931677	0.844720497	0.844720497	0.838509317	0.838509317	0.832298137	0.832298137	0.826086957	0.832298137	0.826086957	0.819875776	0.819875776	0.813664596	0.813664596	0.807453416	0.807453416
0.913043478	0.913043478	0.906832298	0.913043478	0.913043478	0.906832298	0.906832298	0.906832298	0.913043478	0.906832298	0.906832298	0.906832298	0.900621118	0.900621118	0.900621118	0.900621118	0.900621118	0.894409938	0.894409938	0.888198758	0.888198758	0.888198758	0.881987578	0.881987578	0.881987578	0.881987578	0.875776398	0.875776398	0.869565217	0.869565217	0.863354037	0.863354037	0.857142857	0.857142857	0.850931677	0.850931677	0.844720497	0.844720497	0.838509317	0.838509317	0.832298137	0.832298137	0.826086957	0.819875776	0.819875776	0.813664596	0.819875776	0.813664596	0.813664596	0.807453416
0.913043478	0.906832298	0.906832298	0.913043478	0.913043478	0.906832298	0.906832298	0.906832298	0.906832298	0.906832298	0.906832298	0.906832298	0.900621118	0.900621118	0.894409938	0.900621118	0.900621118	0.894409938	0.894409938	0.894409938	0.888198758	0.888198758	0.881987578	0.881987578	0.875776398	0.875776398	0.875776398	0.875776398	0.875776398	0.869565217	0.869565217	0.863354037	0.863354037	0.857142857	0.857142857	0.850931677	0.850931677	0.844720497	0.844720497	0.838509317	0.838509317	0.832298137	0.826086957	0.826086957	0.819875776	0.819875776	0.813664596	0.813664596	0.807453416	0.807453416
0.913043478	0.906832298	0.906832298	0.913043478	0.913043478	0.906832298	0.906832298	0.906832298	0.900621118	0.906832298	0.906832298	0.906832298	0.900621118	0.900621118	0.894409938	0.894409938	0.900621118	0.894409938	0.894409938	0.894409938	0.888198758	0.888198758	0.881987578	0.881987578	0.881987578	0.875776398	0.875776398	0.869565217	0.875776398	0.869565217	0.869565217	0.863354037	0.863354037	0.857142857	0.857142857	0.850931677	0.850931677	0.844720497	0.844720497	0.838509317	0.838509317	0.832298137	0.832298137	0.826086957	0.826086957	0.819875776	0.819875776	0.813664596	0.813664596	0.807453416
0.906832298	0.906832298	0.906832298	0.906832298	0.913043478	0.906832298	0.906832298	0.906832298	0.900621118	0.900621118	0.906832298	0.906832298	0.900621118	0.900621118	0.900621118	0.894409938	0.894409938	0.894409938	0.894409938	0.894409938	0.888198758	0.888198758	0.888198758	0.881987578	0.881987578	0.875776398	0.875776398	0.869565217	0.869565217	0.875776398	0.869565217	0.869565217	0.863354037	0.863354037	0.857142857	0.857142857	0.850931677	0.850931677	0.844720497	0.844720497	0.838509317	0.838509317	0.832298137	0.832298137	0.826086957	0.826086957	0.819875776	0.819875776	0.813664596	0.813664596
0.906832298	0.906832298	0.906832298	0.906832298	0.906832298	0.906832298	0.906832298	0.906832298	0.900621118	0.900621118	0.906832298	0.906832298	0.900621118	0.900621118	0.900621118	0.894409938	0.894409938	0.894409938	0.888198758	0.894409938	0.888198758	0.888198758	0.888198758	0.881987578	0.881987578	0.875776398	0.875776398	0.875776398	0.869565217	0.869565217	0.863354037	0.869565217	0.863354037	0.863354037	0.863354037	0.857142857	0.857142857	0.850931677	0.850931677	0.844720497	0.844720497	0.838509317	0.838509317	0.832298137	0.832298137	0.826086957	0.826086957	0.819875776	0.819875776	0.813664596
0.906832298	0.906832298	0.906832298	0.906832298	0.900621118	0.906832298	0.906832298	0.906832298	0.900621118	0.900621118	0.900621118	0.906832298	0.900621118	0.900621118	0.900621118	0.894409938	0.894409938	0.894409938	0.888198758	0.888198758	0.894409938	0.888198758	0.888198758	0.881987578	0.881987578	0.881987578	0.875776398	0.875776398	0.869565217	0.869565217	0.869565217	0.863354037	0.863354037	0.863354037	0.863354037	0.857142857	0.857142857	0.850931677	0.850931677	0.850931677	0.844720497	0.844720497	0.838509317	0.838509317	0.832298137	0.832298137	0.826086957	0.826086957	0.819875776	0.819875776
0.906832298	0.906832298	0.906832298	0.906832298	0.900621118	0.900621118	0.906832298	0.906832298	0.900621118	0.900621118	0.900621118	0.900621118	0.900621118	0.900621118	0.900621118	0.894409938	0.894409938	0.894409938	0.888198758	0.888198758	0.888198758	0.888198758	0.888198758	0.888198758	0.881987578	0.881987578	0.875776398	0.875776398	0.875776398	0.869565217	0.869565217	0.863354037	0.863354037	0.857142857	0.857142857	0.863354037	0.857142857	0.857142857	0.850931677	0.850931677	0.844720497	0.844720497	0.844720497	0.838509317	0.838509317	0.832298137	0.832298137	0.826086957	0.826086957	0.819875776
0.900621118	0.906832298	0.906832298	0.906832298	0.900621118	0.900621118	0.906832298	0.906832298	0.900621118	0.900621118	0.900621118	0.900621118	0.894409938	0.900621118	0.900621118	0.894409938	0.894409938	0.894409938	0.888198758	0.888198758	0.888198758	0.881987578	0.888198758	0.888198758	0.881987578	0.881987578	0.881987578	0.875776398	0.875776398	0.869565217	0.869565217	0.869565217	0.863354037	0.863354037	0.857142857	0.857142857	0.850931677	0.850931677	0.857142857	0.850931677	0.850931677	0.844720497	0.844720497	0.838509317	0.838509317	0.838509317	0.832298137	0.832298137	0.826086957	0.826086957
0.900621118	0.906832298	0.906832298	0.900621118	0.900621118	0.900621118	0.900621118	0.906832298	0.900621118	0.900621118	0.900621118	0.894409938	0.894409938	0.894409938	0.900621118	0.894409938	0.894409938	0.894409938	0.888198758	0.888198758	0.888198758	0.881987578	0.881987578	0.888198758	0.881987578	0.881987578	0.881987578	0.875776398	0.875776398	0.875776398	0.869565217	0.869565217	0.863354037	0.863354037	0.863354037	0.857142857	0.857142857	0.850931677	0.850931677	0.850931677	0.850931677	0.850931677	0.844720497	0.844720497	0.838509317	0.838509317	0.838509317	0.832298137	0.832298137	0.826086957
0.900621118	0.906832298	0.906832298	0.900621118	0.900621118	0.900621118	0.900621118	0.906832298	0.900621118	0.900621118	0.900621118	0.894409938	0.894409938	0.894409938	0.894409938	0.894409938	0.894409938	0.894409938	0.888198758	0.888198758	0.888198758	0.888198758	0.881987578	0.881987578	0.881987578	0.881987578	0.881987578	0.875776398	0.875776398	0.875776398	0.869565217	0.869565217	0.869565217	0.863354037	0.863354037	0.857142857	0.857142857	0.857142857	0.850931677	0.850931677	0.844720497	0.844720497	0.844720497	0.844720497	0.844720497	0.838509317	0.838509317	0.838509317	0.832298137	0.832298137
0.900621118	0.900621118	0.906832298	0.900621118	0.900621118	0.900621118	0.900621118	0.894409938	0.900621118	0.900621118	0.900621118	0.894409938	0.894409938	0.894409938	0.894409938	0.894409938	0.894409938	0.894409938	0.894409938	0.888198758	0.888198758	0.888198758	0.881987578	0.881987578	0.881987578	0.875776398	0.881987578	0.881987578	0.875776398	0.875776398	0.875776398	0.869565217	0.869565217	0.863354037	0.863354037	0.863354037	0.857142857	0.857142857	0.857142857	0.850931677	0.850931677	0.844720497	0.844720497	0.844720497	0.838509317	0.844720497	0.838509317	0.838509317	0.832298137	0.832298137
0.900621118	0.900621118	0.906832298	0.900621118	0.900621118	0.900621118	0.900621118	0.894409938	0.900621118	0.900621118	0.900621118	0.894409938	0.894409938	0.894409938	0.894409938	0.888198758	0.894409938	0.894409938	0.894409938	0.888198758	0.888198758	0.888198758	0.881987578	0.881987578	0.881987578	0.875776398	0.875776398	0.875776398	0.875776398	0.875776398	0.875776398	0.869565217	0.869565217	0.869565217	0.863354037	0.863354037	0.863354037	0.857142857	0.857142857	0.850931677	0.850931677	0.850931677	0.844720497	0.844720497	0.838509317	0.838509317	0.838509317	0.832298137	0.832298137	0.838509317
0.900621118	0.900621118	0.894409938	0.900621118	0.900621118	0.900621118	0.900621118	0.894409938	0.894409938	0.900621118	0.900621118	0.894409938	0.894409938	0.894409938	0.894409938	0.888198758	0.888198758	0.894409938	0.894409938	0.888198758	0.888198758	0.888198758	0.881987578	0.881987578	0.881987578	0.881987578	0.875776398	0.875776398	0.875776398	0.875776398	0.875776398	0.875776398	0.869565217	0.869565217	0.869565217	0.863354037	0.863354037	0.857142857	0.857142857	0.857142857	0.850931677	0.850931677	0.850931677	0.844720497	0.844720497	0.838509317	0.838509317	0.838509317	0.832298137	0.832298137
0.900621118	0.900621118	0.894409938	0.900621118	0.900621118	0.900621118	0.900621118	0.894409938	0.894409938	0.894409938	0.900621118	0.894409938	0.894409938	0.894409938	0.894409938	0.888198758	0.888198758	0.888198758	0.894409938	0.888198758	0.888198758	0.888198758	0.888198758	0.881987578	0.881987578	0.881987578	0.875776398	0.875776398	0.875776398	0.869565217	0.869565217	0.875776398	0.869565217	0.869565217	0.869565217	0.863354037	0.863354037	0.863354037	0.857142857	0.857142857	0.857142857	0.850931677	0.850931677	0.850931677	0.844720497	0.844720497	0.838509317	0.838509317	0.838509317	0.832298137
0.900621118	0.900621118	0.894409938	0.894409938	0.900621118	0.900621118	0.900621118	0.894409938	0.894409938	0.894409938	0.900621118	0.894409938	0.894409938	0.894409938	0.894409938	0.894409938	0.888198758	0.888198758	0.888198758	0.888198758	0.888198758	0.888198758	0.888198758	0.881987578	0.881987578	0.881987578	0.875776398	0.875776398	0.875776398	0.875776398	0.869565217	0.869565217	0.869565217	0.869565217	0.869565217	0.869565217	0.863354037	0.863354037	0.863354037	0.857142857	0.857142857	0.857142857	0.850931677	0.850931677	0.844720497	0.844720497	0.844720497	0.838509317	0.838509317	0.838509317
0.900621118	0.894409938	0.894409938	0.894409938	0.900621118	0.900621118	0.900621118	0.894409938	0.894409938	0.894409938	0.894409938	0.894409938	0.894409938	0.894409938	0.894409938	0.894409938	0.888198758	0.888198758	0.888198758	0.888198758	0.881987578	0.888198758	0.888198758	0.881987578	0.881987578	0.881987578	0.881987578	0.875776398	0.875776398	0.875776398	0.869565217	0.869565217	0.869565217	0.863354037	0.869565217	0.869565217	0.863354037	0.863354037	0.863354037	0.863354037	0.857142857	0.857142857	0.850931677	0.850931677	0.850931677	0.844720497	0.844720497	0.844720497	0.838509317	0.838509317
0.900621118	0.894409938	0.894409938	0.894409938	0.894409938	0.900621118	0.894409938	0.894409938	0.894409938	0.894409938	0.894409938	0.888198758	0.894409938	0.894409938	0.894409938	0.894409938	0.888198758	0.888198758	0.888198758	0.888198758	0.881987578	0.881987578	0.888198758	0.888198758	0.881987578	0.881987578	0.881987578	0.875776398	0.875776398	0.875776398	0.875776398	0.869565217	0.869565217	0.869565217	0.863354037	0.863354037	0.869565217	0.863354037	0.863354037	0.863354037	0.857142857	0.857142857	0.857142857	0.850931677	0.850931677	0.850931677	0.844720497	0.844720497	0.844720497	0.838509317
0.900621118	0.894409938	0.894409938	0.894409938	0.894409938	0.900621118	0.894409938	0.894409938	0.894409938	0.894409938	0.894409938	0.888198758	0.888198758	0.894409938	0.894409938	0.894409938	0.888198758	0.888198758	0.888198758	0.888198758	0.881987578	0.881987578	0.881987578	0.888198758	0.881987578	0.881987578	0.881987578	0.881987578	0.875776398	0.875776398	0.875776398	0.869565217	0.869565217	0.869565217	0.869565217	0.863354037	0.863354037	0.863354037	0.857142857	0.863354037	0.863354037	0.857142857	0.857142857	0.857142857	0.850931677	0.850931677	0.850931677	0.844720497	0.844720497	0.844720497
0.894409938	0.894409938	0.894409938	0.894409938	0.894409938	0.894409938	0.894409938	0.894409938	0.894409938	0.894409938	0.894409938	0.888198758	0.888198758	0.888198758	0.894409938	0.894409938	0.888198758	0.888198758	0.888198758	0.888198758	0.881987578	0.881987578	0.881987578	0.881987578	0.881987578	0.881987578	0.881987578	0.881987578	0.875776398	0.875776398	0.875776398	0.875776398	0.869565217	0.869565217	0.869565217	0.863354037	0.863354037	0.863354037	0.863354037	0.857142857	0.857142857	0.863354037	0.857142857	0.857142857	0.857142857	0.850931677	0.850931677	0.850931677	0.844720497	0.844720497
0.894409938	0.894409938	0.894409938	0.894409938	0.894409938	0.894409938	0.894409938	0.894409938	0.894409938	0.894409938	0.894409938	0.888198758	0.888198758	0.888198758	0.894409938	0.894409938	0.888198758	0.888198758	0.888198758	0.888198758	0.881987578	0.881987578	0.881987578	0.881987578	0.881987578	0.875776398	0.881987578	0.881987578	0.881987578	0.875776398	0.875776398	0.875776398	0.869565217	0.869565217	0.869565217	0.869565217	0.863354037	0.863354037	0.863354037	0.857142857	0.857142857	0.857142857	0.857142857	0.857142857	0.857142857	0.857142857	0.850931677	0.850931677	0.850931677	0.850931677
0.894409938	0.894409938	0.894409938	0.894409938	0.894409938	0.894409938	0.888198758	0.894409938	0.894409938	0.894409938	0.894409938	0.888198758	0.888198758	0.888198758	0.888198758	0.894409938	0.888198758	0.888198758	0.888198758	0.888198758	0.888198758	0.881987578	0.881987578	0.881987578	0.881987578	0.875776398	0.875776398	0.881987578	0.881987578	0.875776398	0.875776398	0.875776398	0.875776398	0.869565217	0.869565217	0.869565217	0.869565217	0.863354037	0.863354037	0.863354037	0.857142857	0.857142857	0.857142857	0.857142857	0.850931677	0.850931677	0.857142857	0.850931677	0.850931677	0.850931677
0.894409938	0.894409938	0.894409938	0.894409938	0.894409938	0.888198758	0.888198758	0.894409938	0.894409938	0.894409938	0.894409938	0.888198758	0.888198758	0.888198758	0.888198758	0.888198758	0.888198758	0.888198758	0.888198758	0.888198758	0.888198758	0.881987578	0.881987578	0.881987578	0.881987578	0.875776398	0.875776398	0.875776398	0.881987578	0.875776398	0.875776398	0.875776398	0.875776398	0.869565217	0.869565217	0.869565217	0.869565217	0.863354037	0.863354037	0.863354037	0.863354037	0.857142857	0.857142857	0.857142857	0.857142857	0.850931677	0.850931677	0.850931677	0.844720497	0.850931677
0.894409938	0.894409938	0.894409938	0.894409938	0.894409938	0.888198758	0.888198758	0.888198758	0.894409938	0.894409938	0.894409938	0.888198758	0.888198758	0.888198758	0.888198758	0.888198758	0.881987578	0.888198758	0.888198758	0.888198758	0.888198758	0.881987578	0.881987578	0.881987578	0.881987578	0.881987578	0.875776398	0.875776398	0.875776398	0.875776398	0.875776398	0.875776398	0.875776398	0.875776398	0.869565217	0.869565217	0.869565217	0.869565217	0.863354037	0.863354037	0.863354037	0.863354037	0.857142857	0.857142857	0.857142857	0.857142857	0.850931677	0.850931677	0.850931677	0.844720497
0.888198758	0.894409938	0.894409938	0.894409938	0.894409938	0.888198758	0.888198758	0.888198758	0.888198758	0.894409938	0.894409938	0.888198758	0.888198758	0.888198758	0.888198758	0.888198758	0.881987578	0.881987578	0.888198758	0.888198758	0.888198758	0.881987578	0.881987578	0.881987578	0.881987578	0.881987578	0.875776398	0.875776398	0.875776398	0.875776398	0.875776398	0.869565217	0.875776398	0.875776398	0.875776398	0.869565217	0.869565217	0.869565217	0.869565217	0.863354037	0.863354037	0.863354037	0.863354037	0.857142857	0.857142857	0.857142857	0.857142857	0.850931677	0.850931677	0.850931677
0.888198758	0.894409938	0.894409938	0.894409938	0.894409938	0.888198758	0.888198758	0.888198758	0.888198758	0.894409938	0.894409938	0.888198758	0.888198758	0.888198758	0.888198758	0.888198758	0.888198758	0.881987578	0.881987578	0.888198758	0.888198758	0.888198758	0.881987578	0.881987578	0.881987578	0.881987578	0.881987578	0.875776398	0.875776398	0.875776398	0.875776398	0.869565217	0.869565217	0.869565217	0.875776398	0.869565217	0.869565217	0.869565217	0.869565217	0.869565217	0.863354037	0.863354037	0.863354037	0.863354037	0.857142857	0.857142857	0.857142857	0.857142857	0.850931677	0.850931677
0.888198758	0.888198758	0.894409938	0.894409938	0.888198758	0.888198758	0.888198758	0.888198758	0.888198758	0.888198758	0.894409938	0.888198758	0.888198758	0.888198758	0.888198758	0.888198758	0.888198758	0.881987578	0.881987578	0.881987578	0.881987578	0.888198758	0.881987578	0.881987578	0.881987578	0.881987578	0.881987578	0.875776398	0.875776398	0.875776398	0.875776398	0.875776398	0.869565217	0.869565217	0.869565217	0.869565217	0.869565217	0.869565217	0.869565217	0.869565217	0.869565217	0.863354037	0.863354037	0.863354037	0.863354037	0.857142857	0.857142857	0.857142857	0.857142857	0.850931677
0.888198758	0.888198758	0.894409938	0.894409938	0.888198758	0.888198758	0.888198758	0.888198758	0.888198758	0.888198758	0.888198758	0.888198758	0.888198758	0.888198758	0.888198758	0.888198758	0.888198758	0.881987578	0.881987578	0.881987578	0.881987578	0.881987578	0.881987578	0.881987578	0.881987578	0.881987578	0.881987578	0.875776398	0.875776398	0.875776398	0.875776398	0.875776398	0.869565217	0.869565217	0.869565217	0.869565217	0.869565217	0.863354037	0.869565217	0.869565217	0.869565217	0.863354037	0.863354037	0.863354037	0.863354037	0.863354037	0.857142857	0.857142857	0.857142857	0.857142857
0.888198758	0.888198758	0.888198758	0.894409938	0.888198758	0.888198758	0.888198758	0.888198758	0.888198758	0.888198758	0.888198758	0.881987578	0.888198758	0.888198758	0.888198758	0.888198758	0.888198758	0.881987578	0.881987578	0.881987578	0.881987578	0.881987578	0.881987578	0.881987578	0.881987578	0.881987578	0.881987578	0.881987578	0.875776398	0.875776398	0.875776398	0.875776398	0.875776398	0.869565217	0.869565217	0.869565217	0.869565217	0.869565217	0.863354037	0.863354037	0.869565217	0.869565217	0.863354037	0.863354037	0.863354037	0.863354037	0.863354037	0.857142857	0.857142857	0.857142857
0.888198758	0.888198758	0.888198758	0.894409938	0.888198758	0.888198758	0.888198758	0.888198758	0.888198758	0.888198758	0.888198758	0.881987578	0.888198758	0.888198758	0.888198758	0.888198758	0.888198758	0.881987578	0.881987578	0.881987578	0.881987578	0.881987578	0.881987578	0.875776398	0.875776398	0.881987578	0.881987578	0.881987578	0.875776398	0.875776398	0.875776398	0.875776398	0.875776398	0.875776398	0.869565217	0.869565217	0.869565217	0.869565217	0.869565217	0.863354037	0.863354037	0.863354037	0.863354037	0.863354037	0.863354037	0.863354037	0.863354037	0.863354037	0.857142857	0.857142857
0.888198758	0.888198758	0.888198758	0.881987578	0.888198758	0.888198758	0.888198758	0.888198758	0.888198758	0.888198758	0.888198758	0.881987578	0.881987578	0.888198758	0.888198758	0.888198758	0.888198758	0.881987578	0.881987578	0.881987578	0.881987578	0.881987578	0.881987578	0.875776398	0.875776398	0.875776398	0.881987578	0.881987578	0.881987578	0.875776398	0.875776398	0.875776398	0.875776398	0.875776398	0.869565217	0.869565217	0.869565217	0.869565217	0.869565217	0.863354037	0.863354037	0.863354037	0.863354037	0.863354037	0.857142857	0.857142857	0.863354037	0.863354037	0.863354037	0.857142857
0.888198758	0.888198758	0.888198758	0.881987578	0.888198758	0.888198758	0.888198758	0.888198758	0.888198758	0.888198758	0.888198758	0.881987578	0.881987578	0.881987578	0.888198758	0.888198758	0.888198758	0.881987578	0.881987578	0.881987578	0.881987578	0.881987578	0.881987578	0.881987578	0.875776398	0.875776398	0.875776398	0.875776398	0.881987578	0.875776398	0.875776398	0.875776398	0.875776398	0.875776398	0.875776398	0.869565217	0.869565217	0.869565217	0.869565217	0.869565217	0.863354037	0.863354037	0.863354037	0.863354037	0.863354037	0.863354037	0.857142857	0.857142857	0.857142857	0.857142857
0.888198758	0.888198758	0.888198758	0.881987578	0.881987578	0.888198758	0.888198758	0.888198758	0.888198758	0.888198758	0.881987578	0.881987578	0.881987578	0.881987578	0.881987578	0.888198758	0.888198758	0.881987578	0.881987578	0.881987578	0.881987578	0.881987578	0.881987578	0.881987578	0.875776398	0.875776398	0.875776398	0.875776398	0.875776398	0.881987578	0.875776398	0.875776398	0.875776398	0.875776398	0.875776398	0.875776398	0.869565217	0.869565217	0.869565217	0.869565217	0.869565217	0.863354037	0.863354037	0.863354037	0.863354037	0.863354037	0.863354037	0.857142857	0.857142857	0.857142857
0.888198758	0.888198758	0.881987578	0.881987578	0.881987578	0.888198758	0.888198758	0.888198758	0.888198758	0.888198758	0.881987578	0.881987578	0.881987578	0.881987578	0.881987578	0.881987578	0.881987578	0.888198758	0.881987578	0.881987578	0.881987578	0.881987578	0.881987578	0.881987578	0.875776398	0.875776398	0.875776398	0.875776398	0.875776398	0.875776398	0.875776398	0.875776398	0.875776398	0.875776398	0.875776398	0.875776398	0.875776398	0.869565217	0.869565217	0.869565217	0.869565217	0.869565217	0.863354037	0.863354037	0.863354037	0.863354037	0.863354037	0.863354037	0.857142857	0.857142857
0.888198758	0.888198758	0.881987578	0.881987578	0.881987578	0.881987578	0.888198758	0.888198758	0.888198758	0.888198758	0.881987578	0.881987578	0.881987578	0.881987578	0.881987578	0.881987578	0.881987578	0.881987578	0.881987578	0.881987578	0.881987578	0.881987578	0.881987578	0.881987578	0.881987578	0.875776398	0.875776398	0.875776398	0.875776398	0.875776398	0.875776398	0.869565217	0.869565217	0.869565217	0.875776398	0.875776398	0.875776398	0.869565217	0.869565217	0.869565217	0.869565217	0.869565217	0.869565217	0.869565217	0.863354037	0.863354037	0.863354037	0.863354037	0.863354037	0.857142857
0.888198758	0.881987578	0.881987578	0.881987578	0.881987578	0.881987578	0.881987578	0.888198758	0.888198758	0.888198758	0.881987578	0.881987578	0.881987578	0.881987578	0.881987578	0.881987578	0.881987578	0.881987578	0.875776398	0.881987578	0.881987578	0.881987578	0.881987578	0.881987578	0.881987578	0.875776398	0.875776398	0.875776398	0.875776398	0.875776398	0.875776398	0.875776398	0.869565217	0.869565217	0.869565217	0.869565217	0.875776398	0.875776398	0.869565217	0.869565217	0.869565217	0.869565217	0.869565217	0.869565217	0.869565217	0.863354037	0.863354037	0.863354037	0.863354037	0.863354037
0.888198758	0.881987578	0.881987578	0.881987578	0.881987578	0.881987578	0.881987578	0.881987578	0.888198758	0.888198758	0.881987578	0.881987578	0.881987578	0.881987578	0.881987578	0.881987578	0.881987578	0.881987578	0.875776398	0.875776398	0.881987578	0.881987578	0.881987578	0.881987578	0.881987578	0.881987578	0.875776398	0.875776398	0.875776398	0.875776398	0.875776398	0.875776398	0.875776398	0.869565217	0.869565217	0.869565217	0.869565217	0.869565217	0.869565217	0.869565217	0.869565217	0.869565217	0.869565217	0.869565217	0.869565217	0.869565217	0.863354037	0.863354037	0.863354037	0.863354037
0.881987578	0.881987578	0.881987578	0.881987578	0.881987578	0.881987578	0.881987578	0.881987578	0.881987578	0.888198758	0.881987578	0.881987578	0.881987578	0.881987578	0.881987578	0.881987578	0.881987578	0.881987578	0.875776398	0.875776398	0.875776398	0.875776398	0.881987578	0.881987578	0.881987578	0.881987578	0.875776398	0.875776398	0.875776398	0.875776398	0.875776398	0.875776398	0.875776398	0.869565217	0.869565217	0.869565217	0.869565217	0.869565217	0.869565217	0.869565217	0.869565217	0.863354037	0.869565217	0.869565217	0.869565217	0.869565217	0.869565217	0.863354037	0.863354037	0.863354037
0.881987578	0.881987578	0.881987578	0.881987578	0.881987578	0.881987578	0.881987578	0.881987578	0.881987578	0.888198758	0.881987578	0.881987578	0.881987578	0.881987578	0.881987578	0.881987578	0.881987578	0.881987578	0.881987578	0.875776398	0.875776398	0.875776398	0.875776398	0.875776398	0.881987578	0.881987578	0.881987578	0.875776398	0.875776398	0.875776398	0.875776398	0.875776398	0.875776398	0.875776398	0.869565217	0.869565217	0.869565217	0.869565217	0.869565217	0.869565217	0.869565217	0.869565217	0.863354037	0.863354037	0.863354037	0.869565217	0.869565217	0.869565217	0.869565217	0.863354037
0.881987578	0.881987578	0.881987578	0.881987578	0.881987578	0.881987578	0.881987578	0.881987578	0.881987578	0.881987578	0.881987578	0.881987578	0.881987578	0.881987578	0.881987578	0.881987578	0.881987578	0.881987578	0.881987578	0.875776398	0.875776398	0.875776398	0.875776398	0.875776398	0.875776398	0.881987578	0.881987578	0.875776398	0.875776398	0.875776398	0.875776398	0.875776398	0.875776398	0.875776398	0.875776398	0.869565217	0.869565217	0.869565217	0.869565217	0.869565217	0.869565217	0.869565217	0.869565217	0.863354037	0.863354037	0.863354037	0.863354037	0.863354037	0.863354037	0.869565217
0.881987578	0.881987578	0.881987578	0.881987578	0.881987578	0.881987578	0.881987578	0.881987578	0.881987578	0.875776398	0.875776398	0.875776398	0.881987578	0.881987578	0.881987578	0.881987578	0.881987578	0.881987578	0.881987578	0.875776398	0.875776398	0.875776398	0.875776398	0.875776398	0.875776398	0.875776398	0.875776398	0.881987578	0.875776398	0.875776398	0.875776398	0.875776398	0.875776398	0.875776398	0.875776398	0.875776398	0.869565217	0.869565217	0.869565217	0.869565217	0.869565217	0.869565217	0.869565217	0.869565217	0.863354037	0.863354037	0.863354037	0.863354037	0.863354037	0.863354037
0.881987578	0.881987578	0.881987578	0.881987578	0.881987578	0.881987578	0.881987578	0.881987578	0.881987578	0.875776398	0.875776398	0.875776398	0.875776398	0.881987578	0.881987578	0.881987578	0.881987578	0.881987578	0.881987578	0.875776398	0.875776398	0.875776398	0.875776398	0.875776398	0.875776398	0.875776398	0.875776398	0.875776398	0.869565217	0.869565217	0.875776398	0.875776398	0.875776398	0.875776398	0.875776398	0.875776398	0.875776398	0.869565217	0.869565217	0.869565217	0.869565217	0.869565217	0.869565217	0.869565217	0.869565217	0.869565217	0.863354037	0.863354037	0.863354037	0.863354037
0.881987578	0.881987578	0.881987578	0.881987578	0.881987578	0.881987578	0.881987578	0.881987578	0.881987578	0.875776398	0.875776398	0.875776398	0.875776398	0.875776398	0.881987578	0.881987578	0.881987578	0.881987578	0.881987578	0.875776398	0.875776398	0.875776398	0.875776398	0.875776398	0.875776398	0.875776398	0.875776398	0.875776398	0.875776398	0.869565217	0.869565217	0.869565217	0.875776398	0.875776398	0.875776398	0.875776398	0.875776398	0.875776398	0.869565217	0.869565217	0.869565217	0.869565217	0.869565217	0.869565217	0.869565217	0.869565217	0.869565217	0.863354037	0.863354037	0.863354037
0.875776398	0.881987578	0.881987578	0.881987578	0.881987578	0.881987578	0.881987578	0.881987578	0.881987578	0.875776398	0.875776398	0.875776398	0.875776398	0.875776398	0.875776398	0.881987578	0.881987578	0.881987578	0.881987578	0.881987578	0.875776398	0.875776398	0.875776398	0.875776398	0.875776398	0.875776398	0.875776398	0.875776398	0.875776398	0.875776398	0.869565217	0.869565217	0.869565217	0.869565217	0.869565217	0.875776398	0.875776398	0.875776398	0.875776398	0.875776398	0.869565217	0.869565217	0.869565217	0.869565217	0.869565217	0.869565217	0.869565217	0.869565217	0.869565217	0.863354037
0.875776398	0.875776398	0.881987578	0.881987578	0.881987578	0.881987578	0.881987578	0.881987578	0.875776398	0.875776398	0.875776398	0.875776398	0.875776398	0.875776398	0.875776398	0.875776398	0.875776398	0.881987578	0.881987578	0.881987578	0.875776398	0.875776398	0.875776398	0.875776398	0.875776398	0.875776398	0.875776398	0.875776398	0.875776398	0.875776398	0.875776398	0.869565217	0.869565217	0.869565217	0.869565217	0.869565217	0.869565217	0.869565217	0.869565217	0.875776398	0.875776398	0.869565217	0.869565217	0.869565217	0.869565217	0.869565217	0.869565217	0.869565217	0.869565217	0.869565217
0.875776398	0.875776398	0.875776398	0.881987578	0.881987578	0.881987578	0.881987578	0.881987578	0.875776398	0.875776398	0.875776398	0.875776398	0.875776398	0.875776398	0.875776398	0.875776398	0.875776398	0.875776398	0.875776398	0.881987578	0.875776398	0.875776398	0.875776398	0.875776398	0.875776398	0.875776398	0.875776398	0.875776398	0.875776398	0.875776398	0.875776398	0.875776398	0.869565217	0.869565217	0.869565217	0.869565217	0.869565217	0.869565217	0.869565217	0.869565217	0.869565217	0.869565217	0.869565217	0.869565217	0.869565217	0.869565217	0.869565217	0.869565217	0.869565217	0.869565217
0.875776398	0.875776398	0.875776398	0.881987578	0.881987578	0.881987578	0.881987578	0.881987578	0.875776398	0.875776398	0.875776398	0.875776398	0.875776398	0.875776398	0.875776398	0.875776398	0.875776398	0.875776398	0.875776398	0.875776398	0.875776398	0.875776398	0.875776398	0.875776398	0.875776398	0.875776398	0.875776398	0.875776398	0.875776398	0.875776398	0.875776398	0.875776398	0.875776398	0.869565217	0.869565217	0.869565217	0.869565217	0.869565217	0.869565217	0.869565217	0.869565217	0.869565217	0.869565217	0.869565217	0.863354037	0.863354037	0.863354037	0.863354037	0.869565217	0.869565217
0.875776398	0.875776398	0.875776398	0.875776398	0.881987578	0.881987578	0.881987578	0.875776398	0.875776398	0.875776398	0.875776398	0.875776398	0.875776398	0.875776398	0.875776398	0.875776398	0.875776398	0.875776398	0.875776398	0.875776398	0.875776398	0.869565217	0.869565217	0.875776398	0.875776398	0.875776398	0.875776398	0.875776398	0.875776398	0.875776398	0.875776398	0.875776398	0.875776398	0.875776398	0.869565217	0.869565217	0.869565217	0.869565217	0.869565217	0.869565217	0.869565217	0.869565217	0.869565217	0.869565217	0.869565217	0.869565217	0.863354037	0.863354037	0.863354037	0.863354037
0.875776398	0.875776398	0.875776398	0.875776398	0.875776398	0.875776398	0.881987578	0.875776398	0.875776398	0.875776398	0.875776398	0.875776398	0.875776398	0.875776398	0.875776398	0.875776398	0.875776398	0.875776398	0.875776398	0.875776398	0.875776398	0.875776398	0.869565217	0.869565217	0.869565217	0.869565217	0.875776398	0.875776398	0.875776398	0.875776398	0.875776398	0.875776398	0.875776398	0.875776398	0.875776398	0.869565217	0.869565217	0.869565217	0.869565217	0.869565217	0.869565217	0.869565217	0.869565217	0.869565217	0.869565217	0.869565217	0.869565217	0.869565217	0.869565217	0.863354037
0.875776398	0.875776398	0.875776398	0.875776398	0.875776398	0.875776398	0.875776398	0.875776398	0.875776398	0.875776398	0.875776398	0.875776398	0.875776398	0.875776398	0.875776398	0.875776398	0.875776398	0.875776398	0.875776398	0.875776398	0.875776398	0.875776398	0.869565217	0.869565217	0.869565217	0.869565217	0.869565217	0.869565217	0.869565217	0.875776398	0.875776398	0.875776398	0.875776398	0.875776398	0.875776398	0.875776398	0.875776398	0.869565217	0.869565217	0.869565217	0.869565217	0.869565217	0.869565217	0.869565217	0.869565217	0.869565217	0.869565217	0.869565217	0.869565217	0.869565217
0.875776398	0.875776398	0.875776398	0.875776398	0.875776398	0.875776398	0.869565217	0.869565217	0.875776398	0.875776398	0.875776398	0.875776398	0.875776398	0.875776398	0.875776398	0.875776398	0.875776398	0.875776398	0.875776398	0.875776398	0.875776398	0.875776398	0.875776398	0.869565217	0.869565217	0.869565217	0.869565217	0.869565217	0.869565217	0.869565217	0.869565217	0.869565217	0.869565217	0.875776398	0.875776398	0.875776398	0.875776398	0.875776398	0.869565217	0.869565217	0.869565217	0.869565217	0.869565217	0.869565217	0.869565217	0.869565217	0.869565217	0.869565217	0.869565217	0.869565217
0.875776398	0.875776398	0.875776398	0.875776398	0.875776398	0.869565217	0.869565217	0.869565217	0.869565217	0.869565217	0.875776398	0.875776398	0.875776398	0.875776398	0.875776398	0.875776398	0.875776398	0.875776398	0.875776398	0.875776398	0.875776398	0.875776398	0.875776398	0.869565217	0.869565217	0.869565217	0.869565217	0.869565217	0.869565217	0.869565217	0.869565217	0.869565217	0.869565217	0.869565217	0.869565217	0.869565217	0.869565217	0.869565217	0.875776398	0.875776398	0.869565217	0.869565217	0.869565217	0.869565217	0.869565217	0.869565217	0.869565217	0.869565217	0.869565217	0.869565217
0.875776398	0.875776398	0.875776398	0.875776398	0.875776398	0.869565217	0.869565217	0.869565217	0.869565217	0.869565217	0.869565217	0.869565217	0.875776398	0.875776398	0.875776398	0.875776398	0.875776398	0.875776398	0.875776398	0.875776398	0.875776398	0.875776398	0.875776398	0.875776398	0.869565217	0.869565217	0.869565217	0.869565217	0.869565217	0.869565217	0.869565217	0.869565217	0.869565217	0.869565217	0.869565217	0.869565217	0.869565217	0.869565217	0.869565217	0.869565217	0.869565217	0.869565217	0.869565217	0.863354037	0.869565217	0.869565217	0.869565217	0.869565217	0.869565217	0.869565217
0.875776398	0.875776398	0.875776398	0.875776398	0.869565217	0.869565217	0.869565217	0.869565217	0.869565217	0.869565217	0.869565217	0.869565217	0.869565217	0.869565217	0.869565217	0.875776398	0.875776398	0.875776398	0.875776398	0.875776398	0.875776398	0.875776398	0.875776398	0.875776398	0.875776398	0.869565217	0.869565217	0.869565217	0.869565217	0.869565217	0.869565217	0.869565217	0.869565217	0.869565217	0.869565217	0.869565217	0.869565217	0.869565217	0.869565217	0.869565217	0.869565217	0.869565217	0.869565217	0.869565217	0.869565217	0.863354037	0.863354037	0.863354037	0.863354037	0.863354037
0.875776398	0.875776398	0.875776398	0.869565217	0.869565217	0.869565217	0.869565217	0.869565217	0.869565217	0.869565217	0.869565217	0.869565217	0.869565217	0.869565217	0.869565217	0.869565217	0.869565217	0.869565217	0.875776398	0.875776398	0.875776398	0.875776398	0.875776398	0.875776398	0.875776398	0.875776398	0.869565217	0.869565217	0.869565217	0.869565217	0.869565217	0.869565217	0.869565217	0.869565217	0.869565217	0.869565217	0.869565217	0.869565217	0.869565217	0.869565217	0.869565217	0.869565217	0.869565217	0.869565217	0.869565217	0.869565217	0.869565217	0.869565217	0.869565217	0.863354037
0.875776398	0.869565217	0.869565217	0.869565217	0.869565217	0.869565217	0.869565217	0.869565217	0.869565217	0.869565217	0.869565217	0.869565217	0.869565217	0.869565217	0.869565217	0.869565217	0.869565217	0.869565217	0.869565217	0.869565217	0.869565217	0.869565217	0.875776398	0.875776398	0.875776398	0.875776398	0.875776398	0.869565217	0.869565217	0.869565217	0.869565217	0.869565217	0.869565217	0.869565217	0.869565217	0.869565217	0.869565217	0.869565217	0.869565217	0.869565217	0.869565217	0.869565217	0.869565217	0.869565217	0.869565217	0.869565217	0.869565217	0.869565217	0.869565217	0.869565217
0.869565217	0.869565217	0.869565217	0.869565217	0.869565217	0.869565217	0.869565217	0.869565217	0.869565217	0.869565217	0.869565217	0.869565217	0.869565217	0.869565217	0.869565217	0.869565217	0.869565217	0.869565217	0.869565217	0.869565217	0.869565217	0.869565217	0.869565217	0.869565217	0.869565217	0.869565217	0.869565217	0.875776398	0.875776398	0.869565217	0.869565217	0.869565217	0.869565217	0.869565217	0.869565217	0.869565217	0.869565217	0.869565217	0.869565217	0.869565217	0.869565217	0.869565217	0.869565217	0.869565217	0.869565217	0.869565217	0.869565217	0.869565217	0.869565217	0.869565217
0.869565217	0.869565217	0.869565217	0.869565217	0.869565217	0.869565217	0.869565217	0.869565217	0.869565217	0.869565217	0.869565217	0.869565217	0.869565217	0.869565217	0.869565217	0.869565217	0.869565217	0.869565217	0.869565217	0.869565217	0.869565217	0.869565217	0.869565217	0.869565217	0.869565217	0.869565217	0.869565217	0.869565217	0.869565217	0.869565217	0.869565217	0.863354037	0.863354037	0.863354037	0.869565217	0.869565217	0.869565217	0.869565217	0.869565217	0.869565217	0.869565217	0.869565217	0.869565217	0.869565217	0.869565217	0.869565217	0.869565217	0.869565217	0.869565217	0.869565217
0.869565217	0.869565217	0.869565217	0.869565217	0.869565217	0.869565217	0.869565217	0.869565217	0.869565217	0.869565217	0.869565217	0.869565217	0.869565217	0.869565217	0.869565217	0.869565217	0.869565217	0.869565217	0.869565217	0.869565217	0.869565217	0.869565217	0.869565217	0.869565217	0.869565217	0.869565217	0.869565217	0.869565217	0.869565217	0.869565217	0.869565217	0.869565217	0.869565217	0.869565217	0.863354037	0.863354037	0.863354037	0.863354037	0.863354037	0.863354037	0.863354037	0.863354037	0.863354037	0.863354037	0.863354037	0.863354037	0.869565217	0.869565217	0.869565217	0.869565217
0.869565217	0.869565217	0.869565217	0.869565217	0.869565217	0.869565217	0.869565217	0.869565217	0.869565217	0.869565217	0.869565217	0.869565217	0.869565217	0.869565217	0.869565217	0.869565217	0.869565217	0.869565217	0.869565217	0.869565217	0.869565217	0.869565217	0.869565217	0.869565217	0.869565217	0.869565217	0.869565217	0.869565217	0.869565217	0.869565217	0.869565217	0.869565217	0.869565217	0.869565217	0.869565217	0.869565217	0.869565217	0.869565217	0.863354037	0.863354037	0.863354037	0.863354037	0.863354037	0.863354037	0.863354037	0.863354037	0.863354037	0.863354037	0.863354037	0.863354037
0.869565217	0.869565217	0.869565217	0.869565217	0.869565217	0.869565217	0.869565217	0.869565217	0.869565217	0.869565217	0.869565217	0.869565217	0.869565217	0.869565217	0.869565217	0.869565217	0.869565217	0.869565217	0.869565217	0.869565217	0.869565217	0.869565217	0.869565217	0.869565217	0.869565217	0.869565217	0.869565217	0.869565217	0.869565217	0.869565217	0.869565217	0.869565217	0.869565217	0.869565217	0.869565217	0.869565217	0.869565217	0.869565217	0.869565217	0.869565217	0.869565217	0.869565217	0.869565217	0.869565217	0.863354037	0.863354037	0.863354037	0.863354037	0.863354037	0.863354037
0.863354037	0.863354037	0.863354037	0.869565217	0.869565217	0.869565217	0.869565217	0.869565217	0.869565217	0.869565217	0.869565217	0.869565217	0.869565217	0.869565217	0.869565217	0.869565217	0.869565217	0.869565217	0.869565217	0.869565217	0.869565217	0.869565217	0.869565217	0.869565217	0.869565217	0.869565217	0.869565217	0.869565217	0.869565217	0.869565217	0.869565217	0.869565217	0.869565217	0.869565217	0.869565217	0.869565217	0.869565217	0.869565217	0.869565217	0.869565217	0.869565217	0.869565217	0.869565217	0.869565217	0.869565217	0.869565217	0.869565217	0.869565217	0.869565217	0.869565217
0.863354037	0.863354037	0.863354037	0.863354037	0.863354037	0.863354037	0.863354037	0.863354037	0.863354037	0.863354037	0.863354037	0.869565217	0.869565217	0.869565217	0.869565217	0.869565217	0.869565217	0.869565217	0.869565217	0.869565217	0.869565217	0.869565217	0.869565217	0.869565217	0.869565217	0.869565217	0.869565217	0.869565217	0.869565217	0.869565217	0.869565217	0.869565217	0.869565217	0.869565217	0.869565217	0.869565217	0.869565217	0.869565217	0.869565217	0.869565217	0.869565217	0.869565217	0.869565217	0.869565217	0.869565217	0.869565217	0.869565217	0.869565217	0.869565217	0.869565217
0.863354037	0.863354037	0.863354037	0.863354037	0.863354037	0.863354037	0.863354037	0.863354037	0.863354037	0.863354037	0.863354037	0.863354037	0.863354037	0.863354037	0.863354037	0.863354037	0.863354037	0.863354037	0.863354037	0.863354037	0.863354037	0.863354037	0.863354037	0.863354037	0.863354037	0.863354037	0.863354037	0.863354037	0.863354037	0.863354037	0.863354037	0.863354037	0.863354037	0.863354037	0.863354037	0.863354037	0.863354037	0.863354037	0.863354037	0.863354037	0.863354037	0.863354037	0.863354037	0.863354037	0.869565217	0.869565217	0.869565217	0.869565217	0.869565217	0.869565217
[truncated: 310 more columns]
