# Supplementary material for: Multi-orbit lunar GNSS constellation design with distant retrograde orbit and Halo orbit combination
Source: Sci Rep. 2023 Jun 22;13:10158. doi: 10.1038/s41598-023-37348-x (PMC10287729; doi:10.1038/s41598-023-37348-x)
Supplement: Supplementary file 1 — Supplementary Information. [file 41598_2023_37348_MOESM1_ESM.zip › supplement materials of the manuscript/Figure 5/L1 North Family Halo orbit/SVOP/9.600.csv]

0.13253012	0.13253012	0.13253012	0.13253012	0.13253012	0.13253012	0.13253012	0.13253012	0.13253012	0.13253012	0.13253012	0.13253012	0.13253012	0.13253012	0.13253012	0.13253012	0.13253012	0.13253012	0.13253012	0.13253012	0.13253012	0.13253012	0.13253012	0.13253012	0.13253012	0.13253012	0.13253012	0.13253012	0.13253012	0.13253012	0.13253012	0.13253012	0.13253012	0.13253012	0.13253012	0.13253012	0.13253012	0.13253012	0.13253012	0.13253012	0.13253012	0.13253012	0.13253012	0.13253012	0.13253012	0.13253012	0.13253012	0.13253012	0.13253012	0.13253012
0.13253012	0.13253012	0.13253012	0.13253012	0.13253012	0.13253012	0.13253012	0.13253012	0.13253012	0.13253012	0.13253012	0.13253012	0.13253012	0.13253012	0.13253012	0.13253012	0.13253012	0.13253012	0.13253012	0.13253012	0.13253012	0.13253012	0.13253012	0.13253012	0.13253012	0.13253012	0.13253012	0.13253012	0.13253012	0.13253012	0.13253012	0.13253012	0.13253012	0.13253012	0.13253012	0.13253012	0.13253012	0.13253012	0.13253012	0.13253012	0.13253012	0.13253012	0.13253012	0.13253012	0.13253012	0.13253012	0.13253012	0.13253012	0.13253012	0.13253012
0.13253012	0.13253012	0.13253012	0.13253012	0.13253012	0.13253012	0.13253012	0.13253012	0.13253012	0.13253012	0.13253012	0.13253012	0.13253012	0.13253012	0.13253012	0.13253012	0.13253012	0.13253012	0.13253012	0.13253012	0.13253012	0.13253012	0.13253012	0.13253012	0.13253012	0.13253012	0.13253012	0.13253012	0.13253012	0.13253012	0.13253012	0.13253012	0.13253012	0.13253012	0.13253012	0.13253012	0.13253012	0.13253012	0.13253012	0.13253012	0.13253012	0.13253012	0.126506024	0.126506024	0.126506024	0.126506024	0.126506024	0.126506024	0.126506024	0.126506024
0.13253012	0.13253012	0.13253012	0.13253012	0.13253012	0.13253012	0.13253012	0.13253012	0.13253012	0.13253012	0.13253012	0.13253012	0.13253012	0.13253012	0.13253012	0.13253012	0.13253012	0.13253012	0.13253012	0.13253012	0.13253012	0.13253012	0.13253012	0.13253012	0.13253012	0.13253012	0.13253012	0.13253012	0.13253012	0.13253012	0.13253012	0.13253012	0.126506024	0.13253012	0.13253012	0.13253012	0.13253012	0.13253012	0.13253012	0.13253012	0.13253012	0.13253012	0.13253012	0.13253012	0.13253012	0.13253012	0.13253012	0.13253012	0.13253012	0.13253012
0.13253012	0.13253012	0.13253012	0.13253012	0.13253012	0.13253012	0.13253012	0.13253012	0.13253012	0.13253012	0.13253012	0.13253012	0.13253012	0.13253012	0.13253012	0.13253012	0.13253012	0.13253012	0.13253012	0.138554217	0.138554217	0.138554217	0.138554217	0.138554217	0.138554217	0.138554217	0.138554217	0.138554217	0.13253012	0.13253012	0.13253012	0.13253012	0.13253012	0.13253012	0.13253012	0.13253012	0.13253012	0.13253012	0.13253012	0.13253012	0.13253012	0.13253012	0.13253012	0.13253012	0.13253012	0.13253012	0.13253012	0.13253012	0.13253012	0.13253012
0.13253012	0.13253012	0.13253012	0.13253012	0.13253012	0.13253012	0.13253012	0.13253012	0.13253012	0.13253012	0.13253012	0.13253012	0.138554217	0.138554217	0.138554217	0.138554217	0.138554217	0.138554217	0.138554217	0.138554217	0.138554217	0.138554217	0.138554217	0.138554217	0.138554217	0.13253012	0.13253012	0.13253012	0.13253012	0.13253012	0.13253012	0.13253012	0.13253012	0.13253012	0.13253012	0.13253012	0.13253012	0.13253012	0.13253012	0.13253012	0.13253012	0.13253012	0.13253012	0.13253012	0.13253012	0.13253012	0.13253012	0.13253012	0.13253012	0.13253012
0.13253012	0.13253012	0.13253012	0.13253012	0.13253012	0.13253012	0.13253012	0.138554217	0.138554217	0.138554217	0.138554217	0.138554217	0.138554217	0.138554217	0.138554217	0.138554217	0.138554217	0.138554217	0.138554217	0.138554217	0.138554217	0.138554217	0.138554217	0.13253012	0.13253012	0.13253012	0.13253012	0.13253012	0.13253012	0.13253012	0.13253012	0.13253012	0.13253012	0.13253012	0.13253012	0.13253012	0.13253012	0.13253012	0.13253012	0.13253012	0.13253012	0.13253012	0.13253012	0.13253012	0.13253012	0.13253012	0.13253012	0.13253012	0.13253012	0.13253012
0.13253012	0.13253012	0.13253012	0.13253012	0.138554217	0.138554217	0.138554217	0.138554217	0.138554217	0.138554217	0.138554217	0.138554217	0.138554217	0.138554217	0.138554217	0.138554217	0.138554217	0.138554217	0.138554217	0.138554217	0.138554217	0.138554217	0.13253012	0.13253012	0.13253012	0.13253012	0.13253012	0.13253012	0.13253012	0.13253012	0.13253012	0.13253012	0.13253012	0.13253012	0.13253012	0.13253012	0.13253012	0.13253012	0.138554217	0.138554217	0.138554217	0.138554217	0.138554217	0.138554217	0.138554217	0.138554217	0.138554217	0.138554217	0.138554217	0.138554217
0.13253012	0.13253012	0.138554217	0.138554217	0.138554217	0.138554217	0.138554217	0.138554217	0.138554217	0.138554217	0.138554217	0.138554217	0.138554217	0.138554217	0.138554217	0.138554217	0.138554217	0.138554217	0.138554217	0.138554217	0.138554217	0.13253012	0.13253012	0.13253012	0.13253012	0.13253012	0.13253012	0.13253012	0.13253012	0.13253012	0.138554217	0.138554217	0.138554217	0.138554217	0.138554217	0.138554217	0.138554217	0.138554217	0.138554217	0.138554217	0.138554217	0.138554217	0.138554217	0.138554217	0.138554217	0.138554217	0.138554217	0.138554217	0.138554217	0.138554217
0.138554217	0.138554217	0.138554217	0.138554217	0.138554217	0.138554217	0.138554217	0.138554217	0.138554217	0.138554217	0.138554217	0.138554217	0.138554217	0.138554217	0.138554217	0.138554217	0.138554217	0.138554217	0.138554217	0.138554217	0.13253012	0.13253012	0.13253012	0.13253012	0.138554217	0.138554217	0.138554217	0.138554217	0.138554217	0.138554217	0.138554217	0.138554217	0.138554217	0.138554217	0.138554217	0.138554217	0.138554217	0.138554217	0.138554217	0.138554217	0.138554217	0.138554217	0.138554217	0.138554217	0.138554217	0.138554217	0.138554217	0.138554217	0.13253012	0.13253012
0.138554217	0.138554217	0.138554217	0.138554217	0.138554217	0.138554217	0.138554217	0.138554217	0.138554217	0.138554217	0.138554217	0.138554217	0.138554217	0.138554217	0.138554217	0.138554217	0.138554217	0.138554217	0.138554217	0.138554217	0.138554217	0.138554217	0.138554217	0.138554217	0.138554217	0.138554217	0.138554217	0.138554217	0.138554217	0.138554217	0.138554217	0.138554217	0.138554217	0.138554217	0.138554217	0.138554217	0.138554217	0.138554217	0.138554217	0.138554217	0.138554217	0.138554217	0.138554217	0.138554217	0.13253012	0.138554217	0.138554217	0.138554217	0.138554217	0.138554217
0.138554217	0.138554217	0.138554217	0.138554217	0.138554217	0.138554217	0.138554217	0.138554217	0.138554217	0.138554217	0.138554217	0.138554217	0.138554217	0.138554217	0.138554217	0.138554217	0.144578313	0.144578313	0.144578313	0.138554217	0.138554217	0.138554217	0.138554217	0.138554217	0.138554217	0.138554217	0.138554217	0.138554217	0.138554217	0.138554217	0.138554217	0.138554217	0.138554217	0.138554217	0.138554217	0.138554217	0.138554217	0.144578313	0.144578313	0.144578313	0.144578313	0.138554217	0.138554217	0.138554217	0.138554217	0.138554217	0.138554217	0.138554217	0.138554217	0.138554217
0.144578313	0.144578313	0.138554217	0.138554217	0.138554217	0.138554217	0.138554217	0.138554217	0.138554217	0.138554217	0.138554217	0.138554217	0.138554217	0.144578313	0.144578313	0.144578313	0.144578313	0.144578313	0.144578313	0.138554217	0.138554217	0.138554217	0.138554217	0.138554217	0.138554217	0.138554217	0.138554217	0.138554217	0.138554217	0.138554217	0.138554217	0.144578313	0.144578313	0.144578313	0.144578313	0.144578313	0.144578313	0.144578313	0.138554217	0.138554217	0.138554217	0.138554217	0.138554217	0.138554217	0.138554217	0.138554217	0.138554217	0.138554217	0.138554217	0.138554217
0.144578313	0.144578313	0.144578313	0.138554217	0.138554217	0.138554217	0.138554217	0.138554217	0.138554217	0.138554217	0.138554217	0.144578313	0.144578313	0.144578313	0.144578313	0.144578313	0.144578313	0.144578313	0.138554217	0.138554217	0.138554217	0.138554217	0.138554217	0.138554217	0.138554217	0.138554217	0.144578313	0.144578313	0.144578313	0.144578313	0.144578313	0.144578313	0.144578313	0.144578313	0.144578313	0.144578313	0.138554217	0.138554217	0.138554217	0.138554217	0.138554217	0.138554217	0.138554217	0.138554217	0.138554217	0.138554217	0.144578313	0.144578313	0.144578313	0.144578313
0.144578313	0.144578313	0.144578313	0.138554217	0.138554217	0.138554217	0.138554217	0.138554217	0.138554217	0.144578313	0.144578313	0.144578313	0.144578313	0.144578313	0.144578313	0.144578313	0.144578313	0.144578313	0.138554217	0.138554217	0.138554217	0.138554217	0.138554217	0.144578313	0.144578313	0.144578313	0.144578313	0.144578313	0.144578313	0.144578313	0.144578313	0.144578313	0.144578313	0.144578313	0.138554217	0.138554217	0.138554217	0.138554217	0.138554217	0.144578313	0.144578313	0.144578313	0.144578313	0.144578313	0.144578313	0.144578313	0.144578313	0.144578313	0.144578313	0.144578313
0.144578313	0.144578313	0.144578313	0.144578313	0.138554217	0.138554217	0.138554217	0.144578313	0.144578313	0.144578313	0.144578313	0.144578313	0.144578313	0.144578313	0.144578313	0.144578313	0.144578313	0.144578313	0.138554217	0.138554217	0.144578313	0.144578313	0.144578313	0.144578313	0.144578313	0.144578313	0.144578313	0.144578313	0.144578313	0.144578313	0.144578313	0.144578313	0.144578313	0.138554217	0.144578313	0.144578313	0.144578313	0.144578313	0.144578313	0.144578313	0.144578313	0.144578313	0.144578313	0.144578313	0.144578313	0.144578313	0.144578313	0.144578313	0.144578313	0.144578313
0.144578313	0.144578313	0.144578313	0.144578313	0.144578313	0.138554217	0.144578313	0.144578313	0.144578313	0.144578313	0.144578313	0.144578313	0.144578313	0.144578313	0.144578313	0.144578313	0.144578313	0.144578313	0.144578313	0.144578313	0.144578313	0.144578313	0.144578313	0.144578313	0.144578313	0.144578313	0.144578313	0.144578313	0.144578313	0.15060241	0.15060241	0.15060241	0.144578313	0.144578313	0.144578313	0.144578313	0.144578313	0.144578313	0.144578313	0.144578313	0.144578313	0.144578313	0.144578313	0.144578313	0.15060241	0.15060241	0.15060241	0.15060241	0.15060241	0.15060241
0.144578313	0.144578313	0.144578313	0.144578313	0.15060241	0.144578313	0.144578313	0.144578313	0.144578313	0.144578313	0.144578313	0.144578313	0.144578313	0.144578313	0.144578313	0.15060241	0.15060241	0.144578313	0.144578313	0.144578313	0.144578313	0.144578313	0.144578313	0.144578313	0.144578313	0.144578313	0.15060241	0.15060241	0.15060241	0.15060241	0.144578313	0.144578313	0.144578313	0.144578313	0.144578313	0.144578313	0.144578313	0.144578313	0.144578313	0.15060241	0.15060241	0.15060241	0.15060241	0.15060241	0.15060241	0.15060241	0.15060241	0.144578313	0.144578313	0.144578313
0.144578313	0.144578313	0.144578313	0.15060241	0.15060241	0.15060241	0.144578313	0.144578313	0.144578313	0.144578313	0.144578313	0.144578313	0.144578313	0.15060241	0.15060241	0.15060241	0.15060241	0.144578313	0.144578313	0.144578313	0.144578313	0.144578313	0.144578313	0.15060241	0.15060241	0.15060241	0.15060241	0.15060241	0.15060241	0.144578313	0.144578313	0.144578313	0.144578313	0.144578313	0.15060241	0.15060241	0.15060241	0.15060241	0.15060241	0.15060241	0.15060241	0.15060241	0.15060241	0.15060241	0.15060241	0.144578313	0.144578313	0.144578313	0.15060241	0.15060241
0.144578313	0.144578313	0.15060241	0.15060241	0.15060241	0.15060241	0.144578313	0.144578313	0.144578313	0.144578313	0.144578313	0.15060241	0.15060241	0.15060241	0.15060241	0.15060241	0.15060241	0.144578313	0.144578313	0.144578313	0.144578313	0.15060241	0.15060241	0.15060241	0.15060241	0.15060241	0.15060241	0.15060241	0.144578313	0.144578313	0.15060241	0.15060241	0.15060241	0.15060241	0.15060241	0.15060241	0.15060241	0.15060241	0.15060241	0.15060241	0.15060241	0.15060241	0.156626506	0.15060241	0.15060241	0.15060241	0.15060241	0.15060241	0.15060241	0.15060241
0.144578313	0.144578313	0.15060241	0.15060241	0.15060241	0.15060241	0.15060241	0.144578313	0.144578313	0.144578313	0.15060241	0.15060241	0.15060241	0.15060241	0.15060241	0.15060241	0.144578313	0.144578313	0.15060241	0.15060241	0.15060241	0.15060241	0.15060241	0.15060241	0.15060241	0.15060241	0.15060241	0.156626506	0.15060241	0.15060241	0.15060241	0.15060241	0.15060241	0.15060241	0.15060241	0.15060241	0.15060241	0.156626506	0.156626506	0.156626506	0.156626506	0.15060241	0.15060241	0.15060241	0.15060241	0.15060241	0.15060241	0.15060241	0.15060241	0.15060241
0.144578313	0.15060241	0.15060241	0.15060241	0.15060241	0.15060241	0.15060241	0.144578313	0.144578313	0.15060241	0.15060241	0.15060241	0.15060241	0.15060241	0.15060241	0.15060241	0.15060241	0.15060241	0.15060241	0.15060241	0.15060241	0.15060241	0.15060241	0.15060241	0.156626506	0.156626506	0.156626506	0.15060241	0.15060241	0.15060241	0.15060241	0.15060241	0.15060241	0.156626506	0.156626506	0.156626506	0.156626506	0.156626506	0.156626506	0.15060241	0.15060241	0.15060241	0.15060241	0.156626506	0.156626506	0.156626506	0.156626506	0.156626506	0.156626506	0.156626506
0.15060241	0.15060241	0.15060241	0.15060241	0.15060241	0.15060241	0.15060241	0.156626506	0.15060241	0.15060241	0.15060241	0.15060241	0.15060241	0.15060241	0.15060241	0.156626506	0.15060241	0.15060241	0.15060241	0.15060241	0.15060241	0.15060241	0.156626506	0.156626506	0.156626506	0.156626506	0.15060241	0.15060241	0.15060241	0.15060241	0.156626506	0.156626506	0.156626506	0.156626506	0.156626506	0.156626506	0.156626506	0.156626506	0.15060241	0.156626506	0.156626506	0.156626506	0.156626506	0.156626506	0.156626506	0.156626506	0.156626506	0.156626506	0.156626506	0.156626506
0.15060241	0.15060241	0.15060241	0.15060241	0.15060241	0.15060241	0.156626506	0.156626506	0.15060241	0.15060241	0.15060241	0.15060241	0.15060241	0.156626506	0.156626506	0.156626506	0.15060241	0.15060241	0.15060241	0.15060241	0.156626506	0.156626506	0.156626506	0.156626506	0.156626506	0.15060241	0.15060241	0.156626506	0.156626506	0.156626506	0.156626506	0.156626506	0.156626506	0.156626506	0.156626506	0.162650602	0.162650602	0.156626506	0.156626506	0.156626506	0.156626506	0.156626506	0.156626506	0.156626506	0.162650602	0.162650602	0.162650602	0.162650602	0.162650602	0.162650602
0.156626506	0.15060241	0.15060241	0.15060241	0.15060241	0.156626506	0.156626506	0.156626506	0.15060241	0.15060241	0.15060241	0.15060241	0.156626506	0.156626506	0.156626506	0.156626506	0.15060241	0.15060241	0.156626506	0.156626506	0.156626506	0.156626506	0.156626506	0.156626506	0.156626506	0.156626506	0.156626506	0.156626506	0.156626506	0.156626506	0.156626506	0.162650602	0.162650602	0.162650602	0.162650602	0.162650602	0.156626506	0.156626506	0.156626506	0.162650602	0.162650602	0.162650602	0.162650602	0.162650602	0.162650602	0.162650602	0.162650602	0.162650602	0.162650602	0.168674699
0.156626506	0.156626506	0.15060241	0.15060241	0.156626506	0.156626506	0.156626506	0.156626506	0.15060241	0.15060241	0.156626506	0.156626506	0.156626506	0.156626506	0.156626506	0.156626506	0.156626506	0.156626506	0.156626506	0.156626506	0.156626506	0.156626506	0.162650602	0.162650602	0.156626506	0.156626506	0.156626506	0.156626506	0.156626506	0.162650602	0.162650602	0.162650602	0.162650602	0.162650602	0.156626506	0.162650602	0.162650602	0.162650602	0.162650602	0.162650602	0.162650602	0.162650602	0.162650602	0.168674699	0.168674699	0.168674699	0.168674699	0.168674699	0.162650602	0.162650602
0.156626506	0.156626506	0.15060241	0.15060241	0.156626506	0.156626506	0.156626506	0.156626506	0.156626506	0.156626506	0.156626506	0.156626506	0.156626506	0.156626506	0.156626506	0.162650602	0.156626506	0.156626506	0.156626506	0.156626506	0.162650602	0.162650602	0.162650602	0.162650602	0.156626506	0.156626506	0.162650602	0.162650602	0.162650602	0.162650602	0.162650602	0.162650602	0.168674699	0.162650602	0.162650602	0.162650602	0.162650602	0.162650602	0.162650602	0.168674699	0.168674699	0.168674699	0.168674699	0.168674699	0.168674699	0.168674699	0.162650602	0.168674699	0.168674699	0.168674699
0.156626506	0.156626506	0.156626506	0.156626506	0.156626506	0.156626506	0.156626506	0.156626506	0.162650602	0.156626506	0.156626506	0.156626506	0.156626506	0.162650602	0.162650602	0.162650602	0.156626506	0.156626506	0.156626506	0.162650602	0.162650602	0.162650602	0.162650602	0.156626506	0.162650602	0.162650602	0.162650602	0.162650602	0.162650602	0.168674699	0.168674699	0.168674699	0.162650602	0.162650602	0.162650602	0.168674699	0.168674699	0.168674699	0.168674699	0.168674699	0.168674699	0.168674699	0.174698795	0.174698795	0.168674699	0.168674699	0.168674699	0.168674699	0.168674699	0.168674699
0.156626506	0.156626506	0.162650602	0.156626506	0.156626506	0.156626506	0.156626506	0.162650602	0.162650602	0.156626506	0.156626506	0.156626506	0.162650602	0.162650602	0.162650602	0.156626506	0.156626506	0.162650602	0.162650602	0.162650602	0.162650602	0.162650602	0.168674699	0.162650602	0.162650602	0.162650602	0.162650602	0.168674699	0.168674699	0.168674699	0.168674699	0.168674699	0.168674699	0.168674699	0.168674699	0.168674699	0.168674699	0.168674699	0.174698795	0.174698795	0.174698795	0.174698795	0.174698795	0.168674699	0.168674699	0.174698795	0.174698795	0.174698795	0.174698795	0.174698795
0.156626506	0.162650602	0.162650602	0.162650602	0.156626506	0.156626506	0.162650602	0.162650602	0.162650602	0.156626506	0.156626506	0.162650602	0.162650602	0.162650602	0.162650602	0.162650602	0.162650602	0.162650602	0.162650602	0.162650602	0.168674699	0.168674699	0.162650602	0.162650602	0.162650602	0.168674699	0.168674699	0.168674699	0.168674699	0.174698795	0.174698795	0.168674699	0.168674699	0.168674699	0.168674699	0.174698795	0.174698795	0.174698795	0.174698795	0.174698795	0.174698795	0.174698795	0.174698795	0.174698795	0.174698795	0.174698795	0.174698795	0.174698795	0.180722892	0.180722892
0.156626506	0.162650602	0.162650602	0.162650602	0.156626506	0.162650602	0.162650602	0.162650602	0.162650602	0.156626506	0.162650602	0.162650602	0.162650602	0.162650602	0.168674699	0.162650602	0.162650602	0.162650602	0.168674699	0.168674699	0.168674699	0.168674699	0.168674699	0.168674699	0.168674699	0.168674699	0.168674699	0.174698795	0.174698795	0.174698795	0.168674699	0.168674699	0.174698795	0.174698795	0.174698795	0.174698795	0.174698795	0.180722892	0.180722892	0.180722892	0.174698795	0.174698795	0.174698795	0.180722892	0.180722892	0.180722892	0.180722892	0.180722892	0.180722892	0.180722892
0.162650602	0.162650602	0.162650602	0.162650602	0.162650602	0.162650602	0.162650602	0.162650602	0.162650602	0.168674699	0.162650602	0.162650602	0.162650602	0.168674699	0.168674699	0.162650602	0.162650602	0.168674699	0.168674699	0.168674699	0.168674699	0.174698795	0.168674699	0.168674699	0.168674699	0.174698795	0.174698795	0.174698795	0.174698795	0.174698795	0.174698795	0.174698795	0.174698795	0.180722892	0.180722892	0.180722892	0.180722892	0.180722892	0.186746988	0.180722892	0.180722892	0.180722892	0.180722892	0.180722892	0.180722892	0.186746988	0.186746988	0.186746988	0.186746988	0.186746988
0.168674699	0.162650602	0.162650602	0.162650602	0.168674699	0.162650602	0.162650602	0.162650602	0.168674699	0.168674699	0.162650602	0.162650602	0.168674699	0.168674699	0.168674699	0.168674699	0.168674699	0.168674699	0.168674699	0.174698795	0.174698795	0.168674699	0.168674699	0.174698795	0.174698795	0.174698795	0.180722892	0.180722892	0.180722892	0.174698795	0.174698795	0.180722892	0.180722892	0.180722892	0.180722892	0.186746988	0.186746988	0.186746988	0.180722892	0.180722892	0.186746988	0.186746988	0.186746988	0.186746988	0.186746988	0.186746988	0.192771084	0.192771084	0.192771084	0.192771084
0.168674699	0.162650602	0.162650602	0.168674699	0.168674699	0.162650602	0.162650602	0.168674699	0.168674699	0.168674699	0.168674699	0.168674699	0.168674699	0.168674699	0.174698795	0.168674699	0.168674699	0.174698795	0.174698795	0.174698795	0.174698795	0.174698795	0.174698795	0.174698795	0.180722892	0.180722892	0.180722892	0.180722892	0.180722892	0.180722892	0.180722892	0.180722892	0.186746988	0.186746988	0.186746988	0.186746988	0.192771084	0.186746988	0.186746988	0.186746988	0.186746988	0.192771084	0.192771084	0.192771084	0.192771084	0.192771084	0.192771084	0.192771084	0.192771084	0.192771084
0.168674699	0.168674699	0.168674699	0.168674699	0.168674699	0.168674699	0.168674699	0.168674699	0.168674699	0.174698795	0.168674699	0.168674699	0.168674699	0.174698795	0.174698795	0.168674699	0.174698795	0.174698795	0.174698795	0.180722892	0.180722892	0.174698795	0.180722892	0.180722892	0.180722892	0.180722892	0.186746988	0.180722892	0.180722892	0.186746988	0.186746988	0.186746988	0.186746988	0.192771084	0.192771084	0.192771084	0.186746988	0.192771084	0.192771084	0.192771084	0.192771084	0.192771084	0.198795181	0.198795181	0.198795181	0.198795181	0.198795181	0.192771084	0.192771084	0.198795181
0.168674699	0.168674699	0.168674699	0.168674699	0.168674699	0.174698795	0.168674699	0.168674699	0.174698795	0.174698795	0.168674699	0.174698795	0.174698795	0.174698795	0.180722892	0.174698795	0.174698795	0.180722892	0.180722892	0.180722892	0.180722892	0.180722892	0.180722892	0.180722892	0.186746988	0.186746988	0.186746988	0.186746988	0.186746988	0.186746988	0.192771084	0.192771084	0.192771084	0.192771084	0.198795181	0.192771084	0.192771084	0.192771084	0.198795181	0.198795181	0.198795181	0.198795181	0.198795181	0.204819277	0.204819277	0.198795181	0.198795181	0.198795181	0.198795181	0.204819277
0.168674699	0.174698795	0.174698795	0.168674699	0.174698795	0.174698795	0.168674699	0.174698795	0.174698795	0.174698795	0.174698795	0.174698795	0.174698795	0.180722892	0.180722892	0.174698795	0.180722892	0.180722892	0.180722892	0.186746988	0.180722892	0.180722892	0.186746988	0.186746988	0.192771084	0.192771084	0.186746988	0.192771084	0.192771084	0.192771084	0.192771084	0.198795181	0.198795181	0.198795181	0.198795181	0.198795181	0.198795181	0.198795181	0.204819277	0.204819277	0.204819277	0.204819277	0.204819277	0.210843373	0.204819277	0.204819277	0.204819277	0.204819277	0.204819277	0.210843373
0.168674699	0.174698795	0.174698795	0.168674699	0.174698795	0.174698795	0.168674699	0.174698795	0.174698795	0.180722892	0.174698795	0.174698795	0.180722892	0.180722892	0.180722892	0.180722892	0.180722892	0.186746988	0.186746988	0.186746988	0.186746988	0.186746988	0.192771084	0.192771084	0.192771084	0.198795181	0.192771084	0.192771084	0.198795181	0.198795181	0.198795181	0.204819277	0.204819277	0.198795181	0.204819277	0.204819277	0.204819277	0.204819277	0.210843373	0.210843373	0.210843373	0.210843373	0.204819277	0.210843373	0.210843373	0.210843373	0.210843373	0.210843373	0.210843373	0.21686747
0.174698795	0.174698795	0.174698795	0.174698795	0.174698795	0.174698795	0.180722892	0.174698795	0.180722892	0.180722892	0.174698795	0.180722892	0.180722892	0.186746988	0.186746988	0.180722892	0.186746988	0.186746988	0.192771084	0.186746988	0.186746988	0.192771084	0.192771084	0.198795181	0.198795181	0.192771084	0.198795181	0.198795181	0.204819277	0.204819277	0.204819277	0.210843373	0.204819277	0.204819277	0.210843373	0.210843373	0.210843373	0.210843373	0.21686747	0.21686747	0.21686747	0.210843373	0.210843373	0.21686747	0.21686747	0.21686747	0.21686747	0.21686747	0.21686747	0.222891566
0.180722892	0.174698795	0.180722892	0.180722892	0.174698795	0.180722892	0.180722892	0.180722892	0.180722892	0.180722892	0.186746988	0.180722892	0.186746988	0.186746988	0.192771084	0.186746988	0.186746988	0.192771084	0.192771084	0.192771084	0.192771084	0.198795181	0.198795181	0.204819277	0.204819277	0.198795181	0.204819277	0.204819277	0.210843373	0.210843373	0.210843373	0.210843373	0.210843373	0.210843373	0.21686747	0.21686747	0.21686747	0.21686747	0.222891566	0.222891566	0.21686747	0.21686747	0.222891566	0.222891566	0.222891566	0.222891566	0.222891566	0.222891566	0.228915663	0.228915663
0.180722892	0.174698795	0.180722892	0.180722892	0.180722892	0.180722892	0.180722892	0.180722892	0.180722892	0.186746988	0.186746988	0.186746988	0.186746988	0.192771084	0.186746988	0.192771084	0.192771084	0.198795181	0.198795181	0.198795181	0.198795181	0.204819277	0.204819277	0.204819277	0.204819277	0.204819277	0.210843373	0.210843373	0.21686747	0.21686747	0.21686747	0.21686747	0.21686747	0.21686747	0.222891566	0.222891566	0.222891566	0.228915663	0.228915663	0.222891566	0.222891566	0.228915663	0.228915663	0.228915663	0.228915663	0.228915663	0.228915663	0.234939759	0.234939759	0.234939759
0.180722892	0.186746988	0.180722892	0.186746988	0.186746988	0.180722892	0.186746988	0.180722892	0.186746988	0.186746988	0.192771084	0.186746988	0.192771084	0.192771084	0.192771084	0.192771084	0.198795181	0.198795181	0.204819277	0.198795181	0.204819277	0.204819277	0.210843373	0.210843373	0.210843373	0.210843373	0.21686747	0.21686747	0.222891566	0.222891566	0.21686747	0.222891566	0.222891566	0.228915663	0.228915663	0.228915663	0.234939759	0.234939759	0.228915663	0.228915663	0.234939759	0.234939759	0.234939759	0.234939759	0.234939759	0.240963855	0.240963855	0.240963855	0.240963855	0.234939759
0.180722892	0.186746988	0.180722892	0.186746988	0.186746988	0.186746988	0.186746988	0.192771084	0.186746988	0.192771084	0.192771084	0.192771084	0.198795181	0.198795181	0.198795181	0.198795181	0.204819277	0.204819277	0.204819277	0.204819277	0.210843373	0.210843373	0.21686747	0.21686747	0.21686747	0.222891566	0.222891566	0.222891566	0.228915663	0.222891566	0.228915663	0.228915663	0.234939759	0.234939759	0.234939759	0.240963855	0.240963855	0.234939759	0.234939759	0.240963855	0.240963855	0.240963855	0.240963855	0.246987952	0.246987952	0.246987952	0.246987952	0.240963855	0.240963855	0.240963855
0.192771084	0.186746988	0.192771084	0.186746988	0.192771084	0.186746988	0.192771084	0.192771084	0.192771084	0.192771084	0.198795181	0.198795181	0.198795181	0.204819277	0.198795181	0.204819277	0.210843373	0.210843373	0.210843373	0.210843373	0.21686747	0.222891566	0.222891566	0.222891566	0.222891566	0.228915663	0.228915663	0.234939759	0.234939759	0.234939759	0.234939759	0.240963855	0.240963855	0.240963855	0.246987952	0.246987952	0.240963855	0.246987952	0.246987952	0.246987952	0.246987952	0.253012048	0.253012048	0.253012048	0.253012048	0.253012048	0.246987952	0.246987952	0.253012048	0.253012048
0.192771084	0.186746988	0.192771084	0.192771084	0.192771084	0.198795181	0.192771084	0.198795181	0.192771084	0.198795181	0.204819277	0.198795181	0.204819277	0.210843373	0.204819277	0.210843373	0.21686747	0.21686747	0.21686747	0.222891566	0.222891566	0.228915663	0.222891566	0.228915663	0.234939759	0.234939759	0.240963855	0.240963855	0.240963855	0.240963855	0.246987952	0.246987952	0.246987952	0.253012048	0.253012048	0.246987952	0.253012048	0.253012048	0.253012048	0.259036145	0.259036145	0.259036145	0.259036145	0.259036145	0.265060241	0.259036145	0.259036145	0.259036145	0.259036145	0.259036145
0.192771084	0.198795181	0.192771084	0.198795181	0.198795181	0.198795181	0.198795181	0.198795181	0.198795181	0.204819277	0.210843373	0.204819277	0.210843373	0.21686747	0.210843373	0.21686747	0.222891566	0.228915663	0.222891566	0.228915663	0.234939759	0.234939759	0.234939759	0.240963855	0.240963855	0.246987952	0.246987952	0.246987952	0.246987952	0.253012048	0.253012048	0.259036145	0.259036145	0.259036145	0.259036145	0.259036145	0.259036145	0.265060241	0.265060241	0.265060241	0.265060241	0.271084337	0.271084337	0.265060241	0.265060241	0.265060241	0.265060241	0.265060241	0.265060241	0.271084337
0.198795181	0.198795181	0.198795181	0.198795181	0.198795181	0.204819277	0.198795181	0.204819277	0.204819277	0.210843373	0.210843373	0.210843373	0.21686747	0.222891566	0.222891566	0.222891566	0.228915663	0.228915663	0.234939759	0.234939759	0.240963855	0.246987952	0.240963855	0.246987952	0.253012048	0.253012048	0.259036145	0.253012048	0.259036145	0.259036145	0.265060241	0.265060241	0.271084337	0.265060241	0.265060241	0.271084337	0.271084337	0.271084337	0.277108434	0.277108434	0.277108434	0.277108434	0.271084337	0.271084337	0.277108434	0.277108434	0.277108434	0.277108434	0.277108434	0.277108434
0.204819277	0.204819277	0.204819277	0.204819277	0.204819277	0.204819277	0.204819277	0.210843373	0.21686747	0.21686747	0.21686747	0.21686747	0.222891566	0.228915663	0.228915663	0.234939759	0.240963855	0.234939759	0.240963855	0.246987952	0.253012048	0.253012048	0.253012048	0.259036145	0.265060241	0.265060241	0.265060241	0.265060241	0.271084337	0.271084337	0.277108434	0.277108434	0.277108434	0.277108434	0.277108434	0.28313253	0.28313253	0.28313253	0.28313253	0.289156627	0.289156627	0.28313253	0.28313253	0.28313253	0.28313253	0.28313253	0.28313253	0.28313253	0.289156627	0.289156627
0.204819277	0.204819277	0.210843373	0.210843373	0.210843373	0.210843373	0.21686747	0.21686747	0.222891566	0.222891566	0.228915663	0.228915663	0.228915663	0.234939759	0.234939759	0.240963855	0.246987952	0.246987952	0.253012048	0.259036145	0.265060241	0.259036145	0.265060241	0.271084337	0.277108434	0.277108434	0.277108434	0.277108434	0.28313253	0.28313253	0.289156627	0.289156627	0.289156627	0.289156627	0.289156627	0.289156627	0.295180723	0.295180723	0.295180723	0.295180723	0.295180723	0.295180723	0.295180723	0.295180723	0.295180723	0.295180723	0.295180723	0.295180723	0.295180723	0.295180723
0.21686747	0.21686747	0.210843373	0.210843373	0.21686747	0.21686747	0.222891566	0.222891566	0.228915663	0.228915663	0.234939759	0.234939759	0.240963855	0.246987952	0.246987952	0.253012048	0.259036145	0.259036145	0.265060241	0.271084337	0.277108434	0.277108434	0.277108434	0.28313253	0.289156627	0.28313253	0.289156627	0.289156627	0.295180723	0.295180723	0.301204819	0.295180723	0.301204819	0.301204819	0.301204819	0.301204819	0.307228916	0.307228916	0.307228916	0.301204819	0.301204819	0.307228916	0.307228916	0.307228916	0.307228916	0.307228916	0.307228916	0.307228916	0.307228916	0.307228916
0.21686747	0.21686747	0.21686747	0.222891566	0.222891566	0.222891566	0.228915663	0.228915663	0.234939759	0.234939759	0.246987952	0.246987952	0.253012048	0.259036145	0.259036145	0.265060241	0.271084337	0.271084337	0.277108434	0.28313253	0.28313253	0.289156627	0.295180723	0.295180723	0.301204819	0.301204819	0.301204819	0.307228916	0.307228916	0.313253012	0.307228916	0.313253012	0.313253012	0.313253012	0.313253012	0.319277108	0.319277108	0.313253012	0.313253012	0.313253012	0.313253012	0.313253012	0.319277108	0.319277108	0.319277108	0.319277108	0.319277108	0.319277108	0.313253012	0.307228916
0.228915663	0.228915663	0.228915663	0.228915663	0.228915663	0.234939759	0.234939759	0.234939759	0.246987952	0.246987952	0.253012048	0.259036145	0.265060241	0.271084337	0.277108434	0.28313253	0.289156627	0.289156627	0.295180723	0.301204819	0.301204819	0.307228916	0.307228916	0.313253012	0.313253012	0.313253012	0.319277108	0.319277108	0.325301205	0.319277108	0.325301205	0.325301205	0.325301205	0.325301205	0.331325301	0.331325301	0.325301205	0.325301205	0.325301205	0.325301205	0.325301205	0.325301205	0.325301205	0.325301205	0.325301205	0.325301205	0.325301205	0.319277108	0.319277108	0.319277108
0.228915663	0.228915663	0.234939759	0.234939759	0.240963855	0.240963855	0.246987952	0.253012048	0.259036145	0.259036145	0.271084337	0.271084337	0.28313253	0.289156627	0.289156627	0.301204819	0.301204819	0.307228916	0.313253012	0.319277108	0.319277108	0.325301205	0.325301205	0.331325301	0.331325301	0.331325301	0.337349398	0.337349398	0.337349398	0.337349398	0.337349398	0.337349398	0.343373494	0.343373494	0.343373494	0.337349398	0.337349398	0.337349398	0.337349398	0.337349398	0.343373494	0.343373494	0.337349398	0.337349398	0.337349398	0.331325301	0.331325301	0.331325301	0.331325301	0.331325301
0.240963855	0.240963855	0.246987952	0.246987952	0.246987952	0.253012048	0.259036145	0.265060241	0.271084337	0.28313253	0.28313253	0.289156627	0.301204819	0.307228916	0.313253012	0.319277108	0.319277108	0.325301205	0.331325301	0.331325301	0.337349398	0.343373494	0.34939759	0.343373494	0.34939759	0.34939759	0.355421687	0.355421687	0.34939759	0.355421687	0.355421687	0.355421687	0.355421687	0.355421687	0.34939759	0.355421687	0.355421687	0.355421687	0.355421687	0.355421687	0.355421687	0.355421687	0.355421687	0.34939759	0.343373494	0.343373494	0.343373494	0.343373494	0.343373494	0.343373494
0.253012048	0.253012048	0.253012048	0.259036145	0.259036145	0.265060241	0.277108434	0.28313253	0.289156627	0.301204819	0.307228916	0.313253012	0.325301205	0.331325301	0.337349398	0.343373494	0.343373494	0.34939759	0.355421687	0.355421687	0.361445783	0.361445783	0.36746988	0.36746988	0.36746988	0.36746988	0.373493976	0.36746988	0.36746988	0.36746988	0.373493976	0.373493976	0.373493976	0.373493976	0.36746988	0.36746988	0.36746988	0.36746988	0.36746988	0.36746988	0.36746988	0.36746988	0.36746988	0.361445783	0.355421687	0.355421687	0.355421687	0.355421687	0.355421687	0.355421687
0.265060241	0.265060241	0.271084337	0.277108434	0.28313253	0.289156627	0.295180723	0.307228916	0.313253012	0.325301205	0.337349398	0.34939759	0.34939759	0.355421687	0.361445783	0.373493976	0.373493976	0.379518072	0.379518072	0.379518072	0.385542169	0.385542169	0.385542169	0.385542169	0.385542169	0.391566265	0.391566265	0.385542169	0.385542169	0.385542169	0.391566265	0.391566265	0.391566265	0.385542169	0.385542169	0.385542169	0.379518072	0.379518072	0.379518072	0.379518072	0.379518072	0.373493976	0.373493976	0.373493976	0.36746988	0.36746988	0.36746988	0.36746988	0.36746988	0.361445783
0.277108434	0.28313253	0.289156627	0.295180723	0.301204819	0.313253012	0.325301205	0.337349398	0.355421687	0.361445783	0.373493976	0.385542169	0.385542169	0.391566265	0.397590361	0.403614458	0.403614458	0.403614458	0.403614458	0.409638554	0.409638554	0.409638554	0.409638554	0.409638554	0.409638554	0.409638554	0.403614458	0.403614458	0.403614458	0.403614458	0.403614458	0.403614458	0.397590361	0.397590361	0.397590361	0.397590361	0.397590361	0.397590361	0.397590361	0.397590361	0.385542169	0.385542169	0.385542169	0.385542169	0.385542169	0.379518072	0.379518072	0.379518072	0.379518072	0.373493976
0.301204819	0.307228916	0.313253012	0.319277108	0.337349398	0.355421687	0.373493976	0.391566265	0.403614458	0.409638554	0.415662651	0.427710843	0.427710843	0.427710843	0.43373494	0.427710843	0.43373494	0.439759036	0.43373494	0.43373494	0.43373494	0.43373494	0.43373494	0.43373494	0.43373494	0.427710843	0.427710843	0.427710843	0.427710843	0.427710843	0.421686747	0.415662651	0.415662651	0.415662651	0.415662651	0.415662651	0.415662651	0.409638554	0.409638554	0.403614458	0.403614458	0.397590361	0.397590361	0.397590361	0.397590361	0.391566265	0.391566265	0.391566265	0.391566265	0.385542169
0.337349398	0.343373494	0.355421687	0.373493976	0.409638554	0.427710843	0.445783133	0.457831325	0.463855422	0.469879518	0.469879518	0.475903614	0.469879518	0.469879518	0.469879518	0.463855422	0.469879518	0.469879518	0.463855422	0.463855422	0.463855422	0.457831325	0.457831325	0.457831325	0.457831325	0.445783133	0.445783133	0.445783133	0.445783133	0.445783133	0.439759036	0.43373494	0.43373494	0.43373494	0.43373494	0.427710843	0.427710843	0.427710843	0.415662651	0.415662651	0.415662651	0.415662651	0.409638554	0.409638554	0.409638554	0.403614458	0.403614458	0.403614458	0.397590361	0.397590361
0.397590361	0.415662651	0.481927711	0.530120482	0.542168675	0.542168675	0.536144578	0.536144578	0.530120482	0.530120482	0.524096386	0.524096386	0.518072289	0.512048193	0.512048193	0.506024096	0.5	0.493975904	0.493975904	0.493975904	0.481927711	0.481927711	0.481927711	0.481927711	0.469879518	0.469879518	0.469879518	0.469879518	0.463855422	0.457831325	0.457831325	0.451807229	0.451807229	0.451807229	0.445783133	0.445783133	0.439759036	0.43373494	0.43373494	0.43373494	0.427710843	0.427710843	0.427710843	0.421686747	0.421686747	0.415662651	0.415662651	0.415662651	0.403614458	0.403614458
1	0.891566265	0.78313253	0.722891566	0.686746988	0.662650602	0.638554217	0.626506024	0.602409639	0.596385542	0.584337349	0.572289157	0.560240964	0.554216867	0.548192771	0.542168675	0.536144578	0.524096386	0.524096386	0.518072289	0.512048193	0.512048193	0.506024096	0.506024096	0.493975904	0.493975904	0.487951807	0.487951807	0.475903614	0.475903614	0.475903614	0.469879518	0.469879518	0.463855422	0.463855422	0.457831325	0.451807229	0.451807229	0.445783133	0.445783133	0.445783133	0.439759036	0.439759036	0.43373494	0.43373494	0.43373494	0.421686747	0.421686747	0.415662651	0.415662651
1	1	1	0.873493976	0.801204819	0.753012048	0.722891566	0.692771084	0.674698795	0.65060241	0.63253012	0.626506024	0.608433735	0.596385542	0.590361446	0.578313253	0.572289157	0.560240964	0.560240964	0.548192771	0.536144578	0.536144578	0.530120482	0.518072289	0.518072289	0.512048193	0.512048193	0.506024096	0.5	0.493975904	0.493975904	0.487951807	0.487951807	0.481927711	0.475903614	0.469879518	0.469879518	0.463855422	0.463855422	0.457831325	0.457831325	0.451807229	0.451807229	0.445783133	0.445783133	0.439759036	0.43373494	0.43373494	0.427710843	0.427710843
1	1	1	1	0.915662651	0.837349398	0.789156627	0.759036145	0.728915663	0.704819277	0.686746988	0.668674699	0.65060241	0.63253012	0.626506024	0.614457831	0.608433735	0.590361446	0.584337349	0.572289157	0.572289157	0.56626506	0.554216867	0.548192771	0.536144578	0.536144578	0.530120482	0.518072289	0.518072289	0.512048193	0.512048193	0.506024096	0.5	0.493975904	0.487951807	0.487951807	0.481927711	0.481927711	0.475903614	0.475903614	0.469879518	0.469879518	0.463855422	0.457831325	0.451807229	0.451807229	0.445783133	0.445783133	0.439759036	0.439759036
1	1	1	1	1	0.939759036	0.855421687	0.807228916	0.771084337	0.746987952	0.728915663	0.704819277	0.686746988	0.668674699	0.656626506	0.644578313	0.626506024	0.620481928	0.614457831	0.602409639	0.596385542	0.590361446	0.578313253	0.572289157	0.56626506	0.560240964	0.548192771	0.542168675	0.542168675	0.530120482	0.524096386	0.524096386	0.512048193	0.506024096	0.506024096	0.5	0.5	0.493975904	0.487951807	0.487951807	0.481927711	0.475903614	0.469879518	0.469879518	0.463855422	0.463855422	0.457831325	0.457831325	0.451807229	0.451807229
1	1	1	1	1	1	0.93373494	0.861445783	0.825301205	0.789156627	0.765060241	0.740963855	0.722891566	0.698795181	0.686746988	0.674698795	0.656626506	0.65060241	0.63253012	0.626506024	0.620481928	0.602409639	0.596385542	0.590361446	0.584337349	0.572289157	0.56626506	0.56626506	0.560240964	0.554216867	0.548192771	0.536144578	0.536144578	0.524096386	0.518072289	0.518072289	0.512048193	0.506024096	0.506024096	0.5	0.493975904	0.487951807	0.481927711	0.481927711	0.475903614	0.475903614	0.469879518	0.463855422	0.463855422	0.457831325
1	1	1	1	1	1	1	0.927710843	0.86746988	0.831325301	0.795180723	0.771084337	0.753012048	0.728915663	0.710843373	0.698795181	0.680722892	0.674698795	0.656626506	0.65060241	0.638554217	0.626506024	0.620481928	0.614457831	0.608433735	0.596385542	0.590361446	0.584337349	0.578313253	0.572289157	0.560240964	0.554216867	0.548192771	0.542168675	0.542168675	0.536144578	0.524096386	0.524096386	0.518072289	0.506024096	0.506024096	0.5	0.493975904	0.493975904	0.487951807	0.487951807	0.481927711	0.475903614	0.475903614	0.469879518
1	1	1	1	1	1	1	1	0.909638554	0.861445783	0.825301205	0.801204819	0.777108434	0.759036145	0.740963855	0.722891566	0.704819277	0.698795181	0.680722892	0.668674699	0.656626506	0.65060241	0.638554217	0.63253012	0.620481928	0.614457831	0.608433735	0.596385542	0.590361446	0.584337349	0.578313253	0.572289157	0.56626506	0.560240964	0.554216867	0.548192771	0.548192771	0.536144578	0.530120482	0.518072289	0.518072289	0.512048193	0.506024096	0.506024096	0.5	0.5	0.493975904	0.487951807	0.487951807	0.481927711
1	1	1	1	1	1	1	1	0.975903614	0.897590361	0.855421687	0.831325301	0.807228916	0.78313253	0.759036145	0.740963855	0.728915663	0.710843373	0.704819277	0.692771084	0.674698795	0.668674699	0.656626506	0.644578313	0.638554217	0.63253012	0.620481928	0.614457831	0.602409639	0.596385542	0.590361446	0.584337349	0.578313253	0.572289157	0.572289157	0.56626506	0.554216867	0.548192771	0.542168675	0.542168675	0.536144578	0.530120482	0.518072289	0.518072289	0.512048193	0.506024096	0.506024096	0.5	0.493975904	0.487951807
1	1	1	1	1	1	1	1	1	0.939759036	0.885542169	0.855421687	0.825301205	0.807228916	0.78313253	0.765060241	0.753012048	0.734939759	0.722891566	0.704819277	0.692771084	0.686746988	0.668674699	0.662650602	0.656626506	0.644578313	0.638554217	0.626506024	0.620481928	0.614457831	0.608433735	0.602409639	0.596385542	0.590361446	0.578313253	0.572289157	0.56626506	0.560240964	0.554216867	0.554216867	0.548192771	0.542168675	0.536144578	0.536144578	0.530120482	0.518072289	0.512048193	0.506024096	0.5	0.5
1	1	1	1	1	1	1	1	1	1	0.909638554	0.873493976	0.84939759	0.825301205	0.801204819	0.78313253	0.765060241	0.753012048	0.740963855	0.722891566	0.710843373	0.704819277	0.686746988	0.680722892	0.668674699	0.662650602	0.65060241	0.644578313	0.63253012	0.626506024	0.620481928	0.614457831	0.608433735	0.596385542	0.590361446	0.584337349	0.578313253	0.572289157	0.572289157	0.56626506	0.560240964	0.554216867	0.548192771	0.542168675	0.542168675	0.530120482	0.524096386	0.524096386	0.512048193	0.506024096
1	1	1	1	1	1	1	1	1	1	0.939759036	0.897590361	0.86746988	0.837349398	0.819277108	0.801204819	0.78313253	0.771084337	0.753012048	0.740963855	0.728915663	0.71686747	0.704819277	0.692771084	0.686746988	0.674698795	0.662650602	0.656626506	0.65060241	0.644578313	0.63253012	0.626506024	0.614457831	0.608433735	0.602409639	0.596385542	0.590361446	0.584337349	0.584337349	0.578313253	0.572289157	0.56626506	0.560240964	0.548192771	0.548192771	0.542168675	0.536144578	0.530120482	0.530120482	0.524096386
1	1	1	1	1	1	1	1	1	1	0.981927711	0.915662651	0.885542169	0.855421687	0.831325301	0.819277108	0.801204819	0.78313253	0.765060241	0.759036145	0.740963855	0.728915663	0.71686747	0.710843373	0.692771084	0.686746988	0.680722892	0.668674699	0.662650602	0.656626506	0.644578313	0.638554217	0.626506024	0.620481928	0.614457831	0.608433735	0.602409639	0.596385542	0.596385542	0.590361446	0.584337349	0.572289157	0.56626506	0.560240964	0.554216867	0.554216867	0.548192771	0.542168675	0.536144578	0.536144578
1	1	1	1	1	1	1	1	1	1	1	0.93373494	0.897590361	0.873493976	0.84939759	0.825301205	0.813253012	0.795180723	0.78313253	0.771084337	0.753012048	0.740963855	0.734939759	0.71686747	0.710843373	0.698795181	0.692771084	0.686746988	0.674698795	0.662650602	0.656626506	0.65060241	0.644578313	0.638554217	0.626506024	0.620481928	0.614457831	0.608433735	0.602409639	0.596385542	0.590361446	0.584337349	0.578313253	0.572289157	0.56626506	0.560240964	0.560240964	0.554216867	0.548192771	0.542168675
1	1	1	1	1	1	1	1	1	1	1	0.957831325	0.909638554	0.885542169	0.861445783	0.843373494	0.825301205	0.807228916	0.795180723	0.777108434	0.765060241	0.759036145	0.740963855	0.728915663	0.722891566	0.71686747	0.704819277	0.698795181	0.680722892	0.674698795	0.668674699	0.662650602	0.656626506	0.644578313	0.638554217	0.63253012	0.626506024	0.620481928	0.608433735	0.602409639	0.596385542	0.596385542	0.590361446	0.584337349	0.578313253	0.572289157	0.56626506	0.560240964	0.560240964	0.554216867
1	1	1	1	1	1	1	1	1	1	1	0.969879518	0.921686747	0.897590361	0.873493976	0.855421687	0.831325301	0.819277108	0.801204819	0.789156627	0.78313253	0.771084337	0.753012048	0.746987952	0.734939759	0.728915663	0.71686747	0.704819277	0.692771084	0.686746988	0.680722892	0.674698795	0.668674699	0.656626506	0.65060241	0.644578313	0.63253012	0.626506024	0.620481928	0.614457831	0.608433735	0.602409639	0.596385542	0.590361446	0.590361446	0.584337349	0.578313253	0.572289157	0.56626506	0.560240964
1	1	1	1	1	1	1	1	1	1	1	1	0.93373494	0.903614458	0.879518072	0.86746988	0.843373494	0.831325301	0.813253012	0.801204819	0.795180723	0.777108434	0.765060241	0.759036145	0.746987952	0.734939759	0.722891566	0.71686747	0.704819277	0.698795181	0.692771084	0.686746988	0.674698795	0.668674699	0.656626506	0.65060241	0.644578313	0.638554217	0.63253012	0.626506024	0.620481928	0.614457831	0.608433735	0.602409639	0.596385542	0.590361446	0.590361446	0.584337349	0.578313253	0.572289157
1	1	1	1	1	1	1	1	1	1	1	1	0.945783133	0.915662651	0.891566265	0.86746988	0.855421687	0.837349398	0.825301205	0.813253012	0.795180723	0.789156627	0.777108434	0.765060241	0.753012048	0.740963855	0.734939759	0.728915663	0.71686747	0.710843373	0.704819277	0.692771084	0.680722892	0.674698795	0.668674699	0.662650602	0.656626506	0.65060241	0.644578313	0.638554217	0.63253012	0.626506024	0.620481928	0.614457831	0.608433735	0.602409639	0.596385542	0.590361446	0.584337349	0.578313253
1	1	1	1	1	1	1	1	1	1	1	1	0.945783133	0.921686747	0.897590361	0.879518072	0.861445783	0.84939759	0.837349398	0.819277108	0.807228916	0.795180723	0.789156627	0.771084337	0.765060241	0.753012048	0.746987952	0.734939759	0.728915663	0.722891566	0.704819277	0.698795181	0.692771084	0.686746988	0.680722892	0.668674699	0.662650602	0.656626506	0.65060241	0.644578313	0.638554217	0.63253012	0.626506024	0.620481928	0.614457831	0.614457831	0.602409639	0.596385542	0.590361446	0.584337349
1	1	1	1	1	1	1	1	1	1	1	1	0.957831325	0.921686747	0.903614458	0.885542169	0.86746988	0.855421687	0.837349398	0.825301205	0.819277108	0.807228916	0.789156627	0.78313253	0.771084337	0.765060241	0.753012048	0.746987952	0.740963855	0.722891566	0.71686747	0.710843373	0.704819277	0.692771084	0.686746988	0.680722892	0.674698795	0.668674699	0.662650602	0.656626506	0.65060241	0.644578313	0.638554217	0.626506024	0.620481928	0.614457831	0.608433735	0.602409639	0.596385542	0.596385542
1	1	1	1	1	1	1	1	1	1	1	1	0.957831325	0.927710843	0.909638554	0.891566265	0.873493976	0.855421687	0.84939759	0.837349398	0.825301205	0.807228916	0.801204819	0.789156627	0.78313253	0.771084337	0.765060241	0.753012048	0.740963855	0.734939759	0.728915663	0.71686747	0.710843373	0.704819277	0.698795181	0.692771084	0.686746988	0.674698795	0.668674699	0.662650602	0.656626506	0.644578313	0.638554217	0.63253012	0.626506024	0.626506024	0.620481928	0.614457831	0.608433735	0.602409639
1	1	1	1	1	1	1	1	1	1	1	1	0.957831325	0.927710843	0.915662651	0.897590361	0.879518072	0.86746988	0.855421687	0.843373494	0.825301205	0.819277108	0.807228916	0.801204819	0.789156627	0.777108434	0.765060241	0.759036145	0.753012048	0.740963855	0.734939759	0.728915663	0.722891566	0.710843373	0.704819277	0.698795181	0.692771084	0.686746988	0.674698795	0.668674699	0.662650602	0.656626506	0.65060241	0.644578313	0.638554217	0.63253012	0.626506024	0.620481928	0.614457831	0.608433735
1	1	1	1	1	1	1	1	1	1	1	1	0.957831325	0.93373494	0.915662651	0.903614458	0.885542169	0.873493976	0.855421687	0.843373494	0.837349398	0.825301205	0.819277108	0.807228916	0.795180723	0.78313253	0.777108434	0.765060241	0.759036145	0.753012048	0.746987952	0.734939759	0.728915663	0.722891566	0.71686747	0.704819277	0.698795181	0.686746988	0.680722892	0.674698795	0.668674699	0.662650602	0.656626506	0.65060241	0.644578313	0.638554217	0.638554217	0.63253012	0.626506024	0.620481928
1	1	1	1	1	1	1	1	1	1	1	1	0.951807229	0.93373494	0.921686747	0.903614458	0.891566265	0.873493976	0.861445783	0.84939759	0.843373494	0.831325301	0.819277108	0.807228916	0.801204819	0.789156627	0.78313253	0.777108434	0.765060241	0.759036145	0.753012048	0.746987952	0.740963855	0.722891566	0.71686747	0.710843373	0.704819277	0.698795181	0.692771084	0.686746988	0.680722892	0.674698795	0.668674699	0.662650602	0.656626506	0.65060241	0.644578313	0.638554217	0.63253012	0.626506024
1	1	1	1	1	1	1	1	1	1	1	1	0.957831325	0.93373494	0.915662651	0.903614458	0.885542169	0.879518072	0.86746988	0.855421687	0.843373494	0.831325301	0.825301205	0.819277108	0.807228916	0.801204819	0.789156627	0.78313253	0.777108434	0.765060241	0.753012048	0.746987952	0.740963855	0.734939759	0.728915663	0.71686747	0.710843373	0.704819277	0.698795181	0.692771084	0.686746988	0.680722892	0.674698795	0.668674699	0.662650602	0.656626506	0.65060241	0.644578313	0.638554217	0.638554217
1	1	1	1	1	1	1	1	1	1	1	0.981927711	0.951807229	0.93373494	0.921686747	0.903614458	0.891566265	0.885542169	0.873493976	0.855421687	0.84939759	0.837349398	0.831325301	0.825301205	0.813253012	0.807228916	0.801204819	0.78313253	0.777108434	0.771084337	0.759036145	0.753012048	0.746987952	0.740963855	0.734939759	0.728915663	0.722891566	0.71686747	0.704819277	0.698795181	0.692771084	0.686746988	0.680722892	0.674698795	0.668674699	0.662650602	0.662650602	0.656626506	0.65060241	0.644578313
1	1	1	1	1	1	1	1	1	1	1	0.969879518	0.945783133	0.93373494	0.915662651	0.909638554	0.897590361	0.879518072	0.873493976	0.861445783	0.855421687	0.843373494	0.837349398	0.831325301	0.819277108	0.807228916	0.801204819	0.789156627	0.78313253	0.777108434	0.771084337	0.759036145	0.753012048	0.746987952	0.740963855	0.734939759	0.728915663	0.722891566	0.71686747	0.710843373	0.704819277	0.698795181	0.692771084	0.686746988	0.680722892	0.674698795	0.668674699	0.662650602	0.656626506	0.644578313
1	1	1	1	1	1	1	1	1	1	1	0.963855422	0.945783133	0.93373494	0.921686747	0.903614458	0.897590361	0.885542169	0.879518072	0.86746988	0.861445783	0.84939759	0.837349398	0.831325301	0.819277108	0.813253012	0.807228916	0.795180723	0.789156627	0.78313253	0.777108434	0.771084337	0.759036145	0.753012048	0.746987952	0.740963855	0.734939759	0.728915663	0.722891566	0.71686747	0.710843373	0.704819277	0.698795181	0.692771084	0.680722892	0.674698795	0.668674699	0.662650602	0.656626506	0.65060241
1	1	1	1	1	1	1	1	1	1	0.981927711	0.951807229	0.939759036	0.93373494	0.915662651	0.909638554	0.897590361	0.891566265	0.879518072	0.86746988	0.855421687	0.84939759	0.843373494	0.831325301	0.825301205	0.819277108	0.813253012	0.801204819	0.795180723	0.789156627	0.78313253	0.777108434	0.771084337	0.759036145	0.753012048	0.746987952	0.740963855	0.734939759	0.728915663	0.71686747	0.710843373	0.704819277	0.698795181	0.692771084	0.686746988	0.680722892	0.674698795	0.668674699	0.662650602	0.662650602
1	1	1	1	1	1	1	1	1	1	0.963855422	0.951807229	0.939759036	0.927710843	0.921686747	0.909638554	0.903614458	0.885542169	0.879518072	0.873493976	0.861445783	0.855421687	0.84939759	0.837349398	0.831325301	0.825301205	0.819277108	0.807228916	0.801204819	0.795180723	0.789156627	0.78313253	0.777108434	0.771084337	0.753012048	0.746987952	0.740963855	0.734939759	0.728915663	0.722891566	0.71686747	0.710843373	0.704819277	0.698795181	0.692771084	0.686746988	0.680722892	0.680722892	0.674698795	0.668674699
1	1	1	1	1	1	1	1	1	0.975903614	0.957831325	0.945783133	0.939759036	0.927710843	0.915662651	0.903614458	0.897590361	0.891566265	0.879518072	0.873493976	0.86746988	0.861445783	0.84939759	0.843373494	0.837349398	0.831325301	0.819277108	0.813253012	0.801204819	0.795180723	0.789156627	0.78313253	0.777108434	0.771084337	0.759036145	0.753012048	0.746987952	0.740963855	0.734939759	0.728915663	0.722891566	0.71686747	0.710843373	0.704819277	0.698795181	0.692771084	0.692771084	0.686746988	0.680722892	0.674698795
1	1	1	1	1	1	1	1	0.981927711	0.963855422	0.957831325	0.939759036	0.93373494	0.921686747	0.915662651	0.909638554	0.897590361	0.891566265	0.885542169	0.879518072	0.86746988	0.861445783	0.855421687	0.843373494	0.837349398	0.825301205	0.819277108	0.813253012	0.807228916	0.801204819	0.795180723	0.789156627	0.78313253	0.777108434	0.765060241	0.759036145	0.753012048	0.746987952	0.740963855	0.734939759	0.728915663	0.722891566	0.71686747	0.710843373	0.710843373	0.704819277	0.698795181	0.692771084	0.686746988	0.680722892
1	1	1	1	1	1	1	0.981927711	0.969879518	0.957831325	0.945783133	0.939759036	0.93373494	0.927710843	0.915662651	0.909638554	0.903614458	0.891566265	0.879518072	0.873493976	0.86746988	0.861445783	0.855421687	0.84939759	0.837349398	0.831325301	0.825301205	0.819277108	0.813253012	0.807228916	0.801204819	0.795180723	0.789156627	0.777108434	0.771084337	0.765060241	0.759036145	0.753012048	0.746987952	0.740963855	0.734939759	0.728915663	0.722891566	0.722891566	0.71686747	0.710843373	0.704819277	0.698795181	0.692771084	0.686746988
1	1	1	1	1	0.993975904	0.975903614	0.969879518	0.963855422	0.951807229	0.939759036	0.93373494	0.927710843	0.921686747	0.909638554	0.903614458	0.897590361	0.891566265	0.885542169	0.879518072	0.873493976	0.861445783	0.855421687	0.84939759	0.843373494	0.837349398	0.831325301	0.825301205	0.819277108	0.813253012	0.807228916	0.795180723	0.789156627	0.78313253	0.777108434	0.771084337	0.765060241	0.759036145	0.753012048	0.746987952	0.740963855	0.734939759	0.734939759	0.728915663	0.722891566	0.71686747	0.710843373	0.704819277	0.698795181	0.692771084
1	1	1	0.987951807	0.981927711	0.969879518	0.963855422	0.957831325	0.951807229	0.945783133	0.939759036	0.93373494	0.927710843	0.921686747	0.915662651	0.909638554	0.897590361	0.891566265	0.885542169	0.879518072	0.873493976	0.86746988	0.861445783	0.855421687	0.84939759	0.843373494	0.837349398	0.825301205	0.819277108	0.813253012	0.807228916	0.801204819	0.795180723	0.789156627	0.78313253	0.777108434	0.771084337	0.765060241	0.759036145	0.753012048	0.746987952	0.740963855	0.740963855	0.734939759	0.728915663	0.722891566	0.71686747	0.710843373	0.704819277	0.698795181
0.975903614	0.981927711	0.975903614	0.969879518	0.969879518	0.963855422	0.957831325	0.951807229	0.945783133	0.939759036	0.939759036	0.93373494	0.927710843	0.921686747	0.915662651	0.909638554	0.903614458	0.897590361	0.891566265	0.885542169	0.873493976	0.86746988	0.861445783	0.855421687	0.84939759	0.843373494	0.837349398	0.831325301	0.825301205	0.819277108	0.813253012	0.807228916	0.801204819	0.795180723	0.789156627	0.78313253	0.777108434	0.771084337	0.765060241	0.759036145	0.753012048	0.746987952	0.740963855	0.740963855	0.734939759	0.728915663	0.722891566	0.71686747	0.704819277	0.698795181
0.963855422	0.969879518	0.963855422	0.963855422	0.957831325	0.957831325	0.951807229	0.951807229	0.945783133	0.939759036	0.93373494	0.927710843	0.921686747	0.915662651	0.909638554	0.903614458	0.897590361	0.891566265	0.885542169	0.879518072	0.873493976	0.86746988	0.861445783	0.855421687	0.84939759	0.843373494	0.837349398	0.831325301	0.825301205	0.819277108	0.813253012	0.807228916	0.801204819	0.795180723	0.789156627	0.78313253	0.777108434	0.771084337	0.765060241	0.759036145	0.753012048	0.746987952	0.740963855	0.734939759	0.734939759	0.728915663	0.722891566	0.71686747	0.710843373	0.704819277
0.963855422	0.957831325	0.957831325	0.957831325	0.951807229	0.951807229	0.945783133	0.939759036	0.93373494	0.939759036	0.93373494	0.927710843	0.921686747	0.915662651	0.909638554	0.903614458	0.897590361	0.891566265	0.885542169	0.879518072	0.873493976	0.86746988	0.861445783	0.855421687	0.84939759	0.843373494	0.837349398	0.831325301	0.825301205	0.819277108	0.819277108	0.813253012	0.807228916	0.801204819	0.795180723	0.789156627	0.78313253	0.777108434	0.771084337	0.765060241	0.759036145	0.753012048	0.746987952	0.740963855	0.740963855	0.734939759	0.728915663	0.722891566	0.71686747	0.710843373
0.951807229	0.951807229	0.951807229	0.951807229	0.945783133	0.945783133	0.945783133	0.939759036	0.93373494	0.927710843	0.927710843	0.921686747	0.921686747	0.915662651	0.909638554	0.903614458	0.897590361	0.891566265	0.891566265	0.885542169	0.879518072	0.873493976	0.86746988	0.861445783	0.855421687	0.84939759	0.843373494	0.837349398	0.831325301	0.825301205	0.819277108	0.813253012	0.807228916	0.801204819	0.795180723	0.789156627	0.789156627	0.78313253	0.777108434	0.771084337	0.765060241	0.759036145	0.753012048	0.746987952	0.740963855	0.740963855	0.734939759	0.728915663	0.722891566	0.71686747
0.951807229	0.945783133	0.945783133	0.945783133	0.945783133	0.939759036	0.93373494	0.939759036	0.93373494	0.927710843	0.927710843	0.921686747	0.915662651	0.909638554	0.903614458	0.897590361	0.903614458	0.897590361	0.891566265	0.885542169	0.879518072	0.873493976	0.86746988	0.861445783	0.855421687	0.84939759	0.843373494	0.843373494	0.837349398	0.831325301	0.825301205	0.819277108	0.813253012	0.807228916	0.801204819	0.795180723	0.789156627	0.78313253	0.78313253	0.777108434	0.771084337	0.765060241	0.759036145	0.753012048	0.746987952	0.740963855	0.740963855	0.734939759	0.728915663	0.722891566
0.939759036	0.945783133	0.939759036	0.939759036	0.939759036	0.939759036	0.93373494	0.93373494	0.927710843	0.927710843	0.927710843	0.921686747	0.915662651	0.909638554	0.903614458	0.903614458	0.897590361	0.891566265	0.885542169	0.879518072	0.873493976	0.873493976	0.873493976	0.86746988	0.861445783	0.855421687	0.84939759	0.843373494	0.837349398	0.831325301	0.825301205	0.819277108	0.819277108	0.813253012	0.807228916	0.801204819	0.795180723	0.789156627	0.78313253	0.777108434	0.777108434	0.771084337	0.765060241	0.759036145	0.753012048	0.746987952	0.740963855	0.740963855	0.734939759	0.728915663
0.939759036	0.939759036	0.939759036	0.939759036	0.93373494	0.93373494	0.93373494	0.927710843	0.927710843	0.921686747	0.915662651	0.921686747	0.915662651	0.909638554	0.903614458	0.903614458	0.897590361	0.891566265	0.885542169	0.879518072	0.879518072	0.873493976	0.86746988	0.861445783	0.855421687	0.84939759	0.84939759	0.84939759	0.843373494	0.837349398	0.831325301	0.825301205	0.819277108	0.813253012	0.807228916	0.807228916	0.801204819	0.795180723	0.789156627	0.78313253	0.777108434	0.771084337	0.771084337	0.765060241	0.759036145	0.753012048	0.746987952	0.740963855	0.740963855	0.734939759
0.939759036	0.93373494	0.93373494	0.93373494	0.93373494	0.927710843	0.927710843	0.927710843	0.927710843	0.921686747	0.915662651	0.915662651	0.909638554	0.903614458	0.909638554	0.903614458	0.897590361	0.891566265	0.885542169	0.885542169	0.879518072	0.873493976	0.86746988	0.861445783	0.861445783	0.855421687	0.84939759	0.843373494	0.837349398	0.831325301	0.825301205	0.831325301	0.825301205	0.819277108	0.813253012	0.807228916	0.801204819	0.801204819	0.795180723	0.789156627	0.78313253	0.777108434	0.771084337	0.771084337	0.765060241	0.759036145	0.753012048	0.746987952	0.746987952	0.740963855
0.927710843	0.93373494	0.93373494	0.927710843	0.93373494	0.927710843	0.927710843	0.921686747	0.921686747	0.921686747	0.915662651	0.915662651	0.909638554	0.903614458	0.903614458	0.897590361	0.897590361	0.891566265	0.891566265	0.885542169	0.879518072	0.873493976	0.873493976	0.86746988	0.861445783	0.855421687	0.84939759	0.843373494	0.843373494	0.837349398	0.831325301	0.825301205	0.819277108	0.819277108	0.813253012	0.807228916	0.801204819	0.795180723	0.795180723	0.795180723	0.789156627	0.78313253	0.777108434	0.771084337	0.771084337	0.765060241	0.759036145	0.753012048	0.746987952	0.746987952
0.927710843	0.927710843	0.927710843	0.927710843	0.927710843	0.927710843	0.927710843	0.921686747	0.915662651	0.915662651	0.915662651	0.915662651	0.909638554	0.903614458	0.903614458	0.897590361	0.891566265	0.891566265	0.891566265	0.885542169	0.879518072	0.879518072	0.873493976	0.86746988	0.861445783	0.855421687	0.855421687	0.84939759	0.843373494	0.837349398	0.837349398	0.831325301	0.825301205	0.819277108	0.813253012	0.807228916	0.807228916	0.801204819	0.795180723	0.789156627	0.78313253	0.78313253	0.777108434	0.771084337	0.765060241	0.759036145	0.759036145	0.753012048	0.753012048	0.746987952
0.927710843	0.927710843	0.921686747	0.927710843	0.921686747	0.921686747	0.921686747	0.921686747	0.915662651	0.915662651	0.909638554	0.915662651	0.909638554	0.903614458	0.903614458	0.897590361	0.891566265	0.891566265	0.885542169	0.879518072	0.879518072	0.879518072	0.873493976	0.86746988	0.86746988	0.861445783	0.855421687	0.84939759	0.84939759	0.843373494	0.837349398	0.831325301	0.825301205	0.825301205	0.819277108	0.813253012	0.807228916	0.801204819	0.801204819	0.795180723	0.789156627	0.78313253	0.78313253	0.777108434	0.771084337	0.765060241	0.759036145	0.759036145	0.753012048	0.746987952
0.927710843	0.921686747	0.921686747	0.927710843	0.921686747	0.921686747	0.915662651	0.921686747	0.915662651	0.915662651	0.909638554	0.909638554	0.903614458	0.903614458	0.903614458	0.897590361	0.897590361	0.891566265	0.885542169	0.885542169	0.879518072	0.873493976	0.86746988	0.873493976	0.86746988	0.861445783	0.855421687	0.855421687	0.84939759	0.843373494	0.837349398	0.837349398	0.831325301	0.825301205	0.819277108	0.819277108	0.813253012	0.807228916	0.801204819	0.801204819	0.795180723	0.789156627	0.78313253	0.777108434	0.777108434	0.771084337	0.765060241	0.759036145	0.759036145	0.753012048
0.921686747	0.921686747	0.921686747	0.915662651	0.921686747	0.921686747	0.915662651	0.915662651	0.915662651	0.915662651	0.909638554	0.909638554	0.903614458	0.897590361	0.897590361	0.897590361	0.897590361	0.891566265	0.885542169	0.885542169	0.879518072	0.873493976	0.873493976	0.86746988	0.861445783	0.861445783	0.861445783	0.855421687	0.84939759	0.84939759	0.843373494	0.837349398	0.831325301	0.831325301	0.825301205	0.819277108	0.813253012	0.813253012	0.807228916	0.801204819	0.795180723	0.795180723	0.789156627	0.78313253	0.777108434	0.777108434	0.771084337	0.765060241	0.759036145	0.759036145
0.915662651	0.921686747	0.921686747	0.915662651	0.915662651	0.915662651	0.915662651	0.915662651	0.909638554	0.915662651	0.909638554	0.909638554	0.903614458	0.897590361	0.897590361	0.891566265	0.897590361	0.891566265	0.885542169	0.885542169	0.879518072	0.879518072	0.873493976	0.86746988	0.86746988	0.861445783	0.855421687	0.84939759	0.84939759	0.84939759	0.843373494	0.843373494	0.837349398	0.831325301	0.825301205	0.825301205	0.819277108	0.813253012	0.807228916	0.807228916	0.801204819	0.795180723	0.795180723	0.789156627	0.78313253	0.777108434	0.777108434	0.771084337	0.765060241	0.759036145
0.915662651	0.915662651	0.921686747	0.915662651	0.915662651	0.909638554	0.915662651	0.915662651	0.909638554	0.909638554	0.903614458	0.909638554	0.903614458	0.903614458	0.897590361	0.891566265	0.891566265	0.885542169	0.891566265	0.885542169	0.879518072	0.879518072	0.873493976	0.86746988	0.86746988	0.861445783	0.855421687	0.855421687	0.84939759	0.843373494	0.843373494	0.837349398	0.837349398	0.837349398	0.831325301	0.825301205	0.819277108	0.819277108	0.813253012	0.807228916	0.807228916	0.801204819	0.795180723	0.789156627	0.789156627	0.78313253	0.777108434	0.777108434	0.771084337	0.765060241
0.915662651	0.915662651	0.909638554	0.915662651	0.915662651	0.909638554	0.915662651	0.909638554	0.909638554	0.909638554	0.903614458	0.903614458	0.903614458	0.903614458	0.897590361	0.891566265	0.891566265	0.885542169	0.885542169	0.885542169	0.885542169	0.879518072	0.873493976	0.873493976	0.86746988	0.861445783	0.861445783	0.855421687	0.84939759	0.84939759	0.843373494	0.837349398	0.837349398	0.831325301	0.825301205	0.831325301	0.825301205	0.819277108	0.819277108	0.813253012	0.807228916	0.801204819	0.801204819	0.795180723	0.789156627	0.789156627	0.78313253	0.777108434	0.777108434	0.771084337
0.915662651	0.915662651	0.909638554	0.915662651	0.915662651	0.909638554	0.909638554	0.909638554	0.909638554	0.903614458	0.903614458	0.903614458	0.897590361	0.903614458	0.897590361	0.897590361	0.891566265	0.885542169	0.885542169	0.879518072	0.879518072	0.879518072	0.873493976	0.873493976	0.86746988	0.86746988	0.861445783	0.855421687	0.855421687	0.84939759	0.843373494	0.843373494	0.837349398	0.831325301	0.831325301	0.825301205	0.819277108	0.819277108	0.813253012	0.813253012	0.813253012	0.807228916	0.801204819	0.801204819	0.795180723	0.789156627	0.789156627	0.78313253	0.777108434	0.777108434
0.915662651	0.909638554	0.909638554	0.909638554	0.909638554	0.909638554	0.909638554	0.903614458	0.909638554	0.903614458	0.903614458	0.903614458	0.897590361	0.897590361	0.897590361	0.897590361	0.891566265	0.891566265	0.885542169	0.879518072	0.879518072	0.873493976	0.873493976	0.873493976	0.86746988	0.86746988	0.861445783	0.861445783	0.855421687	0.84939759	0.84939759	0.843373494	0.837349398	0.837349398	0.831325301	0.831325301	0.825301205	0.819277108	0.819277108	0.813253012	0.807228916	0.807228916	0.801204819	0.801204819	0.801204819	0.795180723	0.789156627	0.789156627	0.78313253	0.777108434
0.909638554	0.909638554	0.909638554	0.909638554	0.909638554	0.909638554	0.909638554	0.903614458	0.903614458	0.903614458	0.903614458	0.903614458	0.897590361	0.897590361	0.891566265	0.897590361	0.891566265	0.891566265	0.885542169	0.885542169	0.879518072	0.873493976	0.873493976	0.86746988	0.86746988	0.86746988	0.86746988	0.861445783	0.855421687	0.855421687	0.84939759	0.843373494	0.843373494	0.837349398	0.837349398	0.831325301	0.825301205	0.825301205	0.819277108	0.813253012	0.813253012	0.807228916	0.801204819	0.801204819	0.795180723	0.789156627	0.789156627	0.78313253	0.78313253	0.78313253
0.903614458	0.909638554	0.909638554	0.909638554	0.903614458	0.909638554	0.909638554	0.903614458	0.903614458	0.897590361	0.903614458	0.897590361	0.897590361	0.897590361	0.891566265	0.891566265	0.891566265	0.891566265	0.885542169	0.885542169	0.879518072	0.879518072	0.873493976	0.86746988	0.86746988	0.861445783	0.861445783	0.861445783	0.861445783	0.855421687	0.84939759	0.84939759	0.843373494	0.843373494	0.837349398	0.831325301	0.831325301	0.825301205	0.819277108	0.819277108	0.813253012	0.813253012	0.807228916	0.801204819	0.801204819	0.795180723	0.789156627	0.789156627	0.78313253	0.777108434
0.903614458	0.903614458	0.909638554	0.903614458	0.903614458	0.903614458	0.903614458	0.903614458	0.903614458	0.897590361	0.897590361	0.897590361	0.897590361	0.897590361	0.891566265	0.891566265	0.885542169	0.885542169	0.885542169	0.885542169	0.879518072	0.879518072	0.873493976	0.873493976	0.86746988	0.86746988	0.861445783	0.855421687	0.855421687	0.855421687	0.855421687	0.84939759	0.84939759	0.843373494	0.837349398	0.837349398	0.831325301	0.831325301	0.825301205	0.819277108	0.819277108	0.813253012	0.807228916	0.807228916	0.801204819	0.801204819	0.795180723	0.789156627	0.789156627	0.78313253
0.903614458	0.903614458	0.909638554	0.903614458	0.903614458	0.903614458	0.903614458	0.903614458	0.903614458	0.897590361	0.897590361	0.891566265	0.897590361	0.897590361	0.891566265	0.891566265	0.885542169	0.885542169	0.879518072	0.885542169	0.879518072	0.879518072	0.873493976	0.873493976	0.86746988	0.86746988	0.861445783	0.861445783	0.855421687	0.855421687	0.84939759	0.84939759	0.84939759	0.843373494	0.843373494	0.837349398	0.837349398	0.831325301	0.825301205	0.825301205	0.819277108	0.819277108	0.813253012	0.807228916	0.807228916	0.801204819	0.795180723	0.795180723	0.789156627	0.789156627
0.903614458	0.903614458	0.903614458	0.903614458	0.903614458	0.903614458	0.897590361	0.903614458	0.903614458	0.897590361	0.897590361	0.891566265	0.891566265	0.897590361	0.891566265	0.891566265	0.885542169	0.885542169	0.879518072	0.879518072	0.879518072	0.879518072	0.879518072	0.873493976	0.86746988	0.86746988	0.861445783	0.861445783	0.855421687	0.855421687	0.84939759	0.84939759	0.843373494	0.84939759	0.843373494	0.837349398	0.837349398	0.831325301	0.831325301	0.825301205	0.825301205	0.819277108	0.813253012	0.813253012	0.807228916	0.807228916	0.801204819	0.795180723	0.795180723	0.789156627
0.903614458	0.903614458	0.897590361	0.903614458	0.903614458	0.903614458	0.897590361	0.897590361	0.903614458	0.897590361	0.897590361	0.891566265	0.891566265	0.891566265	0.891566265	0.891566265	0.885542169	0.885542169	0.885542169	0.879518072	0.879518072	0.873493976	0.879518072	0.873493976	0.873493976	0.86746988	0.86746988	0.861445783	0.861445783	0.855421687	0.855421687	0.84939759	0.843373494	0.843373494	0.837349398	0.837349398	0.837349398	0.837349398	0.831325301	0.831325301	0.825301205	0.819277108	0.819277108	0.813253012	0.813253012	0.807228916	0.807228916	0.801204819	0.795180723	0.795180723
0.903614458	0.903614458	0.897590361	0.897590361	0.903614458	0.897590361	0.897590361	0.897590361	0.903614458	0.897590361	0.897590361	0.891566265	0.891566265	0.891566265	0.885542169	0.891566265	0.885542169	0.885542169	0.885542169	0.879518072	0.879518072	0.873493976	0.873493976	0.873493976	0.873493976	0.86746988	0.86746988	0.861445783	0.861445783	0.855421687	0.855421687	0.84939759	0.84939759	0.843373494	0.843373494	0.837349398	0.837349398	0.831325301	0.831325301	0.831325301	0.825301205	0.825301205	0.819277108	0.819277108	0.813253012	0.813253012	0.807228916	0.801204819	0.801204819	0.795180723
0.903614458	0.903614458	0.897590361	0.897590361	0.903614458	0.897590361	0.897590361	0.897590361	0.891566265	0.897590361	0.897590361	0.891566265	0.891566265	0.891566265	0.885542169	0.885542169	0.885542169	0.885542169	0.885542169	0.879518072	0.879518072	0.873493976	0.873493976	0.86746988	0.86746988	0.873493976	0.86746988	0.86746988	0.861445783	0.861445783	0.855421687	0.855421687	0.84939759	0.84939759	0.843373494	0.837349398	0.837349398	0.831325301	0.831325301	0.825301205	0.825301205	0.819277108	0.825301205	0.819277108	0.819277108	0.813253012	0.813253012	0.807228916	0.801204819	0.801204819
0.903614458	0.897590361	0.897590361	0.897590361	0.897590361	0.897590361	0.897590361	0.897590361	0.891566265	0.891566265	0.897590361	0.891566265	0.891566265	0.891566265	0.885542169	0.885542169	0.885542169	0.885542169	0.885542169	0.879518072	0.879518072	0.873493976	0.873493976	0.873493976	0.86746988	0.86746988	0.86746988	0.86746988	0.861445783	0.861445783	0.855421687	0.855421687	0.84939759	0.84939759	0.843373494	0.843373494	0.837349398	0.837349398	0.831325301	0.831325301	0.825301205	0.825301205	0.819277108	0.819277108	0.813253012	0.819277108	0.813253012	0.813253012	0.807228916	0.801204819
0.897590361	0.897590361	0.897590361	0.897590361	0.897590361	0.897590361	0.897590361	0.897590361	0.891566265	0.891566265	0.891566265	0.891566265	0.891566265	0.891566265	0.885542169	0.885542169	0.885542169	0.879518072	0.885542169	0.879518072	0.879518072	0.879518072	0.873493976	0.873493976	0.86746988	0.86746988	0.861445783	0.861445783	0.861445783	0.861445783	0.861445783	0.855421687	0.855421687	0.84939759	0.84939759	0.843373494	0.843373494	0.837349398	0.837349398	0.831325301	0.831325301	0.825301205	0.825301205	0.819277108	0.819277108	0.813253012	0.813253012	0.807228916	0.807228916	0.807228916
0.897590361	0.897590361	0.897590361	0.897590361	0.891566265	0.891566265	0.897590361	0.897590361	0.891566265	0.891566265	0.891566265	0.885542169	0.891566265	0.891566265	0.885542169	0.885542169	0.885542169	0.879518072	0.879518072	0.879518072	0.879518072	0.879518072	0.873493976	0.873493976	0.86746988	0.86746988	0.86746988	0.861445783	0.861445783	0.855421687	0.861445783	0.855421687	0.855421687	0.84939759	0.84939759	0.843373494	0.843373494	0.837349398	0.837349398	0.831325301	0.831325301	0.825301205	0.825301205	0.819277108	0.819277108	0.813253012	0.813253012	0.807228916	0.807228916	0.801204819
0.891566265	0.891566265	0.897590361	0.897590361	0.891566265	0.891566265	0.897590361	0.897590361	0.891566265	0.891566265	0.891566265	0.885542169	0.891566265	0.891566265	0.885542169	0.885542169	0.885542169	0.879518072	0.879518072	0.879518072	0.879518072	0.879518072	0.873493976	0.873493976	0.873493976	0.86746988	0.86746988	0.861445783	0.861445783	0.855421687	0.855421687	0.855421687	0.855421687	0.855421687	0.84939759	0.84939759	0.843373494	0.843373494	0.837349398	0.837349398	0.831325301	0.831325301	0.825301205	0.825301205	0.819277108	0.819277108	0.813253012	0.813253012	0.807228916	0.807228916
0.891566265	0.891566265	0.897590361	0.897590361	0.891566265	0.891566265	0.891566265	0.897590361	0.891566265	0.891566265	0.891566265	0.885542169	0.885542169	0.891566265	0.885542169	0.885542169	0.885542169	0.879518072	0.879518072	0.879518072	0.873493976	0.879518072	0.873493976	0.873493976	0.873493976	0.86746988	0.86746988	0.861445783	0.861445783	0.861445783	0.855421687	0.855421687	0.84939759	0.84939759	0.84939759	0.84939759	0.84939759	0.843373494	0.843373494	0.837349398	0.837349398	0.831325301	0.831325301	0.825301205	0.825301205	0.819277108	0.819277108	0.813253012	0.813253012	0.807228916
0.891566265	0.891566265	0.891566265	0.897590361	0.891566265	0.891566265	0.891566265	0.885542169	0.891566265	0.891566265	0.891566265	0.885542169	0.885542169	0.885542169	0.885542169	0.885542169	0.885542169	0.879518072	0.879518072	0.879518072	0.873493976	0.873493976	0.873493976	0.873493976	0.873493976	0.86746988	0.86746988	0.86746988	0.861445783	0.861445783	0.855421687	0.855421687	0.855421687	0.84939759	0.84939759	0.843373494	0.84939759	0.843373494	0.843373494	0.837349398	0.837349398	0.837349398	0.831325301	0.831325301	0.825301205	0.825301205	0.819277108	0.819277108	0.813253012	0.813253012
0.891566265	0.891566265	0.891566265	0.891566265	0.891566265	0.891566265	0.891566265	0.885542169	0.891566265	0.891566265	0.891566265	0.885542169	0.885542169	0.885542169	0.879518072	0.885542169	0.885542169	0.879518072	0.879518072	0.879518072	0.873493976	0.873493976	0.873493976	0.86746988	0.873493976	0.873493976	0.86746988	0.86746988	0.861445783	0.861445783	0.861445783	0.855421687	0.855421687	0.84939759	0.84939759	0.84939759	0.843373494	0.843373494	0.843373494	0.843373494	0.837349398	0.837349398	0.831325301	0.831325301	0.831325301	0.825301205	0.825301205	0.819277108	0.819277108	0.813253012
0.891566265	0.891566265	0.891566265	0.891566265	0.891566265	0.891566265	0.891566265	0.885542169	0.885542169	0.891566265	0.891566265	0.885542169	0.885542169	0.885542169	0.879518072	0.879518072	0.885542169	0.879518072	0.879518072	0.879518072	0.873493976	0.873493976	0.873493976	0.86746988	0.86746988	0.873493976	0.86746988	0.86746988	0.86746988	0.861445783	0.861445783	0.855421687	0.855421687	0.855421687	0.84939759	0.84939759	0.843373494	0.843373494	0.843373494	0.837349398	0.837349398	0.837349398	0.837349398	0.831325301	0.831325301	0.831325301	0.825301205	0.825301205	0.819277108	0.819277108
0.891566265	0.891566265	0.891566265	0.885542169	0.891566265	0.891566265	0.891566265	0.885542169	0.885542169	0.885542169	0.891566265	0.885542169	0.885542169	0.885542169	0.879518072	0.879518072	0.879518072	0.885542169	0.879518072	0.879518072	0.879518072	0.873493976	0.873493976	0.873493976	0.86746988	0.86746988	0.861445783	0.86746988	0.86746988	0.861445783	0.861445783	0.861445783	0.855421687	0.855421687	0.84939759	0.84939759	0.84939759	0.843373494	0.843373494	0.837349398	0.837349398	0.837349398	0.831325301	0.837349398	0.831325301	0.831325301	0.825301205	0.825301205	0.825301205	0.819277108
0.891566265	0.891566265	0.885542169	0.885542169	0.891566265	0.891566265	0.891566265	0.885542169	0.885542169	0.885542169	0.891566265	0.885542169	0.885542169	0.885542169	0.879518072	0.879518072	0.879518072	0.879518072	0.879518072	0.879518072	0.879518072	0.873493976	0.873493976	0.873493976	0.86746988	0.86746988	0.86746988	0.861445783	0.86746988	0.86746988	0.861445783	0.861445783	0.855421687	0.855421687	0.855421687	0.84939759	0.84939759	0.843373494	0.843373494	0.843373494	0.837349398	0.837349398	0.831325301	0.831325301	0.831325301	0.825301205	0.831325301	0.825301205	0.825301205	0.825301205
0.891566265	0.891566265	0.885542169	0.885542169	0.885542169	0.891566265	0.891566265	0.885542169	0.885542169	0.885542169	0.885542169	0.885542169	0.885542169	0.885542169	0.879518072	0.879518072	0.879518072	0.879518072	0.873493976	0.879518072	0.879518072	0.873493976	0.873493976	0.873493976	0.86746988	0.86746988	0.86746988	0.861445783	0.861445783	0.861445783	0.861445783	0.861445783	0.861445783	0.855421687	0.855421687	0.84939759	0.84939759	0.84939759	0.843373494	0.843373494	0.843373494	0.837349398	0.837349398	0.831325301	0.831325301	0.831325301	0.825301205	0.825301205	0.819277108	0.825301205
0.891566265	0.891566265	0.885542169	0.885542169	0.885542169	0.885542169	0.885542169	0.885542169	0.885542169	0.885542169	0.885542169	0.879518072	0.885542169	0.885542169	0.879518072	0.879518072	0.879518072	0.879518072	0.873493976	0.873493976	0.879518072	0.873493976	0.873493976	0.873493976	0.86746988	0.86746988	0.86746988	0.86746988	0.861445783	0.861445783	0.855421687	0.855421687	0.861445783	0.855421687	0.855421687	0.855421687	0.84939759	0.84939759	0.84939759	0.843373494	0.843373494	0.837349398	0.837349398	0.837349398	0.831325301	0.831325301	0.831325301	0.825301205	0.825301205	0.819277108
0.891566265	0.885542169	0.885542169	0.885542169	0.885542169	0.885542169	0.885542169	0.885542169	0.885542169	0.885542169	0.879518072	0.879518072	0.879518072	0.885542169	0.879518072	0.879518072	0.879518072	0.879518072	0.873493976	0.873493976	0.873493976	0.879518072	0.873493976	0.873493976	0.873493976	0.86746988	0.86746988	0.86746988	0.861445783	0.861445783	0.861445783	0.855421687	0.855421687	0.855421687	0.855421687	0.855421687	0.855421687	0.84939759	0.84939759	0.84939759	0.843373494	0.843373494	0.837349398	0.837349398	0.837349398	0.831325301	0.831325301	0.831325301	0.825301205	0.825301205
0.885542169	0.885542169	0.885542169	0.885542169	0.885542169	0.885542169	0.879518072	0.885542169	0.885542169	0.885542169	0.879518072	0.879518072	0.879518072	0.879518072	0.879518072	0.879518072	0.879518072	0.879518072	0.873493976	0.873493976	0.873493976	0.873493976	0.86746988	0.873493976	0.873493976	0.86746988	0.86746988	0.86746988	0.861445783	0.861445783	0.861445783	0.855421687	0.855421687	0.855421687	0.84939759	0.84939759	0.855421687	0.84939759	0.84939759	0.84939759	0.843373494	0.843373494	0.843373494	0.837349398	0.837349398	0.837349398	0.831325301	0.831325301	0.831325301	0.825301205
0.885542169	0.885542169	0.885542169	0.885542169	0.885542169	0.885542169	0.879518072	0.885542169	0.885542169	0.885542169	0.879518072	0.879518072	0.879518072	0.879518072	0.873493976	0.879518072	0.879518072	0.879518072	0.873493976	0.873493976	0.873493976	0.873493976	0.86746988	0.86746988	0.873493976	0.86746988	0.86746988	0.86746988	0.86746988	0.861445783	0.861445783	0.861445783	0.855421687	0.855421687	0.855421687	0.84939759	0.84939759	0.84939759	0.84939759	0.84939759	0.84939759	0.843373494	0.843373494	0.843373494	0.837349398	0.837349398	0.837349398	0.831325301	0.831325301	0.831325301
0.879518072	0.879518072	0.885542169	0.885542169	0.885542169	0.885542169	0.879518072	0.879518072	0.885542169	0.885542169	0.879518072	0.879518072	0.879518072	0.879518072	0.879518072	0.879518072	0.879518072	0.879518072	0.879518072	0.873493976	0.873493976	0.873493976	0.86746988	0.86746988	0.86746988	0.873493976	0.86746988	0.86746988	0.86746988	0.861445783	0.861445783	0.861445783	0.861445783	0.855421687	0.855421687	0.855421687	0.84939759	0.84939759	0.84939759	0.843373494	0.84939759	0.84939759	0.843373494	0.843373494	0.843373494	0.837349398	0.837349398	0.837349398	0.831325301	0.831325301
0.879518072	0.879518072	0.885542169	0.885542169	0.885542169	0.879518072	0.879518072	0.879518072	0.879518072	0.885542169	0.879518072	0.879518072	0.879518072	0.879518072	0.879518072	0.873493976	0.879518072	0.879518072	0.879518072	0.873493976	0.873493976	0.873493976	0.873493976	0.86746988	0.86746988	0.86746988	0.861445783	0.86746988	0.86746988	0.86746988	0.861445783	0.861445783	0.861445783	0.855421687	0.855421687	0.855421687	0.84939759	0.84939759	0.84939759	0.84939759	0.843373494	0.843373494	0.84939759	0.843373494	0.843373494	0.843373494	0.837349398	0.837349398	0.837349398	0.831325301
0.879518072	0.879518072	0.879518072	0.885542169	0.885542169	0.879518072	0.879518072	0.879518072	0.879518072	0.885542169	0.879518072	0.879518072	0.879518072	0.879518072	0.879518072	0.873493976	0.873493976	0.879518072	0.879518072	0.873493976	0.873493976	0.873493976	0.873493976	0.86746988	0.86746988	0.86746988	0.86746988	0.861445783	0.86746988	0.86746988	0.861445783	0.861445783	0.861445783	0.861445783	0.855421687	0.855421687	0.855421687	0.84939759	0.84939759	0.84939759	0.843373494	0.843373494	0.843373494	0.843373494	0.837349398	0.843373494	0.843373494	0.837349398	0.837349398	0.837349398
0.879518072	0.879518072	0.879518072	0.885542169	0.885542169	0.879518072	0.879518072	0.879518072	0.879518072	0.879518072	0.879518072	0.879518072	0.879518072	0.879518072	0.879518072	0.873493976	0.873493976	0.873493976	0.873493976	0.873493976	0.873493976	0.873493976	0.873493976	0.86746988	0.86746988	0.86746988	0.86746988	0.861445783	0.861445783	0.861445783	0.86746988	0.861445783	0.861445783	0.861445783	0.855421687	0.855421687	0.855421687	0.855421687	0.84939759	0.84939759	0.84939759	0.843373494	0.843373494	0.843373494	0.837349398	0.837349398	0.837349398	0.837349398	0.837349398	0.837349398
0.879518072	0.879518072	0.879518072	0.879518072	0.885542169	0.879518072	0.879518072	0.879518072	0.879518072	0.879518072	0.873493976	0.879518072	0.879518072	0.879518072	0.879518072	0.873493976	0.873493976	0.873493976	0.873493976	0.86746988	0.873493976	0.873493976	0.873493976	0.86746988	0.86746988	0.86746988	0.86746988	0.861445783	0.861445783	0.861445783	0.861445783	0.855421687	0.861445783	0.861445783	0.861445783	0.855421687	0.855421687	0.855421687	0.84939759	0.84939759	0.84939759	0.84939759	0.843373494	0.843373494	0.843373494	0.837349398	0.837349398	0.837349398	0.837349398	0.831325301
0.879518072	0.879518072	0.879518072	0.879518072	0.879518072	0.879518072	0.879518072	0.879518072	0.879518072	0.879518072	0.873493976	0.873493976	0.879518072	0.879518072	0.879518072	0.873493976	0.873493976	0.873493976	0.873493976	0.86746988	0.86746988	0.873493976	0.873493976	0.873493976	0.86746988	0.86746988	0.86746988	0.86746988	0.861445783	0.861445783	0.861445783	0.861445783	0.855421687	0.861445783	0.861445783	0.861445783	0.855421687	0.855421687	0.855421687	0.84939759	0.84939759	0.84939759	0.84939759	0.843373494	0.843373494	0.843373494	0.837349398	0.837349398	0.837349398	0.837349398
0.879518072	0.879518072	0.879518072	0.879518072	0.873493976	0.879518072	0.879518072	0.879518072	0.879518072	0.879518072	0.873493976	0.873493976	0.879518072	0.879518072	0.879518072	0.873493976	0.873493976	0.873493976	0.873493976	0.86746988	0.86746988	0.86746988	0.873493976	0.873493976	0.86746988	0.86746988	0.86746988	0.86746988	0.861445783	0.861445783	0.861445783	0.861445783	0.855421687	0.855421687	0.855421687	0.861445783	0.855421687	0.855421687	0.855421687	0.855421687	0.84939759	0.84939759	0.84939759	0.84939759	0.843373494	0.843373494	0.843373494	0.837349398	0.837349398	0.837349398
0.879518072	0.879518072	0.879518072	0.879518072	0.873493976	0.879518072	0.879518072	0.879518072	0.879518072	0.873493976	0.873493976	0.873493976	0.873493976	0.879518072	0.879518072	0.873493976	0.873493976	0.873493976	0.873493976	0.873493976	0.86746988	0.86746988	0.86746988	0.873493976	0.86746988	0.86746988	0.86746988	0.86746988	0.86746988	0.861445783	0.861445783	0.861445783	0.861445783	0.855421687	0.855421687	0.855421687	0.855421687	0.84939759	0.855421687	0.855421687	0.855421687	0.84939759	0.84939759	0.84939759	0.84939759	0.843373494	0.843373494	0.843373494	0.843373494	0.837349398
0.879518072	0.879518072	0.879518072	0.873493976	0.873493976	0.873493976	0.879518072	0.879518072	0.879518072	0.873493976	0.873493976	0.873493976	0.873493976	0.873493976	0.879518072	0.873493976	0.873493976	0.873493976	0.873493976	0.873493976	0.86746988	0.86746988	0.86746988	0.86746988	0.86746988	0.86746988	0.86746988	0.86746988	0.86746988	0.861445783	0.861445783	0.861445783	0.861445783	0.855421687	0.855421687	0.855421687	0.855421687	0.855421687	0.84939759	0.84939759	0.855421687	0.855421687	0.84939759	0.84939759	0.84939759	0.84939759	0.843373494	0.843373494	0.843373494	0.843373494
0.879518072	0.879518072	0.879518072	0.873493976	0.873493976	0.873493976	0.873493976	0.879518072	0.879518072	0.873493976	0.873493976	0.873493976	0.873493976	0.873493976	0.873493976	0.873493976	0.873493976	0.873493976	0.873493976	0.873493976	0.86746988	0.86746988	0.86746988	0.86746988	0.86746988	0.861445783	0.86746988	0.86746988	0.86746988	0.86746988	0.861445783	0.861445783	0.861445783	0.861445783	0.855421687	0.855421687	0.855421687	0.855421687	0.84939759	0.84939759	0.84939759	0.84939759	0.84939759	0.84939759	0.84939759	0.84939759	0.84939759	0.843373494	0.843373494	0.843373494
0.879518072	0.879518072	0.879518072	0.873493976	0.873493976	0.873493976	0.873493976	0.879518072	0.879518072	0.873493976	0.873493976	0.873493976	0.873493976	0.873493976	0.873493976	0.86746988	0.873493976	0.873493976	0.873493976	0.873493976	0.86746988	0.86746988	0.86746988	0.86746988	0.86746988	0.861445783	0.861445783	0.861445783	0.86746988	0.86746988	0.861445783	0.861445783	0.861445783	0.861445783	0.861445783	0.855421687	0.855421687	0.855421687	0.855421687	0.84939759	0.84939759	0.84939759	0.84939759	0.84939759	0.843373494	0.843373494	0.84939759	0.84939759	0.843373494	0.843373494
0.879518072	0.879518072	0.873493976	0.873493976	0.873493976	0.873493976	0.873493976	0.873493976	0.879518072	0.873493976	0.873493976	0.873493976	0.873493976	0.873493976	0.873493976	0.86746988	0.86746988	0.873493976	0.873493976	0.873493976	0.86746988	0.86746988	0.86746988	0.86746988	0.86746988	0.86746988	0.861445783	0.861445783	0.861445783	0.861445783	0.86746988	0.861445783	0.861445783	0.861445783	0.861445783	0.855421687	0.855421687	0.855421687	0.855421687	0.855421687	0.84939759	0.84939759	0.84939759	0.84939759	0.84939759	0.843373494	0.843373494	0.843373494	0.843373494	0.843373494
0.873493976	0.879518072	0.873493976	0.873493976	0.873493976	0.873493976	0.873493976	0.873493976	0.873493976	0.873493976	0.873493976	0.873493976	0.873493976	0.873493976	0.873493976	0.86746988	0.86746988	0.86746988	0.86746988	0.873493976	0.873493976	0.86746988	0.86746988	0.86746988	0.86746988	0.86746988	0.861445783	0.861445783	0.861445783	0.861445783	0.861445783	0.855421687	0.861445783	0.861445783	0.861445783	0.861445783	0.855421687	0.855421687	0.855421687	0.855421687	0.855421687	0.84939759	0.84939759	0.84939759	0.84939759	0.84939759	0.843373494	0.843373494	0.843373494	0.843373494
0.873493976	0.873493976	0.873493976	0.873493976	0.873493976	0.873493976	0.873493976	0.873493976	0.86746988	0.86746988	0.873493976	0.873493976	0.873493976	0.873493976	0.873493976	0.86746988	0.86746988	0.86746988	0.86746988	0.86746988	0.873493976	0.86746988	0.86746988	0.86746988	0.86746988	0.86746988	0.86746988	0.861445783	0.861445783	0.861445783	0.861445783	0.861445783	0.855421687	0.855421687	0.861445783	0.861445783	0.861445783	0.855421687	0.855421687	0.855421687	0.855421687	0.855421687	0.84939759	0.84939759	0.84939759	0.84939759	0.84939759	0.843373494	0.843373494	0.843373494
0.873493976	0.86746988	0.873493976	0.873493976	0.873493976	0.873493976	0.873493976	0.873493976	0.86746988	0.86746988	0.873493976	0.873493976	0.873493976	0.873493976	0.873493976	0.86746988	0.86746988	0.86746988	0.86746988	0.86746988	0.86746988	0.86746988	0.86746988	0.86746988	0.86746988	0.86746988	0.86746988	0.861445783	0.861445783	0.861445783	0.861445783	0.861445783	0.861445783	0.855421687	0.855421687	0.855421687	0.861445783	0.861445783	0.855421687	0.855421687	0.855421687	0.855421687	0.855421687	0.84939759	0.84939759	0.84939759	0.84939759	0.84939759	0.843373494	0.843373494
0.86746988	0.86746988	0.873493976	0.873493976	0.873493976	0.873493976	0.873493976	0.873493976	0.86746988	0.86746988	0.86746988	0.873493976	0.873493976	0.873493976	0.873493976	0.86746988	0.86746988	0.86746988	0.86746988	0.86746988	0.86746988	0.861445783	0.861445783	0.86746988	0.86746988	0.86746988	0.86746988	0.861445783	0.861445783	0.861445783	0.861445783	0.861445783	0.861445783	0.855421687	0.855421687	0.855421687	0.855421687	0.855421687	0.855421687	0.855421687	0.855421687	0.855421687	0.855421687	0.855421687	0.84939759	0.84939759	0.84939759	0.84939759	0.84939759	0.843373494
0.86746988	0.86746988	0.86746988	0.873493976	0.873493976	0.873493976	0.873493976	0.873493976	0.86746988	0.86746988	0.86746988	0.86746988	0.873493976	0.873493976	0.873493976	0.86746988	0.86746988	0.86746988	0.86746988	0.86746988	0.86746988	0.86746988	0.861445783	0.861445783	0.86746988	0.86746988	0.86746988	0.86746988	0.861445783	0.861445783	0.861445783	0.861445783	0.861445783	0.861445783	0.855421687	0.855421687	0.855421687	0.855421687	0.855421687	0.855421687	0.84939759	0.855421687	0.855421687	0.855421687	0.855421687	0.84939759	0.84939759	0.84939759	0.84939759	0.84939759
0.86746988	0.86746988	0.86746988	0.873493976	0.873493976	0.873493976	0.873493976	0.873493976	0.86746988	0.86746988	0.86746988	0.86746988	0.86746988	0.873493976	0.873493976	0.86746988	0.86746988	0.86746988	0.86746988	0.86746988	0.86746988	0.86746988	0.861445783	0.861445783	0.861445783	0.861445783	0.86746988	0.86746988	0.861445783	0.861445783	0.861445783	0.861445783	0.861445783	0.861445783	0.861445783	0.855421687	0.855421687	0.855421687	0.855421687	0.855421687	0.855421687	0.84939759	0.84939759	0.84939759	0.84939759	0.855421687	0.855421687	0.84939759	0.84939759	0.84939759
0.86746988	0.86746988	0.86746988	0.86746988	0.873493976	0.873493976	0.873493976	0.86746988	0.86746988	0.86746988	0.86746988	0.86746988	0.86746988	0.86746988	0.86746988	0.86746988	0.86746988	0.86746988	0.86746988	0.86746988	0.86746988	0.86746988	0.861445783	0.861445783	0.861445783	0.861445783	0.861445783	0.861445783	0.86746988	0.861445783	0.861445783	0.861445783	0.861445783	0.861445783	0.861445783	0.855421687	0.855421687	0.855421687	0.855421687	0.855421687	0.855421687	0.855421687	0.84939759	0.84939759	0.84939759	0.84939759	0.84939759	0.84939759	0.843373494	0.84939759
0.86746988	0.86746988	0.86746988	0.86746988	0.86746988	0.873493976	0.873493976	0.86746988	0.86746988	0.86746988	0.86746988	0.86746988	0.86746988	0.86746988	0.86746988	0.861445783	0.86746988	0.86746988	0.86746988	0.86746988	0.86746988	0.86746988	0.86746988	0.861445783	0.861445783	0.861445783	0.861445783	0.861445783	0.861445783	0.861445783	0.861445783	0.861445783	0.861445783	0.861445783	0.861445783	0.861445783	0.855421687	0.855421687	0.855421687	0.855421687	0.855421687	0.855421687	0.855421687	0.84939759	0.84939759	0.84939759	0.84939759	0.84939759	0.84939759	0.843373494
0.86746988	0.86746988	0.86746988	0.86746988	0.86746988	0.86746988	0.873493976	0.86746988	0.86746988	0.86746988	0.86746988	0.86746988	0.86746988	0.86746988	0.86746988	0.861445783	0.861445783	0.86746988	0.86746988	0.86746988	0.86746988	0.86746988	0.86746988	0.861445783	0.861445783	0.861445783	0.861445783	0.861445783	0.861445783	0.861445783	0.855421687	0.855421687	0.855421687	0.861445783	0.861445783	0.861445783	0.861445783	0.855421687	0.855421687	0.855421687	0.855421687	0.855421687	0.855421687	0.855421687	0.84939759	0.84939759	0.84939759	0.84939759	0.84939759	0.84939759
0.86746988	0.86746988	0.86746988	0.86746988	0.86746988	0.86746988	0.86746988	0.86746988	0.86746988	0.86746988	0.86746988	0.86746988	0.86746988	0.86746988	0.86746988	0.861445783	0.861445783	0.861445783	0.861445783	0.86746988	0.86746988	0.86746988	0.86746988	0.861445783	0.861445783	0.861445783	0.861445783	0.861445783	0.861445783	0.861445783	0.861445783	0.855421687	0.855421687	0.855421687	0.855421687	0.861445783	0.861445783	0.861445783	0.855421687	0.855421687	0.855421687	0.855421687	0.855421687	0.855421687	0.855421687	0.855421687	0.84939759	0.84939759	0.84939759	0.84939759
0.86746988	0.86746988	0.86746988	0.86746988	0.86746988	0.86746988	0.861445783	0.86746988	0.86746988	0.86746988	0.86746988	0.86746988	0.86746988	0.86746988	0.86746988	0.861445783	0.861445783	0.861445783	0.861445783	0.861445783	0.86746988	0.86746988	0.86746988	0.86746988	0.861445783	0.861445783	0.861445783	0.861445783	0.861445783	0.861445783	0.861445783	0.861445783	0.855421687	0.855421687	0.855421687	0.855421687	0.855421687	0.855421687	0.861445783	0.855421687	0.855421687	0.855421687	0.855421687	0.855421687	0.855421687	0.855421687	0.855421687	0.84939759	0.84939759	0.84939759
0.86746988	0.86746988	0.86746988	0.86746988	0.86746988	0.86746988	0.861445783	0.861445783	0.86746988	0.86746988	0.86746988	0.86746988	0.86746988	0.86746988	0.86746988	0.861445783	0.861445783	0.861445783	0.861445783	0.861445783	0.861445783	0.861445783	0.86746988	0.86746988	0.861445783	0.861445783	0.861445783	0.861445783	0.861445783	0.861445783	0.861445783	0.861445783	0.861445783	0.855421687	0.855421687	0.855421687	0.855421687	0.855421687	0.855421687	0.855421687	0.855421687	0.84939759	0.855421687	0.855421687	0.855421687	0.855421687	0.855421687	0.855421687	0.855421687	0.84939759
0.86746988	0.86746988	0.86746988	0.86746988	0.86746988	0.861445783	0.861445783	0.861445783	0.861445783	0.861445783	0.86746988	0.86746988	0.86746988	0.86746988	0.86746988	0.861445783	0.861445783	0.861445783	0.861445783	0.861445783	0.861445783	0.861445783	0.861445783	0.861445783	0.86746988	0.861445783	0.861445783	0.861445783	0.861445783	0.861445783	0.861445783	0.861445783	0.861445783	0.855421687	0.855421687	0.855421687	0.855421687	0.855421687	0.855421687	0.855421687	0.855421687	0.855421687	0.84939759	0.84939759	0.84939759	0.84939759	0.855421687	0.855421687	0.855421687	0.855421687
0.86746988	0.86746988	0.86746988	0.86746988	0.86746988	0.861445783	0.861445783	0.861445783	0.861445783	0.861445783	0.861445783	0.86746988	0.86746988	0.86746988	0.86746988	0.861445783	0.861445783	0.861445783	0.861445783	0.861445783	0.861445783	0.861445783	0.861445783	0.861445783	0.861445783	0.855421687	0.855421687	0.861445783	0.861445783	0.861445783	0.861445783	0.861445783	0.861445783	0.861445783	0.855421687	0.855421687	0.855421687	0.855421687	0.855421687	0.855421687	0.855421687	0.855421687	0.855421687	0.855421687	0.84939759	0.84939759	0.84939759	0.84939759	0.84939759	0.84939759
0.86746988	0.86746988	0.86746988	0.86746988	0.861445783	0.861445783	0.861445783	0.861445783	0.861445783	0.861445783	0.861445783	0.861445783	0.86746988	0.86746988	0.86746988	0.861445783	0.861445783	0.861445783	0.861445783	0.861445783	0.861445783	0.861445783	0.861445783	0.861445783	0.861445783	0.861445783	0.855421687	0.855421687	0.855421687	0.861445783	0.861445783	0.861445783	0.861445783	0.861445783	0.861445783	0.861445783	0.855421687	0.855421687	0.855421687	0.855421687	0.855421687	0.855421687	0.855421687	0.855421687	0.855421687	0.84939759	0.84939759	0.84939759	0.84939759	0.84939759
0.86746988	0.86746988	0.86746988	0.86746988	0.861445783	0.861445783	0.861445783	0.861445783	0.861445783	0.861445783	0.861445783	0.861445783	0.861445783	0.861445783	0.86746988	0.86746988	0.861445783	0.861445783	0.861445783	0.861445783	0.861445783	0.861445783	0.861445783	0.861445783	0.861445783	0.861445783	0.855421687	0.855421687	0.855421687	0.855421687	0.855421687	0.855421687	0.861445783	0.861445783	0.861445783	0.861445783	0.861445783	0.855421687	0.855421687	0.855421687	0.855421687	0.855421687	0.855421687	0.855421687	0.855421687	0.855421687	0.855421687	0.84939759	0.84939759	0.84939759
0.86746988	0.86746988	0.86746988	0.861445783	0.861445783	0.861445783	0.861445783	0.861445783	0.861445783	0.861445783	0.861445783	0.861445783	0.861445783	0.861445783	0.861445783	0.861445783	0.861445783	0.861445783	0.861445783	0.861445783	0.861445783	0.861445783	0.861445783	0.861445783	0.861445783	0.861445783	0.861445783	0.855421687	0.855421687	0.855421687	0.855421687	0.855421687	0.855421687	0.855421687	0.855421687	0.855421687	0.861445783	0.861445783	0.855421687	0.855421687	0.855421687	0.855421687	0.855421687	0.855421687	0.855421687	0.855421687	0.855421687	0.855421687	0.855421687	0.84939759
0.861445783	0.86746988	0.861445783	0.861445783	0.861445783	0.861445783	0.861445783	0.861445783	0.861445783	0.861445783	0.861445783	0.861445783	0.861445783	0.861445783	0.861445783	0.861445783	0.855421687	0.855421687	0.861445783	0.861445783	0.861445783	0.861445783	0.861445783	0.861445783	0.861445783	0.861445783	0.861445783	0.861445783	0.855421687	0.855421687	0.855421687	0.855421687	0.855421687	0.855421687	0.855421687	0.855421687	0.855421687	0.855421687	0.855421687	0.855421687	0.84939759	0.855421687	0.855421687	0.855421687	0.855421687	0.855421687	0.855421687	0.855421687	0.855421687	0.855421687
0.861445783	0.855421687	0.861445783	0.861445783	0.861445783	0.861445783	0.861445783	0.861445783	0.861445783	0.861445783	0.861445783	0.861445783	0.861445783	0.861445783	0.861445783	0.861445783	0.855421687	0.855421687	0.855421687	0.855421687	0.861445783	0.861445783	0.861445783	0.861445783	0.861445783	0.861445783	0.861445783	0.861445783	0.861445783	0.855421687	0.855421687	0.855421687	0.855421687	0.855421687	0.855421687	0.855421687	0.855421687	0.855421687	0.855421687	0.855421687	0.855421687	0.84939759	0.84939759	0.84939759	0.84939759	0.84939759	0.855421687	0.855421687	0.855421687	0.855421687
0.855421687	0.855421687	0.855421687	0.855421687	0.861445783	0.861445783	0.861445783	0.861445783	0.861445783	0.861445783	0.861445783	0.861445783	0.861445783	0.861445783	0.861445783	0.861445783	0.855421687	0.855421687	0.855421687	0.855421687	0.855421687	0.855421687	0.855421687	0.861445783	0.861445783	0.861445783	0.861445783	0.861445783	0.861445783	0.861445783	0.855421687	0.855421687	0.855421687	0.855421687	0.855421687	0.855421687	0.855421687	0.855421687	0.855421687	0.855421687	0.855421687	0.855421687	0.855421687	0.84939759	0.84939759	0.84939759	0.84939759	0.84939759	0.84939759	0.84939759
0.855421687	0.855421687	0.855421687	0.855421687	0.855421687	0.861445783	0.861445783	0.861445783	0.861445783	0.861445783	0.861445783	0.861445783	0.861445783	0.861445783	0.861445783	0.861445783	0.855421687	0.855421687	0.855421687	0.855421687	0.855421687	0.855421687	0.855421687	0.855421687	0.855421687	0.855421687	0.861445783	0.861445783	0.861445783	0.861445783	0.861445783	0.855421687	0.855421687	0.855421687	0.855421687	0.855421687	0.855421687	0.855421687	0.855421687	0.855421687	0.855421687	0.855421687	0.855421687	0.855421687	0.855421687	0.855421687	0.84939759	0.84939759	0.84939759	0.84939759
0.855421687	0.855421687	0.855421687	0.855421687	0.855421687	0.855421687	0.855421687	0.861445783	0.861445783	0.861445783	0.861445783	0.861445783	0.861445783	0.861445783	0.861445783	0.861445783	0.855421687	0.855421687	0.855421687	0.855421687	0.855421687	0.855421687	0.855421687	0.855421687	0.855421687	0.855421687	0.855421687	0.855421687	0.855421687	0.855421687	0.861445783	0.861445783	0.855421687	0.855421687	0.855421687	0.855421687	0.855421687	0.855421687	0.855421687	0.855421687	0.855421687	0.855421687	0.855421687	0.855421687	0.855421687	0.855421687	0.855421687	0.855421687	0.855421687	0.84939759
0.855421687	0.855421687	0.855421687	0.855421687	0.855421687	0.855421687	0.855421687	0.855421687	0.855421687	0.861445783	0.861445783	0.861445783	0.861445783	0.861445783	0.861445783	0.861445783	0.855421687	0.855421687	0.855421687	0.855421687	0.855421687	0.855421687	0.855421687	0.855421687	0.855421687	0.855421687	0.855421687	0.855421687	0.855421687	0.855421687	0.855421687	0.855421687	0.855421687	0.855421687	0.84939759	0.84939759	0.855421687	0.855421687	0.855421687	0.855421687	0.855421687	0.855421687	0.855421687	0.855421687	0.855421687	0.855421687	0.855421687	0.855421687	0.855421687	0.855421687
0.855421687	0.855421687	0.855421687	0.855421687	0.855421687	0.855421687	0.855421687	0.855421687	0.855421687	0.855421687	0.855421687	0.861445783	0.861445783	0.861445783	0.861445783	0.861445783	0.855421687	0.855421687	0.855421687	0.855421687	0.855421687	0.855421687	0.855421687	0.855421687	0.855421687	0.855421687	0.855421687	0.855421687	0.855421687	0.855421687	0.855421687	0.855421687	0.855421687	0.855421687	0.855421687	0.855421687	0.84939759	0.84939759	0.84939759	0.84939759	0.84939759	0.84939759	0.84939759	0.855421687	0.855421687	0.855421687	0.855421687	0.855421687	0.855421687	0.855421687
0.855421687	0.855421687	0.855421687	0.855421687	0.855421687	0.855421687	0.855421687	0.855421687	0.855421687	0.855421687	0.855421687	0.855421687	0.855421687	0.855421687	0.861445783	0.861445783	0.855421687	0.855421687	0.855421687	0.855421687	0.855421687	0.855421687	0.855421687	0.855421687	0.855421687	0.855421687	0.855421687	0.855421687	0.855421687	0.855421687	0.855421687	0.855421687	0.855421687	0.855421687	0.855421687	0.855421687	0.855421687	0.855421687	0.84939759	0.84939759	0.84939759	0.84939759	0.84939759	0.84939759	0.84939759	0.84939759	0.84939759	0.84939759	0.84939759	0.84939759
0.855421687	0.855421687	0.855421687	0.855421687	0.855421687	0.855421687	0.855421687	0.855421687	0.855421687	0.855421687	0.855421687	0.855421687	0.855421687	0.855421687	0.855421687	0.855421687	0.84939759	0.84939759	0.855421687	0.855421687	0.855421687	0.855421687	0.855421687	0.855421687	0.855421687	0.855421687	0.855421687	0.855421687	0.855421687	0.855421687	0.855421687	0.855421687	0.855421687	0.855421687	0.855421687	0.855421687	0.855421687	0.855421687	0.855421687	0.855421687	0.855421687	0.84939759	0.84939759	0.84939759	0.84939759	0.84939759	0.84939759	0.84939759	0.84939759	0.84939759
0.855421687	0.855421687	0.855421687	0.855421687	0.855421687	0.855421687	0.855421687	0.855421687	0.855421687	0.855421687	0.855421687	0.855421687	0.855421687	0.855421687	0.855421687	0.855421687	0.84939759	0.84939759	0.84939759	0.84939759	0.84939759	0.84939759	0.84939759	0.855421687	0.855421687	0.855421687	0.855421687	0.855421687	0.855421687	0.855421687	0.855421687	0.855421687	0.855421687	0.855421687	0.855421687	0.855421687	0.855421687	0.855421687	0.855421687	0.855421687	0.855421687	0.855421687	0.855421687	0.855421687	0.855421687	0.84939759	0.84939759	0.84939759	0.84939759	0.84939759
0.855421687	0.855421687	0.855421687	0.855421687	0.855421687	0.855421687	0.855421687	0.855421687	0.855421687	0.855421687	0.855421687	0.855421687	0.855421687	0.855421687	0.855421687	0.855421687	0.84939759	0.84939759	0.84939759	0.84939759	0.84939759	0.84939759	0.84939759	0.84939759	0.84939759	0.84939759	0.84939759	0.84939759	0.84939759	0.84939759	0.84939759	0.855421687	0.855421687	0.855421687	0.855421687	0.855421687	0.855421687	0.855421687	0.855421687	0.855421687	0.855421687	0.855421687	0.855421687	0.855421687	0.855421687	0.855421687	0.855421687	0.855421687	0.855421687	0.855421687
0.855421687	0.855421687	0.855421687	0.855421687	0.855421687	0.855421687	0.855421687	0.855421687	0.855421687	0.855421687	0.855421687	0.855421687	0.855421687	0.855421687	0.855421687	0.855421687	0.855421687	0.84939759	0.84939759	0.84939759	0.84939759	0.84939759	0.84939759	0.84939759	0.84939759	0.84939759	0.84939759	0.84939759	0.84939759	0.84939759	0.84939759	0.84939759	0.84939759	0.84939759	0.84939759	0.84939759	0.84939759	0.84939759	0.84939759	0.84939759	0.84939759	0.84939759	0.84939759	0.84939759	0.855421687	0.855421687	0.855421687	0.855421687	0.855421687	0.855421687
0.855421687	0.855421687	0.855421687	0.855421687	0.855421687	0.855421687	0.855421687	0.855421687	0.855421687	0.855421687	0.855421687	0.855421687	0.855421687	0.855421687	0.855421687	0.855421687	0.855421687	0.84939759	0.84939759	0.84939759	0.84939759	0.84939759	0.84939759	0.84939759	0.84939759	0.84939759	0.84939759	0.84939759	0.84939759	0.84939759	0.84939759	0.84939759	0.84939759	0.84939759	0.84939759	0.84939759	0.84939759	0.84939759	0.84939759	0.84939759	0.84939759	0.84939759	0.84939759	0.84939759	0.84939759	0.84939759	0.84939759	0.84939759	0.84939759	0.84939759
0.855421687	0.855421687	0.855421687	0.855421687	0.855421687	0.855421687	0.855421687	0.855421687	0.855421687	0.855421687	0.855421687	0.855421687	0.855421687	0.855421687	0.855421687	0.855421687	0.855421687	0.84939759	0.84939759	0.84939759	0.84939759	0.84939759	0.84939759	0.84939759	0.84939759	0.84939759	0.84939759	0.84939759	0.84939759	0.84939759	0.84939759	0.84939759	0.84939759	0.84939759	0.84939759	0.84939759	0.84939759	0.84939759	0.84939759	0.84939759	0.84939759	0.84939759	0.84939759	0.84939759	0.84939759	0.84939759	0.84939759	0.84939759	0.84939759	0.84939759
0.855421687	0.855421687	0.855421687	0.855421687	0.855421687	0.855421687	0.855421687	0.855421687	0.855421687	0.855421687	0.855421687	0.855421687	0.855421687	0.855421687	0.855421687	0.855421687	0.855421687	0.855421687	0.84939759	0.84939759	0.84939759	0.84939759	0.84939759	0.84939759	0.84939759	0.84939759	0.84939759	0.84939759	0.84939759	0.84939759	0.84939759	0.84939759	0.84939759	0.84939759	0.84939759	0.84939759	0.84939759	0.84939759	0.84939759	0.84939759	0.84939759	0.84939759	0.84939759	0.84939759	0.84939759	0.84939759	0.84939759	0.84939759	0.84939759	0.84939759
0.84939759	0.84939759	0.84939759	0.84939759	0.84939759	0.84939759	0.84939759	0.84939759	0.84939759	0.84939759	0.84939759	0.84939759	0.84939759	0.84939759	0.84939759	0.84939759	0.855421687	0.855421687	0.855421687	0.855421687	0.855421687	0.84939759	0.84939759	0.84939759	0.84939759	0.84939759	0.84939759	0.84939759	0.84939759	0.84939759	0.84939759	0.84939759	0.84939759	0.84939759	0.84939759	0.84939759	0.84939759	0.84939759	0.84939759	0.84939759	0.84939759	0.84939759	0.84939759	0.84939759	0.84939759	0.84939759	0.84939759	0.84939759	0.84939759	0.84939759
[truncated: 310 more columns]
