# Supplementary material for: Multi-orbit lunar GNSS constellation design with distant retrograde orbit and Halo orbit combination
Source: Sci Rep. 2023 Jun 22;13:10158. doi: 10.1038/s41598-023-37348-x (PMC10287729; doi:10.1038/s41598-023-37348-x)
Supplement: Supplementary file 1 — Supplementary Information. [file 41598_2023_37348_MOESM1_ESM.zip › supplement materials of the manuscript/Figure 5/L1 North Family Halo orbit/SVOP/9.867.csv]

0.147058824	0.147058824	0.147058824	0.147058824	0.147058824	0.147058824	0.147058824	0.147058824	0.147058824	0.147058824	0.147058824	0.147058824	0.147058824	0.147058824	0.147058824	0.147058824	0.147058824	0.147058824	0.147058824	0.147058824	0.147058824	0.147058824	0.147058824	0.147058824	0.147058824	0.147058824	0.147058824	0.147058824	0.147058824	0.147058824	0.147058824	0.147058824	0.147058824	0.147058824	0.147058824	0.147058824	0.147058824	0.147058824	0.147058824	0.147058824	0.147058824	0.147058824	0.147058824	0.147058824	0.147058824	0.147058824	0.147058824	0.147058824	0.147058824	0.147058824
0.147058824	0.147058824	0.147058824	0.147058824	0.147058824	0.147058824	0.147058824	0.147058824	0.147058824	0.147058824	0.147058824	0.147058824	0.147058824	0.147058824	0.147058824	0.147058824	0.147058824	0.147058824	0.147058824	0.147058824	0.147058824	0.147058824	0.147058824	0.147058824	0.147058824	0.147058824	0.147058824	0.147058824	0.147058824	0.147058824	0.147058824	0.147058824	0.147058824	0.147058824	0.147058824	0.147058824	0.147058824	0.147058824	0.147058824	0.147058824	0.147058824	0.147058824	0.147058824	0.147058824	0.147058824	0.147058824	0.147058824	0.147058824	0.147058824	0.147058824
0.147058824	0.147058824	0.147058824	0.147058824	0.147058824	0.147058824	0.147058824	0.147058824	0.147058824	0.147058824	0.147058824	0.147058824	0.147058824	0.147058824	0.147058824	0.147058824	0.147058824	0.147058824	0.147058824	0.147058824	0.147058824	0.147058824	0.147058824	0.147058824	0.147058824	0.147058824	0.147058824	0.147058824	0.147058824	0.147058824	0.147058824	0.147058824	0.147058824	0.147058824	0.147058824	0.147058824	0.147058824	0.147058824	0.147058824	0.147058824	0.147058824	0.147058824	0.147058824	0.147058824	0.147058824	0.147058824	0.147058824	0.147058824	0.147058824	0.147058824
0.147058824	0.147058824	0.147058824	0.147058824	0.147058824	0.147058824	0.147058824	0.147058824	0.147058824	0.147058824	0.147058824	0.147058824	0.147058824	0.147058824	0.147058824	0.147058824	0.147058824	0.147058824	0.147058824	0.147058824	0.147058824	0.147058824	0.147058824	0.147058824	0.147058824	0.147058824	0.152941176	0.152941176	0.152941176	0.152941176	0.152941176	0.152941176	0.152941176	0.152941176	0.152941176	0.152941176	0.152941176	0.152941176	0.152941176	0.152941176	0.152941176	0.152941176	0.152941176	0.152941176	0.152941176	0.152941176	0.152941176	0.152941176	0.152941176	0.152941176
0.152941176	0.147058824	0.147058824	0.147058824	0.147058824	0.147058824	0.147058824	0.147058824	0.147058824	0.147058824	0.147058824	0.147058824	0.147058824	0.147058824	0.147058824	0.152941176	0.152941176	0.152941176	0.152941176	0.152941176	0.152941176	0.152941176	0.152941176	0.152941176	0.152941176	0.152941176	0.152941176	0.152941176	0.152941176	0.152941176	0.152941176	0.152941176	0.152941176	0.152941176	0.152941176	0.152941176	0.152941176	0.152941176	0.152941176	0.152941176	0.152941176	0.152941176	0.152941176	0.152941176	0.152941176	0.152941176	0.152941176	0.152941176	0.152941176	0.152941176
0.152941176	0.152941176	0.152941176	0.152941176	0.147058824	0.147058824	0.147058824	0.147058824	0.152941176	0.152941176	0.152941176	0.152941176	0.152941176	0.152941176	0.152941176	0.152941176	0.152941176	0.152941176	0.152941176	0.152941176	0.152941176	0.152941176	0.152941176	0.152941176	0.152941176	0.152941176	0.152941176	0.152941176	0.152941176	0.152941176	0.152941176	0.152941176	0.152941176	0.152941176	0.152941176	0.152941176	0.152941176	0.152941176	0.152941176	0.152941176	0.152941176	0.152941176	0.152941176	0.147058824	0.147058824	0.147058824	0.147058824	0.147058824	0.147058824	0.147058824
0.152941176	0.152941176	0.152941176	0.152941176	0.158823529	0.158823529	0.152941176	0.152941176	0.152941176	0.152941176	0.152941176	0.152941176	0.152941176	0.152941176	0.152941176	0.152941176	0.152941176	0.152941176	0.152941176	0.152941176	0.152941176	0.152941176	0.152941176	0.152941176	0.152941176	0.152941176	0.152941176	0.152941176	0.152941176	0.152941176	0.152941176	0.152941176	0.152941176	0.152941176	0.152941176	0.152941176	0.152941176	0.152941176	0.147058824	0.147058824	0.147058824	0.152941176	0.152941176	0.152941176	0.152941176	0.152941176	0.152941176	0.152941176	0.152941176	0.152941176
0.152941176	0.152941176	0.158823529	0.158823529	0.158823529	0.158823529	0.158823529	0.152941176	0.152941176	0.152941176	0.152941176	0.152941176	0.152941176	0.152941176	0.152941176	0.152941176	0.152941176	0.152941176	0.152941176	0.152941176	0.152941176	0.152941176	0.152941176	0.152941176	0.152941176	0.152941176	0.152941176	0.152941176	0.152941176	0.152941176	0.158823529	0.158823529	0.158823529	0.158823529	0.158823529	0.152941176	0.152941176	0.152941176	0.152941176	0.152941176	0.152941176	0.152941176	0.152941176	0.152941176	0.152941176	0.152941176	0.152941176	0.152941176	0.152941176	0.152941176
0.158823529	0.158823529	0.158823529	0.158823529	0.158823529	0.158823529	0.158823529	0.158823529	0.152941176	0.152941176	0.152941176	0.152941176	0.152941176	0.152941176	0.152941176	0.152941176	0.152941176	0.152941176	0.152941176	0.152941176	0.152941176	0.152941176	0.152941176	0.158823529	0.158823529	0.158823529	0.158823529	0.158823529	0.158823529	0.158823529	0.158823529	0.158823529	0.152941176	0.152941176	0.152941176	0.152941176	0.152941176	0.152941176	0.152941176	0.152941176	0.152941176	0.152941176	0.152941176	0.152941176	0.152941176	0.152941176	0.152941176	0.152941176	0.152941176	0.152941176
0.158823529	0.158823529	0.158823529	0.158823529	0.158823529	0.158823529	0.158823529	0.158823529	0.158823529	0.152941176	0.152941176	0.152941176	0.152941176	0.152941176	0.152941176	0.152941176	0.152941176	0.152941176	0.158823529	0.158823529	0.158823529	0.158823529	0.158823529	0.158823529	0.158823529	0.158823529	0.158823529	0.158823529	0.158823529	0.158823529	0.152941176	0.152941176	0.152941176	0.152941176	0.152941176	0.152941176	0.152941176	0.152941176	0.152941176	0.152941176	0.152941176	0.152941176	0.152941176	0.152941176	0.158823529	0.158823529	0.158823529	0.158823529	0.158823529	0.158823529
0.158823529	0.158823529	0.158823529	0.158823529	0.158823529	0.158823529	0.158823529	0.158823529	0.158823529	0.158823529	0.152941176	0.152941176	0.152941176	0.152941176	0.158823529	0.158823529	0.158823529	0.158823529	0.158823529	0.158823529	0.158823529	0.158823529	0.158823529	0.158823529	0.158823529	0.158823529	0.158823529	0.158823529	0.158823529	0.152941176	0.152941176	0.152941176	0.152941176	0.152941176	0.152941176	0.158823529	0.158823529	0.158823529	0.158823529	0.158823529	0.158823529	0.158823529	0.158823529	0.158823529	0.158823529	0.158823529	0.158823529	0.158823529	0.158823529	0.158823529
0.158823529	0.158823529	0.158823529	0.158823529	0.158823529	0.158823529	0.158823529	0.158823529	0.158823529	0.158823529	0.152941176	0.152941176	0.158823529	0.158823529	0.158823529	0.158823529	0.158823529	0.158823529	0.158823529	0.158823529	0.158823529	0.158823529	0.158823529	0.158823529	0.158823529	0.158823529	0.158823529	0.152941176	0.152941176	0.158823529	0.158823529	0.158823529	0.158823529	0.158823529	0.158823529	0.158823529	0.158823529	0.158823529	0.158823529	0.158823529	0.158823529	0.158823529	0.158823529	0.158823529	0.158823529	0.158823529	0.158823529	0.158823529	0.152941176	0.152941176
0.158823529	0.158823529	0.158823529	0.158823529	0.158823529	0.158823529	0.158823529	0.158823529	0.158823529	0.164705882	0.164705882	0.158823529	0.158823529	0.158823529	0.158823529	0.158823529	0.158823529	0.158823529	0.158823529	0.158823529	0.158823529	0.158823529	0.158823529	0.158823529	0.164705882	0.164705882	0.158823529	0.158823529	0.158823529	0.158823529	0.158823529	0.158823529	0.158823529	0.158823529	0.158823529	0.158823529	0.158823529	0.158823529	0.158823529	0.158823529	0.158823529	0.158823529	0.158823529	0.164705882	0.164705882	0.158823529	0.158823529	0.158823529	0.158823529	0.158823529
0.158823529	0.158823529	0.158823529	0.158823529	0.158823529	0.158823529	0.158823529	0.164705882	0.164705882	0.164705882	0.164705882	0.158823529	0.158823529	0.158823529	0.158823529	0.158823529	0.158823529	0.158823529	0.158823529	0.158823529	0.164705882	0.164705882	0.164705882	0.164705882	0.164705882	0.158823529	0.158823529	0.158823529	0.158823529	0.158823529	0.158823529	0.158823529	0.158823529	0.158823529	0.158823529	0.158823529	0.164705882	0.164705882	0.164705882	0.164705882	0.164705882	0.164705882	0.158823529	0.158823529	0.158823529	0.158823529	0.158823529	0.158823529	0.158823529	0.158823529
0.158823529	0.158823529	0.158823529	0.158823529	0.158823529	0.164705882	0.164705882	0.164705882	0.164705882	0.164705882	0.164705882	0.158823529	0.158823529	0.158823529	0.158823529	0.158823529	0.158823529	0.164705882	0.164705882	0.164705882	0.164705882	0.164705882	0.164705882	0.164705882	0.158823529	0.158823529	0.158823529	0.158823529	0.158823529	0.158823529	0.158823529	0.164705882	0.164705882	0.164705882	0.164705882	0.164705882	0.164705882	0.164705882	0.164705882	0.164705882	0.158823529	0.158823529	0.158823529	0.158823529	0.158823529	0.158823529	0.158823529	0.158823529	0.164705882	0.164705882
0.158823529	0.158823529	0.158823529	0.158823529	0.164705882	0.164705882	0.164705882	0.164705882	0.164705882	0.164705882	0.164705882	0.158823529	0.158823529	0.158823529	0.158823529	0.164705882	0.164705882	0.164705882	0.164705882	0.164705882	0.164705882	0.164705882	0.164705882	0.164705882	0.158823529	0.158823529	0.158823529	0.164705882	0.164705882	0.164705882	0.164705882	0.164705882	0.164705882	0.164705882	0.164705882	0.164705882	0.164705882	0.164705882	0.158823529	0.158823529	0.164705882	0.164705882	0.164705882	0.164705882	0.164705882	0.164705882	0.164705882	0.164705882	0.164705882	0.164705882
0.164705882	0.158823529	0.158823529	0.164705882	0.164705882	0.164705882	0.164705882	0.164705882	0.164705882	0.164705882	0.164705882	0.164705882	0.158823529	0.164705882	0.164705882	0.164705882	0.164705882	0.164705882	0.164705882	0.164705882	0.164705882	0.164705882	0.164705882	0.164705882	0.164705882	0.164705882	0.164705882	0.164705882	0.164705882	0.164705882	0.164705882	0.164705882	0.164705882	0.164705882	0.164705882	0.170588235	0.164705882	0.164705882	0.164705882	0.164705882	0.164705882	0.164705882	0.164705882	0.164705882	0.164705882	0.164705882	0.164705882	0.164705882	0.164705882	0.164705882
0.164705882	0.164705882	0.164705882	0.164705882	0.164705882	0.164705882	0.164705882	0.164705882	0.164705882	0.164705882	0.164705882	0.170588235	0.164705882	0.164705882	0.164705882	0.164705882	0.164705882	0.164705882	0.164705882	0.164705882	0.170588235	0.170588235	0.170588235	0.164705882	0.164705882	0.164705882	0.164705882	0.164705882	0.164705882	0.164705882	0.164705882	0.170588235	0.170588235	0.170588235	0.170588235	0.164705882	0.164705882	0.164705882	0.164705882	0.164705882	0.164705882	0.164705882	0.164705882	0.170588235	0.170588235	0.170588235	0.170588235	0.170588235	0.170588235	0.170588235
0.164705882	0.170588235	0.170588235	0.164705882	0.164705882	0.164705882	0.164705882	0.164705882	0.164705882	0.170588235	0.170588235	0.170588235	0.164705882	0.164705882	0.164705882	0.164705882	0.164705882	0.164705882	0.170588235	0.170588235	0.170588235	0.170588235	0.164705882	0.164705882	0.164705882	0.164705882	0.164705882	0.170588235	0.170588235	0.170588235	0.170588235	0.170588235	0.170588235	0.170588235	0.164705882	0.164705882	0.164705882	0.170588235	0.170588235	0.170588235	0.170588235	0.170588235	0.170588235	0.170588235	0.170588235	0.170588235	0.170588235	0.170588235	0.164705882	0.164705882
0.170588235	0.170588235	0.170588235	0.170588235	0.164705882	0.164705882	0.164705882	0.164705882	0.170588235	0.170588235	0.170588235	0.170588235	0.164705882	0.164705882	0.164705882	0.164705882	0.170588235	0.170588235	0.170588235	0.170588235	0.170588235	0.170588235	0.164705882	0.164705882	0.170588235	0.170588235	0.170588235	0.170588235	0.170588235	0.170588235	0.170588235	0.170588235	0.164705882	0.170588235	0.170588235	0.170588235	0.170588235	0.170588235	0.170588235	0.170588235	0.170588235	0.170588235	0.170588235	0.170588235	0.176470588	0.176470588	0.170588235	0.170588235	0.170588235	0.170588235
0.170588235	0.170588235	0.170588235	0.170588235	0.164705882	0.164705882	0.170588235	0.170588235	0.170588235	0.170588235	0.170588235	0.170588235	0.164705882	0.164705882	0.170588235	0.170588235	0.170588235	0.170588235	0.170588235	0.170588235	0.170588235	0.170588235	0.170588235	0.170588235	0.170588235	0.170588235	0.170588235	0.170588235	0.170588235	0.176470588	0.176470588	0.170588235	0.170588235	0.170588235	0.170588235	0.170588235	0.170588235	0.170588235	0.170588235	0.176470588	0.176470588	0.176470588	0.176470588	0.176470588	0.170588235	0.170588235	0.170588235	0.170588235	0.170588235	0.170588235
0.170588235	0.170588235	0.170588235	0.170588235	0.170588235	0.170588235	0.170588235	0.170588235	0.170588235	0.170588235	0.170588235	0.170588235	0.170588235	0.170588235	0.170588235	0.170588235	0.170588235	0.170588235	0.170588235	0.176470588	0.176470588	0.170588235	0.170588235	0.170588235	0.170588235	0.170588235	0.176470588	0.176470588	0.176470588	0.176470588	0.170588235	0.170588235	0.170588235	0.170588235	0.176470588	0.176470588	0.176470588	0.176470588	0.176470588	0.176470588	0.176470588	0.176470588	0.170588235	0.170588235	0.176470588	0.176470588	0.176470588	0.176470588	0.176470588	0.176470588
0.170588235	0.170588235	0.170588235	0.170588235	0.176470588	0.170588235	0.170588235	0.170588235	0.170588235	0.170588235	0.170588235	0.176470588	0.176470588	0.170588235	0.170588235	0.170588235	0.170588235	0.176470588	0.176470588	0.176470588	0.176470588	0.170588235	0.170588235	0.170588235	0.176470588	0.176470588	0.176470588	0.176470588	0.176470588	0.176470588	0.170588235	0.176470588	0.176470588	0.176470588	0.176470588	0.176470588	0.176470588	0.176470588	0.176470588	0.182352941	0.176470588	0.176470588	0.176470588	0.176470588	0.176470588	0.176470588	0.176470588	0.176470588	0.176470588	0.182352941
0.170588235	0.170588235	0.170588235	0.176470588	0.176470588	0.176470588	0.170588235	0.170588235	0.170588235	0.176470588	0.176470588	0.176470588	0.176470588	0.170588235	0.170588235	0.176470588	0.176470588	0.176470588	0.176470588	0.176470588	0.170588235	0.176470588	0.176470588	0.176470588	0.176470588	0.176470588	0.176470588	0.176470588	0.182352941	0.176470588	0.176470588	0.176470588	0.176470588	0.176470588	0.176470588	0.182352941	0.182352941	0.182352941	0.182352941	0.176470588	0.176470588	0.176470588	0.176470588	0.182352941	0.182352941	0.182352941	0.182352941	0.182352941	0.182352941	0.182352941
0.170588235	0.170588235	0.176470588	0.176470588	0.176470588	0.176470588	0.170588235	0.170588235	0.176470588	0.176470588	0.176470588	0.176470588	0.176470588	0.170588235	0.176470588	0.176470588	0.176470588	0.176470588	0.176470588	0.182352941	0.176470588	0.176470588	0.176470588	0.176470588	0.176470588	0.182352941	0.182352941	0.182352941	0.176470588	0.176470588	0.176470588	0.182352941	0.182352941	0.182352941	0.182352941	0.182352941	0.182352941	0.182352941	0.182352941	0.182352941	0.182352941	0.182352941	0.182352941	0.182352941	0.182352941	0.182352941	0.182352941	0.188235294	0.188235294	0.188235294
0.176470588	0.170588235	0.176470588	0.176470588	0.176470588	0.176470588	0.176470588	0.176470588	0.176470588	0.176470588	0.176470588	0.176470588	0.182352941	0.176470588	0.176470588	0.176470588	0.176470588	0.182352941	0.182352941	0.182352941	0.176470588	0.176470588	0.176470588	0.182352941	0.182352941	0.182352941	0.182352941	0.176470588	0.182352941	0.182352941	0.182352941	0.182352941	0.182352941	0.182352941	0.188235294	0.188235294	0.188235294	0.182352941	0.182352941	0.182352941	0.182352941	0.182352941	0.188235294	0.188235294	0.188235294	0.188235294	0.188235294	0.188235294	0.182352941	0.182352941
0.176470588	0.182352941	0.176470588	0.176470588	0.176470588	0.176470588	0.182352941	0.176470588	0.176470588	0.176470588	0.176470588	0.182352941	0.182352941	0.176470588	0.176470588	0.176470588	0.182352941	0.182352941	0.182352941	0.176470588	0.176470588	0.182352941	0.182352941	0.182352941	0.182352941	0.182352941	0.188235294	0.182352941	0.182352941	0.182352941	0.182352941	0.188235294	0.188235294	0.188235294	0.188235294	0.182352941	0.182352941	0.188235294	0.188235294	0.188235294	0.188235294	0.188235294	0.188235294	0.188235294	0.188235294	0.194117647	0.188235294	0.188235294	0.188235294	0.188235294
0.182352941	0.182352941	0.176470588	0.176470588	0.176470588	0.182352941	0.182352941	0.176470588	0.176470588	0.176470588	0.182352941	0.182352941	0.182352941	0.176470588	0.182352941	0.182352941	0.182352941	0.182352941	0.182352941	0.182352941	0.182352941	0.182352941	0.182352941	0.188235294	0.188235294	0.188235294	0.182352941	0.182352941	0.188235294	0.188235294	0.188235294	0.188235294	0.188235294	0.188235294	0.188235294	0.188235294	0.188235294	0.188235294	0.188235294	0.188235294	0.194117647	0.194117647	0.194117647	0.194117647	0.194117647	0.188235294	0.188235294	0.194117647	0.194117647	0.194117647
0.182352941	0.182352941	0.182352941	0.176470588	0.182352941	0.182352941	0.182352941	0.182352941	0.182352941	0.182352941	0.182352941	0.182352941	0.182352941	0.182352941	0.182352941	0.182352941	0.182352941	0.188235294	0.188235294	0.182352941	0.182352941	0.188235294	0.188235294	0.188235294	0.188235294	0.188235294	0.188235294	0.188235294	0.188235294	0.188235294	0.194117647	0.194117647	0.194117647	0.188235294	0.188235294	0.188235294	0.194117647	0.194117647	0.194117647	0.194117647	0.194117647	0.194117647	0.2	0.194117647	0.194117647	0.194117647	0.194117647	0.194117647	0.194117647	0.194117647
0.182352941	0.182352941	0.182352941	0.182352941	0.182352941	0.182352941	0.182352941	0.188235294	0.182352941	0.182352941	0.182352941	0.188235294	0.188235294	0.182352941	0.182352941	0.188235294	0.188235294	0.188235294	0.188235294	0.188235294	0.188235294	0.188235294	0.188235294	0.194117647	0.194117647	0.188235294	0.188235294	0.188235294	0.194117647	0.194117647	0.194117647	0.194117647	0.2	0.194117647	0.194117647	0.194117647	0.194117647	0.2	0.2	0.2	0.2	0.2	0.194117647	0.194117647	0.2	0.2	0.2	0.2	0.2	0.2
0.182352941	0.182352941	0.188235294	0.188235294	0.182352941	0.182352941	0.188235294	0.188235294	0.182352941	0.182352941	0.188235294	0.188235294	0.188235294	0.182352941	0.188235294	0.188235294	0.188235294	0.188235294	0.188235294	0.188235294	0.188235294	0.194117647	0.194117647	0.194117647	0.194117647	0.194117647	0.194117647	0.194117647	0.194117647	0.2	0.2	0.2	0.194117647	0.194117647	0.2	0.2	0.2	0.2	0.2	0.205882353	0.205882353	0.2	0.2	0.2	0.2	0.205882353	0.205882353	0.205882353	0.205882353	0.205882353
0.182352941	0.182352941	0.188235294	0.188235294	0.182352941	0.188235294	0.188235294	0.188235294	0.188235294	0.188235294	0.188235294	0.188235294	0.188235294	0.188235294	0.188235294	0.188235294	0.194117647	0.194117647	0.188235294	0.194117647	0.194117647	0.194117647	0.194117647	0.2	0.194117647	0.194117647	0.194117647	0.2	0.2	0.2	0.2	0.2	0.2	0.2	0.2	0.205882353	0.205882353	0.205882353	0.205882353	0.2	0.205882353	0.205882353	0.205882353	0.205882353	0.205882353	0.205882353	0.211764706	0.211764706	0.211764706	0.211764706
0.188235294	0.188235294	0.188235294	0.188235294	0.188235294	0.188235294	0.188235294	0.188235294	0.194117647	0.188235294	0.188235294	0.194117647	0.194117647	0.188235294	0.194117647	0.194117647	0.194117647	0.194117647	0.194117647	0.194117647	0.194117647	0.2	0.2	0.2	0.2	0.2	0.2	0.2	0.205882353	0.205882353	0.2	0.2	0.205882353	0.205882353	0.205882353	0.205882353	0.211764706	0.211764706	0.205882353	0.205882353	0.205882353	0.211764706	0.211764706	0.211764706	0.211764706	0.211764706	0.211764706	0.217647059	0.217647059	0.211764706
0.194117647	0.194117647	0.188235294	0.188235294	0.194117647	0.188235294	0.188235294	0.194117647	0.194117647	0.188235294	0.194117647	0.194117647	0.194117647	0.194117647	0.194117647	0.194117647	0.2	0.2	0.194117647	0.2	0.2	0.2	0.205882353	0.2	0.2	0.2	0.205882353	0.205882353	0.205882353	0.211764706	0.205882353	0.205882353	0.205882353	0.211764706	0.211764706	0.211764706	0.211764706	0.211764706	0.211764706	0.211764706	0.211764706	0.211764706	0.217647059	0.217647059	0.217647059	0.217647059	0.217647059	0.211764706	0.217647059	0.217647059
0.194117647	0.194117647	0.188235294	0.194117647	0.194117647	0.194117647	0.194117647	0.194117647	0.194117647	0.194117647	0.194117647	0.194117647	0.2	0.194117647	0.194117647	0.2	0.2	0.205882353	0.2	0.2	0.205882353	0.205882353	0.205882353	0.205882353	0.205882353	0.205882353	0.211764706	0.211764706	0.211764706	0.205882353	0.211764706	0.211764706	0.211764706	0.217647059	0.217647059	0.217647059	0.211764706	0.217647059	0.217647059	0.217647059	0.217647059	0.217647059	0.223529412	0.223529412	0.223529412	0.217647059	0.217647059	0.217647059	0.223529412	0.223529412
0.194117647	0.194117647	0.2	0.194117647	0.194117647	0.2	0.194117647	0.194117647	0.2	0.194117647	0.194117647	0.2	0.2	0.2	0.2	0.2	0.205882353	0.205882353	0.2	0.205882353	0.205882353	0.211764706	0.211764706	0.205882353	0.211764706	0.211764706	0.211764706	0.217647059	0.211764706	0.211764706	0.217647059	0.217647059	0.217647059	0.223529412	0.223529412	0.217647059	0.217647059	0.223529412	0.223529412	0.223529412	0.223529412	0.223529412	0.229411765	0.229411765	0.223529412	0.223529412	0.223529412	0.223529412	0.229411765	0.229411765
0.194117647	0.194117647	0.2	0.194117647	0.2	0.2	0.194117647	0.2	0.2	0.2	0.2	0.2	0.205882353	0.2	0.205882353	0.205882353	0.205882353	0.205882353	0.205882353	0.211764706	0.211764706	0.211764706	0.211764706	0.211764706	0.211764706	0.217647059	0.217647059	0.223529412	0.217647059	0.217647059	0.223529412	0.223529412	0.223529412	0.223529412	0.223529412	0.223529412	0.223529412	0.229411765	0.229411765	0.229411765	0.229411765	0.229411765	0.235294118	0.229411765	0.229411765	0.229411765	0.229411765	0.229411765	0.235294118	0.235294118
0.2	0.2	0.2	0.2	0.2	0.2	0.205882353	0.2	0.205882353	0.205882353	0.2	0.205882353	0.205882353	0.205882353	0.205882353	0.211764706	0.211764706	0.205882353	0.211764706	0.211764706	0.217647059	0.217647059	0.217647059	0.217647059	0.217647059	0.223529412	0.223529412	0.223529412	0.223529412	0.223529412	0.229411765	0.229411765	0.229411765	0.235294118	0.229411765	0.229411765	0.229411765	0.235294118	0.235294118	0.235294118	0.235294118	0.241176471	0.235294118	0.235294118	0.235294118	0.235294118	0.235294118	0.241176471	0.241176471	0.241176471
0.205882353	0.2	0.2	0.205882353	0.2	0.205882353	0.205882353	0.205882353	0.205882353	0.205882353	0.205882353	0.205882353	0.211764706	0.205882353	0.211764706	0.211764706	0.217647059	0.211764706	0.217647059	0.217647059	0.223529412	0.223529412	0.217647059	0.223529412	0.223529412	0.229411765	0.229411765	0.229411765	0.229411765	0.229411765	0.235294118	0.235294118	0.235294118	0.235294118	0.235294118	0.235294118	0.241176471	0.241176471	0.241176471	0.241176471	0.235294118	0.241176471	0.241176471	0.241176471	0.241176471	0.241176471	0.247058824	0.247058824	0.247058824	0.247058824
0.205882353	0.205882353	0.205882353	0.205882353	0.205882353	0.205882353	0.211764706	0.205882353	0.205882353	0.211764706	0.205882353	0.211764706	0.211764706	0.211764706	0.211764706	0.217647059	0.217647059	0.217647059	0.217647059	0.223529412	0.223529412	0.223529412	0.223529412	0.229411765	0.229411765	0.235294118	0.229411765	0.235294118	0.235294118	0.235294118	0.241176471	0.241176471	0.235294118	0.241176471	0.241176471	0.241176471	0.247058824	0.247058824	0.247058824	0.241176471	0.247058824	0.247058824	0.247058824	0.247058824	0.247058824	0.252941176	0.252941176	0.252941176	0.252941176	0.247058824
0.205882353	0.211764706	0.205882353	0.205882353	0.211764706	0.205882353	0.211764706	0.205882353	0.211764706	0.217647059	0.211764706	0.217647059	0.217647059	0.217647059	0.217647059	0.223529412	0.223529412	0.223529412	0.223529412	0.229411765	0.229411765	0.229411765	0.229411765	0.235294118	0.235294118	0.241176471	0.235294118	0.241176471	0.241176471	0.247058824	0.247058824	0.241176471	0.247058824	0.247058824	0.247058824	0.252941176	0.252941176	0.252941176	0.252941176	0.252941176	0.252941176	0.252941176	0.252941176	0.258823529	0.258823529	0.258823529	0.258823529	0.258823529	0.252941176	0.252941176
0.211764706	0.211764706	0.211764706	0.211764706	0.211764706	0.211764706	0.211764706	0.217647059	0.217647059	0.217647059	0.217647059	0.217647059	0.223529412	0.223529412	0.223529412	0.229411765	0.229411765	0.229411765	0.229411765	0.235294118	0.241176471	0.235294118	0.241176471	0.241176471	0.247058824	0.241176471	0.247058824	0.247058824	0.252941176	0.252941176	0.252941176	0.252941176	0.252941176	0.252941176	0.258823529	0.258823529	0.258823529	0.258823529	0.258823529	0.258823529	0.258823529	0.264705882	0.264705882	0.264705882	0.264705882	0.264705882	0.258823529	0.258823529	0.264705882	0.264705882
0.217647059	0.211764706	0.217647059	0.211764706	0.217647059	0.217647059	0.217647059	0.223529412	0.217647059	0.223529412	0.223529412	0.223529412	0.229411765	0.223529412	0.229411765	0.235294118	0.235294118	0.235294118	0.241176471	0.241176471	0.241176471	0.241176471	0.247058824	0.247058824	0.252941176	0.247058824	0.252941176	0.252941176	0.258823529	0.258823529	0.258823529	0.258823529	0.264705882	0.264705882	0.264705882	0.270588235	0.264705882	0.264705882	0.264705882	0.270588235	0.270588235	0.270588235	0.270588235	0.270588235	0.276470588	0.270588235	0.270588235	0.270588235	0.270588235	0.270588235
0.217647059	0.223529412	0.217647059	0.223529412	0.217647059	0.223529412	0.223529412	0.223529412	0.223529412	0.229411765	0.229411765	0.229411765	0.235294118	0.229411765	0.235294118	0.241176471	0.241176471	0.241176471	0.247058824	0.247058824	0.247058824	0.252941176	0.252941176	0.258823529	0.252941176	0.258823529	0.258823529	0.264705882	0.264705882	0.264705882	0.264705882	0.270588235	0.270588235	0.270588235	0.276470588	0.270588235	0.270588235	0.276470588	0.276470588	0.276470588	0.276470588	0.282352941	0.282352941	0.282352941	0.276470588	0.276470588	0.276470588	0.276470588	0.276470588	0.276470588
0.223529412	0.223529412	0.223529412	0.223529412	0.223529412	0.229411765	0.223529412	0.229411765	0.229411765	0.229411765	0.235294118	0.235294118	0.241176471	0.235294118	0.241176471	0.247058824	0.247058824	0.247058824	0.252941176	0.258823529	0.252941176	0.258823529	0.264705882	0.264705882	0.264705882	0.270588235	0.270588235	0.276470588	0.276470588	0.270588235	0.276470588	0.276470588	0.282352941	0.282352941	0.282352941	0.282352941	0.282352941	0.282352941	0.282352941	0.288235294	0.288235294	0.288235294	0.282352941	0.282352941	0.288235294	0.288235294	0.288235294	0.288235294	0.288235294	0.288235294
0.229411765	0.223529412	0.229411765	0.229411765	0.235294118	0.229411765	0.235294118	0.235294118	0.241176471	0.235294118	0.241176471	0.241176471	0.247058824	0.247058824	0.247058824	0.252941176	0.252941176	0.258823529	0.264705882	0.264705882	0.264705882	0.270588235	0.270588235	0.270588235	0.276470588	0.276470588	0.282352941	0.282352941	0.282352941	0.282352941	0.288235294	0.288235294	0.288235294	0.294117647	0.288235294	0.288235294	0.294117647	0.294117647	0.294117647	0.294117647	0.3	0.294117647	0.294117647	0.294117647	0.294117647	0.294117647	0.294117647	0.294117647	0.294117647	0.294117647
0.229411765	0.235294118	0.235294118	0.229411765	0.235294118	0.235294118	0.241176471	0.241176471	0.247058824	0.241176471	0.247058824	0.247058824	0.252941176	0.252941176	0.258823529	0.264705882	0.264705882	0.270588235	0.270588235	0.270588235	0.276470588	0.282352941	0.282352941	0.282352941	0.288235294	0.288235294	0.294117647	0.288235294	0.294117647	0.294117647	0.3	0.3	0.3	0.3	0.3	0.3	0.305882353	0.305882353	0.305882353	0.305882353	0.3	0.3	0.305882353	0.305882353	0.305882353	0.305882353	0.305882353	0.305882353	0.305882353	0.305882353
0.241176471	0.235294118	0.235294118	0.241176471	0.241176471	0.241176471	0.247058824	0.247058824	0.252941176	0.252941176	0.258823529	0.258823529	0.264705882	0.264705882	0.270588235	0.276470588	0.270588235	0.276470588	0.282352941	0.282352941	0.288235294	0.294117647	0.294117647	0.294117647	0.3	0.3	0.305882353	0.3	0.305882353	0.305882353	0.311764706	0.311764706	0.305882353	0.311764706	0.311764706	0.311764706	0.311764706	0.317647059	0.317647059	0.311764706	0.311764706	0.311764706	0.311764706	0.311764706	0.311764706	0.317647059	0.317647059	0.317647059	0.311764706	0.311764706
0.241176471	0.247058824	0.247058824	0.247058824	0.247058824	0.252941176	0.252941176	0.252941176	0.258823529	0.258823529	0.264705882	0.264705882	0.270588235	0.270588235	0.276470588	0.288235294	0.282352941	0.288235294	0.294117647	0.294117647	0.3	0.305882353	0.305882353	0.305882353	0.311764706	0.311764706	0.311764706	0.311764706	0.317647059	0.317647059	0.323529412	0.317647059	0.317647059	0.323529412	0.323529412	0.323529412	0.323529412	0.329411765	0.323529412	0.323529412	0.323529412	0.323529412	0.323529412	0.323529412	0.323529412	0.323529412	0.323529412	0.317647059	0.317647059	0.317647059
0.252941176	0.252941176	0.252941176	0.252941176	0.258823529	0.258823529	0.258823529	0.264705882	0.270588235	0.270588235	0.276470588	0.276470588	0.282352941	0.288235294	0.294117647	0.3	0.3	0.305882353	0.311764706	0.311764706	0.311764706	0.317647059	0.317647059	0.323529412	0.323529412	0.329411765	0.323529412	0.329411765	0.329411765	0.335294118	0.335294118	0.329411765	0.335294118	0.335294118	0.335294118	0.335294118	0.335294118	0.335294118	0.335294118	0.335294118	0.335294118	0.335294118	0.335294118	0.335294118	0.335294118	0.329411765	0.329411765	0.329411765	0.329411765	0.329411765
0.258823529	0.264705882	0.264705882	0.264705882	0.264705882	0.264705882	0.276470588	0.276470588	0.276470588	0.288235294	0.288235294	0.288235294	0.3	0.3	0.305882353	0.311764706	0.311764706	0.323529412	0.317647059	0.323529412	0.329411765	0.335294118	0.335294118	0.335294118	0.341176471	0.335294118	0.341176471	0.341176471	0.347058824	0.347058824	0.341176471	0.347058824	0.347058824	0.347058824	0.347058824	0.352941176	0.347058824	0.347058824	0.347058824	0.347058824	0.347058824	0.347058824	0.347058824	0.347058824	0.341176471	0.341176471	0.341176471	0.341176471	0.341176471	0.341176471
0.270588235	0.264705882	0.270588235	0.270588235	0.270588235	0.282352941	0.282352941	0.288235294	0.294117647	0.3	0.305882353	0.311764706	0.317647059	0.317647059	0.323529412	0.329411765	0.335294118	0.341176471	0.341176471	0.341176471	0.347058824	0.347058824	0.352941176	0.352941176	0.358823529	0.352941176	0.358823529	0.358823529	0.358823529	0.358823529	0.358823529	0.358823529	0.358823529	0.364705882	0.364705882	0.358823529	0.358823529	0.358823529	0.358823529	0.358823529	0.358823529	0.358823529	0.358823529	0.352941176	0.352941176	0.352941176	0.352941176	0.352941176	0.347058824	0.347058824
0.282352941	0.282352941	0.282352941	0.288235294	0.288235294	0.294117647	0.3	0.3	0.311764706	0.317647059	0.323529412	0.329411765	0.335294118	0.335294118	0.347058824	0.352941176	0.352941176	0.358823529	0.358823529	0.364705882	0.370588235	0.364705882	0.370588235	0.370588235	0.370588235	0.370588235	0.376470588	0.376470588	0.376470588	0.370588235	0.376470588	0.376470588	0.376470588	0.376470588	0.370588235	0.370588235	0.370588235	0.370588235	0.370588235	0.370588235	0.370588235	0.370588235	0.364705882	0.364705882	0.364705882	0.364705882	0.364705882	0.358823529	0.358823529	0.358823529
0.294117647	0.294117647	0.3	0.305882353	0.3	0.311764706	0.317647059	0.329411765	0.335294118	0.341176471	0.347058824	0.352941176	0.358823529	0.358823529	0.370588235	0.370588235	0.376470588	0.382352941	0.382352941	0.382352941	0.388235294	0.388235294	0.388235294	0.394117647	0.388235294	0.388235294	0.394117647	0.394117647	0.388235294	0.388235294	0.388235294	0.388235294	0.388235294	0.388235294	0.388235294	0.388235294	0.388235294	0.382352941	0.382352941	0.382352941	0.376470588	0.376470588	0.376470588	0.376470588	0.376470588	0.376470588	0.370588235	0.370588235	0.370588235	0.370588235
0.311764706	0.311764706	0.317647059	0.317647059	0.323529412	0.335294118	0.341176471	0.352941176	0.358823529	0.364705882	0.370588235	0.382352941	0.388235294	0.388235294	0.394117647	0.394117647	0.4	0.405882353	0.405882353	0.405882353	0.405882353	0.405882353	0.411764706	0.405882353	0.405882353	0.411764706	0.411764706	0.405882353	0.405882353	0.405882353	0.405882353	0.405882353	0.4	0.4	0.4	0.4	0.4	0.4	0.4	0.394117647	0.388235294	0.388235294	0.388235294	0.388235294	0.388235294	0.388235294	0.382352941	0.382352941	0.382352941	0.376470588
0.335294118	0.335294118	0.341176471	0.347058824	0.358823529	0.364705882	0.376470588	0.388235294	0.394117647	0.4	0.405882353	0.417647059	0.417647059	0.423529412	0.429411765	0.423529412	0.429411765	0.429411765	0.429411765	0.435294118	0.429411765	0.429411765	0.435294118	0.429411765	0.429411765	0.429411765	0.429411765	0.423529412	0.423529412	0.423529412	0.423529412	0.423529412	0.417647059	0.417647059	0.417647059	0.411764706	0.411764706	0.411764706	0.405882353	0.405882353	0.405882353	0.4	0.4	0.4	0.4	0.4	0.394117647	0.388235294	0.388235294	0.382352941
0.364705882	0.364705882	0.370588235	0.382352941	0.4	0.411764706	0.429411765	0.441176471	0.441176471	0.447058824	0.458823529	0.458823529	0.458823529	0.458823529	0.458823529	0.458823529	0.458823529	0.458823529	0.458823529	0.458823529	0.452941176	0.452941176	0.447058824	0.452941176	0.452941176	0.447058824	0.441176471	0.441176471	0.441176471	0.441176471	0.441176471	0.435294118	0.435294118	0.429411765	0.429411765	0.429411765	0.429411765	0.423529412	0.417647059	0.417647059	0.417647059	0.417647059	0.411764706	0.411764706	0.411764706	0.405882353	0.4	0.4	0.4	0.394117647
0.411764706	0.423529412	0.441176471	0.458823529	0.476470588	0.488235294	0.494117647	0.5	0.505882353	0.505882353	0.505882353	0.5	0.5	0.494117647	0.5	0.494117647	0.494117647	0.488235294	0.488235294	0.482352941	0.482352941	0.482352941	0.470588235	0.470588235	0.470588235	0.470588235	0.464705882	0.464705882	0.458823529	0.458823529	0.452941176	0.452941176	0.447058824	0.447058824	0.447058824	0.447058824	0.435294118	0.435294118	0.435294118	0.429411765	0.429411765	0.429411765	0.423529412	0.423529412	0.417647059	0.411764706	0.411764706	0.411764706	0.405882353	0.405882353
0.535294118	0.582352941	0.617647059	0.611764706	0.605882353	0.594117647	0.588235294	0.576470588	0.570588235	0.564705882	0.558823529	0.547058824	0.541176471	0.535294118	0.535294118	0.529411765	0.523529412	0.517647059	0.517647059	0.505882353	0.505882353	0.505882353	0.494117647	0.494117647	0.494117647	0.488235294	0.482352941	0.482352941	0.482352941	0.470588235	0.470588235	0.464705882	0.464705882	0.464705882	0.458823529	0.452941176	0.452941176	0.447058824	0.447058824	0.447058824	0.441176471	0.441176471	0.441176471	0.429411765	0.429411765	0.423529412	0.423529412	0.423529412	0.417647059	0.417647059
1	1	0.911764706	0.8	0.741176471	0.705882353	0.676470588	0.652941176	0.641176471	0.623529412	0.611764706	0.6	0.588235294	0.570588235	0.564705882	0.558823529	0.558823529	0.547058824	0.547058824	0.535294118	0.529411765	0.523529412	0.517647059	0.517647059	0.505882353	0.505882353	0.505882353	0.5	0.494117647	0.488235294	0.488235294	0.482352941	0.482352941	0.476470588	0.470588235	0.470588235	0.464705882	0.464705882	0.458823529	0.458823529	0.458823529	0.452941176	0.447058824	0.441176471	0.441176471	0.435294118	0.435294118	0.435294118	0.429411765	0.429411765
1	1	1	1	0.882352941	0.805882353	0.758823529	0.729411765	0.7	0.682352941	0.658823529	0.641176471	0.629411765	0.617647059	0.605882353	0.594117647	0.582352941	0.576470588	0.570588235	0.564705882	0.552941176	0.541176471	0.541176471	0.541176471	0.529411765	0.529411765	0.523529412	0.517647059	0.511764706	0.505882353	0.505882353	0.5	0.5	0.488235294	0.488235294	0.482352941	0.482352941	0.476470588	0.476470588	0.470588235	0.464705882	0.458823529	0.458823529	0.452941176	0.452941176	0.447058824	0.447058824	0.447058824	0.441176471	0.441176471
1	1	1	1	1	0.923529412	0.841176471	0.794117647	0.758823529	0.729411765	0.7	0.682352941	0.664705882	0.652941176	0.641176471	0.629411765	0.611764706	0.605882353	0.594117647	0.588235294	0.576470588	0.570588235	0.570588235	0.558823529	0.552941176	0.541176471	0.541176471	0.529411765	0.529411765	0.523529412	0.523529412	0.517647059	0.505882353	0.505882353	0.5	0.5	0.494117647	0.494117647	0.488235294	0.476470588	0.476470588	0.470588235	0.470588235	0.464705882	0.464705882	0.458823529	0.458823529	0.452941176	0.452941176	0.447058824
1	1	1	1	1	1	0.941176471	0.858823529	0.805882353	0.776470588	0.752941176	0.723529412	0.705882353	0.682352941	0.676470588	0.658823529	0.641176471	0.635294118	0.623529412	0.611764706	0.6	0.594117647	0.588235294	0.576470588	0.570588235	0.570588235	0.558823529	0.552941176	0.547058824	0.535294118	0.535294118	0.523529412	0.523529412	0.517647059	0.517647059	0.511764706	0.511764706	0.505882353	0.494117647	0.494117647	0.488235294	0.488235294	0.482352941	0.476470588	0.476470588	0.470588235	0.470588235	0.464705882	0.458823529	0.452941176
1	1	1	1	1	1	1	0.941176471	0.864705882	0.823529412	0.788235294	0.764705882	0.735294118	0.717647059	0.705882353	0.688235294	0.670588235	0.658823529	0.647058824	0.641176471	0.623529412	0.617647059	0.605882353	0.6	0.594117647	0.588235294	0.576470588	0.570588235	0.564705882	0.558823529	0.547058824	0.547058824	0.541176471	0.529411765	0.529411765	0.523529412	0.523529412	0.511764706	0.511764706	0.505882353	0.5	0.5	0.494117647	0.488235294	0.488235294	0.482352941	0.476470588	0.470588235	0.470588235	0.464705882
1	1	1	1	1	1	1	1	0.923529412	0.864705882	0.823529412	0.794117647	0.764705882	0.747058824	0.723529412	0.711764706	0.694117647	0.682352941	0.670588235	0.652941176	0.647058824	0.641176471	0.623529412	0.617647059	0.611764706	0.6	0.594117647	0.588235294	0.582352941	0.570588235	0.564705882	0.558823529	0.558823529	0.552941176	0.547058824	0.535294118	0.523529412	0.523529412	0.517647059	0.517647059	0.511764706	0.511764706	0.505882353	0.5	0.5	0.488235294	0.488235294	0.482352941	0.476470588	0.476470588
1	1	1	1	1	1	1	1	1	0.911764706	0.858823529	0.823529412	0.794117647	0.770588235	0.752941176	0.741176471	0.717647059	0.7	0.694117647	0.676470588	0.670588235	0.652941176	0.647058824	0.635294118	0.623529412	0.617647059	0.611764706	0.605882353	0.594117647	0.588235294	0.582352941	0.576470588	0.570588235	0.564705882	0.552941176	0.552941176	0.547058824	0.541176471	0.535294118	0.535294118	0.523529412	0.517647059	0.517647059	0.505882353	0.505882353	0.5	0.5	0.494117647	0.488235294	0.488235294
1	1	1	1	1	1	1	1	1	0.982352941	0.9	0.852941176	0.829411765	0.8	0.776470588	0.752941176	0.741176471	0.723529412	0.705882353	0.694117647	0.688235294	0.670588235	0.664705882	0.652941176	0.641176471	0.635294118	0.629411765	0.623529412	0.605882353	0.6	0.594117647	0.588235294	0.582352941	0.576470588	0.570588235	0.564705882	0.558823529	0.552941176	0.547058824	0.547058824	0.541176471	0.535294118	0.517647059	0.517647059	0.511764706	0.511764706	0.505882353	0.505882353	0.5	0.494117647
1	1	1	1	1	1	1	1	1	1	0.935294118	0.888235294	0.852941176	0.817647059	0.8	0.776470588	0.758823529	0.747058824	0.729411765	0.717647059	0.7	0.688235294	0.682352941	0.664705882	0.658823529	0.652941176	0.641176471	0.629411765	0.623529412	0.617647059	0.611764706	0.605882353	0.594117647	0.588235294	0.582352941	0.576470588	0.570588235	0.564705882	0.558823529	0.558823529	0.547058824	0.541176471	0.535294118	0.535294118	0.529411765	0.517647059	0.511764706	0.511764706	0.511764706	0.505882353
1	1	1	1	1	1	1	1	1	1	1	0.911764706	0.870588235	0.841176471	0.817647059	0.794117647	0.776470588	0.764705882	0.747058824	0.735294118	0.717647059	0.705882353	0.694117647	0.682352941	0.676470588	0.664705882	0.652941176	0.647058824	0.641176471	0.629411765	0.623529412	0.611764706	0.605882353	0.6	0.594117647	0.588235294	0.582352941	0.576470588	0.570588235	0.564705882	0.558823529	0.552941176	0.547058824	0.541176471	0.541176471	0.535294118	0.529411765	0.517647059	0.517647059	0.511764706
1	1	1	1	1	1	1	1	1	1	1	0.941176471	0.894117647	0.858823529	0.835294118	0.811764706	0.794117647	0.776470588	0.764705882	0.747058824	0.735294118	0.723529412	0.705882353	0.7	0.688235294	0.676470588	0.664705882	0.658823529	0.652941176	0.647058824	0.635294118	0.623529412	0.617647059	0.611764706	0.605882353	0.6	0.594117647	0.582352941	0.582352941	0.576470588	0.570588235	0.564705882	0.558823529	0.552941176	0.547058824	0.547058824	0.541176471	0.535294118	0.529411765	0.523529412
1	1	1	1	1	1	1	1	1	1	1	0.982352941	0.911764706	0.876470588	0.852941176	0.829411765	0.811764706	0.788235294	0.776470588	0.758823529	0.747058824	0.735294118	0.723529412	0.711764706	0.7	0.688235294	0.682352941	0.676470588	0.664705882	0.652941176	0.647058824	0.641176471	0.629411765	0.623529412	0.617647059	0.611764706	0.6	0.594117647	0.588235294	0.588235294	0.582352941	0.576470588	0.570588235	0.564705882	0.558823529	0.552941176	0.552941176	0.541176471	0.535294118	0.529411765
1	1	1	1	1	1	1	1	1	1	1	1	0.929411765	0.894117647	0.870588235	0.841176471	0.823529412	0.805882353	0.788235294	0.776470588	0.758823529	0.747058824	0.735294118	0.723529412	0.711764706	0.705882353	0.694117647	0.688235294	0.670588235	0.664705882	0.658823529	0.652941176	0.647058824	0.635294118	0.623529412	0.617647059	0.611764706	0.605882353	0.6	0.594117647	0.588235294	0.588235294	0.582352941	0.576470588	0.570588235	0.558823529	0.552941176	0.552941176	0.547058824	0.541176471
1	1	1	1	1	1	1	1	1	1	1	1	0.952941176	0.905882353	0.876470588	0.852941176	0.835294118	0.817647059	0.8	0.788235294	0.770588235	0.758823529	0.752941176	0.735294118	0.723529412	0.717647059	0.705882353	0.694117647	0.688235294	0.676470588	0.670588235	0.664705882	0.658823529	0.641176471	0.635294118	0.629411765	0.623529412	0.617647059	0.611764706	0.605882353	0.6	0.594117647	0.588235294	0.582352941	0.576470588	0.570588235	0.564705882	0.558823529	0.552941176	0.552941176
1	1	1	1	1	1	1	1	1	1	1	1	0.970588235	0.923529412	0.888235294	0.864705882	0.847058824	0.823529412	0.811764706	0.794117647	0.782352941	0.770588235	0.758823529	0.747058824	0.735294118	0.729411765	0.711764706	0.705882353	0.7	0.688235294	0.682352941	0.670588235	0.658823529	0.652941176	0.647058824	0.641176471	0.635294118	0.629411765	0.623529412	0.617647059	0.611764706	0.6	0.594117647	0.588235294	0.582352941	0.576470588	0.576470588	0.570588235	0.564705882	0.558823529
1	1	1	1	1	1	1	1	1	1	1	1	1	0.935294118	0.9	0.876470588	0.858823529	0.835294118	0.823529412	0.805882353	0.794117647	0.776470588	0.770588235	0.758823529	0.747058824	0.735294118	0.723529412	0.717647059	0.705882353	0.7	0.688235294	0.682352941	0.670588235	0.664705882	0.658823529	0.652941176	0.647058824	0.641176471	0.635294118	0.623529412	0.617647059	0.611764706	0.605882353	0.6	0.594117647	0.588235294	0.582352941	0.576470588	0.576470588	0.570588235
1	1	1	1	1	1	1	1	1	1	1	1	1	0.941176471	0.905882353	0.882352941	0.864705882	0.847058824	0.829411765	0.817647059	0.8	0.788235294	0.776470588	0.770588235	0.752941176	0.747058824	0.735294118	0.729411765	0.717647059	0.705882353	0.7	0.688235294	0.682352941	0.676470588	0.670588235	0.664705882	0.652941176	0.641176471	0.635294118	0.629411765	0.623529412	0.617647059	0.611764706	0.605882353	0.605882353	0.6	0.594117647	0.588235294	0.582352941	0.576470588
1	1	1	1	1	1	1	1	1	1	1	1	1	0.947058824	0.917647059	0.894117647	0.870588235	0.852941176	0.841176471	0.829411765	0.811764706	0.8	0.788235294	0.776470588	0.764705882	0.752941176	0.747058824	0.729411765	0.723529412	0.717647059	0.705882353	0.7	0.694117647	0.688235294	0.676470588	0.664705882	0.658823529	0.652941176	0.647058824	0.641176471	0.635294118	0.629411765	0.623529412	0.617647059	0.611764706	0.605882353	0.6	0.594117647	0.594117647	0.588235294
1	1	1	1	1	1	1	1	1	1	1	1	1	0.958823529	0.923529412	0.9	0.882352941	0.858823529	0.847058824	0.829411765	0.817647059	0.811764706	0.794117647	0.782352941	0.776470588	0.764705882	0.752941176	0.741176471	0.735294118	0.723529412	0.717647059	0.711764706	0.7	0.694117647	0.682352941	0.676470588	0.670588235	0.664705882	0.658823529	0.652941176	0.641176471	0.635294118	0.635294118	0.629411765	0.623529412	0.617647059	0.611764706	0.605882353	0.594117647	0.588235294
1	1	1	1	1	1	1	1	1	1	1	1	1	0.958823529	0.923529412	0.9	0.882352941	0.870588235	0.852941176	0.841176471	0.829411765	0.811764706	0.8	0.794117647	0.782352941	0.770588235	0.758823529	0.752941176	0.741176471	0.735294118	0.729411765	0.717647059	0.705882353	0.7	0.694117647	0.682352941	0.676470588	0.670588235	0.664705882	0.658823529	0.652941176	0.647058824	0.641176471	0.635294118	0.629411765	0.617647059	0.611764706	0.605882353	0.6	0.6
1	1	1	1	1	1	1	1	1	1	1	1	1	0.964705882	0.929411765	0.905882353	0.888235294	0.870588235	0.858823529	0.847058824	0.829411765	0.817647059	0.811764706	0.794117647	0.788235294	0.776470588	0.770588235	0.758823529	0.752941176	0.741176471	0.729411765	0.723529412	0.717647059	0.705882353	0.7	0.694117647	0.688235294	0.682352941	0.676470588	0.670588235	0.658823529	0.652941176	0.647058824	0.635294118	0.629411765	0.629411765	0.623529412	0.617647059	0.611764706	0.605882353
1	1	1	1	1	1	1	1	1	1	1	1	1	0.958823529	0.929411765	0.905882353	0.894117647	0.876470588	0.864705882	0.847058824	0.835294118	0.829411765	0.811764706	0.8	0.794117647	0.782352941	0.776470588	0.770588235	0.752941176	0.747058824	0.735294118	0.729411765	0.723529412	0.717647059	0.711764706	0.7	0.694117647	0.688235294	0.682352941	0.676470588	0.664705882	0.658823529	0.652941176	0.647058824	0.641176471	0.635294118	0.629411765	0.623529412	0.617647059	0.611764706
1	1	1	1	1	1	1	1	1	1	1	1	1	0.958823529	0.935294118	0.911764706	0.894117647	0.882352941	0.864705882	0.852941176	0.847058824	0.829411765	0.817647059	0.811764706	0.8	0.794117647	0.776470588	0.770588235	0.758823529	0.752941176	0.747058824	0.741176471	0.729411765	0.723529412	0.717647059	0.711764706	0.705882353	0.688235294	0.682352941	0.676470588	0.670588235	0.664705882	0.658823529	0.652941176	0.647058824	0.641176471	0.635294118	0.629411765	0.629411765	0.623529412
1	1	1	1	1	1	1	1	1	1	1	1	1	0.952941176	0.929411765	0.911764706	0.9	0.882352941	0.870588235	0.858823529	0.847058824	0.835294118	0.823529412	0.817647059	0.805882353	0.794117647	0.788235294	0.776470588	0.770588235	0.758823529	0.752941176	0.747058824	0.741176471	0.729411765	0.723529412	0.711764706	0.705882353	0.7	0.694117647	0.688235294	0.682352941	0.676470588	0.670588235	0.664705882	0.658823529	0.652941176	0.647058824	0.641176471	0.635294118	0.629411765
1	1	1	1	1	1	1	1	1	1	1	1	1	0.952941176	0.929411765	0.917647059	0.9	0.888235294	0.870588235	0.858823529	0.852941176	0.841176471	0.835294118	0.817647059	0.811764706	0.8	0.794117647	0.782352941	0.776470588	0.770588235	0.758823529	0.752941176	0.741176471	0.735294118	0.729411765	0.717647059	0.711764706	0.705882353	0.7	0.694117647	0.688235294	0.682352941	0.676470588	0.670588235	0.664705882	0.658823529	0.652941176	0.647058824	0.641176471	0.635294118
1	1	1	1	1	1	1	1	1	1	1	1	0.976470588	0.952941176	0.929411765	0.911764706	0.9	0.888235294	0.876470588	0.864705882	0.858823529	0.841176471	0.835294118	0.823529412	0.817647059	0.805882353	0.8	0.788235294	0.782352941	0.776470588	0.764705882	0.752941176	0.747058824	0.741176471	0.735294118	0.729411765	0.717647059	0.711764706	0.705882353	0.7	0.694117647	0.688235294	0.682352941	0.676470588	0.670588235	0.664705882	0.658823529	0.652941176	0.647058824	0.641176471
1	1	1	1	1	1	1	1	1	1	1	1	0.970588235	0.947058824	0.929411765	0.917647059	0.9	0.888235294	0.882352941	0.864705882	0.852941176	0.847058824	0.835294118	0.829411765	0.823529412	0.811764706	0.805882353	0.794117647	0.782352941	0.776470588	0.770588235	0.758823529	0.752941176	0.747058824	0.741176471	0.735294118	0.729411765	0.723529412	0.711764706	0.705882353	0.7	0.694117647	0.688235294	0.682352941	0.676470588	0.670588235	0.658823529	0.652941176	0.652941176	0.647058824
1	1	1	1	1	1	1	1	1	1	1	1	0.958823529	0.941176471	0.929411765	0.911764706	0.9	0.894117647	0.876470588	0.870588235	0.858823529	0.852941176	0.841176471	0.835294118	0.823529412	0.811764706	0.805882353	0.8	0.788235294	0.782352941	0.776470588	0.770588235	0.758823529	0.752941176	0.747058824	0.741176471	0.735294118	0.729411765	0.723529412	0.717647059	0.711764706	0.705882353	0.688235294	0.682352941	0.682352941	0.676470588	0.670588235	0.664705882	0.658823529	0.652941176
1	1	1	1	1	1	1	1	1	1	1	0.976470588	0.952941176	0.935294118	0.923529412	0.917647059	0.9	0.888235294	0.882352941	0.870588235	0.864705882	0.852941176	0.841176471	0.835294118	0.823529412	0.817647059	0.811764706	0.8	0.794117647	0.788235294	0.782352941	0.776470588	0.764705882	0.758823529	0.752941176	0.747058824	0.741176471	0.735294118	0.723529412	0.717647059	0.711764706	0.705882353	0.7	0.694117647	0.688235294	0.682352941	0.676470588	0.670588235	0.664705882	0.658823529
1	1	1	1	1	1	1	1	1	1	1	0.964705882	0.947058824	0.935294118	0.923529412	0.911764706	0.9	0.894117647	0.882352941	0.870588235	0.864705882	0.852941176	0.847058824	0.841176471	0.829411765	0.823529412	0.817647059	0.805882353	0.8	0.794117647	0.788235294	0.782352941	0.770588235	0.758823529	0.752941176	0.747058824	0.741176471	0.735294118	0.729411765	0.723529412	0.717647059	0.711764706	0.705882353	0.7	0.694117647	0.688235294	0.682352941	0.676470588	0.670588235	0.664705882
1	1	1	1	1	1	1	1	1	1	0.976470588	0.958823529	0.941176471	0.929411765	0.923529412	0.911764706	0.905882353	0.888235294	0.882352941	0.876470588	0.864705882	0.858823529	0.852941176	0.841176471	0.835294118	0.829411765	0.817647059	0.811764706	0.805882353	0.794117647	0.788235294	0.782352941	0.770588235	0.764705882	0.758823529	0.752941176	0.747058824	0.741176471	0.735294118	0.729411765	0.723529412	0.717647059	0.711764706	0.705882353	0.7	0.694117647	0.688235294	0.682352941	0.676470588	0.670588235
1	1	1	1	1	1	1	1	1	0.982352941	0.964705882	0.947058824	0.941176471	0.929411765	0.917647059	0.905882353	0.9	0.894117647	0.882352941	0.876470588	0.870588235	0.858823529	0.852941176	0.847058824	0.835294118	0.823529412	0.817647059	0.811764706	0.805882353	0.8	0.794117647	0.782352941	0.776470588	0.770588235	0.764705882	0.758823529	0.752941176	0.747058824	0.741176471	0.735294118	0.729411765	0.723529412	0.717647059	0.711764706	0.705882353	0.7	0.694117647	0.688235294	0.682352941	0.676470588
1	1	1	1	1	1	1	1	0.982352941	0.964705882	0.958823529	0.941176471	0.935294118	0.923529412	0.917647059	0.911764706	0.9	0.894117647	0.888235294	0.876470588	0.864705882	0.858823529	0.852941176	0.847058824	0.835294118	0.829411765	0.823529412	0.817647059	0.811764706	0.805882353	0.794117647	0.788235294	0.782352941	0.776470588	0.770588235	0.764705882	0.758823529	0.752941176	0.747058824	0.741176471	0.735294118	0.729411765	0.723529412	0.717647059	0.711764706	0.705882353	0.7	0.694117647	0.688235294	0.682352941
1	1	1	1	1	1	1	0.982352941	0.964705882	0.958823529	0.947058824	0.941176471	0.935294118	0.923529412	0.911764706	0.905882353	0.9	0.888235294	0.882352941	0.876470588	0.870588235	0.864705882	0.852941176	0.847058824	0.841176471	0.835294118	0.829411765	0.823529412	0.811764706	0.805882353	0.8	0.794117647	0.788235294	0.782352941	0.776470588	0.770588235	0.764705882	0.758823529	0.752941176	0.747058824	0.741176471	0.735294118	0.729411765	0.723529412	0.717647059	0.711764706	0.705882353	0.7	0.694117647	0.688235294
1	1	1	1	1	0.994117647	0.976470588	0.970588235	0.958823529	0.947058824	0.941176471	0.935294118	0.929411765	0.917647059	0.911764706	0.905882353	0.9	0.894117647	0.888235294	0.876470588	0.870588235	0.864705882	0.858823529	0.852941176	0.847058824	0.835294118	0.829411765	0.823529412	0.817647059	0.811764706	0.805882353	0.8	0.794117647	0.788235294	0.782352941	0.776470588	0.770588235	0.764705882	0.758823529	0.752941176	0.741176471	0.735294118	0.729411765	0.723529412	0.717647059	0.711764706	0.705882353	0.7	0.694117647	0.688235294
1	1	0.994117647	0.988235294	0.976470588	0.970588235	0.964705882	0.958823529	0.952941176	0.947058824	0.941176471	0.935294118	0.929411765	0.917647059	0.911764706	0.905882353	0.9	0.894117647	0.888235294	0.882352941	0.876470588	0.864705882	0.858823529	0.852941176	0.841176471	0.835294118	0.829411765	0.823529412	0.817647059	0.811764706	0.805882353	0.8	0.794117647	0.788235294	0.782352941	0.776470588	0.770588235	0.764705882	0.758823529	0.752941176	0.747058824	0.741176471	0.735294118	0.729411765	0.723529412	0.717647059	0.711764706	0.705882353	0.7	0.694117647
0.976470588	0.976470588	0.970588235	0.970588235	0.964705882	0.964705882	0.958823529	0.952941176	0.947058824	0.941176471	0.935294118	0.929411765	0.923529412	0.911764706	0.905882353	0.9	0.894117647	0.888235294	0.882352941	0.876470588	0.870588235	0.864705882	0.858823529	0.852941176	0.847058824	0.841176471	0.835294118	0.829411765	0.817647059	0.811764706	0.805882353	0.8	0.794117647	0.788235294	0.782352941	0.776470588	0.770588235	0.764705882	0.758823529	0.752941176	0.752941176	0.747058824	0.741176471	0.735294118	0.729411765	0.723529412	0.717647059	0.711764706	0.705882353	0.7
0.964705882	0.964705882	0.958823529	0.958823529	0.958823529	0.952941176	0.947058824	0.941176471	0.935294118	0.935294118	0.929411765	0.923529412	0.917647059	0.911764706	0.905882353	0.9	0.894117647	0.888235294	0.882352941	0.876470588	0.870588235	0.864705882	0.858823529	0.852941176	0.847058824	0.841176471	0.835294118	0.829411765	0.823529412	0.817647059	0.811764706	0.805882353	0.8	0.794117647	0.788235294	0.782352941	0.776470588	0.770588235	0.764705882	0.758823529	0.752941176	0.747058824	0.747058824	0.741176471	0.735294118	0.729411765	0.723529412	0.717647059	0.711764706	0.705882353
0.958823529	0.952941176	0.952941176	0.952941176	0.947058824	0.941176471	0.947058824	0.941176471	0.935294118	0.929411765	0.923529412	0.917647059	0.911764706	0.911764706	0.905882353	0.905882353	0.9	0.894117647	0.888235294	0.882352941	0.876470588	0.870588235	0.864705882	0.858823529	0.852941176	0.847058824	0.841176471	0.835294118	0.829411765	0.823529412	0.817647059	0.811764706	0.805882353	0.8	0.794117647	0.788235294	0.782352941	0.776470588	0.770588235	0.764705882	0.758823529	0.752941176	0.747058824	0.741176471	0.741176471	0.735294118	0.729411765	0.723529412	0.717647059	0.711764706
0.947058824	0.947058824	0.947058824	0.941176471	0.947058824	0.941176471	0.935294118	0.935294118	0.935294118	0.929411765	0.923529412	0.917647059	0.911764706	0.911764706	0.905882353	0.9	0.894117647	0.888235294	0.882352941	0.876470588	0.870588235	0.864705882	0.864705882	0.858823529	0.852941176	0.847058824	0.841176471	0.835294118	0.829411765	0.823529412	0.817647059	0.811764706	0.805882353	0.8	0.8	0.794117647	0.788235294	0.782352941	0.776470588	0.770588235	0.764705882	0.758823529	0.752941176	0.747058824	0.741176471	0.741176471	0.735294118	0.729411765	0.723529412	0.717647059
0.941176471	0.941176471	0.941176471	0.941176471	0.935294118	0.935294118	0.935294118	0.929411765	0.929411765	0.923529412	0.917647059	0.917647059	0.911764706	0.911764706	0.905882353	0.9	0.894117647	0.888235294	0.882352941	0.876470588	0.870588235	0.864705882	0.858823529	0.852941176	0.852941176	0.847058824	0.841176471	0.835294118	0.829411765	0.823529412	0.817647059	0.817647059	0.811764706	0.805882353	0.8	0.794117647	0.788235294	0.782352941	0.782352941	0.776470588	0.770588235	0.764705882	0.758823529	0.752941176	0.747058824	0.741176471	0.741176471	0.735294118	0.729411765	0.723529412
0.935294118	0.941176471	0.935294118	0.935294118	0.935294118	0.929411765	0.929411765	0.929411765	0.923529412	0.923529412	0.917647059	0.911764706	0.905882353	0.905882353	0.905882353	0.9	0.894117647	0.888235294	0.882352941	0.876470588	0.876470588	0.870588235	0.864705882	0.858823529	0.852941176	0.847058824	0.841176471	0.835294118	0.829411765	0.823529412	0.817647059	0.817647059	0.811764706	0.805882353	0.8	0.794117647	0.788235294	0.782352941	0.776470588	0.770588235	0.764705882	0.764705882	0.758823529	0.752941176	0.747058824	0.741176471	0.735294118	0.729411765	0.729411765	0.723529412
0.935294118	0.929411765	0.935294118	0.929411765	0.929411765	0.929411765	0.929411765	0.923529412	0.917647059	0.923529412	0.917647059	0.911764706	0.905882353	0.905882353	0.9	0.894117647	0.888235294	0.888235294	0.882352941	0.882352941	0.876470588	0.870588235	0.864705882	0.858823529	0.852941176	0.847058824	0.847058824	0.841176471	0.835294118	0.829411765	0.823529412	0.817647059	0.811764706	0.805882353	0.8	0.8	0.794117647	0.788235294	0.782352941	0.776470588	0.770588235	0.764705882	0.758823529	0.758823529	0.752941176	0.747058824	0.741176471	0.735294118	0.729411765	0.729411765
0.929411765	0.929411765	0.923529412	0.929411765	0.923529412	0.923529412	0.923529412	0.923529412	0.917647059	0.911764706	0.911764706	0.911764706	0.905882353	0.905882353	0.9	0.894117647	0.888235294	0.882352941	0.882352941	0.876470588	0.870588235	0.870588235	0.864705882	0.858823529	0.858823529	0.852941176	0.847058824	0.841176471	0.835294118	0.829411765	0.823529412	0.823529412	0.817647059	0.811764706	0.805882353	0.8	0.794117647	0.788235294	0.788235294	0.782352941	0.776470588	0.770588235	0.764705882	0.758823529	0.758823529	0.752941176	0.747058824	0.741176471	0.735294118	0.729411765
0.923529412	0.929411765	0.923529412	0.923529412	0.923529412	0.923529412	0.917647059	0.917647059	0.917647059	0.911764706	0.911764706	0.905882353	0.9	0.905882353	0.9	0.894117647	0.888235294	0.888235294	0.882352941	0.876470588	0.870588235	0.864705882	0.864705882	0.858823529	0.858823529	0.852941176	0.847058824	0.841176471	0.841176471	0.835294118	0.829411765	0.823529412	0.817647059	0.811764706	0.811764706	0.805882353	0.8	0.794117647	0.788235294	0.782352941	0.782352941	0.776470588	0.770588235	0.764705882	0.758823529	0.752941176	0.752941176	0.747058824	0.741176471	0.735294118
0.923529412	0.917647059	0.923529412	0.917647059	0.917647059	0.917647059	0.917647059	0.911764706	0.911764706	0.911764706	0.911764706	0.905882353	0.9	0.9	0.894117647	0.894117647	0.888235294	0.888235294	0.882352941	0.876470588	0.870588235	0.870588235	0.864705882	0.858823529	0.852941176	0.847058824	0.847058824	0.841176471	0.841176471	0.835294118	0.829411765	0.829411765	0.823529412	0.817647059	0.811764706	0.805882353	0.8	0.8	0.794117647	0.788235294	0.782352941	0.776470588	0.776470588	0.770588235	0.764705882	0.758823529	0.752941176	0.752941176	0.747058824	0.741176471
0.917647059	0.917647059	0.917647059	0.917647059	0.917647059	0.911764706	0.917647059	0.911764706	0.911764706	0.905882353	0.905882353	0.905882353	0.9	0.9	0.894117647	0.888235294	0.888235294	0.888235294	0.882352941	0.876470588	0.876470588	0.870588235	0.864705882	0.858823529	0.858823529	0.852941176	0.847058824	0.841176471	0.835294118	0.835294118	0.829411765	0.823529412	0.823529412	0.817647059	0.817647059	0.811764706	0.805882353	0.8	0.794117647	0.794117647	0.788235294	0.782352941	0.776470588	0.770588235	0.770588235	0.764705882	0.758823529	0.752941176	0.752941176	0.747058824
0.917647059	0.917647059	0.911764706	0.917647059	0.917647059	0.911764706	0.911764706	0.911764706	0.911764706	0.905882353	0.9	0.9	0.9	0.9	0.894117647	0.888235294	0.888235294	0.882352941	0.876470588	0.882352941	0.876470588	0.870588235	0.864705882	0.864705882	0.858823529	0.852941176	0.847058824	0.847058824	0.841176471	0.835294118	0.829411765	0.823529412	0.823529412	0.817647059	0.811764706	0.805882353	0.805882353	0.805882353	0.8	0.794117647	0.788235294	0.788235294	0.782352941	0.776470588	0.770588235	0.770588235	0.764705882	0.758823529	0.752941176	0.752941176
0.911764706	0.917647059	0.911764706	0.911764706	0.911764706	0.911764706	0.905882353	0.905882353	0.905882353	0.905882353	0.9	0.9	0.894117647	0.9	0.894117647	0.888235294	0.888235294	0.882352941	0.876470588	0.876470588	0.870588235	0.864705882	0.870588235	0.864705882	0.858823529	0.852941176	0.852941176	0.847058824	0.841176471	0.835294118	0.835294118	0.829411765	0.823529412	0.817647059	0.817647059	0.811764706	0.805882353	0.8	0.8	0.794117647	0.788235294	0.782352941	0.782352941	0.782352941	0.776470588	0.770588235	0.764705882	0.764705882	0.758823529	0.752941176
0.911764706	0.905882353	0.911764706	0.911764706	0.905882353	0.911764706	0.905882353	0.905882353	0.9	0.905882353	0.9	0.9	0.894117647	0.894117647	0.888235294	0.888235294	0.888235294	0.882352941	0.876470588	0.876470588	0.870588235	0.864705882	0.864705882	0.858823529	0.858823529	0.858823529	0.852941176	0.847058824	0.841176471	0.841176471	0.835294118	0.829411765	0.829411765	0.823529412	0.817647059	0.811764706	0.811764706	0.805882353	0.8	0.794117647	0.794117647	0.788235294	0.782352941	0.776470588	0.776470588	0.770588235	0.764705882	0.758823529	0.758823529	0.752941176
0.911764706	0.905882353	0.911764706	0.905882353	0.905882353	0.905882353	0.905882353	0.905882353	0.9	0.9	0.9	0.9	0.894117647	0.894117647	0.888235294	0.882352941	0.888235294	0.882352941	0.882352941	0.876470588	0.870588235	0.870588235	0.864705882	0.858823529	0.858823529	0.852941176	0.852941176	0.852941176	0.847058824	0.841176471	0.835294118	0.835294118	0.829411765	0.823529412	0.823529412	0.817647059	0.811764706	0.805882353	0.805882353	0.8	0.794117647	0.788235294	0.788235294	0.782352941	0.776470588	0.776470588	0.770588235	0.764705882	0.758823529	0.758823529
0.905882353	0.905882353	0.905882353	0.905882353	0.905882353	0.905882353	0.9	0.905882353	0.9	0.9	0.894117647	0.9	0.894117647	0.894117647	0.888235294	0.882352941	0.882352941	0.876470588	0.882352941	0.876470588	0.870588235	0.870588235	0.864705882	0.864705882	0.858823529	0.852941176	0.852941176	0.847058824	0.841176471	0.841176471	0.841176471	0.835294118	0.829411765	0.829411765	0.823529412	0.817647059	0.817647059	0.811764706	0.805882353	0.8	0.8	0.794117647	0.788235294	0.788235294	0.782352941	0.776470588	0.770588235	0.770588235	0.764705882	0.758823529
0.905882353	0.905882353	0.905882353	0.9	0.905882353	0.9	0.9	0.905882353	0.9	0.9	0.894117647	0.894117647	0.894117647	0.894117647	0.888235294	0.882352941	0.882352941	0.876470588	0.876470588	0.876470588	0.876470588	0.870588235	0.864705882	0.864705882	0.858823529	0.852941176	0.852941176	0.847058824	0.841176471	0.841176471	0.835294118	0.829411765	0.835294118	0.829411765	0.823529412	0.823529412	0.817647059	0.811764706	0.811764706	0.805882353	0.8	0.8	0.794117647	0.788235294	0.782352941	0.782352941	0.776470588	0.770588235	0.770588235	0.764705882
0.9	0.905882353	0.9	0.9	0.905882353	0.9	0.9	0.894117647	0.9	0.9	0.894117647	0.894117647	0.888235294	0.888235294	0.888235294	0.888235294	0.882352941	0.876470588	0.876470588	0.870588235	0.870588235	0.870588235	0.870588235	0.864705882	0.858823529	0.858823529	0.852941176	0.847058824	0.847058824	0.841176471	0.835294118	0.835294118	0.829411765	0.823529412	0.823529412	0.823529412	0.817647059	0.817647059	0.811764706	0.805882353	0.805882353	0.8	0.794117647	0.794117647	0.788235294	0.782352941	0.782352941	0.776470588	0.770588235	0.770588235
0.9	0.905882353	0.9	0.9	0.9	0.9	0.9	0.894117647	0.894117647	0.894117647	0.894117647	0.894117647	0.888235294	0.888235294	0.882352941	0.888235294	0.882352941	0.882352941	0.876470588	0.870588235	0.870588235	0.864705882	0.864705882	0.864705882	0.858823529	0.858823529	0.852941176	0.852941176	0.847058824	0.841176471	0.841176471	0.835294118	0.829411765	0.829411765	0.823529412	0.817647059	0.817647059	0.811764706	0.817647059	0.811764706	0.805882353	0.805882353	0.8	0.794117647	0.794117647	0.788235294	0.782352941	0.782352941	0.776470588	0.770588235
0.9	0.894117647	0.9	0.9	0.894117647	0.894117647	0.9	0.894117647	0.894117647	0.888235294	0.894117647	0.894117647	0.888235294	0.888235294	0.882352941	0.882352941	0.882352941	0.882352941	0.876470588	0.870588235	0.870588235	0.864705882	0.864705882	0.858823529	0.858823529	0.858823529	0.852941176	0.852941176	0.847058824	0.847058824	0.841176471	0.835294118	0.835294118	0.829411765	0.829411765	0.823529412	0.817647059	0.817647059	0.811764706	0.805882353	0.805882353	0.8	0.8	0.8	0.794117647	0.788235294	0.788235294	0.782352941	0.776470588	0.776470588
0.9	0.894117647	0.9	0.9	0.894117647	0.894117647	0.9	0.894117647	0.894117647	0.888235294	0.888235294	0.888235294	0.888235294	0.888235294	0.882352941	0.882352941	0.876470588	0.882352941	0.876470588	0.876470588	0.870588235	0.870588235	0.864705882	0.858823529	0.858823529	0.852941176	0.852941176	0.852941176	0.852941176	0.847058824	0.841176471	0.841176471	0.835294118	0.829411765	0.829411765	0.823529412	0.823529412	0.817647059	0.811764706	0.811764706	0.805882353	0.8	0.8	0.794117647	0.794117647	0.788235294	0.788235294	0.788235294	0.782352941	0.776470588
0.894117647	0.894117647	0.894117647	0.9	0.894117647	0.894117647	0.888235294	0.894117647	0.894117647	0.888235294	0.888235294	0.882352941	0.888235294	0.888235294	0.882352941	0.882352941	0.876470588	0.876470588	0.870588235	0.876470588	0.870588235	0.870588235	0.864705882	0.864705882	0.858823529	0.852941176	0.852941176	0.847058824	0.847058824	0.847058824	0.847058824	0.841176471	0.835294118	0.835294118	0.829411765	0.829411765	0.823529412	0.817647059	0.817647059	0.811764706	0.811764706	0.805882353	0.8	0.8	0.794117647	0.788235294	0.788235294	0.782352941	0.782352941	0.776470588
0.894117647	0.894117647	0.894117647	0.888235294	0.894117647	0.894117647	0.888235294	0.888235294	0.894117647	0.888235294	0.888235294	0.882352941	0.882352941	0.888235294	0.882352941	0.882352941	0.876470588	0.876470588	0.870588235	0.870588235	0.870588235	0.870588235	0.864705882	0.864705882	0.858823529	0.858823529	0.852941176	0.852941176	0.847058824	0.841176471	0.841176471	0.841176471	0.841176471	0.835294118	0.835294118	0.829411765	0.823529412	0.823529412	0.817647059	0.817647059	0.811764706	0.805882353	0.805882353	0.8	0.8	0.794117647	0.788235294	0.788235294	0.782352941	0.782352941
0.894117647	0.894117647	0.894117647	0.888235294	0.894117647	0.894117647	0.888235294	0.888235294	0.888235294	0.888235294	0.888235294	0.882352941	0.882352941	0.882352941	0.882352941	0.882352941	0.876470588	0.876470588	0.870588235	0.870588235	0.864705882	0.864705882	0.864705882	0.864705882	0.858823529	0.858823529	0.852941176	0.852941176	0.847058824	0.847058824	0.841176471	0.841176471	0.835294118	0.835294118	0.835294118	0.829411765	0.829411765	0.823529412	0.823529412	0.817647059	0.811764706	0.811764706	0.805882353	0.805882353	0.8	0.794117647	0.794117647	0.788235294	0.788235294	0.782352941
0.888235294	0.894117647	0.894117647	0.888235294	0.888235294	0.894117647	0.888235294	0.888235294	0.888235294	0.888235294	0.888235294	0.882352941	0.882352941	0.882352941	0.876470588	0.882352941	0.876470588	0.876470588	0.870588235	0.870588235	0.864705882	0.864705882	0.858823529	0.864705882	0.858823529	0.858823529	0.852941176	0.852941176	0.847058824	0.847058824	0.841176471	0.841176471	0.835294118	0.835294118	0.829411765	0.829411765	0.829411765	0.829411765	0.823529412	0.817647059	0.817647059	0.811764706	0.811764706	0.805882353	0.805882353	0.8	0.794117647	0.794117647	0.788235294	0.788235294
0.888235294	0.894117647	0.888235294	0.888235294	0.888235294	0.888235294	0.888235294	0.888235294	0.882352941	0.882352941	0.888235294	0.882352941	0.882352941	0.882352941	0.876470588	0.876470588	0.876470588	0.876470588	0.870588235	0.870588235	0.870588235	0.864705882	0.864705882	0.858823529	0.858823529	0.858823529	0.858823529	0.852941176	0.852941176	0.847058824	0.847058824	0.841176471	0.841176471	0.835294118	0.829411765	0.829411765	0.823529412	0.823529412	0.823529412	0.823529412	0.817647059	0.817647059	0.811764706	0.811764706	0.805882353	0.8	0.8	0.794117647	0.794117647	0.788235294
0.888235294	0.888235294	0.888235294	0.888235294	0.888235294	0.882352941	0.888235294	0.888235294	0.882352941	0.882352941	0.882352941	0.882352941	0.882352941	0.882352941	0.876470588	0.876470588	0.870588235	0.876470588	0.876470588	0.870588235	0.870588235	0.864705882	0.864705882	0.858823529	0.858823529	0.852941176	0.858823529	0.852941176	0.852941176	0.847058824	0.847058824	0.841176471	0.841176471	0.835294118	0.835294118	0.829411765	0.829411765	0.823529412	0.823529412	0.817647059	0.817647059	0.817647059	0.817647059	0.811764706	0.805882353	0.805882353	0.8	0.8	0.794117647	0.794117647
0.888235294	0.882352941	0.888235294	0.888235294	0.888235294	0.882352941	0.882352941	0.888235294	0.882352941	0.882352941	0.882352941	0.876470588	0.882352941	0.882352941	0.876470588	0.876470588	0.870588235	0.870588235	0.870588235	0.870588235	0.870588235	0.864705882	0.864705882	0.858823529	0.858823529	0.852941176	0.852941176	0.852941176	0.852941176	0.852941176	0.847058824	0.847058824	0.841176471	0.841176471	0.835294118	0.835294118	0.829411765	0.829411765	0.823529412	0.817647059	0.817647059	0.811764706	0.811764706	0.805882353	0.811764706	0.805882353	0.805882353	0.8	0.8	0.794117647
0.888235294	0.882352941	0.882352941	0.888235294	0.888235294	0.882352941	0.882352941	0.888235294	0.882352941	0.882352941	0.882352941	0.876470588	0.876470588	0.882352941	0.876470588	0.876470588	0.870588235	0.870588235	0.870588235	0.864705882	0.870588235	0.864705882	0.864705882	0.864705882	0.858823529	0.858823529	0.852941176	0.852941176	0.847058824	0.847058824	0.847058824	0.847058824	0.841176471	0.841176471	0.835294118	0.835294118	0.829411765	0.829411765	0.823529412	0.823529412	0.817647059	0.817647059	0.811764706	0.811764706	0.805882353	0.805882353	0.8	0.8	0.8	0.8
0.888235294	0.882352941	0.882352941	0.888235294	0.882352941	0.882352941	0.882352941	0.882352941	0.882352941	0.882352941	0.882352941	0.876470588	0.876470588	0.876470588	0.876470588	0.876470588	0.870588235	0.870588235	0.870588235	0.864705882	0.864705882	0.864705882	0.864705882	0.864705882	0.858823529	0.858823529	0.852941176	0.852941176	0.847058824	0.847058824	0.841176471	0.841176471	0.847058824	0.841176471	0.841176471	0.835294118	0.835294118	0.829411765	0.829411765	0.823529412	0.823529412	0.817647059	0.817647059	0.811764706	0.811764706	0.805882353	0.805882353	0.8	0.8	0.794117647
0.882352941	0.882352941	0.882352941	0.882352941	0.882352941	0.882352941	0.882352941	0.876470588	0.876470588	0.882352941	0.882352941	0.876470588	0.876470588	0.876470588	0.870588235	0.876470588	0.870588235	0.870588235	0.870588235	0.864705882	0.864705882	0.864705882	0.864705882	0.864705882	0.858823529	0.858823529	0.852941176	0.852941176	0.852941176	0.847058824	0.847058824	0.841176471	0.841176471	0.835294118	0.841176471	0.835294118	0.835294118	0.829411765	0.829411765	0.823529412	0.823529412	0.823529412	0.817647059	0.817647059	0.811764706	0.811764706	0.805882353	0.805882353	0.8	0.8
0.882352941	0.882352941	0.882352941	0.882352941	0.882352941	0.882352941	0.882352941	0.876470588	0.876470588	0.882352941	0.882352941	0.876470588	0.876470588	0.876470588	0.870588235	0.870588235	0.876470588	0.870588235	0.870588235	0.864705882	0.864705882	0.864705882	0.858823529	0.858823529	0.858823529	0.858823529	0.858823529	0.852941176	0.852941176	0.847058824	0.847058824	0.841176471	0.841176471	0.841176471	0.835294118	0.835294118	0.835294118	0.835294118	0.829411765	0.829411765	0.823529412	0.823529412	0.817647059	0.817647059	0.811764706	0.811764706	0.811764706	0.805882353	0.805882353	0.8
0.882352941	0.882352941	0.882352941	0.876470588	0.876470588	0.882352941	0.882352941	0.876470588	0.876470588	0.876470588	0.876470588	0.876470588	0.876470588	0.876470588	0.870588235	0.870588235	0.870588235	0.870588235	0.870588235	0.864705882	0.864705882	0.864705882	0.858823529	0.858823529	0.858823529	0.858823529	0.858823529	0.852941176	0.852941176	0.852941176	0.847058824	0.847058824	0.841176471	0.841176471	0.835294118	0.835294118	0.829411765	0.829411765	0.835294118	0.829411765	0.829411765	0.823529412	0.823529412	0.817647059	0.817647059	0.811764706	0.811764706	0.805882353	0.805882353	0.805882353
0.876470588	0.882352941	0.882352941	0.876470588	0.876470588	0.876470588	0.882352941	0.876470588	0.876470588	0.876470588	0.870588235	0.876470588	0.876470588	0.876470588	0.870588235	0.870588235	0.870588235	0.864705882	0.870588235	0.870588235	0.864705882	0.864705882	0.858823529	0.858823529	0.858823529	0.852941176	0.852941176	0.852941176	0.852941176	0.852941176	0.847058824	0.847058824	0.841176471	0.841176471	0.841176471	0.835294118	0.835294118	0.829411765	0.829411765	0.823529412	0.829411765	0.829411765	0.823529412	0.823529412	0.817647059	0.817647059	0.811764706	0.811764706	0.805882353	0.805882353
0.876470588	0.882352941	0.882352941	0.876470588	0.876470588	0.876470588	0.882352941	0.876470588	0.876470588	0.876470588	0.870588235	0.870588235	0.876470588	0.876470588	0.870588235	0.870588235	0.870588235	0.864705882	0.864705882	0.870588235	0.864705882	0.864705882	0.858823529	0.858823529	0.858823529	0.852941176	0.852941176	0.852941176	0.852941176	0.852941176	0.847058824	0.847058824	0.847058824	0.841176471	0.841176471	0.835294118	0.835294118	0.835294118	0.829411765	0.829411765	0.823529412	0.823529412	0.817647059	0.823529412	0.823529412	0.817647059	0.817647059	0.811764706	0.811764706	0.805882353
0.876470588	0.876470588	0.876470588	0.876470588	0.876470588	0.876470588	0.870588235	0.876470588	0.876470588	0.876470588	0.870588235	0.870588235	0.870588235	0.876470588	0.870588235	0.870588235	0.870588235	0.864705882	0.864705882	0.864705882	0.864705882	0.864705882	0.864705882	0.858823529	0.858823529	0.858823529	0.852941176	0.852941176	0.847058824	0.847058824	0.852941176	0.847058824	0.847058824	0.841176471	0.841176471	0.841176471	0.835294118	0.835294118	0.829411765	0.829411765	0.829411765	0.823529412	0.823529412	0.817647059	0.817647059	0.811764706	0.817647059	0.817647059	0.811764706	0.811764706
0.876470588	0.876470588	0.876470588	0.876470588	0.876470588	0.876470588	0.870588235	0.876470588	0.876470588	0.876470588	0.870588235	0.870588235	0.870588235	0.870588235	0.870588235	0.870588235	0.870588235	0.864705882	0.864705882	0.864705882	0.858823529	0.864705882	0.864705882	0.858823529	0.858823529	0.858823529	0.852941176	0.852941176	0.852941176	0.847058824	0.847058824	0.841176471	0.847058824	0.847058824	0.841176471	0.841176471	0.835294118	0.835294118	0.835294118	0.829411765	0.829411765	0.823529412	0.823529412	0.823529412	0.817647059	0.817647059	0.811764706	0.811764706	0.811764706	0.805882353
0.876470588	0.876470588	0.870588235	0.876470588	0.876470588	0.876470588	0.870588235	0.870588235	0.876470588	0.876470588	0.870588235	0.870588235	0.870588235	0.870588235	0.870588235	0.870588235	0.870588235	0.864705882	0.864705882	0.864705882	0.858823529	0.858823529	0.864705882	0.858823529	0.858823529	0.858823529	0.852941176	0.852941176	0.852941176	0.847058824	0.847058824	0.847058824	0.841176471	0.841176471	0.841176471	0.841176471	0.841176471	0.835294118	0.835294118	0.835294118	0.829411765	0.829411765	0.823529412	0.823529412	0.823529412	0.817647059	0.817647059	0.811764706	0.811764706	0.811764706
0.876470588	0.870588235	0.870588235	0.876470588	0.876470588	0.876470588	0.870588235	0.870588235	0.870588235	0.876470588	0.870588235	0.870588235	0.870588235	0.870588235	0.864705882	0.870588235	0.870588235	0.864705882	0.864705882	0.864705882	0.858823529	0.858823529	0.858823529	0.852941176	0.858823529	0.858823529	0.852941176	0.852941176	0.852941176	0.847058824	0.847058824	0.847058824	0.841176471	0.841176471	0.841176471	0.835294118	0.841176471	0.841176471	0.835294118	0.835294118	0.829411765	0.829411765	0.829411765	0.823529412	0.823529412	0.823529412	0.817647059	0.817647059	0.811764706	0.811764706
0.876470588	0.870588235	0.870588235	0.870588235	0.876470588	0.870588235	0.870588235	0.870588235	0.870588235	0.876470588	0.870588235	0.870588235	0.870588235	0.870588235	0.864705882	0.864705882	0.870588235	0.864705882	0.864705882	0.864705882	0.858823529	0.858823529	0.858823529	0.858823529	0.852941176	0.858823529	0.858823529	0.852941176	0.852941176	0.852941176	0.847058824	0.847058824	0.847058824	0.841176471	0.841176471	0.841176471	0.835294118	0.835294118	0.835294118	0.835294118	0.835294118	0.829411765	0.829411765	0.829411765	0.823529412	0.823529412	0.817647059	0.817647059	0.817647059	0.811764706
0.870588235	0.870588235	0.870588235	0.870588235	0.876470588	0.870588235	0.870588235	0.870588235	0.870588235	0.870588235	0.870588235	0.870588235	0.870588235	0.864705882	0.864705882	0.864705882	0.864705882	0.864705882	0.864705882	0.864705882	0.864705882	0.858823529	0.858823529	0.858823529	0.852941176	0.852941176	0.852941176	0.852941176	0.852941176	0.852941176	0.847058824	0.847058824	0.847058824	0.841176471	0.841176471	0.841176471	0.835294118	0.835294118	0.835294118	0.829411765	0.835294118	0.835294118	0.829411765	0.829411765	0.829411765	0.823529412	0.823529412	0.817647059	0.817647059	0.817647059
0.870588235	0.870588235	0.870588235	0.870588235	0.870588235	0.870588235	0.870588235	0.870588235	0.870588235	0.864705882	0.864705882	0.870588235	0.870588235	0.864705882	0.864705882	0.864705882	0.864705882	0.858823529	0.864705882	0.864705882	0.864705882	0.858823529	0.858823529	0.858823529	0.852941176	0.852941176	0.852941176	0.852941176	0.852941176	0.852941176	0.852941176	0.847058824	0.847058824	0.847058824	0.841176471	0.841176471	0.841176471	0.835294118	0.835294118	0.835294118	0.829411765	0.829411765	0.829411765	0.829411765	0.829411765	0.829411765	0.823529412	0.823529412	0.817647059	0.817647059
0.870588235	0.870588235	0.870588235	0.870588235	0.870588235	0.870588235	0.870588235	0.870588235	0.870588235	0.864705882	0.864705882	0.864705882	0.870588235	0.864705882	0.864705882	0.864705882	0.864705882	0.858823529	0.858823529	0.858823529	0.864705882	0.858823529	0.858823529	0.858823529	0.858823529	0.852941176	0.852941176	0.852941176	0.847058824	0.847058824	0.852941176	0.847058824	0.847058824	0.847058824	0.841176471	0.841176471	0.841176471	0.835294118	0.835294118	0.835294118	0.829411765	0.829411765	0.829411765	0.823529412	0.823529412	0.823529412	0.823529412	0.823529412	0.823529412	0.817647059
0.870588235	0.870588235	0.870588235	0.870588235	0.864705882	0.864705882	0.870588235	0.870588235	0.870588235	0.864705882	0.864705882	0.864705882	0.864705882	0.864705882	0.864705882	0.864705882	0.864705882	0.858823529	0.858823529	0.858823529	0.858823529	0.858823529	0.858823529	0.858823529	0.858823529	0.852941176	0.852941176	0.852941176	0.847058824	0.847058824	0.847058824	0.847058824	0.847058824	0.847058824	0.847058824	0.841176471	0.841176471	0.841176471	0.835294118	0.835294118	0.835294118	0.829411765	0.829411765	0.829411765	0.823529412	0.823529412	0.823529412	0.817647059	0.817647059	0.823529412
0.864705882	0.870588235	0.870588235	0.870588235	0.864705882	0.864705882	0.864705882	0.870588235	0.870588235	0.864705882	0.864705882	0.864705882	0.864705882	0.858823529	0.864705882	0.864705882	0.864705882	0.864705882	0.858823529	0.858823529	0.858823529	0.852941176	0.858823529	0.858823529	0.858823529	0.852941176	0.852941176	0.852941176	0.852941176	0.847058824	0.847058824	0.847058824	0.841176471	0.841176471	0.847058824	0.847058824	0.841176471	0.841176471	0.841176471	0.835294118	0.835294118	0.835294118	0.829411765	0.829411765	0.829411765	0.823529412	0.823529412	0.823529412	0.817647059	0.817647059
0.864705882	0.870588235	0.870588235	0.870588235	0.864705882	0.864705882	0.864705882	0.870588235	0.870588235	0.864705882	0.864705882	0.864705882	0.864705882	0.858823529	0.858823529	0.864705882	0.864705882	0.864705882	0.858823529	0.858823529	0.858823529	0.858823529	0.852941176	0.858823529	0.858823529	0.852941176	0.852941176	0.852941176	0.852941176	0.847058824	0.847058824	0.847058824	0.847058824	0.841176471	0.841176471	0.841176471	0.841176471	0.841176471	0.841176471	0.841176471	0.835294118	0.835294118	0.835294118	0.829411765	0.829411765	0.829411765	0.823529412	0.823529412	0.823529412	0.817647059
0.864705882	0.864705882	0.870588235	0.864705882	0.864705882	0.864705882	0.864705882	0.864705882	0.870588235	0.864705882	0.864705882	0.864705882	0.864705882	0.858823529	0.858823529	0.858823529	0.864705882	0.864705882	0.858823529	0.858823529	0.858823529	0.858823529	0.852941176	0.852941176	0.852941176	0.858823529	0.852941176	0.852941176	0.852941176	0.852941176	0.847058824	0.847058824	0.847058824	0.841176471	0.841176471	0.841176471	0.841176471	0.835294118	0.841176471	0.841176471	0.835294118	0.835294118	0.835294118	0.835294118	0.829411765	0.829411765	0.829411765	0.823529412	0.823529412	0.823529412
0.864705882	0.864705882	0.870588235	0.864705882	0.864705882	0.864705882	0.864705882	0.864705882	0.858823529	0.864705882	0.864705882	0.864705882	0.864705882	0.858823529	0.858823529	0.858823529	0.858823529	0.864705882	0.858823529	0.858823529	0.858823529	0.858823529	0.852941176	0.852941176	0.852941176	0.852941176	0.852941176	0.852941176	0.852941176	0.852941176	0.847058824	0.847058824	0.847058824	0.847058824	0.841176471	0.841176471	0.841176471	0.841176471	0.835294118	0.835294118	0.841176471	0.835294118	0.835294118	0.835294118	0.835294118	0.829411765	0.829411765	0.829411765	0.823529412	0.823529412
0.864705882	0.864705882	0.864705882	0.864705882	0.864705882	0.864705882	0.864705882	0.864705882	0.858823529	0.858823529	0.864705882	0.864705882	0.864705882	0.858823529	0.858823529	0.858823529	0.858823529	0.858823529	0.858823529	0.858823529	0.858823529	0.858823529	0.852941176	0.852941176	0.852941176	0.852941176	0.852941176	0.847058824	0.852941176	0.852941176	0.852941176	0.847058824	0.847058824	0.847058824	0.841176471	0.841176471	0.841176471	0.841176471	0.835294118	0.835294118	0.835294118	0.835294118	0.829411765	0.835294118	0.835294118	0.835294118	0.829411765	0.829411765	0.829411765	0.823529412
0.864705882	0.864705882	0.858823529	0.864705882	0.864705882	0.864705882	0.864705882	0.864705882	0.858823529	0.858823529	0.864705882	0.864705882	0.864705882	0.858823529	0.858823529	0.858823529	0.858823529	0.858823529	0.852941176	0.858823529	0.858823529	0.858823529	0.858823529	0.852941176	0.852941176	0.852941176	0.852941176	0.847058824	0.847058824	0.847058824	0.852941176	0.847058824	0.847058824	0.847058824	0.847058824	0.841176471	0.841176471	0.841176471	0.841176471	0.835294118	0.835294118	0.835294118	0.835294118	0.829411765	0.829411765	0.829411765	0.835294118	0.829411765	0.829411765	0.829411765
0.864705882	0.864705882	0.858823529	0.858823529	0.864705882	0.864705882	0.864705882	0.864705882	0.858823529	0.858823529	0.858823529	0.864705882	0.864705882	0.858823529	0.858823529	0.858823529	0.858823529	0.858823529	0.852941176	0.852941176	0.858823529	0.858823529	0.858823529	0.852941176	0.852941176	0.852941176	0.852941176	0.847058824	0.847058824	0.847058824	0.847058824	0.847058824	0.847058824	0.847058824	0.847058824	0.847058824	0.841176471	0.841176471	0.841176471	0.841176471	0.835294118	0.835294118	0.835294118	0.835294118	0.829411765	0.829411765	0.829411765	0.829411765	0.823529412	0.823529412
0.864705882	0.858823529	0.858823529	0.858823529	0.864705882	0.864705882	0.864705882	0.858823529	0.858823529	0.858823529	0.858823529	0.858823529	0.864705882	0.858823529	0.858823529	0.858823529	0.858823529	0.858823529	0.852941176	0.852941176	0.852941176	0.852941176	0.858823529	0.852941176	0.852941176	0.852941176	0.852941176	0.852941176	0.847058824	0.847058824	0.847058824	0.847058824	0.841176471	0.841176471	0.847058824	0.847058824	0.841176471	0.841176471	0.841176471	0.841176471	0.841176471	0.835294118	0.835294118	0.835294118	0.835294118	0.829411765	0.829411765	0.829411765	0.829411765	0.823529412
0.864705882	0.858823529	0.858823529	0.858823529	0.858823529	0.864705882	0.864705882	0.858823529	0.858823529	0.858823529	0.858823529	0.858823529	0.858823529	0.858823529	0.858823529	0.858823529	0.858823529	0.858823529	0.852941176	0.852941176	0.852941176	0.852941176	0.852941176	0.852941176	0.852941176	0.852941176	0.852941176	0.852941176	0.847058824	0.847058824	0.847058824	0.847058824	0.847058824	0.841176471	0.841176471	0.841176471	0.847058824	0.841176471	0.841176471	0.841176471	0.841176471	0.841176471	0.835294118	0.835294118	0.835294118	0.835294118	0.829411765	0.829411765	0.829411765	0.829411765
0.858823529	0.858823529	0.858823529	0.858823529	0.858823529	0.858823529	0.864705882	0.858823529	0.858823529	0.858823529	0.858823529	0.858823529	0.858823529	0.852941176	0.858823529	0.858823529	0.858823529	0.858823529	0.852941176	0.852941176	0.852941176	0.852941176	0.852941176	0.852941176	0.847058824	0.852941176	0.852941176	0.852941176	0.852941176	0.847058824	0.847058824	0.847058824	0.847058824	0.841176471	0.841176471	0.841176471	0.841176471	0.841176471	0.835294118	0.841176471	0.841176471	0.841176471	0.841176471	0.835294118	0.835294118	0.835294118	0.835294118	0.829411765	0.829411765	0.829411765
0.858823529	0.858823529	0.858823529	0.858823529	0.858823529	0.858823529	0.858823529	0.858823529	0.858823529	0.858823529	0.858823529	0.858823529	0.858823529	0.852941176	0.852941176	0.858823529	0.858823529	0.858823529	0.858823529	0.852941176	0.852941176	0.852941176	0.852941176	0.852941176	0.847058824	0.847058824	0.852941176	0.852941176	0.852941176	0.847058824	0.847058824	0.847058824	0.847058824	0.847058824	0.841176471	0.841176471	0.841176471	0.841176471	0.841176471	0.835294118	0.835294118	0.841176471	0.841176471	0.841176471	0.835294118	0.835294118	0.835294118	0.835294118	0.829411765	0.829411765
0.858823529	0.858823529	0.858823529	0.858823529	0.858823529	0.858823529	0.852941176	0.858823529	0.858823529	0.858823529	0.858823529	0.858823529	0.858823529	0.852941176	0.852941176	0.852941176	0.852941176	0.858823529	0.858823529	0.852941176	0.852941176	0.852941176	0.852941176	0.852941176	0.847058824	0.847058824	0.847058824	0.847058824	0.852941176	0.852941176	0.847058824	0.847058824	0.847058824	0.847058824	0.847058824	0.841176471	0.841176471	0.841176471	0.841176471	0.841176471	0.835294118	0.835294118	0.835294118	0.835294118	0.835294118	0.835294118	0.835294118	0.835294118	0.835294118	0.829411765
0.858823529	0.858823529	0.858823529	0.858823529	0.858823529	0.858823529	0.852941176	0.852941176	0.858823529	0.858823529	0.858823529	0.858823529	0.858823529	0.852941176	0.852941176	0.852941176	0.852941176	0.852941176	0.858823529	0.852941176	0.852941176	0.852941176	0.852941176	0.852941176	0.852941176	0.847058824	0.847058824	0.847058824	0.847058824	0.847058824	0.847058824	0.847058824	0.847058824	0.847058824	0.847058824	0.841176471	0.841176471	0.841176471	0.841176471	0.841176471	0.841176471	0.835294118	0.835294118	0.835294118	0.835294118	0.835294118	0.829411765	0.829411765	0.829411765	0.835294118
0.852941176	0.858823529	0.858823529	0.858823529	0.858823529	0.858823529	0.852941176	0.852941176	0.852941176	0.858823529	0.858823529	0.858823529	0.858823529	0.852941176	0.852941176	0.852941176	0.852941176	0.852941176	0.852941176	0.852941176	0.852941176	0.852941176	0.852941176	0.852941176	0.852941176	0.847058824	0.847058824	0.847058824	0.847058824	0.847058824	0.847058824	0.841176471	0.847058824	0.847058824	0.847058824	0.847058824	0.841176471	0.841176471	0.841176471	0.841176471	0.841176471	0.841176471	0.835294118	0.835294118	0.835294118	0.835294118	0.835294118	0.829411765	0.829411765	0.829411765
0.852941176	0.858823529	0.858823529	0.858823529	0.858823529	0.852941176	0.852941176	0.852941176	0.852941176	0.852941176	0.858823529	0.858823529	0.852941176	0.852941176	0.852941176	0.852941176	0.852941176	0.852941176	0.852941176	0.847058824	0.847058824	0.852941176	0.852941176	0.852941176	0.852941176	0.847058824	0.847058824	0.847058824	0.847058824	0.847058824	0.847058824	0.841176471	0.841176471	0.841176471	0.841176471	0.847058824	0.847058824	0.841176471	0.841176471	0.841176471	0.841176471	0.841176471	0.841176471	0.835294118	0.835294118	0.835294118	0.835294118	0.835294118	0.829411765	0.829411765
0.852941176	0.852941176	0.858823529	0.858823529	0.858823529	0.852941176	0.852941176	0.852941176	0.852941176	0.852941176	0.852941176	0.858823529	0.852941176	0.852941176	0.852941176	0.852941176	0.852941176	0.852941176	0.852941176	0.847058824	0.847058824	0.847058824	0.847058824	0.852941176	0.852941176	0.852941176	0.847058824	0.847058824	0.847058824	0.847058824	0.847058824	0.847058824	0.841176471	0.841176471	0.841176471	0.841176471	0.841176471	0.841176471	0.841176471	0.841176471	0.841176471	0.841176471	0.841176471	0.841176471	0.835294118	0.835294118	0.835294118	0.835294118	0.835294118	0.835294118
0.852941176	0.852941176	0.852941176	0.858823529	0.852941176	0.852941176	0.852941176	0.852941176	0.852941176	0.852941176	0.852941176	0.852941176	0.852941176	0.852941176	0.852941176	0.852941176	0.852941176	0.852941176	0.852941176	0.847058824	0.847058824	0.847058824	0.847058824	0.847058824	0.852941176	0.852941176	0.847058824	0.847058824	0.847058824	0.847058824	0.847058824	0.847058824	0.847058824	0.841176471	0.841176471	0.841176471	0.841176471	0.841176471	0.841176471	0.835294118	0.835294118	0.841176471	0.841176471	0.841176471	0.841176471	0.835294118	0.835294118	0.835294118	0.835294118	0.835294118
0.852941176	0.852941176	0.852941176	0.858823529	0.852941176	0.852941176	0.852941176	0.852941176	0.852941176	0.852941176	0.852941176	0.852941176	0.847058824	0.847058824	0.852941176	0.852941176	0.852941176	0.852941176	0.852941176	0.852941176	0.847058824	0.847058824	0.847058824	0.847058824	0.847058824	0.847058824	0.852941176	0.847058824	0.847058824	0.847058824	0.847058824	0.847058824	0.847058824	0.841176471	0.841176471	0.841176471	0.841176471	0.841176471	0.841176471	0.841176471	0.835294118	0.835294118	0.835294118	0.835294118	0.835294118	0.841176471	0.841176471	0.835294118	0.835294118	0.835294118
0.852941176	0.852941176	0.852941176	0.847058824	0.852941176	0.852941176	0.852941176	0.852941176	0.852941176	0.852941176	0.852941176	0.852941176	0.847058824	0.847058824	0.847058824	0.852941176	0.852941176	0.852941176	0.852941176	0.852941176	0.847058824	0.847058824	0.847058824	0.847058824	0.847058824	0.847058824	0.847058824	0.841176471	0.841176471	0.847058824	0.847058824	0.847058824	0.847058824	0.847058824	0.841176471	0.841176471	0.841176471	0.841176471	0.841176471	0.841176471	0.841176471	0.835294118	0.835294118	0.835294118	0.835294118	0.835294118	0.835294118	0.835294118	0.829411765	0.835294118
0.852941176	0.852941176	0.852941176	0.847058824	0.847058824	0.852941176	0.852941176	0.852941176	0.852941176	0.852941176	0.852941176	0.852941176	0.847058824	0.847058824	0.847058824	0.847058824	0.847058824	0.852941176	0.852941176	0.852941176	0.847058824	0.847058824	0.847058824	0.847058824	0.847058824	0.847058824	0.847058824	0.847058824	0.841176471	0.841176471	0.841176471	0.847058824	0.847058824	0.847058824	0.847058824	0.841176471	0.841176471	0.841176471	0.841176471	0.841176471	0.841176471	0.841176471	0.835294118	0.835294118	0.835294118	0.835294118	0.835294118	0.835294118	0.835294118	0.835294118
0.852941176	0.852941176	0.847058824	0.847058824	0.847058824	0.847058824	0.852941176	0.852941176	0.852941176	0.852941176	0.852941176	0.852941176	0.847058824	0.847058824	0.847058824	0.847058824	0.847058824	0.847058824	0.852941176	0.852941176	0.847058824	0.847058824	0.847058824	0.847058824	0.847058824	0.847058824	0.847058824	0.847058824	0.841176471	0.841176471	0.841176471	0.841176471	0.841176471	0.841176471	0.847058824	0.847058824	0.841176471	0.841176471	0.841176471	0.841176471	0.841176471	0.841176471	0.841176471	0.841176471	0.835294118	0.835294118	0.835294118	0.835294118	0.835294118	0.835294118
0.852941176	0.847058824	0.847058824	0.847058824	0.847058824	0.847058824	0.847058824	0.852941176	0.852941176	0.852941176	0.852941176	0.847058824	0.847058824	0.847058824	0.847058824	0.847058824	0.847058824	0.847058824	0.847058824	0.847058824	0.847058824	0.847058824	0.847058824	0.847058824	0.847058824	0.847058824	0.847058824	0.847058824	0.847058824	0.841176471	0.841176471	0.841176471	0.841176471	0.841176471	0.841176471	0.841176471	0.841176471	0.835294118	0.841176471	0.841176471	0.841176471	0.841176471	0.841176471	0.841176471	0.841176471	0.835294118	0.835294118	0.835294118	0.835294118	0.835294118
0.852941176	0.847058824	0.847058824	0.847058824	0.847058824	0.847058824	0.847058824	0.847058824	0.847058824	0.852941176	0.852941176	0.847058824	0.847058824	0.847058824	0.847058824	0.847058824	0.847058824	0.847058824	0.847058824	0.847058824	0.847058824	0.841176471	0.841176471	0.847058824	0.847058824	0.847058824	0.847058824	0.847058824	0.847058824	0.847058824	0.841176471	0.841176471	0.841176471	0.841176471	0.841176471	0.841176471	0.841176471	0.841176471	0.835294118	0.835294118	0.835294118	0.835294118	0.841176471	0.841176471	0.841176471	0.841176471	0.841176471	0.835294118	0.835294118	0.835294118
0.847058824	0.847058824	0.847058824	0.847058824	0.847058824	0.847058824	0.847058824	0.847058824	0.847058824	0.847058824	0.852941176	0.847058824	0.847058824	0.847058824	0.847058824	0.847058824	0.847058824	0.847058824	0.847058824	0.847058824	0.847058824	0.841176471	0.841176471	0.841176471	0.841176471	0.847058824	0.847058824	0.847058824	0.847058824	0.847058824	0.847058824	0.841176471	0.841176471	0.841176471	0.841176471	0.841176471	0.841176471	0.841176471	0.841176471	0.841176471	0.835294118	0.835294118	0.835294118	0.835294118	0.835294118	0.835294118	0.835294118	0.841176471	0.841176471	0.835294118
0.847058824	0.847058824	0.847058824	0.847058824	0.847058824	0.847058824	0.847058824	0.847058824	0.847058824	0.847058824	0.847058824	0.841176471	0.847058824	0.847058824	0.847058824	0.847058824	0.847058824	0.847058824	0.847058824	0.847058824	0.847058824	0.841176471	0.841176471	0.841176471	0.841176471	0.841176471	0.841176471	0.841176471	0.847058824	0.847058824	0.847058824	0.841176471	0.841176471	0.841176471	0.841176471	0.841176471	0.841176471	0.841176471	0.841176471	0.841176471	0.841176471	0.835294118	0.835294118	0.835294118	0.835294118	0.835294118	0.835294118	0.835294118	0.835294118	0.835294118
0.847058824	0.847058824	0.847058824	0.847058824	0.847058824	0.847058824	0.847058824	0.847058824	0.847058824	0.847058824	0.841176471	0.841176471	0.841176471	0.847058824	0.847058824	0.847058824	0.847058824	0.847058824	0.847058824	0.847058824	0.847058824	0.847058824	0.841176471	0.841176471	0.841176471	0.841176471	0.841176471	0.841176471	0.841176471	0.841176471	0.841176471	0.847058824	0.841176471	0.841176471	0.841176471	0.841176471	0.841176471	0.841176471	0.841176471	0.841176471	0.841176471	0.841176471	0.841176471	0.835294118	0.835294118	0.835294118	0.835294118	0.835294118	0.835294118	0.835294118
0.847058824	0.847058824	0.847058824	0.847058824	0.847058824	0.847058824	0.847058824	0.847058824	0.847058824	0.847058824	0.841176471	0.841176471	0.841176471	0.841176471	0.841176471	0.847058824	0.847058824	0.847058824	0.847058824	0.847058824	0.847058824	0.847058824	0.841176471	0.841176471	0.841176471	0.841176471	0.841176471	0.841176471	0.841176471	0.841176471	0.841176471	0.841176471	0.841176471	0.841176471	0.835294118	0.841176471	0.841176471	0.841176471	0.841176471	0.841176471	0.841176471	0.841176471	0.841176471	0.841176471	0.841176471	0.835294118	0.835294118	0.835294118	0.835294118	0.835294118
0.841176471	0.847058824	0.847058824	0.847058824	0.847058824	0.847058824	0.847058824	0.847058824	0.847058824	0.847058824	0.841176471	0.841176471	0.841176471	0.841176471	0.841176471	0.841176471	0.841176471	0.841176471	0.847058824	0.847058824	0.847058824	0.847058824	0.847058824	0.841176471	0.841176471	0.841176471	0.841176471	0.841176471	0.841176471	0.841176471	0.841176471	0.841176471	0.841176471	0.841176471	0.841176471	0.835294118	0.835294118	0.835294118	0.835294118	0.835294118	0.835294118	0.841176471	0.841176471	0.841176471	0.841176471	0.841176471	0.841176471	0.835294118	0.835294118	0.835294118
0.841176471	0.841176471	0.841176471	0.847058824	0.847058824	0.847058824	0.847058824	0.847058824	0.847058824	0.841176471	0.841176471	0.841176471	0.841176471	0.841176471	0.841176471	0.841176471	0.841176471	0.841176471	0.841176471	0.841176471	0.841176471	0.847058824	0.847058824	0.841176471	0.841176471	0.841176471	0.841176471	0.841176471	0.841176471	0.841176471	0.841176471	0.841176471	0.841176471	0.841176471	0.841176471	0.841176471	0.835294118	0.835294118	0.835294118	0.835294118	0.835294118	0.835294118	0.835294118	0.835294118	0.835294118	0.835294118	0.835294118	0.841176471	0.841176471	0.841176471
0.841176471	0.841176471	0.841176471	0.841176471	0.847058824	0.847058824	0.847058824	0.847058824	0.847058824	0.841176471	0.841176471	0.841176471	0.841176471	0.841176471	0.841176471	0.841176471	0.841176471	0.841176471	0.841176471	0.841176471	0.841176471	0.841176471	0.841176471	0.841176471	0.841176471	0.841176471	0.841176471	0.841176471	0.841176471	0.841176471	0.841176471	0.841176471	0.841176471	0.841176471	0.841176471	0.841176471	0.841176471	0.841176471	0.835294118	0.835294118	0.835294118	0.835294118	0.835294118	0.835294118	0.835294118	0.835294118	0.835294118	0.835294118	0.835294118	0.835294118
0.841176471	0.841176471	0.841176471	0.841176471	0.841176471	0.841176471	0.847058824	0.847058824	0.841176471	0.841176471	0.841176471	0.841176471	0.841176471	0.841176471	0.841176471	0.841176471	0.841176471	0.841176471	0.841176471	0.841176471	0.841176471	0.841176471	0.841176471	0.841176471	0.835294118	0.835294118	0.835294118	0.835294118	0.841176471	0.841176471	0.841176471	0.841176471	0.841176471	0.841176471	0.841176471	0.841176471	0.841176471	0.841176471	0.841176471	0.841176471	0.835294118	0.835294118	0.835294118	0.835294118	0.835294118	0.835294118	0.835294118	0.835294118	0.835294118	0.835294118
0.841176471	0.841176471	0.841176471	0.841176471	0.841176471	0.841176471	0.841176471	0.835294118	0.841176471	0.841176471	0.841176471	0.841176471	0.841176471	0.841176471	0.841176471	0.841176471	0.841176471	0.841176471	0.841176471	0.841176471	0.841176471	0.841176471	0.841176471	0.841176471	0.841176471	0.835294118	0.835294118	0.835294118	0.835294118	0.835294118	0.835294118	0.835294118	0.835294118	0.835294118	0.841176471	0.841176471	0.841176471	0.841176471	0.841176471	0.841176471	0.841176471	0.841176471	0.841176471	0.835294118	0.835294118	0.835294118	0.835294118	0.835294118	0.835294118	0.835294118
0.841176471	0.841176471	0.841176471	0.841176471	0.841176471	0.841176471	0.835294118	0.835294118	0.835294118	0.835294118	0.835294118	0.841176471	0.841176471	0.841176471	0.841176471	0.841176471	0.841176471	0.841176471	0.841176471	0.841176471	0.841176471	0.841176471	0.841176471	0.841176471	0.841176471	0.841176471	0.835294118	0.835294118	0.835294118	0.835294118	0.835294118	0.835294118	0.835294118	0.835294118	0.835294118	0.835294118	0.835294118	0.835294118	0.835294118	0.835294118	0.835294118	0.835294118	0.841176471	0.841176471	0.841176471	0.841176471	0.835294118	0.835294118	0.835294118	0.835294118
0.841176471	0.841176471	0.841176471	0.841176471	0.841176471	0.835294118	0.835294118	0.835294118	0.835294118	0.835294118	0.835294118	0.835294118	0.835294118	0.835294118	0.841176471	0.841176471	0.841176471	0.841176471	0.841176471	0.841176471	0.841176471	0.841176471	0.841176471	0.841176471	0.841176471	0.841176471	0.841176471	0.835294118	0.835294118	0.835294118	0.835294118	0.835294118	0.835294118	0.835294118	0.835294118	0.835294118	0.835294118	0.835294118	0.835294118	0.835294118	0.835294118	0.835294118	0.835294118	0.835294118	0.835294118	0.835294118	0.835294118	0.835294118	0.835294118	0.835294118
0.841176471	0.841176471	0.841176471	0.835294118	0.835294118	0.835294118	0.835294118	0.835294118	0.835294118	0.835294118	0.835294118	0.835294118	0.835294118	0.835294118	0.835294118	0.835294118	0.835294118	0.835294118	0.835294118	0.841176471	0.841176471	0.841176471	0.841176471	0.841176471	0.841176471	0.841176471	0.841176471	0.841176471	0.841176471	0.835294118	0.835294118	0.835294118	0.835294118	0.835294118	0.835294118	0.835294118	0.835294118	0.835294118	0.835294118	0.835294118	0.835294118	0.835294118	0.835294118	0.835294118	0.835294118	0.835294118	0.835294118	0.835294118	0.835294118	0.835294118
0.841176471	0.835294118	0.835294118	0.835294118	0.835294118	0.835294118	0.835294118	0.835294118	0.835294118	0.835294118	0.835294118	0.835294118	0.835294118	0.835294118	0.835294118	0.835294118	0.835294118	0.835294118	0.835294118	0.835294118	0.835294118	0.835294118	0.835294118	0.835294118	0.835294118	0.835294118	0.841176471	0.841176471	0.841176471	0.841176471	0.841176471	0.835294118	0.835294118	0.835294118	0.835294118	0.835294118	0.835294118	0.835294118	0.835294118	0.835294118	0.835294118	0.835294118	0.835294118	0.835294118	0.835294118	0.835294118	0.835294118	0.835294118	0.835294118	0.835294118
0.835294118	0.835294118	0.835294118	0.835294118	0.835294118	0.835294118	0.835294118	0.835294118	0.835294118	0.835294118	0.835294118	0.835294118	0.835294118	0.835294118	0.835294118	0.835294118	0.835294118	0.835294118	0.835294118	0.835294118	0.835294118	0.835294118	0.835294118	0.835294118	0.835294118	0.835294118	0.835294118	0.835294118	0.835294118	0.835294118	0.835294118	0.835294118	0.835294118	0.835294118	0.829411765	0.829411765	0.829411765	0.835294118	0.835294118	0.835294118	0.835294118	0.835294118	0.835294118	0.835294118	0.835294118	0.835294118	0.835294118	0.835294118	0.835294118	0.835294118
0.835294118	0.835294118	0.835294118	0.835294118	0.835294118	0.835294118	0.835294118	0.835294118	0.835294118	0.835294118	0.835294118	0.835294118	0.835294118	0.835294118	0.835294118	0.835294118	0.835294118	0.835294118	0.835294118	0.835294118	0.835294118	0.835294118	0.835294118	0.835294118	0.835294118	0.835294118	0.835294118	0.835294118	0.835294118	0.835294118	0.835294118	0.835294118	0.835294118	0.835294118	0.835294118	0.835294118	0.835294118	0.835294118	0.835294118	0.829411765	0.829411765	0.829411765	0.829411765	0.829411765	0.829411765	0.829411765	0.829411765	0.829411765	0.829411765	0.829411765
0.835294118	0.835294118	0.835294118	0.835294118	0.835294118	0.835294118	0.835294118	0.835294118	0.835294118	0.835294118	0.835294118	0.835294118	0.835294118	0.835294118	0.835294118	0.835294118	0.835294118	0.835294118	0.835294118	0.835294118	0.835294118	0.835294118	0.835294118	0.835294118	0.835294118	0.835294118	0.835294118	0.835294118	0.835294118	0.835294118	0.835294118	0.835294118	0.835294118	0.835294118	0.835294118	0.835294118	0.835294118	0.835294118	0.835294118	0.835294118	0.835294118	0.835294118	0.835294118	0.835294118	0.835294118	0.835294118	0.835294118	0.829411765	0.829411765	0.829411765
0.829411765	0.829411765	0.829411765	0.835294118	0.835294118	0.835294118	0.835294118	0.835294118	0.835294118	0.835294118	0.835294118	0.835294118	0.835294118	0.835294118	0.835294118	0.835294118	0.835294118	0.835294118	0.835294118	0.835294118	0.835294118	0.835294118	0.835294118	0.835294118	0.835294118	0.835294118	0.835294118	0.835294118	0.835294118	0.835294118	0.835294118	0.835294118	0.835294118	0.835294118	0.835294118	0.835294118	0.835294118	0.835294118	0.835294118	0.835294118	0.835294118	0.835294118	0.835294118	0.835294118	0.835294118	0.835294118	0.835294118	0.835294118	0.835294118	0.835294118
0.829411765	0.829411765	0.829411765	0.829411765	0.829411765	0.829411765	0.829411765	0.829411765	0.829411765	0.829411765	0.829411765	0.829411765	0.829411765	0.829411765	0.829411765	0.829411765	0.829411765	0.829411765	0.829411765	0.829411765	0.829411765	0.829411765	0.829411765	0.829411765	0.835294118	0.835294118	0.835294118	0.835294118	0.835294118	0.835294118	0.835294118	0.835294118	0.835294118	0.835294118	0.835294118	0.835294118	0.835294118	0.835294118	0.835294118	0.835294118	0.835294118	0.835294118	0.835294118	0.835294118	0.835294118	0.835294118	0.835294118	0.835294118	0.835294118	0.835294118
[truncated: 310 more columns]
