# Supplementary material for: Multi-orbit lunar GNSS constellation design with distant retrograde orbit and Halo orbit combination
Source: Sci Rep. 2023 Jun 22;13:10158. doi: 10.1038/s41598-023-37348-x (PMC10287729; doi:10.1038/s41598-023-37348-x)
Supplement: Supplementary file 1 — Supplementary Information. [file 41598_2023_37348_MOESM1_ESM.zip › supplement materials of the manuscript/Figure 5/L2 North Family Halo orbit/10.133.csv]

Time (TU)	X (LU)	Y (LU)	Z (LU)	VX (LU/TU)	VY (LU/TU)	VZ (LU/TU)
0	1.0763714016015695	0	0.2022260479351258	9.727981676456485e-15	-0.19376393813061665	-2.7440819840645716e-14
0.004019185984967157	1.0763697581044438	-0.0007787671031254722	0.20222301412994503	-0.0008178233249142414	-0.1937593092771417	-0.0015096625294796163
0.013341078923780347	1.07635329399124	-0.0025847931848155263	0.20219262101662258	-0.0027144717368435814	-0.19371293573445225	-0.005011164201631335
0.022667449765344246	1.076319131117657	-0.004391021822114496	0.20212954825132348	-0.004611486635787204	-0.19361669407830506	-0.008514567738791569
0.03199801898155985	1.0762672526765964	-0.006196932579295899	0.20203374936101398	-0.006508429244601498	-0.19347050122208284	-0.012019922507062507
0.041332311055155994	1.0761976491982728	-0.008001965826130001	0.20190518336611	-0.008404819836437772	-0.19327427607602896	-0.015527204963961434
0.050669850391940816	1.076110318406959	-0.009805560853200666	0.20174381448500592	-0.010300177695686846	-0.1930279390257264	-0.019036392321734808
0.06001015552655236	1.0760052653054422	-0.011607154910395311	0.201549612264183	-0.012194020040333074	-0.19273141204779373	-0.022547460445896107
0.06935274026193365	1.0758825022244127	-0.01340618359098294	0.20132255164890844	-0.0140858623562569	-0.1923846187226215	-0.026060384358571873
0.07869711772472221	1.0757420488089673	-0.015202081776619246	0.2010626129429763	-0.015975219320805426	-0.19198748406504762	-0.029575139839554277
0.08804278746966247	1.075583932258556	-0.016994281327504874	0.20076978224308661	-0.01786160230062356	-0.1915399350674634	-0.033091698651588404
0.09738924675411392	1.0754081872321006	-0.01878221342820536	0.2004440512597318	-0.019744521744100477	-0.19104190029303944	-0.036610032854501734
0.1067359746645258	1.0752148562089872	-0.02056530573409906	0.2000854179888954	-0.021623484098643453	-0.19049331075664233	-0.040130108902924774
0.11608244086948372	1.0750039894463934	-0.022342984251911807	0.19969388664334617	-0.02349799370707181	-0.18989409966165166	-0.043651891007534145
0.12542809842943747	1.0747756452381543	-0.024114672181435044	0.199269468150584	-0.025367551500020655	-0.1892442029907753	-0.047175338491831934
0.13477237783578	1.074529890216269	-0.02587978902497243	0.19881218073986048	-0.027231653961493515	-0.18854356022211569	-0.05070040360148707
0.14411468960438473	1.074266799464938	-0.02763775134117658	0.19832205019093105	-0.02908979382303456	-0.18779211451604694	-0.054227032531744226
0.153454416477992	1.073986456921377	-0.029387971558833197	0.19779911062763897	-0.030941458702351446	-0.186989813726136	-0.05775516252747221
0.16279090963508197	1.073688955725556	-0.03112985758968314	0.19724340523059167	-0.03278613057449822	-0.18613661127744532	-0.06128472048035455
0.1721234867506934	1.0733743985403827	-0.03286281282404063	0.1966549869097365	-0.0346232856382026	-0.1852324669751061	-0.06481562221317833
0.18145141938090817	1.073042898274204	-0.034586234192074135	0.1960339197473653	-0.03645239211870021	-0.18427734899060638	-0.06834776770758663
0.19077393271019527	1.0726945784590176	-0.03629951259030158	0.19538027981949005	-0.03827291056011947	-0.1832712348905468	-0.07188104098393273
0.20009019553180343	1.0723295740117094	-0.03800203156281853	0.194694156758831	-0.04008429225017671	-0.18221411380494182	-0.07541530626020579
0.20939931098234527	1.0719480320599408	-0.03969316621857288	0.19397565547029802	-0.041885977871229586	-0.18110598883559184	-0.07895040436000869
0.21870030829544787	1.0715501128086815	-0.04137228243677499	0.19322489795840175	-0.04367739643245858	-0.1799468796464832	-0.08248614946751404
0.22799213338016022	1.071135990531301	-0.04303873596930161	0.19244202542994154	-0.045457964064960506	-0.17873682549358663	-0.08602232539200777
0.23727363578073044	1.070705854811968	-0.04469187102536222	0.1916272009195419	-0.047227082231290865	-0.17747588908489148	-0.08955868040207272
0.24654355847772053	1.0702599117636467	-0.04633101951936937	0.19078061192569973	-0.04898413660633287	-0.17616416048835631	-0.09309492307778033
0.25580052116877966	1.0697983856568138	-0.047955499331897765	0.1899024738908579	-0.05072849486002852	-0.17480176238826206	-0.09663071560523838
0.26504301268252217	1.069321520211967	-0.049564614372554903	0.1889930331178257	-0.052459506327044374	-0.17338885452123998	-0.10016567047444165
0.2742693694185927	1.0688295806909307	-0.05115765239539328	0.18805257129118785	-0.05417649921475498	-0.17192564066881533	-0.10369934174904918
0.28347776563751703	1.0683228555055744	-0.0527338851223955	0.1870814091782087	-0.05587878023652885	-0.1704123744600041	-0.10723122075910446
0.2926661999288638	1.067801658096411	-0.05429256792034524	0.18607991094924584	-0.057565633714787595	-0.16884936623203498	-0.11076073022814356
0.3018324729597537	1.0672663294092886	-0.055832938263163726	0.18504848976854077	-0.059236319308401245	-0.16723699199138303	-0.11428721492509328
0.31097419064133824	1.0667172389840751	-0.05735421874482454	0.18398761084439327	-0.06089007461185057	-0.1655756985414716	-0.11780994195847204
0.3200887365934572	1.066154787860958	-0.058855615161854336	0.1828977981155735	-0.06252611235773646	-0.16386601444409185	-0.12132808913555562
0.32917328304212584	1.0655794092140949	-0.06033632124289965	0.1817796366933337	-0.06414362479180713	-0.1621085545069668	-0.12484074799407402
0.33822478695234637	1.0649915697643053	-0.06179552103424628	0.18063377693415766	-0.0657417854837434	-0.160304026990243	-0.12834692105444248
0.34723998407021	1.064391771280084	-0.06323239112350235	0.17946093882833747	-0.06731975092955574	-0.15845324150655973	-0.1318455181431396
0.35621541186049044	1.0637805500489637	-0.06464610757648201	0.17826191255363605	-0.06887666731831626	-0.1565571110709324	-0.13533536383203446
0.3651474245245736	1.0631584765934088	-0.06603585149930737	0.1770375595909209	-0.07041167583687669	-0.15461665520286288	-0.13881520178987447
0.3740322200074404	1.0625261542893243	-0.0674008163433005	0.17578881175723862	-0.07192391995206325	-0.1526329999004085	-0.14228370379266675
0.38286586844618764	1.0618842175401364	-0.06874021517015706	0.17451666939819957	-0.07341255274009324	-0.15060737642269156	-0.14573947934014653
0.3916443699230356	1.061233327416118	-0.07005329196094277	0.17322219454707669	-0.07487674884023937	-0.1485411121629904	-0.14918109683790778
0.40036369247163395	1.06057416822024	-0.0713393293194955	0.17190650583424388	-0.07631571258745809	-0.1464356243394463	-0.15260709724804336
0.40901982473166265	1.0599074425330903	-0.07259765777288296	0.17057077026527515	-0.07772868810798526	-0.14429240869938442	-0.1560160136767611
0.41760883689003087	1.0592338651204094	-0.0738276655040936	0.16921619254425865	-0.07911497013431967	-0.14211302422048228	-0.15940639450337757
0.42612693123982054	1.0585541571593184	-0.0750288057319224	0.1678440048049166	-0.08047391242841072	-0.13989907833418214	-0.1627768227411211
0.43457049930621466	1.057869039532881	-0.07620060418861342	0.16645545420433627	-0.08180493656406208	-0.1376522085302123	-0.16612593832454095
0.4429361676647091	1.0571792266537756	-0.07734266413763188	0.1650517912821181	-0.08310753818042588	-0.13537406495629908	-0.16945245628196806
0.4512208294307846	1.0564854212130657	-0.07845466868019374	0.16363425990187397	-0.0843812903679619	-0.1330662953331954	-0.172755179537292
0.4594216989441842	1.0557883068000868	-0.07953638547063925	0.16220408252982274	-0.0856258500218545	-0.13073052198883736	-0.17603302127802123
0.4675363048782937	1.0550885455830288	-0.08058766256841973	0.16076245554621119	-0.08684095421484314	-0.1283683349199753	-0.17928500306295833
0.4755625172113213	1.054386773199578	-0.08160842846292508	0.15931053860144292	-0.08802642145160353	-0.12598127489235947	-0.1825102666266342
0.4834985500876729	1.0536835957539878	-0.08259868855541005	0.15784944803069662	-0.08918214894367514	-0.12357082287066246	-0.1857080762498355
0.49134295252804605	1.052979588050883	-0.08355851996017037	0.15638025262784755	-0.09030810796083887	-0.12113839308915884	-0.18887781635441003
0.4990946026471676	1.0522752917317522	-0.08448806670740112	0.1549039690488288	-0.09140433964748693	-0.11868532529379659	-0.19201899057785868
0.5067526820111714	1.0515712154440442	-0.08538753259130671	0.15342156132895166	-0.09247094803690478	-0.11621288361502377	-0.19513121284002272
0.5143166475816263	1.0508678355519876	-0.08625717401111072	0.15193394148630138	-0.09350809295146183	-0.11372225715853228	-0.1982141973517447
0.5217862368133669	1.0501655940277321	-0.08709729682614036	0.15044196409240973	-0.09451598760627174	-0.11121455037040243	-0.20126776209318062
0.5291614069443947	1.0494649027272156	-0.08790824590467866	0.1489464343107314	-0.0954948873971448	-0.10869079586178299	-0.20429180539660444
0.5364423303229535	1.0487661427380675	-0.08869040147892017	0.14744810553028864	-0.09644508667113834	-0.10615194979473361	-0.20728630524262112
0.5436293618044086	1.0480696665746814	-0.08944417263338382	0.14594768304878958	-0.09736691195143643	-0.10359889738965758	-0.21025130705003642
0.5507230228719332	1.0473757990022277	-0.09016999294832742	0.14444582485672952	-0.09826071764218085	-0.10103245352940289	-0.21318691821051108
0.5577239679634606	1.046684839788143	-0.09086831461267338	0.14294314662080446	-0.09912687973038684	-0.09845337052717854	-0.21609329515493766
0.5646329644191349	1.0459970653335864	-0.09153960434927001	0.1414402243358606	-0.09996579155881351	-0.09586234200156515	-0.21897063588183546
0.5714508815367296	1.0453127295407112	-0.09218434049528759	0.1399375953534763	-0.10077786093022477	-0.09326000397447654	-0.2218191761740015
0.5781786716341399	1.0446320655892276	-0.09280300952809288	0.13843576143601638	-0.10156350642530422	-0.09064693947054436	-0.22463918240218633
0.5848173489557329	1.0439552880596459	-0.09339610270131271	0.13693519265753867	-0.10232315373168514	-0.08802368467207658	-0.22743094329207605
0.5913679794850404	1.0432825940561654	-0.09396411395143127	0.13543632917436613	-0.10305723347513115	-0.08539073144742079	-0.23019476614642403
0.5978316732868065	1.042614164131711	-0.09450753818489525	0.1339395825946999	-0.103766179468956	-0.08274852919621083	-0.23293097407007593
0.6042095703669765	1.0419501639378028	-0.09502686917916879	0.13244533901634906	-0.10445042638643923	-0.08009748967146227	-0.23563990038512345
0.6105028328380779	1.04129074528022	-0.09552259821002344	0.13095396080192118	-0.10511040829381176	-0.0774379896495676	-0.2383218856266309
0.6167126344805414	1.0406360474865928	-0.09599521262339367	0.12946578911293233	-0.10574655703867143	-0.07477037500924864	-0.24097727336190503
0.6228401623465883	1.0399861975348195	-0.09644519545739287	0.12798114367817234	-0.10635930198717418	-0.07209495990764253	-0.24360641109904316
0.6288866042345258	1.0393413116861667	-0.09687302407278472	0.12650032601486955	-0.1069490683844037	-0.06941203216989873	-0.24620964511839372
0.6348531481928564	1.0387014958670517	-0.09727916980250537	0.12502361985029248	-0.10751627703658037	-0.06672185371067915	-0.24878732040071047
0.640740973176993	1.0380668470034955	-0.09766409705766729	0.12355129376942514	-0.1080613432016475	-0.06402466503166972	-0.2513397767085263
0.6465512582835281	1.037437452362401	-0.09802826373856713	0.12208359928277808	-0.10858467727899189	-0.061320681384607896	-0.25386735267802174
0.652285163706379	1.0368133919414353	-0.0983721198525707	0.12062077599651487	-0.10908668292915559	-0.058610101976032	-0.25637037762697823
0.6579438436783991	1.0361947374039173	-0.0986961082430187	0.11916304878127623	-0.10956775816980345	-0.05589310451502636	-0.258849177223007
0.663528436206477	1.0355815535200092	-0.09900066388670434	0.1177106308024713	-0.11002829440015789	-0.05316985056943708	-0.2613040690481044
0.6690400579116352	1.034973899063904	-0.09928621362893526	0.11626372534695138	-0.11046867599275839	-0.05044048881819234	-0.26373536032187483
0.674479822252657	1.0343718251208696	-0.0995531771310532	0.11482252149043734	-0.11088928175240738	-0.04770514668035258	-0.2661433559425724
0.6798488193879867	1.0337753776082252	-0.09980196580537974	0.11338719979342761	-0.11129048328412286	-0.04496394082551456	-0.2685283496233211
0.685148113636583	1.033184597871135	-0.10003298283487479	0.11195793350970565	-0.11167264492897236	-0.04221697941305175	-0.270890622696535
0.6903787695386754	1.0325995200680684	-0.10024662437439406	0.11053488200402589	-0.11203612569935952	-0.039464349286253524	-0.27323045570663534
0.6955418174728116	1.0320201752829699	-0.10044327811261662	0.10911820044990693	-0.11238127684977571	-0.03670613445002487	-0.2755481130633988
0.7006382791795481	1.0314465889482143	-0.10062332444539776	0.10770803335258022	-0.11270844376622398	-0.03394240346074341	-0.27784385440206166
0.7056691552855607	1.030878782500979	-0.10078713605071962	0.10630451835319098	-0.11301796516975927	-0.031173216650422473	-0.28011792897315835
0.7106354305299167	1.0303167730488667	-0.10093507818171829	0.10490778519677252	-0.1133101735442971	-0.02839862399141952	-0.282370577955563
0.715538065348847	1.0297605745665181	-0.10106750853129635	0.10351795850254786	-0.1135853947397797	-0.025618670492412184	-0.2846020305959818
0.7203780136797383	1.0292101961120816	-0.10118477784343118	0.10213515311763034	-0.11384394908382792	-0.022833386818243213	-0.28681251226203186
0.725156205989192	1.0286656439750896	-0.10128722953703696	0.10075947927649702	-0.11408615049357133	-0.020042799460600974	-0.2890022366953242
0.7298735537464257	1.0281269213902895	-0.10137519999027371	0.09939104173218552	-0.11431230686999733	-0.017246928973956153	-0.29117140798124597
0.7345309607273	1.0275940274540376	-0.10144901885521534	0.09802993681629477	-0.11452272072423818	-0.014445783846893614	-0.2933202257151925
0.7391293033876687	1.0270669595675368	-0.1015090088283459	0.09667625848466645	-0.11471768835262135	-0.011639372788515378	-0.29544887592906666
0.743669451653636	1.0265457112520047	-0.10155548611392899	0.0953300925802286	-0.11489750088878106	-0.008827692852599472	-0.29755754063734285
0.7481522556670531	1.026030273850817	-0.10158876033759588	0.09399152102614496	-0.11506244380729556	-0.0060107379905029405	-0.2996463916824626
0.7525785502128902	1.0255206362015479	-0.10160913474508412	0.09266062084446236	-0.1152127972307586	-0.0031884969712349925	-0.30171559273671267
0.7569491578949193	1.0250167844411373	-0.10161690633053566	0.09133746349259234	-0.1153488361295347	-0.00036095187781497043	-0.303765300755066
0.761264885542237	1.0245187025838745	-0.1016123659320835	0.0900221162246041	-0.11547083028967195	0.0024719190987778764	-0.30579566426529026
0.765527580483449	1.0240262505975344	-0.1015957927642673	0.08871431725569087	-0.1155790697265214	0.005310849661501157	-0.30780732257093485
0.7697397851901836	1.0235392040047908	-0.1015674423553387	0.08741357251462696	-0.11567384222117959	0.008157101432614505	-0.30980124956801763
0.7739022307265853	1.0230575440269238	-0.10152756408302195	0.08611993057740625	-0.11575537745310757	0.011010769164179559	-0.31177756664473827
0.7780156296809744	1.0225812509029464	-0.10147640201268016	0.08483343832903531	-0.11582390041498915	0.013871948431480596	-0.3137363847469799
0.782080678455091	1.0221103037500967	-0.10141419505490148	0.08355414052761967	-0.11587963161813013	0.016740736542819483	-0.31567780536126083
0.7860980589433683	1.0216446804886252	-0.10134117709928862	0.08228207952964624	-0.11592278725621732	0.019617233133895018	-0.31760192122381836
0.7900684442422174	1.0211843572937411	-0.1012575770318846	0.08101729370303012	-0.11595357936831593	0.022501543802916787	-0.31950881898103317
0.7939924941848683	1.0207293092220835	-0.10116361891497251	0.07975981904061123	-0.11597221586935556	0.02539377654620957	-0.321398576987223
0.7978708560490279	1.0202795102347915	-0.10105952210051611	0.07850968914828305	-0.11597890066502069	0.02829404180091641	-0.3232712655670504
0.8017041657087091	1.0198349331647392	-0.10094550132012936	0.07726693507644845	-0.11597383375572334	0.03120245286344103	-0.32512694749802973
0.805493050662624	1.0193955494621711	-0.10082176669342946	0.0760315845210719	-0.11595721131129748	0.03411912783045521	-0.3269656794126391
0.8092381249763152	1.018961329874472	-0.10068852398513438	0.07480366364653188	-0.11592922576517085	0.03704418537633669	-0.32878750928227785
0.8129399947965822	1.0185322438963145	-0.10054597453041282	0.07358319546520294	-0.11589006587654986	0.039977748620011036	-0.3305924790261605
0.8165992538903174	1.0181082603730724	-0.10039431549349599	0.072370201469426	-0.11583991684457748	0.04291994128428612	-0.3323806222763863
0.8202164855159264	1.017689347366452	-0.10023373991647584	0.0711647011921585	-0.11577896039190608	0.04587088874091544	-0.3341519652179775
0.8237922656410291	1.0172754718615393	-0.10006443667133211	0.06996671129194244	-0.11570737478651195	0.04883072029981683	-0.33590652810210414
0.8273271575439798	1.016866600468458	-0.0998865908028615	0.0687762475102967	-0.11562533501798236	0.05179956443553435	-0.33764432253730614
0.8308217201112209	1.016462698536065	-0.09970038321925723	0.0675933220345923	-0.11553301269560612	0.054777555367493846	-0.33936535550188
0.8342764987715562	1.0160637312715723	-0.09950599123905368	0.06641794669442147	-0.11543057633125756	0.057764825127056246	-0.34106962482614067
0.837692031705422	1.0156696630904913	-0.09930358837385042	0.06525013101259344	-0.11531819127270665	0.06076150843498916	-0.3427571221830815
0.8410688511202367	1.0152804575361294	-0.09909334431580681	0.06408988188948007	-0.11519601970457546	0.06376774361729215	-0.34442783366522867
0.8444074778116343	1.01489607797027	-0.09887542535167922	0.0629372055961544	-0.11506422090158898	0.06678366750898851	-0.3460817370366664
0.8477084262991667	1.0145164870418513	-0.09864999413839727	0.06179210614218619	-0.11492295112129874	0.06980941968502852	-0.34771880421254253
0.8509722023736689	1.0141416470283584	-0.09841720993963914	0.06065458624125346	-0.1147723637591782	0.07284513998311565	-0.3493389999871784
0.8541993045895264	1.013771519720657	-0.09817722860882323	0.059524646914086425	-0.11461260935254491	0.07589096957205876	-0.35094228271561023
0.8573902245403917	1.0134060664462026	-0.09793020264209998	0.058402287503659146	-0.11444383562242223	0.07894705096175852	-0.35252860439395906
0.8605454453941118	1.0130452482893573	-0.09767628137010693	0.05728750630218628	-0.11426618761219696	0.08201352632642933	-0.3540979098738988
0.8636654437338697	1.012689025930877	-0.09741561089644597	0.056180300014000255	-0.1140798076547267	0.08509053897971733	-0.35565013772090215
0.8667506901210275	1.012337359632975	-0.09714833411598338	0.05508066365580202	-0.11388483538603175	0.0881782337121876	-0.3571852204384037
0.8698016463224043	1.0119902096023936	-0.09687459102804945	0.05398859164650375	-0.11368140797671256	0.09127675376109928	-0.3587030830319862
0.8728187681185197	1.0116475357149253	-0.09659451857539532	0.05290407691016211	-0.11346966002144335	0.09438624331849654	-0.3602036443510401
0.8758025054840743	1.011309297539177	-0.09630825068803109	0.05182711090206105	-0.11324972356925976	0.09750684751554271	-0.3616868171229508
0.8787533007143274	1.010975454591075	-0.09601591853115571	0.05075768437762437	-0.11302172831348067	0.10063871022251283	-0.3631525069664493
0.8816715905276467	1.0106459661356546	-0.0957176503764838	0.04969578672642559	-0.11278580149444559	0.1037819759801683	-0.36460061338240884
0.8845578053536813	1.0103207913068748	-0.09541357173576212	0.04864140631635896	-0.11254206800118148	0.10693678902306004	-0.36603102934527093
0.8874123694726969	1.0099998891292794	-0.09510380541475302	0.047594530529720465	-0.11229065041311102	0.11010329317926756	-0.36744364131821733
0.8902357001570925	1.0096832186501141	-0.09478847167837044	0.04655514616461378	-0.11203166913335773	0.11328163064438765	-0.3688383287761991
0.8930282103963283	1.0093707386680761	-0.09446768801562838	0.045523238515324915	-0.11176524219381476	0.1164719447849609	-0.3702149655002016
0.8957903068000431	1.0090624080025756	-0.09414156943017718	0.04449879222043125	-0.1114914854879489	0.1196743775777082	-0.3715734184863213
0.8985223894929697	1.0087581855367322	-0.09381022852691577	0.043481791384048	-0.1112105128427115	0.12288906918960302	-0.3729135478454851
0.9012248548116508	1.0084580299479893	-0.09347377524806826	0.042472218647857926	-0.11092243579028957	0.12611616090697306	-0.37423520807482785
0.9038980915560523	1.0081619001551114	-0.09313231739135833	0.04147005666090101	-0.11062736400362062	0.12935579047405082	-0.375538246168902
0.9065424835633973	1.0078697550598084	-0.09278596036324814	0.04047528719511687	-0.11032540508427173	0.13260809485557815	-0.3768225028343859
0.9091584108416777	1.0075815534501433	-0.09243480707846537	0.039487890784093614	-0.11001666446562398	0.1358732114562011	-0.37808781298489275
0.9117462467057602	1.0072972543434608	-0.09207895839400272	0.03850784786860402	-0.10970124578565967	0.13915127435920752	-0.37933400430083386
0.914306359494906	1.007016816821662	-0.09171851294738419	0.03753513821896493	-0.10937925074214282	0.142442416170256	-0.3805608980185141
0.9168391135552745	1.0067401999487524	-0.09135356706887214	0.03656974062398596	-0.10905077900579012	0.14574676907871836	-0.3817683093490405
0.9193448665025822	1.006467363093701	-0.09098421522914728	0.0356116339963807	-0.10871592861562887	0.14906446106447327	-0.3829560461244035
0.921823972612245	1.0061982655826796	-0.09061054960823837	0.0346607961428714	-0.10837479558504676	0.15239562006956628	-0.38412391036937393
0.9242767801489901	1.0059328670118837	-0.09023266054118594	0.03371720484430856	-0.10802747429841818	0.15574037023671372	-0.385271696989358
0.9267036327528834	1.005671127117076	-0.0898506363723614	0.0327808373858913	-0.10767405737394688	0.15909883347413473	-0.3863991943887234
0.929104870164426	1.0054130057159754	-0.08946456338989522	0.031851670332920676	-0.1073146355945239	0.16247113024304738	-0.3875061847616401
0.9314808269584695	1.0051584628642725	-0.08907452607611782	0.03092968007463016	-0.10694929813203939	0.16585737756896454	-0.38859244346190824
0.9338318330195747	1.0049074588223887	-0.088680607089426	0.030014842696815633	-0.10657813252522524	0.16925768942301575	-0.38965773919022095
0.9361582134789169	1.00465995407957	-0.08828288733000889	0.02910713406073947	-0.10620122473530125	0.17267217635685586	-0.39070183393360075
0.9384602897666773	1.0044159092589318	-0.08788144581096438	0.02820652944448092	-0.10581865901660419	0.17610094679291283	-0.3917244834035282
0.9407383788241626	1.0041752852181263	-0.08747635983863854	0.027313003899686633	-0.10543051807922192	0.17954410564185602	-0.39272543664345594
0.9429927926890317	1.003938043108216	-0.08706770514136641	0.026426532465394472	-0.10503688320646724	0.18300175338399974	-0.3937044358231626
0.9452238396668335	1.0037041442647763	-0.08665555571156325	0.02554708975726208	-0.10463783409695082	0.18647398757071712	-0.3946612167273906
0.9474318229318034	1.00347355036899	-0.08623998411226201	0.024674650566134902	-0.10423344915410393	0.1899609003858177	-0.39559550813016026
0.949617042526092	1.0032462232517734	-0.0858210611559477	0.023809189116086444	-0.1038238051684094	0.19346258148883672	-0.3965070326301647
0.9517797939846045	1.00302212505103	-0.0853988562065828	0.02295067965160517	-0.10340897760340624	0.19697911560119696	-0.3973955060425553
0.9539203688831703	1.0028012181667432	-0.08497343712537667	0.022099096265453033	-0.10298904053694927	0.20051058308524625	-0.3982606376180235
0.9560390549454115	1.0025834652620207	-0.0845448702955124	0.021254412898916022	-0.10256406667866094	0.20405705984692035	-0.3991021300722332
0.9581361356991187	1.0023688293097766	-0.08411322073857945	0.020416603520910896	-0.10213412747890273	0.2076186164735575	-0.39991967944193135
0.9602118907590972	1.0021572735741782	-0.08367855210651767	0.01958564205694284	-0.10169929311532365	0.21119531839788272	-0.40071297519958654
0.9622665957405736	1.0019487616296094	-0.08324092674734973	0.018761502464196722	-0.10125963255280442	0.21478722544259057	-0.40148170022522256
0.9643005234791728	1.0017432572470797	-0.08280040548791982	0.01794415828068663	-0.10081521331835347	0.21839439367494212	-0.4022255312618182
0.9663139413223908	1.0015407246776118	-0.0823570482628203	0.017133583751276115	-0.10036610212895322	0.22201687032010076	-0.40294413792864
0.9683071147583276	1.001341128294588	-0.08191091337264435	0.016329752406624966	-0.09991236413750262	0.22565469989335782	-0.40363718406226984
0.9702803045746656	1.0011444328888464	-0.08146205814713912	0.015532638241925353	-0.09945406359745579	0.2293079188251366	-0.40430432670701927
0.9722337677590615	1.0009506035851077	-0.08101053879927955	0.014742215391454403	-0.09899126371202396	0.23297655670453457	-0.4049452164847759
0.974167758748004	1.000759605726004	-0.08055641017768439	0.013958457657319762	-0.09852402637453922	0.2366606383219925	-0.4055594980312624
0.9760825278760965	1.000571405033624	-0.08009972616473222	0.013181339170014749	-0.09805241257071798	0.2403601804578109	-0.4061468095163081
0.977978321389075	1.0003859676136222	-0.07964053972780827	0.012410834417868223	-0.09757648242946708	0.24407519149329346	-0.40670678272718236
0.9798553836927898	1.0002032597417414	-0.07917890241677923	0.01164691736490155	-0.09709629469726577	0.2478056754858889	-0.4072390437852515
0.9817139549760626	1.0000232481033076	-0.07871486497523927	0.01088956244715479	-0.0966119073656934	0.2515516272225909	-0.4077432124824996
0.9835542720598666	0.9998458997152776	-0.07824847718177932	0.010138744258690076	-0.09612337750414818	0.25531303350323814	-0.4082189026156954
0.9853765684985323	0.9996711819218342	-0.07777978786646214	0.009394437539902786	-0.09563076127314823	0.2590898729955008	-0.4086657220904819
0.9871810746547612	0.9994990623923441	-0.07730884493234841	0.008656617175551643	-0.09513411394297495	0.26288211604163114	-0.4090832730227713
0.9889680177889059	0.9993295091177771	-0.07683569537195703	0.007925258186056803	-0.0946334899070813	0.26668972449893685	-0.4094711518482743
0.9907376226288902	0.9991624903617526	-0.07636038515210121	0.007200335520926175	-0.09412894255560017	0.2705126526317979	-0.4098289495293161
0.9924901096558978	0.9989979748267891	-0.07588295971271075	0.006481824787278255	-0.0936205248011241	0.2743508430594873	-0.4101562513113235
0.9942256976395533	0.9988359314192744	-0.07540346332336965	0.00576970123676798	-0.09310828839213905	0.2782042318851942	-0.4104526373454086
0.9959446013525568	0.9986763294681961	-0.07492193974145797	0.005063940727119035	-0.0925922846102127	0.28207274335194227	-0.4107176823754275
0.9976470335265738	0.9985191385459571	-0.07443843171086686	0.0043645189438330685	-0.09207256373190888	0.28595629381347826	-0.4109509562103842
0.9993332031360086	0.9983643286311076	-0.07395298148000047	0.0036714121281596146	-0.091549175581186	0.28985478750886995	-0.4111520236033512
1.0010033171933692	0.9982118699457287	-0.07346563032870453	0.0029845963621565434	-0.09102216901837093	0.2937681202933813	-0.4113204446502167
1.0026575793000896	0.9980617330917597	-0.07297641901937922	0.0023040481861655556	-0.09049159242360773	0.2976961759414867	-0.4114557747691009
1.004296190422301	0.9979138889822575	-0.072485387611461	0.0016297443012360194	-0.08995749349527414	0.30163882755812227	-0.4115575649761795
1.0059193494980976	0.9977683087898847	-0.07199257530952001	0.0009616613396059232	-0.08941991908140665	0.30559593871524526	-0.411625362081481
1.0075272522528638	0.9976249640563382	-0.07149802085198734	0.0002997763721119392	-0.08887891560041496	0.30956736024372666	-0.41165870880363226
1.009120091938808	0.9974838266276773	-0.07100176232512019	-0.0003559333768423938	-0.0883345288374688	0.3135529316364274	-0.4116571440273285
1.0106980597561652	0.9973448686197143	-0.07050383706081047	-0.0010054906840788545	-0.08778680382966277	0.31755248177536405	-0.4116202029930605
1.0122613485980778	0.9972080620945855	-0.07000428045581981	-0.0016489198506900102	-0.08723578355794442	0.3215658383230962	-0.41154741724860294
1.0138101438349127	0.9970733798729744	-0.06950312892066308	-0.00228624289053795	-0.08668151219147838	0.32559280393700507	-0.4114383151380235
1.0153446295810957	0.9969407949820356	-0.06900041794786833	-0.0029174820929815572	-0.08612403296490874	0.3296331716831823	-0.4112924219762004
1.016864986952387	0.9968102808092267	-0.06849618270187588	-0.0035426592893365817	-0.08556338882855659	0.33368672019361645	-0.4111092603973074
1.018371395584047	0.9966818109728827	-0.06799045755020046	-0.004161796461485648	-0.08499962192712052	0.3377532173301026	-0.4108883504634064
1.0198640313784155	0.9965553595160458	-0.06748327684680468	-0.004774914800793262	-0.08443277447149052	0.34183241378022267	-0.41062921025546695
1.021343069982286	0.9964309006118862	-0.06697467378886623	-0.005382036122288051	-0.08386288746245915	0.34592405214504723	-0.4103313556177878
1.022808683519988	0.996308408842516	-0.06646468154920183	-0.00598318150814825	-0.08329000195438337	0.3500278577265045	-0.4099943009826195
1.0242610424391791	0.9961878590434943	-0.06595333267868624	-0.00657837205225867	-0.08271415838739038	0.35414354322822156	-0.4096175593703316
1.0257003153658246	0.9960692263179869	-0.06544065917675412	-0.007167628786893654	-0.08213539666458268	0.3582708080853278	-0.4092006426921117
1.0271266689184886	0.995952486053555	-0.06492669258046266	-0.007750972593467813	-0.08155375625145589	0.3624093376455344	-0.40874306210621675
1.028540267763027	0.9958376139186386	-0.06441146397029653	-0.00832842421238665	-0.0809692761822189	0.3665588030219316	-0.4082443283363612
1.0299412742354601	0.995724585893753	-0.06389500413496352	-0.008900004077195392	-0.08038199524720277	0.37071885966752105	-0.40770395217066363
1.031329849258595	0.9956133781979335	-0.06337734326087428	-0.009465732677273481	-0.07979195164050715	0.37488914978118004	-0.4071214444906072
1.0327061520149385	0.995503967316744	-0.06285851107040065	-0.010025630412298113	-0.07919918311595868	0.3790693011031478	-0.4064963167167553
1.0340703395066004	0.9953963300378439	-0.06233853701184537	-0.010579717402359131	-0.07860372720460918	0.3832589252968656	-0.40582808139388293
1.035422567499	0.9952904433768652	-0.06181744992455873	-0.011128013860980389	-0.07800562083213528	0.3874576205641249	-0.405116252135779
1.0367629892902779	0.9951862846748121	-0.06129527853211079	-0.011670539585390688	-0.07740490088466168	0.39166496759349134	-0.4043603446454
1.0380917574144404	0.9950838314655496	-0.060772050805337915	-0.012207314636764322	-0.07680160347780346	0.3958805346201362	-0.4035598762076464
1.0394090219768273	0.994983061605903	-0.06024779462995903	-0.012738358656568052	-0.07619576472506777	0.40010387198032954	-0.40271436703115604
1.040714932243368	0.9948839531536185	-0.05972253720092952	-0.013263691499079168	-0.07558742004033149	0.4043345169310738	-0.401823339715233
1.042009635115287	0.9947864844844911	-0.05919630564919381	-0.013783332607359665	-0.07497660486308554	0.40857198854858195	-0.40088632066500834
1.0432932763825387	0.9946906341971292	-0.058669126560293654	-0.014297301509343177	-0.07436335410282281	0.4128157915612392	-0.39990283971547447
1.0445660002894213	0.9945963811466554	-0.05814102616521122	-0.014805617633914567	-0.07374770236066253	0.41706541477536885	-0.39887243085686835
1.0458279492337952	0.9945037044669058	-0.05761203048615874	-0.015308300183046986	-0.07312968410122053	0.421320329874913	-0.39779463296951484
1.0470792643023052	0.99441258353076	-0.057082165134451204	-0.015805368338007407	-0.07250933341892392	0.4255799930304842	-0.39666898988650284
1.048320085362477	0.9943229979441833	-0.05655145528535858	-0.01629684128718972	-0.07188668400920568	0.4298438450918299	-0.3954950507560317
1.0495505503226392	0.9942349275997989	-0.05601992601201368	-0.016782737925447835	-0.0712617695619658	0.43411130890743965	-0.39427237123707454
1.0507707956405448	0.9941483526393583	-0.05548760209102871	-0.017263077050036997	-0.07063462353692919	0.4383817909036831	-0.39300051359243
1.0519809564931444	0.9940632534417173	-0.054954507945244854	-0.017737877420583876	-0.07000527909823598	0.44265468157064086	-0.391679047030373
1.0531811664962811	0.9939796106425619	-0.054420667783431916	-0.01820715764241009	-0.06937376928146348	0.4469293543812777	-0.39030754853526634
1.0543715574989696	0.9938974051478318	-0.053886105713667594	-0.01867093608155679	-0.06874012713146663	0.4512051649408463	-0.3888856037077026
1.0555522603606062	0.993816618079301	-0.053350845414430435	-0.019129231162955302	-0.0681043853160114	0.45548145368877957	-0.38741280643509607
1.056723404085857	0.9937372308338145	-0.05281491054095321	-0.01958206102843838	-0.06746657661064419	0.4597575427332428	-0.3858887605106096
1.05788511625747	0.9936592250523729	-0.05227832455161388	-0.02002944370185634	-0.06682673369708779	0.4640327373444214	-0.38431307975138923
1.059037522839699	0.993582582632422	-0.05174111081808305	-0.020471397009906467	-0.06618488929854362	0.46830632519780707	-0.38268538889796616
1.0601807485808978	0.9935072857000089	-0.05120329245745832	-0.020907938733706933	-0.06554107598340811	0.4725775778495058	-0.38100532369796664
1.061314916002377	0.9934333166751362	-0.05066489282830631	-0.021339086220638157	-0.06489532676370699	0.4768457469576029	-0.3792725330665313
1.0624401467674474	0.9933606581801729	-0.0501259349075369	-0.021764856905844402	-0.06424767435418982	0.481110069413936	-0.3774866777708083
1.0635565606654753	0.9932892931051607	-0.049586441789903596	-0.02218526792387013	-0.0635981517757156	0.48536976358370826	-0.3756474326423173
1.0646642757000857	0.9932192045995688	-0.049046436672911434	-0.022600336144590345	-0.06294679234414698	0.48962402966475943	-0.3737544872493459
1.0657634084586494	0.9931503760467669	-0.04850594270055843	-0.02301007831359679	-0.062293629488221286	0.49387205117815514	-0.3718075460480596
1.066854073696037	0.9930827910882807	-0.047964983189041244	-0.023414510898424855	-0.061638697028128644	0.49811299347447413	-0.36980632987570594
1.0679363846183911	0.9930164336036301	-0.04742358151138185	-0.02381365019790422	-0.06098202904296789	0.5023460049556925	-0.36775057626439484
1.0690104528534965	0.9929512877100973	-0.046881761133550685	-0.02420751233423342	-0.060323659920836235	0.5065702171297628	-0.36564004028472896
1.07007638798035	0.9928873377885888	-0.04633954587643438	-0.024596113085906854	-0.059663624684478	0.5107847429441287	-0.36347449632255446
1.0711342982722776	0.9928245684359417	-0.04579695956462069	-0.024979468166029466	-0.05900195857182471	0.5149886799299277	-0.36125373746922945
1.0721842899260572	0.9927629645084158	-0.045254026442336226	-0.025357592948113673	-0.05833869754984009	0.519181107409567	-0.35897757795441615
1.0732264673035794	0.992702511103639	-0.0447107710787037	-0.02573050256428887	-0.057673878208106134	0.5233610877235579	-0.3566458536056638
1.0742609334294675	0.992643193528834	-0.04416721813166626	-0.026098212091886314	-0.057007537477601	0.5275276685576263	-0.35425842161876037
1.0752877889324362	0.9925849973586358	-0.043623392926692824	-0.02646073618617689	-0.056339713347729053	0.5316798790520845	-0.3518151638807985
1.0763071333401377	0.9925279083575681	-0.04307932080054337	-0.026818089551646763	-0.05567044407006905	0.5358167354232493	-0.3493159848996374
1.0773190638317498	0.9924719125474625	-0.042535027785224444	-0.027170286513308342	-0.054999769006429125	0.5399372363713087	-0.3467608156863165
1.0783236761115504	0.9924169961545583	-0.041990540168572205	-0.02751734133784846	-0.05432772809751826	0.5440403671074057	-0.34414961259674576
1.0793210643195381	0.9923631456117142	-0.041445884560708655	-0.027859268213367924	-0.05365436195184373	0.5481250995431582	-0.3414823583969664
1.0803113201530403	0.9923103476019958	-0.040901088398022534	-0.02819608096396283	-0.052979712477440086	0.5521903892735741	-0.3387590655633211
1.0812945342193967	0.9922585889819413	-0.040356179227068134	-0.02852779352928753	-0.05230382200484118	0.5562351817487283	-0.33597977358876985
1.082270795067604	0.9922078568300748	-0.03981118525548132	-0.028854419649332493	-0.051626733976452566	0.5602584089880545	-0.33314455248968794
1.0832401897482362	0.9921581384135633	-0.03926613506347811	-0.02917597307104198	-0.05094849259685609	0.5642589926110242	-0.33025350213357674
1.0842028038447415	0.9921094211836636	-0.03872105760169884	-0.029492467573134055	-0.0502691428364874	0.5682358447515163	-0.3273067529306405
1.0851587210309332	0.9920616927947411	-0.038175982458896314	-0.029803916837342178	-0.04958873077205584	0.5721878670579932	-0.32430446799954377
1.086108023570707	0.9920149410753439	-0.037630939596679625	-0.03011033463106494	-0.04890730326289228	0.5761139536328902	-0.32124684245326673
1.0870507922534405	0.9919691540284842	-0.03708595939913346	-0.030411734802106186	-0.04822490801838458	0.5800129916902442	-0.3181341043085384
1.087987106662633	0.9919243198157655	-0.036541072528782095	-0.03070813138012249	-0.04754159342254974	0.5838838636342386	-0.31496651425908306
1.0889170449825603	0.9918804267642165	-0.035996310047246176	-0.03099953852940877	-0.04685740868924835	0.587725447267758	-0.3117443669072829
1.0898406840072252	0.9918374633629512	-0.03545170342011351	-0.03128597056819946	-0.046172403872601124	0.5915366168783365	-0.3084679913320689
1.090758099065554	0.991795418263636	-0.03490728457081749	-0.03156744196268273	-0.04548662993878685	0.5953162440195805	-0.30513775192509324
1.0916693651984135	0.9917542802245308	-0.03436308518560756	-0.031843967700692796	-0.044800137892554735	0.5990632034775336	-0.3017540445262862
1.0925745556351725	0.991714038178472	-0.03381913761933746	-0.0321155628359901	-0.04411297991945413	0.6027763681396928	-0.29831730229472364
1.0934737434327908	0.9916746811572138	-0.033275473916806984	-0.032382242996331884	-0.043425208151793404	0.606454616901915	-0.2948279898941949
1.094367000649338	0.9916361983278738	-0.03273212630158168	-0.03264402413920171	-0.04273687528402305	0.6100968324476379	-0.29128660668688644
1.0952543984262813	0.9915985789877317	-0.03218912712491303	-0.03290092258617366	-0.04204803450752841	0.6137019027915006	-0.2876936865769237
1.0961360073938267	0.991561812545982	-0.03164650861297965	-0.03315295514723558	-0.04135873918805797	0.6172687241392628	-0.28404979641398054
1.0970118982063184	0.9915258885018503	-0.031104302524347736	-0.033400139272500684	-0.040669042425835744	0.6207962042395264	-0.28035553358620235
1.0978821409394568	0.9914907964704108	-0.030562540506563242	-0.033642492876644094	-0.039978997502910604	0.6242832611219788	-0.276611528233922
1.0987468051214864	0.9914565261809809	-0.03002125406738169	-0.03388003434919681	-0.03928865784195803	0.627728824423664	-0.2728184429083539
1.0996059601219217	0.991423067461825	-0.029480474319499562	-0.03411278265990941	-0.03859807667496908	0.6311318381217786	-0.26897697054786174
1.1004596756206504	0.9913904102234029	-0.02894023166628033	-0.03434075747593784	-0.03790730663358301	0.6344912635152793	-0.2650878318350497
1.101308021454611	0.9913585444667099	-0.02840055587524559	-0.03456397910470532	-0.03721639983284887	0.6378060796853433	-0.2611517751793633
1.1021510673261967	0.9913274602960122	-0.027861476243679434	-0.034782468403847584	-0.03652540807361399	0.6410752834162609	-0.25716957738642376
1.1029888831653087	0.9912971479069325	-0.027323021349131806	-0.03499624686277078	-0.03583438251317842	0.6442978916443641	-0.25314204125582435
1.1038215394688264	0.9912675975768099	-0.026785218807885598	-0.03520533666904965	-0.03514337334364399	0.6474729437202962	-0.2490699930620342
1.1046491069560673	0.9912387996800124	-0.026248095472610714	-0.035409760597972746	-0.034452430033209636	0.6505995009866358	-0.24495428325306826
1.1054716568548522	0.9912107446805082	-0.02571167722500056	-0.035609542061416956	-0.033761601047222166	0.6536766487295816	-0.24079578406578295
1.106289261050417	0.9911834231301365	-0.02517598885391062	-0.03580470511619916	-0.033070933677591376	0.6567034975132002	-0.2365953876726205
1.1071019921511374	0.9911568256701629	-0.024641053986605297	-0.03599527444829633	-0.03238047393970324	0.6596791841193643	-0.23235400466004194
1.1079099229795593	0.991130943051293	-0.024106895400701593	-0.03618127522324056	-0.03169026696094476	0.6626028703431747	-0.2280725655151955
1.108713127765721	0.9911057660987785	-0.02357353421320776	-0.03636273332954188	-0.031000355918574335	0.66547374790874	-0.2237520131067566
1.109511680848862	0.9910812857579562	-0.023040990715314628	-0.03653967504354308	-0.03031078310315711	0.6682910342646664	-0.21939330827389023
1.1103056572599739	0.9910574930786685	-0.02250928396837236	-0.03671212713154625	-0.02962158938230231	0.6710539751750443	-0.2149974255273456
1.1110951336635844	0.9910343791916691	-0.021978431149162373	-0.036880117011526575	-0.02893281333581166	0.6737618483053148	-0.21056534643103053
1.11188018668899	0.991011935362617	-0.02144844864731234	-0.03704367235073631	-0.028244492662752106	0.6764139576939424	-0.2060980674998105
1.1126608942118166	0.9909901529578397	-0.020919351187549146	-0.03720282130189451	-0.027556663028139253	0.6790096384046422	-0.20159659173610103
1.1134373345969586	0.9909690234701265	-0.020391152322629145	-0.03735759230243432	-0.026869358687675142	0.6815482540913982	-0.1970619315687077
1.1142095872721929	0.9909485385065188	-0.01986386402922225	-0.037508014149719514	-0.026182611947508302	0.684029198980967	-0.19249510421811328
1.1149777323518362	0.9909286898026447	-0.0193374969488396	-0.037654115881454474	-0.025496453462653286	0.6864518966217338	-0.1878971325407215
1.115741851028529	0.9909094692164039	-0.01881206010681276	-0.03779592680662632	-0.024810911856149163	0.6888158010484312	-0.18326904137196134
1.1165020248311723	0.9908908687505764	-0.018287561410985264	-0.03793347632252971	-0.024126014355281823	0.6911203943332938	-0.1786118607092912
1.117258336162932	0.9908728805423322	-0.01776400727471902	-0.038066793974737424	-0.023441786286560445	0.6933651881093523	-0.17392662125195865
1.1180108680990668	0.9908554968717529	-0.01724140274890548	-0.038195909376437055	-0.022758251234632845	0.6955497227036389	-0.16921435440331709
1.1187597046409794	0.990838710159408	-0.01671975133997894	-0.03832085220822094	-0.022075430791279504	0.6976735675666326	-0.16447608948213516
1.1195049303425595	0.9908225129783581	-0.016199055265565296	-0.0384416521101756	-0.02139334487724697	0.6997363198234463	-0.15971285490021597
1.1202466301480067	0.9908068980602012	-0.015679315567999695	-0.03855833861725287	-0.020712011879656017	0.7017376034852834	-0.1549256781473334
1.1209848899055295	0.9907918582868773	-0.015160531755581226	-0.0386709412007654	-0.0200314481707	0.7036770704318376	-0.15011558144564682
1.1217197955273244	0.9907773867107239	-0.01464270239445429	-0.03877948909841127	-0.019351668873166798	0.7055543977151306	-0.14528358619684803
1.1224514336082736	0.9907634765438236	-0.014125824679552845	-0.03888401137359104	-0.01867268728800729	0.7073692887506217	-0.14043070804846391
1.1231798917215696	0.9907501211556471	-0.01360989422910871	-0.03898453691314408	-0.01799451461403869	0.7091214734287423	-0.13555795395449577
1.1239052570158807	0.9907373141012666	-0.013094906084988218	-0.03908109419464155	-0.017317161253657738	0.7108107041572362	-0.13066633068753444
1.1246276177602919	0.9907250490947749	-0.01258085362842119	-0.03917371146584835	-0.01664063537951909	0.7124367590377578	-0.12575683373458435
1.1253470623204767	0.9907133200299486	-0.012067729315807683	-0.03926241656869813	-0.015964943893968676	0.7139994388112266	-0.12083045340379543
1.1260636788841711	0.9907021209852623	-0.011555524889522707	-0.0393472368806758	-0.015290092700395195	0.7154985657944809	-0.11588817610670649
1.1267775569413547	0.9906914462021105	-0.011044230333994617	-0.03942819945952615	-0.0146160853213548	0.7169339863870048	-0.11093097352970319
1.1274887851652358	0.9906812901191611	-0.010533835405556906	-0.039505330763041344	-0.013942924908290195	0.7183055660365995	-0.10595981667708675
1.1281974527082077	0.9906716473527946	-0.010024328723493774	-0.03957865677737666	-0.01327061303885108	0.7196131913936966	-0.10097566643951271
1.1289036490420976	0.9906625127010845	-0.0095156979007423	-0.03964820296758115	-0.01259914988387433	0.720856769305329	-0.09597947418760808
1.129607463900975	0.9906538811458756	-0.009007929602858752	-0.039713994242820794	-0.011928534280534978	0.7220362260420983	-0.09097218172194917
1.1303089867812735	0.9906457478595827	-0.008501009928503157	-0.039776054885897624	-0.011258764231018528	0.7231515058586826	-0.08595472445635952
1.1310083072106631	0.9906381082018115	-0.007994924237267505	-0.03983440856072304	-0.010589836672132261	0.7242025709296164	-0.08092802921113279
1.1317055150315471	0.9906309577168871	-0.0074896569657181425	-0.03988907831353272	-0.009921747229102763	0.7251894011632308	-0.07589301187701307
1.1324006992874796	0.9906242921454199	-0.006985192456944076	-0.03994008646727537	-0.009254491310014651	0.7261119920716382	-0.07085058521869532
1.133093950268166	0.9906181074042631	-0.006481513500528911	-0.03998745475830001	-0.008588062172848299	0.7269703570050001	-0.0658016438659529
1.1337853569363119	0.9906123996112096	-0.005978603223485316	-0.04003120413132754	-0.007922453424945075	0.7277645231971921	-0.0607470828109843
1.1344750091932394	0.9906071650642676	-0.005476443469161078	-0.04007135488267908	-0.007257656877031467	0.7284945341042686	-0.055687780800065305
1.1351629964087595	0.9906024002545876	-0.004975015890262124	-0.040107926546442414	-0.00659366398850982	0.7291604470792193	-0.05062461094690561
1.1358494074457313	0.9905981018646419	-0.0044743019577769185	-0.04014093789417606	-0.00593046587917625	0.7297623330961102	-0.04555844053916358
1.1365343314060963	0.9905942667626862	-0.003974282442842223	-0.040170406963918805	-0.005268052642762411	0.7303002770078666	-0.040490125511050315
1.1372178572144684	0.9905908920055222	-0.003474937745881018	-0.04019635102616376	-0.004606413782628723	0.7307743766537178	-0.03542051348861494
1.1379000732120153	0.9905879748395457	-0.0029762482198342054	-0.04021878656363085	-0.003945538640358723	0.7311847422143651	-0.03035044682894163
1.1385810678282693	0.9905855126966291	-0.0024781937058605003	-0.04023772929147305	-0.003285415781009726	0.7315314963061604	-0.025280757678333595
1.1392609294209266	0.9905835031948325	-0.001980753676522771	-0.040253194141057116	-0.0026260331833371535	0.7318147734106142	-0.020212269205445183
1.1399397453048943	0.9905819441400598	-0.0014839079730414456	-0.04026519523716426	-0.0019673792179389954	0.7320347191836326	-0.015145802922580576
1.1406176036559088	0.9905808335201013	-0.0009876354389011474	-0.0402737459345	-0.0013094408369245451	0.7321914908537263	-0.010082164577966044
1.1412945917373378	0.9905801695085742	-0.0004919152440949672	-0.040278858778719576	-0.0006522053304428479	0.7322852562400314	-0.005022157486433415
1.1419707962286028	0.9905799504618642	0.0000032733283528383348	-0.040280545522043736	0.000004339954983895904	0.7323161937739288	0.00003341979483828875
1.1426463040823431	0.9905801749177011	0.0004979514836910946	-0.0402788171269932	0.0006602084124117028	0.7322844923070068	0.00508377975204113
1.1433218367913625	0.9905808424304872	0.0009926052931688808	-0.04027367732817274	0.0013160298424015442	0.7321902327949029	0.01013288533302437
1.1439980988463374	0.9905819543664957	0.001487708219596736	-0.040265116509341094	0.0019724172816944227	0.7320332759975192	0.015184567790654338
1.14467517579716	0.9905835122667811	0.0019832802058330017	-0.04025312431537026	0.002629382391342065	0.7318134940019236	0.02023802344270521
1.1453531538901858	0.9905855178523754	0.0024793414195138086	-0.040237689618824096	0.0032869370548837466	0.7315307698193021	0.02529244644660683
1.1460321197736356	0.9905879730254371	0.0029759120114968797	-0.040218800518376674	0.00394509305710485	0.731184997568735	0.0303470265043899
1.1467121597244687	0.9905908798670243	0.0034730115248638354	-0.040196444363878384	0.004603861299948792	0.7307760831507372	0.035400943034638595
1.1473933602409552	0.9905942406389845	0.0039706593033276205	-0.040170607750396936	0.005263252343367424	0.7303039443535169	0.04045336954278006
1.1480758090786483	0.9905980577907973	0.004468875221914293	-0.04014127647489328	0.005923277372747073	0.7297685102790936	0.04550348123656564
1.1487595933421262	0.9906023339511247	0.004967678267143079	-0.040108435611138006	0.006583946317155766	0.7291697229305564	0.050550440830180204
1.1494448005272655	0.9906070719331614	0.005467087273380893	-0.040072069479179906	0.007245268824926593	0.7285075368709999	0.05559340626798961
1.1501315182366216	0.990612274733608	0.00596712068991811	-0.0400321616644946	0.007907253955099848	0.7277819197888384	0.0606315286226031
1.1508198344653353	0.9906179455353876	0.006467796764146397	-0.03998869500906174	0.008569910420113451	0.7269928525498393	0.06566395421474404
1.1515098372715618	0.9906240877057991	0.0069691332766367445	-0.03994165163810172	0.009233246235431737	0.726140329894753	0.07068982223341876
1.1522016145490257	0.9906307047943518	0.007471147352133822	-0.039891012989803146	0.009897268470363775	0.7252243611834595	0.07570826317109544
1.1528952544748985	0.9906378005368056	0.007973855761368913	-0.03983675979813609	0.010561983648503949	0.7242449702830731	0.08071840219663197
1.1535908452083532	0.9906453788525638	0.008477274678787833	-0.03977887212717648	0.011227397428548155	0.7232021963821379	0.08571935709581739
1.154288475320126	0.9906534438495351	0.008981419970367189	-0.03971732934891604	0.011893514986286486	0.7220960937768736	0.09071024151584747
1.1549882332177104	0.9906619998180769	0.009486306754886327	-0.03965211020505926	0.012560340436530143	0.7209267331608848	0.09569016101410274
1.155690207125705	0.9906710512299597	0.009991949369157111	-0.039583192830848324	0.013227876789880874	0.7196942022132019	0.10065821318339
1.1563944853556907	0.9906806027412502	0.010498361542143815	-0.039510554749555324	0.013896126185533401	0.7183986056480695	0.10561348985012695
1.1571011563113085	0.990690659192394	0.01100555637779317	-0.039434172888882624	0.014565089871500044	0.7170400656454781	0.11055507739304003
1.157810307853101	0.9907012255985385	0.011513545880213227	-0.03935402367181776	0.015234767581991902	0.7156187235844822	0.11548205265749822
1.1585220281662945	0.9907123071611809	0.01202234155838564	-0.03927008294591456	0.015905158339066278	0.7141347388828244	0.12039348941789897
1.159236405560076	0.9907239092655646	0.012531954262620163	-0.03918232602143674	0.016576260240648837	0.7125882897616641	0.1252884573346286
1.159953527164943	0.990736037458236	0.013042393239907543	-0.039090727859473214	0.017248069221741963	0.7109795766131422	0.13016601353057733
1.1606734808339232	0.9907486974767314	0.01355366747548424	-0.03899526286602499	0.01792058082664883	0.7093088183992786	0.13502521615064414
1.1613963537622463	0.9907618952258863	0.014065784694543304	-0.03889590509005284	0.018593788900338516	0.7075762561410379	0.1398651154775846
1.16212223317302	0.9907756367883467	0.014578751837059412	-0.038792628163231785	0.019267686219584662	0.7057821518351641	0.1446847591876451
1.1628512051508706	0.9907899284008842	0.015092574222689805	-0.0386854054970793	0.019942263402911938	0.7039267918196555	0.14948318527720206
1.163583356330107	0.9908047764848079	0.015607256733782203	-0.038574210073615486	0.020617510472119908	0.702010483045397	0.15425943397213482
1.1643187728995599	0.9908201876260413	0.016122803101809358	-0.038459014614572046	0.021293415922171145	0.7000335558969518	0.15901254181197108
1.1650575400090102	0.990836168559955	0.016639215486622064	-0.03833979171363271	0.02196996617877428	0.6979963662877182	0.1637415386807788
1.1657997426099838	0.9908527261862354	0.01715649506260719	-0.0382165137439779	0.022647146376511662	0.6958992938560484	0.16844545414673182
1.166545465572012	0.9908698675702287	0.017674642093124592	-0.038089152867548916	0.023324940464797654	0.6937427418958267	0.1731233189960213
1.1672947927841255	0.9908875999203649	0.018193655302709565	-0.037957681221623615	0.024003330396147472	0.6915271402386319	0.17777416048165873
1.1680478074162637	0.990905930590517	0.018713532061965486	-0.037822070918913174	0.024682296379685893	0.6892529448984638	0.1823970050429297
1.1688045920205001	0.9909248670793197	0.01923426846050774	-0.03768229407014308	0.02536181698789367	0.6869206380609161	0.18699087998590153
1.1695652290483136	0.9909444170406958	0.019755859664758416	-0.03753832272395203	0.026041869634476664	0.6845307266625631	0.19155481763112936
1.170329800072646	0.990964588261845	0.020278299386112357	-0.03739012904647005	0.026722429891724648	0.6820837449203304	0.19608785162934747
1.1710983857171733	0.9909853886573983	0.020801579842356505	-0.037237685380010634	0.02740347145350487	0.6795802547569322	0.2005890177454586
1.1718710655985418	0.9910068262636076	0.02132569173056375	-0.03708096430054133	0.028084966113829067	0.6770208461433909	0.20505735477025422
1.1726479195748092	0.9910289092698343	0.02185062508344969	-0.03691993840249295	0.028766884893117125	0.6744061329635568	0.20949191288436392
1.1734290257190383	0.9910516459586675	0.022376367907567682	-0.036754580750416925	0.02944919628098797	0.6717367597040577	0.2138917431466483
1.1742144618031065	0.9910750447434795	0.022902907203619868	-0.03658486461752272	0.0301318675765501	0.669013396447594	0.21825590728123692
1.1750043046924543	0.9910991141476476	0.023430228572478732	-0.036410763649482834	0.030814864390265324	0.6662367407485532	0.22258347542607762
1.1757986305747177	0.9911238628075255	0.023958316385700038	-0.036232251854179894	0.03149815087910517	0.6634075166337798	0.22687352863266722
1.1765975146787335	0.9911492994599184	0.02448715361692049	-0.0360493037025675	0.03218168954246302	0.6605264753253257	0.23112515856371146
1.1774010315851016	0.991175432947814	0.025016722068445952	-0.0358618940966509	0.03286544152960754	0.6575943938021952	0.23533747039524525
1.178209254924105	0.9912022722068021	0.02554700219265621	-0.035669998475440175	0.03354936642311453	0.6546120754926003	0.23950958242188186
1.1790222575395637	0.9912298262661756	0.026077973223633404	-0.03547359281401809	0.03423342242338494	0.6515803492306348	0.2436406281419284
1.1798401117776327	0.9912581042550367	0.02660961338810407	-0.03527265358654599	0.03491756663415787	0.6485000676386887	0.24772975886479454
1.1806628890640096	0.9912871153842289	0.027141899652861224	-0.03506715790038391	0.035601754750766865	0.6453721081075866	0.25177614268351856
1.1814906601167319	0.9913168689495708	0.027674807889303658	-0.03485708347690051	0.03628594128589205	0.6421973713611879	0.25577896667620476
1.1823234951835229	0.9913473743368469	0.028208313050682037	-0.03464240861964413	0.03697007981014414	0.6389767798260109	0.2597374390888747
1.1831614638942562	0.9913786410132576	0.02874238910095177	-0.03442311227730609	0.03765412287303506	0.6357112774124433	0.26365078958544935
1.1840046352872942	0.9914106785249092	0.029277009057232347	-0.03419917406261217	0.038338022069783054	0.6324018285913908	0.26751827032473524
1.1848530781575832	0.9914434965069483	0.029812145234903394	-0.03397057418219461	0.039021728366374527	0.6290494161460076	0.2713391584205957
1.185706860760855	0.9914771046695392	0.03034776908344813	-0.03373729353460763	0.03970519190026397	0.6256550413993492	0.2751127553665593
1.1865660511403886	0.9915115128077554	0.030883851416189434	-0.03349931364046855	0.04038836228416126	0.6222197219544358	0.27883838923781795
1.1874307168327445	0.9915467307872883	0.0314203622495118	-0.03325661673971934	0.04107118841069849	0.6187444918617269	0.28251541406795566
1.1883009258313448	0.991582768581454	0.03195727142246756	-0.03300918553447188	0.041753619249753536	0.6152303967039318	0.2861432145166666
1.1891767459915878	0.9916196362459964	0.032494548243004545	-0.03275700336156381	0.04243560340453988	0.611678494889794	0.289721203703181
1.190058244467413	0.9916573438927939	0.03303216116597976	-0.03250005436807555	0.04311708871128282	0.6080898588711072	0.29324882141292447
1.1909454893601978	0.9916959017581466	0.03357007882085727	-0.032238323041293544	0.0437980235493783	0.6044655673386005	0.296725541112327
1.1918385491034384	0.9917353201770762	0.03410826964325701	-0.031971794383106	0.044478356376835386	0.6008067065699012	0.3001508674995463
1.1927374920805012	0.9917756095656192	0.034646701658822	-0.03170045402610038	0.04515803546136995	0.5971143708738206	0.30352433517840816
1.1936423870719994	0.9918167804395718	0.035185342767738645	-0.031424288102239316	0.045837009244149164	0.5933896596407727	0.30684551048351133
1.1945533041187462	0.9918588434543731	0.035724161264191145	-0.031143282973125505	0.046515226995653663	0.5896336726604622	0.3101139945097038
1.1954703132933926	0.991901809349782	0.036263125110763954	-0.03085742559849071	0.04719263790172797	0.5858475140668267	0.3133294184249241
1.196393485871458	0.9919456890043937	0.03680220263683709	-0.030566703168911333	0.04786919194309323	0.5820322864214847	0.31649144746192276
1.1973228935944193	0.9919904934022691	0.037341362106714154	-0.030271103325805248	0.048544839351392206	0.5781890926843641	0.3195997779935326
1.1982586096391616	0.9920362336805337	0.0378805722842426	-0.029970613844672818	0.04921953131564805	0.5743190311639333	0.322654140427182
1.1992007078878442	0.9920829210960762	0.038419802004980325	-0.029665222854090872	0.04989321944295921	0.5704231975234885	0.32565429625254566
1.2001492636797422	0.9921305670641984	0.03895902060440206	-0.02935491858116855	0.05056585629074326	0.566502680695811	0.3286000399486382
1.2011043533709953	0.9921791831391865	0.03949819765729959	-0.02903968947908873	0.051237395036438246	0.5625585637659288	0.3314911969425402
1.2020660547042916	0.9922287810351108	0.040037303179440334	-0.028719524091950638	0.05190778972425647	0.5585919215460475	0.3343276241057361
1.2030344465957468	0.9922793726174315	0.04057630749668277	-0.02839441111016173	0.05257699509668202	0.5546038206006455	0.3371092084022771
1.2040096098245514	0.9923309699417721	0.04111518161570801	-0.028064339123093904	0.0532449670484732	0.5505953155982065	0.33983586810404515
1.2049916261360014	0.9923835852098725	0.041653896710411996	-0.027729296904523894	0.05391166198235044	0.5465674522427985	0.3425075494180977
1.2059805791951346	0.9924372308229029	0.042192424633419455	-0.02738927307446055	0.05457703743610452	0.5425212626389734	0.34512422833251327
1.2069765542109314	0.992491919365095	0.04273073768813312	-0.027044256208807092	0.055241051791817944	0.5384577661774093	0.34768590865349863
1.207979637758859	0.992547663596903	0.043268808515384075	-0.02669423488628043	0.05590366412857205	0.5343779696380039	0.3501926206911593
1.2089899178956507	0.9926044764639335	0.04380661013895483	-0.026339197635647807	0.05656483427144642	0.5302828661402473	0.35264442071455243
1.210007485145629	0.9926623711561446	0.044344116466471684	-0.025979132572501652	0.057224523398123825	0.5261734306325747	0.3550413923742006
1.2110324312578242	0.9927213610418488	0.044881301601762395	-0.025614027819576498	0.057882693183987415	0.5220506244702708	0.35738364269194967
1.2120648492777442	0.99278145967369	0.04541813986839672	-0.025243871472817314	0.0585393058247306	0.5179153946647664	0.35967130144629694
1.2131048348552702	0.9928426808680154	0.04595460646626738	-0.024868651119642662	0.05919432483076723	0.513768668259463	0.3619045231390191
1.214152484379864	0.9929050385994337	0.046490676478461966	-0.024488354495807847	0.059847713804064735	0.5096113594536469	0.364083481943749
1.215207896691873	0.992968547104335	0.047026325731862204	-0.02410296885808223	0.06049943748098472	0.5054443624682	0.3662083744971229
1.2162711720644104	0.9930332208241299	0.047561530246584466	-0.023712481340972445	0.061149461051482355	0.5012685553463029	0.3682794167898297
1.2173424124669792	0.9930990744236381	0.04809626634780736	-0.023316878852640395	0.061797750287620745	0.4970847986742186	0.37029684384434786
1.2184217214639919	0.9931661227876262	0.048630510590867794	-0.02291614810429815	0.0624442714447341	0.49289393578432045	0.3722609086487205
1.219509204252096	0.993234381025627	0.04916423975660106	-0.02251027558970152	0.06308899124823877	0.48869679244381187	0.37417188138154145
1.2206049681734616	0.9933038645071534	0.04969743107623176	-0.022099247386034377	0.0637318771569296	0.48449417476089734	0.37603004942933355
1.221709121589531	0.9933745887932585	0.05023006165577362	-0.02168304956951021	0.06437289666067059	0.48028687342582155	0.37783571460203336
1.2228217750103874	0.9934465697103169	0.05076210900264141	-0.021261667787807498	0.06501201790853044	0.4760756593031312	0.3795891942587459
1.2239430403231808	0.993519823303256	0.05129355062672505	-0.02083508754608568	0.06564920922108555	0.47186128634484004	0.38129081921850044
1.2250730310469236	0.993594365853771	0.05182436414092739	-0.020403294108768222	0.06628443920521862	0.467644490592548	0.38294093342900015
1.2262118623358353	0.9936702138825957	0.05235452723874619	-0.01996627249612816	0.06691767672078712	0.46342599017212377	0.3845398932179206
1.2273596503988509	0.9937473841122509	0.05288401740370089	-0.019524007706993377	0.06754889052819801	0.45920648745014175	0.3860880657898097
1.2285165139418939	0.9938258935654128	0.053412812553839686	-0.0190764841633991	0.06817805005146856	0.45498666376261065	0.38758583049338247
1.229682572439397	0.9939057594504603	0.05394089022052787	-0.018623686376516856	0.0688051243934942	0.4507671858405812	0.3890335757900172
1.2308579470072054	0.9939869992210263	0.05446822793272233	-0.018165598612762106	0.06943008279002957	0.4465487026547385	0.390431699817284
1.232042760705947	0.994069630598836	0.054994803327323136	-0.017702204776007136	0.07005289473461782	0.44233184444857604	0.3917806100598788
1.2332371376934397	0.9941536715162264	0.05552059374770915	-0.017233488740521018	0.07067352949839951	0.43811722588792723	0.39308072172580255
1.2344412031249186	0.9942391401087144	0.05604557618831426	-0.016759434396262946	0.07129195606287521	0.4339054464662481	0.39433245715276005
1.2356550846611962	0.9943260548227274	0.05656972793276258	-0.016280025059146126	0.0719081438680223	0.42969708535338513	0.39553624681102306
1.2368789109375844	0.9944144343083858	0.05709302586089461	-0.01579524407664899	0.07252206199117968	0.4254927069336598	0.3966925270952904
1.238112811784218	0.9945042974346089	0.05761544653244089	-0.01530507474812988	0.07313367924430128	0.4212928601342151	0.3978017401011021
1.2393569192164249	0.9945956633617165	0.05813696658645827	-0.014809499936717225	0.073742964638559	0.4170980752203478	0.3988643339928525
1.2406113661171687	0.9946885514459399	0.058657562163047856	-0.01430850259832643	0.07434988670443353	0.41290886846191677	0.39988076130679895
1.2418762866544801	0.9947829812690577	0.059177209067506585	-0.01380206562381835	0.07495441368317206	0.40872574084428187	0.40085147891125067
1.2431518170921407	0.994878972699155	0.05969588308322673	-0.01329017152086036	0.07555651388835269	0.40454917558631176	0.4017769481480174
1.2444380945537228	0.9949765457983228	0.060213559445035494	-0.012772802915898636	0.07615615509133158	0.4003796424261052	0.40265763343090294
1.245735258445627	0.9950757209298695	0.06073021339718931	-0.012249941990269396	0.07675330516694216	0.39621759318207883	0.40349400282414505
1.2470434488910038	0.9951765186393062	0.06124581954409083	-0.011721571117992251	0.07734793133997638	0.3920634670442542	0.4042865265457546
1.248362807969884	0.9952789597483263	0.06176035232882446	-0.011187672374902372	0.07794000073795111	0.38791768678841115	0.40503567739171303
1.2496934793719991	0.9953830653284198	0.06227378587182528	-0.010648227686443953	0.07852948020273796	0.3837806601502878	0.40574193007890186
1.2510356078325129	0.9954888566559401	0.06278609373598229	-0.010103219065742039	0.07911633602052001	0.37965278179885326	0.40640576058057903
1.2523893402476036	0.9955963552989368	0.06329724933673915	-0.009552628170464296	0.07970053439178093	0.3755344301174554	0.40702764633873023
1.2537548248783026	0.9957055830542823	0.06380722561475448	-0.008996436635105062	0.08028204105496137	0.3714259699315799	0.4076080654777561
1.2551322114986054	0.9958165619582214	0.06431599507529367	-0.008434626021190189	0.08086082133200642	0.3673277522855625	0.4081474965532078
1.2565216521414517	0.9959293143459829	0.06482353004133554	-0.00786717752296242	0.08143684041558195	0.36324011250186455	0.40864641848917954
1.2579232999550867	0.9960438627588417	0.06532980220995015	-0.007294072444385738	0.08201006286428367	0.3591633738556232	0.4091053098001469
1.2593373096917937	0.9961602299818891	0.06583478281654845	-0.006715292011283409	0.08258045279081028	0.35509784635465347	0.40952464850365045
1.2607638384139608	0.9962784391014015	0.06633844286367026	-0.006130817093333048	0.08314797412012745	0.35104382500365217	0.4099049120086904
1.2622030443708188	0.9963985134113037	0.06684075269808037	-0.005540628675427943	0.08371259011221541	0.3470015933165903	0.41024657648766133
1.263655088240094	0.9965204765149559	0.06734168242646328	-0.004944707360898387	0.08427426383092955	0.3429714200798677	0.41055011691982296
1.265120132341438	0.9966443522588941	0.06784120161384637	-0.004343033706052775	0.08483295780466997	0.3389535618898822	0.4108160065991973
1.266598341383211	0.9967701647946737	0.06833927951488411	-0.003735587926282159	0.08538863428580376	0.33494826140329054	0.4110447170058918
1.268089880346905	0.9968979383970201	0.06883588434015345	-0.0031223507787186307	0.08594125443365998	0.3309557533473457	0.4112367172425399
1.2695949183609792	0.9970276977928202	0.0693309845317165	-0.002503301983573242	0.08649077973734783	0.3269762543737289	0.4113924743521082
1.2711136251453048	0.9971594678560635	0.06982454754666906	-0.0018784216995153967	0.08703717066137374	0.32300997294938416	0.41151245257279706
1.2726461734533474	0.9972932738161759	0.07031654063934388	-0.001247689533816544	0.0875803875161334	0.3190571031773637	0.4115971133917489
1.2741927369213704	0.9974291410693923	0.07080693013845532	-0.0006110854421512739	0.08812038965954239	0.3151178307128813	0.4116469151686605
1.2757534933347676	0.997567095463209	0.07129568246115806	0.000031411600461661257	0.08865713661628986	0.31119232472240704	0.41166231306157003
1.2773286206989793	0.9977071629493689	0.07178276283947337	0.0006798219665604638	0.08919058667687595	0.30728074821776785	0.41164375869699427
1.278918302221333	0.9978493700235179	0.07226813684274326	0.0013341674105405473	0.08972069856900962	0.30338324592957255	0.41159169997721057
1.2805227231312857	0.9979937434439088	0.07275176933950027	0.001994469742361824	0.0902474303162851	0.2994999527430599	0.411506580797866
1.2821420692921122	0.9981403101023407	0.07323362406370694	0.002660750238532568	0.09077073877107338	0.29563099727378866	0.4113888410289302
1.2837765285046197	0.9982890971362899	0.07371366399884016	0.0033330301610516116	0.09129058003985017	0.29177649887404755	0.41123891638938254
1.2854262918203285	0.9984401320457811	0.07419185173462378	0.0040113312791376175	0.09180690987184677	0.2879365648560937	0.41105723817577944
1.287091551202095	0.9985934424768577	0.07466814875612307	0.004695674888339102	0.09231968289307922	0.28411129628453013	0.4108442333604
1.2887725021871688	0.9987490564619596	0.07514251618903063	0.0053860828861611405	0.09282885341454777	0.28030078207148224	0.410600324178381
1.2904693426753386	0.9989070023065235	0.0756149144128682	0.006082577253519994	0.0933343750162747	0.27650510215753543	0.4103259281104361
1.292182273731777	0.9990673086606412	0.07608530325171883	0.006785180363459361	0.09383620075382802	0.27272432604906416	0.41002145762723086
1.2939114981973547	0.9992300043860018	0.07655364155742835	0.007493914389554211	0.09433428271575264	0.268958516232686	0.4096873203105127
1.2956572217378377	0.9993951186496539	0.07701988747137448	0.00820880171484397	0.09482857230738208	0.26520772613264965	0.40932391858683465
1.2974196536104226	0.999562680993648	0.07748399858897621	0.008929865222539387	0.09531902042657697	0.2614719988399837	0.4089316494410126
1.2991990048130582	0.9997327211558449	0.07794593143289458	0.009657127515017695	0.09580557690881929	0.25775137139945203	0.4085109047151433
1.3009954893185462	0.9999052691820112	0.07840564175161789	0.010390611395661388	0.0962881908480376	0.2540458724517881	0.40806207077938744
1.3028093245700272	1.000080355469706	0.07886308460594117	0.011130340045991621	0.09676681068942929	0.2503555215711531	0.4075855283100157
1.3046407304009775	1.0002580106600167	0.0793182140562866	0.011876336559316917	0.09724138390460621	0.246680331815468	0.407081652485078
1.3064899299672612	1.00043826572245	0.07977098336322615	0.012628624295004774	0.09771185720549048	0.24302030813315176	0.40655081268023113
1.3083571488322863	1.0006211518607662	0.08022134472578127	0.013387226479440208	0.09817817627579256	0.23937544949495576	0.4059933726687208
1.3102426160935317	1.000806700617235	0.08066924952135744	0.014152166637051457	0.09864028602455802	0.23574574696565012	0.40540969024897816
1.312146564199565	1.0009949438498584	0.08111464821751978	0.014923468486768857	0.09909813049729443	0.23213118441712804	0.40480011723257675
1.3140692274201011	1.0011859135745702	0.08155748998039589	0.015701155294003243	0.09955165247855664	0.2285317417056084	0.4041649999059623
1.3160108455958994	1.0013796423308652	0.08199772350411705	0.016485251358429567	0.10000079434661696	0.2249473879220077	0.40350467776861676
1.3179716594565747	1.0015761627101292	0.08243529589336679	0.017275780089631862	0.10044549693348313	0.2213780904565518	0.40281948504956944
1.3199519136261875	1.001775507646588	0.08287015332129495	0.018072765192522454	0.10088570020460372	0.2178238096310773	0.4021097497027745
1.321951856429019	1.0019777103916079	0.08330224093780277	0.018876230555437464	0.10132134316817938	0.21428449940641825	0.40137579343210006
1.3239717390569095	1.002182804422023	0.08373150264791522	0.019686199882495092	0.10175236365596042	0.21076010915514687	0.40061793197794
1.326011816644663	1.00239082354079	0.08415788130361797	0.020502697092005154	0.10217869852161413	0.20725058204225527	0.3998364747124191
1.328072347639311	1.0026018018048544	0.08458131852579753	0.02132574602841876	0.10260028346622492	0.20375585642765545	0.3990317248632586
1.3301535940849685	1.0028157735452146	0.08500175472324147	0.022155370541173287	0.10301705306268719	0.20027586564698052	0.398203979405288
1.3322558209501223	1.0030327732881386	0.08541912891762604	0.022991594180988513	0.10342894058799681	0.19681053939138937	0.39735352933583257
1.3343792969058523	1.0032528358248516	0.08583337886340815	0.02383444047426176	0.10383587814868929	0.19335980264316244	0.3964806593804027
1.3365242945278288	1.0034759962225306	0.08624444104250158	0.02468393296487742	0.10423779668030302	0.18992357562865447	0.39558564791434575
1.3386910901048454	1.0037022897940338	0.08665225058185425	0.02554009509890345	0.10463462587142809	0.1865017744062103	0.394668767050391
1.3408799644099436	1.0039317521676716	0.08705674135164831	0.026402950488593608	0.10502629426379671	0.18309430993066425	0.39373028232278456
1.3430912000809325	1.0041644190007508	0.08745784543891906	0.027272521839516548	0.10541272874850537	0.17970109237674547	0.39277045383221015
1.3453250848766112	1.004400326308062	0.08785549371086605	0.02814883219419767	0.10579385511876133	0.17632202628457064	0.3917895348804823
1.3475819101455495	1.0046395102889458	0.08824961548440466	0.029031904285203473	0.1061695977552139	0.17295701321128448	0.39078777264660797
1.3498619713863564	1.0048820073730242	0.08864013858191837	0.02992176071167624	0.10653987968558168	0.16960595112228954	0.38976540796943027
1.352165567309659	1.0051278541063358	0.0890269891270286	0.03081842352929539	0.10690462239721779	0.16626873600057554	0.38872267579981207
1.354493000622999	1.005377087219543	0.08941009164027322	0.031721914513307095	0.10726374593567724	0.16294526088836356	0.38765980488852186
1.3568445806943907	1.0056297438993358	0.0897893694193619	0.03263225614216818	0.1076171692636431	0.15963541239435652	0.3865770165886077
1.3592206175970554	1.0058858611341295	0.09016474351970975	0.03354946924046153	0.10796480931333981	0.15633907938441544	0.38547452761926293
1.3616214270210893	1.0061454762235322	0.09053613351647277	0.03447357483708639	0.10830658170730943	0.15305614619475627	0.3843525478600789
1.3640473292595154	1.0064086266534626	0.09090345728239163	0.03540459371924399	0.10864240055462951	0.14978649435490576	0.38321128084426265
1.3664986482824646	1.0066753499779397	0.09126663079908061	0.036342546025913185	0.10897217828392439	0.14653000406399325	0.3820509242338251
1.3689757134160814	1.0069456839829047	0.09162556836006563	0.03728745183899933	0.10929582583416256	0.14328655216681874	0.3808716690689502
1.3714788569045724	1.007219666401192	0.09198018216501239	0.03823933019866915	0.10961325229328407	0.14005601558801015	0.37967370096816844
1.3740084168105087	1.0074973352087875	0.0923303826921437	0.03919820015562479	0.10992436524022746	0.13683826774407454	0.37845719879261686
1.3765647350092163	1.0077787283848632	0.09267607835946154	0.04016407995078657	0.11022907044594417	0.1336331813765537	0.37722233564675317
1.3791481586584924	1.0080638840512899	0.09301717567843017	0.04113698751538292	0.11052727201566938	0.13044062689391775	0.3759692782178722
1.3817590390322263	1.0083528403217132	0.0933535790444824	0.04211693997134973	0.11081887220941083	0.12726047405248223	0.3746981873854362
1.3843977319918126	1.0086456353295563	0.09368519075354159	0.043103953751171036	0.11110377146333474	0.12409259155431877	0.37340921804286936
1.3870645994444664	1.00894230736578	0.09401191112936144	0.044098045080413956	0.11138186850255069	0.12093684552958897	0.3721025184308409
1.3897600069780958	1.0092428945910956	0.09433363817346015	0.04509922903005441	0.11165306004507042	0.11779310258768716	0.370778231340982
1.3924843256043298	1.0095474352030063	0.09465026773128134	0.04610752010418222	0.11191724094959242	0.1146612279328426	0.36943649331349093
1.3952379315998789	1.0098559673912417	0.09496169341392505	0.047122932112780486	0.11217430415196947	0.11154108578829047	0.36807743476211224
1.3980212065469133	1.0101685293141476	0.09526780654504254	0.04814547811757846	0.11242414062371095	0.1084325395764598	0.3667011800030411
1.4008345368606532	1.0104851590161639	0.09556849605356373	0.0491751701890573	0.11266663928737161	0.1053354526565004	0.36530784753878437
1.4036783144504639	1.0108058944713862	0.09586364849167811	0.050212019578728395	0.11290168703467633	0.10224968778962153	0.36389754978206396
1.4065529372090038	1.0111307736073745	0.09615314802409722	0.05125603682232769	0.11312916871827464	0.09917510684352908	0.3624703928629152
1.4094588071990202	1.011459834067332	0.09643687618769002	0.052307231006285086	0.11334896696419018	0.0961115729447255	0.36102647757980466
1.4123963340365642	1.0117931135586977	0.09671471216863346	0.05336561091712602	0.11356096238918459	0.0930589470988911	0.35956589777047787
1.415365931922223	1.0121306494820355	0.09698653244647179	0.05443118388533904	0.11376503332330799	0.09001709156909442	0.3580887418377482
1.418368021323721	1.012472479084862	0.09725221089777084	0.05550395631267262	0.11396105589078188	0.08698586832029333	0.3565950919651928
1.4214030282731256	1.0128186393437604	0.0975116186695168	0.056583933336056304	0.11414890391373278	0.08396513996348151	0.35508502451840035
1.4244713842835441	1.0131691669149996	0.09776462411616842	0.05767111871543962	0.11432844886658916	0.0809547700299539	0.3535586101382347
1.4275735287979003	1.0135240983734835	0.09801109293630697	0.058765515612341605	0.11449955996859401	0.0779546208029515	0.3520159125745768
1.4307099064767725	1.0138834698607908	0.09825088787918136	0.05986712553541722	0.11466210396954353	0.0749645562314713	0.35045699008809306
1.4338809690374683	1.0142473172513804	0.09848386882846462	0.060975948897489494	0.11481594520430842	0.07198444036744428	0.3488818945881948
1.4370871742961768	1.0146156759972835	0.09870989266091561	0.062091984582307164	0.11496094549011077	0.06901413851986649	0.34729067216198806
1.4403289875427254	1.0149885812386354	0.09892881327713128	0.06321523032504037	0.11509696413804602	0.06605351621154605	0.34568336244481973
1.4436068783738956	1.015366067390199	0.09914048132226104	0.06434568151522385	0.11522385777055949	0.06310244229765312	0.3440600002427329
1.446921327905065	1.015748168920704	0.0993447445880803	0.06548333358260904	0.1153414805532146	0.06016078269044487	0.3424206120130278
1.4502728195955696	1.0161349192434734	0.09954144735109981	0.06662817872625444	0.11544968378591518	0.05722840886157792	0.340765220460962
1.4536618485074084	1.0165263517288912	0.09973043087432716	0.06778020898323608	0.11554831617884743	0.05430518986260052	0.3390938400136115
1.4570889156508111	1.0169224989958894	0.09991153298121368	0.06893941417098301	0.11563722358986467	0.051390997618195065	0.337406479672038
1.4605545294679991	1.0173233930239596	0.10008458807603418	0.07010578228061412	0.11571624902249725	0.04848570585602212	0.3357031423311
1.4640592053997894	1.0177290650417747	0.10024942705211662	0.07127929921288945	0.11578523256256344	0.04558919071370053	0.3339838250454637
1.4676034696593312	1.0181395459007347	0.10040587738850601	0.07245994991431606	0.11584401138761115	0.04270132790761026	0.33224851723452803
1.4711878536734793	1.0185548653657752	0.10055376281106115	0.0736477163871748	0.1158924195964896	0.03982199760104881	0.3304972034645222
1.4748128994393241	1.0189750526673793	0.1006929034544129	0.07484257934357795	0.11593028824055268	0.036951080302098344	0.3287298608800996
1.478479157332305	1.019400136177054	0.10082311567573513	0.07604451733252443	0.11595744521384084	0.03408845897258459	0.32694646033687674
1.4821871865515073	1.0198301433854042	0.10094421199027451	0.07725350674500266	0.11597371519290484	0.031234018967580338	0.32514696624095324
1.4859375563495014	1.0202651009684671	0.1010560010231767	0.07846952206530067	0.11597891957036162	0.028387647408363557	0.32333133601125963
1.4897308427029612	1.020705034322369	0.10115828732562605	0.07969253464024549	0.11597287638248391	0.025549236016531644	0.3214995217489099
1.4935676382126957	1.0211499686291903	0.10125087155003494	0.08092251571104556	0.11595540021834139	0.022718674041399812	0.3196514655170636
1.4974485395278647	1.0215999273129006	0.1013335500120095	0.08215943218950593	0.11592630215745295	0.019895858033596697	0.31778710547779204
1.50137415329136	1.022054932640239	0.10140611478393208	0.08340324842226801	0.11588538971161462	0.017080687643583285	0.3159063730704278
1.5053451001562337	1.0225150060939379	0.10146835366233134	0.08465392727984708	0.11583246669257022	0.014273063139983229	0.31400919115443404
1.5093620098028748	1.0229801676990928	0.10152004996676604	0.08591142838758867	0.11576733317151634	0.011472889390766346	0.3120954764650897
1.5134255248715767	1.0234504363789776	0.10156098250236509	0.08717570917517385	0.11568978534474178	0.008680073457175745	0.3101651377986676
1.5175362965533257	1.0239258293409594	0.1015909254097844	0.08844672330585872	0.11559961552914995	0.005894528026113982	0.3082180781739546
1.521694988506321	1.0244063624224324	0.10160964811745449	0.08972442170315928	0.11549661201780644	0.0031161690608653763	0.3062541930294048
1.52590228070178	1.0248920504223171	0.10161691523115884	0.09100875350620845	0.11538055887368516	0.00034491371892239955	0.3042733684849731
1.5301588594502291	1.0253829058324562	0.10161248639627578	0.09229966279737277	0.11525123610131997	-0.0024193126121943333	0.30227548611231025
1.5344664814855047	1.0258790612053297	0.10159611076825689	0.09359740794179325	0.11510838288547107	-0.00517725263467737	0.3002599258446054
1.5388276300179409	1.0263807286628346	0.10156751508182571	0.09490244802983566	0.11495169575563158	-0.00793005367480494	0.2982257340242458
1.5432430699434785	1.0268879183926287	0.10152641990919992	0.09621471104234877	0.11478091678435043	-0.010677726254268608	0.29617276378238183
1.5477135852689625	1.027400638960123	0.10147254007297977	0.09753412218591062	0.11459578306347681	-0.013420279671330264	0.29410085836841043
1.552239974407971	1.0279188966104926	0.10140558454123055	0.09886060219574756	0.1143960267562686	-0.01615771844711804	0.2920098533931962
1.556823052149211	1.028442695331657	0.1013252562783072	0.10019406762531285	0.11418137490929166	-0.018890042972775214	0.28989957596153554
1.5614636464806382	1.0289720363222459	0.10123125217920383	0.10153442962427756	0.1139515494985023	-0.021617247056893704	0.28776984617800944
1.566162603151438	1.0295069183373795	0.10112326287235639	0.10288159496078733	0.1137062671167268	-0.02433932008594528	0.28562047508873084
1.570920784156791	1.0300473373317434	0.10100097261743084	0.10423546525575471	0.11344523893417821	-0.02705624551197805	0.2834512654288153
1.5757390601914723	1.0305932854152777	0.10086405941284882	0.10559593453321363	0.1131681710430647	-0.02976799604836978	0.28126201508981574
1.5806183238245763	1.0311447521538561	0.10071219455867156	0.10696289264577934	0.11287476365302157	-0.032474540641953854	0.27905251114831875
1.5855594830381645	1.031701723629644	0.10054504270209809	0.10833622308305046	0.11256471134177068	-0.03517584014799077	0.27682253285996805
1.5905634642302728	1.0322641825674632	0.10036226163584148	0.10971580345663239	0.11223770278240214	-0.037871848379120276	0.27457185034218967
1.5956312081985735	1.0328321076620381	0.10016350233937583	0.1111015040253827	0.11189342091567386	-0.04056250931121381	0.2723002264229337
1.6007636753311119	1.0334054739323788	0.0999484086939454	0.1124931887532751	0.11153154252964802	-0.04324775925646659	0.27000741434386655
1.6059618431906837	1.0339842522112868	0.09971661747075865	0.1138907142514836	0.11115173833118114	-0.04592752490042462	0.2676931588887622
1.6112267061567658	1.0345684088593388	0.09946775826608634	0.1152939292909042	0.11075367290323311	-0.0486017224849825	0.26535719657543233
1.6165592803903712	1.035157906058358	0.09920145317757471	0.11670267571082206	0.11033700425198338	-0.051270259646600036	0.2629992534916017
1.6219605915526807	1.0357527001877096	0.09891731734020535	0.11811678475303289	0.10990138469895924	-0.053933028589428784	0.2606190507593352
1.6274316924441272	1.0363527434983615	0.09861495797460075	0.11953608128811812	0.10944645944038772	-0.0565899142175591	0.2582162967675149
1.6329736454356578	1.0369579818929797	0.09829397524971405	0.12096037877225158	0.10897186790913449	-0.05924078476967273	0.255790694942854
1.6385875371677618	1.0375683562460112	0.09795396143874491	0.12238948262370644	0.10847724252422805	-0.06188549829930082	0.2533419373089554
1.6442744670621112	1.0381838008436797	0.09759450154240017	0.12382318680432498	0.10796220963507827	-0.06452389645287876	0.2508697095374552
1.6500355468989019	1.0388042430375761	0.09721517336277889	0.12526127330867384	0.107426389601673	-0.06715580374753242	0.2483736911076009
1.6558719106762474	1.039429603989775	0.09681554687830587	0.1267035141784896	0.1068693958959526	-0.06978103144017253	0.24585355102670553
1.661784697433721	1.0400597965013518	0.09639518543365515	0.12814966677948772	0.10629083674778658	-0.07239936909044886	0.24330895524838572
1.6677750633308888	1.0406947259826873	0.09595364501859541	0.12959947637287664	0.10569031408160584	-0.07501058947739818	0.24073956141171882
1.6738441680844987	1.0413342886780081	0.09549047536142959	0.13105267238569243	0.10506742495134831	-0.07761444208290964	0.2381450246248698
1.6799931848998828	1.0419783723851022	0.09500521936446045	0.1325089704162683	0.10442176068485072	-0.08021065695359525	0.23552499313648398
1.686223284243091	1.0426268544149653	0.09449741456565709	0.1339680679835093	0.10375290873676837	-0.08279893735569281	0.23287911518021834
1.6925356388963368	1.043279601802758	0.09396659305082643	0.13542964542529307	0.10306045242139915	-0.08537896169203311	0.23020703668729395
1.6989314114427005	1.0439364696949538	0.09341228284837347	0.1368933627131156	0.10234397257309327	-0.08795037818167731	0.22750840644251788
1.7054117555119237	1.0445973011847973	0.09283400828755463	0.13835885955815688	0.10160304780144529	-0.09051280540650009	0.22478287535998753
1.7119778078769408	1.0452619262187341	0.0922312912048006	0.13982575346385104	0.1008372558156875	-0.0930658292483325	0.22203009960072273
1.7186306746472497	1.0459301599488953	0.09160365285152394	0.14129363661404457	0.10004617557510509	-0.0956089978677128	0.2192497460931956
1.7253714292546258	1.046601802325886	0.0909506148703476	0.14276207554747353	0.0992293881925595	-0.09814182157974316	0.2164414930451311
1.7322010971846542	1.047276636406095	0.09027170165022586	0.14423060804264226	0.09838647952128492	-0.10066376791701649	0.21360503594379843
1.7391206447311656	1.0479544271407977	0.08956644251058761	0.14569874112134287	0.09751704244086432	-0.10317425869080961	0.21074009178567665
1.746130958630192	1.048634919361256	0.08883437502932863	0.1471659473670094	0.09662068047018571	-0.1056726642209973	0.2078464069936019
1.7532328482883284	1.0493178380612094	0.08807504623986791	0.14863166625087126	0.09569700868366281	-0.10815830613811431	0.2049237559149173
1.7604270042182515	1.0500028845493432	0.08728801864435252	0.15009529660362178	0.09474566043050994	-0.11063044514324241	0.2019719573000773
1.76771399708541	1.0506897366862775	0.0864728722507673	0.1515561979412686	0.0937662890826329	-0.11308828387438404	0.19899087391484557
1.7750942403117989	1.0513780457982458	0.0856292108271019	0.15301368471440993	0.09275857479071381	-0.11553095781100008	0.19598042702402477
1.7825679780995882	1.052067436208352	0.08475666569128992	0.15446702619337038	0.09172222814228584	-0.11795753571790121	0.1929406003256067
1.7901352581372532	1.0527575035270904	0.08385490149509035	0.15591544373165891	0.09065699610872571	-0.12036701566083122	0.18987145005378844
1.7977958961469913	1.0534478124698061	0.08292362337022924	0.1573581070845297	0.08956266946516363	-0.12275831947865272	0.18677311824508042
1.8055494631702664	1.054137897016266	0.08196258168953244	0.1587941356517555	0.08843908727562717	-0.12513029542111026	0.183645836672206
1.8133952547082148	1.0548272591837629	0.08097157925833036	0.16022259678387402	0.08728614414849264	-0.12748171583302828	0.18048993805750824
1.8213322606812237	1.0555153682060128	0.07995047875540805	0.16164250492472795	0.08610379766066215	-0.12981127618277633	0.17730586684004568
1.8293591563328242	1.0562016618392256	0.07889920772627369	0.16305282509103083	0.08489207285871408	-0.1321176011171672	0.1740941814754367
1.8374742809895241	1.05688554686413	0.07781776521370759	0.16445247457405032	0.08365106861866081	-0.13439924743554432	0.17085556162133878
1.8456756308477682	1.0575664010526682	0.0767062266219093	0.16584032752657427	0.08238096193549502	-0.1366547116252935	0.16759080972430843
1.8539608520956692	1.0582435753725934	0.0755647484698791	0.1672152198669527	0.08108201209317013	-0.1388824377149913	0.16430085254552798
1.8623272595267912	1.0589163984343672	0.0743935694589059	0.16857595853747512	0.07975456068012264	-0.1410808319649672	0.16098673267879518
1.8707718464191594	1.0595841802545825	0.07319301234898194	0.16992132911888458	0.07839903263142804	-0.1432482746261943	0.15764960374096174
1.8792913127771687	1.060246217490592	0.07196348283064055	0.17125010616701464	0.07701593398500448	-0.14538313585282545	0.15429071849941486
1.8878821011070104	1.0609017991336092	0.07070546671053671	0.17256106418639874	0.07560584790630905	-0.14748379237620696	0.1509114143003826
1.8965404511735033	1.0615502134097683	0.06941952359621259	0.17385299072614657	0.07416942699007252	-0.14954864732512443	0.14751309134043505
1.9052624451034528	1.062190753584888	0.06810628116643905	0.1751246969923188	0.07270738645361206	-0.15157614583293186	0.14409719507586385
1.9140440552429983	1.0628227236196177	0.06676642829094656	0.17637502792412257	0.07122049625792196	-0.15356478962784412	0.1406651978414637
1.9228812262564579	1.0634454458099003	0.06540070209721921	0.17760287596531202	0.06970956674628974	-0.15551315735532095	0.13721856740045466
1.9317699031658873	1.0640582639944474	0.06400988246627541	0.17880718587040897	0.06817544276295683	-0.15741991054528484	0.1337587569184934
1.940706110422486	1.0646605498746298	0.06259477799707332	0.17998696552674479	0.06661898852297063	-0.15928380911118495	0.13028717524945402
1.9496859758832392	1.0652517049642363	0.06115621991640914	0.18114128808461175	0.06504108144337206	-0.16110371308870616	0.12680517888587348
1.9587057859517374	1.0658311642212723	0.05969505064874053	0.18226929736476133	0.06344260022652128	-0.162878589638933	0.12331405190800472
1.9677620086681251	1.0663983970906938	0.05821211710511492	0.18337020820640476	0.0618244182467592	-0.16460751216600833	0.1198149984674927
1.9768513173737743	1.0669529082682647	0.056708263705242304	0.18444330633444025	0.060187396708351375	-0.16628965882644123	0.11630913505912148
1.9859706068150909	1.0674942376969734	0.05518432652393154	0.18548794681850428	0.058532379076511286	-0.16792430898162142	0.11279748570231499
1.9951169925217271	1.0680219593587832	0.053641130231508447	0.18650355031352178	0.05686018855841747	-0.16951083634545572	0.10928098351094741
2.0042878229114525	1.0685356806835562	0.05207948299463763	0.18748960061509604	0.05517162336076351	-0.17104870435983371	0.10576046728018883
2.0134806603527364	1.0690350400886057	0.05050017676296053	0.18844563874843726	0.05346745775775107	-0.1725374563196102	0.10223668990759409
2.022693284143639	1.0695197057644459	0.04890398405916303	0.18937125959059045	0.05174843932936876	-0.17397670961118594	0.09871031827271842
2.0319236727503696	1.0699893733185584	0.04729165852507168	0.19026610643142292	0.05001529021282888	-0.17536614687773916	0.09518194096005092
2.0411699867112607	1.0704437635681543	0.045663935642812827	0.1911298659526269	0.04826870847722866	-0.176705507969303	0.09165207558953356
2.0504305603099158	1.070882620860405	0.044021532167104166	0.19196226432718416	0.046509368058039825	-0.17799458374256452	0.08812117267996478
2.059703882314933	1.0713057109387774	0.042365147708386224	0.19276306255963152	0.0447379209479225	-0.1792332087757297	0.08458962358202465
2.068988582097848	1.0717128191985992	0.040695465607801504	0.193532052662475	0.04295499857178358	-0.18042125545974652	0.08105776625343505
2.078283409592442	1.0721037487975609	0.03901315513677213	0.1942690536436792	0.041161214525717915	-0.18155862786313048	0.07752589328376817
2.0875872312372588	1.0724783195765795	0.03731887101018943	0.19497390909753629	0.039357164402985936	-0.18264525812461696	0.07399425375994347
2.096899008785073	1.0728363663517324	0.03561325615956678	0.19564648367153561	0.03754342905812006	-0.18368110114943192	0.07046306157569633
2.1062177915357574	1.0731777378905367	0.03389694223778864	0.19628666087882754	0.035720575413360794	-0.18466613141270796	0.06693249857569275
2.115542696790368	1.073502295552472	0.0321705524230167	0.1968943403271852	0.033889159675664006	-0.1856003388861593	0.06340272211065737
2.124872914476768	1.073809912900721	0.030434699882462543	0.19746943680832518	0.032049725916805286	-0.18648372784111264	0.059873863391132265
2.1342076926780233	1.0741004746704816	0.028689989839479735	0.1980118782126679	0.030202808459003187	-0.1873163138514496	0.056346033043159695
2.1435463242274984	1.074373875913864	0.026937021560815278	0.19852160380643677	0.0283489341467477	-0.18809812136005094	0.052819326217037776
2.152888140743033	1.0746300214795326	0.025176389039992076	0.19899856315878175	0.026488623216729804	-0.18882918224365702	0.04929382485328347
2.1622325150937	1.0748688257570658	0.023408680138970864	0.1994427155806954	0.02462238852635407	-0.18950953515770105	0.04576959674892575
2.1715788434282386	1.0750902119201657	0.021634479634191055	0.19985402864801946	0.022750738894085215	-0.19013922347156234	0.04224670231859423
2.1809265597087633	1.0752941120427568	0.01985436615526403	0.20023247836276814	0.02087417598098457	-0.19071829570587823	0.03872518908188383
2.1902751067713533	1.0754804662192738	0.018068917407707233	0.20057804747652971	0.018993199902657208	-0.19124680314671416	0.03520510252644003
2.1996239501332515	1.0756492227369938	0.01627870731025854	0.20089072577919234	0.017108306303664094	-0.1917248004581665	0.031686480849227996
2.2089725746517583	1.0758003378264935	0.014484306397214134	0.20117050961251964	0.015219986872859435	-0.19215234509658152	0.02816935615876346
2.2183204692680047	1.0759337752862888	0.012686284538270415	0.20141740116005785	0.013328732289380099	-0.19252949637214986	0.02465376015050874
2.2276671425765553	1.07604950662889	0.010885207756842956	0.20163140870991703	0.01143502895368048	-0.1928563159852304	0.02113971818072095
2.237012099017743	1.0761475106704785	0.00908164262971683	0.20181254589453318	0.00953936369039824	-0.1931328669874347	0.01762725814790761
2.246354858989521	1.07622777372328	0.0072761522407720665	0.20196083205153142	0.007642219566103779	-0.19335921444277862	0.014116402857156509
2.255694946051756	1.0762902893665978	0.005469298478406192	0.20207629181111433	0.005744078375665714	-0.19353542489515407	0.010607174756728927
2.265031881560577	1.0763350583886921	0.0036616429151635965	0.20215895500503694	0.0038454216340093666	-0.19366156631471843	0.007099597877509344
2.2743651878942286	1.0763620888032859	0.001853746027263716	0.20220885671856748	0.0019467298228832176	-0.19373770825016998	0.0035936965447917117
2.283694395821885	1.076371395826325	0.000046165608923338106	0.20222603727410876	0.00004848079212549502	-0.19376392186455896	0.00008949253566756113
2.2839326527990207	1.0763714016017687	3.826518773066348e-14	0.20222604793521928	3.23133813001468e-13	-0.1937639381308054	2.4673278285931854e-13
