# Supplementary material for: Multi-orbit lunar GNSS constellation design with distant retrograde orbit and Halo orbit combination
Source: Sci Rep. 2023 Jun 22;13:10158. doi: 10.1038/s41598-023-37348-x (PMC10287729; doi:10.1038/s41598-023-37348-x)
Supplement: Supplementary file 1 — Supplementary Information. [file 41598_2023_37348_MOESM1_ESM.zip › supplement materials of the manuscript/Figure 5/L2 North Family Halo orbit/10.400.csv]

Time (TU)	X (LU)	Y (LU)	Z (LU)	VX (LU/TU)	VY (LU/TU)	VZ (LU/TU)
0	1.0802806719469962	0	0.2023598607591754	9.714119827063596e-15	-0.1981774156724532	1.0588976241181351e-16
0.0040240526909673365	1.0802790123079322	-0.0007974701373507123	0.20235687254999674	-0.0008248568850314613	-0.19817277447020723	-0.0014851748207070985
0.013358061212833339	1.080262384236178	-0.002647038320780758	0.20232693217976255	-0.002737982611307668	-0.1981262710229608	-0.0049301742090802495
0.022696715671224964	1.0802278797435847	-0.00449685936295473	0.2022647964987695	-0.004651497614880179	-0.198029756476083	-0.00837706837879889
0.032039661205253374	1.0801754815879403	-0.006346394698805446	0.20217041939061006	-0.006564934351168338	-0.1978831481084877	-0.011825852767812258
0.041386406518045864	1.0801051800942671	-0.008195077503241818	0.20204376050927791	-0.008477796215353101	-0.19768636634538453	-0.015276473019719109
0.050736459286619885	1.0800169730696747	-0.010042339699115601	0.20188478509665087	-0.010389585418047837	-0.1974393344106451	-0.01872887500989171
0.06008932521725898	1.0799108658379828	-0.011887611944979991	0.20169346402131988	-0.012299802911959196	-0.19714197831218444	-0.022183004546859522
0.06944450049001895	1.0797868713755205	-0.013730322324273224	0.20146977400577418	-0.014207946972593921	-0.19679422710924654	-0.02563880463138396
0.07880148654886718	1.0796450101696264	-0.015569899442163495	0.20121369735944025	-0.0161135163412922	-0.19639601240053003	-0.02909622096900779
0.08815976632336986	1.0794853105991704	-0.01740576793179746	0.2009252226598343	-0.018016005506173556	-0.1959472692752382	-0.03255519323434548
0.09751882472252707	1.0793078087009527	-0.019237352679953496	0.2006043443320375	-0.019914909011477622	-0.1954479355400411	-0.03601566269034907
0.10687813210358178	1.079112548505898	-0.021064075782141985	0.20025106326377357	-0.021809718232993314	-0.19489795254539152	-0.039477566124981434
0.11623714734263803	1.078899582094552	-0.022885357363345283	0.19986538692144945	-0.023699922154539053	-0.1942972652248959	-0.04294083702796165
0.12559531645852257	1.0786689697267808	-0.024700615535575877	0.19944732960821615	-0.02558500724713441	-0.19364582234464384	-0.046405405121748705
0.13495206715558727	1.0784207800942585	-0.026509265581270494	0.19899691295358155	-0.0274644565397289	-0.1929435771028144	-0.04987119437707187
0.1443068117165932	1.0781550903841894	-0.028310720774516525	0.19851416607057007	-0.02933775038608265	-0.1921904872009889	-0.053338124114904385
0.15365893847643836	1.0778719866610835	-0.03010439101524755	0.19799912630082886	-0.03120436495384488	-0.19138651582237573	-0.056806105873011783
0.16300780703780315	1.0775715642140633	-0.03188968223017912	0.19745183991102794	-0.03306377150070374	-0.19053163252647995	-0.060275041646149
0.17235275121389954	1.0772539276804267	-0.03366599728142942	0.19687236239574865	-0.03491543721324168	-0.18962581352143015	-0.06374482498387048
0.18169307341750615	1.0769191914429872	-0.03543273526436346	0.19626075929346487	-0.036758824362411326	-0.18866904273014937	-0.06721533890718168
0.19102803206080826	1.0765674803507117	-0.03718928954529985	0.1956171076127309	-0.03859338813071416	-0.18766131380739945	-0.07068645120958353
0.20035683976561353	1.076198930130982	-0.038935047918164434	0.1949414967184059	-0.04041857663443271	-0.18660263131162663	-0.07415801375209362
0.2096786647916175	1.0758136876736015	-0.04066939340110432	0.19423402900453865	-0.04223383160628942	-0.1854930115407735	-0.07762986294268272
0.2189926108984854	1.0754119122361796	-0.042391701080093866	0.19349482228554823	-0.0440385849277852	-0.18433248606527278	-0.0811018121635415
0.22829772041501745	1.0749937757891233	-0.04410133937958422	0.19272401064294972	-0.045832259772488344	-0.18312110284893482	-0.08457365280647174
0.23759295702306435	1.0745594642758867	-0.04579766766691484	0.1919217469925831	-0.0476142678900066	-0.18185893008292417	-0.08804514771719568
0.2468772051557903	1.0741091782171128	-0.04748003703538033	0.191088204487896	-0.049384010199227696	-0.18054605821100786	-0.0915160307961499
0.2561492551953817	1.0736431340244523	-0.049147788603792354	0.1902235792819241	-0.05114087475088779	-0.17918260411635328	-0.09498600125696202
0.2654077905823388	1.0731615653435984	-0.05080025233743091	0.18932809340575346	-0.052884235203720216	-0.17776871553012097	-0.09845471853941143
0.2746513784598527	1.0726647243088154	-0.05243674667202817	0.18840199755032788	-0.05461345011368113	-0.17630457533315452	-0.10192179848532382
0.2838784645653648	1.0721528826205655	-0.05405657904050209	0.18744557358919967	-0.05632786314780402	-0.17479040549955177	-0.1053868110500166
0.2930873536890273	1.0716263334744889	-0.05565904402871582	0.1864591387707461	-0.05802680075752425	-0.17322647374568095	-0.10884927253021642
0.30227620287645274	1.071085392884891	-0.057243423991187245	0.18544304887507843	-0.05970957241323378	-0.1716130986232118	-0.11230864249340246
0.3114430031447688	1.0705304017318948	-0.058808987878825277	0.18439770282895712	-0.06137546890422169	-0.1699506570186378	-0.11576431630406968
0.3205855801720899	1.0699617267396049	-0.06035499354555976	0.18332354542165985	-0.06302376429626631	-0.16823958874555048	-0.11921562470649061
0.3297015892240565	1.0693797617579315	-0.061880689197823066	0.182221070693275	-0.06465371695774388	-0.16648040231493194	-0.12266183116969794
0.33878849059359595	1.0687849303191692	-0.06338531179554528	0.18109082786099673	-0.06626456729238617	-0.1646736848938386	-0.12610212177040533
0.3478435712728294	1.0681776852213272	-0.06486809335871212	0.1799334217338211	-0.0678555438926265	-0.16282010361709687	-0.12953561246840847
0.35686393553129353	1.0675585099841975	-0.06632826214025757	0.1787495167794581	-0.06942586420563213	-0.1609204128707164	-0.13296134456961678
0.3658465075666627	1.066927919457177	-0.06776504592402001	0.17753983969801945	-0.07097473746132962	-0.15897545935798785	-0.13637828468151367
0.3747880633124889	1.0662864582033438	-0.06917767996385596	0.176305177818443	-0.07250137262379974	-0.15698618060206748	-0.1397853357265195
0.3836852286940789	1.0656347009914315	-0.07056540942187309	0.17504638159699362	-0.07400498045828115	-0.15495361017946807	-0.1431813351937971
0.3925345200145035	1.0649732500430777	-0.07192749832636348	0.1737643609210613	-0.07548478269139232	-0.15287887311179832	-0.1465650694462293
0.4013323651033525	1.0643027333247643	-0.07326323516666361	0.17246008341849253	-0.076940017625689	-0.15076318458195428	-0.14993528076164578
0.41007513899214215	1.0636238014505173	-0.07457194038979467	0.17113457005417676	-0.07836994791320737	-0.14860784434638802	-0.1532906799990765
0.41875921013985007	1.0629371233808471	-0.07585297496832928	0.16978888829882174	-0.07977386963320902	-0.14641422723237071	-0.15662996344625732
0.42738098911511474	1.0622433814932921	-0.07710574867238275	0.16842414392745292	-0.08115112121372928	-0.14418377137137683	-0.15995183080079237
0.4359369574583877	1.0615432678670926	-0.07832972480455405	0.16704147504253825	-0.08250108863229524	-0.14191797000974846	-0.16325499571104424
0.44442373143119324	1.0608374774107703	-0.07952442931624654	0.16564203968564983	-0.0838232156051282	-0.13961835273631976	-0.16653820997369315
0.4528380886820097	1.0601267036633741	-0.0806894538342894	0.1642270084754499	-0.08511700725285723	-0.13728647477425174	-0.16980027367256798
0.4611770066840876	1.0594116334201538	-0.08182445976214321	0.16279755469114546	-0.08638203510012073	-0.13492390192468598	-0.17304005006897347
0.46943770459193274	1.0586929408338435	-0.08292918213941623	0.1613548430264998	-0.08761794198075074	-0.1325321930831313	-0.17625648207084763
0.4776176541090598	1.0579712840473934	-0.084003428708764	0.15990002313757376	-0.08882444174024377	-0.13011289044636995	-0.17944859687579479
0.4857146137503004	1.0572472997494915	-0.08504708164924399	0.15843421876869468	-0.09000132203114802	-0.1276675021544807	-0.18261551990506675
0.49372662933739647	1.0565216006861478	-0.08606009442064466	0.15695852257370704	-0.0911484417234613	-0.12519749413479264	-0.18575647574723897
0.5016520361461405	1.0557947731493986	-0.08704248864917848	0.15547399070540538	-0.09226572839645128	-0.12270428136663396	-0.18887078983769018
0.5094894635028551	1.0550673743589662	-0.08799435113459969	0.15398163699170994	-0.09335317600488936	-0.12018921823105817	-0.1919578911986518
0.517237817516147	1.0543399320172167	-0.0889158280869995	0.15248243139524917	-0.09441083939769679	-0.11765359586442338	-0.19501730664357728
0.5248962726117881	1.0536129432714276	-0.08980712052531901	0.1509772971545994	-0.0954388301266436	-0.11509863715375085	-0.19804865844975428
0.5324642557516771	1.052886874565448	-0.09066847888453626	0.14946710965702314	-0.09643731131168909	-0.11252549451231957	-0.20105165914859346
0.5399414262439384	1.052162162141156	-0.09150019729823693	0.1479526966001532	-0.09740649206706108	-0.1099352497438206	-0.2040261045350224
0.5473276564035102	1.0514392126904044	-0.09230260821728324	0.14643483843790117	-0.09834662223757701	-0.10732891432041035	-0.20697186695753944
0.5546230068911773	1.0507184047505542	-0.0930760767183623	0.144914270378054	-0.09925798668196006	-0.10470743227543207	-0.2098888864157188
0.5618277176030196	1.0500000887726257	-0.09382099674472251	0.1433916815872655	-0.1001409017378501	-0.10207167825102126	-0.2127771677966198
0.5689421718101786	1.0492845900242578	-0.09453778479878025	0.1418677203990845	-0.10099570858930598	-0.0994224658836064	-0.21563676733187145
0.5759668869422946	1.048572209038056	-0.09522687675922928	0.1403429943848381	-0.10182277021891041	-0.09676054734706478	-0.2184677896167419
0.582902497807274	1.047863222943599	-0.09588872411916861	0.13881807231190949	-0.10262246760300961	-0.09408661613709504	-0.22127038154098388
0.5897497273877412	1.047157888219164	-0.09652378934874885	0.13729348921908213	-0.10339519474313813	-0.09140131536957528	-0.22404472109772883
0.5965093822054832	1.046456441064312	-0.09713254390463866	0.13576974644792447	-0.10414135679381624	-0.08870523730207364	-0.2267910160178932
0.6031823489452344	1.0457590976957558	-0.09771546642469028	0.13424731149448457	-0.10486136838341654	-0.08599892246923481	-0.22950950290533387
0.6097695598029799	1.045066057990616	-0.09827303837644606	0.13272662520889994	-0.10555564871992693	-0.08328287189567535	-0.2322004335712376
0.616271989773411	1.0443775059053302	-0.09880574285015943	0.1312081020766615	-0.10622462045953883	-0.08055754716645233	-0.23486407424851244
0.6226906542783694	1.0436936098835632	-0.09931406343311572	0.12969213047632566	-0.10686870865106428	-0.07782337041592988	-0.2375007049361462
0.629026599852556	1.0430145240322863	-0.0997984826123894	0.12817907465446834	-0.10748833904778242	-0.07508072739586683	-0.24011061587040705
0.6352808929272084	1.042340389548138	-0.10025948020467222	0.12666927731842692	-0.10808393638580398	-0.07232997172606198	-0.2426941031504975
0.6414546057543894	1.0416713365003225	-0.10069753178467038	0.12516306311022785	-0.10865592257866145	-0.06957143085941292	-0.2452514631038407
0.6475488310816306	1.0410074825230287	-0.10111310928059185	0.12366073517368553	-0.1092047176886719	-0.0668053994543732	-0.24778299851462357
0.6535646538552612	1.0403489361744254	-0.10150667858778512	0.122162582253802	-0.10973073697477087	-0.0640321520526295	-0.2502890070303077
0.6595031748032066	1.0396957946646068	-0.10187870084386645	0.12066887310706179	-0.11023439272334318	-0.061251932460737096	-0.2527697910723369
0.6653654771311696	1.0390481478062739	-0.10222962999775975	0.11917986507570814	-0.110716091115445	-0.05846496933612057	-0.25522564404790665
0.6711526466965554	1.0384060761121883	-0.10255991392525513	0.11769579937034788	-0.11117623381142677	-0.055671467186073464	-0.2576568588229967
0.6768657580048721	1.0377696526436433	-0.10286999341243241	0.11621690493873128	-0.11161521664213614	-0.05287161333766444	-0.2600637219179246
0.6825058836316378	1.0371389422655193	-0.10316030255887108	0.11474339638350478	-0.11203343023808239	-0.05006557376335143	-0.2624465175123099
0.6880740771633391	1.0365140038476564	-0.10343126778247885	0.11327547875066803	-0.11243125865820798	-0.04725350193851649	-0.26480552028045246
0.6935713794272167	1.0358948898721674	-0.1036833081580553	0.11181334633094561	-0.11280907987263475	-0.04443553642661649	-0.2671409980112313
0.6989988278406375	1.035281645663758	-0.1039168357914971	0.11035718052355763	-0.11316726635417759	-0.04161179653557866	-0.26945321560098395
0.7043574345921959	1.0346743121302813	-0.1041322548367533	0.10890715603312207	-0.11350618359483869	-0.038782394104413	-0.2717424257767882
0.7096482055749536	1.034072923900776	-0.10432996235777475	0.10746343619200134	-0.11382619139854033	-0.03594742429888589	-0.2740088771446577
0.7148721291707553	1.0334775108582959	-0.10451034787987833	0.1060261763443798	-0.11412764316958693	-0.033106972022118396	-0.27625280940102553
0.720030178304818	1.0328880981672237	-0.10467379354235837	0.10459552367893882	-0.11441088610488619	-0.030261111472106705	-0.27847445418675787
0.7251233088335554	1.032304706708559	-0.10482067412405595	0.1031716180545178	-0.11467626117300429	-0.027409907663214734	-0.2806740343680241
0.730152464829054	1.0317273527165167	-0.10495135727389096	0.10175459088792592	-0.11492410345734501	-0.02455341407618785	-0.28285176629468584
0.735118574138166	1.031156048519016	-0.10506620344739578	0.10034456673667842	-0.11515474197803721	-0.021691675687256173	-0.2850078578653763
0.7400225502234438	1.0305908025519541	-0.10516556604477699	0.09894166312819433	-0.1153684998601446	-0.018824728513509716	-0.28714250929852686
0.7448652903750489	1.0300316197825512	-0.10524979146621467	0.09754599140746868	-0.1155656943336069	-0.015952601230410875	-0.28925591232867176
0.7496476761558076	1.0294785018686592	-0.10531921923358484	0.09615765694942523	-0.11574663685085809	-0.013075315524997405	-0.2913482503678196
0.7543705763932903	1.0289314470146425	-0.10537418213660389	0.09477675861084439	-0.1159116332875471	-0.0101928848602812	-0.2934196997873308
0.7590348455393426	1.0283904503547732	-0.10541500629909904	0.09340338950701173	-0.11606098395454402	-0.007305315969992314	-0.29547042917888305
0.7636413218941325	1.0278555043470965	-0.10544201127843257	0.09203763784248839	-0.1161949836395587	-0.004412610523341782	-0.2975005985440387
0.7681908292167833	1.0273265987678435	-0.10545551020606107	0.09067958674244374	-0.11631392176840206	-0.0015147647135332677	-0.29951035996993586
0.7726841826503104	1.0268037201955345	-0.10545580989905223	0.08932931275706275	-0.11641808263604297	0.0013882340457447326	-0.3014998602270752
0.7771221788553455	1.0262868533251823	-0.10544321094069282	0.08798688908178079	-0.11650774524052929	0.004296400330527157	-0.3034692363865186
0.7815084990934681	1.0257756426808753	-0.10541798693303917	0.0866514992176015	-0.11658322904178885	0.007211693161552346	-0.30541990819762554
0.785843949875469	1.0252700636771341	-0.10538040064383719	0.08532317939242327	-0.11664477725461302	0.010134243667780202	-0.30735202211263407
0.7901292476704481	1.0247700988940984	-0.10533070945491155	0.08400198551694237	-0.1166926267639285	0.013064137504285834	-0.30926568241229646
0.7943650913207767	1.024275729778999	-0.10526916544794265	0.08268797163227955	-0.11672700986818965	0.016001461287138793	-0.31116098321520874
0.7985521692108163	1.0237869359351293	-0.10519601545885555	0.08138118794050714	-0.1167481544819325	0.01894630697342363	-0.31303801160608546
0.802691158557858	1.0233036953244257	-0.10511150118151304	0.08008168122989796	-0.11675628420675276	0.02189877099972849	-0.3148968472590833
0.8067827233187831	1.0228259846273633	-0.10501585932125938	0.07878949574249436	-0.11675161842202744	0.02485895236671898	-0.31673756143315607
0.8108275174998045	1.0223537789675896	-0.10490932163819691	0.07750467233928467	-0.1167343723863643	0.027826954582259658	-0.31856021839415255
0.8148261838749373	1.0218870521683685	-0.10479211507573295	0.07622724909585674	-0.11670475732117985	0.030802884362843688	-0.3203648747773387
0.8187793545909129	1.0214257767847421	-0.10466446185078339	0.07495726130046926	-0.11666298049820677	0.033786851684175896	-0.322151579797139
0.8226876485407294	1.020969924508677	-0.10452657965446915	0.07369474248853158	-0.11660924536783605	0.0367789673731797	-0.32392037399557855
0.8265516756759369	1.0205194657606969	-0.10437868162642094	0.07243972324128103	-0.11654375161188718	0.039779345947205086	-0.3256712911281236
0.8303720353947215	1.020074369969307	-0.10422097650731404	0.07119223187493949	-0.11646669524525936	0.0427881040300371	-0.3274043573752624
0.8341493172537492	1.0196346055757939	-0.10405366871612207	0.06995229437858937	-0.11637826869291	0.04580536052463189	-0.3291195916048052
0.8378841037788352	1.0192001397918822	-0.10387695831406972	0.06871993364702174	-0.11627866079599113	0.04883123853956746	-0.33081700659074315
0.8415769651125327	1.0187709393042232	-0.10369104134274928	0.06749517139624774	-0.11616805702277228	0.05186586074937936	-0.3324966065237204
0.8452284617118049	1.01834697003802	-0.10349610981947278	0.0662780274399668	-0.11604663950630009	0.05490935113243766	-0.33415838817631893
0.8488391482653269	1.0179281967778426	-0.10329235161469989	0.06506851852607938	-0.11591458698457166	0.0579618379267565	-0.3358023426300432
0.8524095698327776	1.0175145836892117	-0.10307995073391533	0.06386665975647496	-0.11577207498770138	0.06102345014644056	-0.33742845346322053
0.8559402619422708	1.0171060943766315	-0.1028590874181252	0.06267246470018316	-0.11561927592626056	0.06409431728052088	-0.33903669673857567
0.8594317534635335	1.016702691618327	-0.10262993805775701	0.061485944557170165	-0.11545635904561866	0.0671745714559294	-0.34062704225679147
0.8628845646933084	1.0163043376530896	-0.10239267539131824	0.06030710893053412	-0.1152834905715148	0.070264345495074	-0.3421994526298735
0.866299208424329	1.0159109941192803	-0.1021474685219387	0.05913596558888256	-0.11510083373166492	0.0733637735500207	-0.3437538837137496
0.8696761898535432	1.015522622125892	-0.10189448300414049	0.057972520617108954	-0.11490854882520116	0.07647299073604186	-0.3452902845125404
0.8730160043458027	1.015139182567152	-0.10163388110422901	0.056816779309526354	-0.11470679342888881	0.07959213073475875	-0.34680859610902354
0.8763191438921353	1.014760635436503	-0.10136582138464176	0.0556687440525129	-0.11449572208108386	0.08272133150498405	-0.34830875454913307
0.879586091154599	1.0143869405651156	-0.10109045923398478	0.05452841648903023	-0.11427548669025096	0.08586072949681064	-0.3497906880807635
0.882817322164042	1.0140180573637678	-0.1008079467399116	0.05339579669505982	-0.11404623644112098	0.08901046186844461	-0.35125431832906073
0.8860133067407898	1.0136539448253563	-0.10051843272212165	0.052270883133153055	-0.11380811781902501	0.09217066665038084	-0.3526995604343451
0.889174506201195	1.0132945618342917	-0.10022206301707931	0.051153673561676376	-0.1135612748433089	0.09534148019798372	-0.35412632196458294
0.8923013767133223	1.0129398668304412	-0.09991898025080988	0.05004416395325982	-0.11330584887996374	0.09852304022801049	-0.35553450438343015
0.8953943674052933	1.0125898180694481	-0.09960932408237605	0.04894234925583967	-0.11304197884025698	0.10171548368470415	-0.3569240021451061
0.8984539218190121	1.0122443735010687	-0.09929323113338072	0.047848222969251994	-0.11276980111800497	0.104918947961141	-0.35829470329929713
0.9014804771634253	1.0119034908956537	-0.09897083512833316	0.04676177749953799	-0.11248944970413621	0.10813356989011239	-0.35964648910497565
0.9044744636587796	1.0115671279575185	-0.09864226704003896	0.04568300448491388	-0.11220105630994867	0.11135948475979227	-0.3609792336917368
0.9074363057421243	1.0112352422272015	-0.0983076550352531	0.04461189445093825	-0.11190475031665638	0.11459682730903573	-0.362292804553585
0.9103664232664693	1.0109077909849316	-0.09796712439850594	0.043548436456793176	-0.11160065870001525	0.11784573282008229	-0.3635870630301414
0.9132652292702556	1.0105847315365057	-0.09762079784853726	0.042492618982283854	-0.11128890630426488	0.12110633443496285	-0.3648618632699973
0.9161331305691532	1.010266021180353	-0.09726879554797965	0.04144442979722804	-0.11096961584805463	0.12437876349350158	-0.3661170524542242
0.9189705292234708	1.0099516170773113	-0.09691123499047806	0.04040385550305097	-0.11064290781583545	0.12766315093980163	-0.3673524713962835
0.9217778217175342	1.0096414763742725	-0.09654823115920098	0.03937088190540341	-0.11030890059337069	0.1309596261612144	-0.36856795413560195
0.9245553991650928	1.0093355562120474	-0.09617989656438726	0.03834549401215685	-0.10996771049512122	0.13426831696935773	-0.3697633279847351
0.9273036465425295	1.0090338138389034	-0.09580634141121812	0.03732767638921626	-0.10961945191307808	0.13758934841098255	-0.3709384131613319
0.930022943814747	1.00873620651439	-0.09542767351692098	0.036317412816103484	-0.10926423723376853	0.14092284382695985	-0.3720930232373645
0.9327136674104954	1.0084426913762317	-0.09504399815561765	0.035314685801937966	-0.10890217668230497	0.1442689264581573	-0.37322696571804825
0.9353761862387311	1.0081532259017854	-0.09465541867988798	0.034319478133904555	-0.10853337889931983	0.14762771426781104	-0.37434004031969903
0.9380108661723727	1.0078677674437055	-0.09426203594462022	0.033331771272191425	-0.1081579503902978	0.1509993252373777	-0.3754320408273756
0.9406180665573503	1.0075862736339918	-0.09386394887201403	0.032351546716665916	-0.10777599605315305	0.1543838727176963	-0.3765027535991835
0.9431981431988962	1.007308702083421	-0.09346125406593558	0.031378784949505405	-0.10738761880265371	0.15778146897549833	-0.3775519587744938
0.9457514463265757	1.007035010624072	-0.09305404617540906	0.03041346625871617	-0.1069929199100614	0.161192222311573	-0.3785794294034508
0.9482783220285651	1.0067651571762506	-0.0926424177290987	0.029455570256378804	-0.10659199883571882	0.16461623867369723	-0.3795849320042578
0.9507791108856279	1.006499099915193	-0.09222645941149758	0.028505076452793196	-0.10618495348911196	0.16805361954978987	-0.3805682259913049
0.9532541491274114	1.0062367971666693	-0.0918062599352174	0.0275619638752915	-0.10577188009748155	0.1715044632334518	-0.38152906411985565
0.9557037688737229	1.005978207400873	-0.0913819060500313	0.026626211029175523	-0.1053528732052908	0.17496886491348046	-0.382467192553227
0.9581282969072858	1.0057232893801187	-0.09095348280939637	0.02569779641939047	-0.10492802592896029	0.1784469146630517	-0.3833823503754138
0.9605280571075834	1.0054720019199392	-0.09052107319701248	0.02477669767104245	-0.1044974295788415	0.18193870063424875	-0.38427427050029456
0.9629033681438364	1.0052243041489546	-0.09008475858203406	0.023862892461849052	-0.10406117410137526	0.1854443054988205	-0.3851426787805486
0.9652545440791964	1.0049801554602527	-0.08964461867306706	0.02295635834214868	-0.10361934802745003	0.18896380698097134	-0.3859872942418005
0.967581893999954	1.0047395155640937	-0.089200731647708	0.02205707292780191	-0.10317203859600366	0.19249727696428257	-0.38680782896114974
0.9698857243473984	1.0045023442611762	-0.0887531737606875	0.02116501304624563	-0.10271933135141027	0.1960447847305898	-0.3876039888933005
0.9721663373126463	1.0042686016240874	-0.0883020196886798	0.02028015539959161	-0.10226131048062224	0.1996063943021143	-0.388375473285205
0.9744240299193005	1.004038248103646	-0.08784734276995118	0.019402476966914044	-0.10179805905013832	0.20318216266276357	-0.38912197438962204
0.9766590959054154	1.003811244348279	-0.0873892146854524	0.01853195431826378	-0.10132965867536135	0.20677214237314628	-0.38984317812272323
0.9788718249282544	1.0035875512979662	-0.08692770566314265	0.017668563965065713	-0.10085618972022994	0.21037638003738185	-0.39053876380858543
0.9810625027896898	1.0033671301728233	-0.08646288448148223	0.016812282313820915	-0.10037773129355199	0.2139949163507303	-0.39120840427709197
0.9832314109076026	1.0031499425369852	-0.08599481863259771	0.015963085913472376	-0.0998943614100245	0.21762778489674686	-0.39185176573773645
0.9853788276680644	1.0029359501733353	-0.08552357408129886	0.015120950965733104	-0.09940615673461557	0.22127501407669162	-0.3924685082229117
0.9875050268090065	1.0027251152551955	-0.08504921566269305	0.014285853996356271	-0.09891319298640468	0.22493662407283244	-0.3930582851532126
0.9896102793920494	1.0025174001595032	-0.08457180669544487	0.013457771118949061	-0.09841554453078706	0.22861262987998862	-0.39362074394794155
0.9916948520739803	1.0023127676475894	-0.08409140941162861	0.012636678749761123	-0.09791328481892798	0.23230303801598076	-0.3941555255931578
0.993759007789148	1.0021111808053575	-0.08360808485624274	0.011822553375823153	-0.09740648627792145	0.2360078473280376	-0.39466226490795697
0.9958030065520229	1.001912602973302	-0.08312189274330449	0.011015371272497756	-0.09689522015290108	0.23972705010869932	-0.3951405908051642
0.9978271040092677	1.0017169978953595	-0.08263289184234736	0.010215109108260585	-0.09637955690632324	0.2434606291431892	-0.39559012601881133
0.9998315530262535	1.0015243295718772	-0.08214113964764855	0.00942174335091807	-0.09585956586418808	0.24720856024181223	-0.39601048756480073
1.0018166030539897	1.0013345623286087	-0.08164669256932403	0.00863525054875928	-0.09533531541021383	0.25097081076837174	-0.3964012866720007
1.0037824996561737	1.0011476608680676	-0.08114960609827365	0.00785560754903987	-0.09480687315515135	0.25474733837337865	-0.39676212880004397
1.0057294854077374	1.000963590189588	-0.08064993462773795	0.007082791171988329	-0.09427430574202636	0.25853809233242636	-0.39709261393217415
1.0076578000683063	1.000782315579745	-0.08014773144510833	0.00631677817029927	-0.09373767883026439	0.26234301357545753	-0.3973923366986202
1.0095676791783705	1.0006038027499016	-0.07964304913993733	0.005557545814927218	-0.09319705752583801	0.2661620315611826	-0.39766088628490626
1.0114593559840017	1.0004280176603513	-0.07913593914587372	0.004805071157876686	-0.09265250588643764	0.2699950677083403	-0.3978978468721405
1.0133330606152875	1.0002549266032519	-0.07862645199084964	0.004059331384664446	-0.09210408718245386	0.27384203345138586	-0.3981027976344034
1.0151890190319328	1.000084496303785	-0.07811463763119021	0.003320304260001866	-0.09155186425228133	0.2777028276695396	-0.3982753128057369
1.0170274550860672	0.9999166937337395	-0.07760054493290942	0.002587967331645871	-0.09099589893902094	0.28157734054722805	-0.3984149620804157
1.0188485903134186	0.9997514861370055	-0.07708422175398519	0.0018622980369089538	-0.09043625217131662	0.2854654528840043	-0.398521310704263
1.0206526424754236	0.9995888411662875	-0.07656571539317124	0.0011432743068169647	-0.08987298444391556	0.289367032646665	-0.39859391955764256
1.0224398261640748	0.9994287268303081	-0.07604507246835007	0.000430874347903813	-0.08930615568274754	0.29328193581936923	-0.39863234543917797
1.0242103540405025	0.999271111386441	-0.07552233859283243	-0.00027492382982945466	-0.08873582488728296	0.2972100087621785	-0.39863614129668395
1.0259644356271809	0.99911596345292	-0.0749975587595311	-0.0009741419104938163	-0.08816205054296943	0.30115108524207723	-0.39860485639484833
1.0277022830329852	0.9989632515093604	-0.07447077563873501	-0.0016668035336538881	-0.08758488875054016	0.30510499912687333	-0.39853803630294904
1.02942410059796	0.9988129448159271	-0.07394203271002263	-0.002352930146114782	-0.0870043966450265	0.30907156078086695	-0.398435223296027
1.0311300904437766	0.9986650129215946	-0.07341137266147205	-0.00303254319536099	-0.08642063064502144	0.31305056900852285	-0.398295956626152
1.032820451354918	0.9985194257638413	-0.0728788377716913	-0.0037056636654542144	-0.08583364686801492	0.3170418081007414	-0.398119772869714
1.0344953801680332	0.9983761535502952	-0.07234446951375068	-0.0043723126128666495	-0.08524350069035608	0.3210450507148469	-0.39790620609682875
1.036155071224783	0.9982351668089231	-0.07180830875559109	-0.005032510931291669	-0.08465024696260195	0.32506005627972856	-0.39765478818048594
1.0377997165902573	0.9980964363716565	-0.0712703957219288	-0.005686279421986337	-0.08405393996264354	0.329086571189013	-0.3973650490550222
1.0394295058706504	0.9979599333919703	-0.0707307700846796	-0.006333638705271196	-0.08345463349109429	0.3331243280317729	-0.3970365170448371
1.0410446262656652	0.9978256293420956	-0.07018947097894339	-0.0069746092261318985	-0.08285238088475876	0.337173045381674	-0.39666871918182867
1.0426452631506944	0.9976934959665867	-0.06964653683724044	-0.007609211470337441	-0.08224723482740393	0.341232428945708	-0.39626118139104843
1.0442315994722782	0.9975635053346414	-0.06910200561960385	-0.00823746570997711	-0.08163924760084823	0.34530216975326905	-0.39581342894915267
1.0458038161002015	0.9974356298124659	-0.06855591472444048	-0.008859392129321937	-0.08102847098128997	0.3493819447354476	-0.3953249867491551
1.0473620912899868	0.9973098421082287	-0.06800830120549582	-0.009475010599108885	-0.08041495647772831	0.35347141501954227	-0.39479537983867097
1.0489066018804956	0.9971861151763431	-0.0674592013818532	-0.010084341137244317	-0.07979875489100992	0.3575702287603242	-0.39422413340474627
1.050437523115908	0.9970644222348765	-0.06690865091625733	-0.010687403824551602	-0.07917991639529574	0.36167802047354614	-0.3936107731310863
1.0519550272495222	0.9969447368778042	-0.06635668534358345	-0.011284218242701151	-0.07855849112757614	0.365794407018227	-0.3929548261454689
1.0534592851103184	0.9968270329509432	-0.06580333953804811	-0.011874804080450826	-0.0779345285851389	0.3699189915035567	-0.39225582082888616
1.0549504658991993	0.9967112845703927	-0.0652486478041084	-0.01245918104101584	-0.07730807772218042	0.3740513625436778	-0.39151328724969325
1.0564287368500664	0.9965974661503926	-0.0646926440236865	-0.013037368697801362	-0.07667918711111409	0.378191093100454	-0.39072675772515564
1.057894263075239	0.9964855524156979	-0.06413536174151725	-0.013609386424055802	-0.0760479050351984	0.3823377397963276	-0.3898957673609033
1.0593472084361588	0.996375518335855	-0.06357683385828873	-0.014175253722789162	-0.07541427913667552	0.38649084515195825	-0.38901985400563455
1.06078773450034	0.9962673392057158	-0.06301709304987517	-0.014734989809871939	-0.07477835688731434	0.3906499344282642	-0.38809855929224885
1.0622160013796287	0.9961609905823199	-0.062456171469997115	-0.015288613931639357	-0.07414018524718956	0.3948145178082039	-0.38713142861667743
1.0636321671516689	0.9960564483289441	-0.06189410099740191	-0.015836145131220003	-0.07349981094132527	0.39898408853901246	-0.3861180119861942
1.0650363884771321	0.9959536885696428	-0.0613309130155958	-0.01637760247928713	-0.07285728020497666	0.4031581245558816	-0.38505786409191783
1.066428820804297	0.995852687675802	-0.060766638345368225	-0.016913005142996804	-0.07221263870146924	0.40733608897549023	-0.38395054458774325
1.067809616848062	0.99575342237683	-0.06020130788241933	-0.01744237179327175	-0.07156593224655575	0.41151742538336794	-0.3827956198099711
1.069178928727007	0.9956558696053682	-0.0596349517526413	-0.017965721419112575	-0.07091720583944229	0.4157015641086405	-0.3815926616030414
1.0705369060339922	0.9955600066364001	-0.05906760012135819	-0.01848307258049761	-0.07026650458437021	0.4198879162704221	-0.3803412494546502
1.0718836973784807	0.9954658109770068	-0.05849928257887181	-0.018994443992001224	-0.06961387298335445	0.4240758783651383	-0.37904096971675594
1.073219449212368	0.9953732604493402	-0.05793002865076463	-0.019499854069091934	-0.06895935551756571	0.42826482856026554	-0.37769141724141553
1.0745443068295417	0.995282333120376	-0.05735986739778435	-0.019999321302287962	-0.06830299618433418	0.4324541297181138	-0.3762921950026604
1.0758584132504807	0.9951930073785297	-0.056788827914195976	-0.02049286383077088	-0.0676448390669068	0.4366431258218011	-0.3748429158406192
1.0771619106959884	0.9951052618323013	-0.056216938712891094	-0.020980499992863805	-0.0669849276229175	0.4408311465981799	-0.3733432014948184
1.0784549386863198	0.9950190754384373	-0.05564422857531211	-0.021462247609194445	-0.0663233056610354	0.4450175014120126	-0.3717926853573067
1.0797376358616462	0.9949344273780775	-0.05507072577756386	-0.02193812466167116	-0.0656600164452309	0.44920148508185503	-0.3701910110589433
1.0810101387942515	0.994851297135536	-0.0544964586347734	-0.022408148847151674	-0.06499510332007846	0.4533823740605569	-0.3685378345137742
1.0822725821853352	0.9947696644831581	-0.05392145544176247	-0.02287233765120283	-0.06432860964010292	0.4575594270642145	-0.36683282443052323
1.0835250992793133	0.9946895094529894	-0.05334574430837399	-0.02333070850014256	-0.06366057857627137	0.4617318864796833	-0.36507566247048456
1.0847678216225058	0.994610812351286	-0.052769353289886016	-0.023783278671236686	-0.06299105326414843	0.46589897764538885	-0.363266044260584
1.0860008785126454	0.9945335537912112	-0.05219231066879409	-0.0242300650943558	-0.06232007712905636	0.47005990707753276	-0.36140368097103764
1.0872243978699476	0.9944577146355623	-0.05161464457616397	-0.024671084671696084	-0.06164769344405017	0.4742138654957802	-0.3594882988241676
1.0884385058322203	0.9943832760206991	-0.05103638320157334	-0.025106354132183914	-0.06097394557125341	0.478360026614163	-0.35751964043263473
1.0896433262606553	0.9943102193841173	-0.050457555056166024	-0.025535889859510472	-0.06029887726657114	0.4824975456036522	-0.3554974664362208
1.0908389817745	0.9942385263987561	-0.04987818850384979	-0.025959708267464115	-0.0596225321313113	0.4866255628240409	-0.3534215546234461
1.0920255924161562	0.9941681790510734	-0.049298312429575955	-0.026377825330841365	-0.058944954389872066	0.49074319945739364	-0.35129170302628976
1.0932032767214632	0.9940991595734552	-0.04871795575023011	-0.026790256973901694	-0.05826618831745448	0.4948495614432507	-0.3491077289646169
1.0943721514200955	0.9940314504597666	-0.04813714758239667	-0.02719701897075229	-0.057586278433794325	0.4989437387489234	-0.34686947038282917
1.0955323309778096	0.9939650344885891	-0.04755591749684015	-0.027598126795969263	-0.05690526979953461	0.503024804088491	-0.3445767876175859
1.0966839279983915	0.9938998946961578	-0.046974295347951875	-0.02799359577673881	-0.0562232078154074	0.5070918146838859	-0.34222956356306883
1.0978270536504102	0.9938360143494738	-0.04639231108035239	-0.028383441248872463	-0.055540137993422306	0.5111438141896241	-0.33982770363970327
1.0989618163507617	0.9937733770167064	-0.045809995422881604	-0.02876767811933311	-0.054856106769649894	0.515179828477866	-0.33737113943086955
1.100088323136425	0.9937119664864854	-0.04522737921834608	-0.02914632134933023	-0.054171160716439196	0.5191988709805668	-0.33485982674709835
1.1012066794145587	0.9936517667794791	-0.04464449356813973	-0.029519385879065385	-0.05348534670979331	0.5231999423568955	-0.33229374693320374
1.1023169879456354	0.9935927621993681	-0.044061370386839625	-0.029886886304067068	-0.052798712580450165	0.527182027430654	-0.3296729101016406
1.1034193500845957	0.9935349372618832	-0.043478041781218064	-0.030248837306923775	-0.05211130638203574	0.5311441002486385	-0.32699735320998646
1.1045138649669204	0.9934782767345675	-0.042894540498779395	-0.030605253403821163	-0.051423176917497475	0.5350851218369707	-0.32426714283029623
1.105600630382294	0.9934227655874905	-0.04231089948538765	-0.03095614924771425	-0.050734373216012124	0.5390040440620536	-0.32148237385455997
1.1066797422807828	0.9933683890159446	-0.04172715216414703	-0.03130153948203424	-0.05004494485963563	0.5428998086243373	-0.31864317147408716
1.1077512947213568	0.9933151324392052	-0.04114333248342334	-0.03164143874306836	-0.04935494203837866	0.5467713476818992	-0.31574969213435267
1.1088153804698664	0.9932629814674138	-0.040559474607776924	-0.031975861867216446	-0.048664415182958616	0.5506175868686181	-0.3128021226709533
1.109872090190543	0.9932119219383546	-0.039975613374257646	-0.03230482365259049	-0.047973415502096495	0.5544374432754267	-0.30980068321592974
1.1109215134219212	0.9931619398664567	-0.039391783770450835	-0.03262833918313283	-0.04728199436303255	0.5582298299229876	-0.3067456251621389
1.1119637381928846	0.9931130214591496	-0.038808021153833416	-0.03294642372258746	-0.0465902035483201	0.5619936553595263	-0.3036372327883122
1.1129988510030637	0.9930651531148555	-0.03822436127310199	-0.03325909272539226	-0.04589809527872665	0.5657278246141688	-0.3004758238894291
1.1140269377846415	0.9930183213764908	-0.03764083973040076	-0.03356636214012549	-0.045205721572604114	0.5694312437217867	-0.2972617472775851
1.115048082582045	0.9929725129905034	-0.03705749272952154	-0.033868248023603435	-0.0445131351301826	0.5731028160463468	-0.29399538720988583
1.1160623688123819	0.9929277148472958	-0.03647435636423312	-0.0341647669310831	-0.043820388486315066	0.5767414479367201	-0.29067715981323844
1.1170698789811897	0.9928839139934655	-0.035891466774870366	-0.03445593583784079	-0.043127534192610756	0.5803460488288696	-0.28730751413897127
1.1180706943405425	0.9928410976452736	-0.03530886034436692	-0.0347417720498801	-0.042434625047228336	0.5839155311765475	-0.2838869334950379
1.119064896090111	0.9927992531362503	-0.03472657299468607	-0.03502229355428839	-0.04174171325470801	0.5874488159002653	-0.2804159314383748
1.1200525644663806	0.9927583679564481	-0.03414464070540977	-0.03529751875955669	-0.04104885103868195	0.5909448302926863	-0.27689505479493814
1.121033779433207	0.9927184297232512	-0.03356309909943746	-0.0355674666922737	-0.04035609014511601	0.5944025116373599	-0.2733248811460251
1.1220086204432649	0.9926794261918721	-0.032981983569515844	-0.035832156928081185	-0.039663481988892815	0.597820807515077	-0.26970601944203654
1.1229771668563318	0.9926413452392271	-0.03240132901469224	-0.03609160970194522	-0.038971077335756464	0.6011986784160097	-0.2660391081594543
1.1239394976238506	0.9926041748776008	-0.03182117001181758	-0.03634584581611996	-0.038278926502654846	0.6045350977587318	-0.2623248160805956
1.1248956927688452	0.9925679031994845	-0.03124153990216818	-0.03659488701862907	-0.0375870782636459	0.6078290581001593	-0.25856383603417843
1.1258458306779633	0.9925325184830356	-0.0306624724083127	-0.036838755280461356	-0.03689558177517885	0.6110795628406881	-0.25475689486718406
1.1267899913382249	0.9924980090710399	-0.03008399965232461	-0.03707747362530949	-0.036204484206649644	0.6142856384124942	-0.25090474008795494
1.127728254497625	0.992464363443535	-0.029506153246094326	-0.03731106563002962	-0.035513832037443877	0.6174463289117793	-0.24700814630721815
1.1286607006822957	0.9924315701832911	-0.028928963644816136	-0.037539555661016494	-0.03482367028049781	0.6205607004860451	-0.2430679102662578
1.1295874104585575	0.9923996180053741	-0.02835246057655368	-0.037762968665982714	-0.03413404299165214	0.6236278397239476	-0.23908485298686558
1.130508465115193	0.9923684957361126	-0.027776672596223302	-0.03798133031609929	-0.03344499273253676	0.6266468567683149	-0.235059815944822
1.131423946416771	0.9923381923252717	-0.027201627212852783	-0.03819466691610905	-0.032756560718894434	0.6296168852531302	-0.23099366107201566
1.1323339373862213	0.9923086968241546	-0.026627350371219622	-0.03840300555285399	-0.03206878619620249	0.632537085521586	-0.22688726615121188
1.1332385212444172	0.9922799984247209	-0.026053867092037344	-0.03860637381282843	-0.031381707202503335	0.6354066418037633	-0.2227415283628062
1.1341377822666845	0.9922520864354406	-0.025481200908262034	-0.038804799943907405	-0.030695359890126124	0.638224765540458	-0.2185573592690886
1.135031804921706	0.9922249503121713	-0.02490937438901342	-0.03899831262649561	-0.030009779150456883	0.6409906931700451	-0.21433568758925997
1.13592067560101	0.9921985796094717	-0.024338408011519416	-0.03918694130972841	-0.02932499725870462	0.6437036919158006	-0.21007744981492305
1.13680448085376	0.9921729640390584	-0.023768321265246417	-0.03937071578332046	-0.02864104519473414	0.6463630546280559	-0.2057835972042235
1.1376833084514288	0.9921480934418401	-0.02319913194949453	-0.039549666363851724	-0.027957951798439257	0.6489681033402933	-0.20145508945455032
1.1385572462372369	0.9921239578246837	-0.02263085689896037	-0.03972382361607263	-0.027275744638319225	0.6515181860623055	-0.19709289907441999
1.1394263841911345	0.9921005473069003	-0.022063510625417174	-0.039893218723191196	-0.02659444837914494	0.6540126829836213	-0.1926979998450777
1.1402908124051458	0.992077852181092	-0.021497106614810572	-0.04005788303199516	-0.025914086337165004	0.6564510005744129	-0.1882713755593053
1.1411506220735745	0.9920558628895896	-0.02093165666974932	-0.040217848205029064	-0.02523467968947422	0.6588325744907306	-0.18381401382746065
1.1420059048158753	0.9920345700458164	-0.020367171341623122	-0.04037314604686677	-0.024556247992067466	0.6611568676291283	-0.17932690831843617
1.1428567538633858	0.9920139644083311	-0.0198036591373377	-0.040523808673925285	-0.023878808225682415	0.6634233732468882	-0.17481105131986976
1.143703262687814	0.9919940369189906	-0.019241127414545683	-0.04066986821607442	-0.023202375871067788	0.6656316110288364	-0.17026743969677813
1.1445455253432855	0.991974778696884	-0.018679582152709342	-0.040811356839103696	-0.02252696463385719	0.6677811278719328	-0.1656970720200019
1.14538363705725	0.9919561810281634	-0.018119027554405035	-0.04094830679779223	-0.021852585964992195	0.669871499116026	-0.16110094422388624
1.146217693455532	0.9919382353871353	-0.017559466558692827	-0.04108075025873412	-0.0211792496783518	0.6719023262252396	-0.15648005269865975
1.1470477909817163	0.9919209334296718	-0.017000900560893793	-0.041208719325822776	-0.020506963614176758	0.6738732374911449	-0.15183539096229723
1.1478740266398944	0.9919042670016825	-0.01644332958620719	-0.041332245954477355	-0.0198357338486628	0.6757838869907339	-0.14716795006862154
1.1486964982376464	0.9918882281369095	-0.01588675212896405	-0.041451361944364856	-0.019165564501369862	0.6776339547017572	-0.14247871627072425
1.149515303527324	0.9918728090760246	-0.01533116573931256	-0.04156609877360902	-0.0184964584428229	0.679423144109069	-0.1377686750137652
1.15033054134512	0.9918580022466145	-0.014776566259745619	-0.041676487723271115	-0.01782841637660156	0.6811511842749466	-0.13303880358490386
1.1511423104887306	0.9918438002864938	-0.0142229485953002	-0.04178255967968707	-0.017161437768441506	0.6828178268564793	-0.12829007675052007
1.151950710385299	0.991830196032948	-0.013670306271222536	-0.041884345190201025	-0.01649552031528203	0.684422847031586	-0.12352346216002223
1.152755840554377	0.9918171825336793	-0.01311863181193638	-0.0419818743571621	-0.015830660403780398	0.6859660418568337	-0.118739922789661
1.1535578013765453	0.991804753035766	-0.012567916228723847	-0.04207517689653913	-0.01516685249499114	0.6874472311861619	-0.11394041173008154
1.1543566931278928	0.9917929010027935	-0.012018149696443117	-0.04216428198565246	-0.014504089942126755	0.6888662552227054	-0.10912587730746244
1.1551526157769954	0.9917816201175522	-0.011469321713491925	-0.042249218218836954	-0.013842365186051237	0.6902229737320313	-0.10429726384780359
1.1559456705031685	0.9917709042612103	-0.010921420073811998	-0.04233001374087258	-0.01318166851837249	0.6915172680780378	-0.09945550197918199
1.1567359577425897	0.9917607475419483	-0.01037443223352303	-0.04240669600846967	-0.012521989731801979	0.6927490372952082	-0.09460152002211496
1.1575235786167148	0.9917511442757004	-0.009828344346157435	-0.04247929191280553	-0.011863316959618151	0.693918199905575	-0.08973623489801118
1.1583086340590854	0.9917420889983061	-0.009283141888153405	-0.04254782766582574	-0.011205637432789642	0.6950246919344448	-0.0848605571070341
1.1590912252455967	0.9917335764604351	-0.008738809383896547	-0.04261232881704783	-0.010548937151285768	0.6960684670009325	-0.07997538776450568
1.1598714529681047	0.991725601634638	-0.008195330865297255	-0.04267282017921429	-0.009893201441522337	0.6970494949217606	-0.07508162223571693
1.1606494181750389	0.991718159709126	-0.007652689521184447	-0.04272932585505043	-0.009238414536504265	0.6979677619349867	-0.07018014654637061
1.1614252219799304	0.9917112460882245	-0.007110867716030622	-0.04278186921424382	-0.008584559601477448	0.6988232701098444	-0.06527183710762746
1.162198964957877	0.9917048563984835	-0.006569847507557958	-0.04283047282802261	-0.007931619361743775	0.6996160360527677	-0.06035756500872648
1.1629707481737181	0.9916989864794089	-0.006029609955352258	-0.042875158521350785	-0.007279575271531307	0.7003460915199311	-0.055438189382530714
1.1637406722763817	0.9916936323910168	-0.005490135781029141	-0.04291594729797408	-0.0066284083139529345	0.7010134819513891	-0.05051456305075377
1.1645088371052676	0.9916887904147704	-0.00495140567339269	-0.04295285931643662	-0.005978099372759677	0.7016182658263255	-0.04558753502349538
1.1652753435466252	0.9916844570409823	-0.004413399015095051	-0.04298591397013495	-0.005328627698613294	0.7021605157212365	-0.0406579385673991
1.1660402910879935	0.9916806289835701	-0.003876095626341433	-0.04301512975967449	-0.004679973017270022	0.7026403159628297	-0.03572660688247652
1.1668037792875379	0.9916773031694938	-0.0033394747637018173	-0.043040524359037324	-0.004032114324411968	0.7030577634542172	-0.03079436370537744
1.167565908528607	0.9916744767363197	-0.00280351461763771	-0.04306211462070301	-0.003385029282263442	0.7034129675032063	-0.025862018434880066
1.1683267774816344	0.9916721470417171	-0.002268194126162652	-0.04307991649042975	-0.0027386964126022303	0.7037060481632983	-0.02093038259971617
1.1690864854769638	0.9916703116528219	-0.0017334913361118933	-0.04309394507661814	-0.002093093121652078	0.703937137117998	-0.016000254593471496
1.1698451306258224	0.9916689683509478	-0.0011993847544355218	-0.04310421460330587	-0.0014481973349281222	0.7041063766532036	-0.011072431938974728
1.170602811832812	0.9916681151258893	-0.0006658519610936335	-0.043110738443540075	-0.0008039858257575802	0.7042139199555048	-0.006147698328784718
1.1713596267171993	0.9916677501786547	-0.00013287110174601342	-0.04311352908915308	-0.0001604360208930371	0.704259930365972	-0.0012268372373440556
1.1721156730462605	0.9916678719178588	0.0003995800921873222	-0.043112598169846736	0.00048247517941502787	0.7042445814500705	0.00368937726881852
1.1728713811521838	0.9916684793339705	0.0009317583518826614	-0.04310795358396767	0.00112505399876088	0.7041680094580393	0.008602341056521232
1.1736278436642629	0.9916695736500967	0.001464386754444508	-0.04309958687340345	0.0017681697454576379	0.7040301050953127	0.013517754683804284
1.174385156978395	0.9916711564524936	0.001997486506000845	-0.04308748752488209	0.00241184422654027	0.7038307494818349	0.01843483391433723
1.175143418562531	0.9916732295345487	0.002531079275417629	-0.04307164417034007	0.0030560997815621666	0.7035698341370196	0.023352794696547767
1.1759027250339162	0.9916757948932269	0.003065185812741277	-0.04305204462217957	0.0037009576112859307	0.7032472617559616	0.02827084059667246
1.1766631738127158	0.9916788547336162	0.00359982708498686	-0.04302867584741834	0.00434643914583856	0.702862945981002	0.03318817345699647
1.1774248627309416	0.9916824114696577	0.004135023972285148	-0.043001523971818	0.004992565674583353	0.7024168116693569	0.03810399077995952
1.178187889387118	0.9916864677219228	0.00467079678626475	-0.042970574307350365	0.005639357761446053	0.701908795544951	0.043017481509543494
1.178952352487374	0.9916910263253632	0.005207166183702476	-0.04293581130434254	0.00628683634465706	0.7013388456140676	0.047927834629940054
1.179718350155321	0.9916960903212434	0.005744151951630454	-0.042897218625133245	0.006935021266870374	0.7007069225756816	0.05283422825325331
1.18048598117497	0.9917016629647346	0.006281773851961043	-0.042854779099015666	0.007583932291555563	0.7000129992825632	0.057735837607941265
1.1812553443026204	0.9917077477214361	0.006820051111110349	-0.04280847476241633	0.008233588483681695	0.6992570615983049	0.0626318306323632
1.1820265384407613	0.9917143482688624	0.007359002514854577	-0.042758286861955916	0.008884008321037523	0.6984391086424264	0.06752136913088815
1.1827996631200735	0.9917214685015326	0.007898646717652327	-0.042704195830941385	0.009535210064299771	0.6975591526007752	0.07240361187122316
1.1835748171748122	0.9917291125195279	0.00843900129105541	-0.04264618139221615	0.01018721060553507	0.6966172205871958	0.07727770628988576
1.1843521001268635	0.9917372846412122	0.008980083664204615	-0.04258422247807836	0.010840026600041778	0.6956133535203015	0.08214279735840382
1.1851316110978385	0.9917459893929447	0.00952191033975927	-0.04251829732564489	0.011493673517187605	0.6945476078448135	0.08699802087828869
1.1859134499143813	0.9917552315211521	0.0100644976379304	-0.04244838340330345	0.012148166535017983	0.6934200545053529	0.09184251055726848
1.1866977161270702	0.9917650159820096	0.010607860989315227	-0.04237445750752997	0.012803519684094294	0.6922307806680364	0.09667539207474043
1.1874845092434145	0.9917753479435883	0.011152015073983165	-0.04229649576574521	0.013459746012429769	0.6909798899054483	0.10149578479120798
1.1882739287155493	0.9917862327854328	0.011696973790458526	-0.04221447365922335	0.014116857545256677	0.6896675026919317	0.10630280195376543
1.1890660736424827	0.9917976760938483	0.012242750029055269	-0.04212836607878321	0.014774865009007565	0.6882937574047786	0.11109554921598669
1.1898610441126172	0.9918096836813018	0.012789356575174046	-0.04203814719964242	0.015433778917616324	0.6868588084261684	0.11587313308853754
1.1906589385003452	0.9918222615459936	0.013336804228684645	-0.04194379080659082	0.016093607302755174	0.6853628313989044	0.12063464502707613
1.191459856484305	0.99183541591656	0.013885103860926944	-0.041845269979647	0.016754358191038567	0.683806018279463	0.12537918001714807
1.1922638970165693	0.9918491532207729	0.014434265000358854	-0.04174255735121273	0.017416037896682866	0.6821885814599645	0.1301058248322008
1.193071158373871	0.9918634800837941	0.014984295855129087	-0.04163562514085649	0.018078651046803618	0.6805107543079546	0.1348136589646394
1.1938817390126029	0.9918784033416568	0.015535203882193333	-0.04152444507689306	0.018742201265054832	0.6787727899090849	0.13950176021790417
1.1946957372065894	0.9918939300344923	0.016086995524643127	-0.041408988469833694	0.019406690853046613	0.6769749621792999	0.1441692031360113
1.195513250495185	0.9919100673944728	0.0166396758257413	-0.041289226324711076	0.02007212032377821	0.6751175675332945	0.14881505649798232
1.1963343763277785	0.9919268228563216	0.017193248855788393	-0.04116512928554299	0.020738488914108517	0.6732009239022124	0.15343838772464832
1.197159211553447	0.9919442040456375	0.017747717357753826	-0.04103666774468842	0.02140579415661215	0.671225372281138	0.15803826070804428
1.1979878523133276	0.991962218774025	0.018303082669640296	-0.04090381190107448	0.022074031785059855	0.6691912774290782	0.16261373605111068
1.1988203950716236	0.9919808750596417	0.018859345409252565	-0.04076653163113799	0.022743196557238058	0.667099025672394	0.16716387757017967
1.199656935016333	0.9920001810902592	0.01941650439823205	-0.040624796783386256	0.023413280959422446	0.6649490291495431	0.17168774432566283
1.2004975669091718	0.9920201452388366	0.019974557231139122	-0.04047857708497344	0.02408427589061242	0.6627417240604049	0.17618439626464832
1.2013423850491778	0.992040776060521	0.020533500249655737	-0.040327842185281196	0.02475617063096801	0.6604775709818662	0.18065289493475323
1.2021914829755043	0.9920620822828207	0.021093328346968823	-0.040172561748708806	0.025428952606423333	0.6581570558705641	0.18509230287892733
1.2030449529983003	0.9920840727900424	0.021654034665011358	-0.04001270558780082	0.026102607025175726	0.6557806915930297	0.18950168228006534
1.203902887781257	0.9921067566607144	0.022215611640597554	-0.03984824341062677	0.026777118134957065	0.6533490136752139	0.19388010421247495
1.2047653782369396	0.9921301431101394	0.02277804963004844	-0.03967914525720974	0.02745246757117045	0.650862586249925	0.19822663884530548
1.2056325150136091	0.9921542415253944	0.023341337894996053	-0.03950538126312397	0.02812863554207682	0.6483219979518029	0.20254036422049496
1.2065043876747181	0.9921790614398391	0.023905464077489582	-0.03932692186113737	0.028805600199533238	0.6457278642497463	0.20682036321665628
1.2073810850864815	0.9922046125398587	0.024470414466145753	-0.03914373774847327	0.029483337959975483	0.6430808262716398	0.21106572665515447
1.2082626950090505	0.9922309046491069	0.025036173747774032	-0.03895580001494643	0.030161823208129056	0.6403815519208235	0.21527555248252592
1.209149304793347	0.9922579477451303	0.025602725472164526	-0.03876308003805984	0.030841028856424327	0.637630733580844	0.21944895028870062
1.2100410004995512	0.9922857519290285	0.026170051504872924	-0.038565549712776336	0.03152092569095948	0.6348290905810942	0.2235850382719984
1.2109378674002793	0.9923143274360547	0.02673813237130467	-0.038363181387097135	0.032201482786718166	0.6319773673789014	0.22768294684232826
1.2118399902809402	0.992343684641549	0.027306947466193103	-0.038155947831230094	0.03288266776104996	0.6290763322195065	0.23174182110279332
1.212747452075029	0.9923738340121604	0.027876474216542605	-0.037943822591143164	0.03356444577431284	0.6261267811164493	0.23576081587586944
1.2136603360079004	0.9924047861715914	0.028446689456410813	-0.037726779532774535	0.03424678117938884	0.6231295304694676	0.23973910645859195
1.2145787239847743	0.9924365518438792	0.029017568435614774	-0.03750479324910517	0.034929636338024386	0.6200854217131013	0.24367588247950794
1.2155026968844138	0.9924691418578965	0.029589085034531434	-0.03727783903270111	0.03561297188209522	0.6169953198153255	0.24757035038482497
1.2164323353408886	0.9925025671707223	0.030161212274473576	-0.03704589271728721	0.0362967473277709	0.6138601100088584	0.2514217377779645
1.2173677188814847	0.9925368388333858	0.030733921810499113	-0.03680893091968914	0.03698092047307105	0.6106806999525436	0.255229290758249
1.2183089267076594	0.9925719680149144	0.03130718443961344	-0.03656693087484797	0.03766544800951515	0.6074580163353639	0.2589922781094871
1.2192560373147439	0.9926079659850129	0.031880969893198885	-0.036319870557022606	0.03835028527833504	0.6041930053355525	0.26270999059623124
1.2202091287546715	0.9926448441202429	0.03245524702396525	-0.036067728637111114	0.039035386498200875	0.6008866308557732	0.2663817428403756
1.2211682791207854	0.9926826139200643	0.033029984121096465	-0.03581048437304066	0.039720705145426576	0.5975398719096979	0.27000687587259814
1.2221335652076135	0.9927212869510924	0.0336051481317546	-0.0355481179879558	0.040406193030230096	0.5941537263425477	0.27358475272967125
1.2231050644461394	0.9927608749204037	0.03418070584527489	-0.03528061016834116	0.0410918017134336	0.590729203092053	0.27711476637548793
1.2240828537939763	0.9928013896295513	0.034756623249814	-0.035007942374418226	0.04177748174381072	0.5872673250346265	0.28059633599647804
1.2250670101629137	0.9928428429892658	0.03533286580956215	-0.03473009673639232	0.04246318299316823	0.5837691264458246	0.28402890904085737
1.2260576104359338	0.9928852470181677	0.035909398495056075	-0.03444705605885117	0.04314885469704707	0.5802356518753676	0.28741196163533156
1.227054732076247	0.992928613867471	0.036486186154623027	-0.03415880365184824	0.043834445900874555	0.5766679528902932	0.29074500090302136
1.2280584526195701	0.9929729557984426	0.03706319323273635	-0.03386532347751652	0.044519905129168924	0.5730670887905785	0.29402756335663555
1.2290688503144467	0.9930182852096409	0.03764038415289086	-0.03356659996489826	0.04520518084477128	0.5694341232244453	0.2972592170947218
1.2300860036802195	0.9930646146170866	0.03821772307398024	-0.03326261813699846	0.04589022116345919	0.565770124683416	0.30043956032949115
1.23110999145242	0.9931119566506293	0.0387951738738478	-0.032953363628297094	0.046574973839025535	0.5620761656274605	0.3035682212291
1.2321408938671399	0.9931603241133381	0.03937270088148512	-0.032638822292119035	0.04725938713549616	0.5583533167830893	0.30664486168639876
1.233178791864382	0.9932097299463616	0.039950268425990434	-0.03231898042853865	0.04794340929524259	0.5546026489598287	0.3096691745099955
1.2342237674057057	0.993260187244667	0.04052784101662731	-0.03199382467855545	0.0486269887558638	0.5508252308788046	0.3126408840442052
1.2352759028714222	0.9933117092286577	0.0411053830117227	-0.031663342202999774	0.04931007376190302	0.5470221303528991	0.31555974409669585
1.2363352824964648	0.9933643093152024	0.04168285940828116	-0.031327520222743876	0.04999261330236302	0.5431944081264269	0.3184255415256874
1.2374019916647017	0.9934180010859821	0.04226023544307917	-0.03098634622227944	0.05067455664108905	0.5393431194925357	0.3212380936283614
1.2384761169855876	0.993472798293082	0.042837476628279976	-0.030639807912314333	0.05135585336174784	0.5354693131199902	0.32399724777579747
1.2395577463867644	0.9935287148656805	0.043414548793199496	-0.030287893186185653	0.05203645341986063	0.5315740298609709	0.32670288102968476
1.240646969734296	0.9935857649448853	0.043991418401767464	-0.02993058990136949	0.052716307519377434	0.5276582997053277	0.3293549009655584
1.2417438779425072	0.9936439628403978	0.044568052063764546	-0.029567886153144783	0.05339536653841853	0.5237231442165514	0.33195324270264664
1.2428485639053135	0.9937033230819908	0.04514441701323238	-0.0291997699535216	0.05407358209522509	0.5197695724582305	0.33449787040551426
1.2439611223335116	0.9937638604148202	0.045720480999969816	-0.028826229265184723	0.05475090642159301	0.5157985809115243	0.3369887759935222
1.245081648967604	0.9938255897593989	0.04629621186467512	-0.028447252250796643	0.055427291865275743	0.5118111556496999	0.3394259765672254
1.2462102417973866	0.9938885262808999	0.046871578151491455	-0.028062826848526456	0.05610269161201339	0.5078082673957137	0.3418095163005462
1.2473470006463354	0.993952685370495	0.04744654886701211	-0.027672940893542018	0.056777059403218096	0.503790872478007	0.34413946456585803
1.2484920270631246	0.994018082642583	0.048021093402251906	-0.027277582140046285	0.05745034944582868	0.49975991272264253	0.34641591481628026
1.2496454244824289	0.9940847339471561	0.04859518159029118	-0.02687673819181212	0.05812251648129937	0.49571631443705694	0.3486389840189233
1.2508072979021267	0.9941526553543079	0.049168783521851556	-0.026470396601123766	0.058793515571065214	0.49166098913402106	0.3508088111433472
1.2519777544620039	0.9942218631909676	0.049741869807931445	-0.02605854465463543	0.05946330240530914	0.48759483114066854	0.3529255573728045
1.2531569028945728	0.9942923740120593	0.050314411282640185	-0.025641169553172548	0.060131832956567696	0.4835187191938868	0.35498940417608343
1.25434485418144	0.9943642046426653	0.05088637929712615	-0.0252182581689578	0.06079906382435461	0.47943351388280186	0.35700055358548466
1.255541720844152	0.9944373721387987	0.05145774534806162	-0.024789797286030327	0.06146495180254222	0.47534005985789207	0.35895922606387254
1.256747617515944	0.9945118938248302	0.05202848132690594	-0.024355773387793975	0.06212945417152601	0.47123918365276	0.3608656606124342
1.2579626607269634	0.9945877872837151	0.05259855938749982	-0.023916172724179546	0.0627925285448449	0.46713169425796164	0.362720113521354
1.2591869681946035	0.9946650703148617	0.05316795158962261	-0.023470981562653932	0.06345413245639435	0.46301838536045076	0.36452285649061095
1.2604206601354095	0.9947437610187008	0.05373663048764387	-0.023020185707184056	0.06411422404653591	0.4589000307955737	0.36627417780614985
1.26166385835425	0.9948238777423776	0.0543045686758097	-0.022563770822118363	0.06477276153465975	0.4547773875449616	0.36797438013409817
1.2629166861978467	0.99490543907829	0.05487173874547846	-0.022101722446981414	0.06542970317184044	0.4506511958063855	0.36962377973282484
1.2641792689183577	0.9949884638894386	0.0554381134265631	-0.021634025860170047	0.06608500740674615	0.4465221777455658	0.37122270620138675
1.265451733454036	0.9950729712971973	0.05600366546205834	-0.02116066615719992	0.06673863274206145	0.4423910382089195	0.3727715014395788
1.2667342085352238	0.9951589806900345	0.056568367630574615	-0.020681628210052955	0.06739053776253713	0.4382584643843618	0.374270519062393
1.2680268248334279	0.9952465117354675	0.057132192784959096	-0.020196896610130372	0.06804068118130262	0.43412512536237424	0.37572012384829045
1.2693297143071332	0.9953355843373037	0.05769511354185448	-0.019706455913658046	0.06868902148396182	0.4299916742789979	0.37712069031942863
1.270643010734718	0.995426218672527	0.058257102493069306	-0.019210290443984274	0.06933551717505249	0.42585874665796986	0.3784726027148678
1.2719668493291925	0.9955184351658826	0.0588181320165782	-0.018708384438791484	0.06998012656295766	0.4217269617056231	0.3797762539503178
1.2733013675152571	0.9956122545449346	0.05937817458253202	-0.018200721758083217	0.07062280811402737	0.4175969199804648	0.3810320457660006
1.2746467036238993	0.9957076977495891	0.0599372021790734	-0.017687286383001818	0.07126351979581873	0.41346920756350125	0.3822403868646287
1.27600299857332	0.995804786051193	0.06049518699302326	-0.017168061779777595	0.07190221986072157	0.40934439099187475	0.3834016938945084
1.2773703935265994	0.9959035408861036	0.061052100418763654	-0.01664303179950966	0.07253886571359935	0.40522302454969733	0.38451638883199274
1.2787490325753876	0.9960039840479477	0.06160791414112893	-0.01611217965623065	0.07317341515449287	0.4011056422460508	0.3855849007478567
1.280139060821366	0.9961061375503013	0.062162599325065335	-0.0155754886673478	0.07380582545435996	0.3969927638006777	0.3866076636497005
1.2815406251020187	0.9962100236787657	0.0627161268917156	-0.015032941981861428	0.07443605367429847	0.392884892608715	0.3875851165893986
1.2829538740320592	0.9963156649942864	0.06326846751067976	-0.014484522570496634	0.07506405665967526	0.3887825158128599	0.38851770317868123
1.2843789573058644	0.9964230842805452	0.06381959130713936	-0.013930213503956497	0.0756897907107411	0.3846861065054754	0.38940587066639165
1.2858160273602206	0.9965323046687131	0.0643694684845994	-0.013369997314181863	0.07631321229337093	0.3805961191357261	0.39025007052706373
1.2872652367170712	0.9966433494359112	0.06491806828046832	-0.012803857037075893	0.0769342768576011	0.37651299731831006	0.3910507564015953
1.2887267414505108	0.9967562422685666	0.0654653602678045	-0.012231774868960248	0.07755294031669203	0.37243716420106293	0.3918083856771465
1.2902006972123563	0.9968710069567973	0.06601131283124721	-0.011653733728543964	0.0781691573258565	0.3683690338670291	0.3925234168914291
1.2916872633167957	0.9969876677088453	0.06655589467616141	-0.011069715667796446	0.07878288299229051	0.36430900016073725	0.3931963114599055
1.293186600045543	0.9971062489421513	0.06709907379604861	-0.010479702936430727	0.07939407171167537	0.3602574444481851	0.393827531878382
1.2946988688951793	0.997226775299726	0.06764081755381561	-0.00988367789715169	0.08000267726579603	0.35621473509095264	0.39441754156055925
1.2962242338978194	0.9973492717537946	0.06818109313515779	-0.009281622516143942	0.08060865333633606	0.3521812241435951	0.3949668050086416
1.2977628602841211	0.9974737634982295	0.06871986704489748	-0.008673518900696156	0.08121195294285573	0.3481572511956266	0.39547578692317864
1.2993149157277604	0.9976002760471473	0.06925710552423053	-0.008059348819385966	0.0818125289148779	0.3441431403441388	0.3959449523069771
1.3008805699204775	0.9977288352002273	0.06979277437035698	-0.007439093880874899	0.08241033369283278	0.34013920162963623	0.39637476593730636
1.3024599934836252	0.9978594669512182	0.07032683854357044	-0.006812735977775933	0.08300531889434638	0.33614573406709564	0.3967656917725831
1.3040533602076567	0.9979921976705799	0.07085926290602333	-0.0061802564117908725	0.08359743614249837	0.33216302021862726	0.3971181932383506
1.3056608451192735	0.9981270539446226	0.07139001153786645	-0.005541636672764666	0.08418663630739533	0.32819133140274925	0.39743273241489147
1.3072826251448382	0.9982640626276749	0.07191904794154597	-0.004896858189571514	0.0847728697390635	0.3242309262662599	0.39770976994886287
1.3089188798069071	0.9984032508992153	0.07244633524110378	-0.004245902066937955	0.0853560864923037	0.3202820493905737	0.39794976488158057
1.3105697908927085	0.9985446462348636	0.07297183604002844	-0.0035887492311730733	0.08593623617235144	0.31634493245318307	0.398153174279319
1.3122355415073523	0.9986882763227386	0.07349551209503992	-0.002925380822104258	0.08651326757952466	0.312419796771143	0.39832045287338325
1.3139163176086233	0.9988341691924255	0.07401732477797854	-0.0022557775975675064	0.08708712922380649	0.30850684993920946	0.39845205300744013
1.3156123074853576	0.9989823531687313	0.07453723487549158	-0.0015799201566730407	0.08765776910727191	0.30460628742653933	0.3985484243010349
1.3173237013895864	0.9991328568369465	0.07505520244752469	-0.0008977891028522728	0.08822513457329108	0.30071829373425785	0.39861001340187796
1.3190506922236362	0.9992857091002666	0.07557118700782323	-0.00020936478700570092	0.0887891725091237	0.2968430411352895	0.3986372638031442
1.320793475027704	0.9994409391320944	0.07608514733729872	0.0004853724707696383	0.08934982914586152	0.29298069116691633	0.3986306156081991
1.322552248321814	0.9995985764930602	0.07659704184574735	0.0011864428979967336	0.08990705045703175	0.28913139200064564	0.39859050530987605
1.3243272157730674	0.9997586512816533	0.07710682899573978	0.0018938679152355196	0.09046078261939969	0.2852952753293213	0.39851736541895855
1.3261185796759434	0.9999211935449076	0.07761446538438764	0.0026076675175768014	0.09101096993169712	0.2814724708780143	0.39841162449415124
1.327926545268518	1.0000862336593668	0.07811990698371621	0.0033278619753288577	0.09155755617265347	0.2776630971626603	0.39827370695352843
1.3297513207043987	1.000253802325899	0.07862310909251526	0.0040544718021276556	0.09210048455240755	0.27386726192535316	0.3981040328798653
1.3315931154025666	1.000423930413809	0.07912402585112704	0.004787517076870806	0.09263969719445202	0.2700850658677094	0.3979030180341663
1.3334521430829762	1.0005966492358966	0.07962261104183427	0.005527018630595226	0.09317513600373127	0.26631659667942437	0.39767107341563857
1.3353286196747487	1.0007719903524668	0.08011881747464969	0.006272997190931858	0.09370674200860477	0.26256193373295605	0.3974086053073776
1.3372227633332647	1.000949985567004	0.08061259696655576	0.007025473366365507	0.09423445534547385	0.25882114830382386	0.39711601518537554
1.3391347959262812	1.0011306670607745	0.08110390069533616	0.007784468212986699	0.09475821564242469	0.255094300943798	0.3967936993757169
1.3410649414475342	1.0013140672389818	0.08159267874815956	0.008550002579658864	0.09527796154175767	0.2513814449469976	0.3964420491797239
1.3430134275968963	1.0015002188749174	0.08207888049020858	0.00932209770994339	0.0957936310982072	0.24768262359453166	0.39606145050026903
1.3449804844384887	1.001689154977205	0.08256245418559997	0.010100774683722624	0.09630516138090113	0.24399787306822024	0.39565228398115687
1.3469663453127372	1.001880908870718	0.08304334719006912	0.010886054752162663	0.09681248868377705	0.24032722101647105	0.39521492474885245
1.348971246764093	1.002075514184081	0.0835215058909181	0.011677959281173926	0.09731554846690108	0.23667068703169997	0.3947497423307748
1.3509954282004828	1.0022730048102695	0.08399687558645198	0.01247650958855637	0.09781427523508973	0.23302828358788039	0.3942571006564768
1.3530391326783426	1.0024734149764045	0.08446940063143973	0.013281727224675922	0.09830860269624841	0.22940001493568543	0.3937373577986415
1.3551026056657636	1.002676779115657	0.08493902410936041	0.014093633455013153	0.09879846342384319	0.22578587961958527	0.39319086621870536
1.3571860965761482	1.0028831320101175	0.08540568814741624	0.014912249833848744	0.09928378919252427	0.22218586805593438	0.3926179723223101
1.3592898582462425	1.0030925087325853	0.08586933374940212	0.01573759796622718	0.09976451080836175	0.21859996379956403	0.39201901652558097
1.3614141462649751	1.0033049445713678	0.08632990060821137	0.016569699212527256	0.10024055792077674	0.2150281449765832	0.3913943334067009
1.363559219860904	1.003520475109635	0.08678732726268046	0.017408575003928485	0.10071185919195702	0.21147038304938848	0.3907442514221695
1.365725342145035	1.0037391362415529	0.087241551101793	0.01825424690235862	0.10117834230627233	0.20792664274250802	0.3900690927858689
1.367912778952632	1.0039609640461353	0.08769250807782236	0.019106736113109826	0.10163993368165905	0.204396884236644	0.38936917379868385
1.3701218003336908	1.0041859949277534	0.08814013297645949	0.01996606403100128	0.10209655875366233	0.2008810610134481	0.38864480436247534
1.372352679161751	1.0044142654646617	0.0885843590870795	0.020832251661615443	0.10254814164461103	0.1973791223811399	0.3878962884076793
1.374605692599869	1.0046458125474302	0.08902511845664174	0.021705320154079315	0.10299460542944704	0.19389101141723125	0.3871239234004195
1.376881121913385	1.0048806733497118	0.08946234179847568	0.022585290687693604	0.10343587204781725	0.19041666559885437	0.38632800037588055
1.3791792512053935	1.0051188851859454	0.08989595820408613	0.023472183943190752	0.10387186201982054	0.18695601900970718	0.38550880437525165
1.381500368621341	1.0053604856226552	0.09032589533471035	0.02436602052926741	0.10430249464735919	0.1835090007389036	0.3846666140336857
1.383844766441581	1.0056055124757737	0.09075207938803408	0.025266820975597525	0.10472768798660706	0.1800755350397662	0.383801701540096
1.3862127409656757	1.0058540037856023	0.0911744350266838	0.026174605644735015	0.10514735878263302	0.17665554178926635	0.3829143326784897
1.3886045919586207	1.0061059977445193	0.09159288523366342	0.027089394476403975	0.10556142233287549	0.17324893754393422	0.3820047670467261
1.3910206221983605	1.006361532633333	0.09200735119671488	0.02801120677263077	0.10596979238196495	0.16985563638066992	0.3810732582580102
1.3934611411724684	1.006620647197203	0.09241775289291833	0.028940062561978355	0.1063723817042822	0.16647554497223424	0.38012005252745706
1.3959264597259096	1.0068833800635402	0.09282400812289025	0.029875980510784668	0.1067691011596833	0.16310857035497456	0.37914539075421877
1.3984168944181257	1.0071497701867906	0.09322603320475113	0.03081897953625339	0.10715986038367369	0.15975461408786978	0.3781495068550372
1.4009327656660875	1.0074198566344332	0.09362374260869198	0.031769078049451054	0.10754456743552893	0.15641357509555973	0.37713262850674284
1.4034743980064095	1.0076936785964838	0.09401704895376321	0.032726294005460024	0.1079231288033556	0.15308534953763642	0.3760949770723994
1.4060421209112297	1.0079712754547367	0.09440586308276507	0.03369064515876144	0.10829544948291484	0.14976982999017185	0.37503676729430024
1.4086362669251988	1.008252686561841	0.09479009372902489	0.034662148310673414	0.10866143266541085	0.14646690809485374	0.3739582080906412
1.4112571738382036	1.0085379514553774	0.09516964779835113	0.03564082007271242	0.10902098001561095	0.14317647197009944	0.3728595016957515
1.4139051842312302	1.008827109788423	0.09554443024098203	0.036626676638300965	0.1093739915549137	0.13989840707566922	0.37174084387185463
1.416580645032717	1.009120201259291	0.09591434393448976	0.037619733560249016	0.10972036555737807	0.13663259700777053	0.37060242412926436
1.4192839078814747	1.0094172656281215	0.0962792896834602	0.03862000582822091	0.11005999855669499	0.13337892327708298	0.36944442561045876
1.4220153284078427	1.0097183426137868	0.09663916607178791	0.039627507544307265	0.11039278521596908	0.1301372663918693	0.36826702543773704
1.4247752684060195	1.010023472108446	0.0969938696963303	0.040642252663960085	0.11071861855057266	0.12690750350340538	0.36707039381657364
1.4275640929586257	1.0103326938347634	0.09734329473465149	0.04166425387347013	0.1110373895353168	0.12368951204246051	0.3658546953156307
1.4303821731532942	1.0106460476191614	0.09768733324260138	0.04269352352622151	0.11134898738515613	0.12048316675046979	0.3646200877325647
1.4332298845856641	1.010963573198599	0.09802587490588494	0.04373007302675681	0.11165329933351252	0.11728834166073199	0.3633667227845748
1.436107608260159	1.0112853102918216	0.0983588070945674	0.04477391309303888	0.11195021068791995	0.11410490929596273	0.3620947457572108
1.4390157299542405	1.0116112984985575	0.09868601473047289	0.045825053456312125	0.1122396047166115	0.11093274160835964	0.3608042958276184
1.4419546414234234	1.0119415774034808	0.09900738036566732	0.04688350322639918	0.1125213627231747	0.1077717088887368	0.3594955055744945
1.4449247379766028	1.0122761862714988	0.09932278385896613	0.04794926994622809	0.11279536376765444	0.10462168260117198	0.35816850210260753
1.447926422353245	1.0126151644502532	0.09963210273838718	0.049022360913103094	0.11306148498849068	0.10148253145137466	0.3568234053603924
1.450960103417689	1.0129585511901478	0.0999352119814294	0.050102782625122994	0.11331960141022374	0.09835412309875408	0.3554603287603932
1.4540261927035014	1.0133063852165953	0.10023198361601836	0.05119053947527564	0.11356958560913875	0.09523632791559099	0.35407938078175305
1.457125109811079	1.013658705303321	0.10052228720230927	0.05228563559535321	0.11381130812815378	0.09212901363202668	0.3526806625934592
1.460257278644867	1.014015549807395	0.10080598939888641	0.053388073435634564	0.11404463711213268	0.08903204942723501	0.3512642697935904
1.463423129301892	1.0143769568431162	0.10108295408546955	0.05449785435184698	0.11426943841501463	0.08594530422808229	0.349830291607097
1.4666230997346157	1.0147429644311048	0.10135304243260522	0.055614979095942846	0.11448557565357503	0.08286864537474473	0.3483788101776315
1.4698576322237267	1.0151136100525169	0.1016161125274367	0.05673944649010245	0.11469290990436196	0.07980194229889927	0.3469099022137354
1.4731271758732996	1.0154889308890325	0.10187201952746852	0.05787125421037436	0.11489129982975681	0.07674506432344184	0.3454236379078114
1.4764321868370738	1.0158689638030596	0.10212061560211182	0.059010398766307204	0.11508060162777087	0.07369788073231202	0.34392008088091003
1.4797731263839724	1.0162537450672406	0.10236174971842432	0.06015687473681675	0.11526066886583591	0.07066026280177798	0.34239928911219014
1.4831504636804487	1.0166433106344803	0.10259526778205832	0.061310675629752134	0.11543135258542776	0.0676320814799289	0.34086131372293815
1.4865646738784184	1.0170376958662848	0.10282101242529308	0.06247179312119489	0.11559250113819758	0.06461320939276735	0.3393061998964853
1.4900162397938577	1.0174369356727806	0.1030388230520127	0.06364021752328092	0.1157439602134041	0.06160351959346737	0.33773398616416567
1.4935056498956096	1.017841064224615	0.10324853563721437	0.06481593699397398	0.11588557268965778	0.058602887580428094	0.3361447053717975
1.4970334032263002	1.018250115465262	0.10344998294936458	0.06599893908308155	0.11601717877503989	0.05561118732830687	0.3345383824893555
1.500600003899683	1.0186641224143411	0.10364299413711899	0.06718920875846492	0.11613861571433105	0.05262829631851774	0.3329150371689029
1.5042059625695758	1.0190831172749117	0.10382739476210046	0.06838672879291857	0.11624971780888398	0.04965409446806085	0.3312746831261053
1.5078518015055775	1.0195071319592943	0.10400300697494723	0.06959148132367057	0.11635031650283191	0.046688460245586094	0.3296173258835786
1.5115380455338956	1.0199361969694762	0.10416964898441754	0.07080344472341552	0.11644024005115507	0.04373127838534439	0.3279429669429185
1.5152652338358201	1.020370342700376	0.10432713553934164	0.07202259736475261	0.11651931377235246	0.04078243060308146	0.3262515984750127
1.5190339080850075	1.0208095979875806	0.10447527730787677	0.07324891358351011	0.11658735968822834	0.03784180542076502	0.32454320876151105
1.522844623927092	1.0212539913700251	0.10461388128271601	0.07448236729604842	0.11664419670183378	0.03490928937467594	0.3228177770389599
1.5266979423735962	1.0217035500101732	0.10474275034340062	0.07572292904636126	0.11668964035553427	0.03198477409560843	0.3210752774566015
1.5305944345116729	1.022158300162861	0.10486168335871965	0.07697056739184699	0.11672350284747374	0.029068152939081982	0.3193156769954628
1.534534681085901	1.0226182670436554	0.10497047507422336	0.07822524860856454	0.11674559294132357	0.02615932166717938	0.31753893571476005
1.5385192712806162	1.0230834746005077	0.10506891599050415	0.07948693614531911	0.11675571588529478	0.023258179676710688	0.3157450073564256
1.5425488052430334	1.0235539457188267	0.10515679234090333	0.0807555912621531	0.11675367334809589	0.02036462848214747	0.313933838263912
1.5466238941417025	1.0240297021354143	0.10523388598449511	0.08203117286898985	0.11673926332360042	0.01747857207856645	0.31210536741689043
1.5507451624499982	1.0245107646083316	0.10529997433296291	0.08331363805032656	0.11671228001928417	0.014599915758108865	0.31025952547069025
1.554913237692172	1.0249971516195944	0.10535483009359975	0.0846029386941777	0.11667251384480827	0.011728573628627842	0.3083962394066482
1.5591287655052248	1.0254888810290506	0.10539822141578328	0.08589902599203308	0.11661975123222913	0.008864458462661037	0.3065154258446607
1.563392399516907	1.0259859687845456	0.10542991162982043	0.08720184709405952	0.11655377461714868	0.006007489154528603	0.3046169956363542
1.5677048025386426	1.0264884289492677	0.10544965919817852	0.08851134529990501	0.11647436237777113	0.0031575901782152104	0.30270085338090463
1.572066654130115	1.026996274466345	0.10545721765098916	0.08982746214884249	0.11638128861002849	0.00031468698825034983	0.30076689412361435
1.5764786451707058	1.0275095164038688	0.10545233542846856	0.09115013553518461	0.11627432310749852	-0.002521289879742837	0.29881500583930304
1.5809426232604396	1.028028296870771	0.1054347496614636	0.09247963949992373	0.11615319856054074	-0.005351125503860028	0.2968445644760758
1.5854611173450013	1.028552832958028	0.10540417379936552	0.09381643245353585	0.11601760901734254	-0.008175975261960153	0.29485464898854613
1.5900348924908339	1.0290831326098737	0.10536031503190216	0.09516043392954852	0.11586728428191909	-0.010995839791539997	0.29284511814157627
1.5946647359246544	1.0296192023240676	0.10530287461866587	0.09651156141770464	0.11570194898815499	-0.01381072014529651	0.29081581954986574
1.5993514483865758	1.0301610459839243	0.10523154780631329	0.09786972751110486	0.1155213227324203	-0.016620611774423765	0.2887665935274554
1.6040958420564502	1.0307086644505614	0.10514602376879101	0.09923483903682642	0.1153251200768824	-0.019425502814512406	0.2866972740187115
1.6088987463154774	1.0312620560535277	0.10504598541304136	0.10060679843656392	0.11511305023500136	-0.022225377008604028	0.28460768611021137
1.6137610030590055	1.0318212158672946	0.1049311093544074	0.1019855021171165	0.11488481716993625	-0.025020210382105904	0.2824976481082557
1.6186834690835652	1.0323861357982274	0.10480106577935214	0.1033708408368286	0.11464011941469521	-0.027809972127330475	0.28036697052621246
1.6236670153500439	1.0329568043041089	0.10465551836939246	0.10476269918606357	0.11437865002568484	-0.030594623637263996	0.27821545643345985
1.6287125286191084	1.033533206378417	0.10449412416416114	0.10616095572519033	0.11410009641945124	-0.033374118869973025	0.27604290077792926
1.6338209104444021	1.034115323223874	0.10431653349903744	0.10756548237061686	0.11380414034474401	-0.03614840320879916	0.2738490908515796
1.6389930750266777	1.0347031317908968	0.10412239001058604	0.10897614347726045	0.11349045794747235	-0.03891741176136938	0.2716338072346991
1.6442299547900951	1.0352966051865216	0.10391133036274854	0.11039279702276532	0.11315871937672985	-0.041681071798262956	0.2693968214295411
1.6495324985581106	1.0358957122295813	0.10368298421686928	0.11181529373236693	0.11280858880553417	-0.04443930111086312	0.26713789667903637
1.6549016664353362	1.036500416630629	0.10343697439541372	0.11324347534742041	0.11243972471860696	-0.04719200477232322	0.26485679016868563
1.6603384392699647	1.0371106778089534	0.1031729164103088	0.114677176784392	0.11205177922895106	-0.0499390794338342	0.26255324902162297
1.6658438057735303	1.0377264491847402	0.10289041902109095	0.11611622234070733	0.11164439893386054	-0.05268040615114871	0.26022701578499896
1.671418772684381	1.03834767905688	0.10258908373719172	0.11756042801428787	0.11121722418631406	-0.05541585499213696	0.2578778241278787
1.6770643606577613	1.038974309865865	0.10226850499281029	0.11900960002540154	0.11076988936331902	-0.058145282341541	0.2555054005972642
1.6827816019543975	1.0396062776568327	0.10192827029000825	0.1204635338430122	0.11030202305753477	-0.060868529224932647	0.2531094655906638
1.6885715376584054	1.040243511489015	0.1015679604201435	0.12192201311812265	0.10981324835338466	-0.06358541950006746	0.2506897345068319
1.6944352288452882	1.040885934370405	0.10118714881680801	0.12338481211302813	0.10930318192299422	-0.06629576455056937	0.24824591306912377
1.7003737386824838	1.0415334609877898	0.10078540274465243	0.12485169081394994	0.10877143559930412	-0.06899935436541609	0.24577770478805058
1.70638813911311	1.0421859981455421	0.10036228302849301	0.12632239628072636	0.10821761593763042	-0.0716959602871399	0.24328480812345094
1.7124795043239571	1.0428434437535108	0.09991734466960733	0.12779666070865675	0.1076413249508683	-0.07438533167342753	0.24076691914594578
1.7186489147516735	1.0435056869589412	0.09945013676832783	0.12927420209288237	0.10704215991592697	-0.07706719735201452	0.2382237298142745
1.7248974467893121	1.044172606736437	0.09896020353589674	0.1307547214560021	0.10641971457135618	-0.07974126081958591	0.23565493214909067
1.731226175747593	1.0448440719132297	0.09844708439309138	0.1322379033181958	0.10577357910842158	-0.08240720137310198	0.23306021690984907
1.7376361588781029	1.0455199390841332	0.0979103157314708	0.133723411523287	0.10510334223620667	-0.0850646668966712	0.230439280432634
1.7441284503542078	1.0462000539301708	0.0973494301561144	0.13521089260999586	0.1044085900465392	-0.08771328022906694	0.22779181834193588
1.7507040690957822	1.04688424758569	0.09676395976493034	0.13669996832971146	0.10368890988527084	-0.0903526261345243	0.22511753851500288
1.7573640159850072	1.0475723382312925	0.09615343535885239	0.1381902396677506	0.10294388911493553	-0.09298225885027182	0.2224161538318805
1.7641092415107187	1.0482641275524065	0.09551739013204011	0.13968127970231584	0.10217311935689675	-0.09560168983373536	0.2196873950687166
1.7709406644570374	1.0489594025313258	0.09485535886976425	0.14117263807457928	0.10137619518791773	-0.0982103960618805	0.21693100302099366
1.7778591341329788	1.0496579314872465	0.09416688255577443	0.1426638330726193	0.10055271935852629	-0.10080780655226139	0.21414674344481907
1.78486543323945	1.0503594643715066	0.09345150937621395	0.14415435294985438	0.09970230356764742	-0.10339330516877641	0.21133440548005455
1.7919602571811142	1.0510637307469193	0.09270879818047545	0.1456436523088393	0.09882457213385822	-0.10596622480638591	0.208493809523693
1.7991442033780267	1.0517704388856977	0.09193832117933506	0.1471311509219504	0.09791916467707434	-0.1085258458553469	0.2056248110037752
1.806417749489678	1.0524792738887958	0.09113966803727742	0.148616230523944	0.09698574037211619	-0.11107139118293059	0.20272730851967313
1.8137812353192364	1.0531898963271176	0.09031244987272466	0.15009823276095569	0.09602398199966718	-0.11360202314967556	0.19980125041532842
1.821234845618202	1.0539019411294597	0.08945630341473852	0.15157645768607014	0.0950336000988437	-0.11611684156505525	0.1968466409180902
1.8287785942918795	1.054615016770388	0.08857089523161768	0.15305016289076454	0.09401433712952938	-0.11861488270583866	0.19386354565793834
1.8364122935776634	1.055328703232672	0.08765592798600527	0.1545185601176791	0.09296597388689029	-0.12109511404932218	0.19085210305575084
1.8441355393776668	1.05604255173416	0.08671114511155208	0.1559808155398306	0.0918883340029495	-0.12355643521594813	0.1878125292320546
1.851947686511062	1.0567560837327945	0.085736336921741	0.1574360485300854	0.09078129001782986	-0.12599767629999759	0.18474512683918956
1.8598478253337398	1.0574687903265294	0.08473134683751503	0.15888333122588236	0.08964476950038308	-0.12841759749736173	0.18165029328068577
1.8678347819965857	1.0581801340237489	0.08369607477708678	0.16032169284742354	0.08847875790455238	-0.1308148965863404	0.17852851964076696
1.8759070980620423	1.058889548836262	0.08263048319103253	0.1617501204924867	0.08728330439979175	-0.1331882103615112	0.17538039772587055
1.8840630130993954	1.0595964409040841	0.08153460286910195	0.16316756092974719	0.08605852739456447	-0.1355361176388635	0.17220662591594882
1.8923004740335758	1.0603001916534405	0.08040853516946363	0.16457292734776083	0.0848046160472266	-0.13785715032928536	0.1690080046292875
1.9006171360643909	1.061000160317658	0.07925245514841606	0.1659651046256858	0.08352183283049883	-0.1401498018458902	0.1657854351786525
1.9090103746238782	1.0616956874899184	0.07806661294328453	0.1673429564691878	0.08221051420136766	-0.14241253839813586	0.16253991444938154
1.9174773094330728	1.062386099685462	0.07685133306944489	0.16870533431918783	0.08087106904799808	-0.14464381298242557	0.1592725250502481
1.9260148287020498	1.0630707138346929	0.07560701319566993	0.17005108587540374	0.07950397667593134	-0.14684207851902734	0.1559844255968961
1.9346196166057736	1.0637488419306673	0.07433412193367768	0.17137906369001063	0.07810978382911701	-0.1490058009146031	0.15267683991597128
1.94328821296441	1.0644197979968109	0.07303319122841131	0.1726881380569372	0.0766890959455636	-0.1511334789330976	0.14935103408762324
1.9520170400208146	1.0650829021280774	0.07170481286638769	0.1739772039182859	0.07524257310155039	-0.15322365413826078	0.1460083063822574
1.960802449095629	1.0657374857996547	0.07034963142079159	0.17524519006278455	0.0737709222060038	-0.1552749244680141	0.14264996975124103
1.9696407757425134	1.066382897393016	0.06896833516211662	0.17649106854868307	0.07227488715759156	-0.15728595806705362	0.13927733128863304
1.9785283872791255	1.0670185066792768	0.06756164742396856	0.17771386194121958	0.07075523967042563	-0.15925550351685738	0.13589167481854952
1.9874617052328591	1.0676437071027545	0.06613032139142044	0.17891264621647557	0.06921277393207585	-0.16118239308470586	0.13249425318577543
1.9964372577794998	1.0682579198405304	0.06467512970810876	0.18008655702940293	0.06764829577555377	-0.16306555143710189	0.12908626922616662
2.0054517086591264	1.0688605957583173	0.06319685736707882	0.1812347919009002	0.06606261551171101	-0.1649039978387752	0.12566886580127715
2.0145018769362157	1.0694512164301249	0.061696295841403515	0.1823566106380042	0.06445654216362368	-0.1666968456239701	0.12224311934774176
2.023584752229009	1.0700292946057932	0.06017423782236403	0.18345133475702133	0.06283087839723722	-0.16844330019945028	0.11881003514740021
2.0326975073421494	1.0705943742912962	0.05863147231649813	0.18451834624462993	0.061186415865778616	-0.1701426561244012	0.11537054356410102
2.041837503948571	1.071146030210066	0.05706878090147795	0.1855570852362176	0.05952393180624869	-0.17179429260175125	0.11192549887241761
2.0510023008839156	1.0716838672791986	0.05548693357961439	0.1865670478211786	0.0578441852103494	-0.1733976693082994	0.10847567705292731
2.0601896337861363	1.0722075183159279	0.05388668968234207	0.18754778063337108	0.05614791834746561	-0.17495231725599655	0.10502178430911306
2.0693974265597976	1.072716643611466	0.052268793469126204	0.1884988790674019	0.05443585262351308	-0.17645783554372735	0.10156445351827742
2.0786237636858598	1.0732109282570903	0.05063397670781499	0.18941998139261426	0.05270869181397673	-0.1779138817204071	0.09810425532723267
2.0878668937244247	1.0736900812856522	0.04898295602258837	0.19031076637498098	0.050967119714846916	-0.1793201678150397	0.09464169743774643
2.097125215613666	1.074153833875684	0.04731643343143931	0.19117094924254216	0.04921180113901704	-0.18067645383230524	0.09117723028169068
2.1063972629077035	1.0746019375519933	0.04563509748072256	0.19200027774269254	0.04744338349953209	-0.18198254147813656	0.08771125338275221
2.115681690276004	1.0750341626129085	0.04393962419023191	0.19279852870835051	0.045662498151819456	-0.18323826875883917	0.08424412079276825
2.124977264775681	1.075450296873035	0.0422306773112814	0.19356550528328348	0.043869760979141866	-0.1844435056738887	0.0807761446789896
2.134282853088617	1.0758501442966828	0.04050890948076273	0.19430103401154128	0.04206577388833188	-0.1855981497393883	0.07730760036127769
2.1435974091134358	1.0762335237543126	0.038774963474319066	0.19500496221446567	0.04025112637718546	-0.18670212200080108	0.07383873116049229
2.1529199695426158	1.0766002681955986	0.03702947211047491	0.1956771561846614	0.03842639566290018	-0.18775536435493592	0.07036975022626384
2.162249635522374	1.0769502233395314	0.035273060871225885	0.19631749853852484	0.036592149628169535	-0.18875783557312534	0.06690084750580558
2.171585573996602	1.0772832472312313	0.033506346953008484	0.1969258871972455	0.034748946012121126	-0.18970950989124843	0.06343218935035833
2.180927004906172	1.0775992093022564	0.03172994105277436	0.19750223349025034	0.032897334442537715	-0.1906103742330762	0.059963923356522376
2.1902731901068746	1.0778979896118441	0.02994444893784073	0.19804646062102227	0.031037858220120406	-0.19146042600775742	0.056496182535290325
2.1996234369018977	1.0781794786259784	0.02815047029709694	0.19855850313758017	0.029171053256087133	-0.19225967247806333	0.053029084035729014
2.2089770867590155	1.0784435765417857	0.02634860046555775	0.19903830559443395	0.027297449992637047	-0.19300812886291036	0.04956273335183254
2.218333509458207	1.0786901928670822	0.024539431176834794	0.19948582169890577	0.0254175742970923	-0.1937058171934775	0.04609722649501806
2.2276920991556697	1.078919246102864	0.022723550990016692	0.19990101366023788	0.023531948007824172	-0.19435276547978034	0.04263265144346576
2.2370522772347425	1.0791306636100113	0.02090154442736083	0.2002838518857779	0.021641088134945738	-0.194949007410333	0.03916908707069575
2.2464134817857184	1.0793243811729918	0.019073993733605698	0.20063431413995955	0.019745508776914684	-0.19549458120632673	0.03570660701635316
2.2557751679664193	1.0795003428713328	0.017241478553274087	0.2009523852721918	0.01784572086839074	-0.19598952935331582	0.0322452795207647
2.265136799519317	1.0796585008007147	0.015404577355568373	0.20123805668214703	0.01594223373560832	-0.19643389791419583	0.02878517052476243
2.274497854390026	1.0797988150840128	0.013563866115566574	0.20149132631772018	0.01403555380313902	-0.1968277366607413	0.025326341551428405
2.2838578219050216	1.0799212537112286	0.011719918653613498	0.20171219837119916	0.012126185017653316	-0.1971710987246844	0.0218688507073593
2.2932161959432893	1.080025792366435	0.009873307780599302	0.2019006829596902	0.010214630102112914	-0.19746404021386446	0.01841275515959029
2.3025724719796536	1.0801124143611198	0.00802460569557684	0.20205679600445436	0.008301391032105114	-0.1977066201268676	0.014958112178730994
2.311926153762027	1.08018111065921	0.0061743824830691385	0.2021805592816724	0.006386967544206408	-0.19789890052298578	0.011504976624582199
2.3212767533575502	1.0802318797920076	0.004323205918639013	0.2022720002807968	0.004471856998038484	-0.1980409463822132	0.008053400881267284
2.3306237787374444	1.0802647277370343	0.0024716437493049904	0.2023311520040249	0.002556556796606636	-0.1981328253631187	0.0046034393906668365
2.339966737713962	1.0802796679464608	0.0006202627425282963	0.2023580530409875	0.0006415634620237081	-0.19817460797754954	0.0011551471488694866
2.3430965881543195	1.0802806719472358	3.654715419187937e-14	0.20235986075927642	3.7204202392449037e-13	-0.1981774156726638	3.091279402595015e-13
