# Supplementary material for: Multi-orbit lunar GNSS constellation design with distant retrograde orbit and Halo orbit combination
Source: Sci Rep. 2023 Jun 22;13:10158. doi: 10.1038/s41598-023-37348-x (PMC10287729; doi:10.1038/s41598-023-37348-x)
Supplement: Supplementary file 1 — Supplementary Information. [file 41598_2023_37348_MOESM1_ESM.zip › supplement materials of the manuscript/Figure 5/L2 North Family Halo orbit/10.667.csv]

Time (TU)	X (LU)	Y (LU)	Z (LU)	VX (LU/TU)	VY (LU/TU)	VZ (LU/TU)
0	1.084205970641354	0	0.20225822305993207	1.02550612644781e-14	-0.20231057394062404	-2.3081201325309974e-14
0.004029184930408803	1.084204297444602	-0.000815140471396297	0.2022552786745619	-0.0008305358691222751	-0.20230592456894186	-0.001461529697281468
0.013376088133762079	1.0841875308211208	-0.002705895596464221	0.20222577262801644	-0.0027570330400098868	-0.2022593318212142	-0.004852030737289377
0.0227277496147471	1.0841527375240598	-0.004596943279250122	0.20216453607993012	-0.004683930617818103	-0.20216262892053635	-0.008244401175372257
0.03208378490607485	1.0840998999163858	-0.006487735904946685	0.20207152326874273	-0.006610742354527158	-0.20201573353529143	-0.011638602205368817
0.04144369295824258	1.0840290081335129	-0.008377701048829641	0.20194669443639388	-0.008536956855272317	-0.20181856753348557	-0.015034553163017128
0.05080697843547258	1.0839400599439	-0.010266266399499017	0.2017900155551591	-0.010462062921234267	-0.2015710564929492	-0.01843217591838775
0.06017313580324205	1.0838330609045523	-0.012152856733760174	0.2016014585797756	-0.012385546413965658	-0.20127313003152222	-0.021831389132974346
0.06954166402344106	1.0837080242584074	-0.014036897070037423	0.20138100125112715	-0.014306893416506586	-0.20092472141905354	-0.025232113622611067
0.0789120518976107	1.083564971134613	-0.015917809908152777	0.201128627439956	-0.016225587364837556	-0.20052576803270925	-0.028634267068503336
0.08828378381806912	1.083403930543368	-0.01779501658786168	0.20084432713525813	-0.018141110376728293	-0.200076211241009	-0.03203776613336233
0.09765633719602745	1.0832249394672997	-0.019667936976136512	0.2005280966096717	-0.020052942875111383	-0.1995759965575428	-0.03544252555602445
0.10702918462906108	1.0830280428739942	-0.021535990108789566	0.20017993845266815	-0.021960564183687623	-0.1990250735755164	-0.03884845896633093
0.1164017780268483	1.0828132941298634	-0.023398591248781894	0.19979986232118985	-0.023863449460507596	-0.19842339702775671	-0.04225547314132544
0.12577356650610033	1.082580754720425	-0.025255155687870765	0.19938788447220712	-0.025761073514778042	-0.19777092590955891	-0.04566347452976356
0.13514398109197878	1.0823304946795138	-0.02710509594597259	0.1989440285576909	-0.027652907878474207	-0.19706762458963228	-0.04907236371162342
0.1445124427351664	1.0820625924983536	-0.028947823617748773	0.19846832550817675	-0.029538422622494006	-0.19631346246867912	-0.052482038329792965
0.15387834855468815	1.0817771356222423	-0.03078274693576943	0.197960814468717	-0.031417083788894226	-0.19550841529645777	-0.05589238809666001
0.1632410747018668	1.0814742205428924	-0.03260927164576809	0.1974215430299841	-0.03328835420431795	-0.1946524653642427	-0.05930329584000256
0.17259997586486128	1.0811539529695335	-0.03442680123189374	0.1968505676107946	-0.035151693625467606	-0.19374560192889834	-0.06271463732299865
0.18195437792595426	1.0808164482515732	-0.03623473583886099	0.196247954302813	-0.03700655754324121	-0.1927878223639541	-0.06612627856143626
0.19130357213975968	1.080461831815719	-0.03803247154455813	0.19561377975898192	-0.038852396336335526	-0.19177913337611047	-0.06953807368170103
0.2006468187576979	1.0800902392737082	-0.039819401491032726	0.19494813151111903	-0.040688656325147884	-0.19071955130999818	-0.07294986621489741
0.20998333441786998	1.0797018171699733	-0.04159491393713871	0.1942511094519712	-0.042514777656996794	-0.18960910430271263	-0.07636148445465682
0.21931228868562802	1.079296723450428	-0.04335839214454775	0.1935228268441896	-0.044330194061106186	-0.1884478336879993	-0.07977274013512253
0.22863279917306184	1.0788751280210123	-0.045109214053302246	0.1927634115168443	-0.04613433237670676	-0.18723579570233173	-0.0831834265729908
0.2379439257927974	1.078437213385566	-0.04684675186618276	0.19197300723498706	-0.04792661197493677	-0.18597306347362927	-0.08659331647277642
0.2472446632720483	1.077983175415142	-0.048570371393331695	0.19115177534116953	-0.049706443919193335	-0.1846597294552179	-0.09000215907109035
0.25653393243471295	1.0775132242416186	-0.050279431272558496	0.1902998966624451	-0.051473229979986664	-0.18329590830086437	-0.09340967680021037
0.2658105712087041	1.0770275852365747	-0.05197328225910981	0.1894175736188322	-0.05322636170214776	-0.18188174008525412	-0.09681556181688011
0.2750733294196159	1.0765264998517317	-0.05365126732908444	0.18850503213183545	-0.05496522029464024	-0.18041739323255065	-0.10021947388550041
0.28432085367059845	1.0760102270477025	-0.05531272011415364	0.18756252466129775	-0.05668917477120479	-0.17890306929083616	-0.10362103457988592
0.29355168470785115	1.0754790441182522	-0.056956965753044264	0.18659033220802293	-0.05839758257165606	-0.17733900609316944	-0.10701982602695861
0.3027642471239721	1.0749332479660036	-0.058583320493015074	0.18558876720788825	-0.0600897888675379	-0.17572548240148747	-0.11041538679069444
0.3119568346157671	1.0743731567178114	-0.06019109069182392	0.18455817713161768	-0.061765125216186746	-0.17406282375445836	-0.11380720606044681
0.32112760997424394	1.073799110509213	-0.061779574587775055	0.18349894664551186	-0.06342291107114323	-0.17235140607250346	-0.11719472321439703
0.33027459034428813	1.0732114731778373	-0.06334806164338272	0.1824115015332628	-0.0650624527441596	-0.1705916621880106	-0.12057732189511042
0.3393956450804523	1.072610633208036	-0.06489583425888833	0.1812963113372753	-0.06668304481505502	-0.16878408640845732	-0.12395432867369514
0.34848848642343305	1.071997005127257	-0.06642216840283513	0.18015389293544068	-0.06828397039195047	-0.1669292407018693	-0.12732500900224503
0.3575506770413086	1.0713710297499448	-0.06792633722179903	0.17898481207633463	-0.06986450447951681	-0.16502775768866165	-0.1306885693590723
0.36657962009761696	1.070733175530419	-0.06940761180447791	0.1777896870740986	-0.07142391435753614	-0.1630803472630072	-0.134044152870832
0.3755725711490117	1.070083938345646	-0.07086526566303598	0.1765691896694427	-0.0729614638606538	-0.16108779874135762	-0.13739084298779855
0.38452665125230184	1.0694238410047177	-0.0722985793447557	0.1753240454420495	-0.074476417819405	-0.1590509823947464	-0.14072766759874036
0.3934388476273254	1.0687534335126687	-0.07370684299609327	0.17405503571045658	-0.07596804436036486	-0.15697085354029267	-0.14405359849470442
0.40230603722839164	1.068073291483219	-0.07508936252010913	0.17276299599624922	-0.07743562103195152	-0.1548484511414068	-0.1473675593604823
0.41112502135689216	1.0673840134037254	-0.0764454671609735	0.17144881230630588	-0.07887844251264481	-0.15268489290675205	-0.15066843794039525
0.41989253322974607	1.0666862197119726	-0.07777451258686313	0.1701134208441039	-0.08029582360665932	-0.15048137610169077	-0.15395508814396766
0.42860528186854874	1.065980548790377	-0.07907588925363872	0.1687578018131516	-0.0816871079280096	-0.14823916870208204	-0.15722634580067074
0.4372599833396707	1.0652676536022938	-0.08034902831012856	0.16738297434285607	-0.08305167407483446	-0.14595960239669287	-0.1604810397928354
0.4458533932752533	1.0645481979392248	-0.08159340721176765	0.16598999055584324	-0.08438894159348455	-0.1436440641620115	-0.163718003778469
0.4543823489674466	1.0638228515766615	-0.0828085561663474	0.16457992737435656	-0.08569837795224754	-0.14129398403220425	-0.16693609165293966
0.4628438010435366	1.0630922860135295	-0.08399406244977858	0.16315387926609948	-0.08697950335114571	-0.13891082433333476	-0.1701341892424927
0.47123484722323955	1.0623571698121084	-0.08514957444554103	0.16171295001417665	-0.08823189534901901	-0.1364960671763301	-0.17331122693280637
0.47955276669312813	1.0616181636746818	-0.08627480515728336	0.16025824374088152	-0.08945519304218238	-0.1340512005413017	-0.17646619269731476
0.48779504378510224	1.0608759163019803	-0.08736953367850792	0.15879085722352487	-0.09064909913999289	-0.13157770634260788	-0.179598141236542
0.49595938005098616	1.0601310612292008	-0.08843360467530918	0.15731187392272936	-0.09181337996103524	-0.12907705120512986	-0.18270619883996086
0.5040437216780471	1.0593842122457775	-0.08946692949206193	0.155822354985251	-0.09294786727751322	-0.12655067194197944	-0.18578957420523223
0.5120462683700199	1.0586359604771485	-0.09046948440843082	0.15432333330235037	-0.09405245712232559	-0.12399996595957022	-0.18884756233945385
0.5199654618573198	1.0578868734624727	-0.0914413061551263	0.15281581138993622	-0.09512710560748859	-0.12142628799072042	-0.19187954074858948
0.5278000068695053	1.057137491303738	-0.09238249134365266	0.1513007532331737	-0.09617182907691023	-0.1188309363760968	-0.19488497809609337
0.5355488428509196	1.056388327591622	-0.09329318973482044	0.149779085586486	-0.09718669745940643	-0.11621515530465343	-0.19786342405859986
0.5432111505926172	1.0556398671979441	-0.09417360181696324	0.14825169285952194	-0.0981718323712892	-0.11358012596732195	-0.20081451256577648
0.5507863298755524	1.0548925670180485	-0.09502397297832497	0.14671941788175394	-0.09912740141104681	-0.11092696766244249	-0.20373795392058627
0.5582739889948177	1.0541468557652447	-0.09584458924690377	0.14518306069485065	-0.10005361415335566	-0.10825673543185818	-0.20663353145920008
0.5656739325961246	1.0534031340974825	-0.09663577295855837	0.14364337796604093	-0.10095071802434988	-0.10557041866723225	-0.20950109754721855
0.5729861426340217	1.0526617756070509	-0.09739787786250528	0.14210108415345848	-0.10181899348759368	-0.10286894269422145	-0.21234056688074102
0.5802107523722484	1.0519231287127222	-0.09813128379759822	0.14055685456969708	-0.102658748662497	-0.1001531736744706	-0.21515190701740736
0.5873480357444288	1.0511875171712364	-0.09883639325810077	0.1390113256044373	-0.10347031601970322	-0.09742391853796273	-0.21793513480417634
0.594398394164237	1.0504552409738137	-0.09951362787027887	0.13746509574743979	-0.10425404892401394	-0.09468192627594571	-0.220690311778548
0.6013623412529702	1.049726577583941	-0.10016342487861445	0.1359187273496669	-0.10501031812749298	-0.09192789052443681	-0.22341753870821693
0.6082404837343222	1.0490017837026404	-0.10078623353235165	0.1343727495496002	-0.10573950807412473	-0.08916245424592238	-0.22611694856556847
0.6150335106723124	1.048281096273576	-0.101382512504815	0.13282765964138496	-0.10644201433633631	-0.0863862116751956	-0.22878870270470536
0.621742179531299	1.0475647339103202	-0.10195272722575684	0.13128392538518285	-0.10711824089181307	-0.08359971197159972	-0.23143298574111693
0.6283673079615967	1.0468528977933547	-0.10249734791200411	0.1297419862274146	-0.1077685981660403	-0.08080346094269013	-0.2340500026332667
0.6349097566661832	1.0461457735902873	-0.10301684704547587	0.12820225678414549	-0.10839350035998932	-0.07799792690456846	-0.2366399721944166
0.6413704309945185	1.0454435314179946	-0.10351169855498386	0.12666512612954825	-0.10899336476268116	-0.07518353897004652	-0.23920312795908977
0.6477502693484042	1.0447463272582436	-0.1039823760258148	0.12513096026208365	-0.10956860986707258	-0.07236069110818416	-0.241739713812338
0.6540502297234726	1.0440543046307158	-0.10442935098555564	0.12360010521493386	-0.11011965351344431	-0.06952974748130135	-0.24424997881792795
0.6602712959401624	1.0433675941388465	-0.10485309274255972	0.12207288551836377	-0.11064691289671538	-0.06669103924914023	-0.2467341798492172
0.6664144584996499	1.0426863158207529	-0.10525406650956072	0.12054960889739978	-0.11115080242991529	-0.06384487292178445	-0.24919257408728762
0.6724807200887187	1.042010578809004	-0.10563273336899852	0.11903056505288459	-0.11163173384711621	-0.0609915278033088	-0.25162542131597904
0.6784710870160645	1.0413404825504384	-0.1059895493382987	0.1175160279356866	-0.11209011516507296	-0.05813125994043062	-0.25403298058458673
0.6843865724436032	1.0406761167210243	-0.10632496524549256	0.11600625511977046	-0.11252635064658126	-0.055264300649445194	-0.25641551158113496
0.6902281811313618	1.0400175632173727	-0.10663942559216211	0.11450149191098064	-0.1129408394306826	-0.05239086403695203	-0.2587732685516659
0.6959969212834245	1.0393648951104968	-0.10693336903249478	0.11300196859197942	-0.11333397623464594	-0.04951114153372173	-0.2611065051130937
0.7016937916973024	1.0387181783740462	-0.10720722750736345	0.11150790400183701	-0.1137061502851824	-0.046625308489251074	-0.26341546910465735
0.7073197847207155	1.0380774718331862	-0.10746142630267655	0.11001950508947125	-0.11405774543964478	-0.04373352313082077	-0.2657004037994566
0.7128758843250868	1.037442827658703	-0.10769638386752403	0.108536967728665	-0.11438913998018331	-0.04083592793973096	-0.2679615471399437
0.718363066153546	1.0368142916317102	-0.10791251175060193	0.10706047701978137	-0.11470070655719507	-0.037932650046266975	-0.2701991317682072
0.7237822964768473	1.0361919035268257	-0.10811021450702642	0.10559020788212789	-0.11499281208150959	-0.03502380219808911	-0.27241338460816633
0.729134523134562	1.0355756984139552	-0.108289889375035	0.1041263278548602	-0.11526581724405546	-0.032109488158158915	-0.27460452315672007
0.734420692088604	1.0349657050080256	-0.10845192686759186	0.10266899292064297	-0.11552007739482803	-0.029189794269579995	-0.2767727622463434
0.7396417279169109	1.0343619481599091	-0.10859671013523262	0.10121835316471714	-0.11575594156272452	-0.026264800575614942	-0.27891830605134504
0.7447985486608573	1.0337644473838874	-0.10872461548059044	0.09977454902415826	-0.11597375322440283	-0.023334573199283115	-0.2810413541594072
0.7498920565688926	1.033173218157536	-0.1088360121279493	0.09833771416487024	-0.11617384990631803	-0.0203991699928041	-0.283142097759236
0.7549231420347339	1.0325882716906256	-0.10893126239313553	0.09690797470587721	-0.11635656341594638	-0.017458638862222178	-0.2852207212423006
0.7598926817514158	1.0320096153559488	-0.10901072170686854	0.09548545004894575	-0.11652221982446322	-0.014513019346620793	-0.2872774014251469
0.764801538714351	1.0314372528991032	-0.10907473869851861	0.09407025318952292	-0.1166711395411312	-0.01156234316477876	-0.28931230753042525
0.7696505662881468	1.0308711841663347	-0.10912365532093546	0.09266248983701379	-0.11680363749782488	-0.00860663226416049	-0.29132560285621717
0.7744405988884634	1.0303114063874	-0.10915780683329188	0.09126226140588999	-0.1169200229597445	-0.0056459049886508714	-0.2933174408904217
0.7791724637293016	1.0297579129929757	-0.10917752201141895	0.08986966189142602	-0.11702059992615178	-0.0026801694302368865	-0.2952879701690266
0.7838469729025535	1.0292106947212458	-0.10918312316010446	0.0884847804459998	-0.1171056669932931	0.00029057124703132237	-0.29723733096934185
0.7884649274636918	1.0286697393158437	-0.10917492623207682	0.08710770045104287	-0.1171755175298175	0.0032663208600016034	-0.2991656569919747
0.7930289580665232	1.0281348159161592	-0.10915322940454418	0.0857379455994911	-0.11723045903927946	0.0062483007434406225	-0.3010738453642054
0.7975410587777776	1.0276057640609138	-0.1091183084413241	0.08437520992520407	-0.11727076640077405	0.009237388474445402	-0.30296252809222995
0.8020019532326566	1.0270825685390468	-0.10907043377900431	0.08301955746578504	-0.11729668872923799	0.012233661970251181	-0.30483180428873613
0.8064123412504149	1.0265652135441297	-0.10900987044470523	0.08167105206385022	-0.11730847042058282	0.015237196284412554	-0.3066817602958083
0.8107729136510572	1.0260536810688066	-0.1089368780710321	0.08032975313001721	-0.11730635140292378	0.018248072914330338	-0.30851247582283436
0.8150843490992333	1.0255479514012589	-0.1088517110296353	0.07899571681420306	-0.11729056720583331	0.021266377271772732	-0.3103240225650954
0.8193473190257038	1.02504800266971	-0.10875461842879103	0.07766899468604543	-0.11726134902447934	0.02429220174247177	-0.3121164662129202
0.8235624772065554	1.0245538121818334	-0.10864584444380869	0.07634963717422666	-0.11721892387123195	0.02732563791576116	-0.31388986201165187
0.827730468663187	1.0240653554933299	-0.10852562825334923	0.07503769101397244	-0.11716351464348171	0.03036678238376873	-0.31564425844194494
0.8318519266094703	1.023582606874169	-0.1083942042159074	0.07373320038953493	-0.11709534023955087	0.03341573416334199	-0.3173796958783635
0.8359274750150075	1.0231055391124204	-0.10825180189987865	0.07243620631271695	-0.1170146156164102	0.03647259616928807	-0.3190962076111249
0.8399577271745404	1.0226341237822378	-0.10809864622708161	0.07114674725236024	-0.11692155189863884	0.03953747378285051	-0.32079381918745087
0.8439432871394382	1.0221683311729273	-0.10793495752298755	0.06986485885195819	-0.11681635643784666	0.04261047554791475	-0.3224725489585372
0.8478847464329966	1.0217081307655531	-0.10776095175834632	0.0685905751579902	-0.11669923299420146	0.04569171024065625	-0.3241324066411132
0.8517826922257394	1.0212534903676105	-0.10757684029478061	0.06732392614399989	-0.11657038158816406	0.04878129286562927	-0.3257733967061935
0.855637698742425	1.0208043772029323	-0.10738283035079461	0.06606494064085763	-0.11642999882909101	0.051879337614726614	-0.32739551470629114
0.8594503332690098	1.0203607572936264	-0.10717912482650177	0.0648136445445651	-0.11627827781353602	0.05498596223054015	-0.3289987497515424
0.8632211541892975	1.0199225957694809	-0.1069659224815314	0.06357006159766997	-0.1161154082618655	0.05810128613598416	-0.33058308362991445
0.8669507096093897	1.0194898571043813	-0.10674341811528523	0.06233421399149043	-0.1159415766683399	0.06122542892213484	-0.3321484901784105
0.870639542879269	1.019062504549771	-0.10651180233089659	0.061106120676655336	-0.11575696612460465	0.06435851463137578	-0.3336949375497296
0.8742881853501968	1.018640501046439	-0.10627126205855131	0.05988579989861739	-0.11556175673589465	0.0675006653563716	-0.33522238512212016
0.8778971629705808	1.0182238085287771	-0.10602198023910255	0.058673267137222686	-0.11535612537685462	0.07065200648409072	-0.3367307862161072
0.8814669933175285	1.0178123883355041	-0.10576413609058674	0.057468536218495965	-0.11514024590676948	0.07381266388232013	-0.3382200867995024
0.884998186680921	1.0174062011484457	-0.10549790512028491	0.0562716190742398	-0.11491428918208804	0.0769827645283298	-0.3396902258918969
0.8884912460021259	1.0170052070615756	-0.10522345920935079	0.055082525880337296	-0.11467842312712129	0.08016243616194885	-0.3411411354898499
0.8919466668151651	1.0166093656472865	-0.10494096669965036	0.05390126519249184	-0.11443281280740523	0.08335180693072282	-0.3425727404946522
0.8953649382305193	1.0162186359011753	-0.10465059239270684	0.052727843721575046	-0.11417762042616537	0.08655100600695471	-0.3439849590721689
0.8987465416189673	1.0158329764480816	-0.1043524977373437	0.05156226689287982	-0.11391300548519508	0.08976016207786693	-0.3453777020610641
0.902091950868362	1.0154523455651059	-0.10404684089751852	0.050404538868880654	-0.11363912484400712	0.0929794032497874	-0.34675087303758007
0.9054016346869413	1.0150767009708344	-0.10373377661947931	0.04925466185521849	-0.11335613259630935	0.09620885897536131	-0.3481043692164255
0.9086760551182096	1.01470600004478	-0.10341345643203435	0.04811263670988591	-0.11306418024214253	0.09944865838789661	-0.349438080791567
0.9119156662471257	1.0143402000207766	-0.10308602885689018	0.046978463495533106	-0.1127634168756603	0.10269892870232301	-0.3507518903699126
0.9151209176407298	1.0139792576436135	-0.10275163914360629	0.04585214037317173	-0.11245398893719975	0.10595979834943184	-0.35204567432887396
0.9182922515585731	1.013623129528797	-0.10241042961869949	0.0447336646685529	-0.11213604052639425	0.10923139392313072	-0.35331930164034003
0.9214301056641541	1.0132717719001982	-0.10206253947133452	0.04362303200779018	-0.11180971319632775	0.1125138426771465	-0.35457263492184676
0.9245349099524741	1.0129251409760103	-0.10170810515627389	0.04252023748880247	-0.11147514632210752	0.11580726907354191	-0.355805529163758
0.9276070895436883	1.0125831926949544	-0.10134726015958936	0.0414252747795909	-0.11113247687462843	0.11911179740647788	-0.35701783280997484
0.9306470642772245	1.0122458828009635	-0.10098013510157092	0.04033813634049454	-0.110781839507289	0.1224275511540133	-0.35820938754989806
0.9336552456981787	1.0119131672134674	-0.10060685817625908	0.039258814585188116	-0.11042336696865077	0.12575464938395736	-0.35938002710677064
0.9366320434215596	1.011585001357468	-0.1002275544413728	0.03818729968008755	-0.11005718941408552	0.12909321346263047	-0.36052957968996796
0.9395778592881547	1.0112613408451436	-0.09984234659838934	0.037123581713592105	-0.10968343514402289	0.132443360371348	-0.3616578656773098
0.9424930893851796	1.0109421412834068	-0.0994513548224774	0.03606765005077542	-0.10930223043500867	0.13580520459740908	-0.36276469838337766
0.9453781265484399	1.010627358032066	-0.09905469648557738	0.03501949249755765	-0.10891369925926167	0.13917886077433075	-0.3638498849737622
0.9482333567395211	1.0103169466311932	-0.09865248670256749	0.03397909668248612	-0.10851796380727405	0.14256443924746762	-0.3649132250572379
0.9510591618815845	1.0100108625203594	-0.09824483800882965	0.03294644909691293	-0.10811514416339363	0.14596204909507493	-0.3659545117297048
0.9538559168033003	1.0097090613979671	-0.09783186086078557	0.03192153627811893	-0.10770535879024878	0.14937179419093582	-0.36697353042068187
0.9566239934781066	1.0094114987891063	-0.097413663084893	0.030904343325323887	-0.10728872397454478	0.1527937780296093	-0.3679700604318912
0.9593637572954383	1.0091181304742691	-0.09699035048507347	0.02989485532872627	-0.10686535441949799	0.15622809892160625	-0.36894387355428765
0.9620755706285365	1.0088289121308738	-0.09656202636234572	0.028893056120337896	-0.10643536275632066	0.15967485413212595	-0.3698947353325012
0.9647597891161491	1.008543799755147	-0.09612879214988823	0.027898929705020736	-0.10599886016986317	0.16313413493274678	-0.37082240373017816
0.9674167645835441	1.0082627493723808	-0.09569074701961043	0.026912459243135414	-0.10555595599548227	0.16660602998373028	-0.37172663015536306
0.9700468439266018	1.0079857171781093	-0.09524798811520217	0.025933627520084525	-0.10510675794326377	0.17009062363646513	-0.37260715905901626
0.9726503699212842	1.0077126594737869	-0.09480061047473361	0.024962416701702968	-0.10465137200979237	0.17358799671076755	-0.3734637282027078
0.9752276801522145	1.0074435327996427	-0.09434870726988202	0.023998808788385752	-0.10418990271147087	0.17709822477439832	-0.3742960683013124
0.977779108044504	1.0071782938454348	-0.0938923696883375	0.02304278528453369	-0.10372245295569016	0.1806213792177985	-0.37510390337020494
0.9803049821884307	1.0069168995393845	-0.09343168710933486	0.02209432750350804	-0.10324912421066082	0.18415752603046692	-0.3758869505160756
0.98280562785147	1.0066593069094771	-0.09296674688342527	0.021153416050839816	-0.1027700162694172	0.1877067276167117	-0.3766449204165733
0.9852813646896423	1.006405473336979	-0.09249763480745969	0.020220031733862234	-0.10228522772874477	0.19126903927345562	-0.3773775166312592
0.9877325088032174	1.006155356360201	-0.09202443480248172	0.019294154837865483	-0.10179485564868933	0.19484451176971762	-0.378084436256145
0.9901593715334812	1.005908913813548	-0.09154722919478102	0.0183757656266838	-0.10129899583348795	0.198433189309172	-0.37876536959196316
0.9925622606008306	1.0056661037261811	-0.09106609855026306	0.0174648439589091	-0.10079774265070186	0.2020351108726068	-0.3794200005048309
0.9949414796285143	1.0054268843852003	-0.09058112181671261	0.016561369512112154	-0.10029118916912301	0.20565030922052427	-0.3800480063196063
0.9972973272874132	1.005191214434438	-0.09009237655610243	0.015665322152239553	-0.09977942739289976	0.2092788092413783	-0.38064905764970686
0.9996300996326246	1.00495905265302	-0.08959993851645776	0.014776681088173635	-0.09926254780465808	0.21292063119938506	-0.38122281905366057
1.0019400872520916	1.0047303582527014	-0.08910388227671011	0.013895425997876939	-0.0987406400319369	0.2165757860042508	-0.38176894836834685
1.0042275784976094	1.0045050905682047	-0.08860428061489001	0.013021535837784322	-0.09821379217490851	0.2202442799287214	-0.38228709756364904
1.006492856511485	1.004283209363115	-0.08810120519502226	0.012154990015969841	-0.09768209151983301	0.22392610958158385	-0.3827769121037315
1.0087362017437873	1.0040646745922648	-0.08759472607029144	0.011295767469083734	-0.09714562400666202	0.2276212655901978	-0.3832380316014963
1.0109578894168543	1.0038494466596573	-0.08708491229977003	0.010443847669806898	-0.09660447487262616	0.23132972811421534	-0.3836700893676023
1.0131581926671354	1.0036374861221726	-0.08657183128752752	0.009599209459456925	-0.09605872794336241	0.2350514716806673	-0.38407271314719427
1.015337380288056	1.0034287539185762	-0.08605554934127198	0.008761831947578912	-0.09550846621609348	0.23878646111674504	-0.3844455247583261
1.0174957171725783	1.0032232113341786	-0.085536131627103	0.007931694377152347	-0.09495377180417508	0.24253465188989815	-0.38478814031352143
1.0196334651351833	1.0030208199305353	-0.0850136420213997	0.007108775841609702	-0.09439472577048111	0.24629599117053558	-0.3851001704765722
1.0217508823918477	1.0028215416032633	-0.08448814328017992	0.00629305551658785	-0.09383140829929036	0.25007041659226986	-0.3853812204987691
1.0238482240418791	1.0026253385441315	-0.08395969696628047	0.005484512505409908	-0.09326389860959079	0.253857856753725	-0.38563089042077214
1.0259257411853988	1.002432173330728	-0.0834283637175267	0.004683126209409664	-0.09269227523440773	0.25765822926862353	-0.3858487751139141
1.0279836824559492	1.00224200879011	-0.08289420290395864	0.0038888757661703103	-0.09211661564388769	0.2614714431875365	-0.3860344646117093
1.0300222926805518	1.002054808130191	-0.08235727301247894	0.003101740594503271	-0.09153699665020906	0.26529739620528964	-0.3861875441251875
1.0320418135376002	1.0018705348842887	-0.08181763152490702	0.0023217001681496152	-0.09095349426819216	0.26913597549176754	-0.3863075942969074
1.0340424833518542	1.0016891529354677	-0.08127533501688453	0.0015487341214154818	-0.09036618381367288	0.27298705693913994	-0.3863941913789113
1.0360245380724153	1.0015106264334983	-0.08073043893439484	0.0007828218968769864	-0.08977513965265704	0.27685050669353145	-0.38644690746759974
1.0379882095468358	1.0013349199559824	-0.08018299810699664	0.0000239434369654532	-0.08918043574892268	0.2807261774547554	-0.38646531065151246
1.0399337271931457	1.001161998361899	-0.07963306633445602	-0.0007279214382120566	-0.08858214520755299	0.2846139113488044	-0.3864489652964218
1.0418613213485903	1.0009918265031958	-0.07908069545105043	-0.0014727943018066443	-0.0879803392447536	0.2885135464552293	-0.38639743210802285
1.0437712180947853	1.0008243696929167	-0.07852593680403923	-0.0022106960972002737	-0.08737508878480112	0.292424906270103	-0.3863102682919211
1.0456636391921443	1.0006595937109195	-0.07796884133948717	-0.0029416470906763787	-0.08676646454790071	0.29634779904899544	-0.3861870279267941
1.0475388024922845	1.0004974647677223	-0.07740945954668649	-0.0036656670101973695	-0.0861545369835515	0.3002820181424822	-0.3860272623282206
1.049396923596063	1.0003379493628743	-0.07684784101444207	-0.0043827756659074405	-0.08553937577757925	0.30422734504909305	-0.3858305202456447
1.0512382154477569	1.0001810143243315	-0.07628403458454754	-0.00509299277391174	-0.08492105001052262	0.3081835482556752	-0.3855963481568429
1.0530628878891926	1.0000266268493703	-0.07571808852764836	-0.00579633776580289	-0.08429962834168427	0.31215038192682826	-0.3853242906359194
1.0548711489674678	0.9998747543967634	-0.0751500501756779	-0.006492830274938403	-0.08367517859657765	0.3161275884039887	-0.38501389047865403
1.0566632038181412	0.9997253647848818	-0.07457996629949414	-0.00718248968838844	-0.08304776817196545	0.3201148954780692	-0.3846646891667079
1.058439254898655	0.999578426174008	-0.07400788307583143	-0.007865335220648355	-0.08241746399081139	0.32411201654692073	-0.38427622719233695
1.0601995027743178	0.999433907004022	-0.07343384586765801	-0.008541386199822126	-0.0817843322508299	0.3281186520734772	-0.38384804422869423
1.0619441456906966	0.9992917760332596	-0.07285789938895329	-0.009210661887187102	-0.08114843859597652	0.33213448835658954	-0.3833796795411011
1.063673379203234	0.9991520023708585	-0.07228008786074591	-0.009873181320374602	-0.08050984827925209	0.3361591963715647	-0.38287067246056955
1.065387396849779	0.9990145554241056	-0.07170045482155334	-0.010528963557172486	-0.07986862594381759	0.34019243302322527	-0.3823205625857268
1.067086390072628	0.998879404907551	-0.07111904318012781	-0.011178027631378965	-0.0792248356711385	0.34423384071029467	-0.3817288901667437
1.0687705480850975	0.9987465208559275	-0.07053589528959915	-0.011820392488334403	-0.07857854105303506	0.3482830467470258	-0.3810951965393305
1.0704400578848767	0.9986158736248584	-0.0699510529733383	-0.012456076977417865	-0.07792980521043288	0.35233966312685855	-0.38041902453678283
1.072095104868072	0.9984874338449475	-0.06936455733660876	-0.013085100073253666	-0.07727869057417384	0.3564032877753442	-0.3796999186478183
1.0737358718094805	0.9983611725032212	-0.06877644915234767	-0.013707480475706312	-0.07662525930281333	0.3604735018283154	-0.37893742586448936
1.075362539499076	0.9982370608945186	-0.06818676866824624	-0.014323236841383062	-0.07596957305858792	0.36454987093228114	-0.3781310958867012
1.0769752874938514	0.9981150705664604	-0.06759555535593816	-0.01493238805640342	-0.07531169271775275	0.368631946941789	-0.3772804811650657
1.0785742925114297	0.9979951734432212	-0.06700284852086266	-0.015534952618119213	-0.07465167903835229	0.37271926367935476	-0.3763851381715974
1.0801597298137617	0.9978773417214936	-0.0664086868249669	-0.016130949148608298	-0.07398959211886885	0.37681134021740376	-0.3754446271787838
1.0817317727323918	0.9977615479079993	-0.06581310848349586	-0.016720396205275975	-0.07332549160641529	0.38090767951017396	-0.37445851297770794
1.0832905930103542	0.9976477647955789	-0.06521615115915724	-0.017303312399620782	-0.07265943656792909	0.3850077691223421	-0.3734263651525027
1.0848363597416792	0.997535965541412	-0.06461785239368407	-0.01787971599222222	-0.0719914859609546	0.3891110782780427	-0.37234775930165204
1.08636924119265	0.9974261235352595	-0.06401824893247825	-0.01844962556504581	-0.07132169786913298	0.3932170625212206	-0.3712222763373505
1.0878894030658428	0.9973182125261532	-0.06341737741787372	-0.01901305936573454	-0.07065013026509125	0.3973251589944847	-0.3700495042106633
1.089397009439802	0.9972122065546836	-0.06281527405118523	-0.019570035651334892	-0.06997684062229807	0.4014347888079233	-0.3688290378232367
1.0908922228224411	0.9971080799503165	-0.0622119745911153	-0.02012057270023404	-0.06930188590200274	0.40554535710810513	-0.3675604795116392
1.0923752037021843	0.9970058073632244	-0.06160751455667844	-0.020664688640188535	-0.06862532276905715	0.4096562517700305	-0.3662434399882043
1.0938461106055073	0.9969053637597202	-0.06100192923173871	-0.021202401465240304	-0.06794720758605172	0.41376684346386117	-0.364877538923795
1.0953051007714607	0.9968067243762508	-0.06039525341036845	-0.02173372927717058	-0.06726759611692842	0.4178764874914498	-0.3634624049225102
1.0967523286138452	0.9967098648232967	-0.05978752205920594	-0.022258689720909955	-0.06658654425765587	0.42198451942486115	-0.3619976776273407
1.0981879476383403	0.9966147609551302	-0.05917876954562777	-0.022777300679636223	-0.06590410716036318	0.42609026048229187	-0.3604830065138647
1.0996121089863513	0.9965213889672735	-0.058569030269875505	-0.02328957974256398	-0.06522033993021588	0.4301930134155654	-0.3589180529839514
1.1010249622079207	0.996429725343985	-0.05795833836498052	-0.023795544483294698	-0.06453529727774832	0.4342920647250964	-0.3573024902563996
1.1024266549988133	0.9963397468749088	-0.05734672783175409	-0.024295212363169772	-0.06384903365871077	0.4383866839559051	-0.3556360043206184
1.1038173324645273	0.9962514307003818	-0.05673423288954233	-0.024788600470436413	-0.06316160365628522	0.44247612158896593	-0.35391829556958715
1.1051971388167583	0.9961647542015986	-0.05612088725873259	-0.02527572612455742	-0.062473061164388444	0.44655961409611095	-0.35214907747841034
1.106566215449053	0.9960796951213542	-0.055506725033292896	-0.025756606194841054	-0.061783460355345515	0.45063637839569254	-0.35032807971639174
1.107924702451467	0.995996231466599	-0.054891780036570775	-0.026231257639056146	-0.061092854945168376	0.4547056164568694	-0.3484550469992718
1.1092727374231037	0.9959143415803473	-0.054276086379602684	-0.026699697089716503	-0.06040129880874514	0.45876651193033074	-0.34652974143730386
1.1106104560071326	0.9958340041056895	-0.053659678251028804	-0.027161941048294325	-0.05970884573230381	0.4628182319193803	-0.3445519426568508
1.1119379920552825	0.9957551979737672	-0.0530425898667605	-0.027618005947300905	-0.05901554934507488	0.4668599277062826	-0.34252144834926146
1.1132554770241343	0.9956779024371201	-0.052424855777198014	-0.028067907949668732	-0.058321463452641484	0.47089073316996305	-0.3404380760117446
1.1145630406298384	0.9956020970278827	-0.05180651059115352	-0.02851166318235979	-0.05762664171495613	0.47490976706240917	-0.33830166279593094
1.115860810794949	0.9955277615589015	-0.05118758902270112	-0.028949287724688025	-0.05693113768708549	0.47891613318671855	-0.3361120663698925
1.1171489124974943	0.995454876186257	-0.0505681264691552	-0.02938079723157457	-0.056235005456863794	0.4829089171957023	-0.3338691677410736
1.1184274693836462	0.9953834213133879	-0.04994815827065719	-0.02980620748976526	-0.055538298801005886	0.4868871919620112	-0.33157286942121417
1.11969660261177	0.9953133776536884	-0.0493277202897986	-0.03022553404151083	-0.05484107182459112	0.49085001444197474	-0.32922309826643137
1.1209564312898506	0.9952447262019056	-0.048706848729949494	-0.030638792346062364	-0.05414337874506655	0.49479642750332203	-0.32681980561729057
1.1222070729548932	0.9951774482050292	-0.0480855799217585	-0.031045997949656418	-0.05344527364054492	0.49872546195570233	-0.32436296720805285
1.1234486426031	0.9951115252115441	-0.04746395082631949	-0.03144716618280958	-0.05274681100350374	0.5026361340762346	-0.3218525858782164
1.1246812534258819	0.995046939027749	-0.046841998696511074	-0.03184231241776066	-0.052048045348583157	0.5065274485238281	-0.31928869101545004
1.1259050165600988	0.9949836717276949	-0.046219761223639695	-0.03223145200353244	-0.05134903136584159	0.5103983982096675	-0.316671339871865
1.1271200410842332	0.9949217056495434	-0.045597276562822094	-0.03261460028295902	-0.05064982393786821	0.514247964982055	-0.31400061840900956
1.1283264344241306	0.9948610233713754	-0.04497458314559144	-0.032991772738192204	-0.049950477918090534	0.5180751216570659	-0.31127664119424375
1.129524302642756	0.9948016076943426	-0.04435171954305436	-0.033362985094579294	-0.04925104796624304	0.5218788337331138	-0.30849955140644214
1.1307137491195174	0.9947434417051573	-0.04372872516840294	-0.0337282529279323	-0.048551589326568105	0.5256580560299006	-0.3056695245953168
1.131894875923829	0.994686508704049	-0.04310563958228028	-0.034087592110745024	-0.04785215703726765	0.5294117379229727	-0.3027867662446648
1.1330677835912717	0.9946307922137444	-0.04248250261799727	-0.034441018756581385	-0.04715280606114745	0.5331388235523202	-0.2998515128524612
1.1342325712554961	0.9945762759709232	-0.04185935432017656	-0.03478854927432146	-0.04645359120715559	0.5368382531963256	-0.2968640321405548
1.135389336497446	0.9945229439311034	-0.041236235032608114	-0.0351302003373352	-0.045754567219787386	0.540508963782655	-0.2938246239346854
1.136538175801838	0.9944707802454779	-0.04061318515832535	-0.03546598903226623	-0.04505578850121522	0.5441498913592124	-0.29073361941403003
1.1376791838799991	0.9944197692898967	-0.03999024553003833	-0.03579593267353906	-0.044357309518569775	0.5477599700001149	-0.2875913833087736
1.1388124548823182	0.9943698956084606	-0.03936745675276794	-0.03612004916822268	-0.043659184059105474	0.551338136724719	-0.28439831093213397
1.1399380817761473	0.9943211439409565	-0.03874485953779594	-0.036438356841974676	-0.04296146559785873	0.554883330620993	-0.2811548300521246
1.1410561569447966	0.9942734991960295	-0.038122494367606584	-0.03675087461610027	-0.042264206915874104	0.5583944958449444	-0.27786139932120374
1.1421667717114825	0.994226946471496	-0.037500401751804364	-0.03705762187745047	-0.04156746038149123	0.5618705812424074	-0.27451850969992325
1.1432700171841674	0.9941814710186306	-0.036878621745898524	-0.03735861871564641	-0.04087127740654535	0.5653105441237671	-0.2711266819134657
1.1443659833105886	0.9941370582818377	-0.03625719447024056	-0.03765388566359746	-0.040175709023534456	0.5687133484382985	-0.2676864692089108
1.1454547605985697	0.9940936938291008	-0.03563615912329078	-0.03794344416117189	-0.03948080477787275	0.5720779712455603	-0.2641984518046642
1.1465364390011898	0.9940513633995179	-0.03501555459139534	-0.038227316243236845	-0.03878661340853589	0.5754034003345492	-0.2606632399808368
1.1476111081973004	0.9940100528929819	-0.03439541927359126	-0.038505524609027175	-0.03809318265048667	0.5786886361897174	-0.257081472856605
1.1486788580296334	0.9939697483550813	-0.033775790809146035	-0.03877809272478701	-0.03740055892951549	0.5819326943954671	-0.25345381646913295
1.1497397781563996	0.9939304359926362	-0.03315670625700206	-0.039045044719540456	-0.036708787563332505	0.585134605605813	-0.24978096438270844
1.1507939592212664	0.9938921021330406	-0.03253820138899736	-0.03930640566120013	-0.03601791197323382	0.5882934200668021	-0.24606363298223624
1.1518414914940265	0.9938547332777469	-0.03192031145732377	-0.039562201192607435	-0.03532797454406282	0.5914082044602249	-0.24230256543306608
1.1528824661678971	0.9938183160580336	-0.03130307040878964	-0.039812457830648004	-0.03463901574969082	0.5944780467038355	-0.23849852632719779
1.15391697500056	0.9937828372523051	-0.03068651106538159	-0.040057202846133066	-0.033951074359131986	0.5975020557026945	-0.23465230200207984
1.1549451101656036	0.9937482837948373	-0.030070665186053683	-0.040296464199160775	-0.03326418751047733	0.6004793617143246	-0.2307647001572028
1.15596696482817	0.9937146427602478	-0.029455563095111544	-0.040530270641073445	-0.032578390302233896	0.6034091187583652	-0.22683654668528808
1.1569826325016588	0.9936819013891383	-0.02884123404060109	-0.04075865152999454	-0.03189371619971374	0.6062905034343321	-0.22286868705557308
1.1579922075585496	0.9936500470749982	-0.028227705862028885	-0.040981636913075596	-0.03121019667183346	0.6091227170226564	-0.21886198329392648
1.1589957858506106	0.9936190673497911	-0.02761500458360516	-0.041199257618922236	-0.030527860746444896	0.6119049877356278	-0.21481731030398787
1.1599934632808382	0.9935889499331312	-0.027003155257679684	-0.04141154490202449	-0.029846735958763755	0.6146365672054631	-0.21073556038485136
1.160985337640594	0.9935596826803066	-0.026392180817431953	-0.04161853079567965	-0.029166847083303228	0.6173167359736494	-0.20661763459951493
1.1619715069632224	0.9935312536369588	-0.025782103061086546	-0.04182024771324579	-0.028488217239836324	0.6199447993002957	-0.20246444824277224
1.162952069969514	0.993503651028794	-0.025172942361736988	-0.042016728504019954	-0.027810867580517356	0.622520088729774	-0.19827692789724657
1.163927127184491	0.9934768632348171	-0.024564716951963647	-0.0422080066275283	-0.027134816505638242	0.6250419652198745	-0.19405600539857087
1.164896779582081	0.993450878830422	-0.023957443744714077	-0.042394115829355726	-0.026460080588183117	0.6275098156903769	-0.18980262232966658
1.1658611294262138	0.9934256865682692	-0.023351137792705312	-0.04257509025808658	-0.025786673984765272	0.6299230552903726	-0.18551772516773876
1.1668202792993683	0.9934012754080046	-0.022745812883374093	-0.042750964231545376	-0.02511460910872804	0.6322811249706521	-0.1812022683594455
1.1677743336291284	0.9933776344809205	-0.022141480564182366	-0.04292177246935817	-0.02444389556028075	0.6345834952241212	-0.176857206287198
1.1687233968972426	0.9933547531395525	-0.02153815126137585	-0.043087549712950354	-0.02377454138136488	0.6368296615708762	-0.17248350012948227
1.1696675746123593	0.9933326209361416	-0.020935833658884084	-0.04324833085649832	-0.02310655237874526	0.6390191468268127	-0.1680821123649636
1.1706069734398088	0.9933112276238445	-0.02033453460639234	-0.04340415091404404	-0.022439932035293465	0.641151501147007	-0.16365400498131905
1.1715417007885207	0.9932905631702038	-0.019734259376979587	-0.043555044896350224	-0.021774681808901037	0.6432263007787163	-0.15920014027381582
1.172471864111044	0.9932706177749507	-0.019135012116996336	-0.04370104765413232	-0.021110801643770133	0.6452431462686862	-0.15472148318935702
1.1733975722727517	0.9932513818426452	-0.01853679496675999	-0.04384219405092955	-0.02044828900891668	0.6472016651655977	-0.15021899379036857
1.174318934480178	0.9932328460089919	-0.017939608751170198	-0.043978518743389275	-0.019787139676425838	0.6491015092734205	-0.14569363139839864
1.1752360606929622	0.9932150011344583	-0.017343452718777887	-0.04411005620000061	-0.019127347445170112	0.65094235513972	-0.141146351691234
1.176149061242376	0.9931978383141177	-0.016748324795737686	-0.044236840600407175	-0.018468904434594775	0.6527239028413226	-0.13657810770824422
1.1770580467646707	0.9931813488803198	-0.01615422163943499	-0.04435890578693732	-0.017811801156331353	0.6544458754469948	-0.1319898494002746
1.1779631289037236	0.9931655243918496	-0.015561138189441659	-0.04447628531631146	-0.017156026029868997	0.656108019860326	-0.1273825192997606
1.1788644191643847	0.9931503566563123	-0.014969068429352184	-0.04458901226524393	-0.01650156623725056	0.6577101041499996	-0.12275705758270995
1.1797620296068474	0.9931358377187898	-0.014378004947477254	-0.04469711928571389	-0.015848407248968622	0.6592519183640607	-0.1181143978955898
1.18065607299251	0.9931219598615108	-0.013787938854672221	-0.04480063857922183	-0.015196532745018745	0.6607332741781736	-0.11345546592156958
1.1815466615965518	0.9931087156234397	-0.013198860585256187	-0.044899601722416804	-0.014545925511076665	0.6621540023780579	-0.1087811849814644
1.1824339083984547	0.9930960977821468	-0.012610759131422535	-0.04499403977417309	-0.013896566603602249	0.6635139543348423	-0.1040924693270464
1.1833179264713634	0.9930840993641478	-0.012023622466296967	-0.04508398317087404	-0.01324843582801505	0.6648130004281702	-0.09939022682741501
1.184198829103328	0.9930727136436087	-0.011437437485607972	-0.04516946170886529	-0.012601511684715563	0.6660510296903767	-0.0946753578951938
1.1850767289572313	0.9930619341529854	-0.010852190590877366	-0.04525050443776234	-0.011955772022711092	0.6672279481354845	-0.08994875961781477
1.185951739985319	0.9930517546592263	-0.010267866438250102	-0.04532713981313264	-0.01131119266885137	0.6683436808321297	-0.08521131512290686
1.186823975191984	0.9930421691916457	-0.009684449454615881	-0.04539939546150726	-0.010667749110295801	0.669398168332873	-0.08046390529849057
1.1876935477175643	0.9930331720278358	-0.009101923142640429	-0.045467298261339134	-0.010025415736773645	0.6703913676703387	-0.0757074027220083
1.1885605710390852	0.9930247576920334	-0.00852026997241921	-0.045530874331341356	-0.009384165730217777	0.6713232520018035	-0.07094267030406974
1.1894251577539736	0.9930169209666275	-0.0079394722254271	-0.04559014892019431	-0.008743972003846578	0.6721938087928729	-0.0661705677785654
1.1902874217286998	0.9930096568717108	-0.007359510580742468	-0.04564514653859061	-0.008104805652050514	0.6730030415446435	-0.061391939707392554
1.1911474753478146	0.99300296068944	-0.00678036599256276	-0.04569589075326228	-0.007466638027976142	0.6737509665494619	-0.05660763054195068
1.192005431912813	0.9929968279426791	-0.006202018107577888	-0.045742404327762	-0.006829439007016958	0.6744376147342256	-0.051818471257419854
1.1928614033251281	0.9929912544120159	-0.005624446856044512	-0.045784709073555946	-0.0061931787475256435	0.6750630292340575	-0.047025292185894324
1.1937155018498184	0.9929862361212455	-0.005047631295039646	-0.045822825941039605	-0.005557826423460694	0.6756272664985603	-0.04222891316598737
1.194567840116075	0.9929817693382593	-0.0044715496377283805	-0.0458567749948166	-0.004923350263913686	0.6761303956908821	-0.03743014348137859
1.1954185298885174	0.9929778505811975	-0.003896180115062226	-0.04588657534982235	-0.004289718509013609	0.6765724975013683	-0.032629788778603876
1.1962676826576286	0.9929744766132741	-0.0033215006095576793	-0.045912245194453756	-0.0036568990130126013	0.6769536642480322	-0.027828647800933606
1.1971154095021725	0.9929716444420505	-0.0027474887805940765	-0.04593380178092939	-0.0030248593886064066	0.67727399949277	-0.0230275132208929
1.1979618216870764	0.992969351316427	-0.0021741216917124944	-0.04595126143401012	-0.002393566602730185	0.6775336179313702	-0.018227168321256967
1.198807029878293	0.992967594728337	-0.0016013763744505741	-0.045964639524919304	-0.0017629876033791391	0.6777326447679182	-0.013428391524003155
1.1996511445168219	0.9929663724101574	-0.0010292296075081597	-0.045973950478862984	-0.001133089082231563	0.6778712155906739	-0.008631954373181896
1.2004942752153211	0.9929656823340305	-0.00045765835806677946	-0.04597920776901095	-0.0005038379661484623	0.6779494760496996	-0.0038386250747310825
1.2013365315605506	0.9929655227090859	0.00011336072993498286	-0.04598042392745688	0.0001247991407050923	0.6779675817905899	0.0009508359444798985
1.202178023195378	0.9929658919811538	0.0006838513594971015	-0.045977610538201916	0.0007528559775577251	0.6779256981243582	0.005735676380502551
1.2030198317792498	0.9929667901746891	0.0012544963665624513	-0.04597076800662323	0.001381091902335522	0.6778238475419409	0.01052067524716318
1.2038624857056583	0.9929682188803589	0.001825603275845633	-0.04595988565643397	0.002009853112163505	0.6776619112081501	0.015307460407687849
1.2047060931956932	0.9929701798690406	0.0023971944627993484	-0.04594495229704392	0.002639171903556293	0.6774397864576361	0.020095264226430723
1.2055507627725204	0.9929726751455161	0.0029692921907435695	-0.04592595582310403	0.0032690804650551937	0.6771573810103206	0.024883314535406733
1.2063966035141713	0.9929757069506139	0.0035419187509382905	-0.04590288320778366	0.0038996110257882776	0.6768146130513577	0.029670835978101405
1.207243724584071	0.9929792777610368	0.004115096113446917	-0.0458757205146099	0.004530795465256831	0.6764114115891409	0.034457047268542
1.2080922353235244	0.9929833902903169	0.0046888459589103475	-0.04584445290167832	0.005162665342342244	0.6759477167011616	0.03924116165424388
1.2089422459546892	0.9929880474936577	0.0052631901225752955	-0.045809064597273595	0.005795252378267565	0.6754234793574632	0.04402239081727167
1.2097938659349627	0.9929932525603484	0.0058381494510957544	-0.04576953897089028	0.00642858719127463	0.6748386626583363	0.04879993556764607
1.2106472057454707	0.9929990089241784	0.006413744980506581	-0.045725858468392284	0.007062700587590679	0.6741932410582379	0.05357299588597902
1.2115023761884067	0.9930053202614744	0.006989997429942574	-0.045678004642218	0.0076976229973397935	0.6734872009985643	0.058340766938439696
1.212359488080859	0.9930121904897691	0.007566926964801464	-0.04562595817764732	0.008333384206835739	0.6727205414782107	0.06310243737577015
1.2132186519195531	0.9930196237650366	0.008144552942045307	-0.045569698930729215	0.008970013070781187	0.6718932747901831	0.06785718752918858
1.214079979338242	0.9930276244948606	0.008722894860634189	-0.0455092058465195	0.009607538552553946	0.6710054254945107	0.0726041975374114
1.214943580891107	0.9930361973195284	0.009301970842695318	-0.045444457120899874	0.010245988042724651	0.6700570329664944	0.07734263517533307
1.2158095686510328	0.9930453471370383	0.009881799349010017	-0.04537543003116918	0.010885389242512566	0.6690481490758466	0.08207167026783171
1.2166780533698793	0.9930550790753855	0.010462397246926512	-0.04530210116575698	0.01152576802569609	0.667978841707168	0.08679045924683838
1.2175491472123485	0.9930653985217438	0.011043781613508143	-0.0452244462252793	0.012167150418878182	0.6668491920000363	0.09149816024799261
1.2184229612897381	0.993076311095539	0.01162596805950756	-0.04514244024741068	0.012809560744602998	0.6656592977666196	0.09619391989125192
1.2192996073792512	0.9930878226683136	0.012208971852167575	-0.04505605747991543	0.013453022851233398	0.6644092717667023	0.1008768828340444
1.2201791972656235	0.9930999393566876	0.012792807449535176	-0.044965271457071375	0.014097559590499933	0.6630992429343098	0.10554618844481042
1.2210618425303124	0.9931126675193559	0.013377488336499986	-0.04487005504608533	0.014743192627360529	0.6617293571454054	0.11020096998571154
1.2219476543964922	0.9931260137541068	0.013963026900261338	-0.04477038049373851	0.01538994229294288	0.6602997779658799	0.1148403541642372
1.2228367445262156	0.9931399849094811	0.014549434935468633	-0.044666219364276616	0.01603782813284482	0.6588106858221425	0.11946346568855601
1.2237292237749406	0.9931545880654179	0.015136722800565565	-0.04455754270931974	0.01668686796535368	0.6572622804765574	0.12406942117048297
1.224625203425116	0.9931698305520028	0.015724900212028166	-0.04444432095390616	0.01733707874881456	0.6556547794157558	0.12865733599965856
1.2255247942873495	0.9931857199346337	0.01631397563329954	-0.04432652403324126	0.01798847589615341	0.6539884197978668	0.13322632016607147
1.2264281069851122	0.9932022640177062	0.016903956445543957	-0.044204121391657296	0.01864107345298359	0.6522634584028884	0.13777548027338685
1.2273352517524654	0.9932194708399782	0.017494848799941617	-0.04407708204357712	0.019294883923489287	0.6504801724340943	0.14230391909396417
1.2282463384568292	0.99323734867359	0.018086657619314345	-0.04394537460739401	0.01994991826118726	0.6486388599024102	0.14681073631945207
1.2291614767300567	0.9932559060253617	0.018679386670858573	-0.043808967322728376	0.020606185938322863	0.6467398397481258	0.15129502986744925
1.2300807756822294	0.9932751516296886	0.019273038369602473	-0.04366782812950479	0.021263694717048934	0.6447834527908194	0.1557558951680691
1.231004344042609	0.993295094449624	0.019867613861102286	-0.04352192468655443	0.021922450729533565	0.6427700617960384	0.1601924266054575
1.2319322895073361	0.9933157436605543	0.02046311259562601	-0.043371224517238724	0.022582457994510766	0.6407000532528342	0.16460371519772324
1.2328647199902447	0.9933371086754686	0.021059533127302615	-0.04321569485080905	0.023243719291191622	0.638573834921331	0.16898885540707917
1.233801742082878	0.9933591991084176	0.02165687212277004	-0.043055302914697585	0.0239062350488361	0.6363918395378868	0.17334693868554293
1.2347434623950135	0.9933820248025679	0.022255125218056053	-0.042890015755330135	0.02457000428500831	0.6341545220117722	0.17767706069635647
1.2356899860937431	0.9934055957928365	0.022854286089045262	-0.04271980053375642	0.02523502356281586	0.6318623630468553	0.18197831547899335
1.236641418147949	0.9934299223327068	0.023454347246645486	-0.042544624354967836	0.025901287861307496	0.6295158663827852	0.18624980218226195
1.2375978621989563	0.9934550148628782	0.02405529932759165	-0.04236445451715243	0.02656878977667643	0.6271155616613203	0.19049062095023786
1.2385594220191751	0.9934808840458171	0.024657132019695868	-0.04217925828550349	0.02723752053832665	0.6246620008750723	0.19469988045946
1.2395261996073021	0.9935075407122251	0.02525983287466721	-0.04198900329769741	0.027907468678877324	0.6221557631875703	0.1988766905394956
1.2404982964984939	0.9935349958916618	0.02586338814307397	-0.041793657363982196	0.028578620950449832	0.6195974516367643	0.20302016907109466
1.241475813198669	0.9935632607934919	0.026467782433781947	-0.041593188622455576	0.029250961935397654	0.616987694512697	0.20712944060951313
1.2424588492348168	0.9935923468039115	0.027072998762184837	-0.04138756557760722	0.029924474089222313	0.6143271451299422	0.21120363774657108
1.2434475035434507	0.9936222654934488	0.027679018806165745	-0.04117675706403767	0.030599138015254213	0.6116164805956643	0.21524190382943187
1.2444418734323117	0.9936530285813397	0.028285822288594564	-0.040960732512792954	0.03127493176740366	0.608856404423894	0.21924338983938466
1.2454420558662542	0.9936846479698787	0.02889338778721854	-0.04073946172290669	0.03195183174234107	0.6060476427327958	0.22320726078503603
1.2464481463849448	0.9937171357066378	0.02950169209608218	-0.040512915139184445	0.032629811959499495	0.6031909468938426	0.22713269244967463
1.2474602399494825	0.9937505040064605	0.030110710764773303	-0.04028106370891736	0.033308844653424555	0.6002870907619142	0.23101887587300518
1.248478430497293	0.9937847652329219	0.030720417852866576	-0.04004387902105697	0.0339888999924881	0.5973368714579659	0.23486501666404844
1.249502810886833	0.9938199318914144	0.031330785925181015	-0.03980133336158084	0.03466994606628665	0.5943411090281813	0.23867033589686198
1.250533473564267	0.9938560166474548	0.03194178647633137	-0.03955339959381869	0.03535194935288532	0.5913006439160614	0.24243407361911218
1.251570509550904	0.9938930322871362	0.03255338935654299	-0.03930005143589921	0.0360348740723097	0.5882163392982733	0.24615548610929547
1.2526140089696005	0.9939309917298683	0.033165563117759346	-0.039041263375088696	0.0367186825674477	0.5850890788850317	0.24983384886566193
1.253664062216992	0.9939699080673591	0.033778275727008054	-0.03877701040528706	0.03740333609691464	0.5819197626395952	0.2534684615782125
1.2547207580995134	0.9940097944917017	0.034391493501147195	-0.038507268518386165	0.03808879364177704	0.5787093115691097	0.25705864239759063
1.2557841854181664	0.9940506643494581	0.035005182062842914	-0.03823201433590563	0.03877501297098824	0.5754586621229686	0.26060373426653693
1.2568544323105197	0.9940925311136953	0.03561930598336054	-0.03795122529777326	0.03946195024060613	0.5721687672903	0.26410310334237536
1.2579315862873046	0.9941354083811392	0.036233828833936985	-0.03766487967804923	0.04014956005016275	0.5688405955848297	0.26755613983399673
1.2590157351461755	0.9941793099052385	0.0368487137330887	-0.037372956360903854	0.040837796055066704	0.5654751272657634	0.27096226150867003
1.2601069656186947	0.9942242495388146	0.03746392260174638	-0.0370754352186935	0.04152661013389044	0.5620733575420236	0.27432090989855784
1.2612053653237796	0.9942702413106498	0.038079417293429355	-0.03677229659826332	0.04221595365515707	0.5586362894947045	0.27763155683970886
1.2623110215849815	0.9943172993755397	0.038695158943332246	-0.03646352164829475	0.04290577675145522	0.5551649367140451	0.28089370106360656
1.2634240214465693	0.9943654380116663	0.039311108003251216	-0.036149092328633	0.04359602836162188	0.5516603222263093	0.2841068686164756
1.264544452611389	0.9944146716588058	0.03992722478161599	-0.035828991153417575	0.044286656839970295	0.5481234744955363	0.28727061579818736
1.2656724036479334	0.9944650149275048	0.04054346956562954	-0.03550320112782083	0.044977610098544146	0.5445554256969846	0.2903845297044381
1.2668079627129476	0.9945164825412741	0.041159801935572754	-0.035171706116223854	0.04566883484406272	0.5409572147035202	0.29344822468815207
1.26795121945748	0.9945690894210227	0.041776181817034116	-0.034834490289521944	0.04636027776414567	0.5373298800108075	0.29646134754689835
1.2691022637473075	0.9946228506274608	0.04239256879134142	-0.03449153849125514	0.04705188476121021	0.533674462752234	0.2994235738549767
1.2702611868430982	0.9946777814155834	0.04300892273717751	-0.03414283588274476	0.04774360167995973	0.529992001938336	0.3023346108340073
1.2714280802358136	0.994733897180434	0.04362520321171514	-0.033788368282949705	0.04843537362126152	0.5262835371592953	0.30519419407422455
1.2726030373893744	0.9947912135408119	0.04424137037635062	-0.033428121632791095	0.04912714598996947	0.522550102077158	0.30800209150558616
1.2737861522534335	0.9948497462692526	0.04485738420726042	-0.033062082433785805	0.04981886361818022	0.518792728210161	0.3107580992738438
1.2749775211667767	0.9949095113870471	0.045473205485039365	-0.032690237148762714	0.050510471886157995	0.5150124379799181	0.31346204571780895
1.2761772405166703	0.9949705250498027	0.04608879457097338	-0.03231257291354882	0.05120191535832672	0.5112102512709215	0.316113785382297
1.2773854094674684	0.9950328036862979	0.04670411280813375	-0.031929076670682524	0.05189313936726577	0.5073871759399713	0.3187132045943894
1.2786021276967274	0.9950963638860714	0.04731912134542046	-0.03153973586466361	0.052584088703698344	0.5035442141992319	0.3212602157505594
1.2798274973204076	0.9951612225007371	0.04793378210628242	-0.03114453781635955	0.053274708715698615	0.4996823557709254	0.32375476078186943
1.2810616220145774	0.9952273966019248	0.04854805732232511	-0.03074346998344172	0.05396494479603906	0.49580257996449667	0.32619680846980537
1.2823046069121222	0.9952949034778727	0.04916190946786901	-0.03033651998003685	0.05465474232000479	0.4919058553314365	0.3285863535191702
1.2835565593842928	0.9953637606784965	0.04977530162818333	-0.02992367530561464	0.05534404707069878	0.48799313659242755	0.3309234172802169
1.2848175885568232	0.9954339859927122	0.05038819723625609	-0.02950492348534702	0.05603280495488094	0.4840653655882167	0.33320804594486114
1.2860878051843005	0.9955055974440028	0.051000559992377244	-0.029080252097935497	0.05672096192426396	0.4801234711337502	0.33544030951825504
1.2873673225972013	0.9955786133469697	0.05161235429698202	-0.02864964844371489	0.057408464473642035	0.4761683655940667	0.33762030262541437
1.2886562556924683	0.9956530522540447	0.05222354473667376	-0.028213099866065315	0.058095259075003375	0.47220094758317	0.3397481418370082
1.289954721068957	0.9957289329652517	0.05283409612982888	-0.027770593695493482	0.058781292240509354	0.4682221011248893	0.3418239651182241
1.2912628378334445	0.9958062745783156	0.05344397387990463	-0.02732211696215229	0.059466510931165666	0.4642326928209226	0.34384793225588967
1.2925807268607825	0.9958850964490067	0.05405314359760516	-0.02686765663417307	0.060150862143872996	0.46023357380872715	0.34582022276995217
1.293908511116975	0.9959654182130089	0.054661571225347746	-0.02640719949628711	0.06083429306283847	0.4562255784901966	0.34774103556940955
1.295246315617979	0.9960472597866049	0.055269222988929216	-0.02594073215298805	0.06151675101673794	0.45220952441740214	0.34961058801962613
1.296594267263693	0.9961306413593237	0.055876065293956265	-0.02546824107706026	0.06219818337378985	0.44818621258112157	0.3514291148673203
1.2979524947462655	0.9962155833904748	0.056482064659048106	-0.024989712634634054	0.06287853747811871	0.4441564274953582	0.35319686731953315
1.299321128822783	0.9963021066283578	0.05708718781142714	-0.02450513298274395	0.06355776076835769	0.44012093623161985	0.3549141126080553
1.3007003028625916	0.996390232148112	0.05769140189549443	-0.02401448786703424	0.06423580102275317	0.4360804867116581	0.3565811338160234
1.3020901509105873	0.9964799812304221	0.05829467359477149	-0.023517763304931195	0.06491260538480223	0.4320358132991401	0.35819822673785146
1.3034908104056602	0.9965713755375643	0.058896970293073454	-0.023014944613661093	0.06558812167717647	0.42798762878177526	0.3597657023807693
1.30490241901256	0.9966644369102884	0.059498258674038164	-0.02250601754017661	0.06626229684149118	0.4239366335395965	0.36128388255741967
1.306325117479537	0.9967591875550896	0.06009850592769745	-0.02199096723508676	0.06693507830249598	0.41988350724374895	0.3627531024134802
1.3077590489533342	0.996855650003388	0.0606976794143955	-0.021469778491971365	0.06760641360125237	0.41582891091540475	0.36417370880161465
1.309204356994346	0.9969538469790463	0.06129574581008758	-0.02094243646916402	0.06827624944809184	0.4117734925568766	0.36554605764601017
1.3106611876389591	0.9970538015368088	0.061892671950044824	-0.020408925943673873	0.0689445326787807	0.4077178813193434	0.3668705154048855
1.3121296886471419	0.9971555370129432	0.062488424486185495	-0.019869231585272543	0.06961120988091321	0.40366268970243063	0.3681474576548094
1.3136100100712629	0.9972590770655716	0.06308297009071757	-0.019323337749285616	0.07027622763203756	0.39960851206835046	0.3693772689451303
1.3151023033046363	0.9973644456092702	0.06367627504464235	-0.01877122882933402	0.07093953204940485	0.39555592736240114	0.37056034136289795
1.3166067214234511	0.9974716668383361	0.06426830535582316	-0.018212889136835136	0.07160106893251052	0.39150549825011094	0.37169707428395793
1.3181234193926605	0.997580765241434	0.06485902681610063	-0.01764830282931966	0.07226078383705954	0.38745777067709475	0.37278787396607915
1.3196525542885091	0.9976917656181113	0.0654484050598699	-0.017077453831803653	0.07291862215019398	0.38341327342781917	0.3738331531250893
1.3211942850635618	0.9978046930623641	0.06603640544380046	-0.01650032592900322	0.07357452896584586	0.3793725189230453	0.3748333301939294
1.3227487715989794	0.9979195728921971	0.06662299266485068	-0.015916903127566773	0.07422844866873379	0.37533600583763055	0.37578882822341914
1.3243161763521245	0.9980364307696431	0.06720813136498922	-0.015327169046478404	0.07488032561876938	0.3713042149457327	0.37670007545412054
1.3258966637315175	0.9981552926554026	0.06779178586147638	-0.014731107156977556	0.07553010385946592	0.3672776109794626	0.3775675043659797
1.3274903988782845	0.9982761847156397	0.0683739196768219	-0.014128701251230277	0.07617772660457715	0.3632566458954199	0.37839155057342666
1.3290975496400759	0.9983991334691255	0.06895449624511864	-0.013519934706869406	0.07682313703416965	0.35924175403207453	0.3791726534655268
1.3307182858983615	0.9985241657368219	0.06953347863077775	-0.012904790748129733	0.07746627799041512	0.355233354081475	0.3799112553291725
1.3323527786417113	0.9986513085688169	0.0701108291744329	-0.012283252807585014	0.07810709159378901	0.3512318515865	0.380607800511436
1.3340012013150089	0.998780589346723	0.07068650995152427	-0.01165530402445966	0.07874551976194584	0.34723763581837563	0.38126273563041846
1.3356637293415368	0.9989120357460085	0.07126048257152667	-0.011020927435782583	0.07938150399561436	0.34325108122108033	0.3818765089198203
1.3373405395726201	0.9990456756904864	0.0718327079642457	-0.01038010619778416	0.08001498515112748	0.33927254895954434	0.3824495696493584
1.339031811068285	0.9991815374118433	0.07240314662570356	-0.009732823299880846	0.08064590372218447	0.33530238528086864	0.38298236805068053
1.3407377247511998	0.9993196494203377	0.07297175847226081	-0.009079061708658834	0.08127419968727133	0.3313409225994641	0.38347535482220085
1.3424584641630806	0.9994600405642551	0.07353850306410123	-0.008418804090225067	0.08189981276535928	0.32738847801433096	0.3839289809810133
1.3441942143171628	0.9996027399348455	0.07410333919517947	-0.007752033262916626	0.08252268197165069	0.32344535624443005	0.3843436971866506
1.3459451626159036	0.9997477769384364	0.07466622517040562	-0.007078731858963172	0.08314274593258716	0.3195118477785714	0.3847199536688819
1.347711498447996	0.9998951812611024	0.07522711864455606	-0.006398882493050004	0.08375994271675824	0.31558823008242315	0.38505819980032346
1.3494934134890775	1.000044982890958	0.07578597669023077	-0.0057124676611660105	0.08437420991839682	0.311674767208725	0.3853588838522788
1.3512911013585338	1.0001972120865756	0.0763427556607939	-0.005019469887769249	0.08498548451523823	0.3077717108429649	0.3856224526375368
1.3531047582091609	1.0003518994237275	0.07689741134505326	-0.004319871514120575	0.08559370304697676	0.3038792993068318	0.38584935131979
1.3549345831886772	1.0005090758329553	0.07744989906995653	-0.00361365453585249	0.08619880173541257	0.29999775691944286	0.38604002315055974
1.3567807765275326	1.000668772432473	0.07800017308994045	-0.0029008013575678	0.08680071582370054	0.29612729837258167	0.38619490899242115
1.358643541564655	1.000831020698047	0.07854818717186053	-0.0021812940284984842	0.08739938022576578	0.2922681247102906	0.3863144473005257
1.3605230839679623	1.000995852393027	0.07909389432411117	-0.0014551145610209697	0.08799472923752473	0.28842042531504114	0.3863990737783413
1.3624196116382168	1.0011632995557964	0.07963724673854493	-0.0007222449863254587	0.08858669648190902	0.2845843784020651	0.3864492211512765
1.364333335859418	1.0013333945977312	0.08017819608483112	0.000017333071076683078	0.0891752152373908	0.2807601490210129	0.3864653189632204
1.3662644700409723	1.001506170188715	0.08071669311178416	0.0007636378875613329	0.08976021801118704	0.2769478919465004	0.38644779330855383
1.368213232423556	1.001681659495969	0.08125268836048721	0.0015166886654699742	0.09034163732110571	0.2731477467000708	0.38639706657458606
1.3701798453021123	1.0018598961152765	0.081786131877987	0.0022765052109270456	0.0909194053884376	0.26935983962310306	0.3863135571070763
1.3721645295938267	1.0020409135731423	0.08231697171300051	0.00304310581270804	0.09149345251711236	0.26558429462999567	0.38619767928676363
1.3741675097594122	1.0022247457630773	0.08284515524555493	0.0038165091215058393	0.09206370854544213	0.26182122385655143	0.38604984328108727
1.3761890123204186	1.002411426805257	0.08337062875275386	0.004596733554088298	0.09263010238431875	0.25807073080958637	0.38587045495927996
1.378229267748015	1.002600991214933	0.08389333786573704	0.005383797998519044	0.09319256251797142	0.25433290716531354	0.3856599155802945
1.3802885088547556	1.0027934737489619	0.08441322710822682	0.006177721168488065	0.09375101651373977	0.25060783611053034	0.38541862176538055
1.3823669707667139	1.0029889093955404	0.08493023986162003	0.006978521567739532	0.09430539099370298	0.24689559265020375	0.3851469654013821
1.3844648927415286	1.0031873335385455	0.08544431877984376	0.00778621816449526	0.09485561208748504	0.24319624067255227	0.3848453332766929
1.3865825171229689	1.0033887818542484	0.08595540547838282	0.00860082996078924	0.0954016051051716	0.23950983520704647	0.3845141070543581
1.388720088804859	1.0035932902529716	0.08646344036703939	0.00942237575851715	0.09594329436671169	0.23583642366346286	0.3841536632497881
1.390877855933031	1.0038008949379895	0.08696836278226426	0.010250874401111153	0.09648060335161256	0.23217604490665944	0.3837643730260547
1.3930560704888642	1.0040116324547392	0.08747011107731316	0.011086344967565947	0.0970134548019483	0.2285287286149871	0.38334660197240744
1.3952549869967705	1.0042255395583803	0.0879686222781449	0.011928806245776106	0.09754177036408362	0.22489449778740525	0.3829007102461743
1.397474863149344	1.0044426532647937	0.08846383219221883	0.012778276941897348	0.09806547071309166	0.22127336796772515	0.38242705238969327
1.399715961215907	1.0046630109802768	0.08895567567450788	0.013634776186564895	0.09858447584114252	0.21766534529027315	0.38192597693594776
1.4019785457169194	1.0048866502650033	0.0894440860641094	0.014498322611742099	0.09909870446948725	0.21407043058976832	0.3813978268305552
1.4042628849744865	1.0051136089748154	0.08992899548732806	0.015368934910226032	0.09960807437722086	0.21048861717246914	0.3808429390396166
1.4065692514699533	1.0053439252877896	0.09041033488087806	0.016246631935804168	0.10011250243236385	0.20691989060813956	0.3802616443825832
1.4088979202609477	1.0055776375360115	0.09088803361327229	0.017131432064435716	0.10061190420255911	0.20336423150017904	0.37965426787114004
1.4112491699183578	1.0058147842867748	0.09136201964391476	0.018023353515498126	0.10110619413121112	0.19982161428339038	0.3790211284490697
1.4136232840395706	1.0060554044845198	0.09183221977566901	0.018922414886931183	0.10159528580791091	0.1962920052779325	0.37836253852800783
1.416020548870834	1.0062995371993466	0.09229855912581318	0.01982863421388019	0.1020790914244303	0.1927753665838167	0.3776788045851771
1.4184412542200846	1.006547221705388	0.09276096127043948	0.02074202927650848	0.10255752193475261	0.18927165495502388	0.3769702269042008
1.420885695092593	1.0067984976356426	0.09321934850422149	0.021662618175295544	0.10303048733117712	0.18578081974923208	0.376237099059888
1.4233541690075373	1.0070534046936903	0.09367364127904337	0.02259041827639334	0.10349789607168539	0.18230280710132038	0.375479708681969
1.4258469775215845	1.007311982794486	0.09412375845147394	0.023525446744553296	0.10395965534523845	0.17883755797350098	0.37469833700314037
1.4283644269239355	1.007574272122176	0.09456961735352833	0.024467720758514572	0.10441567115168857	0.175385007500327	0.3738932586181013
1.4309068261618925	1.0078403128985858	0.09501113337333467	0.025417256688804953	0.10486584788077077	0.17194508812383374	0.3730647421346788
1.4334744901139935	1.0081101457084702	0.09544822048019369	0.026374071275403123	0.10531008885684706	0.16851772540342444	0.37221304911533476
1.4360677361658198	1.0083838111244456	0.09588079057700555	0.027338180300800638	0.10574829568672224	0.16510284293329686	0.3713384351886127
1.4386868865703089	1.0086613499362334	0.09630875385874506	0.02830959942274712	0.10618036863375975	0.1617003594198725	0.37044114928261995
1.4413322679630878	1.0089428030819283	0.09673201867268197	0.02928834394229031	0.10660620648357712	0.15831018962518945	0.36952143378311564
1.4440042117128273	1.0092282116664606	0.0971504915183752	0.030274428881129304	0.10702570655172408	0.15493224420208673	0.36857952441593106
1.446703051192446	1.0095176166491766	0.09756407657438186	0.031267867923968254	0.10743876421871745	0.1515664333713583	0.3676156512311719
1.4494291266366068	1.009811059341923	0.0979726764048076	0.03226867515722819	0.10784527364664961	0.1482126610459901	0.36663003690423784
1.4521827819102313	1.010108581042454	0.09837619139665453	0.033276863820629304	0.10824512722336864	0.1448708291883776	0.3656228978888537
1.454964365828049	1.0104102231533907	0.0987745199068147	0.03429244673616832	0.10863821571781133	0.14154083642454385	0.3645944439653157
1.4577742310979829	1.0107160270442344	0.0991675580546958	0.035315435864153505	0.10902442808333616	0.13822257956877873	0.3635448786522361
1.460612735592486	1.0110260341645603	0.09955519985046472	0.036345842708637846	0.10940365159292914	0.13491595234583445	0.3624743987629526
1.4634802407734928	1.011340285846571	0.09993733692390473	0.03738367768500873	0.10977577158196897	0.1316208474769361	0.3613831950255127
1.4663771151095504	1.0116588236528676	0.1003138589256013	0.03842895129534115	0.11014067184728477	0.1283371529909465	0.3602714508130044
1.4693037301846545	1.011981688922969	0.10068465294737118	0.03948167265503881	0.11049823409017027	0.12506475696194758	0.3591393436505294
1.4722604623353543	1.0123089229230209	0.10104960369312144	0.040541850023575826	0.1108483380929184	0.12180354582562998	0.3579870446337358
1.4752476941862829	1.0126405669865486	0.10140859360601766	0.0416094912868045	0.1111908618475657	0.1185534029505717	0.35681471785942165
1.4782658124685304	1.012976662242495	0.10176150253772465	0.042684603105194084	0.11152568124578253	0.11531421130124338	0.35562252130799843
1.481315209719859	1.0133172497717273	0.10210820789581766	0.043767191452055654	0.11185267022755764	0.1120858518200657	0.35441060621444265
1.4843962817699463	1.0136623702927736	0.10244858429995674	0.04485726064955958	0.11217170046432143	0.10886820632380634	0.35317911810594893
1.4875094335131565	1.014012064773616	0.10278250416286576	0.04595481533872683	0.11248264191102815	0.10566115170052519	0.3519281945353823
1.4906550719733909	1.01436637361952	0.10310983685883815	0.04705985794849577	0.11278536203281067	0.10246456741287392	0.3506579678896033
1.49383361165144	1.0147253372355916	0.10343044924548243	0.04817239050708679	0.11307972629951925	0.09927833018715058	0.3493685632880362
1.4970454703479548	1.0150889955176696	0.10374420516845681	0.04929241309583944	0.11336559773430258	0.09610231849314327	0.34806010031095314
1.5002910745025966	1.015457388415912	0.10405096593098895	0.05041992563385175	0.11364283734932061	0.09293640746011346	0.3467326908723552
1.5035708541921742	1.015830555327717	0.10435058973429694	0.05155492604698464	0.11391130363981015	0.08978047409699302	0.34538644129642837
1.5068852463475066	1.0162085354191532	0.10464293192568945	0.05269741130286204	0.11417085281532573	0.08663439436268158	0.3440214510497015
1.5102346940354585	1.0165913674995786	0.10492784485809308	0.053847377069950395	0.11442133867622666	0.08349804414272192	0.34263781307535196
1.5136196457437017	1.0169790898936422	0.10520517776427325	0.05500481738169387	0.11466261250683113	0.080371300161693	0.3412356141338195
1.5170405565302687	1.017371740524712	0.10547477678941607	0.05616972493869945	0.11489452310787698	0.07725403914938161	0.339814934373607
1.5204978875208992	1.0177693568078634	0.10573648488061227	0.05734209084037568	0.11511691670269897	0.07414613856339394	0.3383758475842803
1.5239921070821552	1.0181719757335097	0.10599014180577677	0.05852190488367159	0.1153296369542461	0.07104747579377826	0.3369184207537215
1.5275236897193454	1.0185796336876491	0.10623558399719339	0.05970915508645692	0.11553252483238888	0.06795792942427399	0.3354427145723273
1.5310931165492536	1.0189923664509042	0.10647264451877698	0.06090382774456328	0.11572541858766165	0.0648773790596839	0.3339487832836168
1.5347008752477458	1.0194102091351558	0.10670115299322892	0.06210590730812386	0.11590815369091359	0.061805705626759425	0.33243667475365885
1.5383474629310638	1.0198331964584866	0.10692093570364843	0.06331537722716997	0.11608056290915268	0.05874278921993098	0.33090642930944303
1.542033381848574	1.0202613621850873	0.10713181524321486	0.06453221840084235	0.11624247602115162	0.05568851305406112	0.3293580815917779
1.5457591425439021	1.0206947394277959	0.10733361063834168	0.06575641011233538	0.11639371991191311	0.05264276105703415	0.3277916592787071
1.5495252602444434	1.0211333601620698	0.10752613707940545	0.06698792872315111	0.11653411836412166	0.049605421094517196	0.3262071846521789
1.5533322611000442	1.021577255883527	0.10770920617737295	0.06822674959658055	0.11666349224122159	0.04657638017155436	0.3246046720234781
1.55718067904918	1.022026457173247	0.1078826257002719	0.0694728459317232	0.11678165927650674	0.04355552734138538	0.3229841290989879
1.5610710553755875	1.0224809935723118	0.10804619947735429	0.07072618848952729	0.11688843399541722	0.04054275433673213	0.3213455572173703
1.5650039392585864	1.0229408935695656	0.10819972735018998	0.07198674563836394	0.11698362767064788	0.037537955415883034	0.3196889511684453
1.5689798895707316	1.023406184732911	0.10834300515859424	0.07325448378827658	0.11706704829247978	0.03454102630630117	0.3180142984865935
1.5729994724303327	1.023876893341185	0.1084758245621501	0.07452936646149098	0.11713850043778005	0.031551866389276796	0.316321580532734
1.5770632658927684	1.0243530448485003	0.10859797311152772	0.07581135563080477	0.11719778528085674	0.028570375530574205	0.3146107705704486
1.5811718532214807	1.0248346630079903	0.10870923394562286	0.07710040943353261	0.11724470040465793	0.0255964593963651	0.3128818366515065
1.585325827985653	1.0253217703772974	0.10880938587855996	0.0783964836317887	0.11727903982111113	0.02263002598140419	0.3111347395210188
1.5895257978117374	1.0258143886641151	0.10889820337149826	0.0796995326002078	0.11730059389230536	0.019670983374587107	0.30936943109454673
1.5937723734197822	1.0263125373419464	0.10897545619442002	0.08100950574377931	0.11730914917750708	0.016719247890229577	0.30758585912131764
1.598066182506606	1.0268162351762342	0.10904090962682361	0.08232635162733849	0.11730448842192365	0.013774734654020366	0.30578396140332487
1.6024078588902337	1.027325498844975	0.10909432414749967	0.0836500144320648	0.11728639043129037	0.010837365584550604	0.3039636704113239
1.6067980513039912	1.0278403438600396	0.10913545547400459	0.0849804364628176	0.11725462997798194	0.00790706374441367	0.3021249096500009
1.6112374174949937	1.0283607837603694	0.10916405437707331	0.08631755614221476	0.11720897772186471	0.004983757778061979	0.3002675961905526
1.6157266257447558	1.0288868301715977	0.10917986661711725	0.08766130828067785	0.117149200132268	0.002067381238962522	0.2983916400873775
1.6202663595475515	1.0294184932306412	0.10918263285450723	0.08901162526186754	0.1170750593288605	-0.0008421300132829129	0.29649694248129854
1.6248573075920811	1.029955780284018	0.10917208853670438	0.09036843384091664	0.11698631314769482	-0.003744830946736866	0.29458339983941395
1.629502606140408	1.0304989812295593	0.1091479476757352	0.0917323697483673	0.11688265702990674	-0.00664228031275836	0.29264988812746096
1.6342036447988826	1.0310481771977345	0.10910990752763848	0.09310353442916816	0.11676380011348307	-0.009534874948775661	0.2906960122958708
1.638961198849312	1.0316033732768153	0.1090576599492908	0.09448183860387883	0.11662945778200975	-0.012422607161921517	0.28872163172779247
1.6437760599155786	1.0321645721813026	0.10899089071836425	0.09586718896454166	0.11647934028004889	-0.015305465556212278	0.2867265972278906
1.6486490305585657	1.032731773449464	0.10890927948771864	0.0972594863342759	0.11631315277127158	-0.018183431228916035	0.28471075329023193
1.6535809244920097	1.033304973292495	0.10881249971978252	0.09865862547492762	0.11613059527971742	-0.021056477482069288	0.2826739380250155
1.6585725691700015	1.0338841647124855	0.10870021856551494	0.1000644955522647	0.11593136253337935	-0.023924570872468146	0.2806159821084857
1.6636248085604608	1.0344693376324836	0.10857209669926382	0.10147698061519816	0.11571514375928708	-0.02678767223980096	0.27853670766693844
1.6687384939629448	1.035060477635151	0.10842778846631293	0.10289595672862752	0.11548162299911498	-0.029645730967684365	0.27643593207995537
1.673914494693394	1.0356575669967787	0.10826694154829732	0.1043212946655076	0.11523047859545023	-0.0324986905424524	0.2743134636027292
1.6791536899482278	1.0362605835349366	0.10808919711725945	0.1057528573344215	0.11496138349384646	-0.035346483454890484	0.27216910473198025
1.6844569719680333	1.036869500757441	0.10789418970408325	0.10719050035556704	0.11467400506104444	-0.0381890324839961	0.27000265092201886
1.6898252492884678	1.0374842880090758	0.10768154701636228	0.10863407261283484	0.11436800485009209	-0.04102625187584818	0.26781388927890465
1.6952594387524342	1.0381049093228507	0.10745089020144423	0.11008341377080967	0.11404303900493167	-0.04385804255703345	0.2656026018380443
1.700760474407576	1.0387313241990916	0.10720183346483073	0.11153835633773598	0.11369875772514139	-0.046684296308251334	0.26336856195165786
1.7063292956921343	1.0393634860114092	0.10693398457127261	0.11299872219435148	0.11333480597110948	-0.04950488912333735	0.26111153910413604
1.7119668560093504	1.0400013427336932	0.10664694448781979	0.11446432455273674	0.1129508229554759	-0.05231968517956031	0.2588312954298204
1.717674128074599	1.040644837277409	0.10634030706887342	0.11593496896391549	0.11254644173280665	-0.055128538849118836	0.25652758357292427
1.7234520823009047	1.0412939047838954	0.10601366022307586	0.11741044738913925	0.11212129073050356	-0.05793128349236542	0.2542001554222578
1.7293016986046246	1.041948473696508	0.10566658542420314	0.11889054098284985	0.11167499304544481	-0.0607277370133835	0.25184875731610007
1.7352239682878627	1.0426084656926244	0.10529865766409607	0.12037502022930963	0.11120716635254282	-0.06351770226014714	0.2494731292809681
1.7412198873689229	1.0432737946560025	0.10490944595217302	0.12186364293232568	0.11071742350137324	-0.06630096339291099	0.24707300769820342
1.7472904502452131	1.0439443656983036	0.10449851391486077	0.12335615237566325	0.11020537320014423	-0.06907728266413563	0.24464812780279635
1.7534366544649769	1.0446200754134798	0.10406541971386253	0.12485227826180777	0.1096706198274523	-0.0718464024054739	0.24219822172538363
1.75965949563759	1.0453008110366058	0.10360971663264752	0.1263517352128098	0.10911276407299557	-0.07460804245622116	0.23972302047555794
1.76595996475677	1.0459864498771976	0.10313095357300733	0.12785422191498433	0.10853140344138316	-0.0773618988235753	0.23722225494174465
1.772339041753019	1.0466768583520225	0.10262867591039519	0.12935941941617965	0.10792613316873201	-0.08010764081682942	0.23469565836879736
1.7787976859091372	1.0473718907035376	0.1021024267278692	0.13086698879156433	0.10729654755741755	-0.08284490709420657	0.23214297004130718
1.7853368446365019	1.048071389714426	0.1015517466482577	0.1323765731732124	0.1066422396052543	-0.08557330966094101	0.22956393168525657
1.79195743513278	1.0487751845171471	0.10097617592913176	0.13388779349208638	0.10596280332304672	-0.08829242644365766	0.2269582945762513
1.7986603370004708	1.049483089636228	0.10037525587170407	0.13540024696951386	0.1052578351730128	-0.09100179894845548	0.22432582225757206
1.8054463960719849	1.0501949052432347	0.09974852931001957	0.13691350821905002	0.10452693440179005	-0.09370093459298559	0.22166628883710865
1.8123163974276648	1.050910414209986	0.09909554401762848	0.1384271235522718	0.1037697067523375	-0.09638929690034174	0.21897948934275802
1.8192710774319465	1.0516293833186565	0.09841585269252674	0.1399406141726381	0.10298576413589605	-0.09906631159118215	0.2162652347385817
1.8263110908097322	1.0523515598428783	0.09770901732880555	0.1414534695931551	0.10217472935685104	-0.1017313553006745	0.21352336449883852
1.833437006712891	1.0530766712516575	0.09697461109306191	0.14296514772806168	0.10133623787548701	-0.1043837562138932	0.21075374777539505
1.840649293158254	1.0538044237994826	0.09621222150736766	0.14447507266347784	0.10046994102944992	-0.10702279059167813	0.20795628906355812
1.84794831326752	1.0545345024121477	0.09542145258071837	0.14598263514596996	0.09957550800897128	-0.10964768405329721	0.20513092924385806
1.855334293203233	1.0552665678461008	0.09460193016888374	0.14748718745022815	0.09865263143951082	-0.11225760305011252	0.20227765754525376
1.8628073142004384	1.056000256433037	0.09375330505478945	0.1489880436474207	0.09770103030544935	-0.11485165579433021	0.19939651409778925
1.8703672922956027	1.0567351787447608	0.0928752575749303	0.15048447765057896	0.09672045456537458	-0.11742888929167834	0.19648759720111203
1.878013959158527	1.057470918554773	0.09196750239671227	0.15197572188910358	0.09571068986806434	-0.11998828745979342	0.1935510701043607
1.8857468531737247	1.0582070329684008	0.09102979229378767	0.15346096834400125	0.0946715610991545	-0.1225287732599567	0.19058716380634644
1.8935652945955648	1.0589430512078721	0.09006192399810835	0.1549393668289266	0.09360293818859003	-0.12504920604247263	0.187596185937912
1.9014683735224884	1.0596784748405015	0.0890637427302036	0.15641002616291358	0.09250474039554467	-0.12754838379513034	0.18457852468456626
1.909454944752132	1.060412778822386	0.08803514593839788	0.1578720168955542	0.091376939696656	-0.13002504792018293	0.18153465008091568
1.9175235990684967	1.0611454105625924	0.08697609014778143	0.15932437000653127	0.09021956755928563	-0.132477881084364	0.1784651242877077
1.925672684661617	1.0618757937683443	0.08588659136442373	0.16076608501417086	0.08903271463676794	-0.13490552088120827	0.17537059277990855
1.93390029204098	1.0626033290529182	0.08476673006207434	0.16219613148533382	0.08781653550320452	-0.13730656214984205	0.17225178950182046
1.9422042486285866	1.0633273956079816	0.08361665490732526	0.16361345254396426	0.08657125200180626	-0.13967956256647784	0.16910953835548873
1.9505821617509926	1.064047357163436	0.08243657954519648	0.16501697659058231	0.08529714911809365	-0.1420230618109587	0.16594473645670252
1.9590314014717447	1.0647625626750086	0.0812267873153872	0.16640561847998128	0.08399457951249074	-0.14433558288231352	0.16275836027942442
1.9675491505438292	1.0654723527917502	0.07998762621565901	0.16777829178895576	0.08266395757845844	-0.14661565179562594	0.159551446536142
1.9761324123356956	1.0661760625965149	0.07871950928313691	0.1691339135960424	0.08130575944587078	-0.14886180460429999	0.1563250890758007
1.9847780531185888	1.0668730270979745	0.07742290953096603	0.1704714143940452	0.07992051722389523	-0.15107260282550747	0.15308042296582508
1.9934828462875192	1.0675625865790521	0.07609835388594179	0.17178974748317954	0.07850881230937684	-0.15324664783548175	0.1498186080347007
2.002243489614421	1.0682440895262153	0.07474642061666388	0.17308789354458406	0.07707127253286822	-0.1553825872066889	0.14654082267421412
2.0110566544648503	1.0689168978429129	0.07336773140043977	0.17436486943891896	0.07560856369021156	-0.15747912796272936	0.1432482457830683
2.019919028176563	1.069580391125102	0.07196294377260315	0.17561973505220552	0.07412138161171566	-0.1595350465489504	0.13994204142861388
2.0288273412988502	1.0702339694397796	0.0705327454386718	0.17685159719824123	0.07261044630993477	-0.1615491939646435	0.13662334927563402
2.0377784023304106	1.0708770563547296	0.0690778469966498	0.17805961393733033	0.0710764945285185	-0.16352050161170528	0.13329327229816468
2.04676911528661	1.0715091004083659	0.06759897707846134	0.1792429959254082	0.06952027491954084	-0.16544798234555463	0.12995287094955899
2.0557965078577936	1.0721295770789894	0.06609687552850387	0.18040100870622178	0.06794254120700668	-0.16733073314886776	0.12660315342754408
2.0648577551923806	1.0727379901346628	0.06457228703699731	0.18153297385326556	0.06634404588781158	-0.1691679360121826	0.12324506760484809
2.073950174278029	1.0733338707825255	0.06302595959426271	0.182638266063638	0.0647255390214566	-0.1709588523501873	0.11987950386085464
2.0830712475381414	1.073916778644924	0.06145863803055526	0.18371631372824396	0.06308776187882348	-0.17270282318463429	0.11650728705971844
2.0922186161635867	1.0744863005745313	0.0598710626677664	0.18476659556399302	0.06143144595798608	-0.1743992630546542	0.11312917971476869
2.1013900856428216	1.075042050194449	0.05826396598532593	0.18578863868660223	0.05975730991610142	-0.17604765638247838	0.1097458805923066
2.110583608846804	1.0755836660130071	0.05663807331592777	0.18678201415520201	0.05806606069149923	-0.17764754987137577	0.10635803154995087
2.11979729974105	1.0761108113739946	0.054994098313930144	0.1877463359897906	0.056358389164336074	-0.17919855060973391	0.10296621302314077
2.129029410098725	1.0766231721871091	0.05333274508054434	0.1886812562049274	0.05463497272873848	-0.18070031784792195	0.09957095310058404
2.1382783289631084	1.0771204560480763	0.05165470645570818	0.18958646248810668	0.052896473850929354	-0.1821525591235519	0.09617272815491934
2.1475425647111073	1.0776023904263943	0.04996066560093234	0.19046167426077928	0.05114354201888947	-0.1835550238618683	0.09277196981992955
2.156820746139176	1.0780687219372478	0.04825129430465591	0.19130664079371276	0.049376812271098566	-0.18490750033742367	0.08936906492502049
2.166111610700898	1.0785192149514058	0.046527253754101244	0.1921211381862773	0.04759690626067583	-0.1862098108645521	0.0859643601076611
2.175413977465071	1.078953649595078	0.04478919834441365	0.1929049653168449	0.04580443642439523	-0.1874618053948114	0.08255817196857809
2.184726765547979	1.0793718220112523	0.04303777118022944	0.19365794393915967	0.04400000155480862	-0.1886633617789585	0.07915078052417779
2.1940489649281525	1.0797735423861061	0.04127360854558174	0.19437991479042452	0.042184191610426205	-0.18981437968135018	0.07574244007131516
2.2033796384163495	1.0801586345258127	0.039497338690277335	0.19507073654582818	0.040357586642429805	-0.19091477906580465	0.072333378606688
2.212717906548071	1.0805269347333855	0.0377095839322963	0.1957302835527003	0.03852075912079544	-0.19196449675034322	0.0689238034658576
2.2220629454750775	1.0808782913102617	0.035910960394497496	0.196358444722876	0.03667427380991185	-0.19296348482013106	0.06551390218407467
2.2314139789747216	1.0812125638606083	0.0341020789348897	0.1969551221009271	0.03481868885913868	-0.19391170853069686	0.06210384548610091
2.240770269861496	1.0815296226506887	0.032283546276013465	0.1975202295591882	0.03295455708367635	-0.19480914441777755	0.05869379047240604
2.250131125108438	1.0818293484781993	0.030455963529331907	0.19805369242511203	0.031082424564820153	-0.19565577988869653	0.0552838787928656
2.259495875916373	1.0821116317414297	0.028619929644166136	0.19855544570317665	0.029202834288542638	-0.19645161058047367	0.051874243936899274
2.2688638894416258	1.0823763725881537	0.026776038734337166	0.19902543423790953	0.027316323502319634	-0.19719664079618526	0.04846500697672283
2.2782345496720824	1.0826234801390033	0.024924883477755365	0.19946361124612244	0.025423427284086073	-0.19789088134859767	0.0450562835368782
2.2876072658879467	1.082852872569052	0.023067053138964417	0.1998699383883919	0.023524676600628965	-0.19853434983875665	0.04164818071256913
2.2969814620189344	1.083064476673287	0.02120313537684523	0.2002443849362885	0.02162060023365126	-0.19912706949351974	0.03824080093401975
2.3063565825302406	1.0832582278730387	0.019333714804439132	0.20058692773232592	0.019711723380980928	-0.19966906925075006	0.034834239813901685
2.315732081626521	1.0834340698523	0.017459374880323467	0.20089755050470232	0.017798569657852432	-0.2001603828142992	0.031428590054867825
2.325107426537183	1.0835919545361365	0.015580697018242573	0.20117624379668522	0.015881660252757515	-0.20060104867291442	0.028023940234581053
2.334482089397256	1.083731841867187	0.013698261987595791	0.20142300454750106	0.013961515419015686	-0.20099110955834243	0.024620377730935478
2.343855556289597	1.0838536998776247	0.011812647884345096	0.201637836202561	0.01203865246470999	-0.2013306127307772	0.021217985413141634
2.3532273145013365	1.083957504432026	0.009924432481628467	0.20182074825035598	0.010113588208510643	-0.20161960934817982	0.017816846241321047
2.362596857795746	1.0840432392605803	0.008034191971978726	0.20197175627857356	0.008186837752722676	-0.2018581546466141	0.014417041323630541
2.3719636851374877	1.0841108958863421	0.006142501026711264	0.20209088184989363	0.006258914598860335	-0.20204630782568614	0.011018650349866294
2.3813272958436036	1.0841604735477197	0.004249933583539349	0.2021781523759532	0.0043303315038670485	-0.20218413192141338	0.00762175332076769
2.390687192686372	1.0841919791922583	0.0023570620319714234	0.202233601123122	0.0024015997023799683	-0.20227169387760013	0.004226429391838464
2.400042880080854	1.0842054274283484	0.0004644573925653467	0.20225726715031864	0.00047322914129816537	-0.20230906450026218	0.0008327575006354636
2.4023386500873296	1.0842059706415574	2.8286509419495065e-14	0.2022582230600234	3.221866133260032e-13	-0.2023105739408201	2.486578651317295e-13
