# Supplementary material for: Multi-orbit lunar GNSS constellation design with distant retrograde orbit and Halo orbit combination
Source: Sci Rep. 2023 Jun 22;13:10158. doi: 10.1038/s41598-023-37348-x (PMC10287729; doi:10.1038/s41598-023-37348-x)
Supplement: Supplementary file 1 — Supplementary Information. [file 41598_2023_37348_MOESM1_ESM.zip › supplement materials of the manuscript/Figure 5/L2 North Family Halo orbit/10.933.csv]

Time (TU)	X (LU)	Y (LU)	Z (LU)	VX (LU/TU)	VY (LU/TU)	VZ (LU/TU)
0	1.088148593550493	0	0.2018982956237291	1.0269732232650746e-14	-0.20615334341219957	-2.7367617433339856e-14
0.004034519690182368	1.0881469093053915	-0.000831723464381353	0.20189539353049207	-0.0008349144993606358	-0.20614868946296352	-0.0014386318513096138
0.01339508307957006	1.0881300284227158	-0.0027612120978731296	0.20186630519588944	-0.0027718299637471996	-0.2061020411353787	-0.004776462025823142
0.022760500654527588	1.0880949965289965	-0.0046910295405443595	0.20180593304505165	-0.004709153074694155	-0.20600521930523688	-0.008116132608567575
0.03213036044669318	1.0880417956965935	-0.006620619735766771	0.20171423177934963	-0.006646380008138892	-0.20585814222137808	-0.011457573553937794
0.04150416591419391	1.0879704158443677	-0.00854940796208466	0.20159116211156117	-0.008582988298391958	-0.20566073299687043	-0.014800684974140678
0.050881423403363116	1.0878808546543617	-0.01047681905328658	0.201436690595564	-0.01051845508628433	-0.20541291928251182	-0.018145368343157876
0.06026162750570073	1.0877731177398997	-0.012402274582646356	0.20125078989583037	-0.01245225424884574	-0.20511463363700425	-0.02149152129020367
0.0696442768296898	1.087647218542013	-0.014325196303387142	0.20103343859483735	-0.014383859810337388	-0.20476581314696002	-0.0248390432409771
0.07902886463621799	1.0875031784489324	-0.016245004422943878	0.20078462139169184	-0.016312744164910218	-0.2043663996654725	-0.028187832093321305
0.08841487276625623	1.0873410269598418	-0.018161116570397498	0.20050432938440754	-0.018238376992821763	-0.20391634017618485	-0.031537782064526815
0.09780178376677244	1.0871608015474283	-0.02007295048747733	0.2001925598387801	-0.020160227917064164	-0.20341558632405957	-0.03488878803234104
0.10718907308638263	1.08696254781611	-0.021979922644319163	0.19984931647502902	-0.022077765064519993	-0.20286409476800335	-0.03824074276367847
0.11657619825655204	1.086746319817999	-0.023881446272374932	0.19947461003611847	-0.023990453036795322	-0.2022618279775898	-0.04159353306191692
0.12596261871532471	1.086512179694352	-0.025776935621983504	0.19906845769586468	-0.02589775713935409	-0.20160875315634674	-0.0449470468555937
0.13534777433724796	1.086260198232977	-0.027665801852674712	0.19863088406210277	-0.02779913919362369	-0.20090484371940232	-0.04830116553826572
0.14473109383609525	1.0859904547784818	-0.02954745499707924	0.19816192106814898	-0.029694059454780874	-0.20015007897600942	-0.051655766973809136
0.15411198817923222	1.085703037514297	-0.03142130290994684	0.19766160851902667	-0.03158197549344517	-0.19934444485652802	-0.05501072314417287
0.16348985295688614	1.08539804351355	-0.03328675203546972	0.19712999424689046	-0.033462342904779174	-0.19848793400267986	-0.05836590099402763
0.1728640642742361	1.0850755789854205	-0.035143206893842496	0.19656713461778352	-0.03533461472456538	-0.19758054641564773	-0.06172116095579339
0.18223397270505406	1.0847357596327736	-0.03699006922023892	0.1959730952464202	-0.03719824048931216	-0.19662229043335433	-0.06507635477360992
0.1915989057314142	1.0843787107380838	-0.03882673881329965	0.19534795125107307	-0.03905266701587483	-0.19561318296051797	-0.06843132635843091
0.20095815765392436	1.084004567725991	-0.04065261194781168	0.1946917883577787	-0.040897336718017596	-0.19455325106413765	-0.07178590814919202
0.21031098777564994	1.0836134764745071	-0.04246708147042893	0.1940047035847858	-0.04273168761401307	-0.19344253288975585	-0.07513992042585095
0.21965663110116093	1.0832055930775963	-0.04426953933727341	0.19328680497984016	-0.04455515580012167	-0.19228107704254715	-0.07849317510586035
0.22899426407619153	1.0827810855643007	-0.04605937050734232	0.19253821482042804	-0.04636716917484473	-0.19106894756902737	-0.0818454634018461
0.2383230257430465	1.082340133308198	-0.047835957629330544	0.19175906878005777	-0.04816715206886851	-0.18980622241930076	-0.08519656334153437
0.24764199992295763	1.0818829281395361	-0.049598678256928395	0.19094951811781513	-0.04995452231023813	-0.18849299680479473	-0.08854623329269906
0.25695020869522994	1.0814096750484503	-0.05134690434880682	0.1901097311853588	-0.05172869058765748	-0.18712938546453617	-0.09189420951907486
0.2662466185768284	1.0809205922591714	-0.05308000422063847	0.18923989385206125	-0.05348906229370341	-0.18571552318650283	-0.09524020828813133
0.2755301124790715	1.080415913108842	-0.05479733817971569	0.18834021317612495	-0.055235032943430865	-0.1842515706197481	-0.09858391564500607
0.2847995014654868	1.0798958859295715	-0.0564982617247914	0.18741091757691383	-0.05696599125982168	-0.1827377144278832	-0.1019249914802935
0.29405351195853124	1.0793607752219092	-0.05818212424524992	0.18645225935008364	-0.05868131767910621	-0.18117417127649926	-0.10526306474100006
0.3032907687954914	1.0788108631823854	-0.05984826714684601	0.18546451788303447	-0.06038038225059237	-0.17956119300627088	-0.10859772710427598
0.3125098059898413	1.078246449651065	-0.06149602713184372	0.18444800009991497	-0.062062547774951175	-0.17789906732996655	-0.11192853661614681
0.321709040086826	1.0776678542978144	-0.06312473284616729	0.18340304499273785	-0.06372716616669188	-0.17618812525213823	-0.11525500779661159
0.33088677645044656	1.0770754168823635	-0.06473370761064198	0.18233002476752846	-0.06537358100628164	-0.17442874302362962	-0.1185766135963284
0.3400411971964891	1.076469498636945	-0.06632226899207856	0.18122934808784724	-0.06700112685518538	-0.17262134759395684	-0.12189278068843135
0.34917035522930046	1.075850483300418	-0.06788972962064675	0.1801014627774153	-0.06860912982900325	-0.17076642126289923	-0.1252028869243708
0.3582721781179216	1.0752187774666444	-0.06943539981266736	0.17894685735672966	-0.07019691001382451	-0.1688645045015877	-0.1285062623221069
0.3673444523850512	1.0745748122460648	-0.07095858695580291	0.1777660650615113	-0.07176378055233198	-0.16691620295475876	-0.1318021829140958
0.3763848398885176	1.0739190426631862	-0.07245860044606844	0.17655966380995025	-0.07330905242808453	-0.16492218787556764	-0.13508987620798313
0.3853908688308978	1.0732519487385161	-0.07393475236976009	0.17532827932726514	-0.07483203488120514	-0.16288320186892485	-0.13836851741228076
0.3943599493596188	1.0725740347131167	-0.0753863623144373	0.17407258493105773	-0.0763320400816815	-0.16080005923118332	-0.141637234578461
0.40328937322129615	1.0718858293093623	-0.07681275951443227	0.17279330328441458	-0.07780838507060807	-0.15867364965318578	-0.14489510793032748
0.4121763312713431	1.0711878845169291	-0.07821328784369012	0.17149120547135072	-0.07926039666148905	-0.15650493759447087	-0.148141175691213
0.4210179345795467	1.0704807738746414	-0.07958731117442945	0.170167109144868	-0.08068741676025773	-0.15429496019765587	-0.15137444124608748
0.42981123215414385	1.0697650907939036	-0.08093421796333924	0.1688218767460829	-0.08208880692920992	-0.15204482539502617	-0.15459387909856107
0.4385532305298954	1.0690414465295155	-0.08225342588194987	0.16745641304529468	-0.08346395304291093	-0.14975570895319454	-0.15779844154214814
0.44724092234496965	1.0683104671860815	-0.08354438749181137	0.16607166081908878	-0.08481227108889217	-0.14742884844302917	-0.16098706867393162
0.4558713232905386	1.0675727897418832	-0.08480659670648885	0.16466859456936206	-0.08613321386513419	-0.14506553392113172	-0.1641587015597605
0.464441494459894	1.066829059040842	-0.08603959259694893	0.1632482159519585	-0.08742627498046	-0.14266710145795877	-0.16731229012805235
0.4729485648678805	1.0660799245956507	-0.08724296283106973	0.16181154873146633	-0.08869099253619561	-0.14023492584976596	-0.17044680119747466
0.48138976944429673	1.0653260358404153	-0.08841634883629079	0.16035963061212974	-0.08992695469317856	-0.13777040798484894	-0.1735612322955658
0.48976249125829996	1.0645680367432906	-0.08955945087953683	0.15889350360702767	-0.0911338052524954	-0.13527495958140726	-0.17665462717284422
0.49806425700507684	1.0638065644757173	-0.09067202620124143	0.15741421203439154	-0.09231124198761567	-0.13275000075929086	-0.1797260741658441
0.5062927695022752	1.0630422447163452	-0.09175389192086778	0.15592279385485291	-0.0934590200574113	-0.13019694619324432	-0.1827747182957228
0.514445941557908	1.062275686671011	-0.0928049275057677	0.15442027118947704	-0.09457695504492875	-0.12761718964186883	-0.1857997740084262
0.5225218766253493	1.061507483043409	-0.09382506994307689	0.15290765031580367	-0.09566491829643062	-0.12501210455486078	-0.18880051827072905
0.5305189105464465	1.0607382043188909	-0.09481431657282816	0.1513859103523264	-0.09672284043695323	-0.12238302511731165	-0.19177630638690646
0.538435592028512	1.0599683988719015	-0.09577271981701474	0.14985600318991119	-0.0977507062902341	-0.11973124644435398	-0.19472656513906592
0.5462706803589004	1.0591985916006397	-0.09670038412992854	0.1483188504347621	-0.09874855215546664	-0.11705801954871076	-0.19765079233646898
0.5540231632398229	1.0584292806732485	-0.09759746519264136	0.1467753364285846	-0.09971646551067227	-0.11436453931961849	-0.2005485639166906
0.5616922342268189	1.0576609383435365	-0.09846416422255364	0.14522630925399035	-0.10065457946700374	-0.11165194621959051	-0.20341952600530322
0.5692772772361193	1.0568940112832756	-0.09930072334187501	0.14367258075203093	-0.10156306832018154	-0.10892132622970584	-0.2062633895808211
0.5767778634998816	1.056128919821759	-0.10010742245703809	0.1421149242774667	-0.10244214471127375	-0.1061737067469851	-0.2090799297907431
0.5841937562200524	1.055366056498484	-0.100884576929895	0.14055407094788314	-0.1032920576439725	-0.1034100496657186	-0.2118689881786546
0.5915248557439601	1.054605790875472	-0.10163252913845172	0.1389907186556225	-0.10411308378801251	-0.10063126697037268	-0.21463045252776075
0.5987712235776709	1.05384846643015	-0.10235164862734247	0.13742552491942425	-0.10490552811453736	-0.09783820774270544	-0.21736426629598338
0.6059330422999732	1.0530944041766408	-0.10304232573698123	0.135859113507295	-0.10566971735850725	-0.0950316695265012	-0.2200704139119683
0.6130106200486076	1.0523439017949858	-0.10370496999471669	0.13429207184013792	-0.10640599866382011	-0.09221239329303216	-0.22274892282371164
0.6200043654048848	1.051597235967036	-0.10434000576915681	0.1327249550445826	-0.10711473517034346	-0.08938107026512325	-0.22539985434467003
0.6269147806741319	1.0508546628871767	-0.1049478699320933	0.13115828625654036	-0.10779630377473601	-0.08653834204450271	-0.228023301408239
0.6337424493764714	1.050116419470561	-0.10552900914496856	0.12959255840408743	-0.10845109243728109	-0.08368480339428007	-0.23061938410177718
0.6404880197033573	1.0493827250875687	-0.1060838770311352	0.1280282371602675	-0.10907949731084668	-0.0808210071932889	-0.23318824362353088
0.6471522097915041	1.048653780997727	-0.10661293333420609	0.12646575903608462	-0.10968192207636301	-0.07794746052183292	-0.23573004451221605
0.6537357758310332	1.047929773888185	-0.10711664019900355	0.1249055382723141	-0.11025877397989411	-0.07506463688954965	-0.23824496268916054
0.6602395229941631	1.047210874798623	-0.10759546209996156	0.12334796392472124	-0.1108104639711925	-0.0721729705193983	-0.24073318978437436
0.6666642925165897	1.0464972406795163	-0.10804986393570531	0.12179340259992494	-0.11133740473632689	-0.06927286099601576	-0.24319492835700887
0.6730109477952837	1.0457890161154364	-0.1084803092908534	0.12024220163825025	-0.11184000887170102	-0.06636467885289853	-0.24563038669266316
0.6792803803695845	1.0450863328655964	-0.10888726021135106	0.11869468757696325	-0.11231868878654738	-0.0634487623785963	-0.24803978119911665
0.6854734918505844	1.0443893121054761	-0.10927117542937378	0.11715117055672018	-0.11277385477360623	-0.060525425578288244	-0.25042332955764285
0.6915912089465065	1.0436980629752708	-0.10963251082144868	0.11561194062544648	-0.11320591568392434	-0.05759495088681561	-0.25278125657727213
0.6976344585424499	1.0430126856298332	-0.10997171742939629	0.11407727402338212	-0.11361527669901664	-0.05465760077608753	-0.2551137846680711
0.7036041710722467	1.0423332711258737	-0.11028924139360562	0.11254743253655193	-0.1140023393333656	-0.05171361633459701	-0.2574211351736727
0.709501285619939	1.0416599011000778	-0.11058552392211866	0.11102266235181378	-0.1143675014898392	-0.048763214810454966	-0.25970353038332245
0.7153267410324462	1.0409926490385046	-0.11086100053878595	0.10950319650557055	-0.11471115662686984	-0.04580659406009775	-0.2619611901327802
0.7210814705842041	1.0403315811532157	-0.11111610065100934	0.1079892565132968	-0.11503369328162842	-0.04284393551697547	-0.26419432975479096
0.7267664051420383	1.0396767562838736	-0.11135124756124955	0.10648105180217873	-0.11533549513306557	-0.03987540290601712	-0.2664031613168837
0.7323824728056411	1.0390282261954937	-0.1115668583017757	0.10497878004389966	-0.11561694084402471	-0.036901142680851005	-0.2685878934950309
0.7379305920554924	1.0383860366241056	-0.11176334326463634	0.10348262924618927	-0.11587840361954521	-0.033921287970219316	-0.2707487289141486
0.743411677655267	1.037750226846196	-0.11194110635754612	0.10199277644791332	-0.11612025143807438	-0.030935955823065516	-0.27288586644445484
0.7488266335145864	1.0371208307502668	-0.11210054469818673	0.10050938991906513	-0.11634284666609168	-0.027945251422983826	-0.2749994984193102
0.7541763516904154	1.0364978771963809	-0.11224204859777365	0.09903262974535806	-0.11654654603236002	-0.024949269156015183	-0.2770898102336355
0.7594617179058357	1.035881389608783	-0.11236600171361061	0.09756264659947828	-0.11673170084514249	-0.02194808999035291	-0.27915698248994475
0.7646836076114681	1.035271386661151	-0.1124727809305862	0.09609958309749557	-0.11689865682628645	-0.01894178406899295	-0.2812011894519086
0.7698428826518322	1.0346678828887828	-0.11256275633028626	0.09464357502715504	-0.11704775403941904	-0.015930413122740482	-0.28322259772549696
0.7749403960530802	1.0340708883450247	-0.11263629133206787	0.09319475029395981	-0.11717932708239132	-0.012914028198387953	-0.2852213681192869
0.7799769891819887	1.0334804091417416	-0.11269374267851552	0.09175322999463151	-0.11729370503483545	-0.009892671756185953	-0.2871976545187956
0.7849534921753785	1.0328964476014326	-0.11273546050088801	0.09031912857315476	-0.11739121152242715	-0.00686637789704941	-0.28915160404017864
0.7898707263905755	1.0323190021650284	-0.11276178839034676	0.08889255337763631	-0.1174721648080433	-0.0038351713091657144	-0.2910833579788218
0.7947294987864855	1.0317480682407378	-0.11277306342360163	0.08747360654769981	-0.11753687774643819	-0.000799071161967535	-0.29299304958827704
0.7995306066658443	1.0311836378304875	-0.11276961627288763	0.08606238390546622	-0.1175856579383283	0.002241911325946791	-0.29488080592819876
0.8042755940889015	1.0306256107377847	-0.11275176725960015	0.084658750730788	-0.1176188118525101	0.005288261420726106	-0.29674704538926455
0.8089676587069304	1.0300736879941492	-0.11271980730638638	0.08326206424394032	-0.11763663477950026	0.0083415878047024	-0.2985928346578603
0.8136075265651741	1.029527857400795	-0.11267401954261254	0.08187239809921394	-0.11763938824389028	0.011401957657565617	-0.30041826556579015
0.8181958972169228	1.028988106283652	-0.11261468158105543	0.08048982635021673	-0.11762732903220514	0.014469433854628197	-0.302223416251777
0.8227334632509349	1.0284544193344356	-0.11254206550546261	0.07911441787199577	-0.11760070938124673	0.017544087177378404	-0.3040083587848962
0.8272209050348381	1.0279267793617517	-0.11245643801348446	0.07774623814551322	-0.11755977705800895	0.02062599244231554	-0.30577315703924957
0.8316588860193698	1.0274051679705638	-0.11235806064674227	0.0763853509215138	-0.11750477553750448	0.02371522473246222	-0.30751786479179016
0.8360480630481669	1.026889564472521	-0.11224718970924533	0.07503181528794868	-0.11743594401692917	0.026811866014616367	-0.30924252972230315
0.8403890785120784	1.026379946926146	-0.11212407654075222	0.07368568827132863	-0.11735351760439905	0.0299159992666454	-0.3109471902751327
0.8446825689228374	1.025876291243595	-0.11198896739686004	0.07234702238131237	-0.11725772727274694	0.03302771413031934	-0.3126318789740783
0.8489291599062452	1.0253785718888608	-0.11184210366283175	0.0710158673328156	-0.11714880001614165	0.03614710301742311	-0.3142966204005892
0.8531294637641647	1.0248867622683937	-0.11168372206269037	0.06969227100342108	-0.117026959030632	0.0392742588449971	-0.3159414301882359
0.8572840876971553	1.0244008338694135	-0.1115140544647452	0.06837627702513786	-0.1168924235837821	0.042409280714782796	-0.31756631819343883
0.8613936253546004	1.0239207573473674	-0.11133332829440531	0.06706792761373077	-0.11674540934488949	0.04555226725105937	-0.3191712851356231
0.8654586647107926	1.0234465016990162	-0.11114176631342436	0.06576726123963092	-0.11658612822210844	0.04870332215518847	-0.3207563256280939
0.8694797837220061	1.0229780348617052	-0.11093958688629754	0.06447431415873153	-0.11641478858238163	0.05186255058115864	-0.32232142642889433
0.8734575513446404	1.0225153236818634	-0.11072700403586967	0.06318912024497296	-0.11623159530652628	0.05503005953231669	-0.3238665667908822
0.8773925288203763	1.022058333850139	-0.11050422746615174	0.06191171072326882	-0.11603674981189441	0.05820595853405609	-0.32539171891264673
0.8812852697348715	1.0216070299768782	-0.11027146263783084	0.06064211428863909	-0.11583045011743812	0.06139035937565065	-0.3268968479103742
0.8851363166437604	1.0211613760615315	-0.11002891106607492	0.0593803583493674	-0.1156128911092908	0.06458337298726957	-0.3283819104682513
0.8889462084940671	1.020721334708878	-0.10977676995303684	0.05812646673634842	-0.11538426421254908	0.06778511521761814	-0.32984685765790184
0.8927154715990242	1.0202868682462374	-0.10951523284707274	0.05688046279310276	-0.1151447579822121	0.07099569900705739	-0.3312916314143564
0.8964446300514951	1.0198579375916068	-0.1092444890346611	0.055642366074054206	-0.11489455754863222	0.07421524283095912	-0.33271616849326346
0.9001341964368103	1.01943450339292	-0.10896472425844646	0.054412195533390204	-0.11463384526985401	0.07744386250736085	-0.3341203968630656
0.9037846791674723	1.0190165252494685	-0.10867612027532181	0.0531899672134785	-0.11436280032041489	0.08068167718795527	-0.33550423846595895
0.9073965757695475	1.018603962545157	-0.10837885545259893	0.051975696602049044	-0.11408159924296155	0.08392880315236581	-0.33686760662306114
0.9109703804854623	1.0181967736389463	-0.10807310424804671	0.05076939620012705	-0.11379041545434533	0.08718536024280833	-0.3382104088748829
0.9145065800512948	1.017794916408137	-0.10775903761235542	0.04957107704136982	-0.11348941961591837	0.09045146785620758	-0.3395325453336928
0.9180056523064034	1.0173983484614406	-0.10743682320978933	0.04838074927796765	-0.11317877984054915	0.09372724328904604	-0.34083390813359665
0.9214680709079164	1.017007026658046	-0.10710662507523094	0.047198420686327215	-0.11285866135625566	0.09701280579994759	-0.3421143831533141
0.9248943030265453	1.0166209074233246	-0.10676860388345047	0.04602409754439856	-0.11252922675487434	0.10030827423164057	-0.34337384910907826
0.9282848076019251	1.0162399469953074	-0.10642291720678526	0.044857785332046166	-0.11219063623593135	0.1036137650001729	-0.34461217688267576
0.9316400384249929	1.015864101125604	-0.10606971929237673	0.043699487772864955	-0.1118430473818365	0.10692939474046981	-0.34582923062382137
0.9349604442330167	1.0154933251177312	-0.10570916110851643	0.0425492068880603	-0.11148661519161561	0.11025528017836828	-0.3470248677376122
0.9382464653343343	1.0151275742495014	-0.10534139078404108	0.04140694425650338	-0.11112149250556569	0.11359153445979432	-0.3481989376361213
0.94149853921827	1.0147668031910335	-0.10496655306551071	0.04027269915768318	-0.11074782945815835	0.11693827250412742	-0.3493512837220302
0.9447170937272024	1.0144109668062287	-0.10458479015883254	0.03914647103330018	-0.1103657743045864	0.12029560375673745	-0.35048174092534856
0.9479025556716116	1.0140600192385487	-0.10419624079945668	0.03802825656397571	-0.10997547248271436	0.12366364079696325	-0.3515901387208064
0.9510553427752577	1.0137139148418612	-0.10380104126710868	0.036918052565942674	-0.1095770676168591	0.12704249069071752	-0.3526762982627388
0.954175868214856	1.0133726077156193	-0.10339932492161753	0.03581585448390737	-0.10917070104373781	0.13043225941438824	-0.35374003396043197
0.9572645397820826	1.0130360518341766	-0.1029912223671269	0.034721656760695205	-0.10875651196618535	0.13383305070557328	-0.3547811531583252
0.9603217598754981	1.0127042010826441	-0.10257686152010939	0.033635452915514646	-0.10833463751109686	0.13724496576637749	-0.3557994561127847
0.9633479253734367	1.0123770093040827	-0.10215636769497075	0.0325572356632463	-0.107905212805662	0.14066810282346295	-0.35679473593418626
0.9663434281888533	1.012054430271616	-0.10172986359467578	0.03148699678899987	-0.107468370956785	0.14410255745618478	-0.3577667787566186
0.9693086554363081	1.0117364177020984	-0.10129746934782141	0.030424727157112297	-0.10702424307721624	0.14754842251504435	-0.35871536377407065
0.9722439882058048	1.0114229254173674	-0.1008593027532099	0.029370417218916194	-0.10657295852553499	0.15100578639733742	-0.35964026284018774
0.9751498036187851	1.0111139071525443	-0.1004154790434903	0.028324056342512872	-0.10611464465207966	0.15447473514287444	-0.3605412411188823
0.9780264726289469	1.0108093168182433	-0.09996611127875922	0.027285633667914293	-0.10564942719329858	0.15795534953645987	-0.3614180563916956
0.9808743620056314	1.0105091083154947	-0.09951131011138466	0.026255137457244285	-0.10517743001817795	0.16144770715228635	-0.3622704596811518
0.9836938348376191	1.0102132355099362	-0.09905118375398327	0.025232554970552854	-0.10469877508195705	0.16495188273371833	-0.3630981953846368
0.9864852478840134	1.0099216525349357	-0.09858583846837626	0.024217873485507028	-0.10421358292270123	0.16846794462013087	-0.36390100049631197
0.9892489529911707	1.0096343136641235	-0.09811537841162904	0.023211079845790336	-0.10372197249160857	0.17199595612345583	-0.3646786050631406
0.991985298811865	1.0093511731556946	-0.0976399053997681	0.022212159890805477	-0.10322406089415245	0.17553597743224322	-0.36543073267937703
0.9946946289633087	1.0090721854666103	-0.09715951927319148	0.021221099180493724	-0.10271996375965428	0.17908806298694308	-0.3661570999754172
0.9973772815602742	1.008797305319695	-0.09667431805056911	0.020237883222762175	-0.10220979539251139	0.18265226049541614	-0.3668574165413627
1.000033590723244	1.0085264875673752	-0.09618439772555523	0.019262496975528717	-0.10169366854806247	0.18622861256565976	-0.3675313853746706
1.0026638872926483	1.0082596871393859	-0.09568985218241584	0.01829492463362688	-0.10117169433107877	0.18981715740038152	-0.36817870307747014
1.0052684967537548	1.0079968592725486	-0.09519077363615192	0.017335150440767173	-0.1006439826480067	0.1934179256812325	-0.36879905937251223
1.0078477410472704	1.0077379593440685	-0.09468725235229009	0.016383158072826046	-0.10011064190013187	0.19703094269756932	-0.3693921376040308
1.0104019360150434	1.0074829431443129	-0.09417937720380658	0.015438931628257092	-0.0995717795621455	0.20065622443039496	-0.3699576142104571
1.0129313959520048	1.0072317664367152	-0.09366723483238308	0.014502453993088247	-0.09902750128171169	0.20429378362813802	-0.37049515981918324
1.0154364291471423	1.0069843854190643	-0.09315091058457022	0.013573708533206413	-0.0984779118607484	0.2079436231734297	-0.37100443831479957
1.0179173404659463	1.0067407564798063	-0.09263048805589544	0.012652678183707902	-0.09792311476062845	0.21160573939726007	-0.37148510749395747
1.0203744301072	1.006500836334544	-0.09210604940243317	0.011739345952240746	-0.09736321242244121	0.21528011992215212	-0.37193681890034774
1.0228079959097804	1.0062645818139562	-0.09157767490287697	0.010833694102806973	-0.09679830578792174	0.21896674676597871	-0.3723592183425136
1.0252183304906823	1.006031950156177	-0.09104544362089428	0.009935705259429129	-0.09622849499490131	0.22266559172658493	-0.3727519454626903
1.027605722334688	1.0058028989106973	-0.09050943323679583	0.009045362041271907	-0.09565387918712433	0.22637661760272976	-0.37311463407863565
1.0299704585311165	1.0055773856886459	-0.0899697194765474	0.008162646078839016	-0.09507455588969678	0.23009978214535456	-0.37344691269096253
1.032312818564289	1.0053553687672845	-0.089426377571882	0.007287540367692546	-0.09449062256387705	0.23383502797667302	-0.3737484037100615
1.0346330811965287	1.0051368064426518	-0.08887948074945934	0.006420026735463109	-0.09390217497434263	0.23758229302518744	-0.3740187245870926
1.0369315205604992	1.0049216574126443	-0.088329101170123	0.00556008733463473	-0.09330930818535667	0.24134150403527174	-0.37425748740086384
1.0392084083919697	1.0047098805763657	-0.08777530945135575	0.004707703841184355	-0.0927121160349456	0.245112579824262	-0.3744642992672195
1.0414640103938901	1.0045014353814203	-0.087218175600327	0.0038628588480272806	-0.09211069212895315	0.2488954249071629	-0.3746387621716748
1.0436985914468702	1.0042962813479794	-0.08665776779450894	0.0030255339456625495	-0.09150512851391844	0.2526899377735682	-0.37478047361511674
1.0459124114732605	1.004094378460717	-0.08609415344144077	0.002195711301044224	-0.09089551680813164	0.2564960036484654	-0.37488902644476974
1.0481057275732615	1.0038956869788662	-0.0855273987004531	0.0013733728868553941	-0.09028194767316369	0.2603134977069628	-0.3749640092228642
1.0502787932948652	1.0037001675105437	-0.08495756871302945	0.000558500783319824	-0.08966451105036537	0.26414228347516727	-0.3750050063903748
1.0524318595834685	1.0035077809342914	-0.08438472740013556	-0.00024892315055652175	-0.08904329592859042	0.2679822141465234	-0.37501159850438104
1.0545651736133204	1.0033184885109365	-0.08380893781378752	-0.0010489168124026772	-0.08841839071231794	0.2718331301704435	-0.3749833624445614
1.056678985402976	1.003132251307225	-0.08323026036992116	-0.0018415003113426778	-0.08778988128928907	0.27569487099083434	-0.3749198714499611
1.0587735376857605	1.0029490311034839	-0.08264875560933323	-0.0026266921438037405	-0.08715785401299135	0.2795672565086556	-0.3748206954200527
1.0608490684082577	1.002768790169897	-0.0820644836145797	-0.003404510106782823	-0.0865223950594123	0.28345009097472346	-0.37468540134715167
1.0629058133524087	1.0025914910410647	-0.08147750333397584	-0.00417497225801369	-0.0858835896793586	0.28734316744039523	-0.3745135535076434
1.0649440044036003	1.00241709667128	-0.08088787311285436	-0.004938096245001045	-0.08524152276266644	0.29124626416665617	-0.3743047138708516
1.0669638709611888	1.002245570316872	-0.08029565033813778	-0.005693899812524281	-0.08459627843779034	0.2951591469238225	-0.3740584423093725
1.0689656405665213	1.0020768754892675	-0.0797008912841718	-0.006442401016703092	-0.08394793988923914	0.29908156993602675	-0.37377429678237734
1.070949537323868	1.001910976093966	-0.07910365161273601	-0.00718361761427878	-0.08329658988794575	0.3030132725110938	-0.3734518338366909
1.0729157815096657	1.0017478364647643	-0.07850398654576453	-0.007917566898985411	-0.08264231096572042	0.30695397785387596	-0.3730906090896235
1.0748645932764826	1.0015874210603275	-0.07790194977460554	-0.008644267066175918	-0.08198518421040196	0.3109034001715883	-0.372690176900578
1.0767961876984096	1.0014296948791734	-0.07729759500795169	-0.009363735346029798	-0.08132529093973333	0.3148612344399767	-0.37225009163859807
1.0787107790585966	1.0012746231092133	-0.07669097469093382	-0.01007598958631223	-0.0806627112882529	0.31882716475328393	-0.37176990721074266
1.080608578820548	1.0011221712992457	-0.07608214066139189	-0.010781047479155727	-0.07999752490797835	0.32280085995740915	-0.3712491778256669
1.0824897958338513	1.000972305344801	-0.07547114412443251	-0.011478926622695495	-0.07932981092505637	0.3267819737671233	-0.37068745836266453
1.0843546361389467	1.0008249915060163	-0.07485803575492027	-0.01216964443456215	-0.07865964803591113	0.33077014405286764	-0.37008430486543514
1.0862033047257245	1.0006801962720304	-0.07424286515077475	-0.012853218788836383	-0.0779871138934232	0.3347649963500358	-0.36943927437855845
1.0880360030021696	1.0005378865638461	-0.07362568169754972	-0.0135296670648512	-0.07731228603552463	0.3387661381949838	-0.36875192619269953
1.0898529305103992	1.00039802960116	-0.07300653403802053	-0.014199006770141449	-0.07663524128877483	0.3427731625434418	-0.3680218217419879
1.091654285216393	1.0002605928841923	-0.07238546999534089	-0.014861255633184134	-0.07595605566730178	0.3467856482314705	-0.3672485248778105
1.0934402623884876	1.0001255442826675	-0.07176253698438669	-0.015516431178071605	-0.07527480480546245	0.35080315729144235	-0.36643160277236575
1.0952110552251888	0.9999928519894627	-0.07113778182954468	-0.01616455094477136	-0.07459156374122697	0.3548252361206476	-0.3655706261528834
1.0969668549592537	0.9998624845152666	-0.07051125075543105	-0.016805632516036263	-0.07390640688840651	0.3588514155347363	-0.3646651697237822
1.0987078505614423	0.9997344107127266	-0.06988298952046891	-0.01743969339876328	-0.07321940816488608	0.36288120991315126	-0.3637148128105595
1.1004342290399258	0.9996085997559255	-0.06925304333917025	-0.0180667511237694	-0.07253064088955105	0.3669141177145456	-0.36271913972144354
1.102146175472548	0.9994850211400452	-0.06862145689636323	-0.018686823247881797	-0.07184017777955741	0.37094962140926974	-0.3616777402368412
1.1038438725330282	0.9993636447169375	-0.0679882745504768	-0.019299927173955105	-0.0711480911540237	0.3749871862188173	-0.36059021044019746
1.1055275019638027	0.9992444405913493	-0.06735353981054734	-0.01990608067444901	-0.07045445234366163	0.37902626349915447	-0.3594561523147257
1.107197242107955	0.9991273792979755	-0.06671729628721629	-0.020505300993592563	-0.06975933271120126	0.3830662847440202	-0.35827517591386554
1.1088532702018628	0.9990124316392163	-0.06607958686069274	-0.021097605667461456	-0.06906280272282696	0.3871066669636517	-0.35704689843659104
1.1104957614281263	0.9988995687537789	-0.06544045406038441	-0.021683012175596456	-0.06836493234372416	0.39114681035652277	-0.35577094541941195
1.1121248882910475	0.9987887621592939	-0.06479994034004136	-0.022261537714541063	-0.06766579131871778	0.39518609668567006	-0.3544469518717868
1.1137408222010137	0.9986799836441858	-0.06415808748619266	-0.02283319975718893	-0.06696544850653757	0.3992238931415389	-0.35307456164858547
1.1153437317780788	0.9985732053834062	-0.06351493731121079	-0.02339801544614366	-0.0662639726162408	0.4032595481146912	-0.35165342945736316
1.116933783913864	0.9984683998660031	-0.06287053126399277	-0.023956001968043362	-0.06556143176186854	0.4072923938170514	-0.35018322065739066
1.118511143629178	0.9983655399050829	-0.06222491051024302	-0.02450717649965564	-0.06485789352963454	0.4113217459559492	-0.3486636120158675
1.1200759742793887	0.9982645986246876	-0.06157811587171508	-0.02505155627658573	-0.06415342489119531	0.4153469043108723	-0.34709429215305243
1.1216284361780784	0.9981655495477263	-0.06093018842375462	-0.025589158114230775	-0.06344809283347727	0.41936714924381474	-0.3454749636310795
1.1231686883990981	0.998068366478491	-0.06028116878025555	-0.02611999903581211	-0.06274196355857489	0.4233817464045878	-0.34380534188123685
1.1246968875935366	0.9979730235778203	-0.05963109761086606	-0.02664409586224517	-0.062035103025648825	0.42738994378982814	-0.34208515712314713
1.126213187872929	0.9978794953677	-0.05898001572656502	-0.027161465177672497	-0.061327577021890914	0.43139097153359424	-0.340314155321699
1.1277177420225333	0.9977877566545816	-0.05832796358873952	-0.02767212374763454	-0.06061945060712841	0.43538404525812896	-0.3384920975492896
1.129210699696799	0.9976977826385046	-0.05767498211493012	-0.028176087908996558	-0.05991078896723416	0.43936836148767516	-0.3366187628953695
1.1306922094390122	0.9976095487880047	-0.05702111183206438	-0.028673374260963443	-0.05920165647240576	0.44334310322235215	-0.33469394680765757
1.132162417014365	0.9975230309391084	-0.05636639363027232	-0.02916399910727285	-0.058492117473269635	0.447307435748797	-0.3327174639412441
1.1336214660325472	0.997438205254804	-0.055710868522936156	-0.02964797867595363	-0.05778223601770681	0.45126050856605165	-0.33068914823017137
1.1350694977003146	0.9973550482366842	-0.05505457778761816	-0.03012532904687237	-0.057072075980820654	0.45520145502373405	-0.3286088540668909
1.136506651452249	0.9972735366859125	-0.054397562709248816	-0.030596066370130043	-0.05636170076437483	0.45912939438461314	-0.32647645623287125
1.137933064546483	0.9971936477243559	-0.053739864787314365	-0.031060206741707334	-0.05565117349875366	0.4630434311210618	-0.32429185126284543
1.1393488713159077	0.9971153588328064	-0.05308152611301426	-0.031517765974257726	-0.05494055742736973	0.46694265327133994	-0.32205495947777085
1.140754204295162	0.9970386477841717	-0.05242258888022315	-0.03196875997898399	-0.0542299153553483	0.4708261359867491	-0.31976572413736404
1.1421491940300508	0.9969634926518792	-0.0517630954950431	-0.032413204715025616	-0.05351930974586528	0.4746929415254947	-0.31742411250450836
1.1435339686835893	0.9968898718281028	-0.05110308878661337	-0.03285111607819449	-0.05280880292510831	0.4785421187088663	-0.3150301173167859
1.1449086544524623	0.9968177639979894	-0.050442611835503005	-0.033282510049637684	-0.052098456875188714	0.48237270466258036	-0.31258375690813617
1.1462733750688252	0.9967471481625668	-0.04978170823657567	-0.033707402555753815	-0.051388333495050724	0.4861837240606599	-0.3100850768934592
1.1476282525536599	0.9966780035960114	-0.04912042175933796	-0.03412580972141029	-0.050678494213705474	0.48997419190005276	-0.30753414960782127
1.1489734070143274	0.9966103098537962	-0.048458796462361696	-0.034537747821094276	-0.04996900009275908	0.49374311366008705	-0.3049310751720882
1.1503089564254911	0.9965440467807108	-0.04779687681992276	-0.034943233228808886	-0.04925991194183284	0.4974894854494023	-0.30227598263796424
1.1516350166087208	0.9964791945082225	-0.0471347077532482	-0.03534228243173277	-0.048551290331693545	0.501212294748786	-0.299569030773166
1.1529517018698126	0.9964157334202053	-0.04647233432931337	-0.035734912240268896	-0.047843195252575	0.5049105230449865	-0.29681040743712644
1.1542591252990255	0.9963536441371903	-0.04580980161616725	-0.03612113988907163	-0.04713568594230545	0.5085831475607042	-0.2940003294596276
1.1555573973121178	0.9962929075834923	-0.04514715543215793	-0.03650098262105594	-0.046428821669265936	0.5122291380767777	-0.291139046317142
1.1568466277720977	0.9962335048843569	-0.0444844412791915	-0.03687445832901374	-0.04572266057697996	0.5158474638476132	-0.28822683607175353
1.1581269246891608	0.9961754174260709	-0.04382170500654096	-0.037241585184533556	-0.04501726037801669	0.5194370909363358	-0.28526400859041434
1.1593983947990547	0.9961186268272582	-0.04315899251973338	-0.03760238182011332	-0.04431267802946031	0.5229969848549398	-0.28225090465510266
1.1606611442700117	0.9960631149069482	-0.042496349408639944	-0.037956867536998194	-0.04360896932569704	0.5265261135791267	-0.2791878945271693
1.161915277458286	0.996008863739284	-0.041833821594412395	-0.0383050619610817	-0.04290618957510328	0.5300234451237845	-0.2760753811306965
1.1631608987345645	0.9959558555733085	-0.041171454363757	-0.038646985559948256	-0.04220439256542849	0.533487953716322	-0.2729137957319958
1.1643981103573386	0.9959040729244378	-0.04050929348721002	-0.03898265905893139	-0.041503631741640686	0.5369186149577775	-0.26970360332580157
1.1656270153493304	0.9958534984527777	-0.039847383677591976	-0.039312104230778126	-0.04080395856674152	0.5403144149090195	-0.2664452952906997
1.1668477152252936	0.9958041150599335	-0.039185769788626396	-0.039635343273957145	-0.04010542378666313	0.5436743448700248	-0.2631393951089558
1.168060311870827	0.9957559058126313	-0.038524495788810204	-0.03995239931348885	-0.03940807634272971	0.5469974076579229	-0.259786453216562
1.169264906866121	0.9957088539730405	-0.037863605103584955	-0.04026329620840086	-0.03871196373346205	0.5502826167950712	-0.25638704844733945
1.1704616015841591	0.9956629429967415	-0.037203140542414914	-0.040568058567765505	-0.038017131938662865	0.55352899783281	-0.2529417874079385
1.1716504971635713	0.9956181565357001	-0.03654314429383886	-0.04086671173259384	-0.03732362541671949	0.5567355893178721	-0.2494513041431776
1.172831695824128	0.9955744783918639	-0.035883657169466246	-0.041159282087599156	-0.036631486315460066	0.5599014473331989	-0.2459162557071168
1.1740052987832907	0.9955318925982889	-0.03522471973721078	-0.0414457965201586	-0.03594075566920913	0.563025640857507	-0.24233732770178557
1.1751714087791572	0.9954903833291568	-0.03456637088641705	-0.041726283022462854	-0.035251471901363976	0.5661072594573022	-0.2387152260418264
1.1763301284907515	0.9954499349619405	-0.0339086486818145	-0.04200077027352164	-0.03456367173110534	0.5691454099358916	-0.23505068091112924
1.1774815616420313	0.995410532042024	-0.033251589711894645	-0.04226928787523475	-0.033877389503264015	0.5721392200856895	-0.231344442500881
1.178625812641228	0.9953721593003878	-0.03259522926059702	-0.042531866229392375	-0.033192657382626736	0.5750878384959112	-0.2275972811757038
1.1797629858203493	0.9953348016826995	-0.03193960171771458	-0.042788536331845164	-0.03250950579664705	0.5779904333457466	-0.2238099890701514
1.1808931876489102	0.9952984442805249	-0.03128473927591963	-0.04303933023714527	-0.031827962094040464	0.5808461987449101	-0.2199833717537652
1.1820165242910432	0.9952630724165277	-0.030630673309023006	-0.043284280464687304	-0.031148051999555396	0.5836543490960301	-0.21611825528596829
1.1831331036266424	0.9952286715835656	-0.02997743317523596	-0.043523420407387	-0.030469798387486962	0.5864141247689464	-0.21221547832694052
1.1842430346875668	0.9951952274689252	-0.02932504651103076	-0.043756784153647976	-0.02979322160979091	0.5891247911019599	-0.20827589281180897
1.185346427245569	0.9951627259717213	-0.028673539446371174	-0.04398440635215625	-0.02911833974141041	0.5917856377988756	-0.2043003642439442
1.1864433911934926	0.9951311532243966	-0.02802293695108383	-0.04420632204395461	-0.028445168960384244	0.5943959778540241	-0.20028977286956082
1.1875340388584208	0.9951004955301892	-0.02737326144203702	-0.04442256708397386	-0.027773722129731292	0.5969551533755734	-0.19624500408618986
1.188618482948332	0.9950707394281554	-0.026724533974181095	-0.04463317766630422	-0.027104010055626872	0.5994625308585739	-0.19216695465546446
1.1896968372553296	0.995041871676941	-0.026076773805563558	-0.044838190416859325	-0.026436041061900655	0.6019175030406156	-0.1880565289791334
1.1907692170404207	0.9950138792494769	-0.025429998146054865	-0.04503764240944983	-0.025769820757094955	0.6043194898417785	-0.18391463639859432
1.1918357377858517	0.9949867493700802	-0.02478422289299382	-0.0452315708779972	-0.025105352818456845	0.6066679355896141	-0.1797421948152173
1.1928965165600596	0.9949604694826168	-0.024139461795362135	-0.0454200134179279	-0.024442638156916736	0.6089623120704896	-0.17554012427907661
1.1939516709146292	0.9949350272826857	-0.023495727109414333	-0.04560300772986781	-0.02378167561832263	0.6112021160120774	-0.17130935014581933
1.1950013197164655	0.9949104107005751	-0.022853029084225675	-0.045780591714028575	-0.023122461480990415	0.6133868707612758	-0.16705079867387645
1.1960455827858991	0.9948866079142408	-0.022211376173182015	-0.04595280334861941	-0.022464989700025875	0.6155161252895927	-0.16276539733408715
1.197084580151826	0.9948636073691067	-0.021570775488802114	-0.046119680516455756	-0.021809252399210163	0.6175894524770776	-0.15845407684495413
1.1981184330892034	0.9948413977571432	-0.020931232164239397	-0.04628126112538782	-0.021155239242543356	0.619606450981021	-0.15411776591894458
1.1991472636721814	0.9948199680303684	-0.02029274962661327	-0.04643758297938856	-0.020502937740596795	0.6215667439835266	-0.14975739208215097
1.2001711943261988	0.994799307412532	-0.01965532987837053	-0.04658868366103815	-0.019852333563196402	0.6234699780091143	-0.1453738826499795
1.2011903477200991	0.9947794054024445	-0.019018973572889716	-0.04673460047381229	-0.01920341064054021	0.6253158224338333	-0.14096816437118456
1.202204848068089	0.9947602517506616	-0.01838367920863439	-0.04687537057998623	-0.018556150366011184	0.6271039714397242	-0.13654115694695168
1.2032148196641888	0.9947418364907196	-0.017749444051496168	-0.04701103073856606	-0.017910532561414987	0.6288341408742056	-0.13209377851399268
1.2042203870917247	0.9947241499356969	-0.017116264018238753	-0.0471416172962916	-0.01726653538068747	0.6305060682502446	-0.12762694404284922
1.205221675758472	0.9947071826701219	-0.016484133353293507	-0.04726716621361666	-0.016624135003937023	0.6321195131715035	-0.12314156225539483
1.2062188106888434	0.9946909255717447	-0.015853045406418777	-0.047387712869952844	-0.015983306450044185	0.6336742548900701	-0.11863854036478912
1.2072119175434795	0.9946753697944386	-0.015222992008260772	-0.04750329215627523	-0.015344022962979348	0.6351700935152044	-0.11411877893633521
1.2082011227406968	0.9946605067681844	-0.014593963409634578	-0.04761393844233184	-0.01470625597194318	0.6366068495964194	-0.1095831707024904
1.2091865523486396	0.9946463282167638	-0.013965949005695717	-0.04771968541198928	-0.014069975846110897	0.6379843619579385	-0.10503260509526645
1.2101683323384016	0.9946328261529016	-0.013338937200503219	-0.04782056606625239	-0.01343515177569909	0.6393024876696902	-0.10046796668298356
1.2111465895250086	0.9946199928655434	-0.012712914829738126	-0.04791661278616531	-0.012801751206272603	0.6405611027900501	-0.09589013036035446
1.2121214502345306	0.9946078209383504	-0.012087868036806957	-0.048007857163042254	-0.012169740743885316	0.6417601000459807	-0.09129996714944724
1.2130930416028558	0.9945963032327445	-0.011463781467845404	-0.04809433009437456	-0.011539085358018644	0.6428993899679275	-0.08669833776781409
1.214061489687811	0.9945854329106133	-0.01084063951090065	-0.04817606158319729	-0.010909749650806754	0.6439788981107838	-0.08208610123808208
1.215026920907444	0.9945752034156704	-0.01021842540287636	-0.0482530808482711	-0.010281696969796307	0.6449985663450982	-0.07746410785899567
1.215989462133331	0.9945656084732171	-0.00959712119684157	-0.048325416297445904	-0.00965488939097987	0.6459583523425549	-0.07283319847614923
1.2169492394887298	0.9945566421019296	-0.008976708567720114	-0.04839309541102584	-0.009029288546466105	0.6468582278496737	-0.0681942100547215
1.2179063793027443	0.9945482986030068	-0.008357168228741019	-0.048456144796591036	-0.008404855049394585	0.6476981792218249	-0.06354797095219322
1.2188610076295954	0.994540572564057	-0.007738480273949201	-0.04851459013376483	-0.007781548852774602	0.6484782064898856	-0.058895303106208496
1.2198132501304753	0.9945334588585879	-0.007120624288251878	-0.048568456153088975	-0.007159329372865346	0.649198322870248	-0.05423702253091677
1.2207632330905454	0.9945269526376347	-0.006503578720627256	-0.0486177666755406	-0.006538154870231228	0.6498585550809618	-0.04957393426786111
1.2217110814867123	0.9945210493426332	-0.0058873221722475135	-0.04866254449220691	-0.0059179837583817054	0.6504589415146542	-0.044906841811274606
1.2226569199237052	0.9945157446959071	-0.005271832824710849	-0.04870281141454404	-0.00529877403858072	0.6509995326878425	-0.04023654254547445
1.2236008741681432	0.9945110346918516	-0.004657087475326147	-0.04873858832078661	-0.004680482340283665	0.6514803916430703	-0.03556382015158353
1.2245430680522473	0.9945069156126224	-0.004043063587189969	-0.04876989501738218	-0.004063065993632434	0.6519015918641053	-0.030889459932251603
1.225483626579024	0.9945033840109877	-0.003429737302457373	-0.048796750350904784	-0.003446481040832433	0.6522632185549387	-0.026214233497435683
1.2264226728607839	0.9945004367221415	-0.0028170854727962314	-0.048819172101138994	-0.002830684287112451	0.6525653669777022	-0.021538914018318974
1.2273603312685137	0.9944980708504524	-0.0022050836412004934	-0.048837177065858536	-0.002215631280699342	0.652808143371523	-0.016864260655594644
1.2282967247334564	0.9944962837772164	-0.0015937078375277188	-0.04885078098706305	-0.0016012781262826478	0.6529916637383478	-0.012191032078947476
1.229231976115984	0.9944950731544548	-0.000982933721029035	-0.04885999858453887	-0.0009875806313256038	0.6531160540771296	-0.007519979762387335
1.2301662078473066	0.9944944369044195	-0.000372736849458795	-0.04886484354718174	-0.0003744945845186457	0.6531814500520595	-0.0028518498840430784
1.2310995419004884	0.9944943732178737	0.00023690726675945238	-0.04886532853481683	0.00023802418207705903	0.6531879968057406	0.0018126164049965558
1.232032100315846	0.9944948805527537	0.0008460234726726715	-0.04886146517828188	0.0008500200951164273	0.6531358487526955	0.00647268547665073
1.232965287208895	0.9944959595082499	0.00145547411709156	-0.04885324980189435	0.0014623790032288536	0.6530249767145826	0.011134032934430825
1.233899383972253	0.9944976117600622	0.0020653879455766293	-0.048840671536214866	0.0020752497548493917	0.6528552775163251	0.01579671823761766
1.2348345112776768	0.9944998392091895	0.002675788423305581	-0.04882371880892954	0.00268867548056209	0.6526266617635222	0.020459992018174847
1.2357707900686739	0.9945026440213989	0.0032866988596333664	-0.048802379054127126	0.0033026992053591477	0.6523390500792423	0.02512310056224159
1.2367083420709297	0.9945060286303797	0.003898142706969433	-0.048776638699269376	0.003917364140832072	0.6519923730922113	0.02978528825906539
1.2376472890461185	0.9945099957370991	0.0045101430396123415	-0.04874648318219216	0.004532713152931288	0.6515865718319875	0.03444579379793196
1.238587753029683	0.9945145483114831	0.005122722674929213	-0.048711896951525044	0.005148788874971014	0.6511215979020626	0.039103851283234334
1.239529856450051	0.9945196895943044	0.0057359042169237455	-0.04867286346667929	0.005765633742442961	0.6505974136485172	0.04375869076318476
1.2404737217836963	0.994525423096559	0.006349709797778152	-0.048629365218008994	0.0063832897236906615	0.6500139926001283	0.048409536477680364
1.2414194720902032	0.9945317526037373	0.006964161392202777	-0.04858138371093815	0.00700179862650677	0.6493713194245588	0.05305560946629313
1.2423672309378726	0.9945386821774441	0.007579280734565104	-0.04852889947136625	0.007621202005027315	0.6486693901707247	0.05769612716316304
1.2433171214513605	0.9945462161495187	0.008195088667447743	-0.04847189210892212	0.00824154049334998	0.6479082132820402	0.06233029873514445
1.2442692670496511	0.9945543591275959	0.008811605588721195	-0.04841034029453025	0.008862854244504583	0.6470878094586723	0.0669573287431616
1.2452237919896914	0.9945631160015749	0.009428851770055119	-0.04834422173237638	0.009485183240497961	0.6462082114461813	0.07157641980541402
1.2461808201878994	0.9945724919347161	0.01004684656142804	-0.04827351324905086	0.010108566478996312	0.6452694653803966	0.07618676693011509
1.2471404762290024	0.9945824923738116	0.010665609011776942	-0.04819819073959895	0.010733042586902318	0.6442716302207345	0.0807875624862661
1.2481028837686454	0.9945931230335294	0.011285156807816818	-0.04811822930920796	0.011358648736742182	0.6432147797714217	0.08537798865833485
1.2490681678996474	0.9946043899222625	0.011905507768681926	-0.048033603103274675	0.011985422142107485	0.6420990005671869	0.08995722891963517
1.250036453193785	0.9946162993223223	0.012526678553753166	-0.0479442854821599	0.012613398739732391	0.6409243943133834	0.09452445882110799
1.25100786348215	0.9946288577857795	0.013148684496593259	-0.04785024907836855	0.01324261300605479	0.6396910787439812	0.09907884524826871
1.251982524371082	0.9946420721674024	0.013771541188205148	-0.047751465577042594	0.013873099543878588	0.6383991848443669	0.10361955846042464
1.2529605600965243	0.9946559495849834	0.014395262434658133	-0.04764790604110528	0.014504891001267266	0.6370488612067975	0.10814575758644135
1.2539420952681932	0.9946704974417554	0.015019861348746435	-0.04753954077190624	0.015138019159525288	0.6356402722713146	0.11265659912760954
1.25492725451416	0.994685723422286	0.015645350096863565	-0.04742633936929393	0.015772514660713242	0.6341735991682359	0.11715123561725169
1.255916162364231	0.9947016354909184	0.01627173980077887	-0.04730827077306352	0.016408406890989807	0.6326490402936379	0.12162881545567977
1.256908943014439	0.9947182418877163	0.016899040366412404	-0.04718530332327257	0.017045723788905127	0.6310668121030718	0.1260884822683771
1.2579057207106854	0.9947355511344249	0.017527260705681596	-0.047057404746708	0.017684492052286532	0.6294271489291376	0.1305293770953125
1.2589066191361162	0.9947535720236121	0.01815640833033295	-0.046924542268210065	0.018324736706485652	0.6277303043790855	0.13495063614495462
1.2599117619698057	0.9947723136276339	0.018786489686403382	-0.04678668257560988	0.018966481424832204	0.6259765508245408	0.1393513938266479
1.2609212725831371	0.9947917852927972	0.019417509945911165	-0.04664379189435587	0.019609748296940503	0.6241661802710399	0.14373078196048866
1.2619352738623277	0.9948119966348646	0.020049472881511477	-0.04649583605195864	0.02025455768027983	0.6222995050579027	0.148087929629528
1.262953888096526	0.9948329575351911	0.02068238078522121	-0.046342780537473094	0.02090092809575898	0.6203768584554354	0.15242196338564581
1.2639772378608882	0.9948546781578101	0.021316235005270776	-0.0461845904082331	0.02154887675471399	0.6183985933155617	0.1567320116853837
1.2650054444801595	0.9948771689161906	0.02195103498250196	-0.04602123056366658	0.022198418552784004	0.6163650852922489	0.16101719909206275
1.2660386284268514	0.9949004404781508	0.022586778495286137	-0.04585266573911885	0.022849566296263224	0.6142767324839676	0.16527664884629167
1.2670769106654158	0.9949245037944817	0.023223462480566143	-0.04567886032904521	0.02350233152064485	0.6121339529550707	0.16950948919741204
1.2681204105670083	0.9949493700499263	0.023861081747292286	-0.045499778771945686	0.024156723150032873	0.6099371891723679	0.17371484564407264
1.26916924737249	0.994975050693946	0.024499629874982325	-0.04531538535677707	0.024812748394476704	0.6076869052323666	0.1778918478304869
1.270223539078888	0.9950015574115321	0.025139098534693885	-0.04512564446146296	0.02547041202966547	0.605383589367948	0.1820396259745256
1.2712834031781408	0.9950289021379443	0.02577947794396529	-0.044930520474139375	0.026129716840326844	0.6030277525170917	0.18615731478988948
1.2723489562893908	0.995057097046638	0.026420756648644704	-0.044729977906255144	0.026790663372558823	0.6006199291937768	0.19024405299314467
1.2734203141569205	0.995086154545686	0.027062921530378984	-0.04452398144331663	0.027453249917807055	0.598160677545464	0.19429898430948236
1.2744975913073922	0.9951160872645178	0.027705957612987785	-0.044312496062749514	0.028117472289221058	0.5956505801579756	0.19832125722865793
1.275580901604947	0.9951469080650377	0.02834984840837818	-0.044095486977745624	0.028783324155164224	0.5930902427377991	0.20231002816009963
1.276670357995772	0.9951786300309895	0.02899457577715432	-0.043872919734302816	0.029450796872737797	0.5904802945834922	0.20626446150148217
1.2777660719967412	0.9952112664484928	0.029640119644407124	-0.04364476036745513	0.030119879170534547	0.5878213896781012	0.21018372888120804
1.2788681545074614	0.9952448308251679	0.030286458499848762	-0.043410975285312084	0.030790557644149598	0.5851142045459251	0.21406701319283358
1.2799767145317813	0.9952793368466477	0.030933568669101668	-0.04317153158875411	0.03146281597845063	0.582359441132561	0.21791350516903488
1.281091861612962	0.9953147984471671	0.031581425760154	-0.042926396596160904	0.032136636428800866	0.579557820461524	0.22172241294720266
1.2822137030123384	0.9953512297174173	0.032230003038960606	-0.04267553849677984	0.03281199811394844	0.5767100892558006	0.2254929533065313
1.2833423452915387	0.9953886449483399	0.032879272381359306	-0.042418926057621924	0.03348887798518469	0.5738170156028709	0.2292243582533505
1.2844778939895503	0.9954270586161306	0.03352920411185926	-0.04215652873711025	0.03416725064074741	0.5708793892736524	0.23291587492933166
1.285620453847135	0.9954664853848985	0.03417976716028538	-0.04188831667524477	0.03484708847223575	0.5678980206022209	0.23656676733949814
1.2867701280568986	0.9955069400755187	0.03483092866536255	-0.04161426091159946	0.03552836123411388	0.564873741858949	0.24017631494960087
1.2879270199955495	0.9955484377211931	0.03548265498779464	-0.04133433301311936	0.03621103708851509	0.5618074020617639	0.243743819093042
1.2890912305586173	0.9955909934677556	0.03613491023572787	-0.04104850575089561	0.03689508104822622	0.5586998733184008	0.24726859557497724
1.290262861266919	0.9956346226798417	0.036787658047512155	-0.04075675238465558	0.0375804568318334	0.5555520418592489	0.2507499851292052
1.2914420128964643	0.9956793408884176	0.03744086084435438	-0.04045904701860074	0.03826712607200305	0.5523648108418342	0.2541873498681598
1.2926287848669114	0.9957251637621328	0.038094479526115534	-0.04015536478928678	0.038955047985973025	0.5491391011949907	0.2575800723040117
1.2938232766999127	0.995772107158106	0.038748474309811834	-0.039845681524303345	0.039644180249740806	0.5458758468087882	0.26092756027917896
1.295025587273782	0.9958201870897606	0.03940280434467106	-0.0395299739525018	0.04033447858824082	0.5425759956370005	0.26422924537245956
1.296235815480476	0.9958694197490203	0.040057428098515216	-0.03920821955282279	0.041025897179007176	0.5392405069614663	0.2674845852462226
1.2974540592604957	0.9959198214634728	0.04071230286220181	-0.03888039682817507	0.04171838812676528	0.5358703530879988	0.2706930615009462
1.2986804168814707	0.9959714087445977	0.04136738546863417	-0.03854648498224049	0.04241190222214937	0.5324665148440516	0.27385418352982765
1.2999149874137326	0.996024198306614	0.04202263256119068	-0.03820646379317506	0.04310638922907787	0.5290299792322948	0.2769674898950771
1.301157868954378	0.9960782069886209	0.042677999668864784	-0.037860314108344034	0.04380179690833085	0.5255617433552073	0.28003254401066197
1.3024091605128019	0.99613345183218	0.04333344222986829	-0.0375080173344641	0.04449807210662031	0.5220628081572956	0.2830489390970369
1.3036689615539288	0.9961899500608365	0.04398891536119048	-0.03714955556246313	0.0451951605197823	0.5185341786682859	0.28601629701086373
1.3049373718853943	0.9962477190734481	0.04464437381458355	-0.03678491160070261	0.0458930066540058	0.5149768633054094	0.28893426796508226
1.3062144923798478	0.9963067764758816	0.04529977236178069	-0.03641406876587629	0.04659155424557478	0.5113918708423906	0.2918025320961587
1.3075004247401578	0.9963671400704076	0.04595506567781937	-0.036037010943033146	0.047290746148519865	0.5077802100732505	0.29462079868289376
1.3087952712966404	0.9964288278455823	0.04661020824507987	-0.035653722639895656	0.04799052424456557	0.5041428894096885	0.29738880547126945
1.3100991358770862	0.9964918580174462	0.04726515479822885	-0.03526418872229511	0.048690829932038195	0.5004809134863029	0.3001063202345663
1.311412123271987	0.9965562490049275	0.04791986005162329	-0.03486839456065413	0.049391603850210825	0.4967952837379579	0.30277313920441584
1.3127343396360527	0.9966220194498323	0.04857427889957466	-0.03446632589924723	0.050092786109550536	0.49308699637709014	0.3053890874685142
1.314065892729932	0.9966891882303417	0.04922836652891159	-0.03405796876842491	0.05079431642992914	0.48935704085469406	0.3079540189083708
1.3154068919864608	0.9967577744664204	0.04988207844024825	-0.03364330944793436	0.05149613418217221	0.4856063988520985	0.3104678157115734
1.316757447928111	0.9968277974915716	0.05053537015444077	-0.03322233463276157	0.0521981780918814	0.4818360451216549	0.3129303866747683
1.3181176733535953	0.9968992769156536	0.0511881977773327	-0.03279503105005833	0.05290038686567517	0.47804694342076687	0.315341668754755
1.3194876825359958	0.9969722325860356	0.051840517593869775	-0.032361385691126676	0.05360269877586139	0.4742400480472802	0.3177016248663497
1.3208675915649695	0.9970466846074271	0.0524922862180003	-0.0319213856894439	0.054305051842308744	0.4704163022162612	0.32001024379280424
1.3222575188000218	0.9971226533691794	0.05314346078594856	-0.031475018158708956	0.055007384062398454	0.4665766361846796	0.32226754015884457
1.3236575843423422	0.9972001595197402	0.053793998684249986	-0.031022270344069527	0.05570963313993855	0.4627219681394279	0.3244735527399524
1.3250679104061422	0.9972792239895383	0.054443857702102486	-0.03056312948746479	0.056411736671449615	0.45885320263386636	0.32662834427126597
1.3264886210696039	0.9973598679799107	0.05509299589227338	-0.03009758289292081	0.05711363201824177	0.4549712307784867	0.3287320002412853
1.3279198429511927	0.9974421130043878	0.055741371854664434	-0.029625617689806552	0.05781525663548452	0.4510769279424601	0.3307846290591741
1.3293617041294987	0.9975259808299446	0.05638894421809221	-0.02914722117330552	0.058516547534194045	0.4471711562901512	0.33278635963672293
1.3308143350337398	0.9976114935303034	0.057035672020390435	-0.02866238049920529	0.05921744171467536	0.4432547619758081	0.33473734187051524
1.3322778690671606	0.9976986735268721	0.057681514949830946	-0.02817108245896043	0.05991787645139431	0.4393285731578313	0.3366377465443684
1.3337524398508895	0.9977875434273288	0.058326432099938035	-0.027673314392956685	0.06061778796494716	0.43539340710003727	0.3384877609101309
1.3352381855633146	0.9978781262875958	0.05897038385038543	-0.027169062720676044	0.06131711348457082	0.4314500582907632	0.3402875934373252
1.3367352446626188	0.9979704453575236	0.05961332996121106	-0.026658314372164805	0.06201578920238034	0.4274993096543322	0.34203746756249886
1.3382437582932862	0.9980645242276901	0.060255230598966446	-0.026141055968430676	0.06271375140862027	0.42354192592572454	0.34373762393337925
1.3397638701304724	0.998160386823691	0.060896046230524664	-0.025617273862564967	0.06341093639864243	0.4195786539383781	0.3453883193256554
1.341295725731875	0.9982580573680678	0.061535737315606874	-0.025086954354665625	0.06410728016009395	0.4156102242025646	0.34698982511003307
1.3428394728914406	0.9983575604043103	0.06217426442690829	-0.024550083564900977	0.06480271852467454	0.41163734987872946	0.34854242687765724
1.3443952607797947	0.9984589207427279	0.06281158786701325	-0.024006647728883564	0.06549718677167551	0.4076607289048533	0.3500464228452385
1.3459632410756026	0.9985621635343764	0.06344766810937567	-0.023456632801782805	0.06619062012874732	0.403681041022307	0.3515021242825275
1.3475435676132768	0.9986673142503137	0.06408246561915473	-0.02290002457689345	0.06688295359731307	0.39969894867276134	0.3529098544001492
1.3491363965377634	0.9987743986934973	0.06471594088301044	-0.02233680862865672	0.06757412200525771	0.39571509661784027	0.3542699477584279
1.3507418852085211	0.998883442925775	0.06534805394513905	-0.021766970700180972	0.0682640595204182	0.39173011469192126	0.35558274865921063
1.3523601940994694	0.9989944733967581	0.0659787651311316	-0.021190496031027246	0.06895270045993245	0.3877446130997716	0.3568486120786483
1.3539914846734016	0.999107516800036	0.0666080341815317	-0.020607370112775445	0.06963997836374919	0.3837591877506939	0.35806790127526983
1.3556359207476238	0.999222600165972	0.06723582076208033	-0.02001757820693932	0.0703258265703942	0.3797744169351247	0.3592409882880472
1.3572936683014503	0.9993397508493047	0.06786208435577436	-0.019421105415239445	0.07101017811785897	0.37579086190925653	0.36036825313577947
1.358964894920242	0.9994589964897118	0.06848678402441018	-0.01881793688351715	0.0716929655013594	0.37180906833573674	0.36145008284476277
1.3606497704059193	0.9995803650543322	0.06910987861250412	-0.01820805758714597	0.07237412091418487	0.3678295649277926	0.36248687129988066
1.3623484665564536	0.9997038848218831	0.06973132663430887	-0.017591452415348707	0.07305357614203457	0.36385286411977885	0.3634790185225635
1.3640611571301853	0.9998295843793041	0.0703510862326703	-0.016968106190290787	0.07373126253553226	0.35987946229671175	0.36442693010744137
1.3657880174389927	0.9999574925904361	0.07096911500671076	-0.01633800382267423	0.07440711083900982	0.35590984088063243	0.36533101649333716
1.3675292254397318	1.0000876386753381	0.07158537037658073	-0.015701129921454893	0.07508105160634765	0.35194446397971346	0.3661916930403233
1.369284960155248	1.00022005209151	0.07219980899306985	-0.015057469378677534	0.07575301457207184	0.347983782183483	0.36700937872795386
1.3710554041326244	1.0003547627170672	0.0728123875737642	-0.014407006477910388	0.07642292958223718	0.34402822718697773	0.36778449685005943
1.3728407394953122	1.000491800549714	0.07342306150239639	-0.013749726352702791	0.07709072507889614	0.3400782208471689	0.3685174727753687
1.3746411532694316	1.0006311961107985	0.07403178663923451	-0.013085613038916062	0.07775633009586667	0.33613416351624653	0.3692087358014825
1.3764568327549662	1.000772980089731	0.07463851769847973	-0.012414651187389169	0.0784196725000058	0.3321964445613774	0.3698587167451963
1.3782879674396442	1.0009171834871047	0.07524320888298888	-0.011736825372075307	0.07908067970086015	0.3282654383091101	0.3704678483661981
1.380134749642214	1.0010638376638727	0.07584581406178968	-0.011052119862635087	0.07973927885988547	0.3243415029328996	0.3710365651340446
1.381997373249994	1.0012129742395854	0.07644628632199624	-0.010360519103796453	0.08039539641560174	0.320424983417235	0.37156530240203495
1.3838760346882801	1.0013646251662738	0.07704457825699114	-0.009662007369119189	0.08104895841333856	0.31651620974021705	0.3720544963346697
1.3857709324835632	1.0015188226909837	0.07764064179242157	-0.008956568936260125	0.08169989032957163	0.31261549806750677	0.37250458339633336
1.3876822666016961	1.0016755992977844	0.07823442795313686	-0.008244188348103334	0.08234811683186266	0.3087231523474977	0.37291599987072027
1.3896102407008344	1.0018349878888357	0.07882588753425511	-0.007524849587911129	0.08299356252560484	0.30483945998216866	0.3732891820132401
1.3915550602415643	1.0019970216273917	0.07941497047309476	-0.0067985367980013724	0.0836361512819385	0.30096469600648057	0.3736245652591032
1.3935169328916308	1.0021617339665618	0.08000162594705092	-0.006065234145265346	0.08427580635838156	0.2970991225233529	0.37392258401426054
1.3954960682496775	1.0023291586215037	0.08058580226254912	-0.0053249259412465905	0.08491245029133507	0.2932429895125329	0.37418367132633445
1.3974926794380333	1.0024993297001366	0.08116744729146289	-0.00457759606340089	0.08554600538489487	0.28939653202349885	0.3744082587937852
1.3995069807560123	1.0026722815000773	0.08174650774605885	-0.0038232288507065743	0.08617639293377094	0.28555997503768266	0.3745967759762044
1.4015391906414496	1.0028480487571252	0.08232293000371871	-0.003061808013444663	0.08680353413426364	0.2817335280858225	0.3747496504346775
1.4035895288553735	1.0030266663994851	0.08289665925839851	-0.002293317706451117	0.08742734917294463	0.27791739094001167	0.37486730718321243
1.4056582185259512	1.0032081697189146	0.0834676400688527	-0.0015177417833394796	0.08804775783575078	0.274111750051233	0.3749501686090597
1.407745484971148	1.0033925942635091	0.08403581598960617	-0.0007350642581725798	0.08866467911883238	0.27031678107201945	0.37499865414634376
1.4098515571466563	1.0035799759601096	0.08460112992875923	0.000054731216164493343	0.08927803162913167	0.26653264653591774	0.3750131800802501
1.4119766658058581	1.0037703509460845	0.0851635236092594	0.0008516606359657802	0.08988773301132583	0.2627594995223123	0.3749941592810407
1.4141210483514877	1.0039637559995165	0.08572293880527068	0.0016557414430784401	0.09049370129930016	0.2589974754144068	0.3749420009124464
1.4162849451903885	1.004160228212517	0.08627931630067359	0.002466991133407822	0.09109585379617442	0.25524669890476165	0.374857110114796
1.4184685955203526	1.00435980459872	0.08683259478746135	0.0032854256525415744	0.09169410589473931	0.2515072915005768	0.37473988807312847
1.420672242070798	1.0045625225116255	0.08738271207728192	0.004111061148360016	0.092288372402129	0.2477793634464735	0.37459073177974306
1.4228961311417483	1.0047684196428248	0.08792960505935853	0.004943913959343463	0.09287856750475278	0.24406301404437336	0.3744100338155213
1.4251405118993512	1.0049775339503655	0.08847320947925784	0.005784000323570872	0.09346460454008859	0.2403583331918166	0.37419818221939555
1.4274056360892615	1.0051899036234262	0.0890134598325798	0.006631336243953509	0.09404639589335399	0.23666540215142742	0.3739555603790491
1.4296917591098248	1.0054055671741744	0.08955028958208187	0.00748593786136028	0.09462385324241165	0.23298429210508387	0.373682546782517
1.4319991395284555	1.005624563384624	0.0900836309944161	0.00834782124394232	0.09519688739234093	0.22931506529221693	0.3733795149162936
1.434328039039187	1.0058469312935197	0.09061341508745875	0.009217002340958801	0.09576540822952397	0.2256577753954282	0.3730468331450293
1.4366787227355116	1.0060727102129008	0.09113957164890414	0.01009349705338888	0.09632932475219112	0.22201246742942443	0.3726848645544963
1.4390514599096937	1.0063019397960264	0.09166202936420831	0.010977321499127888	0.09688854521747743	0.2183791768548348	0.37229396669768106
1.4414465216744083	1.0065346597977238	0.09218071524510708	0.011868491093589685	0.09744297653989978	0.21475793355175185	0.37187449187541344
1.4438641841780826	1.0067709103743703	0.0926955552912557	0.012767021713139195	0.09799252500989983	0.21114875721552087	0.37142678650903027
1.446304726685309	1.007010731887893	0.09320647401678983	0.013672928944347334	0.0985370957971187	0.20755166063406089	0.3709511913557029
1.448768431380734	1.0072541648735518	0.09371339437036769	0.014586227975968688	0.09907659287612806	0.20396665024731248	0.3704480414872239
1.451255585269197	1.0075012502152714	0.09421623807979923	0.015506934266265784	0.09961091940349266	0.20039372368715147	0.3699176658300515
1.4537664775744854	1.0077520288756057	0.09471492507032658	0.016435062540713797	0.10013997710903033	0.19683287386346768	0.3693603876318159
1.4563014027478944	1.0080065421814361	0.09520937402318715	0.017370627866194553	0.10066366689942996	0.19328408495438734	0.368776523755453
1.458860658503585	1.0082648316152232	0.095699501926816	0.018313644882869795	0.10118188839136932	0.1897473355453273	0.36816638503695054
1.4614445454944556	1.0085269387661766	0.09618522397577307	0.019264127644972442	0.10169453981577127	0.18622259932434007	0.36753027633766155
1.4640533702513099	1.0087929056132328	0.09666645407305416	0.020222090659346013	0.10220151855799647	0.1827098413722314	0.36686849577650815
1.4666874412631332	1.0090627741117322	0.09714310404174571	0.02118754739965474	0.10270272033582355	0.17920902381050718	0.3661813356544964
1.4693470713561096	1.00933658641748	0.09761508402632685	0.022160511137617717	0.1031980396337389	0.17572010282418274	0.3654690818462457
1.4720325787110071	1.0096143849759476	0.09808230260988351	0.023140995266854928	0.10368736983469314	0.1722430276766887	0.3647320134751759
1.474744284736977	1.0098962122860664	0.09854466638009933	0.024129012476785533	0.10417060277424794	0.16877774380989538	0.3639704034510271
1.477482515120905	1.010182110989243	0.09900208006497316	0.025124575088374967	0.10464762889344008	0.16532419174297922	0.36318451817449204
1.4802475992880237	1.0104721237935035	0.09945444638997399	0.026127694808358297	0.1051183370998196	0.16188230803449477	0.3623746176780125
1.4830398712293706	1.010766293539502	0.09990166616335637	0.027138382979248525	0.10558261486657704	0.15845202451657112	0.36154095537878816
1.4858596695535742	1.0110646631856304	0.100343638224632	0.028156650544426308	0.10604034818832907	0.15503326853713192	0.360683778047047
1.4887073379644025	1.0113672758375862	0.10078025945706677	0.029182508164966692	0.10649142160308854	0.1516259626931596	0.35980332564625983
1.4915832220923246	1.0116741743882773	0.10121142425053763	0.030215965024137946	0.10693571764768606	0.14823002887793169	0.35889983231954503
1.4944876756021637	1.011985402144288	0.10163702537294855	0.031257030968750585	0.10737311776694983	0.14484538128805396	0.3579735244917982
1.4974210536659345	1.0123010021052194	0.1020569529306336	0.03230571410451705	0.10780350125184897	0.14147193442311745	0.3570246229202635
1.500383717527503	1.0126210174253991	0.10247109499343562	0.03336202237638365	0.1082267458934047	0.13810959797514724	0.3560533412670938
1.503376032012498	1.0129454911197169	0.10287933717733538	0.03442596261664548	0.10864272756435593	0.1347582799755441	0.35505988691199053
1.5063983684375148	1.0132744663508193	0.10328156298733446	0.0354975415181416	0.10905132057867929	0.13141788378459265	0.3540444600064648
1.509451101070137	1.0136079860163356	0.1036776532765328	0.03657676431187879	0.10945239715022165	0.12808831231772025	0.3530072546671859
1.5125346100463484	1.0139460930356166	0.10406748658223804	0.037663635737999274	0.1098458277446745	0.12476946505323105	0.35194845802376507
1.5156492799607721	1.014288830165162	0.1044509388788726	0.03875815947890251	0.11023148083834351	0.12146123985143478	0.35086825071418876
1.518795502279987	1.0146362402322822	0.10482788381128769	0.03986033893725252	0.11060922316159066	0.11816353066677915	0.3497668060684683
1.5219736703663818	1.0149883655527316	0.10519819203215264	0.040970175420265806	0.11097891904318959	0.1148762330468367	0.3486442918711952
1.5251841858630044	1.0153452486008598	0.1055617319059966	0.042087670304154716	0.11134043112513604	0.11159923769661621	0.3475008681547621
1.5284274539262541	1.0157069314466152	0.10591836888013699	0.04321282329118222	0.11169361974207358	0.10833243571660078	0.34633668890157465
1.5317038848206186	1.016073455893604	0.10626796561842472	0.04434563289409045	0.11203834306534874	0.10507571716782212	0.3451519015209222
1.5350138956529147	1.0164448636347283	0.10661038211858197	0.045486096956058264	0.1123744572264504	0.10182896962468414	0.3439466462501289
1.5383579081456227	1.0168211959632798	0.10694547540605572	0.04663421179899503	0.11270181602290891	0.09859208066531305	0.34272105698972694
1.5417363490247136	1.0172024937734536	0.10727309952129832	0.047789972279298154	0.11302027091570357	0.09536493770292269	0.34147526120586535
1.5451496519558914	1.0175887977355031	0.1075931056429156	0.048953372366149626	0.11332967115663128	0.09214742639350836	0.3402093792524133
1.5485982548638033	1.0179801479481045	0.10790534176366058	0.050124404138618364	0.1136298634812295	0.08893943344981106	0.33892352539739573
1.552082603159412	1.018376584257148	0.10820965292549399	0.05130305879643618	0.11392069234316184	0.08574084386386045	0.33761780666345403
1.5556031484846267	1.0187781460664187	0.1085058810235216	0.05248932613634893	0.11420199973023704	0.0825515423950122	0.33629232332593406
1.5591603465688708	1.0191848720424486	0.10879386456456584	0.05368319373892386	0.11447362494237334	0.07937141574898418	0.3349471697638749
1.5627546618161579	1.0195968005862373	0.10907343898040489	0.05488464841622205	0.11473540489442995	0.07620034870285697	0.3335824327716064
1.5663865617045354	1.020013969138741	0.10934443611065517	0.056093674235801784	0.11498717363491286	0.07303822935882735	0.3321981937203033
1.5700565229453447	1.0204364148308616	0.1096066846148563	0.05731025447935181	0.11522876273734221	0.06988494396844651	0.33079452626276834
1.573765029162767	1.0208641741612678	0.1098600097031071	0.05853437075474887	0.11546000104986077	0.06674037931721132	0.3293714972494355
1.5775125688944327	1.0212972827056424	0.11010423293232836	0.059766002230658255	0.1156807145132736	0.06360442467783141	0.32792916754126356
1.581299637630024	1.0217357752890301	0.1103391722855275	0.06100512620476846	0.11589072623873233	0.06047697031520391	0.3264675912760468
1.5851267400619595	1.0221796861831765	0.11056464222614436	0.062251718721214766	0.11608985655528117	0.05735790595135641	0.3249868150399317
1.588994384606943	1.0226290484052232	0.11078045329247911	0.06350575266523345	0.11627792265028658	0.05424712554539527	0.32348688002937376
1.5929030910521607	1.0230838945361354	0.11098641246705745	0.064767200130551	0.11645473889467067	0.05114452137132087	0.32196781913667893
1.5968533844409185	1.0235442559399341	0.11118232274391186	0.0660360303055425	0.11662011646155639	0.04804998928217992	0.3204296593630723
1.6008457982342115	1.0240101630570875	0.11136798322823648	0.0673122103707638	0.11677386341210702	0.044963426464055434	0.3188724206395341
1.6048808738086682	1.0244816452698595	0.11154318902557632	0.06859570520225058	0.11691578459659344	0.04188473215890313	0.3172961160676122
1.6089591567290196	1.0249587303867276	0.1117077310168993	0.06988647605852101	0.11704568147002684	0.03881381076539638	0.3157007534259321
1.6130812063917594	1.0254414456877858	0.11186139618203851	0.07118448350068252	0.1171633523431258	0.035750564845924315	0.31408633144765247
1.617247587960269	1.025929816897216	0.11200396716882943	0.07248968468325555	0.11726859202619838	0.03269490159932929	0.3124528430194334
1.621458876326565	1.0264238685584965	0.11213522236894938	0.07380203445835837	0.11736119187922431	0.029646730210389098	0.3108002736804365
1.6257156530877852	1.0269236235883528	0.1122549357374484	0.07512148427859228	0.11744093966669837	0.026605964382143518	0.30912860285745136
1.6300185122447248	1.0274291038507728	0.11236287687526271	0.07644798380868843	0.11750761959468228	0.02357251858618503	0.30743780167724233
1.6343680546792145	1.0279403294105627	0.11245881077981783	0.07778147904549015	0.11756101212004323	0.02054631238348664	0.30572783518458413
1.6387648913357475	1.0284573188048733	0.11254249785106066	0.07912191313704485	0.11760089393395905	0.017527268499145435	0.30399866114352286
1.643209642054498	1.028980088800404	0.11261369377921038	0.08046922585122043	0.11762703786799511	0.014515313996896035	0.3022502305468187
1.6477029392082996	1.0295086547116135	0.1126721495116347	0.08182335449650166	0.11763921283058261	0.011510378196875816	0.30048248623639945
1.6522454230172827	1.0300430297359846	0.1127176110862464	0.08318423231452025	0.11763718369417309	0.008512396239272066	0.2986953647981189
1.6568377465198765	1.0305832254207778	0.11274981960558964	0.08455178978569435	0.11762071122427122	0.0055213061516637026	0.29688879465845047
1.6614805747183268	1.0311292514399957	0.11276851111007438	0.08592595415827739	0.11758955196616534	0.0025370498916955	0.2950626964737522
1.6661745834685884	1.0316811153364969	0.11277341647017637	0.08730664890715038	0.11754345815423016	-0.000440425497622562	0.2932169836208589
1.67092045712312	1.0322388221130419	0.11276426130632644	0.08869379283710335	0.11748217766345279	-0.0034111660157356708	0.2913515631773845
1.6757209641977786	1.0328026177909224	0.11274075270525342	0.09008790072561476	0.11740541759997815	-0.0063764840738870475	0.28946552068266773
1.6805779659606301	1.033372637378518	0.11270257638912215	0.09148920313463632	0.11731287410366276	-0.009337062665683763	0.2875582968227068
1.6854922271410135	1.0339488827049867	0.1126494126400563	0.09289760053681849	0.1172042510063113	-0.012292880566215034	0.2856297611808209
1.6904645275585297	1.034531352914562	0.11258093567779938	0.09431298898203794	0.11707924706943652	-0.015243912193967698	0.2836797752316558
1.6954956608612668	1.035120044141796	0.11249681355541408	0.09573525945373945	0.11693755589940123	-0.018190126272169607	0.281708192856865
1.700586431275194	1.035714948948787	0.11239670812464675	0.09716429667746632	0.11677886595539834	-0.02113148340902394	0.2797148616384223
1.7057376587817794	1.03631605674179	0.11228027486126901	0.09859998030290301	0.1166028603202607	-0.024067938599298507	0.2776996208502612
1.7109501666153808	1.0369233521175658	0.11214716308231393	0.10004218114350252	0.11640921706650346	-0.02699943360770745	0.2756623063682525
1.7162247954767924	1.0375368163223377	0.11199701558963863	0.10149076487304076	0.1161976087391719	-0.02992590464011501	0.27360274512528837
1.7215623955275556	1.03815642611006	0.11182946879986698	0.10294558950851052	0.11596770258056573	-0.03284727728504627	0.2715207582612785
1.7269638262099793	1.038782153509832	0.11164415274163182	0.10440650509447304	0.11571916053110146	-0.03576346600714739	0.2694161612063064
1.732429957061366	1.0394139657020884	0.11144069102434893	0.1058733536500183	0.11545163918858553	-0.03867437416566815	0.26728876337566726
1.7379616724594529	1.0400518253397755	0.11121870063652882	0.10734597014205953	0.11516478954934144	-0.04157989603888763	0.2651383663389263
1.7435598580881877	1.0406956887545398	0.1109777924822392	0.10882417858396143	0.11485825770031818	-0.0444799092311465	0.2629647690948787
1.7492254160137661	1.0413455074579976	0.11071757080566762	0.11030779576555662	0.11453168406217572	-0.04737428216828819	0.2607677622192395
1.7549592529430584	1.0420012265452108	0.110437633710051	0.11179662784566105	0.11418470403923904	-0.05026286752049262	0.2585471324347343
1.7607622819449564	1.0426627846474512	0.11013757317366359	0.11329047054483052	0.1138169480064195	-0.053145502754826525	0.2563026619416153
1.7666354253930676	1.0433301140140996	0.10981697497657056	0.11478910962055336	0.11342804119054901	-0.05602201119471679	0.2540341272805159
1.7725796069484898	1.0440031393426747	0.10947541923167228	0.11629231853778693	0.11301760428112528	-0.058892197689460836	0.25174130242809545
1.7785957507532524	1.0446817774345118	0.10911248061848305	0.11779985804318858	0.1125852536560091	-0.06175584800856761	0.24942395909032294
1.7846847852225798	1.0453659373639599	0.10872772834358825	0.11931147688352928	0.11213060127767918	-0.0646127303928756	0.2470818652238241
1.7908476386663637	1.046055519720392	0.10832072659786843	0.12082691046754042	0.11165325517748735	-0.06746259318290303	0.24471478670444108
1.7970852248279698	1.0467504147373723	0.10789103580855215	0.12234587714267195	0.11115282084375051	-0.07030515804605418	0.24232249284427942
1.8033984556522922	1.047450503475915	0.10743821215702602	0.12386808121096517	0.11062890055938478	-0.07314012589869566	0.23990475143833837
1.8097882323623957	1.0481556565795345	0.10696180853801916	0.125393210609301	0.11008109442421533	-0.07596717276943135	0.2374613321416082
1.816255438346811	1.0488657332554392	0.10646137553909482	0.12692093514488736	0.1095090013687289	-0.07878594677820168	0.2349920091240211
1.8228009344317067	1.049580580541619	0.10593646235685757	0.1284509053927299	0.1089122200694487	-0.08159606638624028	0.23249656279151634
1.8294255616460062	1.0503000334066306	0.10538661717104393	0.12998275339169021	0.1082903492327536	-0.0843971219474075	0.22997477863998592
1.8361301155711878	1.0510239117857885	0.10481138996020457	0.1315160868417144	0.10764299062064535	-0.08718866538528038	0.22742645691083677
1.8429153563467873	1.0517520215403096	0.10421033254852909	0.13305049171946529	0.10696974890634854	-0.08997021533484388	0.2248514086363459
1.8497819961605093	1.0524841529975766	0.10358300058159967	0.13458552974904867	0.10627023369438533	-0.09274125285166769	0.2222494602459749
1.8567306947594444	1.053220080405136	0.10292895495181917	0.13612073784320372	0.10554406089120945	-0.09550122073021068	0.219620455098463
1.8637620344956358	1.0539595592787805	0.10224776531478078	0.1376556231925511	0.10479085636408533	-0.09824951502673433	0.2169642627262427
1.8708765241662988	1.0547023268835725	0.10153901111230754	0.13918966494569093	0.10401025678899858	-0.10098548847721282	0.21428077714426788
1.8780745778535854	1.055448100148574	0.10080228512483494	0.1407223105669103	0.10320191326961492	-0.1037084443557836	0.21156992458556212
1.8853565171928315	1.0561965761180638	0.10003719487328268	0.14225297746227056	0.10236549255048737	-0.1064176397385436	0.20883166236705358
1.8927225380267518	1.0569474288183056	0.09924336786286815	0.143781047266252	0.10150068240610517	-0.10911227573178037	0.20606599113311105
1.9001727077553967	1.0577003094338153	0.09842045392248115	0.14530586696310502	0.10060719379645594	-0.11179149985545137	0.203272955496215
1.907706951110729	1.0584548454026417	0.09756812889186495	0.14682674778273208	0.0996847644654594	-0.11445440443635582	0.20045264901108625
1.9153250366085357	1.059210639720581	0.09668609843169147	0.14834296452439463	0.0987331626333518	-0.11710002573169197	0.19760521886256044
1.9230265446874122	1.059967268603433	0.09577410420840073	0.14985375160435366	0.09775219320421881	-0.11972733733378373	0.19473087735500802
1.9308108819235499	1.060724283875552	0.0948319249009802	0.15135830855798466	0.09674169835373765	-0.12233526001559863	0.1918298961581229
1.9386772562492165	1.0614812116286079	0.09385938180349698	0.15285579799852372	0.09570156305313629	-0.12492265832264274	0.18890261512339654
1.9466246622021786	1.0622375520741698	0.0928563434728896	0.15434534594578686	0.09463171952287815	-0.12748834126051498	0.1859494473204183
1.9546518752221942	1.062992780436864	0.0918227293528408	0.1558260441471114	0.09353215056872781	-0.13003106634076442	0.1829708806996546
1.9627574547190259	1.0637463488004513	0.09075851223531296	0.15729695415582276	0.09240289167760296	-0.13254954651767492	0.1799674765202965
1.9709397238876536	1.0644976859167876	0.08966372371941533	0.15875710731449724	0.09124403629458387	-0.13504244998792045	0.1769398764183637
1.979196800398507	1.0652462018438378	0.08853845286821557	0.16020551402413424	0.09005573389357396	-0.13750841575260486	0.1738887906612435
1.9875265839359944	1.0659912886367904	0.0873828503327619	0.16164116514859478	0.088838193873211	-0.13994605556680045	0.17081500244342182
1.9959267683671356	1.066732323384847	0.08619712903047473	0.16306303783806786	0.0875916858244498	-0.14235396332324268	0.16771936310912872
2.00439486902152	1.067468672556908	0.08498156232884128	0.16447010366772405	0.08631653722338073	-0.14473072819469338	0.16460278188805733
2.0129282383126106	1.0681996952316715	0.08373648342266427	0.16586133442617035	0.08501313244155322	-0.14707494363475884	0.16146622002515948
2.02152408419001	1.0689247465132665	0.08246228393983411	0.16723570808811322	0.08368191099989056	-0.1493852165813791	0.1583106839457775
2.030179520080878	1.0696431834515097	0.08115940738894416	0.16859221934288482	0.08232336050371426	-0.15166018419724844	0.15513720696046543
2.0388915718347373	1.0703543671177989	0.07982834842701511	0.16992988264594144	0.08093801573934191	-0.15389851793240086	0.15194684686241766
2.0476572166485654	1.0710576671920689	0.07846964694098983	0.17124773988908473	0.07952645242133978	-0.15609893529723168	0.148740671868768
2.0564734212457227	1.0717524661758957	0.07708388164218945	0.1725448672008558	0.07808928052206612	-0.15826021010491606	0.14551974694648517
2.065337160967716	1.0724381618096708	0.07567166615792185	0.17382037827034874	0.07662714026733514	-0.16038117689021977	0.1422851272004537
2.074245452554699	1.0731141703326554	0.07423364260694662	0.17507342917388344	0.07514069558222633	-0.16246073785174736	0.1390378463196953
2.0831953834338286	1.0737799291645014	0.07277047530886714	0.17630322205480486	0.07363062774265779	-0.16449786790408227	0.13577890636612344
2.0921841267064467	1.074434898248953	0.07128284650840748	0.17750900629737007	0.07209763116011826	-0.1664916156252374	0.13250927281782182
2.1012089622942454	1.075078561644321	0.0697714508943681	0.17869008016285803	0.07054240796024128	-0.1684411050474235	0.12922986739151435
2.1102672913147793	1.075710428394416	0.06823699105226273	0.1798457911176145	0.06896566355914577	-0.17034553536458974	0.12594156334667977
2.1193566385474107	1.0763300324009084	0.06668017484852404	0.1809755343784162	0.06736810424645609	-0.17220417779825606	0.12264518511235271
2.1284746669555332	1.0769369330030407	0.0651017107456057	0.1820787528119382	0.06575043265578227	-0.1740163747963114	0.11934150352564793
2.137619180674191	1.0775307146149278	0.06350230505285374	0.18315493517496267	0.06411334523582785	-0.1757815365942603	0.11603123524456388
2.1467881157968285	1.0781109855088893	0.061882661388756484	0.18420361288963535	0.062457531983612154	-0.17749913547784205	0.112715046547407
2.1559795445862804	1.078677377446768	0.060243477912924594	0.1852243584438679	0.06078367388732476	-0.17916870281148706	0.10939355223626583
2.165191677025634	1.079229545055895	0.058585445077530024	0.18621678340252767	0.059092440900124714	-0.1807898255091529	0.1060673154796401
2.174422842286579	1.0797671639827908	0.0569092471119753	0.1871805343040036	0.05738449371250723	-0.18236213913234736	0.10273685487180288
2.1836714884255013	1.0802899302014801	0.055215560414493645	0.1881152907215749	0.055660482350747276	-0.18388532460511978	0.0994026448649907
2.1929361754192493	1.0807975589212329	0.05350505325896601	0.1890207626766158	0.05392104610576187	-0.1853591039314118	0.09606511857486344
2.20221556832928	1.081289783532096	0.051778385616865125	0.18989668819083988	0.052166813564789645	-0.18678323619540713	0.09272467050525138
2.211508420873958	1.0817663541011613	0.050036210916324354	0.1907428301079191	0.05039840459461164	-0.18815751242440673	0.08938166269013599
2.2208135802110784	1.0822270370408464	0.04827917398495498	0.191558975061022	0.04861642843306874	-0.1894817539810179	0.08603642316953054
2.2301299674721733	1.0826716135607812	0.0465079136424891	0.19234493033234282	0.04682148648864787	-0.19075580756260668	0.08268925316335457
2.2394565778606927	1.0830998791826891	0.04472306174585042	0.19310052264994274	0.04501417152487711	-0.1919795433746277	0.07934042718040245
2.248792470891121	1.0835116428048328	0.04292524418923911	0.19382559622876147	0.043195068816206265	-0.19315285209726415	0.07599019665019731
2.25813676308228	1.083906725953045	0.041115081545238914	0.19452001118219414	0.041364756926882996	-0.194275642469884	0.07263879264989066
2.2674886232027562	1.084284962194161	0.03929318929952747	0.19518364225424692	0.039523808067967015	-0.19534783940581885	0.06928642769668275
2.276847262142445	1.0846461963829284	0.03746017921000584	0.19581637729039045	0.03767278958066829	-0.19636938169297627	0.06593329944988882
2.2862119357964916	1.0849902844728336	0.03561665819379547	0.1964181167243341	0.035812262913408645	-0.19734022134003482	0.0625795897347296
2.2955819340481183	1.0853170928098987	0.03376322998367984	0.19698877218166386	0.03394278538908096	-0.1982603214977378	0.05922546853627749
2.3049565781107257	1.085626497806202	0.03190049520920473	0.19752826577070015	0.03206491037314917	-0.19912965548995545	0.055871094985654346
2.314335218044593	1.0859183856384025	0.030029051479528272	0.1980365294347292	0.030179187438196864	-0.19994820594075163	0.052516618275744234
2.3237172285328396	1.086192651915786	0.028149493848882955	0.19851350426751857	0.028286162908820425	-0.20071596383834925	0.04916217919200378
2.333102001200244	1.086449201296594	0.026262416016658185	0.19895913975450544	0.026386381140429495	-0.20143292747492747	0.04580791287096509
2.34248895256213	1.086687947567083	0.024368408416375418	0.19937339383125566	0.024480382661234305	-0.20209910269535655	0.04245394596588652
2.351877513598306	1.0869088132080507	0.022468060011498772	0.19975623206270676	0.022568706043589584	-0.20271450172392522	0.03910040037696825
2.3612671274256596	1.0871117292415382	0.020561958497797246	0.2001076273209955	0.020651888166069023	-0.20327914278638765	0.035747394080403276
2.3706572512376898	1.0872966351784572	0.018650689653028272	0.2004275596476484	0.018730463615541777	-0.20379305002003775	0.03239504043087069
2.3800473513460814	1.0874634788224502	0.016734838098265176	0.20071601587577725	0.016804965506604166	-0.2042562529896726	0.029043449924915535
2.3894368964986823	1.0876122161001618	0.014814988433952885	0.20097298930709304	0.014875926674101994	-0.20466878628339336	0.025692732575362077
2.3988253769180163	1.087742811297024	0.012891721123022141	0.20119848009728597	0.012943875586075683	-0.20503069023666007	0.0223429911059347
2.408212275780645	1.0878552365439957	0.010965618105437797	0.20139249435484644	0.011009342033157545	-0.20534200958208493	0.01899433111630353
2.417597086584774	1.0879494720470289	0.009037259038293412	0.2015550445303867	0.009072853397032225	-0.20560279416204982	0.01564685487019408
2.4269793081792526	1.0880255059512163	0.007107222105741052	0.20168614918167702	0.007134935509734679	-0.2058130986301392	0.012300663054767461
2.4363584407936436	1.0880833342636105	0.005176084634950676	0.20178583284693047	0.005196113316271542	-0.20597298231753872	0.008955856181057752
2.4457339824506596	1.0881229608193341	0.0032444236396903903	0.2018541259993159	0.0032569114633765424	-0.20608250922089416	0.0056125358471269095
2.4551054432055484	1.0881443973088727	0.0013128126912370938	0.201891065113254	0.0013178512008321984	-0.2061417481606182	0.0022707996442566177
2.461473699394352	1.0881485935507185	8.79439750189892e-15	0.201898295623814	3.221197180519608e-13	-0.20615334341242614	2.4399969891786277e-13
