# Supplementary material for: Multi-orbit lunar GNSS constellation design with distant retrograde orbit and Halo orbit combination
Source: Sci Rep. 2023 Jun 22;13:10158. doi: 10.1038/s41598-023-37348-x (PMC10287729; doi:10.1038/s41598-023-37348-x)
Supplement: Supplementary file 1 — Supplementary Information. [file 41598_2023_37348_MOESM1_ESM.zip › supplement materials of the manuscript/Figure 5/L2 North Family Halo orbit/11.200.csv]

Time (TU)	X (LU)	Y (LU)	Z (LU)	VX (LU/TU)	VY (LU/TU)	VZ (LU/TU)
0	1.0922892665014392	0	0.20121888741250912	3.59349289359118e-15	-0.20984681330857036	1.598630194288257e-15
0.004040241276225479	1.0922875733141535	-0.0008478254870020513	0.20121602815713271	-0.0008381586160782351	-0.20984215778301574	-0.0014153887859408149
0.013415654907301667	1.0922705984357175	-0.0028150028834007064	0.20118736182428365	-0.0027829225932365824	-0.20979548173035042	-0.004699834052371889
0.022796040083100065	1.0922353696243832	-0.004782550147380608	0.20112786244236383	-0.0047281046565017994	-0.20969859778361358	-0.007986097647233976
0.03218093028422745	1.0921818687479001	-0.006749897170251963	0.20103748528633844	-0.006673177943325987	-0.20955142495932483	-0.011274069954551933
0.0415698383782361	1.0921100855241834	-0.00871646828200157	0.20091619153625528	-0.008617610150843225	-0.20935388760851684	-0.014563634344510851
0.05096227275932392	1.092020017569423	-0.01068168583660982	0.20076394833277986	-0.010560867048508959	-0.20910591545854693	-0.01785467283261788
0.060357738292579385	1.0919116704437586	-0.012644970611161231	0.20058072883508463	-0.012502412840312116	-0.20880744365066892	-0.021147066415319417
0.06975573644424016	1.0917850576934767	-0.014605742036596809	0.20036651227943422	-0.014441710359938196	-0.20845841277057012	-0.024440695120173443
0.07915576953119831	1.0916402008199342	-0.01656341928766527	0.20012128392037482	-0.016378222115255598	-0.20805876867930256	-0.027735439499611884
0.08855733069697613	1.0914771294562047	-0.018517419400331036	0.19984503533023038	-0.01831140839184062	-0.20760846291969223	-0.031031177121633044
0.09795990764631088	1.091295881377111	-0.02046715826771159	0.19953776442391513	-0.020240728202274783	-0.20710745266691755	-0.034327783881223844
0.10736298053611121	1.0910965025908437	-0.02241205042299917	0.19919947562919427	-0.022165639034557875	-0.2065557009077493	-0.03762513326282495
0.11676602640844895	1.0908790472926144	-0.024351510180775623	0.19883017983035342	-0.02408559794381171	-0.20595317624177423	-0.04092309789590104
0.12616850887590966	1.0906435781458699	-0.02628494973815438	0.19842989487569204	-0.02600005963345587	-0.20529985359393882	-0.04422154593737115
0.13556988397574068	1.0903901662256883	-0.02821178062894921	0.19799864552016563	-0.02790847785342979	-0.20459571399755389	-0.04752034312234532
0.1449695931292143	1.090118891274033	-0.030131412531952444	0.19753646390682134	-0.0298103041771497	-0.2038407452484637	-0.05081935028997444
0.15436706651501608	1.0898298416995262	-0.032043254232174995	0.19704338962331147	-0.031704988908441575	-0.20303494185776047	-0.054118424560494614
0.16376172103212314	1.089523114714511	-0.03394671348059795	0.19651947000155873	-0.03359198089593454	-0.20217830539355164	-0.05741741861204644
0.1731529529231292	1.089198816678373	-0.03584119579733923	0.19596476078115227	-0.03547072629697488	-0.20127084541051704	-0.06071617807849846
0.1825401429373014	1.0888570630488394	-0.037726105837521	0.19537932611515899	-0.03734066987926737	-0.2003125792976644	-0.06401454334691786
0.1919226467851095	1.0884979788444367	-0.039600845808300984	0.19476323946287297	-0.03920125339564423	-0.19930353357074918	-0.06731234618502467
0.20129979672692444	1.088121698748484	-0.041464816163663515	0.19411658388420583	-0.041051916214078804	-0.19824374418091403	-0.07060941027436327
0.21067090313798337	1.0877283671874363	-0.04331741630081648	0.19343945230319037	-0.04289209594769061	-0.19713325676681637	-0.07390555173263166
0.22003523568054906	1.08731813929475	-0.04515804126473005	0.1927319493135456	-0.044721225115402094	-0.19597212943274175	-0.07720057245650275
0.22939204171072852	1.0868911803378005	-0.0469860858554685	0.19199419035770496	-0.04653873515138257	-0.1947604312176237	-0.08049426655398971
0.2387405218131379	1.0864476670048209	-0.04880094032855695	0.19122630413235722	-0.048344052057463685	-0.19349824585755668	-0.0837864116865489
0.24807983801764438	1.0859877873059882	-0.05060199258296985	0.19042843262934123	-0.050136598496678834	-0.19218567167074363	-0.08707677190060711
0.25740910438410086	1.0855117412865158	-0.05238862694946804	0.18960073260505889	-0.051915792502358754	-0.190822823792496	-0.09036509424389506
0.2667273834480896	1.085019741510059	-0.05416022419447469	0.1887433766838608	-0.053681047389516914	-0.18940983581736728	-0.09365110743296978
0.27603367939873835	1.0845120137431108	-0.05591616097323981	0.18785655484477712	-0.05543177111129968	-0.18794686208382166	-0.09693451935594205
0.28532693794389785	1.083988797308995	-0.05765581062617869	0.18694047536831976	-0.05716736694775361	-0.1864340790829957	-0.10021501692047595
0.2946060298250263	1.0834503463844116	-0.059378540992833184	0.18599536747319745	-0.05888723121279782	-0.1848716896762367	-0.10349226011592855
0.3038697566830831	1.0828969300874804	-0.06108371651984804	0.18502148188501188	-0.06059075523663819	-0.18325992392351872	-0.10676588394671072
0.3131168375667903	1.0823288336840158	-0.06277069684517829	0.18401909341276426	-0.06227732382531418	-0.1815990432573617	-0.11003549351450723
0.32234590116283135	1.0817463595352461	-0.06443883659481318	0.18298850313368628	-0.06394631491981782	-0.1798893440507563	-0.1133006610967029
0.3315554870749507	1.081149827496253	-0.06608748692700869	0.18193003966570614	-0.06559710099612728	-0.17813115971432578	-0.11656092640563694
0.34074403353879523	1.0805395761774683	-0.06771599472896521	0.1808440620286991	-0.06722904811027718	-0.1763248654776204	-0.1198157920287231
0.3499098742142216	1.0799159636625508	-0.06932370358953288	0.17973096161532157	-0.06884151671236448	-0.1744708817535166	-0.12306472205544094
0.35905123801369404	1.079279368000243	-0.07090995539511136	0.17859116382525597	-0.07043386308179046	-0.1725696770036002	-0.12630714176085406
0.36816623591805153	1.078630188589232	-0.07247408977017149	0.17742513137071414	-0.0720054385948291	-0.17062177346271218	-0.12954243265193632
0.37725287452283596	1.0779688456720222	-0.07401544824363675	0.17623336426833716	-0.07355559373437813	-0.1686277474140377	-0.13276993697500683
0.38630903901515456	1.0772957819463695	-0.0755333732239444	0.1750164037027085	-0.07508367688551627	-0.16658823601336514	-0.13598895135646244
0.39533250385825114	1.076611462157547	-0.07702721179962539	0.17377483233606295	-0.07658903798100952	-0.1645039382694463	-0.13919873025948523
0.40432093934858243	1.0759163728595498	-0.07849631879581759	0.1725092749706736	-0.07807103141033248	-0.16237561669490308	-0.14239848797063864
0.4132719086699145	1.0752110228184786	-0.07994005827449234	0.17122040043781375	-0.07952901736814305	-0.16020410111520217	-0.14558739719440206
0.4221828899110446	1.0744959413649542	-0.08135780906102767	0.16990891979567418	-0.08096236727891358	-0.15799028636181456	-0.1487645965321097
0.43105127518879627	1.073771678388958	-0.08274896644799505	0.16857558755037966	-0.08237046538272426	-0.1557351351399082	-0.15192918981238557
0.43987439468612105	1.073038802205386	-0.08411294775643094	0.16722119899356816	-0.08375271424134573	-0.15343967442869688	-0.15508025431083564
0.4486495389506324	1.0722978973215636	-0.08544919731599539	0.16584658732356905	-0.08510853969379654	-0.15110499155903284	-0.15821684838206151
0.4573739693324709	1.07154956301118	-0.08675718936349541	0.16445262222586277	-0.08643739373524129	-0.14873223281637143	-0.16133801488226812
0.4660449407113685	1.0707944106971545	-0.08803643257204226	0.16304020620467644	-0.08773875908278032	-0.14632259827314223	-0.1644427890114044
0.47465972756297803	1.0700330608377007	-0.08928647470152626	0.1616102699016816	-0.08901215390835467	-0.14387733490352206	-0.16753020739652003
0.48321566101204777	1.0692661386111348	-0.0905069083742692	0.1601637650328115	-0.09025713776923275	-0.14139772559504296	-0.17059932117277682
0.491710133009473	1.068494272335744	-0.09169737167044142	0.15870166233538582	-0.09147331230637759	-0.13888508669408084	-0.17364919733612452
0.5001406303665656	1.067718089109878	-0.09285755265627628	0.15722494415510707	-0.09266032599154968	-0.13634075633445808	-0.1766789308506753
0.5085047673093622	1.0669382103755154	-0.09398719311334827	0.15573459667832815	-0.09381787811609943	-0.1337660820292552	-0.17968765630598157
0.5168002828244951	1.066155250643133	-0.09508608705250098	0.15423160801906455	-0.09494571748134623	-0.13116241826457503	-0.1826745469745053
0.5250250737019257	1.065369812861596	-0.09615408375860644	0.15271695974654495	-0.09604364576094511	-0.12853111267884473	-0.18563882675378
0.5331772158372374	1.0645824847738723	-0.09719108873719318	0.15119162006614334	-0.09711151875865072	-0.12587349491657562	-0.18857977795964395
0.5412549574669618	1.0637938379694905	-0.09819706075957337	0.1496565420396339	-0.09814924367772201	-0.12319087411643238	-0.19149673904497616
0.5492567360325729	1.0630044247212271	-0.09917201176252567	0.14811265737862367	-0.09915677934165501	-0.12048452858395253	-0.1943891108700951
0.5571811698537733	1.0622147773301491	-0.1001160034130463	0.14656087496709083	-0.10013413298910051	-0.11775570359400388	-0.19725635391029483
0.5650270913768867	1.0614254034090447	-0.10102914850113001	0.14500207126682424	-0.10108136207392573	-0.11500559479150738	-0.20009800053014257
0.5727935017768033	1.0606367890951096	-0.10191160287252339	0.14343709617966754	-0.10199856627284445	-0.1122353586437	-0.20291363882087327
0.5804795984132267	1.0598493951141543	-0.10276356601214663	0.14186676475918752	-0.10288588844458021	-0.10944609789342831	-0.2057029228085114
0.5880847467627458	1.0590636585486486	-0.10358527518184138	0.1402918601027377	-0.10374350889347177	-0.10663886663736376	-0.20846556255623158
0.5956084857188746	1.0582799913523178	-0.10437700343498384	0.1387131297304971	-0.10457164364631794	-0.10381466379663613	-0.21120132635825237
0.6030505163387855	1.057498780666561	-0.10513905582022373	0.1371312854832856	-0.10537054083152045	-0.10097443272882486	-0.21391003692799312
0.6104106728933907	1.056720391151268	-0.10587176399706079	0.1355470075017773	-0.10614047536314994	-0.09811906815051552	-0.2165915611203186
0.6176889359870362	1.0559451630256227	-0.10657548532036523	0.13396093950691362	-0.10688174828580789	-0.095249407400845	-0.21924581494874484
0.6248854071959505	1.055173414256896	-0.10725059811766696	0.13237369246396824	-0.10759468210651221	-0.09236623670868897	-0.22187275458195943
0.632000300058254	1.0544054411506407	-0.10789749884541171	0.13078584502993737	-0.10827961806900098	-0.08947029167911928	-0.224472373267984
0.6390339233354889	1.0536415198737128	-0.10851659871710516	0.12919794594267153	-0.10893691284297494	-0.0865622613056455	-0.22704469541411218
0.6459866753710415	1.052881906874773	-0.10910832154090759	0.12761051416214886	-0.10956693646637981	-0.08364278789234857	-0.22958977469766473
0.6528590394813659	1.0521268392531289	-0.10967310173296287	0.126024038894567	-0.11017007045723612	-0.08071246671069672	-0.23210769254397484
0.6596515612971353	1.051376537180538	-0.11021138100412935	0.12443898395465482	-0.11074670448486203	-0.07777185366648331	-0.23459854997193672
0.6663648561995876	1.0506312030831761	-0.11072360769765678	0.12285578536121383	-0.11129723584702265	-0.07482146048915327	-0.2370624704443647
0.6729995814021752	1.049891024778358	-0.11121023345663342	0.12127485731462644	-0.11182206606638762	-0.07186176547579445	-0.2394995897375572
0.6795564401069472	1.0491561751187521	-0.11167171260064417	0.11969659084492985	-0.11232160036656179	-0.06889321067613532	-0.2419100575531754
0.6860361768533477	1.0484268126331435	-0.11210850085410008	0.1181213545666442	-0.1127962464422076	-0.0659162029528276	-0.24429403589316837
0.6924395679031125	1.047703082757589	-0.11252105385168262	0.11654949673976055	-0.1132464129687388	-0.06293111752200181	-0.24665169559459113
0.6987674079165018	1.0469851195259272	-0.11290982560109213	0.11498134840257974	-0.1136725080389481	-0.05993830361427572	-0.24898321147778918
0.7050205206344446	1.0462730445630413	-0.11327526856057919	0.11341722066643391	-0.11407493934910831	-0.05693807904881666	-0.25128876632478964
0.7111997432273804	1.0455669690716007	-0.11361783211298156	0.11185740854625656	-0.11445411262083674	-0.05393073724469847	-0.25356854515144234
0.7173059263592668	1.0448669940551099	-0.11393796213106097	0.11030219099122947	-0.11481043120122844	-0.05091654703721733	-0.25582273525679095
0.7233399273760939	1.0441732113338265	-0.11423610022183461	0.10875183269137925	-0.11514429529670261	-0.04789575593162778	-0.25805152372912843
0.7293026138412957	1.0434857033798792	-0.1145126835680005	0.10720658328394986	-0.11545610186103787	-0.044868588329259274	-0.26025509876557584
0.7351948537200941	1.0428045446901502	-0.11476814415589302	0.10566668001727884	-0.11574624378714124	-0.04183525050052901	-0.262433646055039
0.7410175191647477	1.0421298015966336	-0.11500290871880958	0.10413234694415024	-0.11601510989130234	-0.03879592880735626	-0.26458735018025065
0.7467714796238247	1.041461533308661	-0.11521739823870723	0.10260379691186354	-0.11626308438990685	-0.0357507934311918	-0.2667163920697843
0.7524576011096582	1.0407997922445438	-0.11541202778386823	0.10108123198291064	-0.11649054674606954	-0.03269999905563131	-0.26882094872211687
0.7580767523578648	1.0401446235550444	-0.11558720657294749	0.09956484199428128	-0.11669787177951546	-0.029643681791605963	-0.27090119547952196
0.7636297893487504	1.039496067164082	-0.11574333735897108	0.0980548089434143	-0.11688542896979107	-0.026581967822590938	-0.2729573002898216
0.7691175695162548	1.0388541563468199	-0.115880816803667	0.0965513033977532	-0.11705358291832434	-0.023514966025476033	-0.27498942895552364
0.7745409395433401	1.0382189193830984	-0.11600003505814262	0.09505448804272296	-0.11720269286416392	-0.020442774999643348	-0.27699774060306465
0.7799007397578047	1.037590379269085	-0.11610137586391164	0.09356451674211813	-0.1173331128131076	-0.017365481044637938	-0.2789823892969359
0.7851977995430155	1.0369685544742822	-0.11618521645159238	0.09208153606511182	-0.11744519141315615	-0.014283161189319911	-0.28094352232656505
0.7904329440832631	1.0363534583632328	-0.11625192765812328	0.09060568365596369	-0.11753927210830561	-0.01119587969725305	-0.2828812826895866
0.7956069904968713	1.035745099855529	-0.11630187383943401	0.08913708954274425	-0.11761569302832448	-0.008103690629271878	-0.2847958076445062
0.8007207424741803	1.035143484258242	-0.11633541285326054	0.08767587791519653	-0.11767478694227644	-0.005006641490463228	-0.28668722671195873
0.8057749971733389	1.0345486126509342	-0.11635289617084578	0.08622216542100865	-0.11771688140271303	-0.0019047695572998284	-0.28855566421224454
0.810770541348564	1.033960482530352	-0.1163546688788711	0.08477606250624026	-0.11774229872349941	0.0012018953956112852	-0.2904012378183774
0.8157081517354576	1.0333790879488456	-0.1163410697403474	0.08333767355014984	-0.11775135603789001	0.004313330885874347	-0.2922240586854372
0.8205915171139395	1.0328040756356835	-0.1163124095439373	0.08190623794510517	-0.11774435637121113	0.007431399373880975	-0.2940253087468682
0.8254217358219009	1.0322353932629589	-0.1162689836129054	0.08048173199706228	-0.11772157566613801	0.010556388696501476	-0.2958052085367309
0.8301995042934295	1.0316730320161476	-0.11621108212913923	0.07906424123887405	-0.1176832838896875	0.01368834764051741	-0.29756382643817486
0.8349255078069913	1.031116980730025	-0.11613898975838961	0.07765384717746386	-0.11762974647822574	0.01682733010300316	-0.2993012229381781
0.8396004165838923	1.0305672264856185	-0.11605298582706611	0.07625062868458073	-0.11756122449792031	0.019973391994167634	-0.30101744914337103
0.844224894350699	1.0300237537358645	-0.11595334428836925	0.07485465964967766	-0.11747797464197753	0.023126596483066746	-0.30271254987603285
0.8487995913401065	1.0294865452570672	-0.11584033393915798	0.07346601127778969	-0.11738024941798707	0.026287008877381668	-0.3043865610524948
0.8533251491427352	1.0289555817020581	-0.11571421842373623	0.07208475082702323	-0.11726829716642466	0.029454699472076386	-0.30603951141365787
0.8578021982571357	1.0284308420071164	-0.11557525638704544	0.07071094253998968	-0.11714236220191405	0.03262974144757808	-0.3076714215788808
0.8622313636812349	1.0279123028518418	-0.11542370138957005	0.06934464610833169	-0.11700268473997968	0.03581221444507725	-0.3092823060338514
0.8666132567194031	1.0273999397303366	-0.11525980225590393	0.06798591936486165	-0.11684950121744352	0.03900219835505406	-0.3108721700961158
0.8709484835138364	1.0268937260594526	-0.11508380287704796	0.06663481582504491	-0.11668304411293065	0.04219977905212721	-0.3124410129702408
0.8752376371888918	1.0263936342005282	-0.11489594259581927	0.06529138728965453	-0.11650354230802562	0.045405042292414224	-0.3139888248508518
0.8794813071192398	1.0258996344772866	-0.1146964559132201	0.06395568111434848	-0.1163112208079739	0.04861808019816624	-0.3155155902273417
0.8836800686344943	1.0254116964720714	-0.11448557303270837	0.06262774359292499	-0.11610630126051387	0.05183898318297075	-0.317021284124507
0.8878344935127408	1.0249297878967851	-0.11426351946079638	0.061307616809226174	-0.11588900156859729	0.05506784751819258	-0.31850587583446377
0.8919451434070024	1.0244538754477426	-0.11403051640175524	0.0599953408529462	-0.1156595362675388	0.05830477000547511	-0.3199693265065674
0.8960125722795523	1.0239839246088358	-0.11378678072734628	0.05869095319557205	-0.11541811649209019	0.06154984947689702	-0.3214115899786659
0.9000373254288659	1.0235198998471928	-0.11353252512203228	0.05739448914199956	-0.11516495011442414	0.06480318566906094	-0.32283261239007216
0.9040199409599254	1.0230617645234474	-0.11326795808274479	0.05610598149533953	-0.11490024173802137	0.06806488004508983	-0.3242323326628574
0.9079609522250086	1.0226094806900086	-0.11299328382244851	0.0548254598905169	-0.11462419259220565	0.07133503751679877	-0.3256106833098536
0.9118608821568948	1.0221630098176588	-0.11270870273225357	0.053552952756369426	-0.1143370009872363	0.07461376146356562	-0.32696758840393014
0.9157202458672573	1.021722312567058	-0.11241441131268258	0.052288486607936634	-0.11403886223997574	0.07790115545978289	-0.3283029644641821
0.9195395541534113	1.021287348458483	-0.11211060198172286	0.051032085015327903	-0.1137299684701087	0.08119732595612568	-0.329616721628725
0.9233193090548221	1.020858076447155	-0.11179746348669593	0.04978377017354086	-0.11341050900774828	0.08450237819808645	-0.3309087620762198
0.9270600086260078	1.0204344544454151	-0.11147518059615669	0.04854356144315413	-0.11308067007000626	0.08781642005514478	-0.3321789816261512
0.9307621390692484	1.0200164402769012	-0.11114393485022395	0.04731147806692926	-0.11274063551831974	0.09113955475670482	-0.333427267028839
0.9344261845460546	1.0196039906252647	-0.11080390379894645	0.04608753602670155	-0.1123905860692458	0.09447188925080885	-0.33465349926830246
0.9380526218420634	1.0191970616978225	-0.1104552615274215	0.04487174991255973	-0.11203069982062698	0.09781352920744522	-0.3358575517105552
0.9416419210940824	1.0187956091988488	-0.11009817867543772	0.04366413278602906	-0.11166115226181125	0.10116457933242697	-0.33703929032453284
0.9451945449461719	1.0183995884769845	-0.10973282260790433	0.04246469656709403	-0.11128211643955807	0.10452514223179836	-0.3381985733849836
0.9487109534097113	1.018008954035948	-0.10935935698802078	0.041273450489270294	-0.1108937625035432	0.10789532270899166	-0.33933525303023615
0.9521915974067398	1.017623660305032	-0.10897794251236283	0.04009040337254578	-0.11049625845714267	0.11127522136266868	-0.34044917312757383
0.9556369232852894	1.0172436611844011	-0.10858873651965008	0.03891556219046957	-0.11008976973990166	0.11466493855392672	-0.34154017072330994
0.9590473703153519	1.0168689103691118	-0.10819189333754027	0.03774893301025544	-0.10967445957696179	0.11806457167048134	-0.3426080752210218
0.9624233744340018	1.016499360982312	-0.10778756392224056	0.036590519799663865	-0.10925048858981963	0.12147421854241576	-0.343652709539183
0.9657653636349016	1.0161349661253976	-0.10737589646589672	0.03544032608866099	-0.10881801541962433	0.12489397254326463	-0.34467388865093007
0.969073760712318	1.0157756786174212	-0.10695703615557402	0.03429835411551744	-0.10837719646317234	0.12832392499064377	-0.34567142043848514
0.9723489850081526	1.015421450847477	-0.10653112500812044	0.033164604299940635	-0.10792818568544045	0.13176416670660523	-0.34664510619307265
0.9755914483386672	1.0150722352557475	-0.10609830245657186	0.03203907672780505	-0.10747113522409478	0.13521478348358495	-0.3475947393800833
0.9788015574352086	1.0147279841047558	-0.10565870511824177	0.030921770387326578	-0.10700619513329	0.1386758582744033	-0.34852010638069597
0.9819797143878596	1.0143886494684546	-0.10521246679690817	0.029812683087476154	-0.1065335133726064	0.1421474713829612	-0.3494209866119933
0.985126316448992	1.0140541832889658	-0.10475971856961189	0.02871181159678929	-0.10605323588532667	0.14562969997417624	-0.3502971524616853
0.9882417557056691	1.0137245374451616	-0.10430058889771175	0.027619151827906637	-0.10556550670283164	0.14912261741347377	-0.35114836919744735
0.9913264190841431	1.0133996637839624	-0.1038352036947436	0.0265346989054555	-0.10507046800352007	0.15262629295091107	-0.3519743949799873
0.9943806870435563	1.013079514287298	-0.10336368659950186	0.02545844769481081	-0.10456826039053785	0.1561407898804416	-0.3527749805425431
0.9974049368130702	1.0127640407609062	-0.10288615855196188	0.024390391729086466	-0.10405902242727863	0.15966616890414562	-0.3535498700747341
1.0003995406312234	1.012453195049156	-0.10240273811701632	0.023330523890259212	-0.1035428909680215	0.16320248584207434	-0.35429880076292214
1.0033648654058605	1.0121469290968794	-0.10191354160911945	0.022278836592825146	-0.10302000127775467	0.16674979088643946	-0.3550215027418004
1.0063012739500121	1.0118451948473322	-0.10141868295639377	0.02123532140682661	-0.10249048687352624	0.17030812973842824	-0.35571769943589404
1.009209123129835	1.0115479444576854	-0.10091827407584457	0.02019996977481892	-0.10195447991222739	0.17387754103854383	-0.356387107158862
1.012088766482476	1.011255130054063	-0.10041242449558305	0.019172772138973084	-0.10141211077269122	0.17745805920753105	-0.3570294357798838
1.0149405533685358	1.0109667038434582	-0.09990124154879554	0.018153718296032538	-0.10086350824894502	0.18104971313767262	-0.3576443885508126
1.0177648271189303	1.010682618322701	-0.09938483077203338	0.017142798114693512	-0.10030879996394969	0.1846525235061071	-0.35823166177146004
1.0205619281078822	1.0104028259887685	-0.09886329541671304	0.016140000490601516	-0.09974811183144278	0.18826650630415212	-0.35879094551744956
1.023332191521687	1.0101272795844338	-0.09833673691237478	0.015145314195538892	-0.09918156853924225	0.19189166967690413	-0.35932192323462964
1.0260759481127064	1.0098559320409861	-0.09780525479517357	0.01415872765853031	-0.09860929345862032	0.1955280145159147	-0.35982427198694494
1.028793524519576	1.0095887364650293	-0.09726894670688851	0.013180228899484578	-0.09803140862896957	0.19917553453355172	-0.3602976626035861
1.0314852432511392	1.0093256461581974	-0.09672790845560525	0.0122098055819897	-0.09744803480867681	0.20283421590295653	-0.36074175976527634
1.0341514231981204	1.0090666145847733	-0.09618223396821159	0.011247444874376577	-0.09685929140920507	0.20650403762071112	-0.36115622218109084
1.0367923776517403	1.0088115955802246	-0.09563201575603966	0.010293134209753385	-0.0962652969828531	0.21018496841976186	-0.3615407023949507
1.039408417452935	1.008560543060951	-0.09507734432743989	0.009346860192538626	-0.09566616857412075	0.21387697075385598	-0.3618948473921117
1.041999848644401	1.0083134112670502	-0.09451830872714757	0.008408609488168418	-0.09506202228675213	0.2175799972029928	-0.3622182983662346
1.0445669738063623	1.0080701546478534	-0.09395499631295215	0.0074783683810761845	-0.09445297302745459	0.22129399198665006	-0.36251069104567907
1.047110091786963	1.0078307279021628	-0.09338749286430603	0.0065561229114049204	-0.09383913460775263	0.22501889024755928	-0.3627716557895641
1.049629495610399	1.0075950861866105	-0.09281588311416195	0.0056418596726232045	-0.09322062030391272	0.22875461458252747	-0.3630008175586065
1.05212547741557	1.0073631846644415	-0.09224024969360893	0.004735564057054851	-0.09259754169940987	0.23250108195556124	-0.36319779656367174
1.0545983231490934	1.0071349790143094	-0.09166067438650612	0.0038372222172860303	-0.09197001002638014	0.2362581954859781	-0.3633622079496937
1.0570483176270007	1.0069104249713747	-0.09107723701525965	0.0029468192630797974	-0.09133813494331139	0.24002585168814355	-0.36349366237998687
1.0594757396326866	1.0066894787906016	-0.0904900166418226	0.0020643410756826176	-0.09070202581885949	0.2438039326674284	-0.3635917659066538
1.061880865829965	1.006472096896805	-0.08989909069753824	0.001189772918503315	-0.09006179077280761	0.2475923117319161	-0.3636561204224383
1.064263969370633	1.0062582360234285	-0.08930453535827916	0.0003230999742692858	-0.08941753706515759	0.25139085093214586	-0.36368632377854304
1.0666253194850803	1.0060478532580959	-0.08870642570065868	-0.0005356924757424698	-0.08876937124805169	0.25519940003572344	-0.3636819700228982
1.0689651826870266	1.0058409059437154	-0.08810483544986984	-0.0013866194606392442	-0.08811739887483205	0.2590177981011676	-0.36364264965229326
1.0712838302184569	1.0056373510379235	-0.08749983506003632	-0.002229698998381707	-0.08746172240156445	0.2628458855490664	-0.36356794952079724
1.0735815215308888	1.0054371465815422	-0.08689149601406883	-0.003064946060262675	-0.08680244582903762	0.26668347683580673	-0.36345745338727176
1.075858512253067	1.0052402509919605	-0.08627988887965084	-0.0038923754427937335	-0.08613967257745736	0.2705303728263479	-0.363310742283689
1.0781150557027537	1.0050466229391781	-0.08566508295378167	-0.00471200229217463	-0.08547350508217497	0.274386362987428	-0.36312739472494343
1.0803514023866143	1.0048562213979855	-0.08504714643243466	-0.0055238418980096725	-0.08480404495820747	0.2782512242589181	-0.362906986997257
1.082567798659349	1.0046690057683931	-0.08442614682918849	-0.006327909183457468	-0.08413139343398238	0.28212471838945447	-0.36264909361744807
1.0847644894308461	1.0044849356523156	-0.08380215026754377	-0.007124219665425801	-0.08345565056455179	0.286006596308373	-0.3623532873739997
1.0869417156163035	1.0043039710759132	-0.08317522223442742	-0.007912788507829381	-0.08277691602728857	0.2898965933711382	-0.3620191399418427
1.0890997160166618	1.0041260723374041	-0.08254542709177076	-0.008693631182858002	-0.08209528857198789	0.2937944323529678	-0.36164622199357
1.091238725588096	1.0039512001560746	-0.08191282861934067	-0.009466762824793473	-0.08141086658712185	0.2976998200366762	-0.36123410384213855
1.093358977741713	1.0037793154884187	-0.08127748938275085	-0.010232199043056788	-0.08072374739413644	0.30161245107666074	-0.3607823554094827
1.0954607026451135	1.003610379673321	-0.08063947126924613	-0.010989955289537199	-0.08003402780516265	0.3055320046406953	-0.3602905469070327
1.0975441273626765	1.003444354423936	-0.07999883549453851	-0.01174004689303775	-0.07934180410750373	0.30945814433931224	-0.35975824925614247
1.0996094774455072	1.0032812017057278	-0.07935564215223752	-0.012482489615174588	-0.07864717155379498	0.3133905209506334	-0.3591850340935174
1.101656974831641	1.0031208839083725	-0.07870995089676093	-0.013217298878557177	-0.07795022507649521	0.31732876820339495	-0.35857047472991
1.1036868394525148	1.002963363722209	-0.0780618204852514	-0.0139444903299689	-0.07725105876909015	0.3212725055576242	-0.3579141461709252
1.1056992894383115	1.0028086041283082	-0.07741130873731616	-0.014664079897844467	-0.07654976581896501	0.32522133841635303	-0.3572156254361254
1.107694539428483	1.002656568532792	-0.07675847311369384	-0.01537608317391959	-0.07584643910678193	0.32917485459521817	-0.3564744925883164
1.109672802163064	1.002507220647162	-0.07610337024215737	-0.01608051597019174	-0.07514117066997093	0.3331326272005409	-0.35569033068813244
1.1116342881022656	1.002360524521783	-0.07544605607040032	-0.01677739416981224	-0.074434051842262	0.33709421369848075	-0.3548627263862912
1.1135792057545912	1.0022164445252075	-0.0747865857863696	-0.01746673383128589	-0.0737251731423231	0.34105915640116635	-0.35399127026209853
1.1155077604837325	1.0020749454356612	-0.07412501425570657	-0.018148550754530816	-0.07301462471768949	0.3450269798560739	-0.35307555786797945
1.1174201563490505	1.0019359923078037	-0.07346139542893357	-0.01882286112254642	-0.0723024956808953	0.3489971944390435	-0.3521151894198612
1.1193165939885548	1.0017995506303705	-0.07279578310171884	-0.019489680743838365	-0.07158887489865909	0.352969291839195	-0.35110977135396754
1.121197272748608	1.0016655861734878	-0.07212823020977492	-0.02014902579494455	-0.07087385020745562	0.35694274933432346	-0.3500589158236331
1.1230623890642613	1.0015340651078863	-0.07145878942621489	-0.02080091224216372	-0.07015750902611063	0.3609170262903478	-0.348962242105989
1.1249121386699348	1.0014049538509147	-0.07078751239986025	-0.02144535660681542	-0.0694399375123164	0.3648915687644434	-0.3478193758842539
1.1267467137078342	1.0012782192724445	-0.0701144508228678	-0.022082374947415807	-0.06872122167635904	0.3688658032607319	-0.34662995153054654
1.1285663040019238	1.0011538286047972	-0.06943965601419488	-0.02271198330181401	-0.06800144690507696	0.37283913933009405	-0.34539361203904323
1.1303710985730848	1.0010317493416818	-0.06876317838175852	-0.02333419820430998	-0.06728069735920442	0.37681097285546644	-0.34411000856678925
1.1321612828113106	1.0009119494325194	-0.06808506850215236	-0.02394903570291252	-0.066559057094931	0.38078067984114494	-0.34277880299381946
1.1339370411419543	1.000794397102582	-0.06740537615381922	-0.024556512275505298	-0.06583660900314385	0.38474762225686443	-0.3413996666911938
1.1356985541887294	1.0006790610427942	-0.06672415142583098	-0.025156643854110188	-0.06511343595800462	0.38871114173846133	-0.3399722833262414
1.1374460014273582	1.0005659102334674	-0.0660414437380017	-0.025749446732805523	-0.0643896197434404	0.392670565522213	-0.338496347525871
1.1391795602611121	1.0004549140071384	-0.06535730221695936	-0.02633493724769034	-0.06366524142223567	0.39662520446357835	-0.3369715662172108
1.1408994055324446	1.000346042079744	-0.0646717759193494	-0.02691313161195629	-0.06294038154041158	0.40057435199656094	-0.33539765976269115
1.1426057096007542	1.0002392645442493	-0.06398491383741375	-0.02748404594547302	-0.06221512009991446	0.4045172843876065	-0.33377436266360316
1.144298643032718	1.0001345518267493	-0.06329676465228617	-0.028047696508196447	-0.06148953626529841	0.4084532624530888	-0.33210142364383277
1.1459783737750326	1.0000318747376047	-0.06260737709657825	-0.028604099426180606	-0.06076370871364019	0.41238152980273174	-0.33037860717509415
1.1476450677427104	0.9999312044338062	-0.06191679974691177	-0.029153270892158592	-0.06003771538224003	0.41630131438270745	-0.3286056936649485
1.149298887426014	0.9998325125012432	-0.061225081634896365	-0.029695226713449326	-0.05931163407673139	0.4202118253982543	-0.3267824817421908
1.1509399947036651	0.9997357707843061	-0.06053227110648203	-0.0302299832429777	-0.058585541238913456	0.4241122601882668	-0.324908785992653
1.152568547785322	0.9996409515672592	-0.05983841712779635	-0.030757556383515267	-0.0578595132838549	0.42800179727915466	-0.3229844410886699
1.1541847028685883	0.9995480274727776	-0.059143568625893095	-0.03127796214128492	-0.05713362587284482	0.43187960059796127	-0.32100930079886275
1.1557886142409448	0.9994569714552693	-0.05844777446801095	-0.031791216665427204	-0.05640795385854632	0.43574482007813015	-0.3189832385992664
1.1573804332551865	0.9993677568572193	-0.05775108393325867	-0.032297335929988076	-0.055682571742934096	0.4395965895734776	-0.31690614975228854
1.1589603096993162	0.9992803573293408	-0.05705354614568083	-0.03279633618341355	-0.05495755305190501	0.44343403057727765	-0.3147779503678637
1.1605283896255028	0.9991947469485853	-0.0563552110589282	-0.03328823327472214	-0.054232971324844434	0.44725624740763975	-0.3125985811129921
1.162084818170331	0.9991109000595076	-0.055656128238711904	-0.03377304355829514	-0.05350889881490314	0.4510623345502244	-0.3103680042178959
1.163629736987685	0.9990287914121335	-0.054956348030612036	-0.034250783102364284	-0.0527854076671542	0.4548513709400804	-0.3080862078189501
1.1651632864644095	0.9989483960395589	-0.05425592059217549	-0.034721468395688654	-0.052062568882201676	0.4586224259504107	-0.3057532035881024
1.1666856046501815	0.9988696893137391	-0.05355489639337055	-0.0351851160275923	-0.051340452802501296	0.46237455739906974	-0.3033690289834721
1.1681968266024612	0.9987926469755146	-0.052853326547087645	-0.035641742508695964	-0.050619129419120244	0.46610681058146225	-0.3009337490957299
1.1696970861855567	0.9987172450392428	-0.05215126200045432	-0.036091364834794075	-0.049898667507446245	0.46981822340628554	-0.2984474545389547
1.1711865147923866	0.9986434598564431	-0.05144875414240812	-0.03653400011416904	-0.049179135222428706	0.47350782398597746	-0.29591026414322497
1.1726652420393604	0.9985712680782014	-0.05074585449738122	-0.036969665793546554	-0.04846059975429502	0.47717463313418684	-0.29332232448227147
1.1741333952824082	0.9985006466767562	-0.050042614969662134	-0.037398379531361985	-0.04774312755021283	0.48081766398671055	-0.29068381133179905
1.1755911007538584	0.9984315728886842	-0.04933908731233393	-0.03782015954606204	-0.04702678374535315	0.4844359256797713	-0.2879949282122414
1.1770384824213127	0.9983640242683759	-0.0486353236824978	-0.03823502429667818	-0.04631163270437932	0.48802842141211533	-0.2852559089450342
1.178475663366524	0.9982979786216127	-0.0479313759815711	-0.03864299289420042	-0.045597737326595805	0.49159415279225027	-0.28246701555540904
1.179902764701135	0.9982334140555181	-0.04722729638490464	-0.03904408480141689	-0.04488515956304316	0.49513211810212754	-0.27962854070281384
1.1813199063467135	0.9981703089414238	-0.046523136964183864	-0.039438320067126484	-0.044173960013155295	0.49864131521504285	-0.27674080654703115
1.1827272068011256	0.998108641925034	-0.0458189498016274	-0.03982571926949705	-0.04346419802281065	0.5021207420227036	-0.27380416548964176
1.1841247842349856	0.998048391878634	-0.04511478643601411	-0.04020630382364969	-0.0427559311111932	0.5055694001688317	-0.27081899807103216
1.1855127550220588	0.9979895379657581	-0.04441069859164871	-0.04058009558211336	-0.042049215692664135	0.5089862924549642	-0.2677857161724653
1.1868912356252077	0.9979320595607943	-0.04370673721776112	-0.040947117349837026	-0.041344106100643416	0.512370428540093	-0.26470475902829477
1.1882603415988175	0.9978759362936606	-0.04300295297625508	-0.04130739260973591	-0.040640655071515805	0.5157208235261449	-0.261576595292153
1.1896201876344734	0.9978211480484888	-0.04229939620795886	-0.04166094553565587	-0.039938913704600225	0.5190364991316775	-0.25840172289323654
1.19097088876718	0.9977676749168648	-0.0415961162914705	-0.04200780130013024	-0.039238930820471064	0.5223164876811547	-0.25518066603655404
1.1923125595672077	0.9977154972336563	-0.040893162036914614	-0.042347985850525315	-0.03854075335604518	0.5255598311566649	-0.2519139767494477
1.1936453148024273	0.9976645955536823	-0.040190581318118146	-0.04268152606545926	-0.03784442600256967	0.5287655838200025	-0.2486022329331024
1.1949692691533058	0.9976149506662252	-0.039488421196134015	-0.043008449664752875	-0.03714999133555514	0.5319328125129192	-0.24524603859400754
1.1962845378723566	0.9975665435737965	-0.038786727543221086	-0.04332878535236814	-0.03645748945253906	0.5350605992003635	-0.2418460216504224
1.1975912357234775	0.9975193555350353	-0.03808554558061785	-0.04364256253460478	-0.03576695851637088	0.5381480393815999	-0.2384028360721338
1.1988894793141427	0.9974733679840673	-0.037384918600303706	-0.04394981185607107	-0.03507843351082076	0.5411942485086338	-0.23491715510078529
1.2001793849399889	0.9974285626136964	-0.03668488908706725	-0.04425056464715542	-0.034391947365269876	0.5441983577246426	-0.2313896761158726
1.201461070087681	0.9973849213262517	-0.035985497878943375	-0.04454485324889912	-0.03370753014952633	0.5471595182081302	-0.22782111582911746
1.20273465299569	0.9973424262546081	-0.035286784370070684	-0.04483271086907747	-0.03302520929756212	0.5500769008809262	-0.2242122105468101
1.2040002516825634	0.997301059798476	-0.034588787017041184	-0.04511417132876164	-0.03234501012573461	0.552949694917558	-0.2205637180778201
1.205257986629025	0.9972608045408815	-0.033891541832280235	-0.04538926962144032	-0.03166695439082119	0.5557771145114234	-0.21687640909452405
1.206507978868097	0.9972216433177167	-0.033195083398206066	-0.04565804143264719	-0.0309910613114804	0.5585583950671362	-0.21315107147906856
1.2077503501069902	0.9971835592177681	-0.03249944477488546	-0.0459205231259044	-0.03031734750820029	0.5612927940436393	-0.20938850900243433
1.2089852236575795	0.9971465355591237	-0.03180465695101743	-0.04617675189104691	-0.029645826504643365	0.5639795934793684	-0.2055895374399484
1.2102127236298656	0.9971105559195048	-0.03111074926587106	-0.046426765519601794	-0.028976509172119105	0.5666180986063407	-0.2017549858720797
1.211432975378834	0.9970756041277148	-0.030417749132508165	-0.04667060244541362	-0.028309403498128095	0.5692076391743364	-0.19788569419938437
1.2126461050104667	0.9970416642827338	-0.029725682293790624	-0.04690830159129227	-0.02764451487030757	0.5717475686865752	-0.19398251357197274
1.2138522403555079	0.9970087207310904	-0.029034572244980208	-0.04713990250511435	-0.026981845559873027	0.5742372666696463	-0.1900463021277732
1.2150515101213795	0.9969767580959062	-0.028344440694436077	-0.04736544513290408	-0.02632139520463169	0.5766761370307266	-0.1860779265326874
1.216244043866704	0.9969457612813134	-0.02765530756263766	-0.04758496976083402	-0.02566316084677876	0.5790636081420237	-0.1820782609789675
1.2174299729630829	0.9969157154519449	-0.02696719040948754	-0.047798517132901515	-0.025007136426588982	0.5813991348019236	-0.17804818281860885
1.2186094289640674	0.9968866060792103	-0.026280105363739256	-0.04800612809343279	-0.024353313710564106	0.5836821949693018	-0.1739885769349952
1.219782544785378	0.9968584189144013	-0.025594066429821104	-0.04820784374626794	-0.023701681670083984	0.5859122920675609	-0.16990033069647673
1.2209494541683767	0.9968311400058684	-0.02490908579029499	-0.04840370530002069	-0.02305222681054431	0.588088953817952	-0.16578433471225462
1.2221102920841935	0.9968047556929004	-0.024225173562374996	-0.048593754078140226	-0.02240493298107369	0.590211732835113	-0.16164148036822365
1.2232651941041048	0.9967792526235469	-0.023542338163695702	-0.04877803135580123	-0.021759781761656743	0.5922802052478848	-0.15747266103815047
1.2244142962919111	0.9967546177588639	-0.022860586377805546	-0.048956578292301496	-0.02111675256344877	0.5942939703173117	-0.1532787715579266
1.2255577362450942	0.996730838353123	-0.02217992273779208	-0.04912943603739559	-0.02047582208670476	0.5962526519809689	-0.14906070348903963
1.2266956517170602	0.9967079019859054	-0.021500350346645488	-0.04929664546091209	-0.019836965133611193	0.5981558961048122	-0.14481934923199882
1.2278281811180094	0.9966857965527404	-0.020821870588316117	-0.049458247181472736	-0.019200154372734757	0.6000033710521051	-0.14055559937994455
1.228955463476726	0.9966645102675898	-0.020144483159253594	-0.04961428150922067	-0.01856536040572271	0.6017947672464895	-0.1362703420480041
1.2300776380976877	0.9966440316705683	-0.019468186286082222	-0.04976478834957813	-0.017932552007177822	0.6035297962433165	-0.13196446341916213
1.231194845140583	0.9966243496183298	-0.018792976390291635	-0.049909807233968435	-0.017301695845809865	0.6052081912226548	-0.12763884480883866
1.232307224693938	0.9966054533016884	-0.01811884866260692	-0.05004937715025877	-0.016672757055753683	0.6068297051364512	-0.123294365552104
1.2334149182663887	0.9965873322208866	-0.017445796177146377	-0.050183536685378734	-0.016045698443098392	0.6083941124362559	-0.11893189655188757
1.2345180659006982	0.9965699762339169	-0.016773811662944064	-0.050312323628029135	-0.015420482169205859	0.6099012044869854	-0.1145523110231231
1.2356168089962405	0.9965533755095	-0.016102885813109046	-0.05043577527671259	-0.014797068204986687	0.6113507931604057	-0.11015647288887033
1.2367112892015244	0.9965375205463056	-0.015433007978359541	-0.050553928258615446	-0.014175415008110703	0.612742708712932	-0.1057452405885603
1.2378016478254974	0.9965224021809541	-0.014764166553152023	-0.05066681843096997	-0.013555479909573686	0.6140767985799832	-0.1013194690138098
1.2388880262275344	0.9965080115811406	-0.014096348765388577	-0.050774480893727526	-0.012937218945083007	0.6153529274551255	-0.09688000756398743
1.239970566565255	0.9964943402357797	-0.013429540243409503	-0.050876950025857515	-0.012320586481233632	0.6165709776395605	-0.09242769669271826
1.2410494099958875	0.9964813799776987	-0.012763726151867206	-0.05097425927854475	-0.011705536291886262	0.617730846483696	-0.08796337494639259
1.2421246979542613	0.9964691229655499	-0.012098890437248894	-0.05106644127437831	-0.011092020883503551	0.6188324474388704	-0.08348787346203833
1.2431965722716705	0.9964575616825764	-0.011435015783982195	-0.051153527781732974	-0.010479991478833764	0.6198757096205517	-0.07900201517347308
1.2442651742912632	0.996446688945704	-0.01077208419400071	-0.05123554961215845	-0.009869398573826548	0.6208605764314211	-0.07450661827182906
1.2453306449294443	0.9964364979026271	-0.010110076984216142	-0.0513125366088955	-0.009260191955352963	0.6217870052571356	-0.07000249580285495
1.246393125239072	0.9964269820247871	-0.009448974471617648	-0.051384517667729813	-0.008652320431191067	0.6226549675442252	-0.06549045314464508
1.2474527562381916	0.9964181351083209	-0.008788756113950578	-0.05145152069893226	-0.008045731979070868	0.6234644481625726	-0.06097128858811138
1.2485096782747727	0.9964099512778427	-0.008129400941655877	-0.051513572568752324	-0.00744037416159266	0.6242154445096767	-0.05644579595739013
1.2495640315027947	0.996402424980335	-0.007470887298621952	-0.05157069911700678	-0.0068361939048407995	0.624907966526968	-0.05191476253222224
1.250615956468305	0.9963955509800995	-0.0068131925123960085	-0.05162292516811261	-0.006233137212665352	0.625542036635737	-0.04737896647189159
1.2516655928755847	0.996389324366089	-0.006156293702276893	-0.05167027444935221	-0.005631149923713172	0.6261176885430071	-0.04283918210117864
1.2527130798849941	0.9963837405470964	-0.00550016763234314	-0.05171276960256601	-0.005030177590771037	0.6266349671759746	-0.03829617866232765
1.2537585568106424	0.9963787952462748	-0.004844790312721861	-0.051750432202421835	-0.004430165129638873	0.6270939286975782	-0.03375071731805154
1.254802162264794	0.9963744845041431	-0.004190137573851207	-0.05178328271147459	-0.003831057358613821	0.6274946397521011	-0.029203554905850526
1.2558440343340411	0.9963708046752052	-0.0035361849952972426	-0.05181134048518231	-0.003232798945790292	0.6278371773185142	-0.024655443248811963
1.2568843114465036	0.996367752423411	-0.0028829074000083174	-0.0518346237871927	-0.0026353339587187425	0.6281216286912301	-0.02010712544442419
1.257923131352616	0.9963653247245983	-0.0022302795326183647	-0.0518531497527878	-0.0020386064967600715	0.6283480908294707	-0.015559340400414151
1.2589606310256523	0.9963635188639854	-0.0015782761613275685	-0.051866934391440585	-0.0014425607951459507	0.6285166701859393	-0.011012823386442782
1.2599969472741346	0.996362332432739	-0.0009268717320299339	-0.05187599259785003	-0.0008471409194443814	0.6286274826424103	-0.006468303469066282
1.2610322164972034	0.9963617633269783	-0.0002760405606191472	-0.05188033814577822	-0.0002522909517897418	0.6286806532383785	-0.0019265047038329007
1.262066575004251	0.9963618097461305	0.00037424332939123837	-0.05187998368822965	0.0003420451475171514	0.6286763159807571	0.002611855137037854
1.2631002698049985	0.9963624702958515	0.0010240758126517043	-0.05187493996061387	0.0009359871516558461	0.6286146039063025	0.007146550362860094
1.2641348032163136	0.996363746067413	0.0016743419378323025	-0.05186519989780636	0.0015303761021642132	0.6284954546419181	0.01168286311666045
1.2651703098852864	0.9963656387947372	0.0023250666519416072	-0.05185075271354909	0.00212526703744952	0.6283187827843975	0.01622006988739284
1.2662069242038119	0.9963681505095936	0.0029762744304410197	-0.05183158654323534	0.0027207146552438682	0.6280845123802454	0.02075744100686676
1.2672447814776338	0.9963712835451483	0.0036279899745599352	-0.05180768842800475	0.0033167739394544438	0.6277925768757477	0.02529424566851856
1.2682840170192597	0.996375040535596	0.004280237603941913	-0.051779044330056194	0.003913499593945569	0.6274429194512606	0.029829747857422893
1.2693247666282446	0.9963794244188348	0.004933041520897347	-0.051745639126086526	0.004510946272901151	0.6270354930903	0.03436320836280441
1.2703671661561977	0.9963844384362114	0.005586425500115561	-0.05170745662438042	0.005109168285221337	0.626570260939023	0.03889388280310174
1.271411352238484	0.9963900861373931	0.006240413310050325	-0.051664479544185835	0.005708219968213785	0.626047196207216	0.043421024739900074
1.272457461754332	0.9963963713798735	0.006895028336737762	-0.05161668953730544	0.006308155330915477	0.6254662825851068	0.0479438832635536
1.2735056318065219	0.9964032983301535	0.007550293534053021	-0.05156406719822104	0.006909027995449975	0.6248275145199894	0.05246170286423463
1.2745559992530584	0.9964108714615072	0.00820623109466231	-0.05150659210141393	0.0075108908814064705	0.6241308978213881	0.056973721399527874
1.2756087022618288	0.996419095566488	0.008862863384462032	-0.051444242728089014	0.008113797049000303	0.6233764489242222	0.061479176766720385
1.2766638784836726	0.9964279757456015	0.009520211764916468	-0.051376996575106804	0.008717798603971162	0.6225641963591235	0.06597729905259575
1.2777216663142943	0.9964375174181773	0.010178297344670224	-0.05130483009669779	0.009322947372049344	0.6216941801930819	0.07046731597088832
1.2787822038448682	0.9964477263148855	0.010837140290398353	-0.05122771878648181	0.009929294249572541	0.6207664531621535	0.07494844843948029
1.2798456297823766	0.9964586084872056	0.011496760364655422	-0.05114563713236301	0.010536889681092853	0.6197810802644134	0.0794199145641513
1.2809120831588163	0.9964701703067597	0.012157176709528495	-0.05105855864937803	0.011145783443345228	0.6187381392887878	0.08388092847800814
1.2819817027153588	0.9964824184597773	0.012818407431630763	-0.0509664559501433	0.011756024244192117	0.617637721782898	0.08833069788963595
1.2830546274772183	0.9964953599540349	0.01348046992589134	-0.050869300722307775	0.01236766000151167	0.6164799328959398	0.09276842665432597
1.2841309970634014	0.9965090021244618	0.01414338103307495	-0.05076706371744711	0.012980737969412659	0.6152648913549668	0.09719331620319033
1.2852109505352816	0.9965233526200251	0.014807156298368186	-0.050659714881243406	0.013595304032134142	0.613992731108647	0.10160456099754304
1.286294627287111	0.9965384194153843	0.01547181049052309	-0.050547223298663874	0.014211403161783044	0.6126636007534658	0.10600135245143263
1.2873821669919563	0.9965542108118158	0.01613735753757281	-0.050429557220791156	0.014829079336963024	0.6112776639223787	0.11038287894583872
1.2884737088158842	0.9965707354266264	0.01680381001741835	-0.050306684178004574	0.015448375046533833	0.6098351006700626	0.11474832296117521
1.2895693921868079	0.9965880022046115	0.0174711796019706	-0.050178570929442126	0.016069331676909673	0.608336106908261	0.11909686452718901
1.2906693564763048	0.9966060204142074	0.01813947683596051	-0.050045183527353376	0.016691989281624176	0.6067808951781036	0.12342768029965584
1.2917737402018514	0.9966247996341296	0.018808710629407994	-0.04990648745181224	0.0173163860813133	0.6051696962094957	0.12773994086062326
1.2928826829427664	0.9966443497856748	0.01947888939691088	-0.049762447408424684	0.01794255949879273	0.6035027565381788	0.1320328186698469
1.293996323555381	0.9966646811034615	0.020150019951885992	-0.049613027581819236	0.018570545100536077	0.6017803414055782	0.1363054815210779
1.2951148001589745	0.9966858041334176	0.02082210748254672	-0.04945819168678034	0.019200376543026934	0.600002735255513	0.14055709309440098
1.2962382511730606	0.9967077297515052	0.021495156158667008	-0.04929790286792735	0.019832086110693554	0.598170240470234	0.14478681748734062
1.2973668142133221	0.9967304691424996	0.022169168451519883	-0.049132123892601805	0.020465704047992285	0.5962831794479609	0.1489938156053061
1.2985006269447594	0.9967540338158163	0.02284414563087311	-0.04896081707231158	0.02110125899414792	0.5943418935349208	0.15317724901145136
1.2996398261174702	0.9967784355850188	0.02352008717711847	-0.04878394444902857	0.02173877739797239	0.5923467449422517	0.1573362770098747
1.30078454771628	0.9968036865684968	0.02419699086393874	-0.048601467826007196	0.02237828356078636	0.5902981168423155	0.1614700579820135
1.3019349278835846	0.9968297992084302	0.024874853295855794	-0.04841334866692454	0.023019800110550923	0.5881964119650858	0.16557775346272888
1.3030911019759255	0.9968567862490649	0.025553669341988113	-0.04821954828907527	0.023663347433690887	0.5860420544668047	0.1696585254653964
1.3042532042567132	0.9968846607267344	0.026233431954830227	-0.048020027969337915	0.024308943467093863	0.5838354907494697	0.1737115362665964
1.305421368489821	0.9969134359810702	0.026914132518991545	-0.04781474889732926	0.024956603992709003	0.5815771885431243	0.17773595137743245
1.3065957274288167	0.9969431256401362	0.02759576055408559	-0.047603672314704776	0.025606342319439937	0.5792676380117628	0.18173093865067505
1.3077764131046212	0.9969737436244326	0.028278303887103173	-0.04738675951820907	0.026258169410656458	0.5769073513068718	0.18569567020203276
1.3089635564336397	0.9970053041336231	0.028961748432243063	-0.047163971984357345	0.026912093637651423	0.574496863407607	0.18962932203511665
1.3101572878277075	0.9970378216592249	0.029646078551373294	-0.04693527130902744	0.027568121087978882	0.5720367309049209	0.19353107703656522
1.3113577363501385	0.9970713109585413	0.030331276579311343	-0.04670061941924881	0.028226255075042686	0.5695275336863407	0.19740012316312344
1.312565030301087	0.9971057870664244	0.031017323173996112	-0.04645997851636585	0.028886496437336217	0.5669698736689539	0.2012356563752443
1.3137792962658916	0.997141265263806	0.03170419679221558	-0.046213311320079935	0.029548842997982327	0.5643643766986222	0.20503687863838177
1.31500066056781	0.9971777611149508	0.032391874532740166	-0.04596058083125805	0.030213290341263466	0.5617116892935543	0.20880300355089357
1.3162292478993398	0.9972152904232355	0.033080331381037775	-0.04570175066059666	0.030879831050432866	0.5590124813422047	0.2125332530610104
1.3174651816596217	0.9972538692351441	0.03376954042681994	-0.045436785018149586	0.031548454882136256	0.5562674451438709	0.216226859625561
1.3187085845042894	0.9972935138523051	0.03445947319567346	-0.04516564864735298	0.03221914905515883	0.5534772938621433	0.21988306888569048
1.3199595780004125	0.9973342408161595	0.035150099480420124	-0.044888306945847514	0.03289189805620569	0.5506427618885107	0.2235011396056878
1.3212182818670255	0.9973760668771853	0.03584138695286484	-0.04460472618678336	0.03356668323007707	0.5477646061527206	0.22708034252829232
1.3224848160247262	0.9974190090570801	0.03653330232095732	-0.04431487310713254	0.034243483879410765	0.5448436009638079	0.23061996721709566
1.3237592974166839	0.9974630845365262	0.03722580961825801	-0.04401871567526534	0.03492227556588275	0.5418805447690926	0.2341193140482387
1.3250418440537095	0.9975083107870558	0.03791887244423874	-0.04371622220758109	0.03560303227643454	0.5388762502268695	0.23757770641628478
1.3263325713121503	0.9975547054381699	0.03861245198205484	-0.04340736226659358	0.0362857244578181	0.5358315521508616	0.2409944814011639
1.327631594657601	0.9976022863667265	0.03930650850818196	-0.043092106063526356	0.03697032047595723	0.532747300470189	0.24436899803430157
1.3289390277638313	0.9976510716239526	0.0400010004143672	-0.04277042494451044	0.03765678563398699	0.5296243639263183	0.24770063310436763
1.3302549844412777	0.9977010795006502	0.0406958852713361	-0.042442290956875156	0.03834508320420468	0.5264636247174388	0.25098878691084003
1.3315795777229567	0.99775232848926	0.041391119369559116	-0.0421076770984581	0.03903517396163131	0.5232659798362772	0.2542328815153306
1.3329129195349219	0.997804837265239	0.04208665758207165	-0.041766557433102335	0.039727016034177665	0.5200323410284061	0.25743236061330377
1.3342551213706342	0.9978586247075095	0.042782453753319495	-0.04141890694927456	0.04042056527765287	0.516763632290826	0.2605866917969998
1.3356062949327272	0.9979137099202349	0.04347846105876764	-0.04106470141294546	0.041115775628118634	0.5134607873840369	0.2636953685013094
1.3369665512257947	0.9979701121923887	0.044174631561941534	-0.04070391762056281	0.041812598656316896	0.5101247511008863	0.2667579082671104
1.3383360013072374	0.9980278510238986	0.044870916630110065	-0.04033653322026306	0.04251098398042911	0.5067564764812789	0.2697738548395289
1.3397147566365166	0.9980869461374606	0.045567267132967826	-0.03996252662772529	0.04321087946742738	0.5033569229753527	0.2727427791453811
1.3411029284643423	0.9981474174495567	0.046263633154214126	-0.03958187719957121	0.04391223094751568	0.49992705696723044	0.27566427812731065
1.3425006278888616	0.9982092850685507	0.046959964046800355	-0.039194565230781235	0.044614982273884204	0.49646785066365345	0.2785379750678094
1.3439079674256034	0.9982725693615122	0.04765620923332685	-0.038800571524083005	0.04531907613914919	0.4929802772253574	0.2813635228550749
1.3453250595155966	0.9983372908866541	0.04835231747467051	-0.03839987780205839	0.046024453349519705	0.4894653134785637	0.2841406008263463
1.346752017836726	0.9984034704503632	0.04904823753179744	-0.03799246633955888	0.04673105350755392	0.48592393570033604	0.286868917293416
1.3481889570913566	0.9984711290974077	0.049743918064428926	-0.03757832001521162	0.047438814927322645	0.48235711919116403	0.2895482088487168
1.3496359920137773	0.998540288062593	0.050439307160134	-0.037157422594190095	0.04814767417266527	0.4787658398068645	0.2921782382963765
1.3510932398309339	0.9986109688868197	0.05113435352523231	-0.0367297580082964	0.048857567290166104	0.47515106694057097	0.2947587988608043
1.3525608179395041	0.998683193306414	0.05182900536621539	-0.03629531101992351	0.049568428691961514	0.47151376840360315	0.2972897095361293
1.3540388456873453	0.9987569833388367	0.052523211241361716	-0.03585406669120001	0.05028019204847707	0.4678549051503276	0.29977081784611925
1.355527444407787	0.9988323612868137	0.05321692006174904	-0.0354060103544072	0.05099279031772547	0.4641754303782326	0.30220199927139074
1.3570267360802282	0.9989093496715026	0.0539100804581095	-0.03495112800093238	0.05170615512235348	0.4604762920532202	0.3045831544945707
1.3585368448285322	0.9989879713085942	0.05460264147292899	-0.03448940581866932	0.05242021748805626	0.45675842845005865	0.3069142113000987
1.3600578968972261	0.9990682493098574	0.05529455252894048	-0.03402083017925853	0.05313490784266327	0.4530227675080343	0.3091951238037497
1.3615900201748836	0.9991502070601087	0.05598576319389496	-0.033545387767504015	0.053850155804610104	0.4492702273341842	0.31142587102470853
1.3631333448697682	0.9992338682549174	0.05667622346866431	-0.033063065356513	0.05456589051246479	0.4455017139158593	0.31360645717146113
1.3646880024316517	0.9993192568441581	0.05736588328467753	-0.032573850128449586	0.055282040136472116	0.4417181231637535	0.3157369093761534
1.366254127408096	0.999406397135156	0.05805469331023317	-0.03207772907715151	0.05599853274788246	0.43792033583556167	0.31781727952960753
1.367831855720595	0.9994953137006575	0.05874260415969751	-0.03157468953346755	0.05671529553180873	0.43410922122923623	0.3198476411106234
1.3694213262275148	0.999586031468049	0.059429567055681636	-0.031064718654934764	0.057432255509829146	0.4302856329279051	0.3218280904683114
1.3710226794510427	0.9996785756502743	0.06011553324538034	-0.03054780381588609	0.05814933896632833	0.4264504114546539	0.32375874435766794
1.3726360576899825	0.999772971752737	0.06080045403124766	-0.030023932562176253	0.05886647151288417	0.42260438358841834	0.3256397393717021
1.3742616067930535	0.9998692456795054	0.06148428149394442	-0.029493092021493018	0.05958357887976048	0.4187483577913475	0.3274712331831819
1.375899474419241	0.999967423635185	0.06216696771625017	-0.028955269452041764	0.06030058613892308	0.414883128069737	0.32925340162317185
1.377549809508108	1.000067532093004	0.06284846454406796	-0.0284104524108355	0.061017417484957884	0.4110094749124108	0.33098643741790745
1.3792127648197312	1.0001695979499825	0.06352872460912101	-0.027858627906875887	0.06173399734392114	0.40712815907320066	0.3326705520983863
1.3808884944352076	1.0002736483781662	0.06420770026000089	-0.027299783214448998	0.06245024928348446	0.4032399272491664	0.3343059725266602
1.3825771547571222	1.0003797108860437	0.06488534394879279	-0.026733905536787887	0.06316609645202004	0.39934550953957015	0.33589294121028856
1.3842789045484476	1.0004878133226842	0.06556160821380123	-0.02616098198531522	0.06388146159353902	0.3954456192140802	0.3374317155544616
1.3859939051266075	1.000597983891903	0.06623644572181267	-0.025580999507025942	0.0645962671254306	0.39154095216199103	0.33892256725028347
1.3877223199612034	1.000710251128145	0.06690980907437499	-0.02499394501425787	0.06531043496590187	0.38763218773194297	0.34036578114894134
1.389464315172009	1.0008246439299084	0.0675816509687187	-0.02439980521138057	0.0660238867364543	0.38371998754694797	0.34176165493881805
1.3912200578938847	1.0009411914527684	0.06825192353662873	-0.023798567150264186	0.0667365430908322	0.3798049991315732	0.343110497133729
1.3929897182238904	1.0010599232368371	0.06892057906806043	-0.023190217566038604	0.06744832451360758	0.37588785150381887	0.3444126279731043
1.394773468691634	1.001180869173544	0.06958756976757946	-0.022574743054436148	0.06815915109267243	0.3719691564004708	0.3456683782528597
1.3965714841087256	1.001304059496059	0.0702528476626423	-0.02195213012293906	0.06886894245165896	0.3680495086499629	0.3468780885258639
1.3983839407182244	1.0014295247201652	0.07091636426042107	-0.02132236548768969	0.06957761741267557	0.3641294880587313	0.34804210790840373
1.4002110175708016	1.0015572957378158	0.07157807102663953	-0.020685435599589696	0.0702850945357786	0.36020965646978603	0.34916079438509295
1.4020528960974927	1.0016874037882932	0.07223791918944561	-0.02004132679352427	0.07099129193857803	0.3562905588044392	0.3502345138579244
1.4039097584989513	1.0018198803424763	0.0728958591362602	-0.019390025857235878	0.07169612667794008	0.3523727265634216	0.3512636386509853
1.4057817905359224	1.0019547572987222	0.07355184138209091	-0.01873151906037909	0.07239951581357423	0.34845667200214864	0.35224854855680615
1.4076691792622034	1.0020920668205864	0.07420581572973542	-0.01806579295399171	0.07310137553565185	0.3445428930647969	0.35318962897767847
1.4095721146545592	1.002231841452345	0.0748577318106667	-0.017392833804047284	0.07380162177092098	0.34063187011127194	0.3540872712446173
1.4114907887395556	1.0023741140546427	0.07550753874483619	-0.01671262790533702	0.07450016984387328	0.33672406791178694	0.3549418716081662
1.413425395555897	1.002518917799044	0.07615518509907601	-0.01602516160364958	0.07519693445709671	0.3328199358784863	0.35575383072571826
1.4153761314851294	1.0026662861901223	0.07680061896758664	-0.01533042118749508	0.07589182980258795	0.3289199075705361	0.3565235533106617
1.4173431945884905	1.0028162530125495	0.07744378772171855	-0.014628393134103974	0.07658476931667073	0.3250244022054326	0.3572514473926472
1.4193267853047828	1.0029688523803244	0.07808463821238537	-0.013919063871854771	0.07727566592161542	0.32113382344758434	0.3579379241448309
1.421327106546067	1.0031241187416722	0.07872311676520821	-0.013202419756364879	0.07796443204412434	0.3172485594486705	0.35858339743889683
1.4233443636282757	1.0032820868710555	0.07935916912180419	-0.012478447106380934	0.07865097957524876	0.313368983222898	0.3591882833572211
1.4253787645515799	1.0034427918883413	0.07999274049105537	-0.01174713211497373	0.07933521994849675	0.30949545235893366	0.35975299982573317
1.427430518375833	1.003606269126373	0.0806237750117991	-0.011008461446986834	0.08001706358158452	0.3056283123426785	0.3602779657610198
1.4294998376647141	1.0037725543199172	0.08125221648111286	-0.010262421374363504	0.0806964206846253	0.3017678921468316	0.3607636013531692
1.4315869368061633	1.0039416834686972	0.0818780077975784	-0.009508998394464873	0.08137320068011468	0.297914507681536	0.3612103272149066
1.4336920332271625	1.0041136929307235	0.08250109129470433	-0.008748178807282505	0.08204731258422976	0.29406845979516044	0.3616185642887539
1.4358153458346634	1.0042886192907439	0.0831214082414044	-0.007979949294498025	0.08271866448696344	0.29023003740692976	0.36198873316788915
1.4379570970582063	1.0044664995223922	0.0837388994100645	-0.007204296197802924	0.08338716418678177	0.28639951405548003	0.36232125413920224
1.4401175119287457	1.0046473709090524	0.0843535047603159	-0.006421205868546098	0.08405271886830755	0.2825771499010616	0.36261654663198795
1.4422968171653106	1.0048312709613008	0.0849651631463791	-0.005630665017319686	0.08471523480455191	0.2787631936095897	0.36287502878934513
1.4444952430702782	1.005018237570124	0.08557381281771143	-0.004832660045782608	0.08537461791795356	0.27495787929844434	0.3630971174100148
1.4467130211231551	1.0052083087971795	0.08617939071016609	-0.004027177939340014	0.08603077303106985	0.27116143102314344	0.363283227382359
1.4489503873991099	1.0054015231600775	0.08678183334955607	-0.003214205046404984	0.08668360486365695	0.2673740571842793	0.3634337717215298
1.451207580834284	1.0055979194805875	0.08738107631936866	-0.0023937277287665103	0.08733301747388342	0.263595953901094	0.36354916106172774
1.4534848413746368	1.0057975367153367	0.08797705373793437	-0.0015657330569584915	0.08797891370906086	0.2598273083777054	0.3636298033341314
1.455782413400627	1.0060004142464656	0.08856969912857553	-0.000730207588323909	0.08862119616572911	0.25606829347715937	0.363676103693888
1.4581005433628365	1.006206591668306	0.08915894475201176	0.00011286174984507797	0.08925976648294492	0.2523190719892468	0.3636884641606425
1.4604394819870545	1.006416108975253	0.08974472212817422	0.000963488437578394	0.089894525924207	0.2485797933676177	0.3636672834110391
1.4627994860474367	1.006629006718434	0.09032696240306425	0.0018216869812892021	0.09052537579082946	0.2448505913889064	0.3636129564106893
1.4651808152103682	1.0068453257191408	0.09090559548791173	0.0026874717384626754	0.09115221650448509	0.24113158965561798	0.36352587413896176
1.4675837285080908	1.0070651067357717	0.09148054918141751	0.0035608556077129493	0.09177494667186692	0.2374229073127943	0.36340642361126374
1.4700084882797047	1.0072883908070833	0.09205175011582833	0.004441851433827024	0.09239346412521833	0.23372465305550555	0.3632549876654138
1.4724553599695156	1.00751521922434	0.09261912366256433	0.005330471905303573	0.09300766583516328	0.23003692577160917	0.3630719447859564
1.4749246130166587	1.0077456336042994	0.09318259408964806	0.006226729847151967	0.09361744809585516	0.22635981354320975	0.36285766885508947
1.477416519344023	1.0079796757386414	0.09374208416524257	0.007130637640990892	0.09422270611035666	0.2226933962497918	0.36261252910415814
1.4799313544944284	1.0082173876883067	0.09429751537462436	0.008042207605579964	0.09482333423988618	0.21903774418060765	0.3623368898766635
1.4824693983528372	1.0084588118418223	0.09484880802334296	0.008961452224840865	0.09541922612924365	0.2153929173540355	0.3620311103776277
1.48503093268531	1.008703990669894	0.09539588065093282	0.009888383221991618	0.09601027408687769	0.21175896939496713	0.36169554482424054
1.4876162446426902	1.0089529670467747	0.09593865074009872	0.010823012792943006	0.0965963698650623	0.20813594284320186	0.36133054188838404
1.4902256236508018	1.0092057839405926	0.09647703399744846	0.011765352444092197	0.09717740389617244	0.20452387391693533	0.36093644496900856
1.492859363331699	1.009462484583881	0.09701094471294225	0.01271541364998115	0.09775326569438811	0.2009227901146207	0.36051359182764864
1.4955177615544069	1.0097231124661366	0.09754029570900345	0.013673207831823204	0.09832384381358975	0.19733271051749923	0.3600623144494449
1.4982011184877821	1.0099877111281776	0.0980649979019188	0.014638745616237613	0.09888902538762506	0.1937536487382227	0.3595829392795937
1.5009097391887212	1.010256324400175	0.0985849607679636	0.015612037727193422	0.09944869664575304	0.1901856097329298	0.3590757867022581
1.5036439336783647	1.010528996396394	0.09910009228563826	0.016593094968564932	0.1000027428623587	0.18662859011088834	0.35854117089709536
1.5064040132807301	1.010805771133452	0.0996102981925868	0.017581926866965122	0.10055104757032711	0.18308258321449472	0.35797940048120963
1.5091902952711844	1.01108669297578	0.10011548281278423	0.018578543295868926	0.10109349346348302	0.1795475733631016	0.3573907775441706
1.5120030998757676	1.0113718063180164	0.10061554843900147	0.019582953353525258	0.10162996174498162	0.1760235400601689	0.3567755981772668
1.5148427524186034	1.0116611557827002	0.10111039566737998	0.020595166083952787	0.10216033249888966	0.17251045557901667	0.35613415196487685
1.5177095806732688	1.0119547859314069	0.10159992287658068	0.02161518948382491	0.10268448414393053	0.1690082885658773	0.3554667225245662
1.5206039186107743	1.012252741626744	0.10208402682178445	0.022643031788207868	0.10320229408211244	0.16551699972383693	0.35477358660990116
1.5235261036210654	1.012555067728139	0.102562602093086	0.023678700428921617	0.10371363813032039	0.1620365455586805	0.35405501469778133
1.5264764772413342	1.012861809143473	0.10303554118859512	0.02472220224238438	0.10421839061094501	0.15856687776605707	0.3533112707964768
1.529455384735605	1.013173010761637	0.10350273439459783	0.025773543268272733	0.10471642423612103	0.15510794400424802	0.3525426125315421
1.5324631770217612	1.0134887176297585	0.10396407003089984	0.026832729374769364	0.10520761038110962	0.15165968594992862	0.3517492906260128
1.535500208618843	1.0138089747143582	0.10441943406694819	0.027899765476773926	0.10569181868666115	0.14822204199224487	0.3509315494044796
1.5385668382023459	1.0141338269322526	0.10486871015850566	0.028974655675846228	0.10616891711039929	0.144794946845558	0.3500896266481004
1.5416634307906563	1.0144633193558832	0.10531177990394627	0.030057403965972375	0.10663877221026913	0.141378329416898	0.34922375297571645
1.5447903542311074	1.0147974968130307	0.10574852226986374	0.03114801294089636	0.10710124854617915	0.1379721170210306	0.3483341528017811
1.5479479808702046	1.01513640403309	0.10617881378678048	0.032246484319890426	0.10755620890012925	0.13457623375473457	0.34742104389024586
1.5511366904000174	1.0154800859237847	0.10660252886552864	0.03335281987100221	0.10800351462137495	0.13119059776518863	0.3464846365160359
1.554356863850972	1.0158285868939905	0.10701953892492588	0.034467019257516524	0.10844302471595103	0.1278151279638657	0.3455251352152763
1.5576088896073066	1.0161819514683068	0.10742971313797453	0.03558908205990866	0.10887459664627623	0.12444973788718633	0.3445427370363397
1.5608931601021767	1.0165402238972454	0.10783291792842094	0.03671900655944798	0.10929808581085292	0.12109433949488117	0.3435376325166978
1.5642100725360895	1.0169034481988664	0.10822901700842011	0.03785678991797016	0.1097133455956701	0.11774884266769418	0.3425100054895344
1.5675600296097494	1.017271668202394	0.10861787140401154	0.03900242835692004	0.11012022741186794	0.114413154742685	0.34146003287210824
1.5709434396638813	1.017644927526561	0.10899933940075636	0.04015591712844811	0.11051858064911715	0.11108718067852034	0.34038788463120717
1.5743607139610758	1.018023269239696	0.10937327617937014	0.04131724951426896	0.11090825230620974	0.10777082598077029	0.3392937246699557
1.5778122723251322	1.0184067364420262	0.10973953437916399	0.042486418667361775	0.11128908758951031	0.10446399146420526	0.33817770905412975
1.5812985386524827	1.0187953717283296	0.11009796352575948	0.04366341600086014	0.1116609293259022	0.10116657794494731	0.33703998745715524
1.5848199408752999	1.0191892171373702	0.11044840998434907	0.04484823110075011	0.1120236179262214	0.0978784864665891	0.33588070321861535
1.5883769142931843	1.0195883144782332	0.11079071723300687	0.04604085276509311	0.11237699167869747	0.09459961543663795	0.33469999228078656
1.591969898454611	1.0199927049348576	0.11112472548221777	0.04724126786686968	0.11272088636485905	0.09132986382783305	0.3334979842403552
1.5955993407714153	1.0204024294234055	0.11145027194955438	0.04844946247464394	0.11305513555237473	0.08806912814432516	0.33227480117414004
1.5992656927309008	1.0208175281156766	0.11176719043674818	0.04966542049452245	0.1133795701688732	0.08481730615721	0.331030558935526
1.6029694120792897	1.0212380406319979	0.11207531146885233	0.0508891243075441	0.11369401865502546	0.08157429518013541	0.3297653664602075
1.6067109614540556	1.0216640058315083	0.11237446211364602	0.052120554222462846	0.11399830678914212	0.0783399935401453	0.32847932626828785
1.6104908129661708	1.0220954622779206	0.11266446627556288	0.05335968988390849	0.1142922579943172	0.0751142969086132	0.32717253292232495
1.6143094433333385	1.0225324476284707	0.11294514422280216	0.05460650856354792	0.11457569286461099	0.07189710283802907	0.3258450747281724
1.61816733362858	1.022974998542216	0.11321631252677179	0.05586098498525207	0.11484842911422868	0.06868831116169576	0.3244970338772488
1.6220649739133908	1.0234231511481717	0.11347778432727589	0.0571230927291288	0.11511028185251958	0.06548782039203029	0.3231284848715399
1.6260028594659048	1.023876940548778	0.11372936898642337	0.058392802891233365	0.11536106324219227	0.06229553117870842	0.3217394958753908
1.6299814941085848	1.0243364011358018	0.11397087223593542	0.05967008504642966	0.11560058265323862	0.059111343880139416	0.320330127585646
1.6340013858658555	1.0248015660201022	0.11420209583327591	0.06095490573491454	0.11582864632699082	0.05593516235830897	0.31890043480715863
1.6380630522946298	1.02527246757534	0.11442283781245621	0.06224723005433565	0.11604505763061641	0.05276689000897858	0.3174504646065821
1.6421670173618637	1.0257491370033678	0.11463289221569951	0.06354702053235987	0.11624961679601464	0.049606432577958444	0.31598025745884883
1.6463138127285197	1.0262316044058946	0.11483204909081542	0.06485423740973102	0.11644212092194525	0.04645369745807073	0.3144898468331899
1.6505039766153926	1.026719898572808	0.11502009436127056	0.06616883815257553	0.11662236385159241	0.04330859486225712	0.3129792596445096
1.6547380538799696	1.027214046907777	0.11519680976812854	0.06749077734959144	0.11679013612097157	0.04017103803683615	0.31144851627479164
1.6590166014006489	1.027714075971722	0.1153619730089518	0.06882000825085921	0.11694522509090571	0.037040939620137506	0.30989762866817877
1.6633401809251447	1.0282200105601476	0.11551535735253718	0.07015648038831587	0.11708741458109248	0.03391821729588547	0.30832660295915815
1.6677093601259154	1.0287318737328623	0.11565673164271481	0.07150013977776563	0.11721648487919728	0.030802793229516873	0.3067354391477511
1.6721247202947456	1.029249687620677	0.11578586046821898	0.07285093113445022	0.11733221289334164	0.02769458892109681	0.3051241283430241
1.6765868485943256	1.0297734724202672	0.11590250381169505	0.07420879532409723	0.11743437182551116	0.024593531135634682	0.3034926556264725
1.681096340941626	1.0303032466297464	0.11600641707415092	0.07557367009513188	0.11752273119245321	0.021499550164949106	0.301840999052096
1.6856538040953106	1.0308390271887686	0.1160973510336516	0.07694549054060676	0.1175970567800351	0.018412578778381816	0.3001691289277971
1.6902598495515968	1.0313808286517583	0.11617505164256427	0.07832418709059136	0.11765711046583927	0.015332556721990093	0.29847701010279387
1.694915104192563	1.0319286643269094	0.11623926014579089	0.07970968853476978	0.11770265030058467	0.012259423913902789	0.2967645981078578
1.6996202019710063	1.0324825451813997	0.1162897128313185	0.08110191933727486	0.11773343029134276	0.009193126460557583	0.2950318422548279
1.7043757842228142	1.0330424797561273	0.11632614099011179	0.08250079956371362	0.11774920036439117	0.006133616733847951	0.29327868557692444
1.7091825064695059	1.0336084748408543	0.11634827089335369	0.08390624669372533	0.117749706314928	0.003080849370967942	0.29150506237162865
1.714041030200933	1.0341805343764208	0.11635582364809828	0.08531817300568734	0.1177346896996756	0.00003478696375347652	0.28971090128010035
1.7189520338698934	1.0347586606141497	0.11634851514915734	0.08673648857655805	0.11770388773940928	-0.003004606466939533	0.2878961212796031
1.7239178223841374	1.0353430433428026	0.1163260461828753	0.08816156142443186	0.11765701540897107	-0.006038341726727285	0.28606003647134276
1.7289408019696024	1.0359338798855597	0.11628809171494268	0.08959376883843896	0.1175937615397847	-0.009067426939006702	0.28420191915260906
1.734021725383525	1.0365311684321183	0.11623432074862337	0.09103300053845693	0.11751381789225766	-0.012091827197140803	0.2823216498584584
1.7391613621384643	1.037134904507094	0.11616439622305454	0.09247914226084927	0.11741687117654719	-0.015111504276945598	0.2804191003662145
1.7443604886920319	1.03774507963693	0.1160779750376554	0.0939320727233687	0.11730260312891991	-0.018126410295874546	0.2784941373402426
1.749619894355201	1.0383616818587207	0.11597470792727471	0.09539166504435392	0.11717069035759219	-0.02113649075543425	0.2765466201614604
1.7549403789509173	1.038984695253176	0.11585423943533919	0.09685778582286513	0.11702080432840761	-0.02414168268164424	0.2745764018107184
1.7603227462034396	1.0396140989742182	0.11571620805112966	0.09833029307693891	0.11685261153903254	-0.02714191050255058	0.27258333133413326
1.7657678148274927	1.040249868344599	0.11556024593868337	0.09980903904534644	0.11666577318533725	-0.03013709188177084	0.2705672497537597
1.7712764085417747	1.0408919734787714	0.11538597917099735	0.10129386719101469	0.11645994544886437	-0.033127131693570885	0.2685279937823942
1.7768493593858954	1.0415403794577314	0.11519302766992767	0.10278461286573791	0.11623477941498096	-0.036111923503638454	0.2664653946113815
1.782487509083368	1.0421950462672929	0.11498100517001551	0.10428110341297758	0.11598992102371432	-0.03909134987042443	0.2643792774220177
1.7881916951782926	1.0428559269660294	0.11474951980596139	0.10578315425494876	0.11572501173187313	-0.04206527469471086	0.2622694665283353
1.7939627774965434	1.043522970525397	0.11449817313901726	0.10729057564138668	0.115439687376761	-0.04503355674229833	0.26013577560107326
1.7998016094772364	1.0441961182716013	0.11422656136622024	0.10880316483272905	0.11513357954310885	-0.047996034264158105	0.2579780182843351
1.8057090518359629	1.0448753052330293	0.11393427489116363	0.11032070947653674	0.11480631504214295	-0.05095253184226886	0.25579600315046536
1.8116859632855298	1.04556045883147	0.11362089889733999	0.11184298498498743	0.11445751652559484	-0.05390285540674226	0.25358953713532145
1.8177332077465225	1.0462514994692114	0.11328601315743064	0.11336975617632668	0.11408680223573099	-0.05684679559081096	0.2513584228786616
1.8238516435785004	1.046948339052018	0.11292919279937667	0.11490077433826519	0.11369378681590432	-0.059784122205483584	0.24910246269971298
1.8300421221336147	1.0476508805896547	0.11255000868727028	0.11643577673524684	0.11327808167744959	-0.06271458351469873	0.2468214591221008
1.8363054941740753	1.0483590186859608	0.11214802732090352	0.11797448805807867	0.11283929483542378	-0.06563790919208178	0.24451521249959057
1.84264259767043	1.049072637917814	0.11172281190914034	0.11951661727458814	0.11237703202435756	-0.06855380449755875	0.24218352549842118
1.8490542527673837	1.0497916120486128	0.11127392315479366	0.12106185636943699	0.11189089747809246	-0.0714619481445364	0.23982620492374213
1.8555412677864396	1.0505158044879677	0.11080091931615763	0.12260988177884391	0.11138049391728198	-0.07436199523874408	0.23744305948183314
1.862104425806508	1.051245066582932	0.11030335767426833	0.12416035117803065	0.11084542405036718	-0.07725357146537713	0.23503390467712967
1.8687444795530406	1.0519792368724208	0.10978079557693618	0.12571290239935923	0.11028529159573933	-0.08013627135367417	0.23259856463706818
1.8754621568994363	1.0527181415309563	0.10923279069888477	0.12726715487564444	0.1096997014537631	-0.0830096612166408	0.23013687003782785
1.8822581349761076	1.0534615913773915	0.10865890391138036	0.12882270386448605	0.10908826265746685	-0.08587326872595323	0.22764866752737714
1.889133050068248	1.0542093828721142	0.10805869942877044	0.13037912312805136	0.10845058838947497	-0.08872658818710301	0.22513381601085838
1.8960874871440863	1.0549612968982247	0.10743174665632878	0.13193596294588342	0.10778629780679695	-0.091569077147168	0.22259219039479836
1.903121959078317	1.0557170964983962	0.10677762319483161	0.13349274603608366	0.10709501906488493	-0.09440014925611094	0.22002368907049785
1.9102369119818847	1.0564765274993078	0.10609591566231741	0.13504896949501657	0.10637639000642271	-0.09721917814108133	0.21742823183565202
1.9174327082119675	1.0572393167849727	0.10538622265781843	0.13660410188606129	0.10563006110018355	-0.10002549241548266	0.21480576595733883
1.9247096143223847	1.058005171196317	0.10464815750080342	0.13815758167197098	0.10485569811375184	-0.10281837317384528	0.21215627040280435
1.9320677884805404	1.058773776470824	0.10388135122194357	0.13970881576140998	0.10405298502472282	-0.10559705170473231	0.20947976024067677
1.9395072852721373	1.0595447980836417	0.1030854538679313	0.14125718189237735	0.10322162514776351	-0.1083607140461124	0.20677628470286963
1.9470280152267945	1.0603178774796678	0.10226014074219468	0.14280202174038212	0.10236134740113675	-0.11110848893345478	0.204045941690952
1.9546297524488019	1.0610926334527377	0.1014051138150799	0.14434264441960595	0.10147190749130498	-0.11383945434439266	0.20128887476348767
1.962312129750444	1.0618686622948463	0.10052010443522794	0.14587832743211832	0.10055309045078152	-0.1165526393633993	0.1985052746724211
1.9700745985336876	1.062645534528491	0.09960488028972338	0.14740831085320436	0.09960471756278694	-0.11924701407596841	0.19569539365193625
1.977916448891847	1.0634227978836046	0.0986592456264161	0.14893180386706012	0.09862664626506382	-0.12192150125973666	0.19285953786587448
1.985836785165668	1.0641999758930865	0.09768304664846082	0.1504479825619177	0.09761877541167303	-0.12457497254044379	0.18999807599528348
1.9938345211253043	1.0649765686163521	0.09667617474121493	0.1519559918794634	0.09658104826854337	-0.1272062518189348	0.18711144070819563
2.001908374907827	1.0657520534619835	0.0956385697345549	0.1534549476692863	0.09551345553821317	-0.12981411878375207	0.18420013022312132
2.010056870584554	1.0665258867633576	0.09457022228506208	0.15494394009928983	0.09441603747546813	-0.13239731468119678	0.18126470749215254
2.0182783393592625	1.0672975054046578	0.09347117619345197	0.15642203703621316	0.0932888859412169	-0.13495454791213826	0.1783057995387858
2.026570926998278	1.0680663291064192	0.0923415297490571	0.1578882885569325	0.09213214546692267	-0.13748450146877808	0.1753240945782567
2.0349325951897312	1.068831762197687	0.09118143770708054	0.15934173033497023	0.09094601498131226	-0.13998583831126585	0.17232034135314617
2.043361146096443	1.06959319754573	0.08999110983133632	0.16078139097743244	0.08973074604322254	-0.1424572134338278	0.16929534017218195
2.0518542177240278	1.0703500178031402	0.08877081318906202	0.1622062941049171	0.08848664493710584	-0.144897276768584	0.16624994447811625
2.060409336483998	1.0711016017480668	0.08752086597485839	0.16361546988151326	0.08721406615646812	-0.14730469219155418	0.1631850419453058
2.0690239071709873	1.071847324905511	0.086241639832671	0.16500795558068004	0.0859134145973552	-0.1496781376254028	0.1601015580881645
2.077695253188534	1.0725865645414265	0.08493355458033805	0.16638280423640273	0.08458514004479105	-0.1520163189175856	0.15700044190419957
2.0864206437767163	1.073318703291234	0.08359707427609109	0.16773909055067307	0.08322973308041043	-0.15431797893297605	0.15388265624833253
2.0951973057568596	1.0740431313188403	0.08223270525033194	0.16907591395086313	0.08184772302558233	-0.15658190176876635	0.15074917379277966
2.104022464673836	1.0747592507507693	0.0808409892371109	0.17039240575177864	0.08043967095779578	-0.15880692391382106	0.14760096253288388
2.112893360930159	1.0754664777828702	0.07942249992411604	0.17168773190848213	0.0790061662392499	-0.1609919379168026	0.14443898027968033
2.1218072849402394	1.0761642461050682	0.07797783614966312	0.17296109812308744	0.07754781969352115	-0.16313590004958195	0.1412641624088642
2.130761573099315	1.0768520070093694	0.07650762110073074	0.17421174884057908	0.07606526287983507	-0.16523782770515721	0.13807742360578262
2.139753644474082	1.0775292325333146	0.07501249474277426	0.1754389717812396	0.07455914055991035	-0.1672968061850975	0.13487964512179842
2.1487810067844713	1.0781954159879548	0.07349311100069433	0.17664209769253594	0.07303010799037961	-0.16931198749602105	0.13167167298947985
2.1578412773132265	1.07885007344835	0.07195013233532273	0.17782050186871423	0.07147882561182871	-0.17128259219050138	0.12845431093641407
2.1669321775375328	1.0794927431596073	0.07038422866104978	0.17897360194240025	0.06990595812268091	-0.17320790504606504	0.1252283226387446
2.176051544133599	1.0801229860569248	0.06879607350664091	0.18010085774541157	0.0683121707874618	-0.17508727430182042	0.12199442814739007
2.1851973371068247	1.0807403859347	0.0671863406131159	0.1812017705854564	0.06669812619655299	-0.17692010999492802	0.11875330133241063
2.1943676310138605	1.0813445483814788	0.06555570352687083	0.18227588038428666	0.06506448403455047	-0.1787058788183259	0.1155055733076902
2.20356061753854	1.0819351004671378	0.0639048333055103	0.18332276423662258	0.06341189895318174	-0.1804441014316099	0.11225183180900371
2.2127746022134525	1.0825116899925873	0.06223439733052835	0.18434203425899895	0.061741019552816814	-0.18213434866349867	0.10899262262853185
2.222008002882902	1.0830739848284123	0.06054505790346065	0.18533333566750132	0.06005248714368212	-0.18377623816329655	0.10572845041272225
2.2312593386264163	1.0836216716667828	0.05883747269623254	0.18629634389126815	0.058346936355135055	-0.18536942951812116	0.1024597828111328
2.2405272255621616	1.0841544552340106	0.057112294090294405	0.18723076257102805	0.05662499462508119	-0.18691362089575037	0.09918705216750699
2.2498103741880264	1.0846720575926314	0.05537016832940797	0.18813632177517667	0.054887281497516774	-0.18840854609345395	0.09591065664872683
2.2591075759849155	1.0851742168651304	0.05361173679818504	0.18901277526281057	0.05313441003316362	-0.18985397005507493	0.09263096514367018
2.2684177041270868	1.0856606867910032	0.05183763477820921	0.18985989926180108	0.05136698569509	-0.1912496869261913	0.08934831716205766
2.2777397020493573	1.0861312356453212	0.050048492591560585	0.19067749018024924	0.04958560760753979	-0.1925955163779745	0.08606302700059788
2.2870725757871413	1.086585645433305	0.048244936157541045	0.19146536284913707	0.04779086921985138	-0.1938913008335976	0.08277538655805115
2.2964153958927467	1.0870237115846328	0.04642758578596389	0.19222334967195276	0.04598335720860037	-0.19513690420491347	0.07948566476204821
2.3057672835184655	1.0874452419065874	0.044597058108111785	0.19295129852557935	0.04416365349556516	-0.19633220858957176	0.07619411256008082
2.31512740564974	1.087850056057297	0.04275396634117946	0.1936490715992468	0.04233233559866914	-0.19747711252378353	0.07290096467153111
2.324494981321494	1.0882379854997066	0.04089891843781599	0.19431654508906807	0.0404899748770964	-0.19857153064466931	0.06960643746665379
2.3338692560667855	1.0886088721440244	0.039032521569552954	0.19495360666045125	0.038637141062805413	-0.19961538969611362	0.0663107380101315
2.343249521408397	1.088962568917065	0.0371553777630488	0.19556015625183623	0.03677439799873151	-0.20060863001686216	0.06301405725213075
2.352635090399698	1.0892989385681004	0.03526808830185235	0.19613610386643976	0.034902308076665674	-0.20155120209086866	0.059716578667036474
2.3620253063840146	1.089617853834973	0.03337125156668374	0.19668136972037034	0.033021430156188955	-0.20244306695770195	0.05641847520545946
2.3714195400815448	1.0899191971387023	0.031465463218445996	0.19719588359600523	0.03113231980679822	-0.2032841953165487	0.05311991034594122
2.380817182810654	1.0902028601887546	0.029551317204901353	0.19767958405917907	0.029235530362370223	-0.2040745664040683	0.04982104049779846
2.390217638040313	1.0904687436115088	0.027629407158176612	0.1981324177318221	0.02733161435789111	-0.20481416695897234	0.04652201798248395
2.39962033351458	1.0907167571910446	0.02570032361351596	0.19855433962004498	0.025421120823416903	-0.20550299190449695	0.04322298679098174
2.409024709352453	1.0909468193994647	0.023764656141756695	0.198945312242207	0.023504597444623444	-0.20614104306344921	0.0399240867712052
2.418430214808256	1.0911588572442124	0.02182299375041788	0.19930530530893933	0.021582591004145356	-0.20672832876858935	0.036625454770586735
2.4278363162493184	1.0913528063674878	0.01987592297840996	0.1996342958403906	0.019655645538251776	-0.20726486417850798	0.03332722184276892
2.437242480936972	1.0915286106189312	0.0179240310001803	0.1999322673983073	0.017724305450269283	-0.2077506701417271	0.03002951893806882
2.446648193080113	1.0916862223204566	0.015967902065529622	0.2001992105011013	0.015789112026494495	-0.20818577398235347	0.02673247127520857
2.4560529375767968	1.0918256018922088	0.01400812064152571	0.20043512196344054	0.013850606583121754	-0.20857020852378214	0.02343620404116564
2.4654562078258717	1.0919467179492701	0.012045269570795245	0.20064000504160662	0.011909328680453968	-0.2089040124180391	0.020140839650657386
2.4748575002422295	1.0920495471703366	0.010079930997892667	0.2008138691997805	0.009965817074712805	-0.2091872298488894	0.01684649966588145
2.4842563156075985	1.0921340742806114	0.008112685877800552	0.20095673007681183	0.00802060926629103	-0.20941991055343964	0.013553304319500588
2.4936521638597973	1.092200292035437	0.006144112764181417	0.20106860946098534	0.006074240335358502	-0.2096021098484635	0.010261370832758897
2.503044550458243	1.092248201067611	0.004174790461009467	0.20114953504123584	0.004127245596566802	-0.2097338882845146	0.006970818188086602
2.5124329828987775	1.0922778099336636	0.002205296460048726	0.20119954050117256	0.0021801590861704728	-0.20981531185023602	0.0036817648413151054
2.5218169729295266	1.0922891350788744	0.00023620627587782762	0.20121866548216905	0.00023351293649695568	-0.20984645195532856	0.00039432794047923126
2.522942586455603	1.092289266501569	-5.1116337725087835e-15	0.20121888741259653	2.25681479797471e-13	-0.2098468133086898	1.268625504126375e-13
