# Supplementary material for: Multi-orbit lunar GNSS constellation design with distant retrograde orbit and Halo orbit combination
Source: Sci Rep. 2023 Jun 22;13:10158. doi: 10.1038/s41598-023-37348-x (PMC10287729; doi:10.1038/s41598-023-37348-x)
Supplement: Supplementary file 1 — Supplementary Information. [file 41598_2023_37348_MOESM1_ESM.zip › supplement materials of the manuscript/Figure 5/L2 North Family Halo orbit/11.467.csv]

Time (TU)	X (LU)	Y (LU)	Z (LU)	VX (LU/TU)	VY (LU/TU)	VZ (LU/TU)
0	1.0962667991046482	0	0.20025208457599963	3.424674621625729e-15	-0.21305477981116078	-1.4993565970218314e-14
0.004045779429968533	1.0962650997883017	-0.000861966368503737	0.20024926523314646	-0.0008400410663101732	-0.21305012524497294	-0.0013937207151346858
0.013435764554417362	1.0962480586792818	-0.002862323956113188	0.20022099112338618	-0.002789525825935682	-0.21300344578532188	-0.004628468572315534
0.022830653380040276	1.0962126913024137	-0.004863051803231606	0.20016230401930465	-0.004739400533875208	-0.21290655217767215	-0.00786495319464821
0.032230099588615314	1.096158979257376	-0.006863603115802921	0.20007315955133997	-0.006689152697372885	-0.212759363862541	-0.011103088609244985
0.041633623587885187	1.0960869121442853	-0.008863401467151885	0.1999535194096098	-0.008638240967885671	-0.21256180645061315	-0.014342743046609785
0.05104074262531365	1.0959964875037294	-0.01086186871956151	0.1998033512195025	-0.010586122330917129	-0.2123138114727954	-0.017583783760372017
0.0604509735751455	1.0958877108269338	-0.012858425818479048	0.1996226285400296	-0.012532252858188164	-0.212015316325337	-0.02082607798446481
0.06986383072636411	1.0957605956014784	-0.014852492525107187	0.19941133092771351	-0.014476087424673215	-0.21166626431547847	-0.024069492167778025
0.07927882179393156	1.0956151634076883	-0.016843486779066493	0.19916944409145843	-0.01641707906431276	-0.21126660484969334	-0.027313890595931294
0.08869545323870064	1.0954514438861616	-0.018830826035936808	0.1988969598400464	-0.018354680250237072	-0.21081629327155282	-0.03055913722007639
0.09811322579945482	1.0952694748374974	-0.020813926534858397	0.19859387625636135	-0.020288342156484927	-0.2103152910662693	-0.03380509411246202
0.10753163296413071	1.0950693023040168	-0.02279220319787852	0.19826019784912746	-0.022217514534548826	-0.2097635660203433	-0.03705162093369343
0.11695015808148625	1.0948509806971825	-0.024765069254151215	0.1978959357886306	-0.024141645320481693	-0.20916109251237155	-0.04029857393011303
0.12636828378889667	1.0946145726323082	-0.026731938448196543	0.19750110766179402	-0.02606018276131919	-0.20850785100101066	-0.043545809176171256
0.13578547755594766	1.0943601493178052	-0.02869222225190651	0.1970757381605492	-0.027972572667599508	-0.2078038290487487	-0.0467931775817834
0.14520120147665053	1.094087790380603	-0.03064533216216061	0.19661985883779115	-0.02987826062475698	-0.20704902079568965	-0.05004052825796852
0.15461490280412946	1.0937975841857948	-0.032590677989732614	0.1961335086980356	-0.03177669029287053	-0.20624342780696958	-0.05328770524097518
0.1640260167543944	1.0934896278452912	-0.03452766871950567	0.1956167342781146	-0.03366730421322145	-0.2053870590690456	-0.0565345484449932
0.17343396269857395	1.0931640274232932	-0.0364557120133265	0.19506959006768407	-0.03554954328887554	-0.20447993154166688	-0.059780892332543356
0.18283814795997555	1.0928208978935368	-0.03837421529003477	0.19449213852371317	-0.03742284780315821	-0.20352207003007208	-0.06302656720647348
0.19223795644915528	1.092460363642574	-0.04028258372228848	0.19388445101488302	-0.03928665542610189	-0.2025135085929731	-0.06627139526702837
0.20163275653837293	1.0920825583010898	-0.042180222188704104	0.19324660764875226	-0.04114040308065672	-0.20145429009209262	-0.06951519330536024
0.21102189135962393	1.091687625234783	-0.04406653366791302	0.19257869822327767	-0.04298352533239505	-0.20034446760205427	-0.07275776932724888
0.2204046758835901	1.0912757178300672	-0.045940919060341937	0.19188082285042937	-0.04481545417034404	-0.19918410527354805	-0.0759989215121263
0.22978040282792492	1.0908469993900307	-0.04780277879587009	0.19115309193539895	-0.04663562053124265	-0.19797327812150634	-0.07923844021850146
0.23914832873623093	1.0904016439160569	-0.049651510514781054	0.19039562767467244	-0.04844345198352401	-0.19671207433687007	-0.08247610313496623
0.24850767931289047	1.0899398360618011	-0.05148651063482857	0.1896085641720943	-0.0502383742067207	-0.195400595300156	-0.08571167707765667
0.2578576371765316	1.0894617719313697	-0.05330717248744906	0.18879204901276064	-0.0520198091133478	-0.19403895802360296	-0.08894491370600854
0.267197346642215	1.0889676590785817	-0.05511288785778283	0.1879462435021422	-0.053787176296623905	-0.192627295373999	-0.09217555111790562
0.27652590408060895	1.0884577172409367	-0.056903045754308344	0.1870713241853	-0.05553989176515995	-0.19116575843485145	-0.09540331045152702
0.28584235413824766	1.0879321788226695	-0.058677032402241924	0.1861674839711137	-0.05727736787096717	-0.18965451822073429	-0.09862789450470434
0.2951456849437371	1.0873912894580389	-0.06043423111311592	0.1852349334285386	-0.058999013112833606	-0.18809376769162664	-0.10184898599474032
0.3044348236848395	1.0868353085807556	-0.06217402230363496	0.18427390213143774	-0.06070423208239428	-0.18648372386493373	-0.10506624593709678
0.3137086362950972	1.086264509759303	-0.06389578435485127	0.18328463963785285	-0.06239242623089215	-0.18482462933393481	-0.10827931343824812
0.3229659110618588	1.0856791820407987	-0.06559889156958744	0.1822674182610724	-0.06406299178759407	-0.18311675681536937	-0.11148779990749491
0.3322053666537496	1.0850796298268637	-0.06728271677004653	0.18122253334749058	-0.06571532222418096	-0.18136040954714888	-0.11469129171702203
0.34142563439782286	1.0844661743736435	-0.0689466292345699	0.18015030642639845	-0.06734880614533209	-0.1795559265413633	-0.11788934392683763
0.3506252629761277	1.08383915388693	-0.07058999685812573	0.17905108597450833	-0.06896282931987988	-0.17770368387413696	-0.12108148176793367
0.3598027056405892	1.0831989247689222	-0.07221218524006894	0.17792525025020678	-0.07055677369424711	-0.17580409950463988	-0.12426719605088167
0.36895633239125003	1.0825458611481527	-0.07381256131055039	0.17677320717630554	-0.07213002086298095	-0.1738576331717543	-0.12744594722542585
0.378084403289783	1.0818803571173254	-0.07539049018831051	0.1755953990506954	-0.07368194888780673	-0.17186479449848363	-0.13061715593660314
0.387185092662491	1.0812028253487826	-0.0769453410532779	0.17439230093833627	-0.07521193797795109	-0.16982614049145484	-0.13378021123933237
0.3962564692726547	1.0805136988189814	-0.07847648539279674	0.17316442461217768	-0.07671936867541429	-0.1677422824878329	-0.1369344635123649
0.4052965016967607	1.0798134306951388	-0.07998329971816955	0.17191231931635378	-0.078203624438005	-0.16561388781181405	-0.140079226115262
0.414303066975302	1.0791024938623657	-0.08146516879977886	0.17063657193298315	-0.0796640947409882	-0.1634416804885657	-0.1432137781821215
0.42327394984925465	1.0783813810888008	-0.08292148731601032	0.16933780833645973	-0.0811001766243789	-0.16122644405485295	-0.14633736413763163
0.4322068527785117	1.0776506042586924	-0.08435166326413102	0.16801669312149853	-0.08251127798539355	-0.1589690216853219	-0.14944919696303935
0.4410994099722042	1.0769106931355874	-0.08575512189603957	0.16667392850105978	-0.08389682140246417	-0.15667031497004472	-0.15254846286559354
0.4499491801639789	1.076162195776397	-0.08713130620132135	0.16531025622003515	-0.08525624456413598	-0.15433128793136433	-0.15563431854534823
0.45875369167474755	1.075405674434155	-0.08847968545100834	0.16392645127177238	-0.08658900867340107	-0.15195295706525305	-0.1587059066983175
0.4675104309377444	1.0746417060326905	-0.08979975464638039	0.16252332389808152	-0.08789459789019216	-0.14953639562288495	-0.16176235182730161
0.4762168681207085	1.073870879395589	-0.09109103957665557	0.16110171565742065	-0.08917252433110756	-0.14708272777702983	-0.1648027690006806
0.4848704850072354	1.0730937920492496	-0.0923531018078079	0.15966249461762644	-0.09042233302747756	-0.14459312127786933	-0.1678262734312592
0.4934687857907603	1.0723110483700087	-0.0935855407921809	0.1582065529387125	-0.09164360405741268	-0.14206878423528926	-0.17083198411556894
0.5020093213081709	1.0715232564023016	-0.09478799764189094	0.15673480190703049	-0.09283595634638521	-0.13951095749445297	-0.17381903219375253
0.5104897153690504	1.070731024313251	-0.09596015876082882	0.15524816615160764	-0.0939990513531646	-0.1369209055429493	-0.17678657007787665
0.5189076782810869	1.069934957901499	-0.09710175727960442	0.15374757968814073	-0.09513259459961262	-0.13429991053864224	-0.1797337761349695
0.5272610163994431	1.069135658428316	-0.09821257367749994	0.152233982453227	-0.09623633641025187	-0.1316492671571874	-0.18265985800275958
0.5355476744818681	1.0683337172324576	-0.09929244040373368	0.1507083105923307	-0.09731007664455635	-0.1289702664201704	-0.18556406742793163
0.5437657195978424	1.067529715872315	-0.10034123835215462	0.1491714970424008	-0.09835366135187122	-0.12626419744446626	-0.18844569466294386
0.5519133818666847	1.0667242207843814	-0.10135890052763913	0.14762446154897774	-0.09936698658707802	-0.1235323305608901	-0.19130408279972538
0.5599890494591497	1.065917782351101	-0.10234540943390907	0.1460681088972043	-0.10034999599483888	-0.12077591472352908	-0.19413862610070035
0.5679912628440063	1.0651109341538578	-0.10330079436516539	0.14450332742087585	-0.10130267829763066	-0.11799617536976374	-0.1969487680700467
0.5759187404060879	1.064304189129875	-0.1042251323259907	0.1429309813880887	-0.10222506840404054	-0.11519430131007008	-0.19973401055374454
0.583770365035901	1.0634980396937075	-0.10511854405750533	0.14135191091274463	-0.10311724364137345	-0.11237144483372345	-0.20249390915216417
0.5915451991878853	1.0626929550571966	-0.10598119333458245	0.13976692630292215	-0.10397932324914942	-0.10952871180109136	-0.20522807864011589
0.5992424523729938	1.0618893835428722	-0.10681328086566269	0.13817681211194233	-0.10481146247674472	-0.10666716900100537	-0.20793618166809813
0.6068615012744054	1.0610877495857227	-0.10761504415279244	0.1365823206938907	-0.10561385262740652	-0.10378783264101779	-0.21061793596327147
0.6144018772703005	1.0602884541835735	-0.10838675366540904	0.13498417244358818	-0.1063867174131703	-0.10089166869656122	-0.21327311007206823
0.6218632463218732	1.0594918763034924	-0.10912870843604991	0.1333830579448351	-0.1071303087172553	-0.09797959670179447	-0.21590151640211552
0.6292454053459275	1.058698372672403	-0.10984123353646123	0.13177963688997996	-0.10784490422672147	-0.09505248767676326	-0.2185030100571963
0.6365482846116387	1.0579082769945325	-0.11052467814199252	0.1301745357757764	-0.10853080564662326	-0.09211115971882883	-0.22107748979205363
0.6437719276739085	1.0571219016749414	-0.11117941152480472	0.12856835063716496	-0.1091883348258651	-0.08915638273154324	-0.2236248910426236
0.6509164736519936	1.0563395394236093	-0.11180581958369774	0.12696164960667858	-0.10981783040587487	-0.08618888289467201	-0.22614517976517387
0.6579821677400963	1.055561461858484	-0.11240430402411063	0.12535496932864895	-0.11041964712038191	-0.08320933577892527	-0.22863835622304388
0.6649693275751102	1.0547879230154618	-0.11297527779830847	0.123748821456983	-0.1109941513261254	-0.08021837806198548	-0.23110444319192122
0.6718783545204716	1.0540191580052993	-0.11351916460978319	0.12214368919698039	-0.11154172060742504	-0.07721660083752824	-0.2335434899998807
0.6787097166732166	1.0532553848355366	-0.11403639611289634	0.12054003038388819	-0.11206274105390836	-0.07420455501441854	-0.23595556658148695
0.685463941156186	1.0524968052725592	-0.11452741007856403	0.11893827862400536	-0.11255760549942942	-0.07118275315171624	-0.23834076079753017
0.6921416045849438	1.0517436059585803	-0.1149926485763659	0.11733884500954206	-0.11302671176827578	-0.06815167239318236	-0.24069917510121686
0.698743334118741	1.0509959583759185	-0.11543255702219078	0.11574211741664676	-0.11347046178566729	-0.06511175283274992	-0.24303092693436554
0.7052697907716292	1.0502540208473474	-0.11584758210999668	0.11414846415916209	-0.11388925955534301	-0.06206340414851018	-0.24533614285085242
0.7117216615471074	1.0495179395854033	-0.1162381705748608	0.11255823570398786	-0.11428350996760811	-0.05900700865657586	-0.24761495574957
0.7180996737272329	1.0487878472300307	-0.11660476934685485	0.11097176096853836	-0.11465361900544126	-0.05594291393371772	-0.2498675099272974
0.7244045726989455	1.0480638655572947	-0.11694782352150887	0.10938935262761307	-0.11499999174113401	-0.0528714427198766	-0.25209395324713824
0.7306371188034482	1.0473461060493245	-0.11726777569323013	0.10781130788927272	-0.11532303170291922	-0.04979289422639892	-0.2542944360226229
0.7367980965227662	1.0466346690472081	-0.11756506593174273	0.1062379061526566	-0.11562314088635692	-0.046707539328173175	-0.25646911425328406
0.7428882974848019	1.0459296459253606	-0.11784013045472641	0.10466941332201558	-0.11590071844494762	-0.04361562873305242	-0.25861814361237717
0.748908519402957	1.0452311194461075	-0.11809340126942128	0.10310608218959445	-0.11615616035550645	-0.040517393573675176	-0.2607416790605281
0.7548595730665775	1.0445391631778305	-0.11832530614395487	0.10154815071634801	-0.11638985941245117	-0.037413041795906196	-0.262839877295186
0.7607422645854359	1.0438538437882394	-0.1185362676078793	0.09999584678139059	-0.11660220424016943	-0.03430276740140649	-0.26491289047079664
0.766557406773026	1.043175219955458	-0.11872670320098083	0.09844938537348594	-0.1167935795614392	-0.031186744707471657	-0.2669608701950572
0.7723058172474366	1.0425033428159545	-0.11889702514486133	0.09690896921324514	-0.11696436588029305	-0.028065129363295194	-0.2689839668350877
0.7779883067113074	1.0418382575627714	-0.11904763981265729	0.09537479205980563	-0.11711493896133067	-0.02493806486734861	-0.2709823253694326
0.7836056861072063	1.041180002837604	-0.1191789478378568	0.09384703700386493	-0.11724566994918818	-0.021805678986112097	-0.27295608788670916
0.7891587640489388	1.0405286112534875	-0.11929134391469487	0.09232587734566623	-0.11735692517584939	-0.01866808537497063	-0.27490539265784464
0.7946483395616972	1.0398841104661918	-0.11938521658103969	0.09081147879943537	-0.1174490659515256	-0.015525388001118056	-0.2768303715668254
0.8000752113600886	1.0392465223008105	-0.11946094834983287	0.08930399716823216	-0.11752244869910021	-0.012377676226934163	-0.278731153346477
0.8054401711791814	1.0386158637438763	-0.11951891552485863	0.08780358038385211	-0.11757742477444716	-0.00922502889354024	-0.2806078612152894
0.8107440035710145	1.0379921471727243	-0.11955948818800827	0.0863103687927214	-0.11761434045657476	-0.006067514822957293	-0.28246061278735013
0.8159874897839177	1.0373753800990326	-0.11958303020836189	0.08482449427908485	-0.11763353695467756	-0.002905190842696896	-0.28428952140567987
0.821171396742478	1.0367655666594695	-0.11958989918725442	0.08334608360456655	-0.11763535036201475	0.00026189121990375774	-0.2860946922777955
0.8262964889047616	1.0361627064100445	-0.11958044653973543	0.0818752552769227	-0.1176201117272582	0.003433691278741171	-0.2878762265956392
0.831365488902184	1.0355665639618243	-0.11955500447274667	0.08041155185229852	-0.11758813133505121	0.006611417863882254	-0.2896349010567013
0.8363805212052446	1.0349769701059088	-0.11951387976297274	0.07895466793030106	-0.11753969474179307	0.00979597414075312	-0.2913712764556945
0.841342277234395	1.034393920191821	-0.11945737392834475	0.07750470056036582	-0.11747508476973871	0.012987394571896906	-0.29308541087009843
0.8462514248292831	1.0338174084701468	-0.11938578315018121	0.07606174633022793	-0.117394579961642	0.016185710624822405	-0.2947773500442186
0.8511086282081141	1.0332474258889737	-0.11929939818358315	0.0746258957706279	-0.11729845446421157	0.01939096302555885	-0.2964471342479867
0.8559145435071999	1.0326839607571996	-0.11919850444049102	0.07319723483331803	-0.11718697811759565	0.022603198587878452	-0.29809479667351685
0.8606698126875637	1.0321269995921925	-0.11908338220418874	0.07177584689988949	-0.11706041668498551	0.02582246570675843	-0.299720361297941
0.865375071028313	1.0315765263693704	-0.11895430657050844	0.07036181075167201	-0.11691903177927819	0.029048818908959915	-0.30132384540908247
0.8700309455588713	1.0310325228311985	-0.1188115475400893	0.0689552012077031	-0.11676308095775856	0.03228231745970972	-0.30290525901315524
0.8746380533340605	1.0304949688090552	-0.11865537014967482	0.06755608982224887	-0.11659281785793492	0.03552302377609955	-0.30446460420031735
0.8791970020478398	1.0299638422668436	-0.1184860345493524	0.06616454487917016	-0.11640849227344896	0.03877100342270622	-0.30600187531190015
0.8837083898980258	1.029439119427998	-0.1183037961023407	0.06478063160708934	-0.11621035025425934	0.04202632459316414	-0.3075170588548282
0.8881728114377697	1.0289207742037116	-0.11810890521915893	0.06340441054209393	-0.11599863391795098	0.045289061983975205	-0.3090101354180014
0.8925908491443968	1.0284087792785346	-0.117901607773306	0.062035940269576054	-0.11577358189277623	0.04855929035546187	-0.31048107679397574
0.8969630790281866	1.0279031055589722	-0.11768214495696162	0.06067527585816078	-0.11553542915135792	0.05183708820826909	-0.31192984782003697
0.9012900680735577	1.0274037225677102	-0.11745075347919086	0.05932246980050736	-0.1152844072163025	0.0551225355341749	-0.3133564054833233
0.9055723785006421	1.0269105980460587	-0.11720766541840238	0.057977570826296364	-0.11502074399022853	0.05841571669494665	-0.3147607002844996
0.9098105629253923	1.0264236986041508	-0.11695310855443047	0.05664062555384015	-0.11474466410578657	0.061716716415223576	-0.3161426745980287
0.9140051643139351	1.0259429898112495	-0.11668730648668395	0.05531167865704994	-0.11445638904318826	0.0650256192921794	-0.31750226263797854
0.9181567228624515	1.025468435491779	-0.11641047828211284	0.05399077082110617	-0.11415613673760196	0.06834251486361503	-0.3188393926533716
0.9222657691824747	1.0249999985897604	-0.11612283896953109	0.05267794102471529	-0.1138441221041401	0.07166749194098201	-0.3201539846728651
0.9263328257754496	1.0245376410767766	-0.11582459954976977	0.05137322620947629	-0.11352055703753354	0.07500063935789666	-0.3214459509633592
0.9303584111394686	1.0240813235616069	-0.11551596677206423	0.0500766600851262	-0.11318565015787511	0.07834204900221933	-0.32271519730083725
0.9343430366382354	1.0236310057220646	-0.11519714342093412	0.048788274245907086	-0.1128396071098446	0.0816918129820354	-0.32396162192885775
0.938287205238292	1.0231866465176926	-0.1148683285084451	0.04750809870089184	-0.1124826307592554	0.08505002219071665	-0.3251851151423103
0.9421914142386876	1.0227482039493143	-0.11452971714050526	0.04623616110778688	-0.11211492103559505	0.08841676824871039	-0.32638556011823233
0.9460561540207932	1.02231563526659	-0.11418150069483604	0.04497248728814288	-0.11173667511262077	0.09179214212117415	-0.3275628324991272
0.9498819087896551	1.021888896948521	-0.11382386683601681	0.043717101094573274	-0.11134808741190581	0.095176234421395	-0.32871680059879277
0.9536691568202879	1.021467944738125	-0.11345699956558776	0.04247002443382363	-0.11094934964421613	0.09856913531286085	-0.32984732545174505
0.9574183722853732	1.0210527335005557	-0.11308107910708073	0.04123127676269579	-0.11054065067118751	0.10197093586793603	-0.3309542613255938
0.9611300203921842	1.020643217820348	-0.1126962824598704	0.040000876791647724	-0.11012217709394947	0.10538172336268732	-0.33203745425782205
0.9648045627787477	1.020239351458847	-0.11230278293744152	0.0387788408006213	-0.10969411273758545	0.10880158583519987	-0.33309674363694686
0.9684424525751602	1.0198410879523572	-0.11190075075599952	0.037565184371462834	-0.10925663927753908	0.11223060721631707	-0.3341319607508582
0.9720441401074137	1.0194483800372631	-0.11149035249466337	0.0363599205824033	-0.10880993563844873	0.11566887232568036	-0.33514293041728777
0.9756100682613992	1.0190611802086984	-0.11107175167067512	0.03516306164137605	-0.10835417860589384	0.11911646221588211	-0.33612946964544127
0.9791406736913939	1.0186794406341384	-0.1106451086949257	0.033974618575145235	-0.10788954276397356	0.12257345493154162	-0.33709138799416183
0.9826363898769265	1.0183031128697142	-0.11021058057053663	0.03279460028431762	-0.10741620015262104	0.12603992819453438	-0.3380284883986781
0.9860976435153833	1.0179321482960457	-0.10976832139178301	0.031623014838344475	-0.10693432079636091	0.12951595558002107	-0.33894056617866336
0.9895248560891606	1.01756649799114	-0.10931848223074443	0.03045986903035642	-0.10644407256628449	0.1330016077098346	-0.3398274094764775
0.9929184428331149	1.017206112881466	-0.1088612113469453	0.02930516880732358	-0.10594562139374682	0.13649695086470715	-0.34068879900432497
0.9962788153200868	1.0168509435067026	-0.10839665391293193	0.028158918468065973	-0.10543913095631813	0.14000204930717344	-0.34152450871966056
0.9996063789737453	1.0165009403229368	-0.1079249524142318	0.027021121583190512	-0.10492476309865408	0.14351696241062387	-0.34233430520483116
1.0029015352543813	1.0161560535087646	-0.10744624641529155	0.025891780322294923	-0.10440267756209651	0.14704174661509314	-0.34311794823071107
1.0061646789499474	1.0158162332850809	-0.10696067301694247	0.024770896452399757	-0.1038730324682022	0.15057645221763025	-0.34387519013194523
1.0093962019116882	1.01548142955878	-0.10646836637874427	0.02365847012625242	-0.10333598378229436	0.15412112704895242	-0.34460577672174897
1.0125964899396387	1.0151515922811256	-0.1059694582426594	0.02255450101803085	-0.10279168586898697	0.15767581279538706	-0.34530944659362844
1.0157659231892462	1.0148266714345917	-0.10546407795592644	0.021458988252692088	-0.10224029150142289	0.16124054504147906	-0.34598593128613714
1.0189048782207595	1.0145066168525	-0.10495235221524958	0.020371929762292528	-0.10168195156621149	0.16481535522094745	-0.3466349557771041
1.0220137269182497	1.014191378360697	-0.10443440529478316	0.019293322719859434	-0.10111681529601405	0.16840026910374412	-0.34725623828805263
1.0250928347745993	1.0138809059780687	-0.1039103594068862	0.018223164196657017	-0.10054503064686515	0.17199530444047278	-0.3478494900203506
1.028142565823945	1.0135751494453002	-0.10338033393323702	0.017161449507744026	-0.09996674344274589	0.17560047635685988	-0.34841441618396984
1.0311632762388903	1.013274058896043	-0.10284444658121836	0.01610817449489974	-0.09938209862060494	0.17921578952523518	-0.3489507148429269
1.034155320000724	1.0129775843117605	-0.10230281247219356	0.01506333360995183	-0.09879123921869963	0.18284124448224925	-0.3494580780669769
1.0371190461213764	1.0126856758249725	-0.10175554468252414	0.01402692093532643	-0.09819430694977385	0.186476834018687	-0.34993619149446464
1.0400547971094691	1.0123982838901018	-0.10120275460898118	0.012998930775767952	-0.09759144258215846	0.1901225408689679	-0.35038473422510996
1.0429629140058334	1.0121153588104381	-0.1006445510953569	0.011979355947696235	-0.09698278496953681	0.19377834356134443	-0.35080337972446407
1.0458437322723768	1.0118368511638518	-0.10008104125507256	0.010968189266720134	-0.09636847193030003	0.1974442110152254	-0.35119179527822025
1.0486975844152722	1.0115627115676133	-0.09951233003008686	0.009965422676464657	-0.09574863974846196	0.20112010548032308	-0.3515496424934869
1.051524796527455	1.0112928910303454	-0.09893852093780495	0.008971048509956104	-0.09512342396932066	0.2048059777397311	-0.35187657698922575
1.0543256918390949	1.0110273406278063	-0.09835971543373581	0.00798505828837912	-0.09449295868589859	0.20850177128376549	-0.3521722490089005
1.0571005886508065	1.0107660117183048	-0.09777601338799731	0.007007443491549425	-0.09385737703903349	0.21220741926829012	-0.3524363033270416
1.0598498036786144	1.0105088556448714	-0.09718751243960722	0.0060381944219843366	-0.09321681049488711	0.21592284862808636	-0.3526683797251071
1.0625736465900086	1.010255824264873	-0.09659430921140431	0.005077302171621076	-0.09257139014787845	0.21964797239050232	-0.3528681126632998
1.0652724252962895	1.0100068694688829	-0.09599649824468286	0.004124756796549647	-0.09192124554065549	0.22338269642689262	-0.3530351319370942
1.0679464426520395	1.0097619435035157	-0.09539417276743231	0.00318054851942025	-0.0912665054795455	0.22712691461344667	-0.35316906260554903
1.0705959983597546	1.009520998808909	-0.09478742433520634	0.0022446670948064497	-0.09060729762280129	0.23088051108148958	-0.3532695253321539
1.0732213879898032	1.0092839881223683	-0.09417634310638781	0.001317102191191334	-0.08994374875840092	0.23464335849371284	-0.3533361365471724
1.0758229041740068	1.0090508643832998	-0.09356101762166617	0.00039784300412454006	-0.08927598454266207	0.23841531938959498	-0.35336850871150643
1.0784008348136773	1.0088215809067138	-0.0929415352799119	-0.0005131210770627897	-0.08860412999443648	0.2421962432437736	-0.3533662505246328
1.0809554668368815	1.0085960910608445	-0.09231798148998578	-0.0014158017644925356	-0.08792830855241093	0.24598597162059574	-0.3533289671738594
1.0834870896424114	1.008374347986657	-0.09169043881562736	-0.0023102130564668626	-0.08724864112839117	0.2497843432344112	-0.3532562602947478
1.0859959817309253	1.0081563057863465	-0.09105899030522628	-0.0031963664823617226	-0.08656524969224158	0.253591173708266	-0.3531477284791804
1.088482417694933	1.007941918908007	-0.0904237178866656	-0.004074273543796094	-0.08587825550558997	0.25740626538025246	-0.35300296763823263
1.0909466684800948	1.0077311421314097	-0.08978470236075127	-0.004943945779379851	-0.08518777908938079	0.26122940732309663	-0.35282157132278713
1.0933890023320494	1.0075239304962997	-0.08914202320724386	-0.005805395072291813	-0.08449393998878088	0.2650603764713879	-0.35260313097270346
1.0958096843486966	1.007320239350894	-0.08849575874434847	-0.00665863346637259	-0.08379685691987361	0.2688989366234229	-0.3523472362507832
1.098208976445555	1.0071200243636194	-0.0878459861860297	-0.007503673129249345	-0.0830966478050083	0.27274483806392585	-0.35205347538187376
1.1005871369172406	1.0069232415674187	-0.08719278181204122	-0.00834052617456307	-0.0823934299286737	0.27659781652707965	-0.3517214355727175
1.1029444212409045	1.0067298473001998	-0.08653622079999115	-0.00916920492265806	-0.08168731972853853	0.28045759416080057	-0.3513507032903076
1.10528108168594	1.006539798244815	-0.08587637737840556	-0.009989721741767406	-0.08097843293182741	0.28432387859160047	-0.3509408646936987
1.107597368469006	1.0063530513428356	-0.0852133245436458	-0.01080208943282049	-0.08026688422242602	0.2881963645496754	-0.35049150581185484
1.1098935282165758	1.006169563926962	-0.08454713453651874	-0.011606320669685585	-0.07955278772349278	0.29207473104671117	-0.35000221320700187
1.1121698046518562	1.005989293671017	-0.08387787869645025	-0.012402428222174702	-0.07883625681010785	0.29595864221445417	-0.3494725742926444
1.1144264395483314	1.0058121985215784	-0.08320562721985902	-0.013190425271188582	-0.0781174038201617	0.2998477486817874	-0.3489021775208617
1.1166636710283284	1.0056382368387713	-0.08253044970278657	-0.013970324796725947	-0.07739634060381775	0.3037416844123972	-0.348290613222383
1.118881735250318	1.00546736726944	-0.08185241468084349	-0.01474214015110234	-0.07667317799936865	0.3076400693600277	-0.34763747364192593
1.1210808647974655	1.0052995488777428	-0.08117159015748139	-0.015505884482222404	-0.07594802636449692	0.3115425064224328	-0.3469423538557828
1.1232612905279682	1.005134741007925	-0.08048804307803088	-0.016261571362992475	-0.07522099498196429	0.31544858447107976	-0.3462048517081093
1.1254232403688877	1.0049729033824477	-0.07980183973654774	-0.01700921435784042	-0.07449219245960681	0.31935787602522436	-0.34542456865569326
1.1275669398295005	1.0048139960676286	-0.07911304565508807	-0.01774882718813383	-0.07376172656712725	0.3232699379669431	-0.3446011101120906
1.1296926121773823	1.004657979465784	-0.07842172556130227	-0.018480423780180166	-0.07302970417763587	0.32718431169498574	-0.3437340858793994
1.1318004775761445	1.004504814382853	-0.07772794370568281	-0.019204017957156788	-0.07229623156785202	0.3311005213701043	-0.3428231110315687
1.133890753991714	1.004354461965312	-0.07703176360656315	-0.019919623741348595	-0.07156141411117743	0.3350180754177712	-0.3418678061115489
1.1359636575268006	1.0042068836812337	-0.07633324796759423	-0.020627255457381723	-0.0708253561545826	0.3389364670479102	-0.3408677974936392
1.138019401088713	1.0040620414193107	-0.07563245915872413	-0.021326927267746276	-0.0700881614883566	0.342855171630295	-0.33982271857644614
1.1400581962976628	1.0039198973569357	-0.0749294586047171	-0.022018653815228665	-0.06934993266408934	0.3467736502123077	-0.33873220942412946
1.1420802504097871	1.0037804141784636	-0.07422430787702505	-0.022702449170776493	-0.06861077210302727	0.350691343534885	-0.3375959189865087
1.1440857705685994	1.0036435547821352	-0.07351706725916375	-0.023378328268730472	-0.06787078055060546	0.35460768014829797	-0.3364135034167947
1.1460749597515747	1.0035092825630818	-0.07280779718954998	-0.024046305529342185	-0.06713005854955355	0.3585220685299124	-0.3351846289436922
1.1480480192931477	1.0033775612414382	-0.07209655741589654	-0.02470639570758656	-0.06638870551268496	0.36243390194292646	-0.33390897109716033
1.150005148438559	1.0032483548963063	-0.07138340717793631	-0.025358613736645434	-0.06564681987424917	0.36634255758940526	-0.33258621556592
1.1519465442333903	1.0031216279756792	-0.07066840527616576	-0.02600297468667389	-0.06490449912070594	0.3702473964217283	-0.3312160589009501
1.1538723997521723	1.0029973454121812	-0.0699516107644249	-0.026639493177484458	-0.0641618404661724	0.37414775959102675	-0.32979821049826974
1.1557829073001855	1.0028754724152635	-0.06923308180359022	-0.027268184440504693	-0.06341893961944094	0.3780429749486869	-0.3283323910314377
1.1576782559170955	1.0027559746345613	-0.06851287661648196	-0.0278890634915047	-0.06267589173134161	0.38193235210167475	-0.3268183349399667
1.1595586326518597	1.0026388180783206	-0.06779105304578327	-0.02850214555317008	-0.06193279089283974	0.3858151851065714	-0.3252557902055391
1.1614242223916407	1.0025239691257581	-0.06706766864541383	-0.029107445998990372	-0.06118973018635409	0.38969075227687683	-0.32364451916623566
1.1632752059944207	1.0024113946409723	-0.06634278144317783	-0.029704979753375427	-0.06044680242308479	0.3935583124496445	-0.32198430092114144
1.165111763580986	1.0023010617702792	-0.06561644869589658	-0.03029476236417185	-0.059704098819237564	0.3974171120215986	-0.320274929232877
1.1669340723823969	1.0021929380750307	-0.06488872775259139	-0.03087680930848959	-0.05896170983795978	0.4012663807131598	-0.3185162151159089
1.1687423064621543	1.002086991545496	-0.06415967620761127	-0.03145113591539343	-0.05821972529738296	0.40510533120691233	-0.3167079879637855
1.1705366376066106	1.0019831905461682	-0.06342935158187624	-0.032017757660886825	-0.057478233998013724	0.40893316130336327	-0.3148500955141099
1.1723172358165348	1.0018815037874782	-0.06269781114772904	-0.03257669032946957	-0.05673732350031237	0.4127490553101994	-0.3129424040641211
1.1740842679355266	1.0017819004038433	-0.06196511251815546	-0.033127949591424476	-0.055997080676580435	0.41655218147346373	-0.31098480067738216
1.175837898921085	1.0016843498794237	-0.06123131315592719	-0.03367155141368469	-0.055257591167283605	0.42034169509169483	-0.3089771926179088
1.1775782903820018	1.001588822128392	-0.06049647101259172	-0.03420751161755031	-0.054518939979601805	0.42411673579235115	-0.3069195097849342
1.1793056017098342	1.0014952874290493	-0.05976064408998354	-0.03473584624620491	-0.053781210997787716	0.4278764304329461	-0.3048117042611395
1.18101999055642	1.0014037163974918	-0.05902389025767835	-0.03525657172134452	-0.053044486756575526	0.4316198946635559	-0.30265375043625226
1.182721611485926	1.0013140800587224	-0.05828626785380092	-0.035769704445847185	-0.05230884899850063	0.43534623054059246	-0.3004456474152042
1.1844106170629343	1.0012263497860316	-0.0575478352456876	-0.03627526115154826	-0.05157437818932529	0.4390545294848994	-0.29818741842807395
1.1860871571220004	1.001140497337499	-0.056808651170622095	-0.03677325869532248	-0.05084115381417677	0.4427438713107396	-0.29587911251303045
1.1877513801066544	1.0010564947854477	-0.056068774168107884	-0.037263714473529476	-0.05010925377178176	0.44641332784008503	-0.2935208033867505
1.1894034319404956	1.000974314573511	-0.055328263092566235	-0.03774664609980228	-0.04937875484349981	0.4500619611324721	-0.2911125916218758
1.1910434564458632	1.0008939294933306	-0.05458717694789984	-0.0382220715463026	-0.04864973248906492	0.4536888251511624	-0.28865460472931426
1.192671595356026	1.0008153126824437	-0.053845574897912835	-0.03869000916328439	-0.04792226081868833	0.45729296657498875	-0.28614699775209584
1.194287988867271	1.0007384375966257	-0.05310351602678016	-0.03915047785216167	-0.047196412322336054	0.4608734268429104	-0.28358995296763756
1.1958927751674864	1.0006632780320766	-0.05236105956219962	-0.03960349694289723	-0.046472258055269076	0.46442924196743374	-0.2809836811085622
1.197486090859531	1.000589808104502	-0.05161826468910831	-0.0400490863280522	-0.04574986742393588	0.4679594443604439	-0.2783284211636478
1.1990680712799349	1.000518002234624	-0.05087519040295719	-0.04048726656154024	-0.04502930801513834	0.4714630644573332	-0.2756244402211788
1.2006388499571787	1.000447835173072	-0.050131895764250076	-0.04091805871741688	-0.04431064581702562	0.47493913046120234	-0.2728720347224077
1.2021985600794496	1.0003792819352113	-0.04938843920238113	-0.041341484800295085	-0.0435939445226357	0.47838667255736217	-0.2700715281676968
1.2037473327749026	1.0003123178788358	-0.04864487932428519	-0.041757567279089844	-0.0428792662916757	0.48180472009305375	-0.2672232743338284
1.205285298156587	1.0002469186577718	-0.047901274416477756	-0.04216632938052503	-0.04216667125039073	0.48519230489573567	-0.2643276556350433
1.206812586603712	1.0001830601700408	-0.04715768180964787	-0.0425677954262732	-0.04145621687110656	0.4885484651023492	-0.26138508070913447
1.2083293273095812	1.0001207186227112	-0.0464141585617031	-0.04296199044037196	-0.04074795861906083	0.4918722429697909	-0.25839598706845307
1.2098356493727405	1.0000598704885897	-0.045670760910390705	-0.043348940431153345	-0.04004194942310252	0.4951626882884141	-0.25536083890959316
1.211331680666846	1.0000004925547736	-0.04492754481126459	-0.04372867209224334	-0.03933824018431254	0.4984188569255684	-0.25228012921248
1.2128175500409109	0.9999425618376089	-0.04418456482697101	-0.04410121335340109	-0.038636878723866	0.5016398166283089	-0.2491543750149972
1.2142933861115404	0.9998860556360434	-0.043441874694510156	-0.044466593050809314	-0.03793791032919247	0.5048246453605604	-0.24598411945249962
1.2157593173467625	0.999830951531629	-0.04269952726002748	-0.04482484093236777	-0.03724137770032658	0.5079724324599115	-0.24276993121324722
1.2172154727878222	0.9997772273653962	-0.04195757408620582	-0.04517598781311097	-0.03654732059401621	0.5110822811339863	-0.23951240248576294
1.2186619814640267	0.999724861264421	-0.04121606571864771	-0.04552006540653023	-0.03585577609056607	0.5141533081175971	-0.23621214968104667
1.2200989737909596	0.9996738315960331	-0.04047505093793335	-0.04585710662796677	-0.035166777916830635	0.5171846475196455	-0.23286980961137047
1.2215265800857522	0.9996241170270185	-0.03973457748674562	-0.0461871452068847	-0.034480357149424996	0.5201754485029431	-0.2294860421538203
1.2229449316349712	0.9995756964902367	-0.03899469148937883	-0.04651021590472737	-0.03379654170123985	0.5231248783478668	-0.22606152705048638
1.224354160818718	0.9995285491866909	-0.038255437349685756	-0.046826354499467975	-0.03311535626000073	0.5260321234417373	-0.22259696273038174
1.2257544015702624	0.9994826545770125	-0.037516857470773005	-0.04713559783943664	-0.03243682206700285	0.528896390893776	-0.2190930642187866
1.227145787830188	0.9994379924382946	-0.03677899303477518	-0.04743798345344944	-0.03176095767187369	0.5317169060034824	-0.21555056604637932
1.2285284546818458	0.9993945428310959	-0.036041883377129116	-0.04773354976066031	-0.03108777839472098	0.5344929152132036	-0.21197021853381964
1.2299025395436496	0.9993522860691181	-0.03530556531264132	-0.04802233626670704	-0.030417295756332275	0.5372236889951959	-0.20835278360451498
1.2312681795391467	0.9993112028071603	-0.034570074507761124	-0.048304382949832296	-0.029749518775712407	0.5399085170563526	-0.20469904057930505
1.2326255139857938	0.9992712739694484	-0.03383544412001589	-0.04857973073208689	-0.029084452776747843	0.5425467137207561	-0.20100977860762057
1.2339746828643317	0.9992324808019483	-0.03310170559078078	-0.048848421101392626	-0.02842210015860186	0.5451376152516196	-0.19728579962940923
1.235315828356519	0.9991948048331917	-0.03236888778364011	-0.04911049636014342	-0.0277624596677376	0.5476805831082987	-0.19352791305388933
1.2366490918519886	0.9991582279637962	-0.031637018594195404	-0.049365998978241926	-0.027105527899333227	0.5501749984978482	-0.18973694302560729
1.2379746182996978	0.9991227323497243	-0.03090612254787829	-0.049614972378673995	-0.026451297189037652	0.5526202707828928	-0.18591371509262
1.2392925524072649	0.9990883005127643	-0.03017622286047457	-0.04985746013822249	-0.025799757519378914	0.555015830435075	-0.18205906581887088
1.2406030403172184	0.9990549152981827	-0.029447340503501302	-0.0500935062506062	-0.025150895733449717	0.5573611322703246	-0.17817383697831923
1.241906229309273	0.9990225598871219	-0.0287194943524339	-0.0503231550061029	-0.024504695722772234	0.5596556549045205	-0.17425887532151224
1.2432022677958663	0.998991217800665	-0.0279927011766378	-0.05054645092733143	-0.02386113847322539	0.5618989007062863	-0.17031503152701968
1.2444913053863689	0.9989608729021193	-0.027266975592905408	-0.050763438715958266	-0.023220202079071377	0.5640903958111443	-0.166343158955974
1.24577349235418	0.998931509412867	-0.026542330358581355	-0.05097416310041548	-0.022581862056287597	0.566229689082653	-0.1623441142839713
1.2470489799239923	0.9989031119080244	-0.0258187762076215	-0.05117866882589708	-0.021946091250663984	0.5683163524534767	-0.1583187556689346
1.2483179198195469	0.9988756653288219	-0.025096322106899775	-0.05137700052314878	-0.021312860115726417	0.5703499799903508	-0.15426794325073956
1.2495804650607876	0.9988491549672951	-0.02437497480502427	-0.05156920277579906	-0.02068213636912736	0.5723301889433735	-0.15019253571703245
1.2508367692034865	0.9988235664851032	-0.023654739268208973	-0.051755319940619694	-0.02005388542709878	0.574256618225049	-0.14609339183571723
1.252086986611997	0.9987988859092837	-0.02293561853196182	-0.05193539613314626	-0.01942807032503193	0.5761289285348481	-0.14197136875232697
1.253331271752103	0.9987750996473538	-0.022217614117999	-0.052109475071686125	-0.018804652129402293	0.5779468009727959	-0.13782732354115795
1.2545697801429645	0.9987521944695043	-0.02150072549892664	-0.05227760016096923	-0.018183589520041548	0.5797099381054651	-0.13366210932015
1.255802667343928	0.9987301575287721	-0.020784950697216767	-0.0524398142979593	-0.01756483935724558	0.5814180620992155	-0.12947657791521294
1.2570300895260977	0.9987089763505083	-0.02007028597245578	-0.052596159902036824	-0.01694835645561222	0.5830709151579999	-0.12527157729696142
1.258252202912273	0.9986886388423776	-0.019356726166137553	-0.05274667879436449	-0.016334093925877088	0.5846682583443149	-0.1210479528719821
1.259469164470911	0.998669133282517	-0.018644264318356155	-0.05289141223853071	-0.01572200288723875	0.5862098720721194	-0.11680654451957315
1.2606811307525934	0.9986504483382583	-0.01793289237130274	-0.05303040075515898	-0.015112033113559062	0.5876955541698015	-0.11254819009550511
1.2618882589957965	0.9986325730476308	-0.017222600547734675	-0.0531636842126986	-0.014504132538619843	0.589125120851129	-0.10827372109915001
1.2630907061249168	0.9986154968341592	-0.016513377965841285	-0.053291301671548434	-0.013898247821605033	0.5904984050309133	-0.10398396574043255
1.264288629347049	0.9985992094967295	-0.015805212317642627	-0.05341329141417608	-0.013294324107874176	0.5918152566034918	-0.09967974643494858
1.2654821856896028	0.9985837012150418	-0.015098090171938364	-0.05352969085979213	-0.01269230532283987	0.5930755414615752	-0.09536188108501652
1.266671532383966	0.998568962543144	-0.014391996779173648	-0.0536405365689892	-0.012092134039134438	0.5942791414638798	-0.09103118137110681
1.2678568261179965	0.998554984417339	-0.013686916548127141	-0.05374586414138439	-0.011493751913997242	0.5954259532252593	-0.08668845517910204
1.269038224087607	0.9985417581418006	-0.012982832455520149	-0.05384570828194019	-0.010897099218309317	0.5965158887220693	-0.08233450250836208
1.2702158832700403	0.9985292753962761	-0.012279726512271303	-0.05394010270227068	-0.0103021152624545	0.5975488740910566	-0.07797011788518927
1.2713899596810392	0.9985175282413501	-0.01157758024504182	-0.05402908004087343	-0.009708738830586733	0.5985248486114666	-0.07359609295898563
1.272560609996223	0.9985065090995292	-0.010876373765396194	-0.05411267196770677	-0.009116907419511926	0.5994437656972021	-0.0692132103337797
1.2737279898887082	0.998496210770104	-0.010176086801883791	-0.05419090903447571	-0.008526558136233464	0.6003055910935504	-0.06482224962989318
1.2748922553421758	0.9984866264145192	-0.009476697952967801	-0.05426382074968045	-0.007937627090972585	0.6011103035313988	-0.06042398248013852
1.2760535615309954	0.9984777495642971	-0.008778185398273882	-0.05433143548397722	-0.007350050019545907	0.601857893508877	-0.05601917666889849
1.2772120641246119	0.9984695741086405	-0.008080526154745448	-0.05439378053147321	-0.006763761678856607	0.6025483637867767	-0.05160859115033305
1.2783679176516187	0.9984620943048238	-0.007383697101385345	-0.05445088199899666	-0.006178696729281117	0.6031817279783993	-0.04719298223349719
1.2795212761771695	0.9984553047699309	-0.006687674614027703	-0.05450276483890556	-0.0055947894460340345	0.6037580107220557	-0.04277310103595761
1.2806722942526014	0.9984492004736486	-0.005992434033133731	-0.054549452875676335	-0.005011973291531562	0.604277247786861	-0.038349689854402215
1.2818211254400094	0.99844377674516	-0.005297950595639384	-0.05459096872628117	-0.004430181714812843	0.6047394849968336	-0.03392348785342593
1.2829679229895679	0.9984390292666395	-0.004604199068594722	-0.05462733382450607	-0.003849347860492346	0.6051447783084285	-0.029495228535709322
1.284112839828683	0.9984349540714068	-0.003911153797694689	-0.05465856841131258	-0.003269404625331162	0.605493193512003	-0.02506563985389821
1.285256028489068	0.9984315475422552	-0.0032187887935935596	-0.05468469152547793	-0.0026902847455877537	0.6057848059373623	-0.02063544457879616
1.2863976408027487	0.998428806410061	-0.0025270779584628442	-0.05470572099369835	-0.002111921000797697	0.6060197001549413	-0.016205361580508802
1.287537828319291	0.9984267277502819	-0.001835994875674822	-0.05472167343852968	-0.0015342460515426325	0.60619796987861	-0.011776104324287662
1.288676742689028	0.9984253089809824	-0.001145512619499976	-0.054732564276245996	-0.0009571922937488097	0.6063197177589625	-0.0073483794971338275
1.2898145340764486	0.9984245478629854	-0.00045560475915123447	-0.05473840770001579	-0.00038069271047565256	0.6063850550155948	-0.002922893304592061
1.2909513529982992	0.9984244424952546	0.00023375571351002937	-0.05473921670130549	0.000195320012053757	0.6063941015003499	0.001499655538392159
1.292087349306671	0.9984249913144816	0.000922595725700166	-0.05473500306062391	0.0007709129224380357	0.6063469854217531	0.0059185717148258436
1.293223924994521	0.9984261947794436	0.0016117015876762199	-0.054725764407459576	0.001346787513374222	0.6062436985259798	0.010338033162952405
1.2943614689303906	0.998428054620318	0.002301245011727001	-0.05471148998860353	0.0019231318512059872	0.6060841606558073	0.014758272497303253
1.295500129638353	0.9984305728536946	0.002991251663185133	-0.054692168241063724	0.002500012085494939	0.6058683045571747	0.01917858286927281
1.296640056300855	0.9984337518321014	0.003681747262378699	-0.05466778642368194	0.0030774945154468467	0.6055960718873459	0.023598255420756258
1.2977813977702315	0.9984375942428796	0.00437275694523617	-0.054638330639174275	0.003655645041876945	0.6052674135911678	0.028016575346138335
1.2989243043272862	0.9984421031153067	0.005064306287519651	-0.05460378579447797	0.004234530010322808	0.6048822895911649	0.03243282860549242
1.3000689265752885	0.9984472818200838	0.005756420593494059	-0.054564135621259134	0.004814215602432918	0.6044406691519675	0.036846297532122485
1.3012154146324622	0.9984531340666382	0.0064491243672927705	-0.05451936271462945	0.00539476737833414	0.6039425314481534	0.0412562576438018
1.3023639190133427	0.9984596639077467	0.007142441806107579	-0.05446944851731051	0.005976250673876137	0.6033878655247582	0.04566198098757047
1.303514591583639	0.9984668757477518	0.007836397335274086	-0.0544143732780054	0.006558731034174606	0.6027766699739009	0.05006273972693836
1.304667584002729	0.9984747743362193	0.008531014626927033	-0.05435411612262087	0.007142273374605317	0.6021089538659176	0.05445780010578362
1.3058230477402213	0.9984833647683506	0.009226316571388737	-0.0542886550751778	0.007726941938528226	0.6013847371177082	0.05884642251063582
1.3069811354874101	0.9984926524970786	0.00992232608696528	-0.054217966991250054	0.008312800960079017	0.6006040498928176	0.06322786682240006
1.30814199950226	0.9985026433228701	0.010619065084219238	-0.05414202766280627	0.00889991377465133	0.5997669338962878	0.06760138612680028
1.3093057931413992	0.9985133434079755	0.01131655534731174	-0.054060811738344955	0.009488343541264516	0.5988734416249429	0.07196623252669629
1.310472669013356	0.9985247592620646	0.012014817387397105	-0.053974292861956034	0.01007815225546522	0.5979236380270769	0.07632165023527289
1.3116427808282138	0.9985368977607951	0.012713871513391789	-0.05388244356364519	0.010669401630872852	0.5969175994179604	0.08066688258375736
1.312816282019944	0.9985497661346144	0.013413736969307435	-0.0537852353768828	0.011262152348438702	0.5958554148880069	0.08500116695152898
1.3139933266266586	0.9985633719794617	0.014114432423547749	-0.05368263879148154	0.01185646444648652	0.5947371858955455	0.0893237381514799
1.3151740687536293	0.9985777232529738	0.014815975611838702	-0.05357462331744384	0.01245239699406258	0.5935630270668549	0.09363382657005226
1.31635866265432	0.9985928282768551	0.015518383350543829	-0.05346115750330707	0.013050008076154198	0.5923330664866128	0.09793065863603294
1.3175472629163392	0.9986086957409774	0.016221671612211663	-0.05334220894273519	0.013649354831244685	0.5910474458511136	0.10221345768118477
1.3187400239142315	0.9986253346977061	0.016925855168092023	-0.053217744355461755	0.014250493118743237	0.5897063214125072	0.10648144218459604
1.319937100438761	0.9986427545717285	0.017630947928077564	-0.05308772955298031	0.014853477779358262	0.5883098636621213	0.11073382829118539
1.3211386469775175	0.998660965151303	0.018336962484874035	-0.05295212954420431	0.01545836221533967	0.5868582585071717	0.11496982752255008
1.3223448177880035	0.9986799765896198	0.019043910129258792	-0.052810908565911946	0.01606519837031476	0.5853517076130583	0.11918864739321346
1.3235557678101635	0.9986997994203997	0.019751801356049595	-0.052664030008582344	0.01667403713077747	0.5837904276167337	0.12338949494658286
1.3247716518659989	0.9987204445471993	0.020460645365317123	-0.05251145653864109	0.017284927865232013	0.5821746514213266	0.12757157429235208
1.3259926244876454	0.9987419232410163	0.02117044993703806	-0.05235315015891589	0.017897918280299217	0.5805046287982866	0.13173408644382772
1.3272188394841902	0.9987642471323855	0.02188122115759374	-0.05218907230960907	0.01851305414627538	0.5787806273848948	0.13587622833856491
1.32845045108339	0.9987874282319532	0.02259296406105844	-0.05201918376014428	0.019130379813046713	0.5770029314562368	0.13999719721770856
1.3296876133852895	0.9988114789218875	0.023305682288814897	-0.051843444716633484	0.01974993787831287	0.575171842951084	0.14409618924780493
1.330930479158916	0.9988364119318327	0.02401937737966855	-0.051661815040820264	0.020371768528983196	0.5732876836065307	0.14817239613082492
1.33217920222026	0.9988622403854912	0.024734050121503485	-0.051474253953668815	0.02099591067573941	0.5713507917034192	0.15222501355052484
1.3334339347397222	0.9988889777464001	0.02544969898994361	-0.05128072047382147	0.021622400550580907	0.5693615264130474	0.1562532329631383
1.3346948290642024	0.9989166378539749	0.026166321181740972	-0.05108117319809423	0.02225127256401368	0.5673202652831427	0.1602562482320325
1.3359620364232074	0.9989452348950233	0.02688391186666127	-0.050875570550037934	0.022882558605753566	0.565227406520671	0.1642332521763239
1.337235708241273	0.9989747834315578	0.027602464924796895	-0.050663870621258204	0.023516288646964763	0.5630833670645143	0.1681834414604115
1.3385159943614107	0.9990052983588866	0.02832197193623433	-0.05044603151332589	0.024152489804785602	0.5608885857164985	0.17210601180681667
1.3398030444615754	0.999036794935974	0.02904242297962228	-0.05022201115954707	0.02479118699853901	0.5586435209434275	0.17600016323171633
1.3410970071122148	0.9990692887611017	0.029763806101403386	-0.04999176753766774	0.02543240243363038	0.5563486525995514	0.17986509797547864
1.3423980296657494	0.9991027957654772	0.030486107260669207	-0.04975525875147326	0.026076155502392385	0.5540044822608966	0.18370002110453468
1.343706259433682	0.9991373322406734	0.031209310988036223	-0.04951244287301425	0.026722463323032606	0.5516115311562392	0.18750414487522962
1.345021841794249	0.9991729147864769	0.031933399343843955	-0.0492632783447066	0.02737133976225618	0.5491703435986277	0.19127668408679985
1.3463449222384611	0.9992095603615864	0.032658353059002755	-0.049007723655731826	0.02802279640682423	0.5466814832082003	0.195016862955641
1.3476756439990996	0.9992472862154762	0.03338415024386874	-0.04874573784959126	0.028676841357935356	0.5441455372468127	0.1987239092822621
1.3490141495933339	0.999286109925596	0.034110767254522556	-0.0484772802916346	0.029333479958880797	0.5415631136524108	0.202397059867673
1.3503605800312373	0.9993260493704477	0.03483817827960313	-0.04820231088236302	0.029992714375298477	0.5389348423817776	0.20603555929045356
1.3517150759778238	0.9993671227592398	0.03556635598913148	-0.047920789877560745	0.03065454413635368	0.5362613729317985	0.20963866403687123
1.3530777760975385	0.9994093485777338	0.03629527066328381	-0.047632678283028244	0.03131896529941937	0.53354337731008	0.21320563901571843
1.3544488179441463	0.9994527456087258	0.0370248907010078	-0.04733793773201072	0.031985970865187896	0.5307815480058657	0.21673576098791375
1.3558283382247858	0.9994973329354422	0.037755182785627076	-0.04703653048012701	0.03265555088698138	0.5279765970776578	0.22022832018720123
1.357216471863468	0.9995431299057971	0.03848611141723197	-0.046728419662107196	0.03332769200084787	0.5251292576364605	0.22368261889641386
1.3586133531905953	0.9995901561649635	0.03921763957311034	-0.04641356908373041	0.03400237799130882	0.522240280962494	0.22709797540225124
1.3600191148086027	0.9996384316119657	0.03994972814248375	-0.046091943523469285	0.0346795892338764	0.5193104383151658	0.23047372208982725
1.3614338878880348	0.999687976402046	0.040682336121272	-0.04576350872123583	0.03535930283603926	0.5163405197905124	0.23380920715214448
1.3628578035090024	0.9997388109876985	0.041415421339973495	-0.0454282311115151	0.03604149327995508	0.5133313308849088	0.23710379859230132
1.364290990696595	0.9997909560435848	0.042148939481562606	-0.04508607832316727	0.03672613148067715	0.51028369596038	0.24035688041164532
1.3657335781145	0.9998444325200537	0.04288284499191634	-0.04473701882506663	0.037413185604190685	0.5071984539770718	0.24356785734647593
1.3671856926219492	0.9998992615839181	0.043617090379148196	-0.04438102231120182	0.038102620387663405	0.5040764608243326	0.24673615234931595
1.3686474615726674	0.9999554646982388	0.04435162741545474	-0.044018059176615075	0.038794398244366375	0.5009185836093121	0.24986121233248523
1.3701190106173111	1.000013063533901	0.04508640605832091	-0.04364810108598754	0.03948847823349573	0.497725704554176	0.25294250395049556
1.3716004648227835	1.0000720800051552	0.045821375054608704	-0.04327112073248725	0.04018481661069878	0.49449871775179954	0.2559795166490274
1.3730919493063083	1.0001325362897968	0.046556482285583324	-0.04288709169997791	0.040883367144495884	0.4912385268984218	0.2589717644148963
1.3745935895399	1.0001944548381303	0.04729167493913788	-0.04249598839886138	0.04158408127586448	0.48794604370655537	0.2619187866780581
1.3761055086718206	1.0002578582569208	0.04802689823049325	-0.042097786785520015	0.04228690689338429	0.4846221928651065	0.26482014343268584
1.3776278314391783	1.000322769465239	0.04876209734890351	-0.041692463362508286	0.04299179018645239	0.48126790253257323	0.26767542323265936
1.3791606821314475	1.0003892116067106	0.0494972164830923	-0.04127999571922554	0.043698674720596554	0.4778841078523319	0.27048423935295923
1.3807041855815598	1.000457208087447	0.05023219932421397	-0.040860362279075926	0.04440750192550676	0.47447174782335255	0.27324623178966717
1.382258466087742	1.0005267825246804	0.05096698857385342	-0.04043354260011521	0.045118210630011306	0.47103176673489244	0.2759610653920114
1.3838236500361951	1.0005979588602663	0.05170152720455284	-0.039999516661101714	0.04583073829337391	0.4675651074191058	0.27862843445686464
1.3853998631633373	1.0006707612357642	0.05243575717785196	-0.03955826561249152	0.04654501978289929	0.464072716372637	0.2812480578206668
1.3869872325587145	1.0007452140797144	0.05316962040250689	-0.0391097712246341	0.047260988320724645	0.4605555384005865	0.28381968218685305
1.388585886096276	1.0008213420799932	0.053903058474944816	-0.03865401604051906	0.04797857525544148	0.45701451696895595	0.2863430809059959
1.390195953258268	1.00089917022142	0.054636013062673225	-0.03819098313472956	0.04869771046295874	0.4534505914948943	0.28881805497574087
1.3918175648829025	1.000978723773617	0.05536842578530749	-0.03772065617343307	0.04941832226046785	0.44986469704833193	0.2912444322169253
1.3934508519109643	1.0010600282274729	0.05610023765354995	-0.03724301977212182	0.05014033688334712	0.4462577662880537	0.2936220650457004
1.3950959483907375	1.0011431094426468	0.05683139041962125	-0.036758058610672106	0.05086367984814548	0.4426307220165176	0.2959508344617586
1.3967529893068085	1.001227993540968	0.05756182558939091	-0.03626575805014494	0.051588275016145914	0.43898448121255224	0.29823064627067153
1.3984221116107936	1.0013147069578003	0.05829148487492862	-0.03576610381799143	0.052314045076969275	0.4353199520215339	0.3004614320195705
1.4001034538855954	1.0014032764252967	0.05902031003391292	-0.0352590820931499	0.05304091142835562	0.43163803379687377	0.3026431479219864
1.401797157160395	1.0014937290159465	0.05974824320812551	-0.03474467924533593	0.05376879455421977	0.42793961465597735	0.30477577527043004
1.4035033640886156	1.001586092100353	0.06047522654861011	-0.034222882066872296	0.05449761369293663	0.4242255726622441	0.30685931867943866
1.4052222189757708	1.0016803933482337	0.06120120221573119	-0.03369367775304121	0.05522728687798144	0.4204967751693201	0.3088938054937121
1.406953869685184	1.001776660834496	0.06192611316056525	-0.03315705329874232	0.05595773176771461	0.4167540741491205	0.3108792872959206
1.408698464680847	1.0018749228778723	0.06264990185435733	-0.03261299639465429	0.05668886441233446	0.41299831210118904	0.31281583567847576
1.4104561559363824	1.0019752082032887	0.0633725114844516	-0.032061494512688186	0.05742060050300668	0.4092303152967533	0.3147035448510986
1.4122270977812412	1.002077545880604	0.06409388543661906	-0.03150253524511087	0.05815285489775129	0.4054508958690974	0.316542529469584
1.4140114459199258	1.0021819652683337	0.06481396687226058	-0.030936106602852002	0.05888554123666796	0.40166085351150166	0.31833292288444304
1.4158093592630436	1.002288496120552	0.06553269944607068	-0.03036219642509973	0.059618572715947865	0.39786097122013936	0.32007487826880676
1.4176209988181536	1.0023971685242459	0.06625002682281356	-0.02978079271668684	0.060351861643381	0.3940520173539517	0.3217685666715939
1.4194465280292068	1.0025080129201214	0.06696589278413194	-0.029191883529595602	0.06108531959237898	0.3902347446361731	0.32341417658449456
1.4212861126358713	1.0026210600950591	0.0676802411415664	-0.0285954569981175	0.06181885735839	0.38640989020719707	0.32501191303691085
1.423139921727562	1.0027363412485113	0.06839301610939384	-0.027991500986287297	0.06255238538788731	0.38257817323751037	0.3265619977054993
1.4250081249911164	1.0028538878224706	0.06910416121114196	-0.02738000397555531	0.06328581269839223	0.3787403004471906	0.32806466583005933
1.4268908968156218	1.0029737317581342	0.06981362081981035	-0.02676095371868245	0.06401904850883978	0.3748969574906506	0.32952016885399227
1.428788412157085	1.0030959052368642	0.07052133854558319	-0.026134338585655628	0.06475200062157685	0.37104881734849043	0.3309287703185146
1.4307008490222992	1.0032204408362202	0.07122725814917394	-0.02550014674659048	0.06548457640713683	0.36719653512804434	0.33229074714472884
1.4326283880447335	1.003347371504148	0.07193132334092506	-0.024858366304934536	0.06621668264065714	0.36334074888845197	0.3336063885332303
1.4345712119003007	1.0034767305203711	0.07263347753185254	-0.024208985489038024	0.06694822528536401	0.35948208077412414	0.33487599485316133
1.4365295064200192	1.003608551569838	0.07333366420142086	-0.023551992278898808	0.06767910991715598	0.35562113478860424	0.3360998776825929
1.4385034588226309	1.0037428686238006	0.07403182622624356	-0.022887374997216645	0.06840924106555013	0.3517585003035336	0.33727835799577294
1.4404932589848738	1.0038797160229282	0.07472790630633355	-0.022215121886035118	0.0691385226974518	0.3478947495559693	0.33841176634849707
1.4424991000065146	1.0040191285164708	0.075421847119125	-0.021535220914857014	0.06986685841952957	0.3440304366329902	0.33950044249442696
1.444521175195438	1.0041611410509077	0.07611359024247154	-0.02084766080553816	0.07059415038641827	0.3401661033429696	0.34054473312853617
1.446559682661779	1.0043057890878644	0.07680307770636252	-0.020152429477990907	0.07132030096775212	0.33630227046023403	0.34154499375155495
1.4486148220107804	1.0044531083725337	0.07749025081134146	-0.01944951517526699	0.072045211545532	0.3324394442079855	0.3425015862654665
1.4506867945802286	1.004603134945349	0.07817505018817635	-0.018738906392049656	0.07276878261119799	0.32857811586733293	0.343414878608704
1.4527758043644126	1.0047559052048727	0.07885741607488257	-0.018020591565919793	0.07349091409323934	0.3247187601595214	0.34428524464451915
1.4548820581002548	1.0049114559122214	0.07953728830347252	-0.017294559053702016	0.07421150537925524	0.32086183525888073	0.3451130636117626
1.4570057646970882	1.005069824146374	0.08021460607662625	-0.016560797335540167	0.07493045511422235	0.3170077840137102	0.3458987193473376
1.4591471361318376	1.0052310473675585	0.0808893082164453	-0.015819294714686304	0.0756476614983829	0.31315703250020366	0.3466426000972218
1.461306385565461	1.0053951632719733	0.08156133253304639	-0.015070039979466054	0.076363021649345	0.3093099936043685	0.34734509735149316
1.4634837290978817	1.0055622099185375	0.08223061634808518	-0.014313021807808694	0.07707643219008234	0.3054670640346681	0.3480066060084791
1.4656793858007964	1.005732225728867	0.08289709645837783	-0.013548228765755283	0.07778778924306902	0.30162862451587413	0.34862752385824664
1.4678935761704055	1.0059052493629943	0.08356070862830751	-0.012775649858828292	0.07849698791965037	0.2977950427179576	0.3492082506840965
1.4701265242941628	1.0060813198823109	0.08422138820967125	-0.011995273790644268	0.07920392301199879	0.29396666970013813	0.34974918843130487
1.472378456219011	1.0062604766178012	0.08487906960970162	-0.011207089545699623	0.07990848845481581	0.2901438429978117	0.3502507403243221
1.4746496005054952	1.006442759207186	0.08553368642251237	-0.010411086211597736	0.08061057749442724	0.2863268858953478	0.3507133106172967
1.4769401894428573	1.0066282076877633	0.08618517173466046	-0.009607252568326317	0.08131008304549893	0.2825161056668489	0.35113730441225605
1.4792504560958737	1.0068168622520988	0.0868334572413359	-0.008795578140826142	0.08200689677029507	0.27871179877433055	0.3515231267039424
1.4815806373461051	1.007008763486698	0.08747847407802627	-0.00797605215000638	0.08270090999823713	0.27491424605119696	0.3518711826006537
1.483930973214212	1.007203952312808	0.08812015257466703	-0.007148663767686236	0.08339201348948024	0.27112371416542963	0.3521818767788432
1.4863017055100953	1.0074024698674104	0.0887584218457424	-0.006313402611113883	0.08408009701942652	0.2673404580839151	0.3524556129565511
1.4886930795608755	1.007604357639082	0.08939321022238489	-0.005470258155024015	0.08476504986930941	0.2635647185686436	0.35269279379630575
1.4911053429038819	1.0078096573511672	0.09002444485698992	-0.0046192202130372765	0.08544676042485849	0.2597967245654223	0.3528938204260062
1.4935387464741012	1.0080184110539445	0.09065205199625706	-0.003760278540986337	0.08612511649510488	0.2560366916283273	0.3530590922498424
1.4959935444954933	1.0082306611086278	0.0912759569006242	-0.0028934228977002445	0.08680000524959133	0.2522848224351715	0.3531890066061825
1.49846999411231	1.008446450147644	0.091896083701792	-0.002018643198923667	0.08747131308766078	0.2485413076829823	0.35328395844513044
1.500968355184191	1.0086658210473167	0.09251235530886713	-0.001135929614643278	0.08813892555933218	0.24480632670278976	0.35334434005694726
1.5034888900900754	1.0088888168999688	0.09312469332143566	-0.0002452726642635332	0.08880272729290965	0.24108004804058622	0.3533705408315546
1.5060318654097407	1.0091154811526786	0.09373301839288772	0.0006533373508932543	0.08946260241046164	0.23736262728892202	0.35336294702831605
1.508597553137017	1.0093458577098964	0.09433725044707754	0.0015599107484969774	0.09011843478516016	0.23365420575642593	0.35332194143819323
1.5111862324898573	1.0095799910943153	0.09493730900571337	0.002474459074885262	0.09077010841916995	0.22995490840488586	0.35324790295481084
1.513798179726965	1.0098179255175965	0.09553311076256289	0.003396991476102479	0.09141750482962659	0.22626485880394662	0.3531412066023095
1.5164336735363608	1.0100597053444582	0.09612457084946768	0.004327516571425942	0.09206050444062698	0.22258417146960408	0.3530022234014138
1.5190929976623782	1.0103053753211595	0.09671160337854225	0.005266043349006646	0.09269898719200977	0.21891294851720086	0.3528313200407741
1.521776438419839	1.0105549803361638	0.09729412082629285	0.006212580254780501	0.09333283188901091	0.21525128349961078	0.352628858796718
1.5244842856079264	1.0108085654900412	0.09787203419213643	0.007167135481064468	0.09396191639300001	0.21159926044519123	0.3523951973220363
1.527216832335622	1.0110661760651827	0.0984452529108026	0.008129716869778062	0.09458611754433105	0.20795695442172546	0.35213068849693696
1.5299743769662613	1.0113278576958709	0.09901368520186456	0.009100332560485019	0.0952053115609604	0.2043244293049815	0.3518356800652664
1.5327572181048759	1.0115936558781302	0.09957723698099293	0.01007898918813061	0.0958193728700511	0.20070174472695787	0.3515105150145796
1.5355656615022297	1.0118636166094512	0.10013581322912071	0.011065694274228113	0.09642817561658919	0.19708894731700086	0.35115553069616695
1.5384000157050701	1.0121377859609941	0.10068931703477582	0.012060454655026451	0.09703159263714062	0.19348607679415142	0.3507710591411129
1.5412605928660867	1.0124162101368088	0.1012376497108701	0.013063276725575569	0.09762949560349994	0.1898931652128906	0.3503574268637776
1.544147708255231	1.0126989354075913	0.1017807106523753	0.014074166226519998	0.09822175488370846	0.1863102378802365	0.3499149548345675
1.547061683002109	1.0129860083611024	0.10231839779528538	0.015093129160296868	0.09880824005862962	0.18273731028677237	0.34944395795065486
1.5500028404435802	1.0132774755257168	0.10285060687147225	0.016120170466848487	0.09938881912506542	0.1791743929751415	0.34894474549311966
1.5529715080394193	1.013573383536864	0.10337723171998978	0.01715529464890787	0.09996335885071597	0.17562148945720116	0.3484176207601971
1.5559680180234496	1.013873779182064	0.10389816434023087	0.01819850595057908	0.10053172484751535	0.1720785957807576	0.34786288085597583
1.5589927069349354	1.014178709333948	0.10441329474301833	0.019249808143534327	0.10109378142427608	0.16854570144614245	0.34728081667984334
1.5620459148251433	1.014488220847603	0.10492251075856258	0.020309204200814494	0.10164939139201129	0.1650227906485372	0.34667171301257177
1.5651279862208638	1.014802360633778	0.10542569814541003	0.021376696580329344	0.1021984161974812	0.1615098414573987	0.3460358482748263
1.568239270692129	1.015121175693537	0.10592274061698721	0.022452287366851828	0.10274071596664804	0.15800682551444595	0.34537349433940284
1.5713801212254832	1.0154447129269502	0.1064135195177107	0.023535977653916858	0.10327614916560222	0.154513710197623	0.34468491681862906
1.5745508948886842	1.0157730191732535	0.10689791387979734	0.024627767719306713	0.10380457267673744	0.15103045814381694	0.34397037489708443
1.577751954800429	1.0161061413881405	0.10737580065917973	0.02572765764457256	0.10432584207010083	0.1475570254139242	0.34323012083965015
1.5809836669469248	1.016444126285683	0.10784705418845088	0.02683564615953953	0.10483981102047629	0.14409336529844777	0.34246440067465694
1.5842464018648024	1.0167870204817893	0.10831154638097626	0.02795173116267868	0.10534633154382869	0.14063942674402535	0.34167345379854924
1.5875405361402188	1.017134870622133	0.10876914687534957	0.02907591016985237	0.10584525416836811	0.13719515309972577	0.3408575125754827
1.590866450298872	1.0174877231293893	0.10921972266679768	0.03020817952697448	0.10633642754601663	0.13376048467708868	0.34001680281930513
1.5942245287004986	1.0178456241569314	0.10966313804402472	0.031348534311523076	0.10681969839698861	0.13033535910941968	0.33915154382481966
1.5976151616444338	1.0182086197781375	0.11009925480937688	0.03249696898138775	0.10729491176298575	0.12691970948577794	0.3382619478201524
1.6010387438672495	1.0185767557914573	0.11052793201087915	0.03365347679393012	0.10776191072818173	0.12351346620529076	0.3373482203367695
1.6044956753871729	1.0189500777736804	0.1109490259876233	0.03481805002109665	0.10822053648164881	0.12011655642179202	0.33641055998446073
1.6079863604585227	1.0193286309286143	0.11136239017802389	0.03599067952432227	0.10867062812134992	0.11672890536825627	0.3354491587336417
1.6115112081583247	1.0197124601094556	0.1117678751350598	0.03717135487986795	0.10911202268354256	0.1133504360458105	0.33446420176851793
1.6150706346561357	1.020101610025542	0.11216532871543489	0.038360065060595853	0.10954455536120063	0.10998106736747974	0.33345586684955114
1.6186650595792371	1.02049612480391	0.11255459559417814	0.039556797139348676	0.10996805898808422	0.10662071794212548	0.33242432533542254
1.622294907718627	1.0208960481293547	0.11293551740496119	0.0407615367828079	0.11038236420394493	0.1032693046978625	0.33136974172832806
1.625960610095162	1.021301423316216	0.1133079327828855	0.04197426852193622	0.11078729951322112	0.09992674220076303	0.3302922733742707
1.6296626012394804	1.021712292959924	0.11367167702109901	0.043194974767337586	0.11118269092371216	0.09659294542958717	0.3291920712776366
1.6334013239498346	1.0221286994145433	0.11402658248017261	0.04442363729419025	0.1115683624035636	0.09326782575381688	0.32806927871392144
1.6371772246490783	1.0225506842270278	0.11437247805790209	0.0456602356200079	0.11194413531665454	0.08995129543011578	0.32692403262346137
1.6409907572444944	1.0229782885138388	0.11470918948934462	0.046904748182052106	0.11230982876029316	0.08664326445744061	0.32575646247662443
1.6448423797520946	1.023411552528854	0.11503653896820898	0.04815715113759167	0.11266525916535848	0.083343643839782	0.32456669132104393
1.6487325550142788	1.0238505156844926	0.11535434516392107	0.0494174185098262	0.11301024032629364	0.0800523451857655	0.32335483560650824
1.652661753121793	1.024295216765543	0.11566242335633671	0.050685522876101216	0.11334458355844497	0.07676927893748317	0.3221210044619666
1.6566304516852346	1.0247456939011923	0.11596058536589876	0.05196143534622527	0.11366809763301627	0.07349435451086372	0.3208652996225653
1.6606391322764393	1.0252019840984952	0.11624863921091418	0.05324512431218916	0.1139805884158943	0.0702274835484942	0.3195878165826355
1.6646882832640064	1.0256641234975319	0.11652638926411765	0.05453655625824418	0.11428185904811021	0.06696857783744975	0.31828864374044313
1.6687784011640245	1.0261321474593115	0.11679363626044026	0.05583569607645172	0.11457170996450494	0.06371754856969354	0.31696786198851745
1.6729099849865703	1.0266060898488938	0.11705017685643267	0.05714250515827223	0.1148499384259621	0.060474311141782505	0.3156255465737944
1.6770835457562354	1.0270859840533508	0.11729580416971051	0.05845694429820687	0.11511633911433185	0.05723877792951727	0.3142617640524056
1.6812995963363448	1.0275718617399299	0.1175303070713324	0.05977897035476807	0.11537070337458522	0.054010866599262984	0.3128765756299216
1.6855586586214757	1.0280637536037003	0.11775347055923016	0.06110853840291751	0.11561281962916858	0.050790494779455644	0.3114700348616983
1.6898612599095761	1.0285616888697204	0.11796507547938072	0.062445600469225475	0.11584247308463408	0.04757758317036178	0.3100421888803692
1.6942079377341648	1.0290656957690283	0.11816489869423091	0.06379010690608607	0.11605944592327574	0.044372052246822724	0.3085930768336705
1.6985992332416302	1.0295758006860596	0.11835271268851338	0.0651420042031608	0.11626351688385465	0.04117382751600368	0.30712273212479424
1.7030356980898353	1.030092028869386	0.11852828581780778	0.06650123698697204	0.11645446153977057	0.03798283474566349	0.3056311801562502
1.7075178907196735	1.0306144039078755	0.11869138205724443	0.06786774672442333	0.11663205203426467	0.03479900306571381	0.3041184396123784
1.7120463760810118	1.031142947602722	0.11884176093308102	0.06924147150207398	0.11679605701356921	0.031622265458395034	0.30258452260134844
1.7166217277007292	1.0316776801098817	0.11897917752839814	0.07062234651035405	0.11694624164054074	0.028452557621290415	0.30102943400236465
1.721244526047248	1.0322186196473295	0.11910338235823388	0.07201030339658714	0.11708236746564439	0.02528981945493084	0.29945317206476274
1.725915363072263	1.0327657829213495	0.1192141214150814	0.07340527147029832	0.11720419248416403	0.0221339923172743	0.2978557269033471
1.7306348369347462	1.0333191844005267	0.11931113594480063	0.07480717595321466	0.11731147089775062	0.01898502301630775	0.29623708234031054
1.7354035513917954	1.0338788361301487	0.11939416239913567	0.07621593765170237	0.11740395306743404	0.01584286447916357	0.29459721617234835
1.7402221240055087	1.0344447485785546	0.11946293251451044	0.077631475215127	0.11748138560813749	0.012707470693053672	0.29293609739738763
1.7450911785901269	1.0350169296306757	0.11951717308867167	0.07905370271875818	0.11754351114767864	0.00957880211070845	0.29125368885363134
1.7500113490911637	1.0355953849183654	0.11955660597646237	0.08048253062881158	0.11759006832832963	0.006456823477771748	0.28954994593371935
1.7549832752256311	1.0361801171786487	0.11958094798878421	0.08191786435313655	0.11762079169730079	0.003341506977342274	0.2878248181437023
1.760007608965745	1.0367711268824318	0.11958991087917988	0.08335960593553762	0.11763541170001938	0.00023282850174781563	0.28607824690736744
1.7650850133284153	1.037368411954283	0.11958320123532612	0.08480765349097864	0.11763365456492253	-0.0028692310991941024	0.2843101660280774
1.7702176020878102	1.037972136961412	0.11956051180206897	0.08626230773879294	0.11761523471950905	-0.00596554860040302	0.282519999204215
1.7754080308845785	1.0385825258433643	0.11952150738166173	0.08772400360527255	0.11757983915565336	-0.009057265500527593	0.28070697420028634
1.7806570370219754	1.0391995722290828	0.11946584651482627	0.08919261872288971	0.11752714763308073	-0.012144331043701405	0.2788709833272918
1.7859653707215917	1.0398232664437903	0.1193931818285114	0.09066802566138434	0.11745683505046368	-0.015226689047013128	0.27701191150316185
1.7913337932911766	1.0404535951101748	0.11930315997423413	0.09215009115922958	0.1173685713790432	-0.018304276289201695	0.2751296369028633
1.796763076180158	1.0410905408481008	0.11919542158705895	0.09363867561256135	0.11726202161764153	-0.021377021477351623	0.2732240313035778
1.8022539914346634	1.0417340809612219	0.11906960147820062	0.09513363023628947	0.1171368459804649	-0.02444483947651891	0.27129496345629606
1.8078073200192555	1.0423841882158935	0.11892532851780266	0.09663479914406545	0.11699269977895288	-0.027507635734004117	0.26934229619008465
1.813423847712482	1.043040830156604	0.1187622257506865	0.0981420180053034	0.11682923353171316	-0.030565303614045553	0.2673658878745346
1.8191043752140093	1.0437039700776165	0.1185799101162974	0.09965511651777863	0.11664609267676294	-0.03361772948553683	0.2653655888825001
1.8248496934469847	1.0443735639246334	0.11837799326678171	0.1011739115883783	0.11644291838479782	-0.0366647790384425	0.26334125030633826
1.830660608187665	1.04504956295436	0.11815608088515575	0.10269821369898526	0.11621934686564084	-0.03970631027060425	0.2612927153092312
1.8365379192614084	1.0457319110883063	0.11791377350306756	0.10422782119035122	0.1159750101796233	-0.042742162125294456	0.2592198264754236
1.8424824332307983	1.0464205461669513	0.11765066617250852	0.10576252341193068	0.11570953589417526	-0.04577216093237985	0.2571224213599652
1.848494954862962	1.0471153987311221	0.11736634895011037	0.10730209829900644	0.11542254755666742	-0.048796115714631105	0.2550003355170758
1.8545762840543243	1.0478163914417926	0.1170604072619809	0.1088463114350865	0.11511366504520941	-0.05181381651702083	0.25285340360602626
1.8607272250964082	1.0485234399197265	0.11673242165591327	0.11039491824660015	0.11478250429823406	-0.05482503884331134	0.2506814561377292
1.8669485664147436	1.0492364501850504	0.11638196910255681	0.11194765873816674	0.11442867860520144	-0.0578295335455464	0.24848432664436929
1.8732410925839988	1.0499553198190645	0.11600862270750693	0.11350426044260835	0.11405179828981254	-0.060827032768714435	0.24626184745193494
1.8796055763474466	1.0506799368270567	0.11561195249191801	0.11506443633354557	0.11365147146862993	-0.06381724607225826	0.24401385250982124
1.8860427730706568	1.051410178795462	0.1151915261629607	0.116627883434611	0.11322730479548208	-0.06679985796577707	0.24174017935877976
1.8925534194449103	1.052145912544687	0.11474690969580129	0.11819428252512759	0.11277890401128754	-0.0697745275668668	0.23944066959417595
1.8991382321889563	1.0528869937892182	0.11427766794741716	0.11976329786807698	0.11230587452163361	-0.07274088828592946	0.23711516932587773
1.905797892721658	1.0536332652376807	0.11378336636409807	0.1213345736680367	0.11180782307165357	-0.07569854135297785	0.23476353458799826
1.9125330602965007	1.0543845579139237	0.11326357073030961	0.12290773736769534	0.11128435744104774	-0.0786470622751264	0.23238562669209278
1.9193443469864548	1.055140688222191	0.11271784980498911	0.12448239399311249	0.1107350890426847	-0.08158599043074213	0.22998132104625144
1.92623232436186	1.0559014585973143	0.11214577572729714	0.12605812808244277	0.1101596332667188	-0.0845148329611582	0.22755050477603272
1.933197507804814	1.0566666556984934	0.11154692626519902	0.1276345004992716	0.10955761167286251	-0.08743305908473456	0.2250930822332358
1.94024035442181	1.05743605015942	0.11092088611426544	0.12921104852128035	0.10892865321829091	-0.09034010054250713	0.2226089756960603
1.9473612564344964	1.0582093958800871	0.1102672486562473	0.13078728498599035	0.10827239594013181	-0.09323535027037647	0.22009812765774978
1.9545605231717413	1.0589864281441947	0.10958561892830614	0.13236269507912235	0.10758848984382499	-0.09611815676177371	0.217560507124161
1.9618383831394621	1.0597668639878701	0.10887561491331567	0.1339367377413596	0.10687659809551328	-0.09898782692404068	0.21499610882105052
1.9691949665544632	1.0605504005229032	0.1081368707778265	0.13550884292541265	0.10613640015923724	-0.10184362130943185	0.21240495927907913
1.9766302978714656	1.061336714430967	0.10736903935381344	0.13707841125510806	0.10536759416357891	-0.10468475375043712	0.20978711938403233
1.9841442865671959	1.0621254613574524	0.10657179492074688	0.13864481348020563	0.10456989955864007	-0.10751039059467013	0.207142687531368
1.9917367211062937	1.0629162757316728	0.10574483577386648	0.14020739077050906	0.10374305954860832	-0.11031965142189187	0.2044718016518234
1.9994072420310136	1.0637087685259525	0.10488788923143515	0.14176545093969567	0.10288684595123077	-0.11311160242581114	0.20177464856972732
2.00715536062422	1.0645025298658122	0.10400071178005406	0.14331827422651633	0.10200105918592103	-0.11588526692831756	0.19905145732195936
2.0149804200682664	1.0652971257973505	0.10308309569371743	0.14486510753596057	0.10108553472142832	-0.11863961513899722	0.19630251269263796
2.0228816132459824	1.0660921010122342	0.10213486937578742	0.1464051703365801	0.10014014324360226	-0.12137357472916122	0.19352814882753752
2.0308579560132136	1.066886977136089	0.1011559028802606	0.14793765182721294	0.09916479598545937	-0.12408602574956305	0.1907287584938642
2.0389082978339435	1.067681254921306	0.10014610907122908	0.14946171563000282	0.0981594456992212	-0.12677580887075798	0.18790478921434117
2.0470313184354003	1.0684744151038532	0.09910544635014099	0.15097650177520475	0.0971240891902347	-0.129441728695071	0.1850567443187726
2.0552255261724013	1.0692659195285201	0.09803392113571287	0.15248112910926548	0.09605876960211336	-0.13208255773513972	0.18218518340081102
2.0634892585749953	1.0700552125760021	0.09693158999292648	0.15397469817541837	0.0949635783524907	-0.13469704113920047	0.1792907220171259
2.0718206973316806	1.0708417240243577	0.09579855968178266	0.15545629668085065	0.09383865500568707	-0.13728390584356773	0.17637402634446087
2.080217868215106	1.0716248704928195	0.09463498898512503	0.15692500213466642	0.09268418892074619	-0.1398418646636259	0.17343581313059234
2.0886786557710444	1.0724040583101881	0.09344108833902567	0.15837988704197972	0.09150041872567502	-0.14236962476775186	0.17047684449457734
2.097200831999225	1.0731786876106217	0.09221711711334406	0.15982002621344912	0.09028762947759897	-0.14486589970737695	0.16749791786455206
2.105782049325556	1.0739481530980601	0.09096338562762231	0.16124449771108024	0.0890461545331243	-0.1473294103128854	0.16449986842996261
2.1144198893679977	1.0747118498084554	0.08968024882163438	0.16265239294565004	0.08777636916722428	-0.14975890138630019	0.1614835521193765
2.1231118592917144	1.075469174006872	0.08836810710021827	0.16404281759550937	0.08647869132074631	-0.15215314243025943	0.15844984692800007
2.13185542335192	1.076219527133575	0.08702740171601848	0.16541489805831827	0.08515357695910976	-0.15451093791732073	0.15539964197849965
2.140648034714456	1.0769623195399372	0.08565860958918285	0.1667677873618712	0.08380151490241768	-0.1568311365632759	0.1523338265257608
2.149487132520904	1.0776969711035382	0.08426224315793145	0.16810066528738232	0.08242302664847401	-0.159112630658468	0.1492532911103073
2.158370191747178	1.078422916137515	0.08283884170543628	0.16941274624376118	0.08101865779764866	-0.16135436870480288	0.14615891032757106
2.167294703582547	1.0791396023339697	0.08138897334667587	0.17070327625386342	0.07958898002315344	-0.16355534943178	0.1430515498355592
2.1762582390650578	1.0798464963550247	0.0799132234596217	0.17197154192964137	0.07813457968509523	-0.16571463634226083	0.1399320443761783
2.185258424700441	1.080543082089931	0.07841219705728499	0.1732168661871371	0.07665606021496589	-0.16783134966239235	0.13680120646782773
2.1942929670529234	1.0812288627664124	0.07688651316309027	0.17443861093320434	0.07515403662552517	-0.16990467026567593	0.13365981804810353
2.2033596622247837	1.081903361687255	0.07533680149314498	0.17563617728771175	0.07362913231003333	-0.17193383945515173	0.13050862738645597
2.2124564099803634	1.0825661231683728	0.07376369824544295	0.17680900618834003	0.07208197497463387	-0.17391815946080486	0.12734834438690154
2.221581205459822	1.0832167117160174	0.07216784570303222	0.17795657591583794	0.07051319633153975	-0.17585698879642775	0.12417964367717946
2.2307321400907236	1.0838547118658743	0.07054989034660789	0.17907840086272384	0.06892343032849456	-0.17774973981010583	0.12100316449106835
2.2399074198851365	1.0844797291365122	0.06891047788228297	0.18017403230886744	0.06731330835325403	-0.17959587968573723	0.11781950451229596
2.2491053495342155	1.085091388511357	0.06725025432706806	0.18124305490425627	0.0656834603947713	-0.1813949242649333	0.1146292255855168
2.2583243308046996	1.0856893339440798	0.06556986470877582	0.18228508502892996	0.06403451385853062	-0.1831464351112721	0.11143285444751527
2.26756285887004	1.0862732277078206	0.06386995222181781	0.18329976894220168	0.062367092829405515	-0.18485001627857967	0.10823088416390557
2.27681953064395	1.0868427504685427	0.06215115523954077	0.18428678224698852	0.06068181523217982	-0.18650531333741927	0.10502377139641719
2.286093022875944	1.0873975994511869	0.060414109992125785	0.18524582610086157	0.05897929554732996	-0.18811200698836433	0.10181194413820528
2.2953820928635786	1.0879374880877193	0.05865944922498897	0.1861766260665621	0.05726014357978182	-0.1896698111535918	0.09859580159550584
2.3046855765323966	1.0884621454796484	0.05688780140478774	0.18707893068735912	0.05552496376331098	-0.19117847063834878	0.095375714972639
2.314002378414676	1.0889713154143699	0.05509979155531769	0.18795250934373045	0.05377435605844581	-0.19263775762097965	0.09215203105042806
2.3233314693963587	1.089464755862864	0.053296040722852864	0.18879715098671346	0.05200891550385875	-0.19404746963641079	0.08892507306402805
2.3326718816218683	1.0899422383334545	0.05147716606073553	0.18961266266459775	0.05022923237106207	-0.19540742723436116	0.08569514255504568
2.3420226976092846	1.0904035469764253	0.049643782137484965	0.19039886766509784	0.04843589351206958	-0.1967174710149325	0.08246252321523677
2.3513830576183943	1.0908484786364043	0.047796498754904854	0.19115560530988268	0.04662948028917674	-0.19797746143207984	0.0792274784103913
2.360752138123595	1.091276841511345	0.045935924501980856	0.19188272840613438	0.04481057211171667	-0.19918727470298014	0.07599025868526599
2.3701291593248013	1.091688455277427	0.04406266468061565	0.19258010322515953	0.04297974446410816	-0.20034680293519716	0.07275109922242562
2.3795133808324076	1.0920831506305662	0.04217732158769196	0.19324760851008776	0.04113756923635989	-0.2014559526389536	0.06951022138406186
2.3889040912202804	1.0924607686205343	0.040280496096275153	0.19388513415844205	0.03928461632024293	-0.20251464270289982	0.066267836364279
2.39830061048458	1.0928211605718	0.03837278670034221	0.1944925809190946	0.03742145272371614	-0.20352280405652387	0.06302414437805741
2.407702282388177	1.0931641876063756	0.03645479063289515	0.1950698594348534	0.03554864370850448	-0.2044803782439169	0.05977933733830019
2.4171084777983713	1.0934897206125764	0.03452710278926578	0.19561689005391714	0.033666751781532854	-0.20538731727121218	0.05653359773349168
2.426518586552732	1.0937976398022784	0.03259031701509588	0.19613360196358404	0.031776337993276504	-0.20624358232575016	0.05328710146125657
2.4359320204825035	1.094087834685097	0.030645025142023018	0.19661993303944306	0.029877961034848945	-0.20704914367737184	0.05004001680788035
2.4453482016455554	1.0943602035865603	0.02869181909574406	0.19707582894246073	0.027972179331701673	-0.2078039793281824	0.0467925085271786
2.4547665694180676	1.0946146537850674	0.02673128913661465	0.19750124326554677	0.026059549360885	-0.20850807539511082	0.04354473541085765
2.4641865794925675	1.094851101365613	0.024764023771555732	0.19789613721488766	0.02414062559843096	-0.2091614257146113	0.040296850649698346
2.4736076960902365	1.09506947092768	0.022790611104762763	0.19826047905856886	0.022215961868356036	-0.2097640310559429	0.03704900453183159
2.4830293894187974	1.095269695483453	0.02081163912213088	0.19859424390350555	0.020286111649463315	-0.2103158988710665	0.033801345329457354
2.49245114521389	1.095451716601854	0.01882769344129063	0.1988974138903923	0.018351625909693938	-0.2108170437280311	0.03055401601934626
2.501872452450609	1.095615484078162	0.016839359651364433	0.1991699776059739	0.016413055415320378	-0.21126748644258497	0.027307158527085162
2.5112928077434096	1.095760955982774	0.014847222160777144	0.19941193013562303	0.014470949633584983	-0.2116672542610512	0.024060912217295914
2.5207117093630873	1.0958880985238437	0.012851865238946296	0.199623272813468	0.012525857773544074	-0.21201638053549496	0.020815415961416273
2.5301286681724555	1.0959968861539786	0.010853870481812493	0.19980401338569515	0.010578326339897822	-0.21231490507377404	0.017570804374756128
2.5395431926817205	1.0960873013211878	0.008853819763090801	0.19995416558959847	0.00862890203367856	-0.21256287351668215	0.014327212970617006
2.548954798824392	1.0961593345551257	0.0068522929528917476	0.20007374929695226	0.006678129551457436	-0.21276033763962926	0.011084774795790642
2.558363002480588	1.0962129843530242	0.0048498692989348184	0.20016279033127618	0.004726552954125424	-0.2129073551079761	0.007843623010062459
2.5677673199505415	1.096248257170869	0.0028471271242021556	0.20022132046655852	0.0027747153941353395	-0.21300398952443417	0.004603890726080877
2.577167276556565	1.096265167411461	0.0008446417926863915	0.20024937742726096	0.0008231571545950637	-0.21305031047097975	0.0013657080489774035
2.581131739121634	1.0962667991047759	-1.0125472509059374e-14	0.20025208457606644	1.9979981211171172e-13	-0.2130547798113092	9.349248805690102e-14
