# Supplementary material for: Multi-orbit lunar GNSS constellation design with distant retrograde orbit and Halo orbit combination
Source: Sci Rep. 2023 Jun 22;13:10158. doi: 10.1038/s41598-023-37348-x (PMC10287729; doi:10.1038/s41598-023-37348-x)
Supplement: Supplementary file 1 — Supplementary Information. [file 41598_2023_37348_MOESM1_ESM.zip › supplement materials of the manuscript/Figure 5/L2 North Family Halo orbit/11.733.csv]

Time (TU)	X (LU)	Y (LU)	Z (LU)	VX (LU/TU)	VY (LU/TU)	VZ (LU/TU)
0	1.1006212686387669	0	0.19881311312647892	1.3958117748243078e-15	-0.21617297655767453	-7.566700848082524e-15
0.004051807086457229	1.1006195652520938	-0.0008758849160482688	0.19881033644012208	-0.0008408004478645331	-0.21616832509876624	-0.0013705916720546704
0.013457191831203811	1.1006024794038196	-0.0029088510507945917	0.19878248372876534	-0.0027923354287130247	-0.21612166617285988	-0.004552126257816371
0.02286754665132503	1.1005670177134408	-0.004942216252534264	0.19872466894545412	-0.004744257968204487	-0.21602481165957846	-0.007735359872748291
0.032282500341552195	1.1005131617418256	-0.0069754266617923465	0.19863684845476887	-0.0066960395183750035	-0.2158776820304815	-0.010920179440740873
0.04170158901031494	1.1004409010076937	-0.009007907142494134	0.19851898451684752	-0.008647131094001406	-0.21568020425807852	-0.014106440556729508
0.051124346648305674	1.1003502329510477	-0.011039081059401858	0.1983710452035284	-0.010596982247497532	-0.21543231163474436	-0.017293998113840005
0.06055030126077224	1.1002411630170243	-0.01306836964715806	0.19819300451730776	-0.012545040452587055	-0.215133943924288	-0.020482704985500248
0.06997897996039422	1.1001137046507519	-0.015095193313644197	0.19798484237165148	-0.014490752344502261	-0.214785047273998	-0.0236724137384094
0.07940990816337022	1.0999678793252292	-0.01711897167138023	0.19774654463171118	-0.016433563738771865	-0.21438557422055812	-0.026862976350404265
0.08884260424347618	1.0998037166576413	-0.019139122599846174	0.19747810330635254	-0.01837291871922441	-0.21393548394227802	-0.03005424239116613
0.09827658726229314	1.099621254317764	-0.02115506411571223	0.197179516407251	-0.0203082614210523	-0.21343474194575895	-0.033246061626184736
0.1077113637593271	1.099420538307675	-0.023166211764570496	0.1968507884223958	-0.022239033513902485	-0.21288332077536035	-0.036438279535572236
0.1171464368271406	1.0992016228512207	-0.025171980789955386	0.19649193015884048	-0.024164676270550654	-0.21228119965768474	-0.039630740371600866
0.12658130340487175	1.0989645704807944	-0.027171785782288415	0.19610295891555668	-0.026084630215608327	-0.21162836469205532	-0.042823286229521564
0.13601544910031516	1.0987094522195464	-0.02916503981972492	0.19568389882121567	-0.02799833428560573	-0.21092480931063137	-0.046015755280926135
0.1454483541635924	1.0984363474841794	-0.031151155979861393	0.19523478072173547	-0.029905227264458795	-0.2101705339755585	-0.04920798377952036
0.15487948906655646	1.0981453442444156	-0.03312954665388527	0.19475564249736413	-0.03180474710827829	-0.20936554658970336	-0.05239980454863152
0.16430830981702016	1.0978365392362508	-0.035099622830942354	0.19424652947842172	-0.033696330240567764	-0.20850986306657762	-0.05559104537727244
0.173734265274735	1.0975100377951816	-0.03706079590562538	0.1937074942444623	-0.035579413269023315	-0.20760350685726267	-0.05878153147674806
0.18315678230480692	1.0971659544304868	-0.03901247487308424	0.19313859765595312	-0.03745343027268195	-0.20664651054255911	-0.06197108043451548
0.1925752822905992	1.0968044123266663	-0.04095407006635943	0.19253990812573935	-0.03931781636972306	-0.20563891445920915	-0.0651595077807864
0.20198916210972603	1.0964255441159958	-0.04288498953355083	0.19191150300237078	-0.041172004216987725	-0.20458076887209048	-0.0683466205243368
0.2113978048836393	1.0960294915747582	-0.04480464160177905	0.19125346818632044	-0.043015426448977316	-0.2034721331683761	-0.07153222076470545
0.2208005667074445	1.0956164062692304	-0.04671243252326091	0.19056589933404852	-0.044847513393327335	-0.20231307772014206	-0.07471610117049793
0.2301967861149906	1.0951864492777885	-0.048607768797884206	0.18984890154306924	-0.046667695275847965	-0.20110368318451957	-0.0778980481527022
0.23958577340955223	1.094739791775881	-0.050490055418378005	0.18910259048706374	-0.04847540050890264	-0.19984404224397825	-0.0810778382181624
0.24896680740293878	1.0942766153543648	-0.05235869568066918	0.18832709312852042	-0.05027005548156464	-0.1985342606345477	-0.08425523682802614
0.2583391373158448	1.0937971120924919	-0.05421309205680931	0.18752254804002463	-0.052051085369160054	-0.19717445751252224	-0.0874299990013053
0.26770198484089236	1.0933014845892832	-0.05605264710414362	0.1866891056720665	-0.05381791497669143	-0.1957647657289348	-0.09060186997115742
0.2770545214068036	1.092789947338468	-0.05787675955660125	0.18582693090428903	-0.05556996495377838	-0.19430533596935057	-0.09377057743623762
0.286395887581165	1.0922627259126885	-0.05968482876288833	0.1849362019409023	-0.05730665602549879	-0.1927963347163264	-0.09693583808323024
0.2957251751911007	1.0917200581293631	-0.0614762518469124	0.18401711256548664	-0.0590274062323881	-0.19123794790054163	-0.1000973514754629
0.3050414252090201	1.0911621944271799	-0.06325042404878407	0.18306987310298622	-0.06073163122451139	-0.189630382377396	-0.10325479927753718
0.3143436262813952	1.0905893982040502	-0.06500673923902259	0.18209471134809005	-0.062418744721465066	-0.18797386735837193	-0.10640784469387168
0.32363071064746873	1.0900019463158932	-0.06674458999392661	0.18109187380148725	-0.0640881585505948	-0.18626865638006837	-0.10955613101838954
0.3329015489434548	1.0894001296666957	-0.06846336754095447	0.18006162710213042	-0.0657392825602976	-0.1845150296267692	-0.11269927980163362
0.34215494249134265	1.0887842539944987	-0.07016246133561589	0.1790042598411463	-0.06737152417957926	-0.1827132969288719	-0.11583688815989321
0.35138962345089225	1.0881546401627151	-0.07184126018393927	0.17792008357642447	-0.0689842894629926	-0.18086379943051015	-0.11896852874536785
0.360604254967837	1.0875116244201128	-0.07349915340488573	0.1768094338344786	-0.07057698417506152	-0.1789669112640181	-0.12209374971134498
0.36979741968567836	1.0868555594677423	-0.0751355299722102	0.17567267255519364	-0.07214901293510684	-0.1770230437254769	-0.12521207072650303
0.3789676168702524	1.086186814965769	-0.07674977934075021	0.17451018963334988	-0.07369977998224952	-0.17503264795831677	-0.12832298190492492
0.38811326471485086	1.085505777639954	-0.07834129325033085	0.1733224038178569	-0.07522869088219471	-0.17299621658513212	-0.13142594449002032
0.39723270312997855	1.0848128512909394	-0.0799094676302148	0.1721097634862148	-0.07673515433374092	-0.1709142851718094	-0.13452039170069477
0.4063241742103234	1.0841084584852014	-0.08145370074315905	0.1708727504210123	-0.07821858036667721	-0.1687874389067038	-0.13760572199983584
0.4153858416471059	1.0833930392743432	-0.0829733981119433	0.16961187844869557	-0.07967838505977821	-0.1666163105284216	-0.14068130557534642
0.4244157874099315	1.0826670515432806	-0.0844679735006722	0.16832769496473918	-0.08111399147379036	-0.16440158326512355	-0.14374648310860327
0.4334120103346859	1.0819309711875515	-0.08593685028437113	0.16702078221680228	-0.0825248309632438	-0.16214399343539412	-0.14680056518890439
0.44237243087076317	1.081185291741868	-0.08737946385636548	0.16569175766526237	-0.08391034549153079	-0.1598443315346774	-0.14984283381953303
0.451294911745906	1.0804305225677562	-0.08879526650776595	0.16434127179630753	-0.08526999232680542	-0.1575034389759301	-0.1528725493317698
0.46017725055225844	1.0796671892640046	-0.09018372768168069	0.16297000990918864	-0.08660324430260723	-0.1551222117681926	-0.15588894777002457
0.4690171980439616	1.0788958318393207	-0.0915443382713956	0.1615786899248952	-0.08790959396978185	-0.15270159737554534	-0.15889124701179802
0.4778124656880822	1.0781170036645342	-0.09287661304551884	0.16016806157640998	-0.0891885559569458	-0.15024259402254558	-0.161878649245634
0.48656074315998743	1.0773312694380164	-0.09418009442728706	0.1587389037972674	-0.0904396706383851	-0.14774624691378999	-0.1648503468343835
0.4952597209608435	1.0765392025262746	-0.09545435674293815	0.15729202091307898	-0.09166250825826762	-0.14521364238259207	-0.16780552992832504
0.5039070869541912	1.0757413845456543	-0.09669900638056678	0.15582824286349908	-0.0928566691363376	-0.14264590911368208	-0.17074338522811958
0.5125005624809262	1.0749384012393952	-0.09791368751150009	0.15434841859289739	-0.09402178921759664	-0.14004420742811735	-0.17366310820309536
0.5210379135386368	1.0741308404737338	-0.09909808378070765	0.15285341319539403	-0.09515754175732558	-0.13740972511277327	-0.17656390684977172
0.5295169624095143	1.073319290126526	-0.10025191982675045	0.15134410477677723	-0.09626363884697947	-0.13474367275044913	-0.17944500561251087
0.5379356135309549	1.072504334531168	-0.10137496443745232	0.14982137851511604	-0.09733983451048092	-0.1320472740713914	-0.18230565415360722
0.546291860282592	1.0716865526595893	-0.10246703075350509	0.14828612381336437	-0.09838592497086941	-0.12932176170502088	-0.1851451296483504
0.5545838122018172	1.0708665142707654	-0.10352797887511266	0.14673922750673352	-0.09940175121895209	-0.12656836587516662	-0.1879627460296556
0.5628096838562309	1.0700447797899384	-0.10455771319778755	0.1451815739413642	-0.10038719653197622	-0.12378831522759327	-0.19075785021050742
0.5709678310374967	1.0692218955125459	-0.10555618558277656	0.14361403610485787	-0.10134218957691812	-0.12098282165888913	-0.1935298343916871
0.5790567364453308	1.0683983938258947	-0.10652339187569626	0.14203747609734144	-0.10226670114234687	-0.11815308169476686	-0.19627813121035723
0.5870750381569511	1.067574789164678	-0.1074593735254142	0.14045273736074187	-0.10316074574531313	-0.11530026304085153	-0.1990022234287323
0.5950215177814328	1.066751578077962	-0.10836421411160607	0.13886064461449943	-0.10402437836369517	-0.11242550482852037	-0.20170163992517037
0.6028950998723387	1.0659292382537302	-0.10923803723936545	0.13726200172924877	-0.1048576924738134	-0.10952991411485437	-0.2043759555111168
0.6106948580371572	1.0651082269124008	-0.11008100509560208	0.13565758827009916	-0.10566081871385163	-0.10661455988198329	-0.2070247930212577
0.6184200195379855	1.064288979406035	-0.11089331668449214	0.13404815630849676	-0.10643392323227897	-0.10368046739034295	-0.20964782488658562
0.6260699417819654	1.0634719108856847	-0.11167520309652554	0.1324344331812293	-0.10717720320782234	-0.10072862328844842	-0.2122447651587909
0.6336441189039217	1.0626574149000325	-0.11242692608876116	0.1308171182037494	-0.10789088552106027	-0.09775996968069751	-0.21481537175093973
0.6411421778394998	1.0618458631740995	-0.11314877551256841	0.1291968816153706	-0.10857522432154602	-0.0947754021574039	-0.2173594451030406
0.6485638686648495	1.061037606097606	-0.11384106624996565	0.12757436489608687	-0.10923049812525996	-0.09177577028516505	-0.21987682489678248
0.6559090515503919	1.0602329736866645	-0.11450413499323721	0.12595018203160308	-0.10985700676455437	-0.08876187983099812	-0.22236738561907102
0.6631776964418445	1.059432275246088	-0.11513833832759675	0.12432491815742056	-0.11045506957033181	-0.08573449010559464	-0.22483103643834812
0.670369865295295	1.0586358010224368	-0.11574404935771919	0.12269913221535358	-0.11102502217775108	-0.08269431872215675	-0.2272677151614555
0.6774857194402135	1.0578438211626424	-0.11632165664442216	0.12107335413859892	-0.11156721550994532	-0.07964203613389961	-0.22967739070290624
0.6845254921980389	1.0570565885866217	-0.11687156033451576	0.11944809003033455	-0.11208201212084151	-0.07657827509687504	-0.23206005377901717
0.6914894921116748	1.0562743385383748	-0.1173941710357554	0.11782382059269227	-0.11256978512451424	-0.07350362752237838	-0.23441571797205954
0.6983780982441378	1.0554972890564207	-0.11788990806968755	0.11620100141613496	-0.11303091653550346	-0.07041864475595323	-0.23674441810024488
0.7051917418873958	1.0547256430304863	-0.11835919689380368	0.11458006661154367	-0.11346579484103177	-0.06732384421941981	-0.23904620399275844
0.7119309145927253	1.05395958733474	-0.1188024685534913	0.11296142636721312	-0.11387481446556824	-0.06421970451420689	-0.24132114316212722
0.7185961468297517	1.0531992953193636	-0.11922015719138436	0.11134547157116544	-0.11425837343603834	-0.061106673998128115	-0.24356931355090045
0.7251880129290862	1.0524449263585287	-0.1196126994822008	0.10973257228042382	-0.11461687283539404	-0.05798516762646353	-0.24579080515727542
0.7317071222155779	1.0516966269900294	-0.11998053322217246	0.10812307956381338	-0.11495071547649247	-0.054855570246986396	-0.24798571699562455
0.738154112095216	1.0509545318614744	-0.12032409619100914	0.10651732698734255	-0.11526030483557022	-0.051718239256029544	-0.2501541547211738
0.7445296490739548	1.0502187637831741	-0.12064382553539256	0.10491563019951902	-0.1155460444623236	-0.048573503561844956	-0.2522962309242681
0.75083441359189	1.0494894356620388	-0.12094015640469437	0.10331829063073762	-0.115808336725199	-0.045421670625643014	-0.2544120599858691
0.7570691132347047	1.0487666491722731	-0.1212135220799102	0.1017255921137402	-0.11604758289576139	-0.04226301961375537	-0.25650176246775547
0.7632344651316801	1.0480504969938782	-0.12146435265487271	0.10013780531150095	-0.11626418194776164	-0.039097809916135595	-0.25856545915481266
0.7693312036241393	1.0473410621353185	-0.12169307496673687	0.09855518578358542	-0.11645853046660781	-0.03592627712359797	-0.26060327357846563
0.7753600641778778	1.0466384200193073	-0.12190011161021448	0.09697797820054721	-0.11663102177242594	-0.03274864127225117	-0.2626153265898296
0.7813217957876359	1.0459426372584428	-0.12208588110844654	0.09540641321587487	-0.11678204603824413	-0.029565100418986738	-0.2646017404635471
0.7872171528459526	1.0452537728192748	-0.12225079731298881	0.0938407096646758	-0.11691198974996064	-0.02637583486332495	-0.26656263613179276
0.7930468832140195	1.0445718796371697	-0.12239526887837478	0.09228107787994616	-0.11702123526617866	-0.023181013784346123	-0.26849812918099525
0.7988117540096811	1.0438970018187936	-0.12251969972650154	0.09072771294682852	-0.11711016113920351	-0.01998078129721951	-0.2704083383767383
0.8045125170822499	1.0432291788960004	-0.12262448801104765	0.08918080408388615	-0.11717914129780092	-0.016775275519889367	-0.2722933741589609
0.8101499271236399	1.0425684439217282	-0.12271002646640827	0.08764052998480983	-0.11722854529700433	-0.013564618942490718	-0.27415334462510116
0.8157247419766691	1.0419148236421811	-0.1227767022307526	0.08610705886669284	-0.1172587381441816	-0.010348918335415172	-0.27598835558080814
0.8212377136924145	1.04126833975117	-0.12282489660327003	0.08458055108430418	-0.11727008011927754	-0.00712827006518865	-0.2777985075506003
0.826689589785506	1.0406290089455812	-0.12285498502005661	0.08306115898856989	-0.11726292674904634	-0.0039027597217993417	-0.27958389616543167
0.8320811148315723	1.0399968429357915	-0.1228673370120291	0.0815490266718443	-0.11723762875833693	-0.0006724614743872106	-0.2813446126549877
0.83741303499683	1.039371848108128	-0.12286231613005562	0.08004428886334507	-0.11719453196442249	0.0025625644460821025	-0.2830807452830045
0.8426870806160098	1.0387539106220227	-0.12284027411217623	0.078546791234683	-0.11713396418090727	0.005802879164772585	-0.2847926977131883
0.8479063759867431	1.0381427490101613	-0.12280153110325881	0.07705596484481139	-0.11705621148820916	0.009049959882941366	-0.2864813159256204
0.8530715959763969	1.0375383647162826	-0.12274640011358273	0.07557192237641838	-0.11696157113564416	0.012303819093876676	-0.2881466426460085
0.8581833975465392	1.0369407571794063	-0.12267518885502875	0.07409477431728964	-0.11685033622308694	0.015564469855512417	-0.28978871025529634
0.8632424265857063	1.0363499231794047	-0.12258819982058722	0.07262462724061698	-0.11672279574067324	0.0188319294486774	-0.29140754297413946
0.8682493193976196	1.035765856804453	-0.12248573035290425	0.07116158357871992	-0.11657923463419899	0.02210621984028822	-0.29300315730311904
0.8732047086578615	1.0351885488944128	-0.12236807257433	0.06970574006172114	-0.11641993369193457	0.025387371193997105	-0.29457556386945827
0.8781092174098328	1.0346179878760273	-0.12223551354634622	0.06825718963857945	-0.11624516975726733	0.02867541760801875	-0.2961247654550905
0.8829634576892489	1.034054160050759	-0.12208833540284704	0.06681602207338919	-0.11605521588063383	0.03197039571740841	-0.29765075652898076
0.8877680404004832	1.0334970485727557	-0.12192681511738476	0.06538232118398887	-0.11585034100409446	0.0352723510044172	-0.2991535263066202
0.8925235614525563	1.0329466351800958	-0.12175122499385592	0.06395616912553166	-0.11563081057812831	0.03858132799269887	-0.30063305434877013
0.897230613702347	1.0324028989258967	-0.12156183235417868	0.06253764299809338	-0.11539688614603859	0.04189737801931026	-0.3020893142635597
0.9018897829875451	1.0318658167537287	-0.12135889971104255	0.061126816174901136	-0.11514882555312923	0.0452205562081829	-0.3035222724078844
0.9065016418881682	1.031335364324868	-0.12114268513254502	0.05972376035514507	-0.11488688337537077	0.048550916586464384	-0.30493188593990417
0.9110667608513313	1.0308115148415535	-0.12091344183344088	0.058328542347048304	-0.1146113104048142	0.05188851963520262	-0.3063181062042853
0.915585703984588	1.0302942396374268	-0.12067141839313468	0.05694122547205208	-0.11432235390682341	0.055233429020442204	-0.3076808773788101
0.9200590253609658	1.0297835086994895	-0.12041685903018443	0.055561870843514945	-0.11402025793379468	0.058585708483087924	-0.30902013532549055
0.9244872754041491	1.0292792900336225	-0.12015000332910276	0.054190535543739635	-0.11370526298541606	0.06194542621569217	-0.310335809477961
0.9288709941051599	1.0287815505317421	-0.11987108670077436	0.0528272748512844	-0.11337760654087171	0.06531264941739319	-0.31162782077820184
0.9332107157037887	1.0282902555265314	-0.11958034019448072	0.05147214093102311	-0.11303752282064163	0.06868744743246932	-0.31289608305034383
0.9375069698965086	1.0278053687436444	-0.11927799046767308	0.05012518257644062	-0.11268524273954969	0.07206989240109099	-0.31414050330764987
0.94176027825874	1.0273268527911843	-0.11896426009410559	0.048786446450002414	-0.11232099425341968	0.07546005614208427	-0.3153609806747231
0.9459711535181464	1.0268546693193286	-0.11863936772166678	0.047455977444867355	-0.1119450025256496	0.07885800913788009	-0.3165574061773137
0.9501401068303613	1.0263887782823415	-0.11830352758867739	0.04613381650601202	-0.11155748935291361	0.08226382604763482	-0.3177296647897123
0.9542676398705284	1.0259291389026155	-0.11795695019405482	0.044820003239798525	-0.11115867392722716	0.08567757902122423	-0.31887763315484696
0.9583542512781575	1.0254757090237028	-0.11759984185198633	0.04351457398311225	-0.11074877230731121	0.08909934262196796	-0.3200011813764098
0.9624004301894887	1.025028445901021	-0.11723240531065474	0.042217563972668196	-0.11032799811550394	0.09252918812988356	-0.32110017120519796
0.9664066608493556	1.024587305756122	-0.11685483944217152	0.04092900598532696	-0.10989656216539452	0.09596718700427884	-0.3221744573115387
0.9703734227734718	1.0241522438271429	-0.11646733928129303	0.03964893038405529	-0.10945467249226991	0.09941341074197074	-0.3232238872988248
0.9743011896878877	1.0237232145507116	-0.11607009618774305	0.038377365557590915	-0.10900253452389005	0.10286792966194883	-0.32424830139908534
0.9781904284806572	1.0233001717373746	-0.11566329803038101	0.03711433836077714	-0.10854035127435693	0.10633081162955335	-0.32524753219908487
0.9820415991058976	1.0228830686388173	-0.11524712928982465	0.03585987424823168	-0.10806832344389809	0.10980212157069863	-0.3262214046360606
0.98585515990623	1.0224718574294442	-0.11482177055055681	0.03461399563334123	-0.10758664882728208	0.11328192594779055	-0.3271697373393916
0.9896315607257402	1.022066490008855	-0.11438739930859759	0.03337672422110638	-0.107095523214263	0.11677028624238024	-0.3280923408832632
0.9933712473138723	1.0216669175785125	-0.11394418956628764	0.03214807966299406	-0.1065951399135802	0.12026726259122147	-0.3289890189068212
0.9970746586306773	1.0212730909824532	-0.11349231221445076	0.030928080527226988	-0.10608569016847007	0.12377291095675216	-0.32985956746957246
1.0007422294212762	1.0208849604815293	-0.11303193480146194	0.029716743538784816	-0.10556736287903032	0.12728728518637067	-0.33070377568938797
1.0043743892538672	1.0205024759051193	-0.11256322171160782	0.028514083976738745	-0.10504034478687702	0.13081043579546425	-0.3315214255240602
1.007971561450312	1.0201255868092145	-0.11208633437900654	0.02732011611043128	-0.10450482069831098	0.13434240857251648	-0.33231229156394865
1.0115341655346142	1.0197542422634516	-0.11160143104002936	0.026134852467035372	-0.10396097318861841	0.13788324661955476	-0.33307614161127197
1.0150626161027716	1.0193883910143873	-0.11110866694066804	0.024958304280656023	-0.10340898281793849	0.14143298894269035	-0.3338127364485242
1.0185573210081615	1.019027981713788	-0.11060819466788326	0.023790482173983832	-0.10284902848419265	0.1449916682552	-0.33452182951384085
1.022018685939594	1.0186729624852018	-0.11010016357084244	0.022631394702840934	-0.10228128675705919	0.14855931526892474	-0.33520316788924354
1.0254471083494288	1.0183232815876457	-0.1095847207051128	0.02148105045718812	-0.10170593291561139	0.1521359521453627	-0.3358564911318278
1.028842982719642	1.0179788869102402	-0.10906201014224433	0.020339456369372497	-0.10112314015725357	0.1557215975274493	-0.33648153239410444
1.0322066987440413	1.0176397261957197	-0.10853217329547389	0.019206618388244452	-0.10053307994306694	0.15931626434964605	-0.3370780181163377
1.0355386415980499	1.0173057470474955	-0.10799534894502466	0.01808254145375384	-0.09993592200672327	0.16291995977632168	-0.3376456681469162
1.0388391911750907	1.0169768970388706	-0.10745167343028046	0.016967229818521796	-0.09933183454856433	0.1665326840181685	-0.33818419569541974
1.0421087219223644	1.0166531237588732	-0.10690128075714056	0.015860687167215583	-0.09872098433415914	0.17015442975126466	-0.33869330742033876
1.0453476051517117	1.0163343746132147	-0.10634430227948513	0.014762915895052934	-0.0981035363201866	0.1737851843078839	-0.33917270389343923
1.0485562077192498	1.016020596986438	-0.10578086697511942	0.013673917611370611	-0.0974796539406244	0.177424927903536	-0.33962207947186707
1.051734890930792	1.015711738376033	-0.10521110171009083	0.012593693568822468	-0.09684949937793469	0.18107363201489404	-0.34004112227046324
1.054884011546468	1.0154077463191313	-0.10463513113975632	0.011522244378983745	-0.09621323343108906	0.18473126011577867	-0.34042951445143527
1.0580039242227295	1.015108568184363	-0.10405307731760054	0.010459569233927567	-0.09557101506200938	0.188397770188797	-0.34078693263458654
1.061094975957807	1.0148141517310525	-0.10346506078663044	0.009405667849167427	-0.094923002577909	0.1920731078718889	-0.3411130473786984
1.0641575121556412	1.0145244445503903	-0.10287119951932454	0.00836053844934334	-0.09426935243813303	0.19575721319596714	-0.34140752404348756
1.0671918721425726	1.0142393945165011	-0.1022716098277653	0.007324179344947777	-0.09361022023395268	0.19945001491530748	-0.3416700224623176
1.0701983922750877	1.013958949513201	-0.1016664058312958	0.006296587919661563	-0.09294576007799213	0.20315143385600504	-0.34190019743032557
1.073177404881598	1.0136830575564442	-0.10105569971743841	0.005277761036798805	-0.092276124867164	0.20686138130629847	-0.3420976987661091
1.0761292372999662	1.0134116669027704	-0.10043960200651326	0.004267695413152058	-0.09160146654726223	0.2105797574352021	-0.3422621714547073
1.0790542135862247	1.0131447259099604	-0.09981822126570314	0.0032663870775930448	-0.09092193577332804	0.2143064530473143	-0.34239325597316467
1.0819526537030115	1.012882183131085	-0.0991916643348413	0.0022738316899444653	-0.09023768213074854	0.21804134821667556	-0.3424905884482949
1.0848248734097048	1.0126239873414713	-0.09856003641506705	0.0012900246187329844	-0.08954885420462601	0.22178431176745575	-0.34255380089429643
1.0876711858316406	1.012370087415087	-0.0979234407816183	0.0003149604422523236	-0.08885559923899823	0.22553520296776647	-0.34258252148112545
1.0904918981695402	1.012120432635013	-0.09728197957591458	-0.0006513658870256874	-0.08815806397125937	0.22929386684864053	-0.34257637474398966
1.0932873173658173	1.0118749722059401	-0.09663575258467522	-0.0016089609476530216	-0.0874563932745944	0.23306014136459616	-0.34253498186485687
1.0960577527703472	1.0116336550499876	-0.09598485660189962	-0.0025578337267409762	-0.08675072944349033	0.236833860947393	-0.3424579606371941
1.0988035028742345	1.0113964309840748	-0.09532938856373864	-0.003497991040943599	-0.08604121556658416	0.24061483824284852	-0.3423449259755648
1.101524861488544	1.0111632501808676	-0.094669444232099	-0.004429439621324799	-0.08532799406044102	0.24440287187338589	-0.34219549031209456
1.1042221173539388	1.0109340632109471	-0.09400511836901376	-0.005352185949897173	-0.08461120682328868	0.2481977454604449	-0.34200926402089815
1.1068955581279496	1.010708820715249	-0.09333650381709474	-0.006266237594833331	-0.08389099420895738	0.25199923287002696	-0.3417858555024951
1.1095454679485586	1.0104874736282643	-0.09266369213246621	-0.007171602347774214	-0.08316749567839823	0.25580709454036066	-0.34152487161481276
1.112172125642033	1.0102699733369291	-0.09198677410615388	-0.008068287585301	-0.08244085032426386	0.25962107453299127	-0.34122591825620185
1.1147758082268466	1.0100562713982422	-0.09130583893152659	-0.008956301440755016	-0.08171119593946861	0.26344090523464214	-0.34088860040975627
1.11735678971697	1.0098463196521987	-0.0906209745479543	-0.009835652369933726	-0.0809786693517518	0.2672663053769233	-0.34051252259738235
1.1199153399161905	1.0096400703296005	-0.0899322680144114	-0.010706348717110679	-0.08024340678577109	0.2710969779389076	-0.3400972894646427
1.1224517260995042	1.0094374759243905	-0.08923980511717536	-0.011568399266017592	-0.07950554340481028	0.2749326123337134	-0.3396425059640757
1.1249662134181972	1.009238489173357	-0.08854367029475463	-0.012421813354813313	-0.07876521319379791	0.2787728847938162	-0.3391477776475162
1.127459061820131	1.0090430633089877	-0.08784394753837121	-0.013266599810605309	-0.07802254987726483	0.2826174533986224	-0.3386127117082283
1.1299305297993445	1.0088511517702852	-0.08714071940719248	-0.014102768203782062	-0.0772776858303702	0.28646596351859993	-0.33803691672281105
1.132380872948179	1.0086627083275475	-0.08643406746598527	-0.014930328337245781	-0.07653075250410768	0.2903180453940843	-0.3374200033562027
1.1348103432467733	1.0084776871442949	-0.0857240725392862	-0.015749289989905477	-0.07578188065099961	0.29417331276885544	-0.3367615850362824
1.1372191909407903	1.008296042641294	-0.08501081421064843	-0.01655966353408635	-0.07503119975311959	0.29803136563511007	-0.3360612779525611
1.1396076622200733	1.008117729680456	-0.08429437154607188	-0.01736145913813807	-0.07427883874067315	0.3018917863370284	-0.3353187021961014
1.1419760011579134	1.0079427034245285	-0.08357482256845856	-0.01815468740570959	-0.07352492539277301	0.3057541424613695	-0.33453348174252373
1.1443244491837956	1.0077709193845776	-0.08285224445076872	-0.018939359184206608	-0.07276958649560349	0.30961798583394506	-0.3337052451088352
1.1466532448502949	1.007602333443466	-0.08212671362910387	-0.019715485474586555	-0.0720129479139588	0.313482851973316	-0.33283362597827293
1.1489626240411395	1.007436901846407	-0.08139830578110013	-0.020483077489892317	-0.07125513452067864	0.31734826028014057	-0.3319182636925141
1.1512528203774497	1.007274581178076	-0.08066709573572861	-0.021242146779367987	-0.07049627005485129	0.32121371459516257	-0.3309588036476666
1.1535240636254884	1.0071153284805372	-0.0799331580232088	-0.02199270469178317	-0.06973647764284285	0.32507870039210285	-0.3299548985561119
1.155776582528336	1.0069591010583758	-0.07919656600647254	-0.022734763304635617	-0.06897587884745644	0.3289426894752217	-0.3289062078359553
1.158010602050216	1.0068058566775064	-0.0784573928063054	-0.023468334505054634	-0.06821459457544679	0.33280513522857863	-0.3278123994157707
1.1602263451424306	1.0066555534460406	-0.07771571076789188	-0.02419343056660836	-0.06745274447354327	0.33666547556848625	-0.32667314957111176
1.162424031827197	1.006508149881735	-0.07697159179954606	-0.02491006384242645	-0.06669044722510686	0.3405231313317059	-0.3254881439963969
1.1646038796001108	1.0063636048879703	-0.07622510727830871	-0.025618246893324828	-0.06592782039899717	0.34437750695242425	-0.32425707826630645
1.166766103444705	1.0062218777565148	-0.07547632808104174	-0.02631799248886178	-0.06516498042742215	0.3482279904993033	-0.322979658483845
1.1689109153794683	1.006082928200141	-0.0747253247795081	-0.027009313458918834	-0.06440204274940436	0.3520739528951119	-0.32165560223328105
1.1710385257738412	1.0059467162702782	-0.07397216721597295	-0.027692223116607295	-0.063639121324054	0.3559147503315695	-0.32028463845470145
1.173149141338764	1.0058132024894784	-0.07321692524447475	-0.02836673461095079	-0.06287632932683128	0.3597497207411947	-0.3188665093942064
1.1752429667441624	1.0056823477491068	-0.07245966819929342	-0.029032861448848715	-0.06211377855270718	0.36357818680679876	-0.3174009703086191
1.17732020410611	1.0055541133448502	-0.0717004651085017	-0.02969061733126064	-0.061351579575746516	0.3673994551793063	-0.31588779049135285
1.17938105262794	1.0054284610002755	-0.07093938486172625	-0.03034001604328227	-0.06058984185911831	0.3712128159741808	-0.3143267542742905
1.1814257083228532	1.0053053528836073	-0.07017649635507912	-0.03098107137423466	-0.05982867383932747	0.3750175424270067	-0.31271766203600365
1.1834543655682908	1.0051847515147887	-0.06941186794796661	-0.03161379761162357	-0.05906818232450081	0.3788128940008791	-0.31106032974515696
1.1854672156227923	1.0050666198564986	-0.06864556804611736	-0.0322382090810437	-0.05830847301799211	0.38259811389068465	-0.3093545908483589
1.1874644466564948	1.004950921311059	-0.06787766513294528	-0.0328543201676797	-0.05754965048692238	0.3863724293408574	-0.30760029707976444
1.1894462456361536	1.0048376196119353	-0.06710822707601663	-0.0334621459060473	-0.0567918174176532	0.39013505553034733	-0.3057973175549911
1.1914127949215185	1.004726679019933	-0.06633732247348474	-0.03406170094276388	-0.05603507588454899	0.3938851894808144	-0.3039455425721676
1.1933642758414706	1.004618064117889	-0.06556501930111773	-0.03465300064637925	-0.0552795259563043	0.3976220172255901	-0.3020448811562416
1.1953008664531413	1.0045117399385535	-0.06479138581294769	-0.035236060432241645	-0.054525266523332	0.40134470998046967	-0.30009526385983126
1.1972227427940119	1.0044076718942956	-0.06401649007650587	-0.035810896155371606	-0.05377239478360506	0.4050524270002701	-0.29809664230881655
1.199130077461882	1.0043058258539557	-0.06324040057159257	-0.03637752369839029	-0.05302100676670872	0.40874431334375716	-0.2960489914071194
1.2010230418263246	1.0042061680232912	-0.06246318532196969	-0.03693595964537796	-0.052271196433823025	0.4124195046847547	-0.293952307738184
1.2029018034070984	1.0041086650842062	-0.061684912988350674	-0.03748622051855352	-0.051523056678761316	0.41607712281451725	-0.29180661310667483
1.2047665283159141	1.004013284064934	-0.060905651892919015	-0.038028323515840776	-0.05077667833000963	0.41971628099366326	-0.2896119525643406
1.2066173806353764	1.0039199923742388	-0.060125470286119226	-0.03856228633726571	-0.05003215035787303	0.4233360834149488	-0.2873683956783853
1.2084545216134164	1.003828757841751	-0.059344436704999635	-0.0390881269673381	-0.04928956016453392	0.426935624320679	-0.28507603814516363
1.2102781105241749	1.0037395486736496	-0.058562619630589105	-0.039605863940381625	-0.048548993205465206	0.4305139904133342	-0.2827350013891051
1.2120883043747728	1.003652333467195	-0.05778008762675135	-0.04011551627099966	-0.04781053307343927	0.4340702610492853	-0.28034543349999463
1.2138852594440352	1.0035670811375672	-0.05699690868272204	-0.04061710389831223	-0.04707426083434328	0.4376035120660496	-0.27790750769143713
1.215669129509544	1.0034837610047929	-0.05621315098308084	-0.04111064719568506	-0.04634025571351244	0.4411128131349117	-0.2754214250687283
1.2174400664171667	1.003402342765853	-0.05542888267289582	-0.04159616714605463	-0.04560859483212961	0.4445972297411959	-0.27288741436498665
1.2191982208220404	1.0033227964614513	-0.054644171533132745	-0.042073685555429445	-0.04487935286780332	0.4480558255349864	-0.2703057312658733
1.2209437420675593	1.0032450924839207	-0.05385908502909359	-0.04254322502417407	-0.04415260206931364	0.45148766301020526	-0.267676658848382
1.2226767787858117	1.003169201553093	-0.05307369003254798	-0.043004809111071234	-0.04342841197264513	0.45489180562119963	-0.2650005068829125
1.2243974783248068	1.0030950947447	-0.05228805306871804	-0.043458462179573894	-0.04270684960688789	0.4582673176084543	-0.2622776128388023
1.226105986698661	1.0030227434941488	-0.0515022403330059	-0.043904209388548	-0.04198797948735449	0.46161326487107185	-0.25950834212400115
1.2278024495917488	1.0029521195564115	-0.05071631721811752	-0.04434207695403801	-0.04127186316599898	0.46492871791351026	-0.2566930865269668
1.2294870122982304	1.0028831950132222	-0.049930348319289004	-0.04477209212320414	-0.040558559228144796	0.46821275270246754	-0.25383226421235333
1.2311598203160041	1.0028159422537253	-0.04914439713207842	-0.045194283312463904	-0.039848123014786255	0.4714644527965383	-0.250926318537385
1.232821018113746	1.0027503340289423	-0.04835852660583747	-0.04560867978105724	-0.0391406071233358	0.47468290791728146	-0.247975719965765
1.2344707504026093	1.0026863434045201	-0.04757279852414576	-0.04601531193892771	-0.038436060849716396	0.4778672173908823	-0.2449809636307049
1.236109161863219	1.0026239437769373	-0.04678727360396632	-0.04641421125707084	-0.0377345302875691	0.48101649056472684	-0.24194256945064715
1.2377363984115777	1.0025631088313307	-0.04600201085530822	-0.04680541054906045	-0.03703605777196262	0.4841298501603085	-0.2388610793207828
1.2393526053944894	1.0025038126159591	-0.0452170684138415	-0.04718894350375176	-0.03634068264216578	0.4872064297050506	-0.23573705995878935
1.2409579295601123	1.0024460294743058	-0.044432502556815856	-0.04756484512819626	-0.03564844038985821	0.4902453781748378	-0.23257109861403744
1.2425525178128083	1.0023897340975445	-0.04364836826983519	-0.04793315141417633	-0.034959363191425466	0.4932458584521731	-0.22936380480361035
1.2441365177170334	1.002334901511637	-0.04286471896927545	-0.04829389942240187	-0.03427347969349664	0.4962070490968957	-0.22611580868156014
1.245710078470708	1.0022815070504887	-0.0420816059823006	-0.048647127460092525	-0.03359081459626725	0.49912814691742735	-0.22282775826257736
1.247273349412798	1.0022295264139638	-0.04129907924903946	-0.04899287469633134	-0.03291138930935845	0.50200836489745	-0.2195003216800305
1.248826482668204	1.0021789355861725	-0.04051718596329342	-0.0493311816997017	-0.03223522081636043	0.5048469377384202	-0.21613418071324267
1.2503696298475557	1.0021297109518446	-0.03973597218782957	-0.04966208965605455	-0.03156232312690042	0.507643116389866	-0.2127300369009338
1.2519029443677891	1.0020818292254439	-0.03895548165810391	-0.04998564082820025	-0.030892706290294177	0.5103961728903499	-0.20928860566962673
1.253426580964821	1.0020352674742372	-0.038175755989707856	-0.05030187838861496	-0.030226376632966238	0.5131053999653372	-0.20581061636617148
1.2549406960648908	1.0019900031137348	-0.03739683445301289	-0.050610846434248555	-0.02956333662578401	0.5157701121237024	-0.20229681037443978
1.2564454470277573	1.0019460139369283	-0.03661875432883824	-0.050912589767682474	-0.0289035852492366	0.5183896447040752	-0.1987479418142485
1.257940992016712	1.0019032781225528	-0.03584155095162786	-0.05120715381525885	-0.028247118089642517	0.5209633540263049	-0.19516477688542855
1.259427491793947	1.0018617741894589	-0.0350652567486123	-0.05149458491567751	-0.027593926592773373	0.5234906207616679	-0.19154808851001945
1.2609051077017042	1.0018214810605204	-0.03428990226030609	-0.05177492985158806	-0.026943998994745016	0.5259708466562384	-0.1878986600620631
1.2623740025701786	1.0017823780414228	-0.03351551564717872	-0.0520482359631489	-0.026297319972489193	0.5284034562721567	-0.18421728215320812
1.2638343399842797	1.0017444448448434	-0.03274212305627255	-0.052314550944418774	-0.025653871018488178	0.530787895892694	-0.1805047534221808
1.2652862852763218	1.0017076615683924	-0.03196974808049634	-0.052573922960249694	-0.025013630058610688	0.5331236352321888	-0.1767618770063845
1.2667300042888583	1.0016720087304962	-0.031198412400228064	-0.052826400354355006	-0.024376572054947913	0.535410165443167	-0.17298946267570148
1.268165665208721	1.0016374672284067	-0.03042813479310679	-0.05307203190424914	-0.023742668256851472	0.5376470020018628	-0.16918832105242096
1.2695934354074383	1.001604018418384	-0.029658932817404806	-0.05331086620798679	-0.02311188765804166	0.5398336796726607	-0.16535927094363403
1.2710134851154136	1.0015716440300686	-0.028890820835530545	-0.05354295224668917	-0.022484195438870036	0.5419697581166434	-0.16150312866203528
1.2724259843880792	1.0015403262411546	-0.028123811642045575	-0.053768338804547296	-0.021859554372530055	0.5440548170393903	-0.1576207151745829
1.2738311044474533	1.00151004764756	-0.027357915743112214	-0.05398707463154352	-0.02123792430047483	0.5460884580706082	-0.15371285163647566
1.2752290174942762	1.001480791269996	-0.0265931414596643	-0.054199208345736945	-0.02061926228456671	0.5480703042251007	-0.14978035901101433
1.2766198952720065	1.001452540584642	-0.025829495721714817	-0.05440478815787421	-0.020003523313195812	0.5499999976401001	-0.14582406132234407
1.278003912064167	1.0014252794624254	-0.025066982434512226	-0.05460386225916926	-0.019390659045884728	0.5518772034844568	-0.1418447763852657
1.2793812404779394	1.0013989922546724	-0.024305604807349404	-0.05479647814335645	-0.0187806197520333	0.5537016038265562	-0.13784332708205396
1.2807520556334888	1.001373663710438	-0.023545363061589927	-0.05498268315506397	-0.018173352528513004	0.5554729030002821	-0.13382052863367727
1.2821165313199814	1.0013492790501575	-0.02278625657178649	-0.055162523895135054	-0.017568803075055716	0.5571908221416446	-0.12977719908485372
1.2834748427373093	1.001325823913502	-0.022028282368248078	-0.055336046547466156	-0.016966914552913086	0.55885510241896	-0.12571415068878206
1.2848271651023588	1.0013032843847685	-0.02127143593130241	-0.05550329663679922	-0.016367628275327777	0.560465502829435	-0.12163219340115326
1.2861736737126244	1.0012816469901864	-0.02051571118210479	-0.05566431899246437	-0.015770883752347944	0.5620217999159232	-0.11753213418029565
1.287514543837778	1.0012608986980134	-0.019761100571259026	-0.05581915769187111	-0.01517661881155219	0.5635237872615897	-0.11341477683791802
1.288849951525553	1.0012410269048684	-0.019007594653270253	-0.05596785610747262	-0.014584769313123382	0.5649712759652259	-0.10928091909556391
1.2901800715524903	1.0012220194648431	-0.01825518327263814	-0.05611045663444273	-0.013995270129786817	0.5663640919861379	-0.10513135849778181
1.2915050801038501	1.001203864647932	-0.017503854083595078	-0.05624700094785233	-0.013408054030178402	0.5677020786186089	-0.10096688373002256
1.2928251522865548	1.0011865511741518	-0.01675359398936811	-0.056377529693858466	-0.012823052851470259	0.5689850934294265	-0.09678828201028401
1.294140463231624	1.0011700681949702	-0.016004388555382852	-0.05650208257659486	-0.012240197080346783	0.5702130090335005	-0.09259633536881211
1.295451188522496	1.0011544052864672	-0.015256221800186247	-0.056620698358984846	-0.011659415731960974	0.57138571302194	-0.08839181898064939
1.2967575026072886	1.0011395524663247	-0.01450907713886212	-0.056733414684147686	-0.011080637121299662	0.5725031060985422	-0.08417550600680943
1.2980595799108348	1.0011255001769588	-0.013762936789543056	-0.05684026815401408	-0.010503788437227126	0.5735651027386883	-0.07994816385953574
1.2993575955405086	1.0011122392765694	-0.013017781406712283	-0.0569412943502976	-0.009928795495727007	0.5745716312776418	-0.07571055169555059
1.3006517227425118	1.001099761063039	-0.012273591581649401	-0.057036527606481854	-0.009355583931587853	0.5755226315047043	-0.0714634285602704
1.3019421355581773	1.0010880572434395	-0.011530346360687817	-0.057126001195402336	-0.008784078085454443	0.5764180563842989	-0.06720754462165601
1.303229007198018	1.0010771199478752	-0.010788024221412725	-0.05720974718083956	-0.00821420178681463	0.5772578704236438	-0.06294364639132853
1.3045125106841458	1.0010669417204527	-0.010046602746825173	-0.05728779644506579	-0.007645878131114291	0.578042049787271	-0.05867247455695229
1.305792818600069	1.0010575155188144	-0.009306058813444606	-0.0573601786527457	-0.007079029651180924	0.5787705817703507	-0.054394764768971614
1.3070701034227172	1.0010488347090776	-0.008566368443665599	-0.05742692225178234	-0.006513578229792067	0.5794434646383492	-0.050111246513625037
1.3083445364846518	1.0010408930701051	-0.007827507451816538	-0.05748805440422193	-0.005949445617621162	0.5800607067581993	-0.0458226466007492
1.3096162891727796	1.0010336847822756	-0.00708945079573494	-0.057543601038125364	-0.0053865529600440765	0.5806223269463674	-0.04152968517689428
1.3108855320843544	1.0010272044302266	-0.006352173111454534	-0.05759358679390323	-0.0048248212272646515	0.5811283537519152	-0.03723307860451388
1.3121524360421877	1.0010214469948853	-0.0056156481695200326	-0.057638035055007975	-0.004264170820542497	0.5815788255911798	-0.032933536088565515
1.3134171708355653	1.0010164078574062	-0.004879849652349716	-0.05767696788870019	-0.0037045221840408087	0.5819737899725779	-0.028631764013342324
1.3146799056093885	1.001012082793763	-0.004144750975053604	-0.05771040606078413	-0.003145795686256175	0.5823133034707489	-0.024328464727191367
1.3159408099864927	1.0010084679688223	-0.003410324678019692	-0.05773836905636537	-0.0025879111762874773	0.5825974317648781	-0.020024332814525224
1.3172000518641713	1.001005559940999	-0.0026765437561785434	-0.057760875020712955	-0.0020307890108120477	0.5828262488675975	-0.015720062722928495
1.3184577998615583	1.00100335565276	-0.0019433802798575989	-0.057777940811485566	-0.0014743490224717814	0.5829998374877402	-0.011416340534171562
1.319714220808512	1.0010018524339301	-0.0012108069041616256	-0.05778958195384842	-0.0009185116813569096	0.5831182884095086	-0.007113852678108922
1.3209694825461347	1.001001047994768	-0.00047879528251621665	-0.057795812676703785	-0.0003631969058329566	0.5831817006998484	-0.00281327648789892
1.3222237513158341	1.001000940427411	0.00025268236528292896	-0.057796645886032	0.00019167473321935922	0.5831901812799203	0.0014847107181365869
1.3234771933565017	1.0010015282018407	0.0009836541386784982	-0.05779209318258185	0.000746182670438017	0.5831438449517907	0.00577943695796505
1.324731228147192	1.0010028117952343	0.0017148791050113706	-0.05778215223264673	0.0013009607314951417	0.5830426857493455	0.010074526567101574
1.3259862501555164	1.0010047929398502	0.0024465183145410767	-0.0577668125988392	0.0018561892416318262	0.5828866363325137	0.014370088053794545
1.327242423865731	1.001007473697598	0.0031785983925484112	-0.057746062919446804	0.002411946688349221	0.5826756411666938	0.018665437989103518
1.3284999149464058	1.0010108565083156	0.003911146309262226	-0.05771989054740018	0.0029683119380104353	0.5824096529582342	0.022959893015724406
1.3297588888047673	1.0010149441887046	0.004644188492803802	-0.0576882815732452	0.0035253635468551945	0.5820886330010316	0.027252764786445286
1.3310195116863033	1.0010197399369	0.0053777514252797845	-0.057651220806368024	0.004083180197569067	0.5817125511014549	0.03154336360939863
1.3322819498623593	1.0010252473319108	0.006111861125125683	-0.05760869179772384	0.004641840289319636	0.5812813859273178	0.03583099557269877
1.3335463705777937	1.0010314703395624	0.006846543653697421	-0.05756067681417421	0.005201422305988557	0.5807951248679559	0.04011496566867298
1.3348129408194949	1.0010384133091335	0.007581824354690404	-0.05750715688652457	0.005762004219436516	0.5802537646430674	0.044394573525536433
1.3360818283107405	1.0010460809799921	0.008317728387809099	-0.057448111782172566	0.006323663877086954	0.5796573111484723	0.04866911670621754
1.3373532017161098	1.0010544784862083	0.009054280802134895	-0.057383519995344086	0.00688647903954181	0.5790057794824633	0.052937891313226744
1.3386272290644272	1.0010636113486515	0.009791505578014932	-0.0573133588353616	0.007450526628547899	0.5782991949606171	0.05720018663586482
1.3399040791908672	1.0010734854860117	0.01052942641961367	-0.05723760437100384	0.008015883310631635	0.5775375926764975	0.06145528997230734
1.3411839217940908	1.001084107218876	0.011268066742779505	-0.057156231430306376	0.008582625467004387	0.5767210176234859	0.06570248677058925
1.342466926396185	1.0010954832640238	0.0120074490307684	-0.057069213676997854	0.009150828676729308	0.5758495255829927	0.06994105715854346
1.3437532628411348	1.0011076207401859	0.012747595080261482	-0.056976523600575646	0.009720567880235691	0.5749231831398296	0.07417027763188674
1.3450431015637925	1.001120527173189	0.013488526113599622	-0.05687813251296068	0.010291917440461025	0.5739420677619747	0.07838942196819652
1.3463366135658066	1.0011342104988834	0.014230262721971669	-0.0567740105638284	0.010864951073389471	0.5729062680637205	0.08259776118100307
1.347633969146145	1.001148679051793	0.014972824096947408	-0.05666412686593674	0.011439741225923067	0.5718158851536211	0.08679455947699086
1.3489353397373547	1.001163941586733	0.015716229043482657	-0.05654844937105317	0.0120163598287782	0.5706710314937554	0.09097908033815369
1.3502408974775342	1.0011800072782917	0.01646049569173859	-0.056426944916395244	0.012594878045571346	0.5694718314540542	0.09515058520005387
1.3515508138753418	1.0011968857069216	0.017205640696788083	-0.05629957937317652	0.013175365619030432	0.5682184228575008	0.09930832932881385
1.3528652609676903	1.0012145868746964	0.01795167986234069	-0.05616631757173324	0.013757891320919407	0.5669109563040899	0.10345156572505024
1.354184411239395	1.0012331212073622	0.01869862805637352	-0.05602712333211411	0.014342522852677586	0.5655495955302198	0.1075795450423514
1.3555084367732133	1.0012524995446364	0.019446498693922877	-0.055881959583788485	0.014929326404211194	0.5641345186218452	0.11169151315785704
1.3568375104197505	1.0012727331588616	0.020195304364623908	-0.05573078827350174	0.015518367107188489	0.5626659171403924	0.11578671509053126
1.3581718049887666	1.0012938337459139	0.020945056340757228	-0.055573570482559925	0.016109708610817418	0.5611439972810027	0.11986439275132199
1.3595114927659262	1.0013158134186793	0.021695764275617486	-0.055410266524641434	0.016703412801313634	0.5595689808084506	0.1239237838219709
1.3608567468912118	1.0013386847309866	0.02244743694655268	-0.055240835818007775	0.017299540345940907	0.5579411037961649	0.1279641263065367
1.3622077400239863	1.0013624606578804	0.023200081476444888	-0.05506523708330656	0.01789815003415166	0.5562606184909341	0.1319846548491221
1.3635646440881988	1.0013871545910589	0.023953703168654243	-0.05488342842762079	0.018499298597273072	0.5545277940372427	0.1359846004661241
1.3649276318872663	1.001412780369047	0.02470830637983643	-0.054695367173556206	0.01910304135630723	0.552742914751576	0.13996319578466782
1.3662968762436134	1.001439352264379	0.025463894013202183	-0.05450101000673981	0.01970943177272447	0.5509062814254863	0.14391967290936059
1.3676725484603325	1.001466884953844	0.026220466650046275	-0.05430031324483593	0.020318520699528768	0.5490182137178501	0.1478532595343046
1.369054820133603	1.001495393553153	0.026978023533691414	-0.05409323263477918	0.02093035711658089	0.5470790480529519	0.15176318479146197
1.3704438629464475	1.001524893614666	0.027736562434020916	-0.05387972342199203	0.021544987971823946	0.5450891380819318	0.15564867917635647
1.3718398469166704	1.001555401090027	0.02849607867629307	-0.053659740671577014	0.02216245733939338	0.5430488574397975	0.15950897028253225
1.3732429428143114	1.001586932381191	0.029256566448852123	-0.05343323894925315	0.022782807423324655	0.5409585965011857	0.16334329022576208
1.3746533201639566	1.0016195042969815	0.03001801770354706	-0.05320017268480191	0.023406077608589895	0.5388187654555958	0.16715087077082574
1.3760711481950805	1.0016531340729218	0.03078042266530173	-0.05296049607755047	0.024032304817336588	0.5366297930881564	0.1709309466843228
1.377496594575209	1.0016878393398085	0.03154376914647617	-0.05271416336751856	0.024661522886554613	0.534392128879515	0.17468275311843962
1.3789298274295019	1.0017236381704762	0.03230804362901992	-0.05246112854862259	0.025293763398469848	0.5321062399775714	0.17840553175324203
1.3803710125075341	1.0017605490082322	0.03307322975006363	-0.05220134592026131	0.025929054370453748	0.5297726157445407	0.18209852418395578
1.3818203155017965	1.0017985907211968	0.03383930954609904	-0.05193476974443961	0.026567421220485426	0.5273917641477505	0.18576097884642892
1.3832779015301364	1.0018377825881495	0.03460626317768826	-0.051661354388397716	0.027208886482237533	0.5249642125328503	0.18939215044820848
1.3847439334090401	1.0018781442485423	0.0353740680315548	-0.05138105471165737	0.027853468991861186	0.5224905104822601	0.19299129657028433
1.3862185731044803	1.0019196957361864	0.03614269950283307	-0.051093825865011176	0.028501184476651054	0.519971227385051	0.19655768228054
1.3877019821140624	1.0019624574871773	0.03691213120499819	-0.0507996232712234	0.0291520456740001	0.5174069516290537	0.20009058190990126
1.3891943199761743	1.0020064502932844	0.03768233421152401	-0.050498402978288115	0.029806061631474524	0.5147982929957867	0.2035892763869287
1.3906957457092899	1.0020516953385272	0.038453277823567764	-0.050190121436354235	0.030463238296273558	0.5121458799744262	0.20705305760919931
1.3922064161521226	1.0020982141447232	0.039224928738077	-0.04987473589587611	0.031123577749347514	0.5094503624237704	0.21048122551261095
1.393726487287188	1.0021460286050496	0.03999725175646958	-0.049552204200673466	0.031787078750163233	0.5067124089595912	0.2138730921102228
1.3952561130545547	1.0021951609411541	0.04077020920903394	-0.04922248509776636	0.03245373618716205	0.5039327087374177	0.21722797976357536
1.3967954475181596	1.0022456337663077	0.04154376208108405	-0.048885537830292376	0.03312354199441167	0.5011119671292479	0.220545226873115
1.3983446420309578	1.0022974699879883	0.04231786861241951	-0.048541322805301476	0.033796483892166905	0.498250910432351	0.22382418256456432
1.3999038459387112	1.0023506928207522	0.04309248469993636	-0.048189801512453924	0.034472545677193905	0.495350284166118	0.227064209295178
1.401473209421142	1.0024053258767716	0.043867565342845784	-0.04783093593461486	0.03515170843859886	0.4924108472376887	0.23026468959427662
1.403052880048347	1.0024613930424935	0.04464306296321453	-0.04746468936948896	0.03583394905162522	0.48943337774124307	0.23342501966695145
1.4046430046870648	1.002518918536339	0.045418928391409236	-0.04709102604979105	0.03651924099691762	0.4864186687902066	0.2365446141618663
1.4062437277675761	1.0025779268385306	0.04619511005969533	-0.04670991159769488	0.03720755361067148	0.48336753113544834	0.23962290353767587
1.4078551942427364	1.0026384427913115	0.04697155548253261	-0.04632131237079605	0.03789885336006154	0.48028078683746195	0.24265934055051358
1.4094775474323413	1.0027004915137767	0.04774821024282834	-0.04592519600874318	0.038593102918861026	0.4771592726049837	0.24565339667806826
1.4111109299646853	1.0027640984291848	0.048525018487339346	-0.04552153124729201	0.03929026158116382	0.47400383722267764	0.2486045645444573
1.4127554833120255	1.0028292892397093	0.049301922743334316	-0.045110288067402166	0.03999028507558885	0.4708153416367984	0.25151235762907115
1.4144113478971831	1.002896089922227	0.05007886401201704	-0.04469143770543134	0.040693125629144934	0.4675946579226657	0.2543763110201256
1.4160786649432806	1.0029645267964615	0.05085578267014467	-0.044264952211268825	0.04139873277133785	0.46434266481991165	0.25719598501668733
1.4177575749252493	1.003034626457642	0.0516326177691496	-0.04383080485723087	0.04210705269647239	0.46106024985013255	0.2599709627119626
1.4194482176615149	1.0031064157726082	0.052409307115632284	-0.04338897014079718	0.04281802833035014	0.4577483082538016	0.2627008505084147
1.4211507325575128	1.003179921882679	0.05318578741945456	-0.04293942374388703	0.04353159946375664	0.4544077416146907	0.2653852788056002
1.422865259584807	1.0032551722398815	0.05396199476902428	-0.0424821422894892	0.04424770319438139	0.45103945502612325	0.2680239037079977
1.4245919393159803	1.0033321946047251	0.054737864664108626	-0.042017103337122386	0.044966273971135146	0.4476443561022813	0.27061640707014956
1.426330912388745	1.0034110170178647	0.055513331794082986	-0.04154428553290311	0.045687243404738155	0.44422335512083205	0.27316249566978695
1.428082320148985	1.003491667823974	0.0562883303465613	-0.04106366844193313	0.046410540572141376	0.440777362856581	0.2756619021221381
1.4298463044087024	1.0035741756564993	0.05706279391539776	-0.04057523261629446	0.0471360919540778	0.4373072901657034	0.27811438439888536
1.431623008100601	1.0036585694641003	0.05783665580227977	-0.040078959414400206	0.04786382174395792	0.43381404582113375	0.28051972656143276
1.4334125757210265	1.003744878529489	0.058609849213044685	-0.039574830870192076	0.04859365206598959	0.43029853478603136	0.2828777390415206
1.4352151517310348	1.0038331323893381	0.05938230657256137	-0.039062830138246	0.049325502363036344	0.4267616605202959	0.2851882562142653
1.4370308831810685	1.0039233609584333	0.0601539606604016	-0.038542940746581045	0.05005929050684701	0.42320431901585964	0.2874511394715724
1.4388599183766473	1.0040155944641167	0.06092474402856806	-0.038015146960331724	0.050794932291507194	0.41962740064127335	0.28966627498397657
1.440702407131694	1.0041098634565238	0.061694589107424425	-0.03747943370031534	0.05153234157697797	0.41603178889487175	0.29183357356048617
1.4425585007121828	1.0042061988035913	0.062463428177719174	-0.03693578654935431	0.052271430307653396	0.4124183597950717	0.2939529700833505
1.4444283525461175	1.0043046317262871	0.06323119365634366	-0.036384191532601425	0.05301210883519065	0.4087879798133234	0.2960244237687262
1.4463121181110963	1.0044051937926317	0.0639978180326242	-0.03582463513450754	0.05375428590975765	0.40514150545256156	0.2980479173950139
1.4482099550149614	1.0045079169215956	0.0647632338837105	-0.03525710425987424	0.054497868748279735	0.40147978248540206	0.30002345673724157
1.450122023134649	1.004612833390419	0.06552737391050005	-0.03468158617702625	0.055242763124250784	0.39780364511917105	0.3019510700305767
1.4520484848134625	1.0047199758456675	0.06629017099268544	-0.0340980684423767	0.05598887347806393	0.3941139150910711	0.3038308074526473
1.453989503708418	1.004829377238425	0.06705155771156726	-0.03350653923627761	0.05673610250614894	0.39041140337855706	0.30566273930785626
1.4559452465061578	1.0049410709190465	0.06781146700699574	-0.032906986830270143	0.05748435186019071	0.38669690645229093	0.3074469569956803
1.4579158829633594	1.0050550906418732	0.06856983215369178	-0.032299399554680204	0.05823352218640849	0.3829712058097291	0.3091835722001055
1.459901584089045	1.0051714704603634	0.06932658603115036	-0.031683766344866894	0.058983512463626625	0.37923507103782944	0.31087271452177906
1.4619025242998667	1.0052902448511885	0.07008166192540062	-0.03106007606523246	0.0597342208533543	0.3754892553905375	0.3125145326415639
1.4639188800960945	1.0054114486373966	0.07083499298832747	-0.03042831790568059	0.060485544224462985	0.3717344979849018	0.3141091923962864
1.4659508310533067	1.005535117047226	0.07158651257823109	-0.02978848106112932	0.06123737855096922	0.36797152167660757	0.31565687682486776
1.4679985581748514	1.0056612856135847	0.07233615361618492	-0.029140555239943584	0.06198961832718533	0.364201035875174	0.3171577841499595
1.4700622463353432	1.0057899903225656	0.0730838494536073	-0.028484529884791117	0.0627421574945698	0.36042373181846976	0.3186121288726669
1.4721420830656569	1.005921267540478	0.073829533379164	-0.027820394544004874	0.06349488900868439	0.3566402846740763	0.3200201400369596
1.4742382568206935	1.0060551539019407	0.07457313797016787	-0.027148139421155744	0.06424770423955112	0.35285135652283	0.3213820593803998
1.4763509608742538	1.0061916865556766	0.07531459644712594	-0.026467754123655485	0.06500049439732729	0.3490575891757085	0.3226981432023003
1.4784803891027385	1.0063309028943221	0.07605384113874997	-0.025779229009455625	0.06575314903517704	0.3452596117147749	0.32396865888770954
1.4806267389379593	1.006472840741729	0.07679080449055564	-0.025082554236072075	0.06650555712612852	0.34145803509981937	0.32519388610743105
1.482790210465643	1.0066175382941034	0.07752541870437417	-0.024377720046453583	0.06725760675329812	0.3376534537719514	0.32637411551742324
1.4849710064983324	1.0067650341230727	0.07825761572337539	-0.023664716743670856	0.06800918514884062	0.3338464455198188	0.32750964810701894
1.4871693322591921	1.0069153671520434	0.07898732708670511	-0.022943534794171196	0.06876017859792588	0.3300375720461706	0.3286007943625454
1.4893853952478737	1.0070685766434975	0.07971448385046886	-0.022214164874229933	0.0695104724085434	0.32622737921928774	0.3296478735750905
1.491619405345945	1.0072247022022178	0.08043901658878189	-0.021476597839005393	0.0702599509626199	0.32241639692645474	0.3306512132853445
1.4938715758411034	1.0073837838439208	0.08116085568492099	-0.02073082438722157	0.07100849806797103	0.31860513740622415	0.33161114910842576
1.4961421225997038	1.0075458619352942	0.08187993101596172	-0.019976835336928744	0.07175599668294969	0.3147940967789807	0.3325280237092959
1.4984312630919483	1.0077109771193018	0.08259617161034913	-0.01921462195635156	0.07250232860753046	0.31098375677128925	0.3334021858530036
1.5007392180204875	1.0078791704264785	0.08330950612730839	-0.018444175430530587	0.07324737502828053	0.3071745820952645	0.3342339905059273
1.503066211188208	1.0080504832628736	0.08401986276473389	-0.01766548691061194	0.07399101647086812	0.3033670208492235	0.33502379816402345
1.5054124677180185	1.0082249572738655	0.08472716867633133	-0.016878548118553122	0.07473313223514076	0.29956150758348243	0.33577197370921513
1.5077782167979932	1.0084026345412227	0.08543135076773198	-0.016083350438059252	0.07547360127314648	0.2957584589837323	0.3364788868052424
1.510163688998594	1.0085835573783024	0.08613233484517459	-0.01527988582480221	0.07621230133968922	0.29195827841198285	0.33714491051884193
1.5125691182111374	1.008767768468548	0.08683004615699053	-0.014468146167717548	0.07694910960314406	0.2881613529647645	0.3377704214303831
1.5149947416638143	1.0089553108628138	0.08752440934419929	-0.01364812329424569	0.07768390263706104	0.2843680537035347	0.33835579909143754
1.517440797955548	1.0091462278208785	0.08821534783461438	-0.012819809648720334	0.0784165558197729	0.2805787389529893	0.33890142507741317
1.5199075299282006	1.0093405630268226	0.08890278462087783	-0.011983197335984817	0.07914694419757938	0.2767937500462506	0.3394076832195792
1.522395182117056	1.0095383603834838	0.08958664149308211	-0.011138278999920384	0.07987494171041658	0.27301341553134456	0.33987495857691363
1.524904001358231	1.0097396640497416	0.09026683917925989	-0.010285047636142491	0.08060042137669138	0.26923805043182003	0.34030363720375356
1.5274342386490227	1.0099445185818887	0.09094329780472869	-0.009423495976833365	0.08132325582043257	0.2654679537100763	0.34069410605086065
1.5299861477825292	1.0101529688179147	0.09161593646526296	-0.008553616972536666	0.08204331685377886	0.26170341063687874	0.34104675228198483
1.5325599847175433	1.0103650598161984	0.09228467302092166	-0.007675404027349986	0.08276047529072317	0.25794469397641345	0.3413619628265874
1.535156009286931	1.0105808369861775	0.09294942449858966	-0.006788850437269175	0.08347460141254646	0.2541920617568023	0.34164012423854356
1.5377744838731229	1.0108003459704713	0.09361010669659849	-0.0058939498636049956	0.08418556457785313	0.25044575951323883	0.341881622158163
1.5404156728822611	1.011023632588572	0.0942666340163263	-0.0049906965364069	0.08489323307261849	0.24670602129180141	0.3420868409660017
1.543079845765554	1.0112507430813895	0.09491892016756165	-0.004079084245212143	0.08559747490217169	0.24297306566550142	0.342256163694858
1.5457672737618087	1.011481723826103	0.09556687730419404	-0.0031591074777314234	0.08629815689130199	0.2392471006788336	0.342389971435401
1.5484782318820312	1.0117166214927007	0.09621041646763229	-0.0022307607672630704	0.08699514519242386	0.23552832135371685	0.34248864318291333
1.5512129988454857	1.0119554830285822	0.09684944751119602	-0.0012940387414869877	0.08768830523439672	0.23181691013660616	0.34255255550421104
1.5539718567940037	1.012198355622606	0.09748387897562122	-0.0003489362486746529	0.08837750161696577	0.22811303763627416	0.34258208222674486
1.5567550897899598	1.0124452865589266	0.09811361769821926	0.0006045510980391926	0.08906259771359482	0.2244168649429232	0.3425775941752491
1.5595629869854706	1.012696323483201	0.09873856948660877	0.0015664279755902746	0.08974345643091039	0.22072853971445813	0.342539458939259
1.5623958496884676	1.0129515150333814	0.0993586405683639	0.002536701738663886	0.09041994182110255	0.21704818750161575	0.34246804030949607
1.5652539724445549	1.0132109091311918	0.0999737333410432	0.003515375904878333	0.09109191447576752	0.2133759368760515	0.34236369835734404
1.5681376548317065	1.0134745540146668	0.10058374898032964	0.004502454160828325	0.09175923438894901	0.20971190412816354	0.34222678917425664
1.571047199003047	1.0137424980003085	0.10118858685180827	0.005497939485008388	0.09242176033963367	0.20605619678050582	0.3420576647350507
1.5739829108634333	1.0140147895728586	0.10178814471253145	0.006501834514013109	0.09307935013566114	0.20240891240109518	0.34185667266454817
1.5769451009785755	1.0142914774538425	0.10238231883393263	0.0075141418149924	0.09373186077267462	0.19877013784053885	0.34162415596510753
1.5799340827192152	1.014572610411818	0.10297100356574376	0.008534863211543404	0.09437914797878087	0.19513995188063699	0.34136045296224554
1.582950172950167	1.014858237306323	0.10355409142810852	0.00956399997915851	0.09502106633725714	0.19151842468717856	0.34106589711010327
1.5859936937280585	1.015148407230101	0.10413147337854868	0.010601553382216303	0.09565746960267203	0.18790561612658727	0.340740816655415
1.58906496931293	1.0154431692056098	0.10470303817890075	0.011647523611129343	0.09628821002511324	0.1843015796846707	0.340385534785491
1.5921643295794758	1.0157425724894455	0.1052686729837504	0.012701910900395824	0.09691313901962317	0.18070635875802696	0.3400003691226656
1.5952921070183266	1.0160466662634011	0.10582826272032186	0.013764714460899172	0.09753210650250148	0.1771199905239168	0.3395856319313376
1.598448639019268	1.0163554998317104	0.10638169045002725	0.014835933209481959	0.09814496131040895	0.17354250361407578	0.33914162972135137
1.6016342665189085	1.0166691224666478	0.10692883706344078	0.015915565260082597	0.0987515508827194	0.16997392001470382	0.3386686633048738
1.6048493347988282	1.0169875834617361	0.10746958136260243	0.017003608144466935	0.09935172137161688	0.16641425448820402	0.3381670275834509
1.6080941944787537	1.0173109322062142	0.1080038001584832	0.018100059095162546	0.09994531776961246	0.16286351384072426	0.3376370112758065
1.6113691982821672	1.0176392178368134	0.10853136767432209	0.019204913898602925	0.10053218326516876	0.15932170080574404	0.3370788973493866
1.6146747052049584	1.017972489625507	0.10905215617149844	0.020318168248866567	0.10111215995607377	0.155788809810264	0.33649296225854913
1.618011076883786	1.0183107965874059	0.10956603529979463	0.021439816465618638	0.10168508814453683	0.15226483124299128	0.33587947648098304
1.6213786795844083	1.018654187649502	0.1100728723610315	0.022569852107829167	0.1022508066474611	0.14874974961301204	0.33523870411931533
1.6247778850309802	1.0190027117057958	0.11057253236287143	0.02370826819102311	0.10280915287414083	0.14524354304136228	0.33457090266403333
1.6282090698350906	1.0193564175290717	0.11106487785735443	0.024855056932026262	0.10335996266348675	0.14174618422648314	0.3338763230233766
1.631672612866621	1.0197153534654715	0.11154976850756719	0.026010208808629306	0.10390306981542094	0.13825764342253177	0.3331552100175999
1.635168900546696	1.0200795679465298	0.11202706177760696	0.0271737142627822	0.10443830687932937	0.13477788338694652	0.3324078012528711
1.638698320800257	1.020449108826422	0.11249661202359477	0.028345561617773025	0.1049655041518822	0.13130686578715806	0.3316343283426689
1.6422612677566866	1.020824023832278	0.11295827108545872	0.02952573857757734	0.10548449035567917	0.12784454679272209	0.33083501589076214
1.6458581413443716	1.0212043604865317	0.11341188814645407	0.030714232017571074	0.10599509249825247	0.12439087786669514	0.3300100815167284
1.649489344159791	1.021590165736025	0.11385730927235148	0.03191102687805905	0.106497135368852	0.12094580909216521	0.3291597365478892
1.653155285210145	1.0219814863054852	0.11429437782377601	0.03311610732875117	0.10699044201742476	0.11750928587591734	0.32828418514843427
1.656856377402613	1.0223783683884142	0.11472293407868586	0.03432945586496703	0.1074748333442788	0.11408125165895411	0.32738362488504175
1.6605930394391342	1.0227808578044661	0.11514281539490108	0.035551053853788976	0.10795012829815082	0.11066164644630966	0.3264582462653594
1.6643656947867338	1.023188999843444	0.11555385602092326	0.036780881116202556	0.10841614367717683	0.10725040808664398	0.3255082329750463
1.668174770123804	1.0236028390474918	0.11595588687434515	0.038018915343199046	0.10887269389137659	0.10384747394496836	0.3245337622810483
1.6720207019506825	1.0240224198798127	0.11634873617292125	0.039265134161009525	0.10931959169367547	0.10045277530944681	0.32353500333872154
1.6759039279707542	1.0244477857375487	0.11673222845377906	0.040519512243013124	0.10975664708044448	0.09706624541658629	0.32251211939388325
1.6798248912830078	1.0248789793515263	0.11710618496918968	0.041782022590758444	0.11018366775353576	0.09368781595390559	0.3214652667376565
1.6837840423771064	1.0253160429520265	0.11747042379964252	0.04305263708362138	0.11060045926397993	0.09031741568416292	0.3203945941701258
1.6877818361891515	1.0257590178890308	0.11782475949828117	0.04433132543635227	0.11100682462007293	0.08695497331668516	0.31930024378941096
1.691818733832654	1.0262079447638481	0.11816900318683299	0.04561805566133333	0.111402564410348	0.08360041633259975	0.31818235054162386
1.6958951994896345	1.026662863021661	0.11850296222944134	0.04691279298296798	0.11178747644167118	0.08025367386108127	0.31704104310365244
1.7000117046264585	1.0271238113562797	0.11882644053348987	0.04821550108530455	0.1121613560976193	0.07691467346274851	0.31587644274154686
1.7041687286605047	1.027590827722801	0.11913923850601996	0.04952614221159927	0.11252399630364765	0.07358334098657472	0.31468866311692173
1.7083667534984714	1.0280639486572734	0.119441152567835	0.050844675335310965	0.11287518697757659	0.07025960528215189	0.31347781186443485
1.7126062684058747	1.0285432097520384	0.11973197546956733	0.052171057594520356	0.11321471540742563	0.066943394562677	0.31224398923948005
1.7168877690304591	1.0290286454749287	0.1200114961401875	0.05350524387057538	0.11354236608913637	0.06363463753485893	0.31098728841518747
1.7212117547397725	1.0295202887918202	0.12027949945488357	0.05484718584942253	0.11385792046655305	0.060333265749075035	0.30970779629897377
1.7255787355339138	1.0300181718747152	0.12053576660341545	0.056196834054399736	0.11416115737730688	0.05703920862149717	0.308405591522191
1.7299892237474797	1.0305223250786788	0.12078007450599942	0.05755413515163854	0.1144518523778459	0.05375240009943333	0.30708074692523857
1.7344437408883187	1.031032777637919	0.12101219615877393	0.05891903394651342	0.11472977816348355	0.05047277379598971	0.305733327559522
1.738942812480176	1.0315495569911062	0.12123190028024565	0.06029147167162366	0.11499470416030991	0.04720026716396665	0.30436339227014225
1.7434869717459238	1.0320726891142236	0.1214389514494864	0.06167138699288608	0.11524639670154582	0.04393481907938989	0.302970992625536
1.7480767601973792	1.0326021984988663	0.12163311004832604	0.0630587160498185	0.11548461897318642	0.04067636980053597	0.30155617276272273
1.7527127238401543	1.0331381076205823	0.12181413203024731	0.0644533911717512	0.11570913074466135	0.03742486401085756	0.30011897059304643
1.7573954166832089	1.0336804372456043	0.1219817690153113	0.06585534180569169	0.11591968849632628	0.03418024863581509	0.2986594167663588
1.762125396906683	1.0342292058863796	0.12213576809191505	0.06726449322923217	0.11611604518391618	0.03094247583244957	0.29717753590726614
1.7669032373491762	1.0347844309145857	0.122275872092304	0.0686807695287532	0.1162979506049859	0.02771149616254012	0.29567334337004036
1.7717295121544552	1.0353461269051816	0.12240181908378951	0.07010408946702672	0.11646515076653831	0.024487268111384148	0.2941468494598363
1.776604803556979	1.0359143063115086	0.1225133425496566	0.07153436836202338	0.11661738812429431	0.02126975374077167	0.29259805736089833
1.7815297019055538	1.0364889793541125	0.12261017131957191	0.07297151793283592	0.11675440150839328	0.01805891905548206	0.29102696316904847
1.7865048071045115	1.0370701540712794	0.12269202952374644	0.07441544655231302	0.11687592608363474	0.014854733462435482	0.2894335554713557
1.7915307233670605	1.0376578355840678	0.12275863644478223	0.07586605755745543	0.11698169315396408	0.011657173525422618	0.2878178170715495
1.7966080643689604	1.038252026571604	0.12280970656160628	0.07732325058382512	0.11707143024252548	0.0084662199788641	0.2861797233924689
1.801737451066112	1.038852726885956	0.12284494945941017	0.07878692075915161	0.1171448609777887	0.0052818595085085815	0.2845192432226927
1.8069195172409596	1.0394599340674575	0.122864069801358	0.08025696010098977	0.1172017050988665	0.00210408172171527	0.2828363369651183
1.812154898399927	1.0400736419052299	0.12286676721637987	0.08173325417379673	0.11724167825390114	-0.0010671136092906598	0.2811309602853719
1.8174442437606892	1.0406938416981224	0.12285273630464778	0.08321568530727504	0.117264492085208	-0.004231723530048656	0.2794030602721705
1.8227910944104597	1.041320859628585	0.12282164523689512	0.08470493148571032	0.11726985222932776	-0.007391431664424095	0.2776516314567778
1.8281967168482047	1.041954750625068	0.1227731447266464	0.08620101526144874	0.1172574311367205	-0.01054650652500878	0.2758764028372657
1.833661833946241	1.0425955009460521	0.122706880387859	0.08770379782394483	0.11722689331834915	-0.013696876640863638	0.27407727753401406
1.839187183272183	1.043243093455436	0.12262249201347544	0.08921313568724519	0.11717789854547839	-0.016842466012184476	0.27225415064632336
1.8447734995742047	1.0438975053809019	0.12251961380601357	0.09072887567315699	0.11711010196041363	-0.01998318366800136	0.27040691504541364
1.8504215237954245	1.0445587091785093	0.12239787433082339	0.09225085720832785	0.11702315408364233	-0.02311892859528449	0.2685354584424604
1.8561319980222144	1.0452266717444962	0.12225689667470047	0.09377891076774755	0.1169167009340371	-0.026249586614073946	0.2666396650920571
1.8619056694425054	1.0459013546780809	0.12209629844099326	0.09531285875777407	0.11679038404050746	-0.029375032299500337	0.264719414514374
1.8677432876222704	1.0465827137577555	0.12191569189408029	0.09685251459515853	0.1166438405602502	-0.03249512718084342	0.26277458242978724
1.8736456008096178	1.047270698302206	0.12171468419634811	0.09839768156114642	0.11647670348406032	-0.03560971753221047	0.2608050420265528
1.8796133557536665	1.0479652509401098	0.12149287758510885	0.09994815260692166	0.11628860180151919	-0.03871863411996895	0.2588106640624731
1.8856473047439513	1.0486663082154803	0.12124986925801028	0.10150371201421043	0.1160791604125796	-0.04182169563260415	0.2567913145461545
1.8917481893789474	1.049373798484648	0.12098525218033528	0.10306413104018873	0.11584800082898054	-0.044918700081027205	0.25474686020077
1.8979167463414546	1.0500876423768066	0.12069861514515237	0.1046291693207366	0.11559474125216558	-0.04800942778382901	0.25267716657942507
1.9041537088663136	1.0508077527487267	0.1203895429538747	0.106198575123944	0.11531899674356044	-0.05109364199057409	0.25058209760960515
1.9104597990927539	1.0515340335870933	0.12005761707154405	0.10777208332021193	0.11502037981874105	-0.054171085013831825	0.24846151819850837
1.916835725959203	1.0522663795596603	0.11970241611424677	0.10934941481555152	0.1146985009026828	-0.057241477293695324	0.2463152949848612
1.9232821844268964	1.0530046757239	0.11932351630307654	0.11093027633920961	0.11435296875605598	-0.060304517152065876	0.2441432966424063
1.929799846144948	1.0537487962640222	0.11892049248259477	0.11251435817415854	0.11398339141937404	-0.06335987657309079	0.24194539706764343
1.9363893713635187	1.0544986056663699	0.11849291790706565	0.11410133710944287	0.11358937603166278	-0.06640720707860188	0.23972147140435554
1.943051381628187	1.0552539554329934	0.11804036654021005	0.11569086992573042	0.11317053095878761	-0.06944612736590175	0.23747140529528446
1.9497864746130176	1.0560146856205899	0.11756241280611683	0.11728259716739288	0.11272646558580715	-0.07247623078100236	0.23519508992176186
1.956595210136592	1.0567806231159802	0.11705863325210863	0.11887614001199544	0.1122567918705536	-0.07549707951651424	0.23289242676474506
1.9634781070747338	1.0575515811791338	0.11652860761590716	0.12047109985545466	0.11176112535349908	-0.07850820404410191	0.2305633286893635
1.9704356333020374	1.0583273582345376	0.11597192052156403	0.12206705636346729	0.11123908675736703	-0.08150909965347558	0.22820772338680462
1.9774682095035374	1.0591077382470262	0.11538816218798538	0.12366356881380634	0.11069030266400307	-0.08449922919480947	0.22582555211994165
1.984576190607675	1.0598924886410803	0.11477693102899582	0.12526017240275247	0.11011440796645483	-0.0874780163489202	0.22341677604349217
1.9917598623902735	1.0606813599688554	0.11413783521378608	0.1268563781929408	0.10951104735181594	-0.09044484577490593	0.2209813773887265
1.9990194397043508	1.061474085796743	0.11347049413352434	0.12845167349175968	0.10887987669257707	-0.09339906401549723	0.21851936009086262
2.0063550556853937	1.062270381653369	0.11277454076458081	0.13004552033313543	0.1082205652838723	-0.09633997685563753	0.21603075347214754
2.0137667354278035	1.0630699423851047	0.11204962575701878	0.1316373508338336	0.1075327997216325	-0.09926684096698336	0.21351562119481554
2.0212544237350825	1.0638724454391701	0.11129541644808971	0.13322657439085883	0.10681628296948101	-0.10217887734871689	0.21097405186329865
2.0288179412454457	1.064677546476299	0.1105116029015915	0.13481256956610274	0.10607074008621198	-0.10507525654081813	0.20840617392472222
2.036457001075834	1.0654848815997089	0.10969789815822528	0.13639468913989147	0.10529591846070642	-0.10795510802895358	0.20581215002933387
2.044171175973043	1.066294064392449	0.10885404365729769	0.13797225489376938	0.10449159296112281	-0.11081751082363524	0.20319218818760715
2.051959928024872	1.067104689657931	0.10797980808168588	0.13954456550129193	0.10365756481930692	-0.11366150785586843	0.20054653167961897
2.0598225612884473	1.0679163291523752	0.10707499463885076	0.14111088874209585	0.10279366855074563	-0.11648609184730731	0.1978754751384431
2.0677582444892035	1.0687285347685356	0.10613944074508208	0.14267046819855314	0.10189977163094666	-0.1192902174063272	0.19517935683200982
2.075765996787226	1.0695408379432034	0.10517302178516513	0.14422252253036175	0.10097577805301758	-0.12207279959446528	0.19245856348517593
2.0838446854179153	1.0703527504029715	0.10417565357340514	0.14576624728273418	0.10002163064357575	-0.1248327170177788	0.1897135310661773
2.09199302307695	1.0711637649742345	0.10314729482393267	0.14730081673581716	0.09903731338378245	-0.12756881491967348	0.18694474565804298
2.1002095819134334	1.0719733581135928	0.10208794743124676	0.14882538890487926	0.0980228516299008	-0.1302799138034865	0.18415273868560653
2.1084927771452886	1.0727809894817335	0.10099766048906678	0.15033910484251536	0.09697831590858386	-0.13296480781757541	0.18133809246518948
2.1168408972851833	1.073586106163047	0.09987652817332279	0.15184109657937392	0.09590381983342072	-0.1356222784268838	0.17850142991774878
2.1252521027558857	1.0743881437644123	0.09872469143044083	0.15333048903656482	0.094799521661084	-0.13825109725890852	0.17564341502665465
2.133724425400498	1.0751865276682506	0.09754233948046971	0.15480640214611716	0.09366562567082977	-0.140850029288269	0.17276475299570784
2.1422557947521548	1.075980676824142	0.09632970740387203	0.15626795755266246	0.09250237978800593	-0.14341784403427235	0.1698661813203812
2.1508440576599654	1.0767700068037753	0.09508707420731609	0.15771428377041094	0.09131007366420661	-0.14595332392807445	0.1669484631245947
2.159486986387756	1.077553931717753	0.0938147622237062	0.15914451911773847	0.09008903803828079	-0.1484552687226646	0.16401238442249905
2.1681822877610095	1.0783318661981163	0.0925131361586021	0.16055781468329167	0.08883964376135467	-0.15092249994404527	0.16105875103242195
2.176927645068314	1.0791032302063315	0.09118259690663663	0.16195334230927258	0.0875622958045902	-0.15335387406672316	0.1580883743745659
2.1857207167665442	1.079867449808482	0.08982358142336339	0.1633302951220934	0.08625743308243976	-0.15574828264023635	0.15510207195303072
2.19455915580084	1.0806239597133296	0.08843655930832177	0.1646878912086662	0.08492552512487875	-0.15810465792810893	0.1521006608444249
2.203440635644977	1.081372206214982	0.08702202799315088	0.1660253779315815	0.0835670674152292	-0.16042197965093974	0.14908494891492619
2.2123628606975556	1.0821116486246145	0.08558051008291223	0.16734203346817092	0.08218257880152127	-0.1626992769244808	0.14605573135989525
2.2213235770651787	1.082841760625083	0.08411255047486953	0.16863716819229135	0.08077259870112412	-0.16493562997234304	0.14301378711959006
2.230320586709724	1.0835620317743215	0.08261871276224315	0.16991012630532581	0.07933768362545461	-0.167130172316061	0.13995987415976144
2.2393517652613846	1.084271969140459	0.08109957483299807	0.17116028768394168	0.0778784029380489	-0.16928209338111191	0.13689472351484336
2.248415056308211	1.0849710969460353	0.07955572828479628	0.17238706622533415	0.07639533828498908	-0.17139063512653982	0.13381904132025538
2.257508482727467	1.085658957498593	0.07798777497889724	0.17358991049912462	0.07488908028354234	-0.17345509272008322	0.1307335050626525
2.266630161921864	1.0863351122647593	0.07639632279476975	0.1747683046629475	0.07336022444862543	-0.17547481571470835	0.12763875850884837
2.275778294322794	1.0869991408406108	0.07478198598144883	0.17592176574103802	0.07180937154054313	-0.17744920304720654	0.12453541570651529
2.2849511694526186	1.0876506412174882	0.07314538253878398	0.17704984322546455	0.0702371250643399	-0.1793777020925518	0.12142405902562729
2.2941471656152923	1.0882892295110393	0.07148713272638035	0.17815211778939222	0.06864408985663516	-0.18125980625329768	0.11830523936067852
2.3033647507018853	1.088914539725817	0.06980785741953545	0.17922820011493718	0.0670308705290493	-0.18309505280077829	0.11517947595267954
2.312602474191671	1.0895262228954312	0.06810817813396149	0.18027772870151584	0.0653980715177464	-0.18488301903010948	0.11204725919391509
2.3218589666834872	1.0901239467423887	0.06638871578085448	0.18130036862862578	0.06374629591562105	-0.18662332009412264	0.10890905087501891
2.3311329467169113	1.0907073957591988	0.06465008810208321	0.18229581108438558	0.06207614303848458	-0.18831560817794532	0.1057652819577363
2.340423197103744	1.0912762693446822	0.06289291287921156	0.18326376962372623	0.060388211539121606	-0.18995956614959286	0.10261636067973466
2.349728570468924	1.091830281861633	0.0611178058294986	0.1842039797676997	0.05868309741831082	-0.19155490693230148	0.09946267075153944
2.359047989087309	1.0923691622848657	0.059325379591518235	0.18511619793926948	0.05696139308321365	-0.193101371770441	0.09630457148408152
2.3683804342213644	1.0928926532434506	0.05751624479994118	0.1860001994156181	0.055223688412728456	-0.19459872685165042	0.09314240146987962
2.3777249400523686	1.0934005103942597	0.05569101039777523	0.1868557768885086	0.05347057109014081	-0.19604676098404933	0.08997648070211295
2.387080598643009	1.093892502407381	0.05385028185969254	0.18768274009122343	0.05170262492905967	-0.1974452850941915	0.08680710895209129
2.3964465444742316	1.0943684098582735	0.05199466347011228	0.18848091361724242	0.049920432093353326	-0.19879412867729895	0.08363457106286475
2.405821955590742	1.0948280250651987	0.05012475743720435	0.18925013636468324	0.04812457227722573	-0.20009313901019657	0.08045913661139559
2.4152060500529444	1.0952711516802718	0.04824116397094845	0.18999026059217503	0.04631562281043711	-0.2013421797127503	0.07728106115736778
2.4245980847748343	1.0956976044094129	0.046344480932371514	0.1907011512155851	0.04449415835075629	-0.2025411297206197	0.07410058668043487
2.4339973426266472	1.0961072082298047	0.04443530590777349	0.19138268429153305	0.042660752904167494	-0.20368988088994106	0.07091794598788584
2.4434031394475295	1.0964997985490137	0.04251423431671216	0.1920347470931079	0.04081597803498569	-0.20478833828905688	0.06773336037663932
2.452814820119999	1.096875220848914	0.04058185974403339	0.1926572373433166	0.038960403210817465	-0.20583641906776148	0.0645470409969733
2.4622317496005364	1.0972333301748518	0.0386387753608669	0.19325006221198643	0.03709459719198291	-0.20683405092788354	0.061359191920666925
2.4716533134247274	1.09757399104897	0.03668557344746154	0.1938131380335988	0.03521912759699121	-0.2077811718056687	0.05817000999861285
2.4810789214818683	1.0978970774780892	0.03472284424396695	0.194346390193721	0.03333455982170081	-0.20867772983274546	0.05497968360997198
2.4905079954406486	1.09820247239623	0.03275117822104869	0.19484975209511177	0.03144145924107277	-0.2095236817448686	0.051788396943127236
2.4999399708426764	1.0984900676753109	0.03077116534214237	0.1953231650761732	0.02954039052114404	-0.21031899288777148	0.04859632930937429
2.5093743037100538	1.098759764229887	0.028783393370786482	0.1957665784932273	0.027631916013261988	-0.2110636374912816	0.045403652927825416
2.518810456683733	1.0990114715128108	0.02678845049389223	0.19617994881120832	0.025716598291162837	-0.2117575972716761	0.0422105376360475
2.5282479034337255	1.099245107598359	0.024786924131671356	0.1965632396719381	0.023794999025743634	-0.2124008616701478	0.03901714941527782
2.537686131697811	1.099460599178791	0.022779400027728644	0.19691642182797353	0.02186767812804646	-0.21299342785805114	0.03582364937900505
2.5471246334500983	1.0996578812632882	0.020766464084724608	0.19723947259751776	0.019935195527289052	-0.2135352999316671	0.03263019711515055
2.556562908514398	1.0998368972273043	0.01874870136113245	0.19753237590277856	0.017998110222537184	-0.2140264890791469	0.029436949477721453
2.5660004606845366	1.0999975986945263	0.01672669666778304	0.19779512204178198	0.016056980869521696	-0.21446701329294102	0.0262440619129006
2.5754368056438373	1.1001399456255083	0.01470103264355449	0.19802770780586043	0.014112363946743787	-0.21485689765456867	0.02305168579242171
2.5848714600169287	1.1002639060794375	0.012672291877572175	0.19823013607013887	0.012164815805627834	-0.21519617372850802	0.019859972129504706
2.5943039470896867	1.1003694562692372	0.01064105546715979	0.19840241587095384	0.010214891298410201	-0.2154848797652386	0.01666906965497021
2.6037337891070225	1.1004565804342823	0.008607904463415412	0.19854456219225888	0.008263145177600614	-0.2157230604091509	0.013479127433533123
2.6131605161225733	1.1005252709032278	0.006573417756516334	0.19865659606919986	0.006310130077245666	-0.21591076693070976	0.01029029188027913
2.6225836600373795	1.100575527984199	0.004538173152703381	0.1987385444166026	0.00435639755772841	-0.216048056990392	0.007102708787153982
2.6320027514696	1.1006073599272566	0.0025027478483769278	0.19879043998205495	0.0024024985714621925	-0.21613499460426008	0.003916524391298521
2.6414173244781973	1.100620782922786	0.0004677172085748747	0.19881232136399218	0.0004489823006214957	-0.21617165021129436	0.0007318837863813468
2.6435809536820543	1.1006212686388883	-1.6392215276134214e-14	0.19881311312654565	1.928756633573503e-13	-0.216172976557817	7.857451668480397e-14
