# Supplementary material for: Multi-orbit lunar GNSS constellation design with distant retrograde orbit and Halo orbit combination
Source: Sci Rep. 2023 Jun 22;13:10158. doi: 10.1038/s41598-023-37348-x (PMC10287729; doi:10.1038/s41598-023-37348-x)
Supplement: Supplementary file 1 — Supplementary Information. [file 41598_2023_37348_MOESM1_ESM.zip › supplement materials of the manuscript/Figure 5/L2 North Family Halo orbit/12.000.csv]

Time (TU)	X (LU)	Y (LU)	Z (LU)	VX (LU/TU)	VY (LU/TU)	VZ (LU/TU)
0	1.105167042531145	0	0.1968553601760381	1.6943363216580394e-15	-0.21897531097302855	5.922926335308324e-15
0.004057970348472314	1.1051653376904909	-0.0008885890335719665	0.19685262729917466	-0.0008402399659420888	-0.21897066426124004	-0.0013469180525744527
0.0134782370752311	1.1051482356690667	-0.0029511708474147602	0.19682521149328264	-0.0027905882524301364	-0.21892404869831275	-0.004473681526803998
0.022903562544413118	1.1051127396045033	-0.005014184615826192	0.19676830233438644	-0.004741324747492856	-0.21882728243705532	-0.007602113074654375
0.03233352211468798	1.105058831122224	-0.007077063408906415	0.19668185704232422	-0.006691899164304876	-0.21868028716774487	-0.010732063994788378
0.04176766171119979	1.104986499782875	-0.009139232614018764	0.19656583861232954	-0.00864175390295872	-0.21848299147560782	-0.013863375755190031
0.05120553601773979	1.1048957429840598	-0.011200118492268454	0.19642021563388612	-0.010590332142272887	-0.21823533049590654	-0.01699589265575256
0.06064669162720771	1.104786566101245	-0.013259144693445163	0.1962449624994467	-0.012537074545366489	-0.217937246225166	-0.02012945622131742
0.07009067009410919	1.1046589825330237	-0.015315733130094301	0.19604005946633896	-0.014481420086932609	-0.21758868757593272	-0.02326390620020961
0.07953701340459016	1.1045130136665373	-0.01736930537540845	0.19580549259696817	-0.01642280737533069	-0.21718961021756072	-0.026399082364661732
0.08898525875858361	1.1043486889709484	-0.019419281733509902	0.19554125391123992	-0.018360673773712893	-0.21673997677096904	-0.029534822763426567
0.09843494209951324	1.104166045969584	-0.021465082216335793	0.19524734135078953	-0.020294456323304608	-0.21623975667617126	-0.03267096487715668
0.10788558801572588	1.103965130469391	-0.02350612457259916	0.19492375916422086	-0.022223589879755784	-0.2156889267692481	-0.03580734225027062
0.11733672155137079	1.1037459963734018	-0.025541827066046945	0.1945705176285645	-0.024147509738376413	-0.21508747072256224	-0.038943788393486924
0.12678785188422437	1.103508706085177	-0.027571605182735923	0.19418763373171918	-0.026065648520806464	-0.21443538011384525	-0.042080131349186284
0.1362384915846283	1.1032533301005254	-0.029594876010828677	0.1937751305525613	-0.027977440312512612	-0.21373265327083038	-0.04521620006400688
0.1456881417725241	1.1029799473920068	-0.03161105528145815	0.193333037926898	-0.02988231786383699	-0.21297929629823054	-0.04835181944360802
0.1551362916603341	1.1026886455009546	-0.03361955752987646	0.19286139265131247	-0.03177971273991199	-0.21217532331144826	-0.051486810180905174
0.1645824227775544	1.1023795204710782	-0.035619797255788066	0.1923602384391142	-0.03366905641381787	-0.21132075624087318	-0.05462099013675716
0.1740260091788327	1.1020526768709473	-0.03761118922330443	0.19182962602799947	-0.03554978054591674	-0.2104156248875299	-0.05775417438667545
0.18346651078689633	1.1017082280651933	-0.039593147326083246	0.1912696137009606	-0.03742131590763945	-0.20945996767710073	-0.0608861729888252
0.19290337291545523	1.1013462963113725	-0.041565084784941975	0.19068026753574815	-0.03928309256371721	-0.20845383194531236	-0.06401679080164291
0.20233602557136096	1.1009670128641424	-0.04352641431164674	0.19006166167704663	-0.04113454002193523	-0.20739727425617213	-0.06714582722706698
0.2117638857298442	1.1005705179519987	-0.045476548899779486	0.1894138784116528	-0.04297508797415579	-0.20629036037786977	-0.07027307693870292
0.221186350729314	1.1001569611191881	-0.04741490078761263	0.18873700885152297	-0.04480416531137643	-0.2051331662917685	-0.07339832766292609
0.23060280189229893	1.099726501155313	-0.049340882561788535	0.18803115295677256	-0.04662120115912826	-0.20392577806912074	-0.07652136135087129
0.24001259386946688	1.09927930666809	-0.05125390535256088	0.1872964206262964	-0.04842562316834125	-0.20266829356946545	-0.07964195061388014
0.2494150615806155	1.0988155558783583	-0.053153380665403455	0.18653293152979578	-0.050216859237122824	-0.20136082198369856	-0.08275986099404983
0.2588095147148276	1.0983354369768665	-0.055038719685076246	0.18574081587623845	-0.05199433684755411	-0.20000348497605866	-0.08587484910715601
0.2681952329686984	1.097839148489561	-0.05690933278445434	0.1849202152172542	-0.05375748259651566	-0.19859641788622057	-0.08898666102952704
0.2775714613722229	1.0973268996764298	-0.05876462910785344	0.1840712833287572	-0.0555057217977947	-0.19713977106722783	-0.09209503071320091
0.28693741868328776	1.096798910217881	-0.060604018772093496	0.1831941859325267	-0.05723848055113617	-0.19563370923422532	-0.09519968273218293
0.29629228244943784	1.0962554111756024	-0.06242691048281092	0.182289102551705	-0.05895518349144043	-0.19407841447720406	-0.09830032729215914
0.305635194827636	1.0956966448336045	-0.06423271330534622	0.18135622653571631	-0.06065525545376896	-0.19247408613791855	-0.10139666212077655
0.3149652519322348	1.095122865489971	-0.06602083526074087	0.18039576669374507	-0.06233812014908166	-0.19082094345723594	-0.1044883688971264
0.32428149863918143	1.094534339989347	-0.06779068308364378	0.1794079485339525	-0.06400319993735341	-0.18911922755909347	-0.10757511149000162
0.33358293628204927	1.0939313474404848	-0.06954166447882626	0.1783930141663781	-0.06564991795297853	-0.18736920114467903	-0.11065653846686341
0.3428685108651425	1.0933141801472526	-0.0712731867108606	0.17735122427286729	-0.06727769678160438	-0.18557115176068925	-0.1137322791465537
0.3521371136284623	1.0926831437818156	-0.07298465761912865	0.17628285884465753	-0.06888595942184346	-0.18372539296501667	-0.11680194374483556
0.36138757183422127	1.0920385582166836	-0.07467548488152112	0.17518821907326723	-0.07047412860381241	-0.18183226750647352	-0.11986512028136158
0.3706186565955033	1.0913807571901235	-0.07634507848301349	0.17406762730639141	-0.07204162912224696	-0.17989214718692187	-0.12292137713115178
0.3798290560564624	1.0907100904193763	-0.07799284696415394	0.1729214312143567	-0.07358788433278521	-0.1779054400418373	-0.12597025410497537
0.3890174099728298	1.0900269213196159	-0.07961820482612114	0.17175000051364406	-0.07511232312607273	-0.17587258466768896	-0.1290112738592998
0.3981822715640273	1.089331629945903	-0.08122056691283153	0.17055373264931584	-0.07661437468247377	-0.17379406010822873	-0.13204392923095476
0.4073221258152529	1.0886246118386027	-0.08279935299288518	0.16933305153294553	-0.07809347280469861	-0.17167038375295635	-0.1350676892617537
0.4164353889293216	1.0879062781678364	-0.08435398895556745	0.1680884085341343	-0.07954905707512556	-0.1695021131805987	-0.1380819989839416
0.42552039989293977	1.0871770564860228	-0.08588390672814927	0.1668202845772747	-0.08098057282199635	-0.1672898499824272	-0.141086276601334
0.43457542165099183	1.0864373907239007	-0.08738854592471634	0.1655291909868556	-0.08238747271471034	-0.16503424147026804	-0.1440799138541874
0.4435986481660558	1.085687740643841	-0.08886735647170818	0.16421566942477742	-0.08376921927650446	-0.1627359808549994	-0.1470622783333087
0.4525882125199041	1.0849285811067713	-0.09031980133355133	0.16288029152255382	-0.08512528749183278	-0.1603958069406555	-0.15003271614037494
0.46154218487807275	1.0841604021127635	-0.09174535754599583	0.16152365989721726	-0.086455165836103	-0.15801450629849542	-0.15299055120183752
0.47045857993076323	1.0833837079907003	-0.09314351877133813	0.16014640770208585	-0.08775835873145446	-0.1555929129401223	-0.1559350877199436
0.47933535696689145	1.0825990171507123	-0.09451379663233073	0.15874919919168798	-0.08903438786679299	-0.15313190983482775	-0.1588656101956004
0.48817044589470626	1.0818068594604093	-0.09585572596311147	0.15733272606239754	-0.0902827971671349	-0.15063242304525654	-0.16178139202165243
0.49696174807796534	1.0810077757021375	-0.0971688659414959	0.15589770746089512	-0.0915031539216011	-0.14809542235278977	-0.16468169576084057
0.5057071476547735	1.0802023160310816	-0.0984528027240287	0.15444488819965288	-0.09269505131129316	-0.14552191877497336	-0.16756577688879742
0.51440452417752	1.0793910382100453	-0.09970715208054517	0.1529750365299205	-0.09385811093228186	-0.14291296133274767	-0.17043288797398862
0.5230517744154045	1.0785745048733566	-0.10093156309363135	0.15148894009042074	-0.09499198629735173	-0.14026963059439038	-0.17328228587632571
0.531646807103745	1.0777532832381935	-0.10212571775789464	0.14998740623259202	-0.09609636253063629	-0.13759304000915282	-0.1761132300285759
0.5401875848120402	1.0769279402743772	-0.10328933698085459	0.1484712539921668	-0.09717096197989915	-0.13488432237762743	-0.17892499624069508
0.548672117552411	1.0760990423539276	-0.10442217948130181	0.14694131411621544	-0.0982155432402793	-0.13214463063536983	-0.18171687459766875
0.5570984851085261	1.0752671521123465	-0.1055240444534491	0.1453984238982111	-0.09922990365137435	-0.12937512936605886	-0.1844881768140132
0.5654648484533823	1.0744328262930611	-0.10659477242312576	0.1438434236871307	-0.10021388010762267	-0.12657698925320665	-0.18723823998632588
0.5737694486441787	1.0735966148267775	-0.10763424430071973	0.1422771555964242	-0.10116734820105322	-0.12375138546071847	-0.1899664262254642
0.5820106443135179	1.0727590560167353	-0.10864238505707424	0.14070045480765966	-0.10209022559216285	-0.12089948260995623	-0.19267213496209923
0.5901869020097482	1.0719206764199538	-0.10961916112829757	0.13911414949631837	-0.10298246960236351	-0.11802243520098098	-0.19535479974292033
0.5982967978035051	1.0710819896679262	-0.1105645792159474	0.13751905871014744	-0.10384407608701995	-0.11512138432718941	-0.19801388873088394
0.6063390471997159	1.070243492372438	-0.11147868817273855	0.13591598457065215	-0.10467508110307543	-0.11219744397769273	-0.2006489144731557
0.6143124744801927	1.0694056663338267	-0.11236157368361299	0.1343057163478461	-0.10547555599833286	-0.109251708856207	-0.20325942379917578
0.6222160497745813	1.0685689737667365	-0.11321336062707636	0.13268902111249203	-0.1062456094802813	-0.1062852376704759	-0.2058450099069253
0.6300488679819022	1.0677338586403793	-0.11403420871577696	0.1310666459713533	-0.106985383563348	-0.10329905745872148	-0.20840530538431215
0.6378101449108708	1.0669007463288773	-0.11482431018778436	0.12943931704044714	-0.10769505138678813	-0.10029416194730077	-0.21093998087593405
0.6454992231025573	1.0660700422928666	-0.11558388846410929	0.1278077364528241	-0.10837481589566844	-0.09727150621157135	-0.2134487469047716
0.6531155709963256	1.065242131526745	-0.11631319603239103	0.12617258075993304	-0.10902490781304057	-0.09423200380211193	-0.21593135350310008
0.6606587740300428	1.0644173789578975	-0.11701251157266865	0.12453450115309432	-0.1096455829339564	-0.09117652718392832	-0.21838758720622894
0.6681285208218144	1.0635961304829136	-0.11768213678013405	0.12289412494784278	-0.11023711916436583	-0.08810591052110386	-0.22081726645080038
0.6755246152148939	1.0627787112430898	-0.11832239561460121	0.12125205153864341	-0.11079981571258775	-0.08502094208210353	-0.22322024538687543
0.682846950978443	1.0619654280701971	-0.11893363024488253	0.11960885664600648	-0.111333989361519	-0.0819223721085554	-0.22559640553623933
0.6900955152170425	1.0611565688534383	-0.1195161997066323	0.11796509042092208	-0.11183997315054703	-0.07881090917518596	-0.22794565679316459
0.69727038078826	1.0603524031744458	-0.12007047765045248	0.11632127806778278	-0.11231811425835739	-0.07568722122546724	-0.23026793484657382
0.7043716953819014	1.0595531833827219	-0.1205968499780586	0.1146779213846129	-0.11276877180590711	-0.07255193834746543	-0.2325631975276051
0.71139968219428	1.0587591444254987	-0.12109571348025717	0.11303549776264285	-0.1131923155344841	-0.06940565070306791	-0.23483142491122455
0.7183546308215857	1.0579705048205343	-0.12156747380848432	0.11139446152484206	-0.11358912391729822	-0.06624891087752162	-0.2370726162509716
0.7252368800518555	1.0571874686050693	-0.12201254310387133	0.10975524735352254	-0.11395958201448478	-0.06308224029495214	-0.2392867843209477
0.7320468302302675	1.0564102239679927	-0.12243133972393856	0.10811826682838896	-0.11430408110389048	-0.05990612236913046	-0.24147395928907447
0.7387849238784241	1.055638945517515	-0.12282428593366783	0.10648391255752213	-0.11462301661599529	-0.05672101026959058	-0.24363418236687653
0.7454516432368095	1.054873794662439	-0.12319180687415562	0.10485255842098307	-0.11491678716233289	-0.05352732723454524	-0.24576750492275737
0.7520475108850658	1.0541149196588762	-0.12353432973678762	0.10322455909836896	-0.11518579373189154	-0.0503254654499366	-0.2478739885748364
0.7585730775568156	1.0533624571485705	-0.12385228232617182	0.10160025280412935	-0.11543043841605645	-0.04711579121898368	-0.24995370119221882
0.7650289279531993	1.052616531645699	-0.12414609265262377	0.09997995965207125	-0.11565112396086599	-0.04389864155010914	-0.25200671865132335
0.7714156686437048	1.0518772571008765	-0.12441618768933087	0.09836398450952635	-0.11584825268232839	-0.04067432959610678	-0.2540331208799284
0.7777339202198733	1.0511447379947934	-0.12466299252848498	0.09675261891998968	-0.11602222573491931	-0.037443148353695194	-0.25603298928820445
0.7839843305077485	1.050419067998232	-0.12488693041656848	0.09514613769265147	-0.11617344301489424	-0.03420536367460053	-0.25800641086925613
0.7901675572986822	1.0497003321696443	-0.1250884215957657	0.09354480326550958	-0.11630230221766995	-0.03096122282426904	-0.25995347264113433
0.7962842689268992	1.0489886070930443	-0.1252678829823574	0.0919488656032011	-0.11640919852798971	-0.027710954165792338	-0.2618742617632648
0.8023351488153552	1.0482839605540435	-0.12542572793796766	0.09035856104401098	-0.11649452435217474	-0.02445476465447853	-0.26376886688516005
0.8083208853870237	1.0475864529206242	-0.12556236564849801	0.08877411498607542	-0.11655866883018041	-0.021192845153004403	-0.26563737490125244
0.8142421724459157	1.0468961373076613	-0.12567820089471146	0.08719574188910688	-0.116602017615621	-0.01792537032770202	-0.26747987100981907
0.8200997071427762	1.046213060021647	-0.1257736337867317	0.08562364592289319	-0.11662495264731045	-0.014652499871852201	-0.2692964380176081
0.8258941942340193	1.0455372602700568	-0.12584905961661833	0.08405801993228772	-0.11662785195924526	-0.011374376216291025	-0.27108715759442975
0.8316263380955657	1.0448687712969171	-0.12590486853433297	0.08249904769807531	-0.11661108946419288	-0.008091129101840405	-0.272852107730966
0.8372968493388893	1.0442076198134103	-0.12594144545717065	0.08094690227307785	-0.1165750347875957	-0.00480287195504666	-0.2745913647166796
0.8429064348813408	1.0435538273551943	-0.12595916982958422	0.07940174882038362	-0.11652005315981119	-0.001509707739265923	-0.27630500002144986
0.8484557919563219	1.0429074111750076	-0.125958415577789	0.07786374645795328	-0.11644650545855506	0.0017882671353156572	-0.27799307844357507
0.8539457698010908	1.0422683656175316	-0.12593955033520224	0.07633300326825511	-0.11635474528656176	0.005091060139702798	-0.27965570697143344
0.8593803246690989	1.0416363188844335	-0.12590290800183088	0.07480874397055633	-0.11624505143993527	0.008400598609204491	-0.2812939222725812
0.8647601102226101	1.0410112794915254	-0.1258488122294515	0.07329109836237716	-0.11611773653371618	0.01171687084014365	-0.2829077493930748
0.870085747444997	1.040393255402604	-0.1257775818034246	0.07178019822025115	-0.11597310978182436	0.015039856210657588	-0.2844971986982379
0.8753578682411068	1.039782249112861	-0.12568953029731958	0.0702761652099856	-0.11581147607374336	0.01836955151644594	-0.2860622789263055
0.8805770833864581	1.039178261515776	-0.12558496650378037	0.0687791201385972	-0.11563313685712752	0.02170595064552751	-0.28760298755858127
0.8857440032427834	1.038581289641423	-0.12546419418892657	0.06728917724528265	-0.11543838961731076	0.02504905712212388	-0.28911931695070936
0.8908592331375034	1.0379913273326618	-0.1253275121553365	0.06580644566142428	-0.11522752801201804	0.028398880922936843	-0.29061125288632705
0.8959233694195713	1.0374083658346656	-0.12517521437976867	0.06433103071286916	-0.11500084207509921	0.031755435532230855	-0.29207877337417104
0.9009369987218677	1.036832394007072	-0.12500759012132368	0.06286303431265572	-0.11475861834649238	0.035118736973044795	-0.2935218484121911
0.9059007087374129	1.0362633972121396	-0.12482492360506296	0.06140255196020807	-0.11450113940329103	0.03848881066415308	-0.2949404430442953
0.9108150752640041	1.0357013589267645	-0.12462749448444545	0.05994967667871844	-0.11422868452106548	0.04186568240107109	-0.2963345135773894
0.9156806687307871	1.0351462601102759	-0.12441557768761226	0.05850449725897355	-0.11394152943035812	0.04524938232930179	-0.29770400942740904
0.9204980527244063	1.0345980794882998	-0.12418944352359555	0.057067098838134364	-0.11363994645094028	0.04863994357542366	-0.29904887265930075
0.9252677881732152	1.03405679318924	-0.123949357526895	0.055637561788221206	-0.11332420427526657	0.05203740485827232	-0.3003690391089221
0.9299904263057966	1.033522375653831	-0.12369558084173829	0.05421596395549138	-0.11299456846741715	0.0554418051744414	-0.3016644363800704
0.934666511704765	1.0329947993902304	-0.12342837015855108	0.052802379893890763	-0.11265130135694987	0.058853185528968996	-0.30293498467993457
0.9392965847815199	1.032474034796577	-0.12314797762669397	0.05139688024783062	-0.11229466191436423	0.06227159039142385	-0.3041805974577254
0.9438811805117743	1.031960050404164	-0.12285465096440873	0.049999532255979896	-0.11192490588290578	0.06569706647186253	-0.30540118101498015
0.9484208254766454	1.0314528133038674	-0.12254863371399215	0.0486104007817671	-0.11154228608534059	0.0691296601409656	-0.3065966336948898
0.9529160409970776	1.0309522888852731	-0.12223016511793167	0.04722954748701562	-0.11114705225007179	0.07256941937814997	-0.3077668467054173
0.9573673432543622	1.0304584409137063	-0.12189948016163077	0.04585703091166124	-0.11073945105186507	0.07601639353978433	-0.3089117041200586
0.9617752405711893	1.0299712319179486	-0.12155680984117449	0.044492907430776864	-0.11031972642685131	0.07947063089475305	-0.31003108216265934
0.9661402414109099	1.0294906223903255	-0.12120238060046601	0.04313722889260093	-0.1098881188690471	0.08293218455567958	-0.31112485121822475
0.9704628421886321	1.0290165722143538	-0.12083641534815483	0.041790046504741996	-0.10944486665954367	0.08640110256450058	-0.3121928727291373
0.974743534855592	1.0285490399022874	-0.12045913295267281	0.04045140860286542	-0.10899020522838078	0.08987743343322718	-0.3132350011315563
0.9789828110393377	1.028087982223851	-0.12007074790261496	0.03912135945071664	-0.10852436673549702	0.09336122926828817	-0.31425108481594416
0.9831811497067936	1.027633355624697	-0.11967147147765751	0.037799943208015906	-0.10804758146275786	0.09685253535503656	-0.31524096313950245
0.9873390300828107	1.0271851148905773	-0.11926151064492285	0.03648719998363222	-0.1075600764715846	0.10035140038906265	-0.3162044695374682
0.9914569192550846	1.0267432145565987	-0.11884106931479008	0.03518316983912322	-0.10706207708403223	0.10385786579058527	-0.31714142861915245
0.9955352877556483	1.0263076072961246	-0.11841034685484034	0.03388788796211065	-0.10655380510059462	0.10737197851659479	-0.3180516597673511
0.9995745949681992	1.0258782455542659	-0.11796953962273493	0.03260138937585266	-0.1060354806013874	0.1108937783566034	-0.3189349738019441
1.003575296564709	1.0254550808098781	-0.11751884028766882	0.031323706680494674	-0.10550732112235843	0.11442330387858093	-0.31979117470603485
1.0075378411171223	1.0250380639947239	-0.11705843827275053	0.030054871223592416	-0.10496954215640054	0.11796058911041182	-0.3206200589158197
1.0114626762888352	1.024627144899195	-0.11658851910639371	0.028794911206391924	-0.104422356376868	0.12150566870827201	-0.32142141664809887
1.0153502418585698	1.0242222729639683	-0.11610926528973445	0.027543854001125637	-0.10386597463299958	0.12505857141172816	-0.32219503045864734
1.0192009734332965	1.0238233969423092	-0.1156208559387945	0.026301725047398597	-0.10330060551150351	0.12861932299065196	-0.3229406760649527
1.0230153012461234	1.0234304650776662	-0.11512346699815632	0.025068548320277786	-0.10272645556497878	0.13218794480211432	-0.32365812214789363
1.0267936502774566	1.0230434251400398	-0.11461727130161117	0.023844346372613026	-0.1021437293608087	0.13576445352500296	-0.3243471304381966
1.0305364416414402	1.0226622243323196	-0.11410243845482339	0.022629139963606264	-0.10155262932543556	0.13934886211701716	-0.3250074560270619
1.03424409020946	1.0222868095795812	-0.1135791352268804	0.021422948905492168	-0.10095335617321573	0.1429411771937632	-0.3256388470052772
1.0379170074432664	1.0219171272852665	-0.11304752523044849	0.020225791217824314	-0.10034610851721117	0.14654140137963065	-0.3262410450369873
1.041555597402766	1.0215531237765818	-0.11250776956636228	0.019037684500207243	-0.0997310835834902	0.1501495290400641	-0.3268137847822983
1.0451602627009433	1.021194744747578	-0.11196002602588775	0.01785864406059405	-0.09910847627747171	0.1537655517710248	-0.32735679495351067
1.0487314017154115	1.0208419355838043	-0.11140444954064889	0.016688683888975018	-0.09847847967688736	0.1573894553739132	-0.32786979791150206
1.052269405945066	1.0204946416608367	-0.11084119267025228	0.015527817591207015	-0.09784128556008607	0.1610212167843841	-0.3283525094031112
1.0557746622703037	1.0201528081544335	-0.1102704053408178	0.014376057716158035	-0.09719708408237364	0.164660805930363	-0.3288046390412126
1.0592475534432866	1.019816380028626	-0.10969223483283817	0.013233415657089059	-0.0965460637372069	0.16830818587586674	-0.329225890490025
1.0626884596660326	1.0194853019199335	-0.10910682557182615	0.012099901191585464	-0.09588841109641992	0.1719633141588286	-0.3296159617571098
1.0660977529512699	1.0191595187137112	-0.10851432015234404	0.010975524398084201	-0.09522431193459288	0.175626136443218	-0.32997454468795157
1.0694758042080312	1.0188389748934097	-0.10791485820504786	0.009860293379694886	-0.09455394992838596	0.17929659366060408	-0.33030132593114075
1.0728229778839335	1.0185236150850185	-0.10730857738512958	0.008754216085736368	-0.09387750773751707	0.18297461591758743	-0.33059598651492
1.0761396351809192	1.0182133837795342	-0.10669561287903946	0.007657299305030709	-0.09319516642306329	0.18666012558591583	-0.3308582023547106
1.0794261333983524	1.017908225425469	-0.10607609757783945	0.006569548934277798	-0.09250710561280957	0.1903530362525252	-0.33108764434929766
1.0826828248403897	1.0176080845574638	-0.1054501623500315	0.005490970390437127	-0.09181350377398449	0.1940532511211167	-0.3312839785001596
1.0859100580872911	1.0173129057037356	-0.10481793587158968	0.004421568239211894	-0.09111453799275795	0.19776066405979328	-0.3314468662159428
1.0891081778481364	1.017022633425902	-0.10417954471396393	0.0033613462909144343	-0.09041038404041211	0.20147515908628771	-0.3315759645065076
1.092277523277694	1.0167372124948302	-0.10353511375086316	0.002310308204433667	-0.08970121678839292	0.20519660802766587	-0.3316709261611701
1.0954184316394528	1.0164565875824332	-0.1028847654860833	0.0012684563168620872	-0.08898720943370202	0.20892487442984178	-0.3317314001242524
1.0985312340581683	1.0161807036663206	-0.1022286209819829	0.00023579309456606742	-0.088268534485559	0.21265980820576844	-0.3317570316266532
1.1016162602470132	1.0159095056294294	-0.10156679894130266	-0.0007876803937403528	-0.08754536272193007	0.2164012508977095	-0.33174746253629983
1.104673837450813	1.0156429383812722	-0.10089941595651872	-0.0018019640868081172	-0.08681786343129456	0.220149034179165	-0.3317023315195533
1.1077042947924876	1.0153809465085775	-0.10022658557324528	-0.0028070603331976115	-0.08608620336220696	0.22390298500493602	-0.3316212741060978
1.1107079494501102	1.0151234754950011	-0.09954842139221316	-0.0038029692680985067	-0.08535055006319953	0.22766290824050808	-0.3315039232614437
1.113685113859931	1.014870471099868	-0.09886503561730726	-0.004789691168240652	-0.08461107025095158	0.23142859494246965	-0.3313499097876454
1.116636097968644	1.0146218791828625	-0.09817653860596474	-0.005767227165045674	-0.08386792928172776	0.23519982484459734	-0.3311588625665193
1.1195612067307334	1.0143776459331186	-0.09748303950512541	-0.006735578383210147	-0.0831212917969578	0.2389763628536321	-0.33093040904638144
1.1224607432100124	1.0141377176246393	-0.09678464558357992	-0.007694746937210182	-0.08237132095978092	0.24275796269738986	-0.3306641753949781
1.1253350057598617	1.0139020408681325	-0.0960814629539665	-0.008644734968233809	-0.08161817918867638	0.24654436298197827	-0.33035978708168007
1.1281842895032779	1.0136705625016482	-0.09537359628251478	-0.009585545106417959	-0.08086202779857334	0.2503352887806679	-0.3300168691667603
1.131008886486617	1.0134432295933766	-0.09466114880232317	-0.010517180494629894	-0.08010302696926155	0.254130451554092	-0.3296350466712405
1.1338090849200015	1.0132199895168812	-0.09394422255876894	-0.011439644512468651	-0.07934133595935307	0.2579295478435645	-0.32921394509365726
1.1365851699496294	1.0130007899017706	-0.09322291827133622	-0.01235294100719591	-0.07857711290955445	0.26173226002006655	-0.32875319074845266
1.1393374239223515	1.0127855786267148	-0.09249733531268482	-0.013257074357360813	-0.07781051477149656	0.2655382563961262	-0.3282524111467248
1.1420661249182456	1.012574303946455	-0.09176757214817714	-0.014152048969200089	-0.07704169772082042	0.26934718893775894	-0.32771123572515337
1.144771548857279	1.0123669143387863	-0.0910337258326358	-0.015037869948431237	-0.07627081657277962	0.2731586959298973	-0.32712929594023615
1.1474539677107136	1.0121633586547316	-0.09029589253777281	-0.015914542494337727	-0.07549802528440211	0.27697239925241834	-0.32650622610583535
1.150113650769148	1.0119635860314153	-0.08955416726220257	-0.016782072297674408	-0.07472347659398747	0.28078790593336433	-0.3258416636421015
1.1527508648282556	1.0117675458902633	-0.0888086438203765	-0.01764046558313442	-0.07394732195539656	0.2846048082383342	-0.3251352495082877
1.155365873134915	1.0115751880262067	-0.08805941518467313	-0.01848972874992005	-0.07316971183803357	0.288422681968533	-0.32438662899608933
1.1579589351707174	1.0113864626307971	-0.087306573606776	-0.019329868289226403	-0.07239079579168638	0.2922410859308	-0.32359545239348547
1.1605303094331596	1.0112013200990921	-0.0865502098563636	-0.02016089167196589	-0.07161072159945085	0.2960595658770236	-0.3227613746923668
1.1630802494589436	1.0110197113277022	-0.08579041442243802	-0.020982806048371643	-0.0708296364596472	0.2998776485049924	-0.3218840573783096
1.1656090068022664	1.01084158750652	-0.08502727669334649	-0.02179561920184752	-0.07004768607546981	0.3036948457232941	-0.3209631681050759
1.1681168303216625	1.0106669001796103	-0.08426088520350895	-0.022599339306902142	-0.06926501484822618	0.30751065351302037	-0.3199983814857027
1.1706039657132246	1.0104956012854118	-0.0834913278195175	-0.02339397477063044	-0.06848176600357285	0.31132455113454083	-0.3189893798811161
1.1730706556574253	1.0103276431527481	-0.08271869174326232	-0.024179534273341838	-0.06769808152820425	0.3151360012722554	-0.31793585399427576
1.1755171407511742	1.0101629784445374	-0.08194306326093051	-0.024956027058441306	-0.06691410184965364	0.3189444514374564	-0.3168375030999929
1.1779436578198943	1.0100015602787173	-0.08116452831597101	-0.025723462390140894	-0.06612996634957187	0.322749331333022	-0.31569403642808225
1.1803504410717007	1.0098433421550932	-0.08038317219213573	-0.02648184991777585	-0.06534581297289974	0.3265500546303534	-0.31450517335053935
1.1827377227776887	1.009688277917807	-0.07959907932631922	-0.02723119988497574	-0.06456177797318342	0.33034602009155145	-0.313270643676221
1.1851057312831332	1.0095363218908455	-0.07881233399734551	-0.027971522501956708	-0.06377799653295592	0.3341366084719709	-0.3119901893340378
1.187454692143429	1.0093874288069775	-0.0780230200036133	-0.028702828304990876	-0.06299460236702345	0.3379211843727471	-0.3106635645481649
1.189784828864702	1.0092415537662613	-0.0772312204494777	-0.029425128386227337	-0.06221172744014532	0.34169909754966005	-0.3092905361003893
1.1920963620368366	1.0090986522964311	-0.07643701806971495	-0.030138434123470902	-0.06142950221859986	0.345469681662884	-0.30787088449765054
1.194389508880397	1.008958680383767	-0.0756404954285371	-0.030842757045078432	-0.06064805579165297	0.34923225368414185	-0.30640440500604466
1.196664483710162	1.008821594446639	-0.07484173480465123	-0.0315381089797092	-0.05986751568236981	0.3529861148258582	-0.3048909081418174
1.1989214985353094	1.0086873513028374	-0.07404081801644655	-0.03222450224477311	-0.059088007603174994	0.35673055175550683	-0.3033302200024505
1.2011607621749154	1.0085559082259692	-0.0732378267682193	-0.03290194938238044	-0.058309655719961224	0.3604648353905266	-0.30172218359292524
1.2033824811192277	1.0084272228969902	-0.0724328423797341	-0.03357046342874413	-0.057532582314410455	0.3641882226131612	-0.30006665897245627
1.2055868589159096	1.0083012534431848	-0.07162594603845375	-0.034230057736122796	-0.05675690795478458	0.3678999555715026	-0.2983635244231286
1.2077740957060756	1.0081779584656227	-0.07081721900902754	-0.03488074584644985	-0.05598275162052494	0.37159926123915377	-0.29661267759787385
1.2099443897382665	1.0080572969550001	-0.07000674210989945	-0.03552254195432602	-0.05521023012545363	0.37528535435777166	-0.29481403508043885
1.212097936368641	1.0079392283510908	-0.0691945961081856	-0.03615546061833012	-0.054439458424391476	0.3789574361838441	-0.29296753387624297
1.2142349288506398	1.0078237125012701	-0.06838086145110171	-0.036779517005003745	-0.053670549285642404	0.3826146962977868	-0.29107313145679864
1.2163555567394175	1.0077107097486246	-0.06756561890048765	-0.037394726435127784	-0.0529036138191266	0.3862563103746264	-0.28913080787871015
1.218460007146877	1.0076001808638584	-0.06674894908983332	-0.03800110476812294	-0.05213876098310656	0.3898814428558712	-0.287140565439611
1.220548465934211	1.0074920869859585	-0.06593093207748611	-0.03859866875495442	-0.05137609709999942	0.3934892495925783	-0.28510242816294606
1.222621115305234	1.007386389750251	-0.06511164830237905	-0.039187435358213556	-0.05061572668399352	0.3970788743130376	-0.28301644472748194
1.224678136225518	1.0072830511646447	-0.0642911776572107	-0.039767422458348835	-0.049857751511053795	0.4006494534496713	-0.2808826867427305
1.2267197065610036	1.0071820337068498	-0.06346960023891275	-0.04033864833679348	-0.0491022712534191	0.4042001136049817	-0.2787012511991493
1.228746002763485	1.0070833002414454	-0.06264699569170219	-0.040901132164382015	-0.04834938281191052	0.4077299751976406	-0.27647225928918695
1.2307571992968314	1.006986814051891	-0.061823443442484444	-0.041454893848342556	-0.04759918047849676	0.41123815222627497	-0.27419585748027564
1.2327534679741208	1.0068925388738947	-0.060999022984463414	-0.04199995386291021	-0.046851756138922784	0.41472375189853034	-0.27187221877640166
1.2347349801479452	1.0068004387940546	-0.060173812980430945	-0.04253633385851909	-0.04610719840823059	0.41818587927277723	-0.2695015406221716
1.2367019050171189	1.0067104783342395	-0.05934789195711143	-0.043064056202621465	-0.045365593217675554	0.42162363515028467	-0.26708404718677503
1.2386544103466652	1.0066226224204924	-0.05852133800806513	-0.04358314418321517	-0.04462702350278456	0.42503611820239695	-0.26461998886189864
1.2405926633131599	1.0065368363494045	-0.057694228427256855	-0.044093622234607145	-0.04389156884081101	0.4284224273407826	-0.2621096414200404
1.2425168293471538	1.0064530858444172	-0.056866640189693424	-0.04459551563003453	-0.04315930584872106	0.43178166060488665	-0.2595533076620408
1.2444270729045284	1.0063713370249403	-0.056038649615550044	-0.04508885068707565	-0.04243030785485937	0.43511291743714786	-0.2569513165992143
1.2463235590973254	1.0062915563427692	-0.05521033164140328	-0.04557365517921939	-0.041704644239576746	0.43841530246014687	-0.2543040212274593
1.2482064514670308	1.0062137106834061	-0.05438176076282597	-0.04604995774977468	-0.04098238125183113	0.4416879225319041	-0.2516118015096894
1.250075913479832	1.0061377673075789	-0.053553010364616634	-0.04651778828682599	-0.04026358140979261	0.44492989029652036	-0.24887506225779868
1.2519321080083217	1.006063693878586	-0.052724152923953604	-0.046977177777367894	-0.039548303674114854	0.44814032422555417	-0.2460942337182658
1.2537751986885837	1.0059914584142917	-0.05189525937715724	-0.047428158625092184	-0.03883660290332611	0.4513183519002694	-0.2432697693152042
1.2556053491615233	1.0059210293252803	-0.05106639942230809	-0.047870764435171444	-0.03812853012694688	0.4544631096117086	-0.24040214642210297
1.2574227233598976	1.0058523754103201	-0.05023764135821384	-0.0483050300587394	-0.0374241324213868	0.45757374376032084	-0.23749186555442545
1.2592274860814785	1.0057854658422163	-0.049409051786643704	-0.048730991697998785	-0.036723452678422364	0.4606494127156544	-0.23453944898758275
1.2610198020146466	1.0057202702114862	-0.04858069602229507	-0.04914868664113507	-0.03602652997895182	0.4636892860101846	-0.23154544182652007
1.2627998374583826	1.0056567584704235	-0.047752637263851275	-0.049558153628774824	-0.035333398925429284	0.4666925480932407	-0.22851040859640154
1.264567759655854	1.0055949009666454	-0.046924936855763405	-0.04995943264945563	-0.034644089905091664	0.46965839797178627	-0.22543493363043737
1.266323736005812	1.0055346684776498	-0.04609765462106967	-0.05035256471811017	-0.03395862940855525	0.47258604865076137	-0.2223196217778231
1.2680679362659597	1.0054760321422205	-0.045270847786585695	-0.05073759232338761	-0.0332770391858663	0.4754747315303792	-0.21916509377697252
1.2698005308514415	1.005418963527774	-0.04444457173915732	-0.05111455898810159	-0.03259933693071323	0.47832369421686144	-0.21597198840476042
1.2715216921086183	1.0053634345954012	-0.043618879381414066	-0.051483509493099676	-0.03192553580863527	0.48113220324581196	-0.21274095931063275
1.2732315924737265	1.0053094177670563	-0.04279382197518296	-0.051844489422137575	-0.03125564520881515	0.4838995416430096	-0.2094726775694242
1.2749304063203897	1.0052568858721378	-0.04196944822220622	-0.05219754550166408	-0.03058967005734137	0.48662501248235945	-0.20616782734736624
1.276618310192075	1.00520581214945	-0.04114580410658639	-0.052542725574957365	-0.02992761076614065	0.4893079396859401	-0.20282710439363374
1.2782954814454983	1.0051561702961926	-0.04032293351774069	-0.05288007825265359	-0.029269463810435988	0.4919476662568757	-0.199451217693797
1.2799620987726852	1.0051079344574623	-0.03950087796811433	-0.05320965295734921	-0.028615221574571595	0.4945435554981985	-0.196040887506763
1.2816183427422734	1.0050610792169337	-0.0386796762952329	-0.053531499959940845	-0.0279648721940009	0.4970949921605202	-0.19259684324459908
1.283264395528362	1.0050155796114917	-0.03785936476382446	-0.053845670249664204	-0.027318399720234147	0.4996013822484347	-0.18911982296713845
1.284900439574169	1.0049714111728691	-0.03703997770948025	-0.0541522152106097	-0.026675784708292603	0.5020621512067769	-0.18561057522893024
1.2865266603030951	1.0049285498584384	-0.03622154616247848	-0.05445118706225889	-0.026037003218009933	0.5044767481779447	-0.182069852306528
1.2881432429507378	1.0048869721414175	-0.03540409941460513	-0.054742638191970505	-0.02540202812773271	0.5068446413349005	-0.17849841598664087
1.2897503749148624	1.0048466549519957	-0.03458766382423026	-0.05502662151929875	-0.024770828283692915	0.5091653214540188	-0.1748970315140205
1.2913482445764481	1.0048075757122965	-0.03377226339566827	-0.05530319020457284	-0.02414336903824433	0.5114383001627563	-0.17126646917435226
1.2929370408343925	1.0047697123498156	-0.0329579200109086	-0.055572397501876473	-0.02351961251003886	0.5136631092772501	-0.167607504455871
1.2945169548018307	1.0047330432593728	-0.032144652554776394	-0.05583429697617358	-0.02289951699768936	0.515839303109573	-0.16392091323136412
1.2960881777914326	1.0046975473538184	-0.031332477942707236	-0.05608894208791125	-0.022283037852340103	0.5179664555102846	-0.16020747547524786
1.2976509017287368	1.0046632040544174	-0.03052141091429972	-0.056336386201963705	-0.021670127398165207	0.520044160348619	-0.1564679735157446
1.2992053197646192	1.0046299932783782	-0.029711463719746263	-0.05657668261777074	-0.021060734776370667	0.522072032151073	-0.15270318974574032
1.3007516253265354	1.0045978954603565	-0.02890264661933579	-0.05680988435310859	-0.02045480640253324	0.5240497046291305	-0.1489139080979856
1.3022900139466538	1.0045668915151977	-0.028094966935987026	-0.05703604435240977	-0.01985228533638662	0.5259768327562132	-0.14510090878463136
1.3038206793622544	1.0045369629173844	-0.02728843111252138	-0.057255214844220685	-0.019253112895953804	0.5278530875705336	-0.14126497719214168
1.3053438169162794	1.004508091630119	-0.026483042948216042	-0.057467447791828205	-0.018657227411789806	0.5296781602264394	-0.13740689485084867
1.3068596227265559	1.0044802601229177	-0.025678804048212996	-0.05767279470091539	-0.018064564639742084	0.5314517605642283	-0.13352744076506795
1.3083682932741818	1.0044534513787668	-0.024875714060921133	-0.05787130650113721	-0.01747505800885471	0.5331736162571389	-0.12962739182003322
1.3098700244632444	1.0044276489086421	-0.024073771204532534	-0.05806303337141682	-0.016888639074807057	0.5348434714212811	-0.12570752466988622
1.311365012196791	1.0044028367379232	-0.023272971991145818	-0.058248024772790896	-0.01630523737995473	0.5364610869889563	-0.12176861377974983
1.3128534530436868	1.0043789993933494	-0.022473310897701843	-0.058426329479307586	-0.015724780278202427	0.5380262410549103	-0.11781142916645815
1.3143355436849868	1.0043561219107227	-0.021674780690904363	-0.058597995454993924	-0.01514719323569421	0.5395387278529461	-0.11383673736375838
1.3158114805286125	1.0043341898381783	-0.020877372667966874	-0.05876306976336378	-0.014572400064263176	0.5409983569805553	-0.10984530204066756
1.3172814594205127	1.004313189236747	-0.020081076849831084	-0.05892159849739882	-0.014000323115751325	0.542404952774028	-0.10583788443697971
1.3187456767110441	1.0042931066617178	-0.01928588144102659	-0.05907362685561835	-0.013430882947924647	0.5437583549605269	-0.10181524012547236
1.3202043286883782	1.004273929168645	-0.018491773172210218	-0.05921919903388702	-0.01286399862537058	0.5450584176625954	-0.0977781202066579
1.321657609890521	1.0042556443312063	-0.01769873826130213	-0.05935835802693649	-0.01229958845361467	0.5463050075622191	-0.0937272757422976
1.3231057165289875	1.0042382401933772	-0.01690676058932713	-0.05949114593058589	-0.011737568726091942	0.5474980065281563	-0.08966344801536037
1.3245488435190558	1.0042217053046454	-0.01611582336035627	-0.0596176036145956	-0.011177854954000508	0.5486373086025207	-0.08558737655028063
1.3259871850420792	1.0042060287077426	-0.015325908841683795	-0.05973777075717839	-0.010620361721603652	0.5497228202005561	-0.08149979741889725
1.327420935518799	1.0041911999241842	-0.014536997874264462	-0.05985168589901419	-0.010065002381880083	0.5507544604857044	-0.07740144032894644
1.328850287929937	1.0041772089683334	-0.013749070841537434	-0.059959386280279775	-0.009511689778751452	0.5517321597731116	-0.07329303328881925
1.3302754361132711	1.0041640463203123	-0.012962106451173955	-0.06006090799555389	-0.00896033542756048	0.5526558608020778	-0.06917529593379555
1.3316965737702442	1.0041517029342517	-0.012176082326027201	-0.06015628587936998	-0.008410849969177306	0.5535255175638895	-0.06504894224990022
1.3331138926438804	1.0041401702498252	-0.01139097606096463	-0.06024555336720879	-0.007863143941411663	0.5543410938869512	-0.060914685836396754
1.3345275844441091	1.004129440170457	-0.010606764208616799	-0.06032874261595025	-0.007317127099784136	0.5551025643816604	-0.05677323432632887
1.3359378399981097	1.0041195050667286	-0.009823422798572847	-0.060405884432000734	-0.006772708810313994	0.5558099136307109	-0.05262529185585745
1.3373448508225945	1.004110357761999	-0.009040926512955043	-0.06047700833942192	-0.006229797505664272	0.5564631366576688	-0.04847155444962366
1.3387488068883613	1.0041019915448872	-0.008259249977513945	-0.06054214244160865	-0.005688301609881825	0.5570622374998698	-0.04431271662606041
1.3401498977440247	1.0040944001572805	-0.007478367188184677	-0.06060131347508075	-0.005148129164785225	0.5576072295404788	-0.04014946815668662
1.3415483124859149	1.0040875777914073	-0.0066982515776755555	-0.060654546795221746	-0.0046091879008383	0.5580981352173304	-0.03598249421729591
1.3429442403429754	1.0040815190844028	-0.005918875738890144	-0.06070186638382009	-0.004071385069896847	0.558534985933006	-0.03181247371695293
1.3443378692420374	1.0040762191219916	-0.005140212275987702	-0.060743294787632046	-0.00353462805493841	0.5589178213288528	-0.02764008367216012
1.3457293860867352	1.0040716734325112	-0.004362233700530277	-0.060778853134559704	-0.0029988243180092133	0.559246689275941	-0.02346599850272547
1.3471189788805238	1.0040678779773982	-0.0035849112947489753	-0.060808561179920194	-0.00246388063760951	0.5595216461480786	-0.019290883776182495
1.3485068343901119	1.004064829157192	-0.0028082164677862096	-0.060832437233597235	-0.0019297040623700765	0.5597427559956649	-0.015115403334221043
1.3498931380931236	1.0040625238069583	-0.0020321208365616703	-0.06085049817218542	-0.0013962019837870908	0.5599100905079155	-0.010940219604240818
1.3512780750230549	1.0040609591908798	-0.001256595803474563	-0.06086275945998112	-0.000863281863015849	0.5600237290611895	-0.006765991203887674
1.3526618311671312	1.0040601329994774	-0.00048161182335073824	-0.060869235151690376	-0.00033085074442947395	0.5600837586019358	-0.0025933688688005423
1.3540445904363705	1.0040600433505042	0.0002928598498427189	-0.060869937868579374	0.00020118352786621142	0.5600902732872409	0.001576995261140664
1.355426536997334	1.004060688784201	0.0010668484189823163	-0.060864878821075614	0.0007329131572925805	0.560043374560078	0.005744454513675023
1.3568091233523805	1.004062069866858	0.0018410935470681883	-0.060854055230536185	0.0012649183096918523	0.5599430544499272	0.009912188962470871
1.3581927071425466	1.0040641883176444	0.002615721440590021	-0.060837457179115685	0.0017973578688926226	0.5597892591174884	0.014080073694087297
1.3595774719094291	1.0040670462421297	0.0033907604988681807	-0.06081507362957591	0.002330323665240885	0.5595819447517044	0.01824745545026747
1.360963600820593	1.0040706461670468	0.004166238567615034	-0.060786892166728834	0.002863907268059765	0.5593210752654189	0.02241367644485681
1.362351277384624	1.0040749910426219	0.00494218329081415	-0.06075289899528281	0.0033982002096237607	0.5590066223713207	0.026578076391038048
1.3637406851085698	1.0040800842431319	0.005718621870752695	-0.06071307895373041	0.003933293801447907	0.5586385658092001	0.03073999135342195
1.3651320091369328	1.004085929575313	0.006495581935082652	-0.06066741546903759	0.004469279713152455	0.5582168930288928	0.03489875853744644
1.366525433655466	1.0040925312709394	0.0072730900374066085	-0.06061589063726332	0.005006248919472337	0.5577416000394381	0.0390537084040341
1.3679211444844697	1.004099893999907	0.008051173056831753	-0.06055848514611693	0.00554429264541404	0.5572126908002016	0.04320417231973208
1.369319326815234	1.004108022862234	0.008829856886193903	-0.06049517836430722	0.006083501439345795	0.5566301781528769	0.047349475712001585
1.3707201680309475	1.0041169234065142	0.00960916795502027	-0.06042594822683402	0.00662396620522949	0.5559940828749579	0.051488946356997314
1.372123853588105	1.004126601607884	0.010389130888315725	-0.06035077143763901	0.00716577655760242	0.5553044356530998	0.05562190211210149
1.3735305712798775	1.0041370638973102	0.011169770830838715	-0.06026962327500754	0.007709022408867692	0.5545612754042611	0.05974766346615357
1.3749405081521335	1.0041483171442007	0.011951111684461394	-0.06018247776202769	0.008253792720798578	0.5537646509495028	0.06386554439665329
1.3763538526217283	1.0041603686748155	0.01273317723646073	-0.060089307561101105	0.008800176263025889	0.5529146201553798	0.06797485855887922
1.377770793443623	1.0041732262682357	0.013515990538157066	-0.05999008404471091	0.009348261153863753	0.5520112506890128	0.07207491622815736
1.3791915191482185	1.0041868981536801	0.01429957354825641	-0.05988477735724984	0.009898134580757195	0.5510546206829986	0.07616502269171288
1.380616218976076	1.0042013930216773	0.015083947603766544	-0.05977335637183776	0.010449883098847217	0.5500448184398827	0.08024448098899489
1.3820450834693878	1.0042167200346153	0.0158691336975439	-0.059655788654528266	0.011003592796641384	0.5489819422061488	0.08431259361068365
1.3834783021009724	1.0042328888050909	0.016655151129171975	-0.059532040677314366	0.01155934831232441	0.5478661021890541	0.08836865579426548
1.38491606619598	1.004249909430542	0.017442019065885758	-0.059402077601052615	0.01211723389967605	0.5466974186767248	0.09241196392471865
1.3863585666363387	1.0042677924715628	0.018229755238029863	-0.05926586349193854	0.012677332470853949	0.5454760240679286	0.09644180911560578
1.3878059941725576	1.0042865489570896	0.019018376070562223	-0.05912336133296096	0.013239725647874671	0.5442020630331385	0.10045747827479025
1.3892585418938146	1.0043061904204484	0.019807897985183162	-0.05897453280352133	0.013804494652870564	0.5428756906038169	0.10445826108613439
1.3907164007948594	1.0043267288446152	0.020598334945201024	-0.058819338749724455	0.014371718514378606	0.5414970764183654	0.1084434379097038
1.392179763226694	1.004348176710216	0.02138970029555021	-0.058657738875696135	0.014941475336023122	0.5400664019932035	0.11241228955979969
1.3936488224821928	1.0043705469953432	0.022182006493294427	-0.0584896918034195	0.01551384206328867	0.538583861285615	0.11636409631346606
1.3951237708003819	1.00439385314855	0.022975263992876273	-0.0583151553339951	0.01608889363189293	0.5370496630047716	0.12029813279058255
1.3966048016032535	1.0044181091254967	0.023769482417284042	-0.05813408623133634	0.016666703763919526	0.535464028687478	0.12421367427610158
1.398092107597502	1.0044433293620119	0.024564669501968558	-0.05794644048401158	0.01724734415174286	0.5338271949686181	0.1281099919699998
1.3995858824809002	1.0044695288048018	0.02536083197660945	-0.057752173136763806	0.017830885046872465	0.532139412055065	0.13198635784657053
1.401086319182404	1.0044967228842605	0.0261579745925094	-0.05755123855410557	0.0184173944953154	0.5304009459531627	0.13584204042162332
1.4025936107183552	1.0045249275307775	0.02695610055245724	-0.05734359036016026	0.019006938593351532	0.5286120778424891	0.1396763074336588
1.4041079508993073	1.004554159191074	0.02775521185449567	-0.0571291813809096	0.019599581685630234	0.5267731034688229	0.1434884280453339
1.405629531193797	1.0045844347693946	0.028555307611942617	-0.056907964137144364	0.020195385058608878	0.5248843372274571	0.14727766543474363
1.407158546087342	1.0046157717340432	0.029356386853353865	-0.05667989012610337	0.020794408958973106	0.5229461058441504	0.15104329073052586
1.4086951866838306	1.0046481879915155	0.03015844513662549	-0.05644491080250615	0.0213967100087669	0.5209587565510254	0.15478456761720183
1.4102396455851345	1.0046817019855827	0.030961477093132163	-0.05620297691634336	0.02200234303707764	0.5189226512096549	0.15850076501922042
1.411792114044537	1.0047163326392317	0.0317654749216944	-0.0559540389949738	0.022611359885677845	0.5168381701387181	0.16219115071947948
1.4133527833414103	1.0047520993841412	0.032570429092168764	-0.055698047188713525	0.023223809869301552	0.514705710512555	0.1658549953402436
1.4149218439141744	1.0047890221416014	0.03337632788468738	-0.05543495146622505	0.02383973935770977	0.5125256876716083	0.16949157093934378
1.4164994855314317	1.0048271213254687	0.034183157471848684	-0.05516470164929474	0.024459191765756366	0.5102985350420153	0.173100152138904
1.4180858966354566	1.0048664178248123	0.03499090158031028	-0.05488724759005017	0.025082207219708556	0.5080247051900724	0.17668001538574746
1.419681265527212	1.0049069330312417	0.03579954209486102	-0.05460253903014208	0.025708822948143265	0.5057046682233087	0.1802304424195581
1.4212857783184647	1.0049486887853256	0.036609058020940256	-0.05431052602844472	0.026339072404912012	0.5033389148035003	0.18375071649053606
1.4228996228506532	1.004991707475978	0.037419427467374845	-0.05401115831436816	0.026972986737570027	0.5009279503905778	0.18724013178328713
1.4245229832936022	1.0050360118971917	0.038230624928584055	-0.053704386336113664	0.02761059259704077	0.49847230318105556	0.1906979823950053
1.4261560433687213	1.0050816253275472	0.039042622925701695	-0.05339016074642214	0.028251913337445575	0.49597251932766273	0.19412357031418223
1.4277989855803768	1.0051285715064318	0.03985539163277747	-0.05306843260916367	0.028896968650697758	0.49342916397082587	0.19751620460269542
1.4294519911087964	1.0051768746265708	0.04066889884139314	-0.05273915348800948	0.029545774463943606	0.49084282126607365	0.20087520206275256
1.4311152397408176	1.0052265593269893	0.041483109947680376	-0.05240227552852162	0.03019834285515095	0.4882140943143846	0.20419988799952765
1.4327889100357563	1.0052776506926473	0.042297988056861816	-0.05205775149168884	0.03085468206443263	0.4855436046738793	0.20748959745262374
1.4344731791460499	1.0053301742435312	0.04311349392064343	-0.05170553485571652	0.03151479637359129	0.4828319923674526	0.2107436757268204
1.4361682223230297	1.005384155912582	0.04392958572847799	-0.051345579987389534	0.032178685866534724	0.48007991637204	0.21396147835728088
1.4378742130419142	1.0054396220416468	0.04474621920476741	-0.05097784218696804	0.0328463464370308	0.4772880540806771	0.21714237230735534
1.4395913246892333	1.0054965994299339	0.04556334844757906	-0.050602277384742954	0.033517770411480644	0.47445709811895415	0.2202857399604783
1.4413197277395224	1.0055551152347009	0.046380924613275205	-0.050218842811988726	0.0341929454112289	0.4715877605131708	0.22339097472255617
1.4430595912425692	1.0056151970104827	0.047198896671784576	-0.049827496746782655	0.034871854907353964	0.46868076978013107	0.22645748470416632
1.4448110837532373	1.0056768727341512	0.048017211878628535	-0.049428198358099334	0.03555447855977586	0.4657368688118736	0.2294846951219016
1.4465743715415378	1.0057401707348794	0.048835814973441506	-0.04902090816366492	0.03624079150052316	0.462756817278312	0.23247204592149018
1.44834962023114	1.0058051197430005	0.04965464898818756	-0.04860558771100186	0.03693076495924615	0.45974138825131255	0.23541899537202304
1.4501369934664927	1.0058717488334767	0.05047365467036155	-0.048182199935581094	0.037624365736234656	0.45669136979025	0.2383250185131313
1.4519366540472938	1.0059400874580253	0.051292771051083916	-0.047750708945254725	0.038321556640627426	0.4536075623187405	0.24118960972753323
1.4537487632983517	1.006010165412759	0.05211193519864809	-0.04731108021365745	0.03902229624772695	0.45049077896157486	0.2440122823277128
1.4555734821572954	1.0060820128710755	0.052931082753380765	-0.04686328035843277	0.03972653932657661	0.44734184290840223	0.24679257082291944
1.4574109695361244	1.0061556603105708	0.0537501472320432	-0.04640727757968388	0.040434236218806256	0.44416158944248924	0.24953002891124704
1.4592613849097547	1.006231138606574	0.05456906122824404	-0.045943041057262095	0.04114533385331503	0.44095086065118066	0.2522242338482537
1.4611248871552343	1.0063084789794448	0.055387755922606974	-0.045470541259915676	0.04185977531674134	0.43771050658016464	0.2548747849814846
1.4630016334796805	1.0063877129403904	0.05620616065421506	-0.04498975024884349	0.04257749946854281	0.434441386250885	0.25748130260150875
1.4648917819985205	1.0064688723903885	0.05702420408747464	-0.04450064104682198	0.04329844195785786	0.4311443623100864	0.2600434318533791
1.4667954895184447	1.0065519895188455	0.05784181327679614	-0.044003188225051205	0.044022534407735174	0.42782030401485494	0.26256083983032436
1.468712914126144	1.006637096907406	0.05865891481538733	-0.043497367248534834	0.044749705437724115	0.4244700818387553	0.2650332191850438
1.4706442134883744	1.0067242274497192	0.059475434126125194	-0.042983154928662434	0.04547988005407398	0.4210945695603828	0.2674602858706736
1.4725895462864214	1.0068134144083594	0.060291296095725255	-0.0424605290539131	0.046212980234750976	0.41769464088674924	0.2698417809635144
1.474549071282013	1.0069046913665927	0.06110642469820498	-0.04192946864360439	0.046948924619298525	0.4142711702240537	0.272177469383731
1.4765229472588342	1.006998092217531	0.06192074299680391	-0.04138995397363933	0.04768762853617842	0.41082503192893716	0.2744671397621592
1.478511335476623	1.0070936512744446	0.0627341741703467	-0.04084196590665231	0.048429004969037175	0.4073570951900905	0.27671060707662887
1.4805143970284145	1.0071914031411393	0.06354664042945328	-0.040285486610209045	0.04917296361535758	0.4038682278306793	0.278907709280443
1.48253229546725	1.0072913828333787	0.06435806409695727	-0.03972049882867172	0.0499194119156019	0.40035929093963624	0.28105830993228426
1.4845651944686853	1.007393625660313	0.06516836666244638	-0.039146986526361845	0.050668254235898096	0.3968311421797226	0.28316229524655373
1.4866132609108473	1.00749816737377	0.06597747001608391	-0.038564934015035274	0.05141939305690489	0.39328462970228034	0.2852195769080258
1.4886766614640539	1.007605043992586	0.06678529508665403	-0.03797432690749786	0.05217272776990216	0.38972059736058645	0.2872300880749252
1.490755565806668	1.0077142919620434	0.06759176311026682	-0.03737515119637692	0.052928155910439166	0.3861398784639501	0.2891937861357829
1.4928501449807745	1.0078259480667338	0.0683967949700393	-0.036767393709634874	0.05368557260669626	0.38254329798772346	0.2911106504954175
1.4949605731648916	1.0079400495218023	0.06920031186506183	-0.03615104158457673	0.054444871272038946	0.37893166892675073	0.29298068361384494
1.4970870257159723	1.0080566338661088	0.07000223453987296	-0.03552608282233871	0.05520594294652672	0.3753057950951163	0.29480390857846817
1.4992296809063614	1.0081757390530521	0.07080248392885694	-0.034892505768714895	0.0559686769724275	0.3716664676226689	0.2965803700122529
1.5013887191619508	1.0082974034073622	0.07160098084228812	-0.034250299322348104	0.05673296076749396	0.3680144657721615	0.2983101327099737
1.5035643230956728	1.008421665623926	0.07239764595789798	-0.03359945291323489	0.05749867988600622	0.3643505564232622	0.2999932810001598
1.5057566780532066	1.0085485647963919	0.07319239999561328	-0.0329399563271099	0.0582657182577694	0.3606754927346413	0.3016299184706332
1.5079659719286027	1.0086781404049636	0.07398516361878499	-0.032271799746751435	0.05903395816651454	0.35699001408093817	0.30322016708663346
1.5101923961251797	1.0088104323716114	0.07477585774326267	-0.031594973447108834	0.059803280624260984	0.35329484411941253	0.30476416711734167
1.5124361423873316	1.008945480869375	0.07556440238082787	-0.03090946874741766	0.06057356431887066	0.34959069573966844	0.3062620742111353
1.5146974073527655	1.0090833265903847	0.07635071822265074	-0.030215276616948103	0.06134468722768501	0.34587826323491766	0.3077140618194627
1.5169763901457973	1.009224010602421	0.07713472573962547	-0.029512388393044722	0.06211652581859288	0.34215822608221363	0.30912031872351503
1.519273291378726	1.0093675742826362	0.07791634481211791	-0.02880079608431944	0.06288895475485196	0.3384312503436072	0.3104810477500856
1.5215883156884995	1.0095140594714334	0.07869549556470999	-0.02808049158047703	0.06366184778939042	0.33469798435285114	0.31179646660319904
1.5239216698699352	1.009663508354092	0.07947209768616795	-0.02735146722175402	0.06443507716678518	0.3309590616176664	0.3130668059914484
1.5262735639538114	1.0098159635254755	0.08024607075426289	-0.026613715458628784	0.06520851401609681	0.3272150989641754	0.3142923095324953
1.5286442092617933	1.009971467859965	0.08101733355795	-0.02586722945846056	0.06598202774332501	0.32346669954039603	0.31547323204522837
1.5310338220952977	1.0101300647481477	0.08178580526405212	-0.025112001943194233	0.06675548726887062	0.31971444690327133	0.31660984073341963
1.5334426203965459	1.0102917978757227	0.082551404279924	-0.024348026235908732	0.06752875995845324	0.31595891029268036	0.3177024127768849
1.5358708247639692	1.0104567112839848	0.08331404855029814	-0.023575295943128183	0.06830171198562851	0.312200642992526	0.3187512352131346
1.5383186596018883	1.0106248494439478	0.0840736558722797	-0.022793804588577323	0.06907420871875547	0.3084401805767985	0.3197566047508632
1.5407863507085147	1.0107962570866618	0.08483014309885467	-0.022003546383765886	0.0698461139779531	0.30467804466743575	0.320718826102289
1.5432741279709665	1.0109709793826307	0.08558342693327575	-0.021204515371171736	0.0706172909067106	0.300914738847925	0.3216382124642354
1.5457822233397156	1.0111490617963237	0.08633342325957619	-0.02039670607604773	0.07138760135310508	0.2971507518443079	0.322515084082107
1.5483108719953793	1.0113305501612695	0.08708004745513179	-0.019580113138191642	0.07215690625058989	0.29338655584673246	0.3233497680951337
1.5508603118299005	1.011515490637202	0.08782321418843335	-0.018754731485312308	0.07292506547149152	0.28962260741152807	0.3241425977519244
1.5534307829518574	1.0117039296661605	0.08856283723525137	-0.017920556502389717	0.07369193769507712	0.285859348306807	0.32489391170891446
1.5560225294908672	1.0118959140970638	0.08929882995433876	-0.01707758345570923	0.07445738095853406	0.28209720301340613	0.3256040540072169
1.558635798277723	1.0120914910830985	0.09003110485263886	-0.01622580792986256	0.07522125226513113	0.27833658085216295	0.32627337309797233
1.5612708384290195	1.012290708041298	0.09075957342849553	-0.01536522597599138	0.07598340747481812	0.27457787674161027	0.3269022212362012
1.5639279025607205	1.0124936127347535	0.09148414646525604	-0.014495833729156048	0.07674370166464715	0.2708214696438819	0.32749095427959823
1.5666072464248988	1.0127002532376528	0.09220473387630382	-0.013617627539834526	0.07750198902122635	0.2670677233139687	0.3280399310703226
1.5693091279806672	1.0129106778538526	0.09292124440923023	-0.012730604294005993	0.0782581225808271	0.26331698781427954	0.32854951276997374
1.572033807345238	1.0131249351002465	0.09363358559931212	-0.011834761447623276	0.07901195422782056	0.25956959976284555	0.3290200624452761
1.5747815501760305	1.0133430739630556	0.09434166460177236	-0.010930095931638581	0.07976333562557507	0.2558258779339902	0.3294519451839359
1.5775526240706643	1.0135651436066302	0.09504538718799838	-0.010016605352822493	0.080512117204876	0.2520861285071392	0.3298455269794206
1.580347298503265	1.013791193352802	0.09574465770086169	-0.00909428803725326	0.08125814815896579	0.24835064534083504	0.33020117438614366
1.5831658484093032	1.0140212729585714	0.09643937990393375	-0.008163141868626007	0.08200127739480469	0.24461970544242326	0.3305192545765762
1.586008550562638	1.0142554323127564	0.09712945601421422	-0.007223165505434854	0.08274135254733674	0.2408935741234438	0.3308001344477494
1.5888756843312046	1.0144937214813883	0.09781478685448958	-0.006274358156492218	0.08347822018240793	0.23717250422489938	0.33104418039385886
1.5917675339264623	1.0147361908816175	0.0984952723375702	-0.005316718861228051	0.08421172635992627	0.2334567334963539	0.33125175812602037
1.5946843857747035	1.014982891050457	0.09917081077978188	-0.004350247385347645	0.08494171593762569	0.22974648832714553	0.3314232320764678
1.597626530071351	1.0152338727596202	0.09984129921868767	-0.0033749437338670652	0.08566803295241644	0.22604198203766976	0.3315589651909919
1.6005942600321095	1.0154891869374494	0.10050663318429263	-0.0023908084277881334	0.08639052041215367	0.22234341614940997	0.3316593185545973
1.6035878729896964	1.0157488847475988	0.10116670689059208	-0.0013978421703741387	0.08710902054141431	0.2186509793350703	0.33172465111766086
1.606607669842776	1.0160130175269424	0.10182141304880774	-0.00039604606101223275	0.08782337461654567	0.21496484845571204	0.33175531935286523
1.6096539535876828	1.0162816366390786	0.10247064249927877	0.0006145778849712886	0.08853342259880395	0.2112851906588832	0.3317516769739618
1.6127270339691642	1.0165547938668333	0.10311428514633941	0.0016340282452164887	0.08923900419150667	0.20761215809102188	0.3317140746579365
1.61582723036809	1.0168325416649933	0.10375223043143873	0.002662305111929079	0.08993995940313573	0.2039458850370901	0.3316428595299108
1.618954859490462	1.0171149320464388	0.1043843646993625	0.0036994059697710276	0.0906361256915936	0.20028650296239536	0.3315383750840413
1.622110240020556	1.01740201696514	0.10501057217089978	0.004745327201509969	0.09132733905370463	0.19663413509563774	0.33140096106012323
1.6252936938940232	1.0176938484068168	0.10563073516107999	0.005800064471126912	0.09201343429370218	0.192988895213004	0.33123095323178914
1.6285055478537809	1.0179904785101705	0.10624473432331372	0.00686361319845747	0.09269424532354745	0.18935088619855758	0.331028683109724
1.6317461307189154	1.018291959293189	0.10685244806375227	0.007935967612381137	0.09336960454352285	0.18572020349506005	0.3307944778999789
1.6350157777084058	1.0185983430307906	0.10745375330016077	0.009017122138302275	0.09403934371309285	0.1820969305772196	0.33052866002040543
1.6383148264262344	1.0189096818590901	0.10804852463889375	0.010107070023669553	0.09470329306514391	0.17848114382788427	0.3302315471855774
1.6416436188119077	1.0192260279313685	0.10863663468266901	0.011205803936809065	0.09536128167435169	0.17487291068882346	0.32990345210280253
1.645002500581629	1.0195474333397536	0.10921795386667281	0.012313315733901006	0.0960131373006227	0.17127229062556917	0.32954468235723733
1.6483918219123972	1.0198739501536838	0.10979235051561295	0.01342959663476593	0.09665868647863204	0.16767933473904253	0.32915554018884513
1.6518119381455079	1.020205630461714	0.11035969088967912	0.014554637401961217	0.09729775459574183	0.16409408540256012	0.3287363222459507
1.6552632060579322	1.0205425259806846	0.11091983850450819	0.01568842706132585	0.09793016515012654	0.16051658051283924	0.3282873199127963
1.6587459876454849	1.0208846883898555	0.11147265471059553	0.01683095409371239	0.0985557404252491	0.15694684982148094	0.32780881875306855
1.66226065055242	1.0212321693454718	0.11201799867768218	0.01798220651726989	0.0991743014978019	0.1533849149067364	0.32730109829259263
1.6658075660388194	1.0215850202497738	0.11255572700174121	0.019142171161821202	0.09978566781608054	0.14983079162284432	0.3267644321788426
1.6693871074763371	1.021943292064152	0.11308569343324848	0.020310833120354206	0.10038965691064437	0.14628449188574116	0.32619908834899025
1.6729996571652386	1.0223070359559137	0.11360774982574724	0.02148817791408278	0.10098608549645677	0.14274601725092814	0.32560532786824986
1.6766455969233898	1.022676302319571	0.11412174468117668	0.022674188357608382	0.10157476783550608	0.13921536856897063	0.3249834063376002
1.6803253163623553	1.0230511415701444	0.11462752429532015	0.023868847193812652	0.10215551706410696	0.13569253817483054	0.32433357248257566
1.6840392084694291	1.0234316036599136	0.11512493205094874	0.02507213558705652	0.10272814440543576	0.132177514565822	0.32365606880324693
1.687787669528498	1.023817738026395	0.11561380836331565	0.026284033033311408	0.10329245912391649	0.1286702827491209	0.3229511315607463
1.6915711018530115	1.024209593830608	0.11609399097991689	0.027504518175596918	0.10384826888949457	0.1251708219960532	0.32221899021912725
1.6953899138897446	1.0246072199283314	0.11656531490370489	0.028733568760652386	0.10439537971052493	0.12167910615766502	0.32145986733563653
1.699244515058769	1.0250106642874528	0.11702761169295361	0.029971159904916497	0.10493359513923524	0.11819510871107672	0.3206739795450346
1.7031353209201585	1.0254199744760595	0.11748071005443605	0.03121726568650932	0.10546271697570568	0.11471879830639732	0.31986153652323956
1.7070627541491026	1.0258351977211162	0.11792443586320965	0.03247185937376946	0.10598254531226589	0.1112501383135166	0.31902274070804254
1.711027239535789	1.0262563803317641	0.11835861151916761	0.033734911745377606	0.10649287779874667	0.10778909160859637	0.31815778832017244
1.7150292066987562	1.0266835679306532	0.11878305621321071	0.0350063918817739	0.10699350996808495	0.10433561843504904	0.3172668687929333
1.719069092581906	1.027116805668454	0.1191975861161855	0.036286267872492235	0.10748423547741541	0.10088967461018243	0.316350164182159
1.7231473351450002	1.0275561374927833	0.11960201365914283	0.03757450472994482	0.10796484527355403	0.09745121725741451	0.315407850573211
1.727264380778489	1.0280016068851003	0.11999614823521072	0.03887106665257524	0.10843512843909274	0.09402019879312123	0.31444009639438847
1.731420680642037	1.0284532564104145	0.12037979574638062	0.0401759157716454	0.10889487167297839	0.09059657041430633	0.313447063225505
1.7356166870146412	1.0289111272556903	0.12075275822792861	0.04148901092083459	0.10934385885252404	0.08718028535998645	0.312428906695846
1.739852863789729	1.0293752603093476	0.12111483473364923	0.04281031083142721	0.10978187211221985	0.08377129064776612	0.3113857739554504
1.7441296734248892	1.0298456946711239	0.12146582011542019	0.04413976995324984	0.11020869038903644	0.08036953801755914	0.310317806848064
1.7484475896645355	1.0303224689770927	0.121805506054503	0.045477342326429485	0.11062409068365395	0.07697497399989743	0.30922513879340535
1.752807086116624	1.0308056200733817	0.12213368005813474	0.04682297792875981	0.11102784685530387	0.07358754933805078	0.3081078976457646
1.7572086482514777	1.031295184269203	0.12245012633434864	0.04817662628685425	0.11141973070702298	0.07020720989987812	0.3069662026652462
1.761652761451819	1.0317911959382235	0.12275462482433805	0.04953823267972705	0.11179951081039714	0.06683390630773793	0.30580016759032425
1.7661399169209115	1.0322936880929088	0.12304695161192017	0.05090773986299221	0.11216695301838987	0.06346758960746676	0.30460989916531717
1.7706706136960282	1.032802692531589	0.12332687898095343	0.05228508856823703	0.11252182055457302	0.06010821012265565	0.3033954966148064
1.775245355127727	1.0333182393622782	0.12359417511999461	0.053670216312920876	0.11286387365683342	0.05675572044247929	0.3021570525954877
1.7798646534773996	1.0338403574352533	0.12384860433335164	0.05506305867662495	0.11319286986145805	0.05341007237964447	0.30089465197902887
1.7845290206483215	1.0343690732077806	0.12408992646756611	0.056463546385486896	0.11350856327698462	0.05007122402861513	0.2996083744094505
1.7892389797840635	1.0349044119633912	0.12431789750092995	0.057871608690710445	0.11381070535814707	0.04673913167933511	0.29829829116931306
1.7939950583383626	1.0354463969353895	0.12453226909875073	0.059287171151738906	0.11409904434504908	0.04341375518974409	0.29696446710053626
1.798797786266474	1.0359950490005208	0.12473278851478235	0.06071015498546621	0.1143733251343238	0.04009505949353512	0.29560696117179985
1.8036477087766212	1.0365503880360745	0.12491919906639241	0.062140480712480704	0.1146332899450008	0.03678300613721232	0.29422582290743865
1.8085453666127398	1.03711243056333	0.12509123927202306	0.06357806218701156	0.11487867714839418	0.03347756721479312	0.2928210980061066
1.8134913130116683	1.0376811915799575	0.12524864348924394	0.06502281147667824	0.11510922215939769	0.03017871404112321	0.29139282357429136
1.818486105601463	1.038256683523415	0.12539114154580266	0.06647463633003382	0.1153246569375099	0.026886423051679237	0.28994103046830283
1.823530309695653	1.0388389165362373	0.1255184588028546	0.06793344099824573	0.11552471009186237	0.02360067394021416	0.28846574238859246
1.8286244953753903	1.0394278980130576	0.12563031602997948	0.06939912524239514	0.11570910670598047	0.02032145192506768	0.28696697677313465
1.833769239581121	1.040023632721221	0.12572642942620213	0.07087158479408816	0.11587756838113902	0.017048746714279934	0.28544474423634625
1.8389651257498638	1.0406261226352038	0.1258065105693564	0.07235071109758254	0.1160298131713824	0.0137825531008719	0.28389904872038596
1.8442127439448817	1.0412353668240522	0.12587026638124346	0.07383639119129062	0.11616555554086394	0.010522871238426237	0.28232988750413096
1.8495126890389542	1.0418513611087088	0.1259173990797513	0.07532850703865332	0.11628450628121578	0.0072697081111554145	0.2807372517988069
1.8548655686752158	1.0424740988522414	0.12594760620952147	0.07682693760270996	0.11638637263874096	0.004023073031274905	0.27912112440146575
1.8602719897679632	1.0431035692510782	0.12596058050486805	0.07833155488514817	0.11647085798342788	0.0007829862672633098	0.277481483807147
1.8657325676349177	1.0437397582525343	0.12595600996392078	0.0798422263369427	0.11653766199548654	-0.0024505262296497165	0.2758183015233176
1.8712488190009322	1.0443827525202718	0.12593357273124667	0.0813590594729287	0.11658648700343303	-0.005677951731302776	0.27413126846232433
1.8768239705811924	1.0450328337137877	0.12589291547553544	0.08288261431682173	0.11661702596097406	-0.00890072371856294	0.27241954101980254
1.882458696049009	1.0456899810744453	0.12583367769009463	0.08441273428868193	0.11662893203488008	-0.012118743163318322	0.2706830481298706
1.8881536931880403	1.0463541714122429	0.1257554934279367	0.08594926097382001	0.11662185420253589	-0.015331912774477215	0.26892170788387215
1.8939096594400457	1.0470253760685686	0.12565799148131365	0.08749202723843609	0.11659543710812638	-0.018540122441112774	0.2671354350552081
1.8997272958056945	1.0477035611801513	0.12554079542204918	0.0890408581234555	0.11654932114327485	-0.02174325119097369	0.26532413994119797
1.9056072981510084	1.0483886864714094	0.12540352388694392	0.09059556837573396	0.11648314261680201	-0.024941162172696055	0.2634877311189875
1.9115503621947447	1.0490807056395413	0.1252457906512011	0.09215596365296386	0.11639653388041041	-0.02813370527997565	0.2616261139568092
1.9175571850165565	1.049779566330314	0.12506720472142524	0.09372184076898975	0.11628912342752663	-0.031320717728434186	0.2597391901883148
1.9236284530147756	1.0504852085356953	0.12486737087400539	0.09529298442682138	0.11616053627665014	-0.034502017505915174	0.2578268617510454
1.929764855855102	1.0511975660141293	0.12464588945074609	0.09686917074049982	0.11601039391895814	-0.03767741064772958	0.255889026463433
1.9359670722868918	1.0519165644381758	0.12440235704466425	0.09845016345174956	0.11583831482245772	-0.04084668366862319	0.2539255825476156
1.9422357768308725	1.0526421219684474	0.12413636654426352	0.10003571557146727	0.11564391453889616	-0.044009606996300944	0.25193642658447735
1.9485716235765869	1.0533741471776328	0.12384750813758576	0.10162556522233009	0.11542680650614898	-0.047165926801666244	0.2499214587222727
1.954975260936746	1.0541125405625436	0.1235353690725286	0.10321943935358854	0.11518660195997787	-0.05031537255944994	0.2478805780711366
1.961447319120364	1.0548571929022734	0.12319953460362279	0.10481705057327394	0.11492291071879882	-0.05345765087088063	0.24581368675315615
1.967988418417162	1.0556079860234528	0.1228395880046754	0.10641809921061879	0.114635341267769	-0.056592449653213805	0.24372068733068797
1.9745991395765425	1.0563647892210286	0.1224551126964803	0.10802226612082952	0.11432350253630552	-0.05971942418997921	0.24160149236129702
1.9812800508079613	1.0571274621947495	0.12204569137876743	0.1096292194319842	0.11398700330620937	-0.06283821052431508	0.239456015849576
1.9880316882573	1.0578958526539468	0.12161090773080778	0.11123860991490675	0.11362545367047658	-0.06594841654118311	0.23728417957772988
1.9948545523717351	1.0586697957703732	0.12115034738595461	0.11285007034934581	0.11323846594183735	-0.06904962092773652	0.23508591436974152
2.0017491035058925	1.0594491135658486	0.12066359903347741	0.11446321477343607	0.11282565567823884	-0.07214137190916214	0.23286116160231723
2.0087157607722053	1.060233614689491	0.12015025536199801	0.11607763855362367	0.11238664258224924	-0.07522318755054506	0.23060987366990374
2.0157548939733987	1.061023093439691	0.1196099145691601	0.11769291690553593	0.11192105188999102	-0.07829455308402979	0.22833201668358408
2.0228668167823143	1.0618173289658517	0.11904218192076434	0.11930860382367614	0.11142851582118032	-0.081354919042653	0.2260275727772075
2.0300517831250846	1.062616084867622	0.1184466711651953	0.12092423184172214	0.11090867491578905	-0.08440370097097497	0.22369654138005107
2.0373099733875564	1.0634191077074535	0.11782300690253904	0.12253930961288946	0.11036118021538464	-0.08744027502033264	0.22133894379467373
2.0446415013510193	1.06422612787351	0.11717082532598241	0.12415332424927719	0.10978569403175767	-0.0904639825073668	0.2189548210497554
2.0520463878085873	1.0650368568132655	0.11648977794581439	0.12576573637414923	0.10918189334523434	-0.09347412076366002	0.21654424257861365
2.059524572628205	1.0658509885722913	0.11577953207203404	0.1273759838172415	0.1085494703610701	-0.09646995019552836	0.2141073024052157
2.067075907772505	1.0666681992746883	0.11503977296093215	0.12898348113726182	0.10788813452579002	-0.09945069344254953	0.21164412150815964
2.074700124462017	1.067488143900526	0.11427020872038546	0.13058761387145756	0.10719761703113141	-0.10241552479375733	0.20915485863314218
2.082396854220455	1.0683104589862056	0.11347057010133499	0.13218774444819348	0.10647767076031289	-0.10536358122858369	0.20663970353568745
2.090165615584265	1.0691347616592461	0.1126406136090291	0.1337832108163628	0.10572807319291341	-0.10829395986080723	0.2040988814091042
2.0980058004771887	1.0699606487509865	0.11178012485741134	0.13537332524870155	0.10494862954649767	-0.11120571572060076	0.20153265743318993
2.1059166813057297	1.0707876981909434	0.1108889197624592	0.1369573775202858	0.1041391739680252	-0.11409786752487427	0.19894133454240165
2.113897393711417	1.0716154679152103	0.10996684841953816	0.13853463324167234	0.10329957315432983	-0.11696939451333582	0.1963252591553813
2.1219469512211013	1.0724434981939102	0.10901379541056064	0.14010433868480215	0.10242972672934657	-0.11981924508781823	0.19368481645176205
2.130064226082656	1.0732713105161866	0.10802968395672632	0.14166571896163271	0.10152957111524824	-0.12264633327159911	0.19102043672334923
2.1382479686860694	1.074098410527101	0.10701447550025855	0.1432179838180123	0.10059907922995619	-0.1254495489462429	0.18833258906496897
2.1464967911085524	1.0749242873497202	0.10596817349826745	0.14476032649649376	0.09963826402511468	-0.12822775545093512	0.18562178682869576
2.154809189931003	1.0757484169415346	0.10489082228249062	0.14629193008670002	0.0986471774966562	-0.13097980065215942	0.18288858017521986
2.163183540120074	1.0765702625554925	0.10378250934134232	0.14781196832522958	0.09762591281957768	-0.13370451791541418	0.18013355811807086
2.1716181082760375	1.07738927716767	0.10264336499064018	0.14931960996106464	0.09657460407450134	-0.1364007334416152	0.1773573441963945
2.1801110704098505	1.0782049063107586	0.10147356112676226	0.15081402371785504	0.09549342510814238	-0.13906727458061793	0.17456059064206184
2.188660505945371	1.0790165885968852	0.10027331299358175	0.15229437889466324	0.0943825911645858	-0.14170297029946205	0.17174398036600833
2.197264413169748	1.0798237583234689	0.09904287787864602	0.15375984970613316	0.09324235767436696	-0.14430665830936512	0.1689082218813778
2.20592074210246	1.0806258496173442	0.09778255093734255	0.1552096222647329	0.09207301636203098	-0.1468771968151329	0.16605403847204356
2.214627395224311	1.081422297455949	0.09649266524854472	0.15664289575979493	0.09087489525705476	-0.14941346590387716	0.16318216794358184
2.2233822423339085	1.0822125399675575	0.09517358965773198	0.1580588858860186	0.0896483566481464	-0.1519143729334638	0.1602933577175476
2.2321831367715412	1.0829960207562759	0.09382572613331834	0.15945682822449236	0.0883937945744091	-0.15437885782546182	0.1573883594702015
2.2410279387386822	1.0837721917279663	0.09244950572556199	0.16083598242716374	0.08711163100441871	-0.1568058997658897	0.15446792142420918
2.2499145146580117	1.0845405136764261	0.09104538796607681	0.1621956323473554	0.08580231521133848	-0.15919451677628815	0.1515327885481949
2.258840749804685	1.0853004579840142	0.08961385810723861	0.16353508813565948	0.08446632113679362	-0.16154376879138574	0.14858369837935817
2.267804579276863	1.0860515097305616	0.08815542115722211	0.16485369076448161	0.08310414175673608	-0.16385276501312948	0.14562137078476936
2.276803979837986	1.086793167328443	0.08667060197813808	0.16615081039873597	0.08171628910101972	-0.16612066050311705	0.14264651064984096
2.2858369847723803	1.0875249440438182	0.08515994162441635	0.1674258481022965	0.0803032907665689	-0.1683466586838481	0.13965980296852396
2.2949016909296516	1.0882463687455015	0.0836239948212275	0.1686782361879396	0.07886568749435695	-0.17053001151009956	0.13666191051672932
2.303996265179114	1.0889569865125976	0.08206332746857663	0.1699074383382083	0.07740403077207948	-0.17267001929384357	0.1336534717241683
2.313118941795604	1.0896563584600238	0.08047851567025589	0.17111294840196145	0.07591888186822372	-0.1747660282801424	0.1306351015500546
2.322268039041784	1.0903440629781629	0.07887014142842184	0.17229429166585525	0.07441080774572086	-0.17681743258375926	0.1276073860116326
2.3314419475432984	1.0910196947280364	0.07723879321086222	0.17345102228964432	0.07288038154440672	-0.17882366950550024	0.12457088604801786
2.3406391296969264	1.091682864490477	0.07558506470200775	0.1745827222737524	0.07132818136918569	-0.18078421757509341	0.1215261377394442
2.349858131697111	1.092333199864611	0.07390955129109099	0.17568900191474873	0.06975478695729999	-0.18269859721583756	0.11847364835123055
2.35909757259006	1.0929703442501235	0.07221285070256735	0.17676949737226486	0.06816078023640333	-0.18456636644621652	0.1154138999844803
2.3683561406702425	1.0935939563861072	0.07049556242482738	0.17782386924584848	0.0665467447615761	-0.186387118380197	0.11234735080019809
2.377632592280821	1.0942037100477064	0.0687582867660648	0.17885180146705001	0.0649132648063345	-0.18816047931014518	0.10927443544935704
2.3869257565225315	1.094799294096969	0.06700162284058771	0.17985300082871947	0.06326092345058348	-0.18988610791911792	0.10619556354645857
2.3962345237125886	1.0953804114555956	0.06522616966096524	0.18082719474036046	0.06159030359211189	-0.19156369146189098	0.10311112352708546
2.40555784071566	1.0959467785760149	0.0634325260602181	0.181774129874154	0.059901987863084594	-0.19319294351274854	0.1000214842310609
2.414894713007564	1.0964981253259969	0.06162128938444249	0.1826935715414407	0.05819655739186704	-0.19477360299137797	0.09692699425484974
2.4242441907639	1.0970341939258568	0.05979305733741438	0.183585301524208	0.056474593534665656	-0.19630543054964755	0.09382798659837198
2.4336053777824542	1.0975547392571012	0.05794842546993814	0.184449118230025	0.054736675508859925	-0.19778820896863117	0.09072477574426208
2.4429774246062603	1.0980595282208527	0.05608798776768319	0.1852848352906591	0.05298338094468466	-0.1992217408900466	0.08761765997253676
2.4523595152946513	1.098548338823398	0.05421233860521211	0.18609227974658046	0.051215287727648134	-0.200605845850987	0.08450692578177058
2.4617508777014887	1.0990209605471233	0.052322070089164056	0.18687129238717365	0.04943297149696823	-0.201940361023529	0.0813928445163308
2.47115076796043	1.099477193367391	0.050417774584871705	0.18762172587603193	0.04763700803041158	-0.20322513816071258	0.07827567754427504
2.4805584784838546	1.0999168479993324	0.048500042579282567	0.18834344493002428	0.04582797123334987	-0.20446004406559803	0.07515567363799483
2.489973328233391	1.1003397452646608	0.04656946415048074	0.1890363250686049	0.044006434528888624	-0.20564495861216348	0.07203307223239533
2.4993946644518696	1.1007457160355192	0.04462662815749206	0.18970025233242493	0.04217297009849112	-0.2067797744260511	0.06890810288136051
2.5088218535565936	1.1011346007109855	0.04267212368880758	0.19033512225416205	0.040328150254007926	-0.20786439528530942	0.06578098830804904
2.5182542878057603	1.1015062493908998	0.040706538291010945	0.19094083998638572	0.03847254577119864	-0.20889873649663637	0.06265194222236031
2.5276913716197837	1.1018605212212762	0.038730460440079266	0.19151731909151923	0.03660672822767121	-0.2098827229824749	0.059521173885984935
2.5371325352132432	1.1021972848325017	0.03674447634897777	0.19206448212715882	0.034731266993948344	-0.21081629043018	0.05638888361662469
2.546577219658494	1.1025164176776647	0.034749172757979015	0.1925822594523903	0.03284673187250911	-0.21169938339905703	0.053255267768358046
2.5560248789707054	1.1028178060585037	0.03274513619956089	0.1930705891667198	0.030953692408431936	-0.21253195535634353	0.05012051806445809
2.5654749818071694	1.103101345109698	0.030732952342225707	0.1935294169905905	0.029052717273588158	-0.2133139686071137	0.04698482105683215
2.574927007189569	1.1033669385947327	0.0287132066143854	0.1939586958508144	0.02714437485951152	-0.21404539371508713	0.043848359567649535
2.584380448004427	1.1036144989404681	0.026686483185153653	0.19435838586221862	0.02522923231755313	-0.2147262095926052	0.040711311549130914
2.5938347998736533	1.1038439468843344	0.024653367089059585	0.19472845369284425	0.02330785756929648	-0.21535640253403207	0.037573853797210614
2.603289569652295	1.1040552116636968	0.022614442160561497	0.19506887281374893	0.02138081735724785	-0.2159359667495579	0.03443615915138215
2.612744272693002	1.1042482308831794	0.020570291374205525	0.19537962323652436	0.019448677567929548	-0.21646490401933918	0.031298397421246044
2.6221984310149127	1.1044229504240086	0.018521497004019033	0.19566069132708655	0.017512003383894997	-0.2169432234708955	0.028160736012310714
2.6316515645016128	1.1045793242608943	0.016468642308521905	0.19591206947885453	0.015571360877706067	-0.21737094111049216	0.02502334286478473
2.6411032094215448	1.1047173147489162	0.014412307290624878	0.1961337565489744	0.013627313004352574	-0.21774808064591053	0.02188638032376691
2.650552901292722	1.1048368922730964	0.012353072194669475	0.19632575727681859	0.011680422907191117	-0.2180746725704235	0.018750010842429842
2.6600001789144936	1.1049380352991678	0.010291516422004003	0.19648808235490783	0.009731252892843942	-0.2183507543500925	0.015614395659755729
2.6694445836251903	1.1050207303355808	0.008228218483737521	0.19662074836380986	0.007780364386181276	-0.21857637037259342	0.012479695062233846
2.6788856618160355	1.105084971918674	0.006163755244261937	0.1967237777508724	0.005828317214416696	-0.21875157196366118	0.009346067564340092
2.688322961202703	1.105130762539761	0.004098702531052675	0.19679719872236548	0.0038756701828164602	-0.21887641724940557	0.006213671160557107
2.6977560299554604	1.1051581126170154	0.002033635124119656	0.19684104521398596	0.0019229810637303153	-0.21895097114507986	0.0030826636283190724
2.707043426174561	1.1051670425312208	-1.3364743339794316e-14	0.19685536017610009	1.4606154827290219e-13	-0.21897531097311948	3.7170787281493034e-14
