# Supplementary material for: Multi-orbit lunar GNSS constellation design with distant retrograde orbit and Halo orbit combination
Source: Sci Rep. 2023 Jun 22;13:10158. doi: 10.1038/s41598-023-37348-x (PMC10287729; doi:10.1038/s41598-023-37348-x)
Supplement: Supplementary file 1 — Supplementary Information. [file 41598_2023_37348_MOESM1_ESM.zip › supplement materials of the manuscript/Figure 5/L2 North Family Halo orbit/8.000.csv]

Time (TU)	X (LU)	Y (LU)	Z (LU)	VX (LU/TU)	VY (LU/TU)	VZ (LU/TU)
0	1.0438410229502353	0	0.19392902765105144	-6.060367725158448e-15	-0.14612279424832963	1.6073053105287168e-13
0.003996627172846324	1.0438396332938273	-0.0005839926442009479	0.19392550312732326	-0.0006954130063534184	-0.14611852624086355	-0.001763752560596112
0.01302790484266637	1.0438262570529666	-0.0019034769093516694	0.19389157603208348	-0.0022667561455537964	-0.14607744053261332	-0.005749567144665974
0.02206208544798867	1.043798679691753	-0.003222817033564613	0.19382162088692423	-0.003838289335859732	-0.14599271437504946	-0.009737361095055526
0.0310999963521445	1.0437568868826155	-0.00454173862916951	0.19371558310371073	-0.005409937324256385	-0.14586425978316067	-0.013727986162855215
0.0401419765468552	1.0437008644901	-0.005859894459523881	0.19357339910366556	-0.006981538929396543	-0.1456919664567132	-0.017722081895813438
0.0491883677650921	1.043630598219836	-0.007176935895005905	0.19339499534549637	-0.008552932272132618	-0.14547570042611227	-0.021720293373741525
0.05823949617847061	1.0435460737969364	-0.00849250994535458	0.1931802886790552	-0.01012395137366945	-0.14521530425422358	-0.025723264131225686
0.06729570662842958	1.0434472767051628	-0.009806263932298182	0.19292918556544986	-0.011694431873097768	-0.14491059581241214	-0.029731652324982545
0.07635733934261771	1.0433341923690898	-0.011117841781629051	0.19264158240305415	-0.013264206748605213	-0.14456136834339786	-0.033746121510264925
0.08542471987478663	1.0432068063622468	-0.012426882258687927	0.19231736590196796	-0.014833104343642996	-0.14416739052893532	-0.03776733726235545
0.09449819489514664	1.0430651039606607	-0.013733023817096601	0.19195641177316455	-0.0164009543205823	-0.14372840445147236	-0.04179598416634145
0.10357809099962283	1.0429090707457627	-0.015035898319182282	0.19155858606782275	-0.01796758028360497	-0.14324412671406705	-0.04583274871621236
0.11266471789393122	1.0427386927307385	-0.01633513119785241	0.19112374528710155	-0.019532800095999878	-0.14271424800605023	-0.04987832188380833
0.12175834212451117	1.042553957080983	-0.017630337425838544	0.1906517379917239	-0.02109642113091655	-0.14213843443333232	-0.05393338858882662
0.13085919942558383	1.04235485220843	-0.018921123049652173	0.1901424048008078	-0.02265824219427327	-0.14151632682407098	-0.05799863434806742
0.1399674623552932	1.0421413688350352	-0.02020708039600976	0.18959558085639616	-0.024218047778367453	-0.1408475429794703	-0.06207473197947314
0.14908320099471103	1.0419135015396406	-0.021487782455411063	0.18901109953118278	-0.025775601210675046	-0.14013168139757504	-0.06616232504779947
0.15820634730162936	1.0416712505724612	-0.022762777987766665	0.1883887968425974	-0.027330638539495918	-0.13936832582942224	-0.07026201272686329
0.16733664205493332	1.0414146245031939	-0.02403158445014172	0.18772851804590063	-0.02888285959098159	-0.1385570524939132	-0.07437432655155143
0.1764735812888909	1.0411436433741044	-0.025293681215088324	0.1870301255938034	-0.030431919138586616	-0.13769743899209266	-0.07849970650617506
0.18561630789729786	1.0408583440954038	-0.026548495707919135	0.18629351298340294	-0.03197740905086999	-0.13678908053891467	-0.08263845173514206
0.1947635303544629	1.04055878592113	-0.027795394018760963	0.18551861898986383	-0.033518845445942115	-0.13583160683441622	-0.08679068253730107
0.2039133663326417	1.0402450592835757	-0.029033662131925764	0.1847054508272682	-0.035055643673576435	-0.13482471021090303	-0.09095626710103696
0.2130632160102958	1.0399172949425604	-0.030262492435157228	0.18385410848823025	-0.036587099002301435	-0.1337681756562502	-0.09513475998571713
0.22220955073306878	1.0395756774618092	-0.03148096027842384	0.1829648207879756	-0.0381123539520689	-0.13266192593278794	-0.09932529988333792
0.2313477644446388	1.0392204580367976	-0.03268801078947624	0.18203798036279858	-0.03963037718748097	-0.13150606623055838	-0.10352653331479361
0.24047195008662822	1.0388519716224829	-0.033882437680967555	0.18107419064144112	-0.04113993105653407	-0.13030094477993678	-0.10773650085698738
0.24957475418499087	1.0384706525527214	-0.03506287462517921	0.1800743098300162	-0.04263955343391135	-0.1290472110955341	-0.11195255570275506
0.2586472861204937	1.0380770487759108	-0.03622779568634871	0.17903949227630203	-0.044127549750297604	-0.1277458724463616	-0.11617130412920383
0.26767913507583013	1.0376718316214615	-0.037375531091752276	0.17797121909647412	-0.04560200361680057	-0.12639833843458795	-0.12038859307401527
0.2766585532950313	1.037255797127114	-0.03850430463379458	0.1768713073979234	-0.04706081496686804	-0.12500644005357095	-0.12459957371345129
0.2855727905651146	1.036829857890833	-0.03961228904379718	0.17574189492415	-0.04850176225931594	-0.12357241869354417	-0.12879883645676332
0.29440863571048514	1.03639502113214	-0.04069768429223258	0.174585388067948	-0.049922596617688365	-0.12209886898835945	-0.13298064660060568
0.30315303642811514	1.0359523576045095	-0.04175880068931044	0.1734043847612263	-0.05132114585855962	-0.1205886489819396	-0.13713922340913626
0.3117937505076097	1.0355029632930022	-0.04279413981076851	0.17220157671401623	-0.05269542012924414	-0.11904476229028342	-0.14126904256632067
0.32031991894962	1.0350479198408664	-0.043802459533807854	0.17097964634602372	-0.054043701355365785	-0.11747023101683966	-0.1453651110399832
0.3287224661297226	1.0345882600849947	-0.04478281265201459	0.16974117533965827	-0.05536460185494126	-0.11586798078051888	-0.1494231682195934
0.33699430578440465	1.0341249418767515	-0.045734558357469965	0.1684885735635383	-0.05665708977378443	-0.1142407492902972	-0.15343980075301314
0.3451303588427149	1.0336588318821511	-0.046657349433121637	0.16722403338343653	-0.0579204835131935	-0.11259102548673779	-0.15741247092353594
0.3531273964981251	1.0331907003947283	-0.047551098903957395	0.1659495127714853	-0.05915441852279292	-0.11092102450489666	-0.1613394617076698
0.36098382040712457	1.0327212219437638	-0.048415940587978365	0.1646667336579995	-0.060358804859826864	-0.1092326816223135	-0.1652197903412364
0.36869937838494704	1.0322509822447188	-0.049252184324601815	0.16337719744396073	-0.06153377583554348	-0.10752766833653682	-0.1690530879531376
0.3762748889278982	1.0317804872838565	-0.05006027460648385	0.16208220654967548	-0.0626796393889472	-0.10580741651547257	-0.17283948026264656
0.38371198388225614	1.031310173693258	-0.050840753652376613	0.16078288986201728	-0.06379683363776649	-0.10407314809088967	-0.17657947376165603
0.39101289531565125	1.0308404184085125	-0.051594231503902535	0.15948022664163	-0.06488589044523863	-0.10232590323842744	-0.18027386057445327
0.3981802653349148	1.030371548515858	-0.05232136057126149	0.1581750714094101	-0.0659474036174505	-0.10056657046241839	-0.18392363174504922
0.40521700744137323	1.0299038490708956	-0.053022817244112584	0.15686817365451677	-0.06698200580769079	-0.09879591034900326	-0.1875299138656204
0.41212619950323026	1.0294375697613154	-0.05369928804904519	0.1555601946959488	-0.06799035088750177	-0.09701457599699723	-0.19109391967647338
0.4189109984965359	1.0289729307911657	-0.05435145905491268	0.15425172270014728	-0.06897310015294243	-0.09522313142258824	-0.19461690806916052
0.42557457737559795	1.0285101277527167	-0.05498000830828131	0.15294328515262684	-0.0699309122719372	-0.09342206692833059	-0.1981001540646997
0.4321200852287112	1.0280493352117175	-0.05558560113938969	0.15163535794196828	-0.0708644369803302	-0.0916118101820763	-0.2015449298114441
0.4385506163959292	1.0275907098522896	-0.05616888676442744	0.15032837338438643	-0.0717743103351458	-0.08979273611157033	-0.20495248949275563
0.44486917994186137	1.0271343937313322	-0.05673049531533722	0.14902272874037378	-0.07266115025653193	-0.08796517776340508	-0.20832405371336432
0.45107870216541834	1.0266805152231187	-0.057271038108349874	0.14771878827680407	-0.07352555689039855	-0.08612942837331806	-0.2116608109545174
0.457182007713484	1.0262291914943371	-0.05779110613759596	0.1464168897931145	-0.07436811004438851	-0.08428574980703746	-0.21496390738413387
0.46318181678088066	1.0257805298170755	-0.0582912701561392	0.14511734792719896	-0.07518936897880826	-0.08243437666467518	-0.2182344449422706
0.46908075009277495	1.0253346282539688	-0.058772081465016335	0.14382045570663973	-0.07598987329946302	-0.0805755179816471	-0.22147348354991797
0.47488131927238963	1.0248915773931493	-0.05923407154242135	0.14252648920522024	-0.0767701418869598	-0.07870936345808872	-0.22468203522502495
0.4805859415074294	1.024451460197785	-0.05967775369044796	0.14123570677037275	-0.07753067514730812	-0.07683608199571491	-0.22786107145413267
0.4861969360309622	1.0240143531673107	-0.060103623193454234	0.13994835209810078	-0.07827195479149898	-0.07495582579607665	-0.2310115205811162
0.49171652119413367	1.02358032742666	-0.06051215759535897	0.1386646571689533	-0.07899444374170235	-0.0730687343942059	-0.2341342653502727
0.49714683434500617	1.0231494479703371	-0.060903818667107985	0.13738483976365382	-0.07969858902541353	-0.07117493078893779	-0.23723015332950712
0.5024899240900864	1.022721775005519	-0.061279052265978406	0.1361091071867104	-0.08038482101447263	-0.06927452668231028	-0.24029999183792725
0.5077477575279978	1.0222973640802884	-0.061638289319717064	0.13483765643639292	-0.08105355463593143	-0.06736762256996942	-0.24334455128893237
0.5129222253258328	1.0218762663267018	-0.06198194661300874	0.13357067472315687	-0.08170519027720911	-0.06545430835147528	-0.24636456738293103
0.5180151480431592	1.0214585285517275	-0.062310427618957685	0.13230833953887486	-0.0823401148248991	-0.06353466326912938	-0.24936074410080855
0.5230282742535906	1.0210441939574877	-0.06262412277438484	0.13105082064021567	-0.08295870166442161	-0.0616087587749282	-0.252333751920372
0.527963291620083	1.0206333017607214	-0.06292341057023125	0.12979827871976554	-0.0835613122824008	-0.05967665638319901	-0.25528423368656317
0.5328218234494291	1.0202258879704704	-0.06320865769400758	0.12855086759454554	-0.0841482960524806	-0.057738410904836744	-0.258212801950536
0.5376054369885339	1.0198219851615962	-0.06348021988469549	0.12730873335645154	-0.08471999145634561	-0.0557940690422936	-0.26112004331231065
0.5423156435064634	1.0194216228998154	-0.06373844226473731	0.12607201551582511	-0.08527672628636825	-0.05384367106769046	-0.26400651789935964
0.5469539064198198	1.0190248274575313	-0.06398366010321344	0.12484084596922664	-0.08581881879347558	-0.05188724909796835	-0.26687276378519
0.55152163537266	1.0186316226987078	-0.06421619879611418	0.12361535159016475	-0.08634657716725996	-0.049924831105562104	-0.2697192928200669
0.5560201984166524	1.0182420293941303	-0.06443637479706725	0.12239565196399795	-0.08686030112814415	-0.04795643724165278	-0.2725465976509518
0.5604509192577264	1.0178560657883569	-0.0646444957294777	0.12118186100581044	-0.08736028175536946	-0.045982082318117866	-0.27535514957834567
0.5648150802881218	1.0174737476531346	-0.06484086079662374	0.11997408699577393	-0.0878468019866127	-0.04400177579533737	-0.2781453999982184
0.5691139237313659	1.0170950884854169	-0.0650257610866954	0.11877243307480705	-0.08832013689431527	-0.042015522525783805	-0.28091778068072887
0.5733486562943741	1.016720099378429	-0.065199480014099	0.11757699670864297	-0.08878055433898037	-0.04002332180064372	-0.2836727063400415
0.5775204471310449	1.0163487894652394	-0.06536229345967651	0.11638787097435153	-0.08922831487756668	-0.03802516941658272	-0.28641057291758293
0.5816304348693018	1.0159811655444324	-0.06551447027006796	0.11520514324462873	-0.08966367264923152	-0.03602105541169662	-0.28913176178800554
0.5856797279761511	1.0156172322775054	-0.06565627245371941	0.11402889568738254	-0.09008687551639923	-0.034010964793939655	-0.29183663970919127
0.5896694003809269	1.0152569928054915	-0.06578795522775219	0.11285920714340471	-0.09049816472276426	-0.031994880685363734	-0.29452555554744136
0.5936004996354461	1.0149004482278388	-0.06590976750033099	0.11169615133623496	-0.09089777585980843	-0.029972781219505217	-0.2971988453784821
0.5974740472825334	1.0145475977644038	-0.06602195204272622	0.11053979727565014	-0.09128593899312797	-0.027944640132336922	-0.2998568324872324
0.6012910361633179	1.01419843918973	-0.0661247455832763	0.1093902105710294	-0.09166287849005676	-0.025910428995120145	-0.30249982522843183
0.6050524373755276	1.013852968377866	-0.0662183791701121	0.10824745183254263	-0.09202881380731286	-0.023870114338635652	-0.30512812153536195
0.6087591945767087	1.0135111799940588	-0.06630307817770505	0.107111578847627	-0.09238395901852509	-0.021823661446398173	-0.3077420047057096
0.6124122322583689	1.01317306689663	-0.06637906266438345	0.1059826445023217	-0.09272852370376368	-0.01977103057887517	-0.3103417489336595
0.61601245021505	1.0128386208001912	-0.0664465473880387	0.10486069888507046	-0.09306271249792941	-0.017712180691349805	-0.3129276151832035
0.6195607307117412	1.012507831758422	-0.06650574209302157	0.10374578746242956	-0.093386725842468	-0.01564706604535895	-0.3154998560708266
0.6230579328640602	1.0121806888254983	-0.0665568515386807	0.10263795320382113	-0.09370075953706103	-0.01357564003983948	-0.31805871161743754
0.6265048980877078	1.0118571796824294	-0.06660007572871939	0.10153723523695247	-0.09400500531443598	-0.011497852676626622	-0.32060441296697034
0.6299024508974728	1.0115372906868343	-0.06663561003250582	0.10044366891595824	-0.09429965096861027	-0.009413650578233219	-0.3231371828281859
0.6332513950967542	1.0112210073528058	-0.06666364526582913	0.09935728737265655	-0.09458488008947463	-0.007322979869085689	-0.3256572324503793
0.6365525194453737	1.010908313933671	-0.06668436787215672	0.09827812000912028	-0.09486087262087851	-0.005225783248521506	-0.32816476565511304
0.6398065952294625	1.0105991937613152	-0.06669796001035014	0.0972061935769551	-0.09512780471036139	-0.003122001985144987	-0.33065997685586473
0.6430143790078183	1.0102936290917044	-0.06670459968101042	0.09614153156340832	-0.09538584899667303	-0.001011574653110513	-0.3331430529847019
0.6461766108456324	1.0099916013738455	-0.06670446082569255	0.09508415504610986	-0.09563517452139143	0.0011055612583384623	-0.335614171982376
0.649294051593824	1.0096930877742096	-0.06669771332493347	0.0940340703690869	-0.09587594964390397	0.0032294944333515247	-0.33807353214703556
0.6523689418628195	1.0093979210087203	-0.06668451490065777	0.09299077214843172	-0.09610845093222467	0.005361361844153112	-0.34052252088503504
0.6554019662821302	1.0091060802003122	-0.0666650180027013	0.09195426644628338	-0.09633282887641677	0.007501279861696575	-0.34296131926104473
0.6583937858760173	1.008817544805149	-0.06663937155870849	0.0909245606191144	-0.09654923006281582	0.009649360314903748	-0.3453900932929425
0.6613450493310422	1.0085322936115244	-0.06660772104487163	0.08990165974319769	-0.09675779809506681	0.011805717785069118	-0.3478090026812065
0.6642563921620879	1.0082503048945217	-0.06657020858257788	0.0888855671104624	-0.09695867358076142	0.013970468654059086	-0.35021819998714987
0.6671284366067689	1.0079715564982699	-0.06652697303592814	0.0878762844763813	-0.0971519941767213	0.016143730630434408	-0.352617830371526
0.6699617927062669	1.007696025800199	-0.06647815009072242	0.0868738118850303	-0.09733789471413029	0.01832562317277977	-0.35500803232146944
0.6727570602962684	1.007423689582816	-0.06642387230237759	0.08587814715037967	-0.09751650737186035	0.02051626870410626	-0.3573889391971393
0.6755148261195164	1.0071545243776028	-0.06636426923002998	0.08488928706148204	-0.09768796153181239	0.02271579005343756	-0.3597606766504687
0.6782356668217517	1.0068885062339468	-0.06629946746361091	0.08390722649561495	-0.0978523840162924	0.024924312459704022	-0.3621233650235498
0.6809201477275219	1.0066256108964928	-0.06622959072731886	0.08293195902447847	-0.09800989905182747	0.027141962299004726	-0.36447711816855666
0.6835688244992586	1.0063658136985894	-0.06615475991606083	0.0819634764776744	-0.09816062840892227	0.029368868138741087	-0.3668220447609087
0.6861822414068509	1.0061090897854414	-0.06607509321820056	0.08100176973180753	-0.0983046913418584	0.031605158999708116	-0.3691582466432683
0.6887609341982466	1.0058554138839118	-0.06599070610706852	0.08004682781243617	-0.09844220478974738	0.033850966491132416	-0.3714858212434385
0.6913054280913006	1.0056047605490133	-0.06590171147120778	0.07909863877752342	-0.09857328330109175	0.03610642283360918	-0.37380485966521865
0.6938162388603812	1.0053571041048173	-0.06580821965416556	0.0781571894629135	-0.09869803913247789	0.038371661499630345	-0.37611544752646003
0.6962938732665206	1.005112418647671	-0.06571033850742146	0.07722246545918679	-0.09881658230598266	0.04064681733475949	-0.37841766523281156
0.6987388297731374	1.0048706780192318	-0.06560817342627856	0.07629445097204049	-0.09892902067598115	0.04293202697752631	-0.380711588535428
0.7011515974084371	1.0046318559610299	-0.0655018274607687	0.07537312938094431	-0.09903545990913803	0.04522742756055782	-0.38299728735551575
0.7035326573473766	1.0043959259986535	-0.0653914013139617	0.07445848276397199	-0.09913600359071421	0.047533157941731935	-0.3852748271523696
0.705882482519492	1.0041628615194098	-0.06527699341780804	0.07355049216447455	-0.09923075323642527	0.04984935812195672	-0.38754426845505674
0.7082015368198751	1.003932635888266	-0.0651587000360226	0.0726491380163249	-0.09931980829503623	0.05217616820985883	-0.389805665976102
0.7104902773097724	1.0037052222656628	-0.0650366152159795	0.07175439940626996	-0.09940326626742978	0.054513730369006246	-0.39205907063045276
0.7127491526958059	1.0034805937931293	-0.06491083092225508	0.07086625477248691	-0.09948122267639274	0.05686218708865712	-0.3943045279547494
0.7149786046259625	1.0032587234979793	-0.06478143702557969	0.06998468150538373	-0.09955377114417983	0.05922168228353604	-0.39654207927339885
0.7171790673089797	1.003039584363255	-0.06464852137756767	0.0691096561982954	-0.09962100340627407	0.061592360704940105	-0.39877176122509056
0.7193509676168734	1.0028231493485291	-0.0645121698607117	0.06824115470835442	-0.09968300934400358	0.0639743678323024	-0.40099360575720167
0.7214947253000829	1.0026093913983187	-0.06437246643023221	0.06737915216941669	-0.09973987701985447	0.06636784989152646	-0.4032076402362016
0.723610753435114	1.0023982834261413	-0.06422949313762231	0.06652362290674885	-0.09979169271666188	0.06877295415352709	-0.40541388780756593
0.7256994582904847	1.0021897983554793	-0.06408333018987128	0.06567454058184018	-0.09983854095983975	0.07118982859692469	-0.40761236716062893
0.7277612401737963	1.0019839090617968	-0.0639340559390987	0.06483187793590889	-0.09988050456116428	0.07361862270943255	-0.4098030933265947
0.7297964915495468	1.001780588586099	-0.06378174706808654	0.06399560764574226	-0.09991766460590587	0.07605948508369528	-0.41198607558025396
0.7318055993627545	1.0015798099276003	-0.06362647847387541	0.06316570146135207	-0.0999501005281339	0.07851256593962595	-0.4141613197966244
0.7337889447238473	1.0013815460988227	-0.0634683233315929	0.06234213041093125	-0.0999778901233509	0.08097801662789819	-0.4163288280451947
0.7357469024474793	1.0011857701945368	-0.06330735317566265	0.06152486507025505	-0.10000110956433171	0.083455988897358	-0.4184885979976804
0.7376798405815359	1.000992455460921	-0.06314363798931906	0.060713875841378745	-0.10001983342371669	0.08594663407643485	-0.4206406222907778
0.7395881223168175	1.0008015751257888	-0.06297724609129247	0.059909132230060426	-0.1000341347189987	0.08845010532644647	-0.4227848905412266
0.7414721050489614	1.0006131025127691	-0.06280824425348229	0.05911060330792326	-0.10004408492130437	0.09096655631524439	-0.42492138822946357
0.7433321401044832	1.0004270110883835	-0.06263669777118445	0.058318257902370566	-0.10004975397864657	0.09349614065949595	-0.42705009628323826
0.7451685736501096	1.000243274390002	-0.062462670424458654	0.05753206428144386	-0.10005121034336961	0.09603901296741163	-0.42917099201134074
0.7469817461601566	1.0000618660973462	-0.06228622456838725	0.056751990448318225	-0.10004852099189901	0.09859532795418904	-0.4312840484010586
0.7487719934629636	0.999882759945339	-0.06210742107229894	0.055978003757574946	-0.10004175144478827	0.10116524175306024	-0.4333892352420981
0.7505396453386011	0.9997059298812984	-0.06192631949744062	0.055210071584039504	-0.10003096579085029	0.10374890976684668	-0.43548651739329114
0.752285026929335	0.9995313499400853	-0.06174297799779024	0.05444816077788681	-0.1000162267046088	0.10634648851098964	-0.43757585633735213
0.7540084581337514	0.999358994320377	-0.06155745341918169	0.05369223798795892	-0.09999759546892266	0.10895813458729545	-0.43965720937443836
0.7557102540506093	0.9991888373553433	-0.06136980129127552	0.05294226952842966	-0.09997513199184448	0.11158400518292626	-0.44173053005681934
0.7573907249190716	0.9990208535331423	-0.061180075870597865	0.052198221462919324	-0.09994889482635935	0.11422425783342559	-0.44379576802547
0.7590501764015573	0.9988550174826227	-0.060988330144976996	0.05146005953609622	-0.09991894118512407	0.11687905071805012	-0.44585286926473
0.7606889086579943	0.9986913040792649	-0.06079461597845179	0.050727749642644634	-0.09988532697807159	0.11954854100681332	-0.44790177485289145
0.7623072183687117	0.9985296882559893	-0.06059898391113563	0.050001256980402024	-0.09984810679307439	0.1222328879663167	-0.4499424233828963
0.76390539730912	0.998370145158069	-0.06040148335779645	0.0492805467367787	-0.09980733393936561	0.12493225054113885	-0.4519747491047979
0.765483732434766	0.9982126501465557	-0.06020216263710057	0.048565584106482367	-0.09976306046879396	0.12764678728805223	-0.4539986819174319
0.7670425071693346	0.9980571786812864	-0.0600010688432056	0.04785633375918573	-0.09971533715826653	0.1303766584374656	-0.4560141489230769
0.7685819996337502	0.9979037065086721	-0.059798248103918136	0.047152760692273095	-0.0996642135785217	0.13312202268493978	-0.4580210720562397
0.7701024843012868	0.9977522095072447	-0.05959374540293867	0.04645482952850739	-0.09960973806399363	0.135883039906828	-0.4600193701161462
0.7716042315842369	0.997602663739217	-0.059387604662056274	0.04576250474907227	-0.09955195773973488	0.1386598703282486	-0.4620089581493327
0.7730875076842922	0.9974550454752688	-0.059179868793304335	0.045075750808879475	-0.0994909185442776	0.14145267410097578	-0.46398974715543423
0.774552574767547	0.9973093311866033	-0.05897057970725563	0.04439453210204899	-0.0994266652409276	0.144261611467279	-0.4659616442182245
0.7759996913002234	0.9971654975207108	-0.058759778295207794	0.043718812849768016	-0.09935924141922321	0.14708684326451557	-0.46792455286276297
0.7774291113140335	0.9970235213831734	-0.05854750456659108	0.043048557486828176	-0.09928868954582862	0.14992852934292925	-0.4698783719611823
0.7788410853988862	0.9968833798474133	-0.05833379753545713	0.04238373024145351	-0.09921505093587775	0.15278683034092605	-0.47182299697692004
0.7802358604018335	0.996745050192783	-0.05811869529182705	0.04172429531615238	-0.09913836578131327	0.1556619069741358	-0.47375831946532315
0.7816136795909353	0.9966085098961331	-0.05790223500490722	0.04107021685065351	-0.09905867315736774	0.15855392023232853	-0.4756842272042019
0.7829747825931725	0.9964737366454957	-0.05768445296037487	0.04042145899059272	-0.09897601104091494	0.16146303111515242	-0.4776006040116385
0.7843194051528707	0.9963407083711707	-0.05746538462867728	0.039777986042719496	-0.09889041634222967	0.1643893999481635	-0.4795073293011567
0.7856477798039669	0.9962094031860854	-0.057245064585127715	0.039139762192660625	-0.09880192487949796	0.16733318767215333	-0.48140427892876847
0.7869601354039383	0.996079799438574	-0.057023526612432186	0.03850675176492042	-0.09871057142297364	0.17029455468959462	-0.4832913244345599
0.7882566975417377	0.9959518756784261	-0.05680080366046307	0.03787891906388723	-0.09861638968333993	0.17327366161249344	-0.4851683335230678
0.7895376885583105	0.9958256106610495	-0.05657692786748286	0.037256228398685295	-0.09851941232323577	0.17627066918445286	-0.4870351699980645
0.7908033272800286	0.9957009833796331	-0.05635193063286482	0.036638644247938515	-0.09841967099206145	0.1792857375071357	-0.4888916932728798
0.7920538292141186	0.9955779730514647	-0.056125842610839416	0.036026131200559704	-0.09831719632784731	0.18231902631631708	-0.49073775854694457
0.7932894069030088	0.9954565590884985	-0.05589869367169394	0.035418653815855676	-0.09821201794237375	0.18537069569134498	-0.49257321722762065
0.7945102699756014	0.9953367210976347	-0.05567051291400571	0.03481617662936742	-0.09810416442737814	0.18844090607858022	-0.49439791691439666
0.795716624424427	0.9952184389566598	-0.05544132882455483	0.034218664542109097	-0.09799366343245539	0.19152981631909988	-0.4962117002153694
0.7969086736765173	0.9951016927139033	-0.05521116910295037	0.033626082324165765	-0.09788054158465508	0.1946375861816552	-0.49801440624341375
0.7980866177758166	0.9949864626730145	-0.05498006084021306	0.0330383950503578	-0.09776482457617723	0.19776437412519735	-0.4998058692858523
0.7992506538846081	0.9948727293481636	-0.054748030448071354	0.032455567882929956	-0.09764653713282063	0.20091033841320285	-0.5015859194523755
0.8004009760836361	0.9947604734877729	-0.054515103722383836	0.03187756620167214	-0.09752570304784028	0.20407563641200427	-0.5033543822652038
0.8015377764941669	0.9946496759691377	-0.05428130563679356	0.031304355068251626	-0.09740234507483267	0.20726042755367965	-0.5051110802855219
0.8026612432237371	0.99454031800267	-0.054046660783779704	0.030735900288523306	-0.09727648515905307	0.2104648674868513	-0.5068558298447955
0.8037715622698997	0.9944323809498871	-0.05381119300981639	0.03017216748319331	-0.09714814424831159	0.2136891131818417	-0.5085884438712558
0.8048689168748533	0.9943258463899725	-0.053574925567232694	0.02961312243928142	-0.0970173423723701	0.2169333210077033	-0.5103087307947792
0.8059534874043244	0.9942206961348707	-0.05333788116348705	0.029058731199727503	-0.09688409867139335	0.2201976461885313	-0.5120164942484279
0.8070254516312346	0.9941169122049446	-0.05310008192278344	0.028508959946119957	-0.0967484313757893	0.22348224345790366	-0.5137115334051425
0.808084984925009	0.9940144768138056	-0.052861549363928236	0.027963774926999106	-0.09661035779288135	0.22678726749526457	-0.515393643174249
0.8091322596343057	0.9939133724309511	-0.052622304560404155	0.02742314280117033	-0.09646989439957034	0.2301128708298129	-0.5170626131153074
0.8101674459199916	0.9938135817040201	-0.052382367974607366	0.026887030234767618	-0.09632705674694376	0.23345920625058816	-0.5187182286526113
0.8111907113418432	0.9937150875014725	-0.052141759570952476	0.026355404138380095	-0.09618185952551701	0.23682642535143922	-0.5203602703137212
0.8122022209950388	0.9936178729019641	-0.05190049880560825	0.02582823162115249	-0.09603431655946595	0.24021467877778427	-0.5219885138395716
0.8132021377849313	0.9935219211704341	-0.05165860458018944	0.02530547987099021	-0.09588444077728409	0.24362411698333344	-0.5236027305214893
0.8141906214702435	0.9934272158522032	-0.05141609549446426	0.024787116678807775	-0.09573224436850354	0.24705488676174284	-0.5252026855483358
0.815167830493047	0.9933337405996988	-0.05117298942109791	0.02427310950374093	-0.09557773851836629	0.2505071373414413	-0.5267881408571488
0.8161339201622522	0.9932414793486933	-0.050929303969038595	0.023763426447458016	-0.09542093369701274	0.25398101392414024	-0.5283588520889677
0.8170890440440683	0.9931504161872112	-0.05068505615934569	0.02325803554609577	-0.09526183945408552	0.25747666236232736	-0.5299145707355235
0.8180333531144296	0.9930605354384656	-0.05044026265645081	0.022756905238434027	-0.09510046456580346	0.2609942259469622	-0.5314550426569142
0.8189669961138185	0.9929718216287063	-0.05019493969956359	0.02226000420095642	-0.09493681699126036	0.2645338464489044	-0.5329800085513653
0.8198901198463859	0.9928842594605694	-0.049949103041937525	0.0217673012092541	-0.09477090383033787	0.26809566506793486	-0.5344892043393012
0.8208028688938213	0.9927978338419767	-0.04970276804310523	0.021278765310290583	-0.09460273138334023	0.27167982117211054	-0.5359823605917072
0.8217053856479241	0.9927125298845444	-0.049455949679881754	0.020794365825836093	-0.09443230515809477	0.27528645219117887	-0.5374592024782208
0.8225978103117455	0.9926283329048736	-0.049208662565841416	0.020314072372402344	-0.09425962988307433	0.27891569337903854	-0.5389194496649804
0.823480281438543	0.9925452283751355	-0.048960920819215686	0.019837854590399797	-0.09408470941338931	0.2825676798058525	-0.5403628170932996
0.8243529352147572	0.9924632019920665	-0.04871273827884635	0.01936568254899712	-0.0939075468800109	0.2862425432353162	-0.5417890137035891
0.8252159056793392	0.9923822396573434	-0.04846412846480953	0.01889752664838875	-0.09372814466343304	0.28994041272075416	-0.5431977426936604
0.8260693251108966	0.9923023274423886	-0.04821510448536578	0.01843335742861678	-0.09354650432575255	0.29366141601788176	-0.5445887020511635
0.8269133239767207	0.9922234515944066	-0.0479656790659497	0.017973145614223526	-0.09336262662847221	0.29740567919758626	-0.5459615843690723
0.8277480307450203	0.9921455985550245	-0.047715864620823	0.01751686223410932	-0.09317651158324551	0.30117332560035315	-0.5473160764405163
0.8285735718436958	0.9920687549650066	-0.047465673284647056	0.017064478662396382	-0.09298815847529952	0.30496447536714444	-0.5486518590966258
0.8293900717933623	0.9919929076526629	-0.04721511689160731	0.016615966563626888	-0.09279756584791182	0.30877924575446936	-0.5499686073294943
0.8301976535324607	0.9919180436045325	-0.04696420689186071	0.016171297730853358	-0.09260473143717644	0.31261775241700124	-0.5512659907221563
0.8309964379916058	0.9918441500057398	-0.04671295449844818	0.015730444335913123	-0.09240965228235754	0.31648010717369807	-0.5525436726695286
0.8317865447759584	0.9917712141776017	-0.046461370489448824	0.015293378569226274	-0.09221232457112925	0.3203664210448189	-0.5538013113793111
0.8325680910020656	0.9916992236857787	-0.04620946559303744	0.01486007329866844	-0.09201274393925678	0.3242767983054981	-0.5550385579284149
0.833341192658661	0.9916281662152284	-0.0459572500718213	0.014430501332969616	-0.0918109051444149	0.32821134288267334	-0.556255058345291
0.8341059635827663	0.9915580296651816	-0.04570473406762113	0.01400463600433235	-0.09160680233754535	0.3321701529894935	-0.5574504519026421
0.8348625164797774	0.9914888020559758	-0.04545192728378532	0.013582450616491774	-0.09140042880709469	0.33615332606046444	-0.5586243726380368
0.8356109619768037	0.9914204716164318	-0.04519883931252176	0.013163918986374062	-0.09119177724202832	0.3401609535943524	-0.5597764477920165
0.8363514090757602	0.9913530267426302	-0.04494547950351694	0.012749015207079278	-0.09098083962675745	0.34419312315763395	-0.5609062984475455
0.8370839653313331	0.9912864559821589	-0.044691856917863794	0.012337713562191401	-0.09076760720156044	0.3482499190795047	-0.5620135397264547
0.8378087366272582	0.9912207480548983	-0.04443798041952442	0.01192998866497434	-0.09055207053786696	0.3523314209499892	-0.5630977803762983
0.8385258270892632	0.9911558918611098	-0.044183858723899086	0.0115258155217987	-0.0903342195809399	0.3564377027654889	-0.5641586225841531
0.8392353398306072	0.9910918764143152	-0.04392950014874113	0.011125169125349152	-0.09011404343596159	0.3605688368936658	-0.5651956630165387
0.8399373759038299	0.9910286909363502	-0.04367491300115698	0.01072802505873725	-0.08989153070007164	0.36472488774920364	-0.5662084912115589
0.8406320353762172	0.9909663247605349	-0.0434201052076153	0.010334358901303829	-0.0896666691425846	0.36890591772585113	-0.567196691097389
0.8413194163697933	0.9909047674182857	-0.043165084676837814	0.009944146784323472	-0.08943944602241798	0.3731119811933877	-0.5681598395562725
0.8419996159111898	0.9908440085629058	-0.042909859004283	0.009557364922149248	-0.08920984782888304	0.37734312925059277	-0.5690975075939292
0.8426727293725876	0.9907840380198499	-0.04265443569310474	0.009173989941469262	-0.08897786047849188	0.38159940599740194	-0.5700092595092421
0.8433388507135425	0.9907248457650879	-0.042398822080646326	0.008793998756291908	-0.08874346925187618	0.38588084963546115	-0.5708946532060543
0.8439980726546298	0.9906664219097846	-0.04214302528572415	0.008417368480415476	-0.08850665874619179	0.3901874932523033	-0.5717532403902881
0.8446504865156546	0.9906087567147848	-0.04188705228408448	0.008044076530930406	-0.08826741294505043	0.39451936345528293	-0.5725845663232938
0.8452961822639922	0.9905518405863212	-0.04163090990456362	0.0076741006119097985	-0.08802571521726683	0.3988764803154329	-0.5733881698688782
0.8459352483778391	0.9904956640879893	-0.04137460489897301	0.007307418803965092	-0.08778154838598805	0.4032588560463118	-0.574163583319727
0.8465677722032899	0.9904402179092435	-0.04111814381462789	0.006944009370336077	-0.08753489461097841	0.4076664970432449	-0.5749103328360556
0.8471938399605072	0.9903854928650029	-0.04086153300238827	0.006583850763192875	-0.0872857353961683	0.4120994036399311	-0.5756279384271846
0.8478135362261531	0.9903314799408081	-0.040604778842971874	0.006226921931652649	-0.08703405181261241	0.41655756605830196	-0.5763159133665633
0.8484269445597659	0.9902781702378781	-0.040347887505814944	0.005873201971709933	-0.08677982426942893	0.42104096841361316	-0.5769737649382072
0.8490341473263185	0.9902255549886214	-0.04009086503352635	0.005522670237747145	-0.08652303259813654	0.4255495871191697	-0.5776009942389113
0.849635225601949	0.9901736255646605	-0.03983371739563802	0.0051753064065153615	-0.08626365611074023	0.4300833897857379	-0.5781970961120325
0.8502302593555692	0.9901223734609405	-0.03957645042533762	0.004831090381601378	-0.08600167354134042	0.4346423361680289	-0.5787615593732589
0.8508193272097662	0.9900717903161506	-0.039319069936343265	0.004490002440806294	-0.08573706317031979	0.43922637592583835	-0.5792938666310291
0.851402506832325	0.9900218678788243	-0.039061581566785394	0.0041520230184660615	-0.08546980267090541	0.44383545121834633	-0.5797934947116344
0.8519798746881304	0.9899725980285221	-0.038803990899433434	0.003817132857549149	-0.0851998692376456	0.4484694943959815	-0.5802599144854662
0.8525515063727385	0.9899239727471754	-0.038546303325523376	0.0034853128245366134	-0.08492723944971721	0.453128430272094	-0.5806925912038803
0.8531174762530838	0.9898759841495924	-0.038288524216746285	0.0031565441258973054	-0.08465188945691537	0.4578121728525255	-0.5810909842757789
0.8536778571515534	0.9898286245096767	-0.03803065908754142	0.0028308085000678124	-0.08437379516589523	0.462520622147601	-0.5814545471994053
0.8542327215484478	0.9897818861583837	-0.037772713057237936	0.0025080875264227344	-0.08409293167095129	0.46725367377313265	-0.5817827284778533
0.8547821406355546	0.9897357615637649	-0.03751469129263768	0.0021883631825053928	-0.083809273734414	0.4720112107167522	-0.5820749710510401
0.855326184628279	0.9896902433042587	-0.03725659887770941	0.00187161767000852	-0.08352279565622313	0.4767931055045047	-0.5823307126288745
0.8558649226613446	0.9896453240771396	-0.03699844087521173	0.0015578334826066317	-0.08323347135173648	0.4815992188539207	-0.5825493857717955
0.8563984228687826	0.9896009966914643	-0.0367402223019607	0.0012469933663413666	-0.08294127433571517	0.4864293999118192	-0.5827304180852535
0.8569267527709379	0.9895572540357492	-0.036481947951241524	0.0009390801007482505	-0.08264617752962969	0.4912834893836018	-0.5828732324727093
0.8574499785284091	0.9895140891396103	-0.036223622766354414	0.000634076940087344	-0.08234815369640365	0.4961613123242094	-0.5829772470541879
0.8579681656412668	0.9894714951154566	-0.035965251512069266	0.00033196721221860837	-0.08204717507872948	0.5010626840804214	-0.5830418755519665
0.8584813787580771	0.9894294651741772	-0.03570683887625427	0.0000327344359773473	-0.08174321352414866	0.5059874081886351	-0.5830665273754392
0.8589896814943102	0.9893879926396898	-0.03544838957254276	-0.000263637566972448	-0.0814362406186222	0.5109352741985395	-0.5830506078055979
0.8594931371650245	0.9893470708889531	-0.03518990797696762	-0.0005571650935192536	-0.08112622726603914	0.5159060644254653	-0.5829935181445408
0.8599918084788953	0.9893066933772547	-0.03493139828397432	-0.0008478643749021649	-0.08081314387469707	0.5208995508348567	-0.582894655761516
0.8604857566703892	0.9892668537081425	-0.034672864967178786	-0.001135751065171417	-0.08049696092940137	0.5259154859194304	-0.5827534144830123
0.8609750422664239	0.9892275455706271	-0.03441431239867798	-0.0014208406828308136	-0.08017764855290896	0.5309536097745367	-0.5825691847787835
0.8614597248412029	0.989188762758609	-0.03415574498788141	-0.0017031484627973437	-0.07985517669174129	0.5360136471794643	-0.5823413540818151
0.8619398634220535	0.9891504991380294	-0.033897166975752575	-0.001982689587798794	-0.07952951487658298	0.5410953113966184	-0.5820693068659244
0.8624155161656424	0.9891127486725741	-0.03363858261541246	-0.002259478994821287	-0.07920063246178474	0.5461983004334133	-0.5817524250267427
0.8628867405534	0.9890755054077676	-0.033379996076586725	-0.002533531484140217	-0.07886849852240152	0.5513222987000259	-0.5813900880473728
0.8633535934585004	0.9890387634655163	-0.033121411415739224	-0.0028048617534935406	-0.07853308183021111	0.5564669774060287	-0.5809816731818436
0.8638161310111011	0.9890025170545419	-0.032862832657615935	-0.0030734843150767082	-0.07819435097457142	0.5616319927429956	-0.580526555819874
0.8642744083655808	0.9889667604881476	-0.03260426393669433	-0.003339413356179665	-0.07785227456974356	0.5668169828270309	-0.5800241100704222
0.8647284804948895	0.9889314881218696	-0.03234570905857513	-0.0036026631959603685	-0.07750682069518675	0.572021576277937	-0.5794737082244475
0.8651784015193875	0.9888966944058288	-0.03208717188270765	-0.0038632478913778866	-0.07715795741542529	0.5772453843759757	-0.5788747217154357
0.8656242249799476	0.9888623738631421	-0.031828656176247784	-0.004121181391523921	-0.07680565260657446	0.582488003792125	-0.5782265211423446
0.8660660038071814	0.9888285210921156	-0.03157016563813261	-0.004376477515603184	-0.07644987400716673	0.587749015917059	-0.5775284766116499
0.8665037904368273	0.9887951307572324	-0.03131170383760996	-0.004629150015449974	-0.07609058915196895	0.5930279879333418	-0.5767799578594863
0.8669376364271073	0.9887621976180866	-0.031053274447252945	-0.004879212350759326	-0.07572776571672005	0.5983244678716766	-0.5759803352496649
0.867367593003116	0.9887297164875999	-0.030794880928718012	-0.005126677999480013	-0.07536137110313959	0.6036379908471636	-0.5751289792020261
0.867793710885876	0.9886976822450557	-0.030536526636944034	-0.005371560354840017	-0.07499137260028964	0.6089680767829078	-0.5742252607572997
0.868216040069127	0.9886660898526455	-0.030278214962039755	-0.00561387259332076	-0.07461773760996947	0.6143142273135639	-0.5732685524183556
0.868634630179977	0.9886349343281479	-0.030019949116689662	-0.005853627878171753	-0.0742404333645239	0.6196759300099317	-0.5722582277533671
0.8690495301691517	0.9886042107679213	-0.02976173233115392	-0.006090839177948759	-0.07385942723113503	0.6250526541905973	-0.5711936624650624
0.869460788702298	0.9885739143176643	-0.029503567616424867	-0.006325519486754033	-0.07347468638701926	0.6304438556981579	-0.5700742337968918
0.8698684536774057	0.9885440402079316	-0.029245458070529515	-0.006557681544797411	-0.07308617829571254	0.6358489703763601	-0.5688993221742688
0.8702725727590396	0.9885145837145953	-0.028987406548571047	-0.006787338139643876	-0.07269387023929465	0.641267420825306	-0.5676683101474389
0.8706731929347824	0.9884855401912372	-0.028729415947891475	-0.007014501849854805	-0.07229772977047987	0.6466986103084179	-0.5663805840479145
0.8710703607650587	0.9884569050506242	-0.028471489055630177	-0.007239185183868788	-0.07189772450925229	0.6521419258203817	-0.5650355337002856
0.871464122370531	0.9884286737655246	-0.028213628560851436	-0.007461400569128132	-0.07149382218510952	0.6575967377261189	-0.5636325528531828
0.8718545233427891	0.9884008418749347	-0.0279558371180755	-0.0076811602982459325	-0.07108599076263734	0.6630623983123592	-0.5621710399313323
0.8722416088752835	0.9883734049745071	-0.027698117266635208	-0.00789847659953553	-0.07067419834210631	0.6685382433965932	-0.5606503980160857
0.8726254236433549	0.9883463587249147	-0.027440471514982228	-0.008113361566180635	-0.07025841332044391	0.674023590451433	-0.559070035753199
0.8730060117889288	0.9883196988525932	-0.027182902357953752	-0.008325827144971496	-0.06983860445100673	0.6795177381483144	-0.5574293679521197
0.8733834171884342	0.9882934211307665	-0.02692541210067084	-0.008535885282751007	-0.06941474058575574	0.6850199700443984	-0.5557278149185583
0.8737576830944634	0.988267521404344	-0.026668003106172025	-0.008743547723279725	-0.06898679110862915	0.6905295492412952	-0.5539648044947888
0.8741288523802001	0.9882419955725648	-0.026410677635464615	-0.008948826140774266	-0.068554725706081	0.6960457217468373	-0.5521397715259033
0.8744969672940751	0.9882168396056166	-0.026153438023232264	-0.009151732001456102	-0.06811851469430184	0.7015677126706583	-0.5502521596057816
0.8748620697695005	0.9881920495230321	-0.025896286469309575	-0.009352276732375852	-0.0676781287033715	0.7070947306665154	-0.5483014201291259
0.8752242012868989	0.9881676214029842	-0.025639225139061958	-0.00955047164221277	-0.06723353887774805	0.7126259657711062	-0.546287013500414
0.8755834027193935	0.988143551392295	-0.025382256280197347	-0.009746327834908596	-0.06678471711622924	0.7181605868869271	-0.5442084106351228
0.8759397145975675	0.9881198356882123	-0.025125382041549224	-0.009939856352591335	-0.06633163579626677	0.7236977456951256	-0.5420650921230848
0.8762931768398149	0.9880964705560896	-0.02486860467289563	-0.01013106802678794	-0.06587426816204674	0.7292365723818749	-0.5398565504487405
0.8766438289666817	0.9880734523146522	-0.02461192637823137	-0.010319973593549693	-0.06541258810755227	0.734776178846588	-0.537582289412592
0.8769917098648372	0.9880507773510843	-0.0243553494954456	-0.010506583564833135	-0.06494657054046343	0.7403156548908939	-0.5352418263526015
0.8773368580380864	0.9880284421040354	-0.024098876320691336	-0.010690908362918288	-0.06447619111079117	0.7458540720940908	-0.5328346912746169
0.8776793114671976	0.9880064430723482	-0.023842509218448986	-0.010872958243991888	-0.06400142645291178	0.7513904815447595	-0.5303604285077625
0.878019107649121	0.9879847768119755	-0.023586250600560528	-0.011052743318668663	-0.06352225419361436	0.7569239144220626	-0.5278185972245323
0.8783562833527312	0.9879634399508587	-0.023330103120189856	-0.011230273423278347	-0.06303865336603959	0.7624533779617174	-0.5252087741530236
0.8786908750112126	0.9879424291632481	-0.02307406938503967	-0.011405558327972826	-0.06255060392445737	0.7679778618296571	-0.5225305515179305
0.8790229183631523	0.9879217411917703	-0.02281815223875524	-0.01157860754834666	-0.06205808732676238	0.7734963322571166	-0.5197835406967304
0.8793524487088713	0.9879013728305392	-0.022562354575006813	-0.011749430481271328	-0.061561086235975955	0.7790077362928594	-0.5169673711343894
0.8796795006915981	0.9878813209380165	-0.022306679515912312	-0.011918036292492868	-0.061059584919539035	0.7845109982286065	-0.5140816931190237
0.880004108402113	0.9878615824296019	-0.02205113034218857	-0.012084433973655152	-0.06055356917480905	0.7900050214150147	-0.5111261779531314
0.8803263053783585	0.9878421542768174	-0.02179571050343202	-0.012248632344501598	-0.06004302640792662	0.7954886883839465	-0.508100518973021
0.8806461245023176	0.9878230335125794	-0.021540423710716607	-0.012410640003547867	-0.05952794588084527	0.8009608592451318	-0.5050044335982219
0.8809635981657689	0.9878042172202561	-0.021285273815751345	-0.012570465415995819	-0.05900831853224158	0.8064203747044429	-0.5018376628608092
0.8812787579508016	0.9877857025515921	-0.021030265078547442	-0.012728116756951485	-0.05848413758700929	0.8118660508054324	-0.498599975717757
0.8815916351341162	0.9877674866958526	-0.02077540177221418	-0.012883602169292971	-0.05795539781473101	0.8172966878938569	-0.4952911651209368
0.8819022601167473	0.9877495669122419	-0.020520688655345527	-0.013036929483353832	-0.057422096567544344	0.8227110610914876	-0.49191105504330834
0.88221066278586	0.987731940507451	-0.020266130691030684	-0.013188106403800534	-0.056884233272923065	0.8281079269136125	-0.4884594979932201
0.8825168724064172	0.9877146048408201	-0.020011733145886525	-0.013337140461597813	-0.05634180970771227	0.8334860218208088	-0.48493637735567074
0.8828209176168111	0.9876975573233215	-0.019757501605293163	-0.013484039018686288	-0.05579483010198544	0.8388440626171411	-0.4813416087012334
0.883122826421193	0.9876807954166782	-0.019503441991439666	-0.013628809271630017	-0.05524330125017661	0.844180746846645	-0.4776751411536428
0.8834226262536035	0.9876643166284971	-0.019249560520480883	-0.013771458289922949	-0.05468723248959701	0.8494947545224696	-0.47393695787248097
0.8837203438728574	0.9876481185167476	-0.01899586380216836	-0.013911992973727376	-0.054126635989251014	0.8547847469240174	-0.47012707860746894
0.8840160053849457	0.9876321986870251	-0.018742358832973323	-0.014050420073911352	-0.05356152681074201	0.8600493677043313	-0.46624556076579327
0.8843096364679143	0.9876165547791269	-0.018489052813090517	-0.014186746305664676	-0.05299192256939541	0.8652872476860705	-0.4622924976746272
0.8846012620308674	0.9876011844840319	-0.018235953448774864	-0.014320978197843054	-0.05241784417810328	0.8704969996433177	-0.4582680242873109
0.8848909064296306	0.9875860855308227	-0.017983068777672678	-0.014453122203746005	-0.05183931552905757	0.8756772230593576	-0.4541723156043982
0.8851785935990307	0.9875712556785968	-0.017730407060613514	-0.014583184769576062	-0.05125636330723806	0.8808265074887544	-0.4500055858644107
0.8854643467747276	0.9875566927296158	-0.017477977032730515	-0.014711172216928609	-0.05066901762883075	0.8859434286367998	-0.44576809359771463
0.8857481886281031	0.9875423945207675	-0.017225787794824567	-0.014837090815032138	-0.05007731185929694	0.8910265518903483	-0.4414601408940113
0.8860301413990719	0.9875283589155813	-0.016973848702152083	-0.014960946849035383	-0.04948128241024227	0.8960744358838233	-0.4370820723961591
0.8863102269009856	0.9875145838029497	-0.016722169364170373	-0.015082746629760174	-0.04888096878648796	0.9010856338321446	-0.43263427603540827
0.8865884663299407	0.9875010671052977	-0.016470759821112853	-0.015202496419781615	-0.048276414057351766	0.906058691421959	-0.42811718692788053
0.8868648805780662	0.9874878067620202	-0.016219630266833453	-0.01532020257839071	-0.047667664241327345	0.9109921537745435	-0.4235312831859678
0.8871394899757489	0.9874748007409172	-0.01596879128510014	-0.015435871458973316	-0.04705476891499562	0.9158845622484449	-0.41887709079592955
0.8874123146798681	0.987462047018674	-0.015718253498384117	-0.015549509581277952	-0.04643778039362677	0.9207344628142414	-0.41415517770284177
0.8876833743048784	0.9874495435974595	-0.015468027905854357	-0.015661123482863255	-0.045816754584996816	0.9255404009698559	-0.409366160518955
0.8879526882437005	0.9874372884889735	-0.015218125590052235	-0.015770719860214298	-0.04519175029369034	0.930300928974333	-0.40451069941155915
0.8882202755467414	0.9874252797193814	-0.014968557827264896	-0.01587830552405973	-0.04456282950931652	0.9350146052442463	-0.3995895004425569
0.8884861550962241	0.9874135153208213	-0.014719335923623738	-0.015983887474752982	-0.043930057004701144	0.9396799989921494	-0.3946033125160567
0.8887503455343007	0.9874019933342348	-0.014470471278624423	-0.016087472876478996	-0.04329350049560323	0.9442956905193665	-0.3895529286330936
0.8890128651361718	0.9873907118142774	-0.014221975502676017	-0.016189069012369862	-0.042653230943598366	0.9488602705994412	-0.38443918831705803
0.8892737323637104	0.9873796688051556	-0.013973859889138988	-0.016288683501557127	-0.042009321186991286	0.9533723516831268	-0.37926296662073344
0.8895329653409177	0.9873688623632105	-0.013726135903984084	-0.01638632409557823	-0.04136184717832991	0.9578305602996404	-0.3740251838392564
0.8897905822488708	0.9873582905400484	-0.013478814804728432	-0.0164819988299974	-0.04071088697277504	0.962233545424763	-0.36872679721704
0.8900466011071448	0.9873479513917994	-0.013231907841855373	-0.016575715940367816	-0.04005652121986259	0.9665799762027107	-0.3633688046791883
0.8903010400644225	0.9873378429674756	-0.012985425971612211	-0.01666748396717656	-0.03939883236549362	0.9708685483462988	-0.3579522380372287
0.8905539171282917	0.9873279633202173	-0.01273938010820825	-0.0167573116533782	-0.038737905273210076	0.9750979809473385	-0.3524781677422225
0.8908052505089428	0.9873183104941154	-0.012493780781803	-0.01684520806344181	-0.03807382625722681	0.9792670236032186	-0.3469476945369142
0.8910550585861385	0.9873088825265142	-0.012248638158460343	-0.016931182562067788	-0.03740668306429602	0.9833744570454294	-0.34136194880150245
0.8913033596606778	0.987299677458126	-0.012003962274006491	-0.017015244721179355	-0.03673656544274838	0.9874190902378708	-0.33572209484870935
0.8915501722424176	0.9872906933228186	-0.011759762742177904	-0.017097404412030056	-0.036063564279666435	0.9913997662627904	-0.330029323220758
0.8917955150677955	0.9872819281481567	-0.011516048725313597	-0.017177671799416625	-0.03538777143570691	0.9953153635736082	-0.32428484871003815
0.8920394070626245	0.98727337995794	-0.011272828959697999	-0.017256057317389772	-0.03470927972786894	0.9991647962923553	-0.31848990961154056
0.8922818671920378	0.9872650467784545	-0.011030111895346993	-0.017332571610527175	-0.03402818323506908	1.0029470127172337	-0.3126457697548045
0.8925229149148897	0.9872569266239762	-0.010787905231053828	-0.01740722566551568	-0.033344575903902114	1.0066610031799834	-0.30675370593032175
0.8927625697456271	0.9872490175133091	-0.010546216341486876	-0.017480030657763955	-0.0326585526471334	1.010305793802298	-0.30081501663332766
0.89300085146817	0.9872413174636994	-0.01030505205338135	-0.01755099800538808	-0.03197020861931236	1.0138804504000716	-0.2948310151895323
0.893237780192332	0.9872338244905758	-0.010064418577745858	-0.01762013936971996	-0.03127963891914835	1.017384079727533	-0.28880302646760697
0.893473376227543	0.9872265366131318	-0.009824321627966329	-0.017687466601716145	-0.030586938823041462	1.0208158279105877	-0.2827323882116797
0.8937076602730025	0.9872194518499418	-0.009584766217012321	-0.017752991780128492	-0.02989220309622527	1.024174883455593	-0.27662044431153504
0.8939406531944728	0.9872125682274555	-0.009345756876122444	-0.01781672713055868	-0.029195526517587386	1.0274604741190103	-0.27046854869300274
0.8941723760777947	0.9872058837796884	-0.009107297593320124	-0.017878685025551674	-0.02849700360148344	1.0306718678013942	-0.2642780622047152
0.8944028504742492	0.9871993965428141	-0.008869391553098523	-0.01793887803196832	-0.02779672772793374	1.0338083758643501	-0.25805034420198225
0.8946320981274061	0.9871931045648482	-0.008632041409805863	-0.017997318818348866	-0.027094791834056813	1.036869349122391	-0.2517867579521848
0.8948601408380121	0.9871870059105513	-0.008395249423248081	-0.018054020106150207	-0.026391288719347126	1.0398541759502884	-0.2454886727295402
0.8950870011093599	0.9871810986457166	-0.008159016783359747	-0.018108994812610312	-0.025686308937373756	1.042762290429244	-0.23915744427438224
0.895312701352424	0.9871753808601712	-0.00792334443022511	-0.018162255833621195	-0.02497994312764021	1.04559316148288	-0.23279443498649097
0.895537264203338	0.9871698506604162	-0.007688232722281642	-0.01821381610857675	-0.02427228093895272	1.0483462967291097	-0.2264010036894616
0.8957607127348768	0.9871645061661084	-0.007453681211080709	-0.018263688649713162	-0.023563410251568762	1.0510212444756297	-0.2199784979564946
0.8959830700664557	0.9871593455211897	-0.007219689047108736	-0.01831188643475242	-0.022853418303950185	1.0536175883301655	-0.21352826367561578
0.8962043597734293	0.9871543668856547	-0.006986254548204974	-0.018358422480060105	-0.022142390295486303	1.0561349514023353	-0.20705163178891164
0.896424605433064	0.9871495684475625	-0.006753375676297614	-0.01840330972474048	-0.02143041074387334	1.0585729902715115	-0.2005499300486627
0.8966438309400293	0.9871449484171612	-0.006521049705057862	-0.018446561081727385	-0.02071756239053886	1.0609313978850814	-0.19402447251618543
0.8968620600875993	0.9871405050370429	-0.006289273664297757	-0.018488189338920116	-0.020003927482402914	1.0632098982603344	-0.18747657077090474
0.8970793170203613	0.9871362365736862	-0.006058043862109685	-0.01852820723450275	-0.019289586230398767	1.0654082506148346	-0.180907519315542
0.8972956261179065	0.9871321413214965	-0.00582735600891426	-0.018566627415342443	-0.01857461710960955	1.0675262470952576	-0.1743185978073724
0.8975110116352252	0.9871282176106836	-0.005597205603908094	-0.018603462359243646	-0.017859097987378638	1.069563708420068	-0.16771108100968654
0.8977254981693541	0.9871244637994181	-0.005367587441000174	-0.018638724444699616	-0.01714310452632265	1.0715204876047708	-0.1610862236533408
0.8979391105522437	0.9871208782774039	-0.0051384957255581065	-0.01867242591364631	-0.01642671047560005	1.0733964677678718	-0.15444526267053477
0.8981518732751187	0.9871174594763376	-0.004909924696769749	-0.018704578769369103	-0.015709989559763823	1.0751915562433954	-0.14778943433801692
0.8983638112871637	0.9871142058572706	-0.004681867776493208	-0.018735194891551232	-0.014993012762808119	1.0769056907456247	-0.14111994875230435
0.8985749490826315	0.9871111159258263	-0.004454318556163773	-0.01876428588948875	-0.014275851373428503	1.078538830901545	-0.13443801779272668
0.8987853119058756	0.9871081882147555	-0.004227269505489026	-0.018791863262668473	-0.013558572873005551	1.0800909669532877	-0.12774481653663752
0.8989949244329388	0.9871054213040649	-0.004000713399489475	-0.01881793820775148	-0.012841245385942899	1.0815621086048	-0.12104152442202182
0.89920381191389	0.98710281380562	-0.0037746420928348153	-0.018842521760130106	-0.01212393376734269	1.0829522926362565	-0.11432928848062035
0.8994119990356605	0.9871003643786485	-0.003549047756341391	-0.018865624644462647	-0.011406703479780482	1.0842615741035722	-0.10760925931922376
0.8996195108547761	0.9870980717182033	-0.003323921875936676	-0.018887257380122303	-0.01068961738531702	1.085490031907637	-0.10088256089409237
0.8998263723701163	0.9870959345611848	-0.003099255722542456	-0.018907430221253057	-0.009972737201386785	1.086637765007659	-0.09415030390836306
0.9000326083583707	0.9870939516880735	-0.0028750405396207553	-0.018926153137304128	-0.009256124072397232	1.0877048908947808	-0.08741359100406086
0.9002382438949008	0.9870921219180828	-0.0026512669856337636	-0.018943435855799398	-0.00853983676184313	1.0886915476043975	-0.08067349959661607
0.900443303451863	0.9870904441176642	-0.002427926123809397	-0.018959287779145528	-0.007823934794030795	1.0895978885389588	-0.0739311112651965
0.9006478121052174	0.9870889171901267	-0.002205008117339189	-0.018973718079902523	-0.007108474254212466	1.0904240874701823	-0.06718747207972858
0.9008517944460779	0.9870875400850976	-0.0019825034235733834	-0.01898673560875427	-0.006393511593760374	1.0911703328389937	-0.0604436282885972
0.9010552751021558	0.9870863117941485	-0.0017604022354913373	-0.018998348933279993	-0.005679101823304277	1.0918368295253755	-0.05370060918893938
0.901258278607011	0.9870852313518776	-0.0015386946333757973	-0.01900856632529519	-0.0049652989831584435	1.0924237976782722	-0.04695943144949932
0.9014608293195508	0.9870842978361994	-0.001317370682148444	-0.01901739575579391	-0.004252156443034867	1.092931471979261	-0.04022110184651926
0.9016629519893128	0.9870835103659855	-0.0010964198228525302	-0.019024844915058337	-0.0035397249276861425	1.0933601023558095	-0.03348659851454034
0.9018646704528736	0.9870828681063885	-0.0008758323068645053	-0.01903092116021958	-0.0028280571292688384	1.0937099505234933	-0.026756914461733512
0.9020660091884964	0.9870823702625294	-0.0006555975059339246	-0.01903563157299438	-0.002117202249169855	1.0939812928702815	-0.02003300590802016
0.9022669918134446	0.9870820160841042	-0.0004357055647005106	-0.0190389829142612	-0.001407211320392707	1.094174417409408	-0.013315842548752201
0.902467642560547	0.9870818048614882	-0.00021614579492215387	-0.019040981659168142	-0.0006981320173701499	1.0942896253741718	-0.00660635840622836
0.9026679851925679	0.9870817359280843	0.000003092127677278069	-0.01904163397330044	0.000009987487164414208	1.094327229423558	0.00009451173734101922
0.9028680430511906	0.9870818086588501	0.0002220182076314785	-0.019040945725100508	0.0007170986697800152	1.0942875539429031	0.006785833776615264
0.9030681138953793	0.9870820228602224	0.00044094284092925326	-0.019038918794777756	0.0014241237275406844	1.09417072190139	0.013475862278186654
0.9032684797432494	0.9870823791214169	0.0006601591139526158	-0.019035547750112868	0.0021319285637009778	1.0939764632484617	0.02017231685370434
0.9034691637245775	0.9870828780687748	0.0008796766726928026	-0.019030826903827246	0.0028404629963326724	1.093704522097042	0.026874244799068525
0.9036701896747821	0.9870835203708113	0.0010995057943440423	-0.0190247502672388	0.0035496783076705615	1.0933546544154116	0.033580703925434864
0.9038715810107902	0.9870843067357544	0.0013196561487897778	-0.019017311575080603	0.004259523255103921	1.0929266298242404	0.04029072489018576
0.9040733617390492	0.9870852379148793	0.0015401378919525082	-0.019008504255609425	0.004969947607855425	1.0924202302476838	0.047003344707611215
0.9042755556553622	0.9870863146998478	0.0017609607819577709	-0.01899832145752022	0.005680899306590509	1.0918352518381251	0.05371757996749963
0.9044781867525645	0.9870875379243412	0.001982134615847009	-0.018986756036364554	0.00639232588318262	1.0911715045731303	0.060432440337473095
0.904681278955148	0.9870889084626341	0.0022036689309155063	-0.01897380057001192	0.007104173512471032	1.0904288135232825	0.06714691969958676
0.904884856621506	0.9870904272330167	0.0024255735436460295	-0.018959447328376938	0.007816388758068258	1.0896070174985462	0.07386001271429643
0.9050889438138879	0.9870920951928367	0.0026478577445346067	-0.018943688322479547	0.008528916000872598	1.0887059722422832	0.08057069067184582
0.9052935650705974	0.9870939133442865	0.0028705311308580427	-0.018926515252062515	0.009241700128317942	1.0877255478146954	0.08727792695151562
0.9054987446495546	0.9870958827282571	0.003093602773915695	-0.018907919566070623	0.00995468388304304	1.0866656324307284	0.09398067217235306
0.9057045070111148	0.9870980044281593	0.0033170817362763575	-0.018887892429065425	0.010667809541590162	1.085526130914841	0.10067787014047183
0.9059108767438135	0.9871002795694525	0.0035409769819560997	-0.018866424728314804	0.011381018646812496	1.0843069654802784	0.1073684554641706
0.9061178782620964	0.98710270931608	0.0037652970401687745	-0.018843507110151564	0.012094250961507035	1.083008078157862	0.11405134390064998
0.9063255360384533	0.9871052948724384	0.003990050249638665	-0.018819129964200244	0.012807445276665984	1.081629430248381	0.12072544013242488
0.9065338750843375	0.987108037489685	0.004215245270018467	-0.01879328336686515	0.013520541057597398	1.0801709994827662	0.12738965332678448
0.9067429196661091	0.9871109384489646	0.00444088968524833	-0.018765957242465152	0.01423347404791854	1.0786327894581245	0.1340428562282872
0.9069526943937408	0.9871139990745889	0.004666991174453774	-0.018737141242070925	0.01494618001933	1.07701482310015	0.1406839204703461
0.907163223940229	0.9871172207304151	0.004893557200449439	-0.01870682478086767	0.015658593816757604	1.0753171450817856	0.14731170785708964
0.9073745326817163	0.9871206048137088	0.005120594615944434	-0.018674997099162254	0.016370648161249803	1.0735398255163664	0.15392505949142915
0.9075866453938146	0.987124152765496	0.0053481104058432085	-0.018641647168339954	0.017082276023540684	1.0716829549569091	0.16052281811221283
0.9077995863945216	0.9871278660562322	0.005576110760319317	-0.018606763829058542	0.017793407762505587	1.0697466523446801	0.1671038018098626
0.9080133801915627	0.9871317461956355	0.005804601764368758	-0.018570335702243722	0.018503973334719762	1.067731060246772	0.1736668248493452
0.9082280511844327	0.9871357947271043	0.0060335890727038054	-0.01853235124510267	0.0192139013276616	1.0656363481520854	0.18021068902793044
0.9084436234358108	0.987140013222232	0.006263077662369718	-0.018492798806097086	0.019923118253195767	1.0634627156281071	0.18673417755017763
0.9086601212413766	0.9871444032908094	0.006493072436146383	-0.018451666534707183	0.020631550475129285	1.0612103874515793	0.1932360731609643
0.9088775686659823	0.9871489665711809	0.006723577724175472	-0.018408942475539793	0.02133912272548603	1.0588796188601615	0.19971514486235525
0.9090959894991603	0.9871537047278616	0.006954597235344557	-0.018364614594187503	0.022045758027562937	1.0564706969613036	0.20617014767340264
0.909315407699248	0.9871586194600754	0.007186134524916767	-0.018318670700989175	0.022751379195570753	1.053983936562001	0.21259983677641217
0.9095358469375954	0.987163712491055	0.00741819250977889	-0.01827109855483829	0.02345590741862815	1.0514196857542921	0.21900295501359146
0.9097573305336651	0.9871689855648479	0.0076507734010062296	-0.018221885896514498	0.024159262139893608	1.0487783275556106	0.2253782323298029
0.9099798818005481	0.9871744404530504	0.007883879067467845	-0.018171020389367243	0.024861362239158382	1.0460602765261997	0.23172439702950215
0.9102035239503784	0.9871800789517408	0.008117510935236927	-0.01811848965159667	0.025562125801471453	1.043265980296736	0.23804017415359194
0.9104282798756685	0.9871859028747514	0.008351669759881487	-0.01806428132248148	0.026261469515928695	1.0403959228076323	0.2443242805949472
0.910654172254011	0.9871919140547379	0.008586355738550516	-0.018008383055785167	0.02695930910221174	1.0374506235830243	0.25057542953030154
0.9108812235207588	0.9871981143410378	0.008821568484295836	-0.017950782543033516	0.02765555932351307	1.034430638536589	0.25679233112149924
0.9111094558963545	0.9872045055989643	0.009057307057840764	-0.017891467523336896	0.02835013417213734	1.0313365600001374	0.2629736947749443
0.9113388914299504	0.9872110897096924	0.009293570016184746	-0.01783042578768509	0.02904294710326712	1.0281690164091244	0.2691182318200189
0.9115695516971531	0.9872178685600432	0.009530355106429907	-0.017767645276693448	0.029733910233094886	1.0249286767504842	0.27522464903224225
0.9118014584182296	0.9872248440590289	0.00976765990649004	-0.017703113930291562	0.030422936307181764	1.0216162421052106	0.28129166668383504
0.9120346327114524	0.9872320181144979	0.010005481064335275	-0.017636819906860692	0.031109936575318135	1.018232456210526	0.2873180003920949
0.9122690955549871	0.9872393926451366	0.01024381477927612	-0.017568751474719972	0.031794822294717764	1.014778099019692	0.2933023750579797
0.9125048674894103	0.9872469695697222	0.010482656506509706	-0.01749889711390076	0.032477503976372085	1.0112539909863203	0.29924351892186846
0.9127419691682511	0.98725475082329	0.010722001523044125	-0.01742724536946506	0.03315789310101011	1.0076609847017837	0.3051401791601058
0.912980420621871	0.9872627383320255	0.010961844190456996	-0.017353785085200576	0.03383590010817989	1.0039999756595859	0.31099110503344446
0.9132202417597887	0.9872709340279179	0.011202178473064912	-0.017278505270536565	0.0345114359739973	1.0002718944386466	0.3167950622675249
0.9134614521408968	0.987279339839713	0.011442997716016281	-0.017201395185635442	0.03518441167671647	0.9964777097966204	0.32255082907159494
0.9137040711529731	0.9872879576976334	0.011684294835345025	-0.017122444299714327	0.03585473882435079	0.9926184253865095	0.3282572021673991
0.9139481179444513	0.9872967895297929	0.011926062259434626	-0.017041642325524933	0.03652232957821808	0.9886950802031614	0.333912996732054
0.9141936113718557	0.9873058372589415	0.012168291887919793	-0.016958979250451707	0.03718709662882277	0.9847087487658449	0.3395170468114615
0.9144405700330409	0.9873151028022719	0.012410975136437756	-0.0168744453393247	0.037848953408025604	0.9806605398562072	0.34506820772893326
0.914689012478798	0.9873245880782529	0.012654103155199515	-0.016788031073119106	0.038507814764647624	0.9765515921819705	0.3505653623064106
0.9149389569037834	0.9873342949939301	0.012897666536371128	-0.016699727265632066	0.03916359624344243	0.9723830785104964	0.35600741535322755
0.9151904214029342	0.9873442254535502	0.013141655576965052	-0.016609524985467968	0.03981621487370823	0.9681562004474706	0.3613933007782275
0.9154434239153169	0.9873543813555684	0.013386060234307535	-0.01651741558386259	0.04046558911374726	0.9638721882593884	0.3667219815809125
0.9156979822533268	0.9873647645929704	0.013630870165063617	-0.016423390692151294	0.041111639017269636	0.9595322992234302	0.37199245166183625
0.915954114258412	0.9873753770590142	0.013876074884565388	-0.01632744217016078	0.041754286707104064	0.9551378137279272	0.377203740066445
0.9162118376602142	0.9873862206410206	0.014121663640207336	-0.016229562162768243	0.042393456087023315	0.950690036367673	0.3823549089601904
0.9164711699795696	0.9873972972155303	0.014367625330184616	-0.016129743143486353	0.04302907268114121	0.9461902963259597	0.38744505269871204
0.9167321288558286	0.9874086086616444	0.014613948824568394	-0.016027977794027735	0.043661064507889084	0.941639940349998	0.39247330514436063
0.9169947319202001	0.9874201568555218	0.014860622852141464	-0.015924259054036854	0.044289361813089886	0.9370403335024118	0.39743883770947036
0.9172589970502615	0.9874319436815338	0.015107636246088227	-0.015818580020987735	0.04491389771622484	0.9323928532425546	0.4023408646091737
0.9175249418608555	0.9874439710096153	0.01535497747412151	-0.01571093415330251	0.04553460703660567	0.9276988969004628	0.4071786337464633
0.9177925843739687	0.9874562407251475	0.015602635271058343	-0.015601315002298083	0.046151427904684746	0.9229598684212774	0.4119514394400971
0.9180619427411653	0.9874687547170306	0.015850598382404543	-0.015489716319413588	0.04676430110935555	0.9181771817332083	0.41665861726072106
0.9183330352223391	0.9874815148768791	0.016098855549786083	-0.015376132063282965	0.04737317006177852	0.9133522596517294	0.42129954374198925
0.9186058804340564	0.9874945231110847	0.01634739574180082	-0.01526055629241619	0.0479779813524333	0.9084865279878073	0.4258736405463803
0.9188804970188236	0.9875077813256529	0.016596207854206894	-0.01514298330021034	0.04857868400227401	0.9035814199816045	0.4303803686426591
0.9191569041778941	0.9875212914523164	0.016845281195669595	-0.015023407383367342	0.04917523061909863	0.8986383653625218	0.4348192368423428
0.9194351212339721	0.9875350554282764	0.017094605090574064	-0.014901823022153602	0.0497675764055761	0.8936587967496951	0.4391897940893747
0.919715168104864	0.9875490752202527	0.01734416930414185	-0.014778224668257218	0.05035568013998411	0.888644139816451	0.4434916364528498
0.9199970649120823	0.9875633528061358	0.01759396368872317	-0.014652606907787554	0.050939503292108966	0.8835958189720161	0.4477244002466053
0.9202808322553224	0.987577890189559	0.01784397842664129	-0.014524964333520768	0.05151901055436268	0.8785152511763454	0.45188776557400984
0.9205664911049822	0.9875926893955205	0.018094203930860447	-0.014395291584539234	0.052094169558977776	0.8734038466428431	0.4559814538591028
0.9208540629440117	0.9876077524787517	0.0183446309651747	-0.014263583274038854	0.05266495110252685	0.8682630051337452	0.4600052290100822
0.9211435697984327	0.9876230815266289	0.01859525066369204	-0.014129833965585212	0.053231329127655644	0.8630941143140346	0.46395889676376445
0.9214350341282744	0.9876386786546586	0.018846054429353165	-0.013994038214280186	0.053793280430637316	0.8578985506602151	0.4678423021092841
0.9217284789678456	0.9876545460151244	0.019097034048210063	-0.013856190493180731	0.05435078485599341	0.8526776759788836	0.4716553301073058
0.9220239278816245	0.9876706857960597	0.019348181642835634	-0.013716285204471658	0.05490382512350494	0.847432837285695	0.4753979041099885
0.9223214048930749	0.9876871002185462	0.019599489604088877	-0.013574316704982858	0.0554523866120609	0.8421653672168381	0.47906998372631643
0.9226209346988884	0.987703791549738	0.019850950763799714	-0.013430279195838491	0.055996457668969046	0.8368765794475566	0.482671566301353
0.9229225425665925	0.9877207620986569	0.020102558297160938	-0.01328416676180369	0.05653602932118075	0.8315677698040683	0.4862026843242811
0.9232262542875053	0.9877380142147832	0.02035430567390879	-0.013135973386174163	0.05707109509998524	0.8262402164377225	0.4896634036547224
0.9235320961666224	0.9877555502885952	0.02060618664116557	-0.012985692948824607	0.05760165093683061	0.8208951793963424	0.4930538222422579
0.923840095419035	0.987773372775681	0.02085819553801377	-0.012833319023028904	0.058127695749692926	0.8155338931849192	0.49637407318810495
0.9241502795024417	0.9877914841596691	0.021110326735233113	-0.012678845196455398	0.058649230191884054	0.8101575779604094	0.4996243161094763
0.9244626766856796	0.9878098869861661	0.021362575091149708	-0.012522264784188856	0.05916625753708338	0.8047674292042286	0.5028047421202408
0.9247773157573949	0.9878285838471206	0.021614935701684577	-0.012363570966223902	0.05967878308577131	0.799364622444069	0.505915569433321
0.9250942260292199	0.9878475773819783	0.02186740389356916	-0.0122027567810395	0.06018681408671863	0.7939503128675671	0.5089570422795883
0.9254134374335858	0.987866870284565	0.02211997529202716	-0.012039815071020286	0.06069035980689265	0.7885256333792434	0.5119294307029456
0.9257349806658911	0.9878864653129502	0.02237264591996342	-0.011874738403687086	0.06118943165580476	0.7830916920101134	0.5148330306014162
0.9260588867951899	0.9879063652669164	0.022625411879167466	-0.011707519266084983	0.061684042485049655	0.7776495783623956	0.5176681589776118
0.9263851875604506	0.9879265730068665	0.022878269573605253	-0.011538149909425767	0.06217420696908566	0.7722003584514473	0.5204351555768619
0.9267139152792641	0.9879470914492946	0.0231312156258807	-0.011366622391854639	0.0626599413753445	0.7667450761773477	0.5231343809308983
0.9270451026717503	0.987967923556605	0.023384246732132033	-0.011192928667721869	0.06314126322731232	0.7612847561722864	0.5257662139126996
0.9273787832962553	0.9879890723653182	0.023637359985128153	-0.011017060356714826	0.06361819186166755	0.7558203965805682	0.5283310542132337
0.9277149910740904	0.9880105409571119	0.023890552499576636	-0.010839008990216843	0.0640907476550325	0.7503529769276477	0.5308293175158693
0.9280537605016281	0.9880323324728575	0.02414382156506453	-0.010658765898683267	0.0645589522621236	0.7448834546379995	0.533261436274818
0.9283951265317901	0.9880544501057346	0.024397164547644727	-0.010476322273231689	0.06502282838005403	0.7394127670057207	0.5356278579437156
0.9287391248013345	0.9880768971166367	0.02465057904917583	-0.010291669043198165	0.06548239998875743	0.7339418276269499	0.5379290456746786
0.9290857913341584	0.9880996768156278	0.024904062677568888	-0.010104797033904352	0.06593769187985214	0.7284715312602907	0.5401654753967924
0.9294351626653768	0.9881227925704968	0.025157613131077908	-0.009915696900523583	0.0663887297659957	0.7230027519281131	0.5423376359100359
0.9297872759509014	0.9881462478146623	0.025411228268203415	-0.009724359068412935	0.06683554035683582	0.7175363413546907	0.5444460287407805
0.9301421687220226	0.988170046031462	0.025664905921317507	-0.009530773866355754	0.06727815098352491	0.7120731329510092	0.5464911658686091
0.9304998789758496	0.9881941907605122	0.02591864395575748	-0.009334931478863398	0.06771658966492158	0.7066139405201838	0.5484735696311814
0.9308604453960466	0.9882186856131701	0.026172440417418355	-0.009136821825830484	0.0681508853190656	0.7011595550860946	0.5503937732081442
0.9312239069025499	0.9882435342425282	0.02642629320640264	-0.008936434810488886	0.06858106716140501	0.6957107519301208	0.5522523174870217
0.9315903030360281	0.9882687403698304	0.02668020034170438	-0.008733760110112475	0.06900716512306142	0.6902682849303172	0.554049752529415
0.9319596736805271	0.9882943077659081	0.02693415976021656	-0.008528787330507421	0.06942920947348659	0.6848328909210125	0.5557866355330042
0.9323320592965713	0.9883202402675493	0.02718816947171461	-0.008321505879039414	0.06984723104635855	0.6794052864273106	0.5574635314005022
0.9327075006491022	0.9883465417589431	0.027442227365896597	-0.008111905117875365	0.07026126088683578	0.6739861718604311	0.5590810109234835
0.9330860392015697	0.9883732161995106	0.027696331473766624	-0.00789997414655037	0.07067133064753929	0.6685762260169916	0.5606396519813921
0.9334677166272042	0.98840026758994	0.027950479630890254	-0.007685702077258837	0.071077472009201	0.663176113350042	0.5621400369245485
0.9338525751432487	0.9884276999958386	0.028204669697949693	-0.007469077850913246	0.07147971701122463	0.657786479360187	0.563582753530757
0.9342406574778065	0.988455517545775	0.028458899530917656	-0.007250090257897637	0.07187809797171968	0.6524079513456065	0.564968394332073
0.9346320067742855	0.9884837244247141	0.028713166912065977	-0.007028727994618428	0.0722726473505189	0.6470411399800372	0.5662975557925147
0.935026666585779	0.9885123248737443	0.02896746954189496	-0.00680497966989948	0.07266339771226311	0.6416866395976936	0.5675708378855618
0.9354246809119959	0.9885413231928883	0.02922180505844259	-0.006578833787289254	0.07305038173219275	0.6363450279083789	0.5687888438185018
0.9358260943629907	0.9885707237532991	0.029476171135549116	-0.006350278654902332	0.07343363231911806	0.6310168640740194	0.5699521800925557
0.9362309518574188	0.9886005309754564	0.02973056528478055	-0.006119302560074663	0.07381318229034795	0.6257026930080245	0.5710614551859812
0.9366392987010483	0.9886307493348717	0.029984984903024484	-0.0058858937285923806	0.0741890644258007	0.6204030445022742	0.5721172794921661
0.9370511809357509	0.9886613833881303	0.030239427484072396	-0.005650040128396748	0.07456131175709495	0.6151184289741953	0.573120265833182
0.9374666448930717	0.9886924377400945	0.030493890334196607	-0.005411729727951054	0.07492995712400374	0.609849343553608	0.5740710279180906
0.9378857374666922	0.9887239170642304	0.030748370736634445	-0.005170950343965359	0.07529503339665042	0.6045962688158102	0.5749701807012584
0.9383085060234105	0.9887558260961719	0.031002865890943965	-0.004927689695821407	0.07565657336600556	0.5993596702071713	0.5758183398201066
0.938734998409546	0.9887881696343296	0.03125737291199917	-0.0046819354055430305	0.07601460972352345	0.5941399982303119	0.5766161212957381
0.9391652630138889	0.9888209525448174	0.03151188886221977	-0.004433674965160229	0.07636917508744033	0.5889376879544928	0.5773641413370519
0.9395993485646179	0.9888541797460879	0.03176641062667967	-0.004182895857661458	0.07672030181126828	0.583753161738133	0.5780630156991396
0.9400373046401298	0.9888878562481471	0.03202093520772141	-0.003929585265696838	0.07706802237316326	0.5785868234010589	0.5787133602248171
0.9404791811646676	0.9889219871142287	0.03227545942172928	-0.0036737303665150003	0.0774123689373969	0.5734390645973004	0.5793157897005782
0.9409250286090958	0.9889565774762321	0.032529980012401795	-0.0034153182200026377	0.07775337349578651	0.568310262681012	0.5798709179334404
0.9413748981151138	0.9889916325445813	0.032784493714841136	-0.003154335700499027	0.07809106793568522	0.5632007796100389	0.5803793576140182
0.9418288412444202	0.9890271575889039	0.033038997106679256	-0.0028907696461986203	0.07842548382509333	0.5581109651322725	0.5808417197505493
0.9422869103576432	0.9890631579677863	0.033293486815305154	-0.0026246066432922058	0.07875665267082645	0.5530411528252297	0.5812586138232829
0.9427491581849747	0.9890996390953419	0.03354795927078101	-0.002355833279382629	0.07908460557881306	0.5479916652312757	0.581630647101401
0.9432156382886739	0.9891366064777363	0.033802410956188654	-0.0020844358789536307	0.07940937356525514	0.542962809066603	0.5819584248257299
0.9436864047140994	0.9891740656858983	0.034056838207633416	-0.001810400710471282	0.07973098728315176	0.5379548793971011	0.5822425496740813
0.9441615122730436	0.9892120223781502	0.034311237361920155	-0.0015337138259288385	0.08004947719719872	0.5329681569181293	0.5824836217402193
0.9446410164306579	0.9892504822915038	0.03456560468660439	-0.0012543611310470416	0.08036487347987717	0.5280029095462413	0.5826822382187512
0.9451249730147656	0.9892894512183898	0.03481993622070808	-0.000972328559285654	0.08067720580391201	0.523059395710185	0.5828389931204225
0.9456134390228668	0.9893289350717253	0.03507422819294933	-0.0006876016062589945	0.08098650384540729	0.5181378564093368	0.5829544773642842
0.9461064717995694	0.989368939818984	0.035328476579965656	-0.0004001658138015318	0.08129279672704227	0.5132385240183642	0.5830292782880039
0.9466041296381785	0.9894094715309332	0.03558267741293805	-0.00011000642423738334	0.08159611338120384	0.5083616165427226	0.5830639796324582
0.9471064714031403	0.9894505363512582	0.03583682657375415	0.00018289139453030894	0.08189648229199548	0.5035073417575789	0.5830591612918588
0.9476135570359742	0.9894921405380986	0.036090920042959336	0.0004785428388611487	0.08219393177790622	0.4986758926711562	0.583015399148497
0.9481254478730191	0.9895342904909384	0.03634495404031136	0.0007769636492443625	0.08248849013435973	0.49386744514352965	0.5829332647308135
0.948642205033211	0.9895769926182512	0.0365989242126107	0.001078169164816825	0.08278018467869856	0.4890821734885286	0.5828133252785922
0.9491638907932439	0.9896202534504587	0.03685282631486887	0.0013821751195469802	0.0830690425396249	0.48432023770954347	0.5826561435011438
0.9496905677428057	0.9896640795702256	0.03710665578760039	0.0016889971442301337	0.08335509016432256	0.4795817916472519	0.5824622776604285
0.9502222996866282	0.9897084776873777	0.03736040818785489	0.001998651286379696	0.08363835380158073	0.47486697507929776	0.5822322811904368
0.9507591513399378	0.989753454614076	0.037614079027580856	0.0023111538266221325	0.08391885930552244	0.47017591697873234	0.5819667026154285
0.9513011880895229	0.9897990172449662	0.0378676636514179	0.0026265211334754322	0.08419663199300122	0.4655087379622476	0.5816660855631981
0.9518484762793741	0.9898451725812142	0.03812115736314753	0.0029447698233978966	0.08447169677740828	0.46086554812845604	0.5813309685381213
0.9524010832803758	0.9898919277366881	0.03837455544585765	0.0032659167947165293	0.08474407818123163	0.45624644689381694	0.580961884756903
0.9529590772053356	0.9899392899140702	0.03862785302025853	0.003589979055315831	0.08501380017621195	0.4516515257661754	0.5805593622419732
0.9535225272538913	0.9899872664341938	0.03888104519269977	0.003916973916284548	0.08528088633645224	0.447080865824243	0.5801239235143121
0.9540915035061399	0.9900358647187448	0.03913412694999238	0.00424691886499726	0.08554535971958831	0.442534539810417	0.5796560856588497
0.954666077199891	0.9900850923141014	0.03938709327196005	0.0045798317187040714	0.08580724297878074	0.4380126102831434	0.5791563600315156
0.9552463203956865	0.9901349568628822	0.03963993897131402	0.004915730422885557	0.08606655819004229	0.4335151326646026	0.578625252474938
0.9558323061035542	0.9901854661147991	0.039892658740938405	0.005254633117430361	0.08632332689878282	0.429042154539282	0.5780632631835498
0.9564241086535429	0.9902366279587809	0.040145247301490355	0.0055965583430836515	0.08657757026426312	0.4245937132127321	0.5774708862944535
0.9570218032308	0.9902884503830844	0.04039769918836515	0.005941524764474164	0.08682930883799041	0.4201698396492209	0.576848610285782
0.9576254661515062	0.9903409414991768	0.04065000885932651	0.006289551321576246	0.08707856266955942	0.4157705567173543	0.5761969176838707
0.958235174696856	0.9903941095274047	0.04090217061326777	0.006640657125645641	0.08732535122263081	0.411395880757892	0.5755162852169784
0.9588510074915926	0.9904479628300676	0.041154178735255016	0.006994861668715563	0.08756969351386733	0.40704581921007277	0.5748071833779549
0.9594730442339073	0.9905025098880509	0.041406027370752274	0.007352184658975501	0.08781160798517919	0.40272037295018853	0.57407007669796
0.960101365700834	0.9905577593012812	0.04165771051693961	0.007712646015100474	0.08805111249381295	0.39841953656575	0.5733054237456895
0.9607360536127195	0.9906137197767114	0.04190922195860579	0.008076265779765317	0.08828822425094303	0.39414329956227245	0.5725136773108479
0.9613771912487183	0.9906704001825601	0.04216055550057083	0.008443064463077524	0.08852296003931219	0.38989164253076425	0.5716952836482677
0.9620248631879258	0.9907278095257718	0.042411704847487935	0.008813062883717708	0.08875533609399315	0.3856645393514616	0.570850682777933
0.9626791546539586	0.9907859568937785	0.04266266333932569	0.009186281785128621	0.08898536785788808	0.3814619617431851	0.5699803093727441
0.9633401525194463	0.9908448515434054	0.04291342432986086	0.009562742399692833	0.08921307033196443	0.37728387298915295	0.5690845914814122
0.9640079450270191	0.9909045028763175	0.04316398106130018	0.009942466278211621	0.08943845795491312	0.37313023018346936	0.5681639508931065
0.9646826213839849	0.9909649204027084	0.04341432649964681	0.010325475049041698	0.08966154445445781	0.3690009870566615	0.5672188037313438
0.9653642722982854	0.9910261137890085	0.043664453523852204	0.010711790712424602	0.08988234301773758	0.3648960909247625	0.5662495597580498
0.9660529895251566	0.9910880928171225	0.0439143547450722	0.011101435372406397	0.09010086613021955	0.36081548575436473	0.5652566230519341
0.9667488663671954	0.9911508674291348	0.04416402267746363	0.011494431509278522	0.09031712572659355	0.3567591094384765	0.5642403913446563
0.9674519976897854	0.9912144477287412	0.04441344972613695	0.011890801975923288	0.09053113317701014	0.35272689410166363	0.5632012560274169
0.9681624793532005	0.9912788439297118	0.04466262797169847	0.012290569665960573	0.09074289910183819	0.34871876965953585	0.562139603041138
0.9688804087814707	0.9913440664069733	0.044911549360624824	0.012693757823188215	0.09095243353678163	0.3447346607923649	0.5610558121009951
0.9696058847217532	0.9914101256745662	0.04516020560643072	0.01310038989398157	0.09115974584866245	0.34077448860191206	0.5599502571117161
0.9703390074868052	0.9914770324073859	0.045408588259611145	0.013510489651118576	0.09136484479453699	0.3368381695503744	0.5588233058627317
0.9710798788415016	0.9915447974305726	0.04565668865365659	0.013924081117342361	0.0915677384764682	0.3329256163789413	0.5576753202625704
0.9718286019585499	0.9916134317150551	0.04590449787683705	0.014341188528075177	0.0917684343194946	0.32903673859490556	0.5565066564780723
0.9725852816101465	0.9916829463946837	0.04615200682203977	0.014761836425360365	0.09196693911305269	0.325171441727286	0.5553176647079321
0.973350023827223	0.9917533527344631	0.04639920606139409	0.015186049455312527	0.09216325891140333	0.32132962931902154	0.5541086897922886
0.9741229363887188	0.9918246621749843	0.0466460859925901	0.015613852626844381	0.09235739915233451	0.3175112006682033	0.5528800705209425
0.9749041286291898	0.9918968863142795	0.046892636760426765	0.01604527119067122	0.09254936459467568	0.3137160520839012	0.5516321400107779
0.9756937115129948	0.9919700369141092	0.04713884826572145	0.016480330666324646	0.0927391593262699	0.3099440767693013	0.5503652256675515
0.9764917974363773	0.9920441258809832	0.04738471008954339	0.0169190567190833	0.09292678670701038	0.3061951659943871	0.5490796495865401
0.9772985004870228	0.9921191652894893	0.04763021156057214	0.0173614752889278	0.09311224942270754	0.3024692080667779	0.547775728221489
0.9781139365939704	0.9921951673956152	0.047875341784184004	0.017807612657463407	0.09329554950711692	0.2987660879060034	0.5464537722247714
0.9789382233778569	0.9922721446221495	0.04812008958013654	0.018257495350164386	0.09347668829507641	0.2950856879985323	0.5451140867743028
0.9797714797021679	0.9923501095158412	0.04836444333678364	0.01871114987710412	0.09365566631741835	0.29142789057104546	0.5437569723942252
0.9806138264938565	0.9924290748231163	0.048608391240714234	0.019168603165762646	0.09383248347295048	0.2877925741210059	0.5423827237113371
0.9814653863850371	0.9925090534557656	0.04885192115373866	0.019629882349210565	0.09400713893804154	0.2841796152580115	0.5409916301263917
0.9823262838883517	0.9925900585064346	0.04909502064776823	0.02009501484509136	0.09417963119296761	0.2805888881666569	0.5395839756194228
0.983196645200195	0.9926721032291008	0.04933767693315296	0.02056402823274281	0.09434995797196236	0.27702026564431126	0.5381600391638843
0.9840765983123301	0.9927552010484163	0.04957987687589774	0.02103695029741046	0.09451811627758343	0.27347361881078625	0.536720094637921
0.9849662731882318	0.9928393655752084	0.04982160703027275	0.021513809108058446	0.09468410240445926	0.26994881659889	0.5352644106297064
0.9858658017001979	0.9929246105993765	0.050062853604285806	0.021994632965827484	0.09484791191585396	0.26644572622781265	0.5337932506351937
0.986775317296575	0.9930109500569939	0.050303602355858804	0.022479450209262588	0.09500953957519026	0.2629642146618265	0.5323068736974007
0.9876949557228778	0.9930983980972944	0.050543838769734055	0.022968289581841286	0.09516897946721178	0.2595041459957198	0.5308055333227177
0.9886248546702195	0.9931869690480011	0.05078354794504092	0.023461180025149624	0.09532622492191418	0.25606538304258514	0.5292894781529145
0.989565153467136	0.9932766773843614	0.05102271450147478	0.023958150498004316	0.09548126845524907	0.2526477886151455	0.527758952562956
0.9905159938199929	0.9933675377980801	0.0512613227534364	0.024459230350110633	0.09563410188437294	0.2492512229677048	0.526214195550569
0.9914775192358816	0.9934595651406319	0.051499356545445435	0.024964448997525198	0.09578471622136085	0.24587554608785298	0.5246554417730642
0.9924498754607796	0.9935527744633406	0.051736799345831974	0.02547383613445063	0.09593310173455727	0.24252061629101715	0.5230829209319026
0.9934332105665752	0.9936471810240031	0.0519736342479253	0.02598742175768828	0.09607924794836396	0.23918629014256532	0.5214968577325512
0.9944276742555548	0.9937428002181736	0.05220984378531039	0.02650523578327579	0.09622314352994574	0.2358724249815668	0.5198974731037048
0.9954334184782972	0.9938396476362993	0.052445410066693975	0.02702730835042153	0.09636477637513155	0.23257887692814766	0.5182849832928632
0.9964505976863806	0.993937739086028	0.052680314815069615	0.02755366993072409	0.09650413363102954	0.22930550026005467	0.5166595995613403
0.9974793686212875	0.9940370905697768	0.05291453929746049	0.028084351195912852	0.09664120165262365	0.22605214831472384	0.5150215286246557
0.9985198900227964	0.9941377182542013	0.05314806424123752	0.028619382846174976	0.09677596595451583	0.222818674555394	0.5133709732129027
0.9995723229897747	0.9942396385025232	0.0533808698996784	0.029158795775106588	0.09690841125052058	0.21960493155716124	0.5117081315901626
1.0006368309297264	0.9943428678671098	0.05361293602186625	0.02970262102122103	0.0970385214362635	0.2164107713228389	0.5100331977316122
1.0017135795358196	0.9944474230845437	0.05384424182975919	0.03025088973380763	0.09716627957662402	0.21323604549127845	0.5083463614543983
1.002802737170589	0.9945533211101003	0.05407476608145511	0.030803633344947987	0.09729166794026493	0.21008060436041184	0.5066478079131725
1.0039044745581438	0.9946605790850033	0.054304486984445836	0.03136088338832473	0.0974146679506448	0.20694429796714603	0.5049377181816295
1.0050189645203376	0.9947692143075849	0.05453338212399948	0.03192267134315891	0.09753526014870864	0.20382697694064023	0.5032162697513739
1.0061463829436363	0.9948792443242885	0.054761428643797426	0.03248902909795042	0.09765342428829692	0.20072848991683623	0.5014836351297415
1.007286908194859	0.9949906868695432	0.05498860310235662	0.033059988628872834	0.09776913925769927	0.19764868537498861	0.499739982846684
1.0084407203680925	0.9951035597885316	0.05521488130782419	0.033635581600021065	0.09788238299730335	0.19458741373726865	0.4979854786883263
1.0096080035595991	0.9952178812560122	0.05544023874683463	0.034215840474058984	0.09799313271477765	0.1915445214271489	0.4962202823238056
1.0107889435266182	0.9953336695436292	0.05566465010195812	0.03480079731621685	0.09810136464075724	0.1885198572636985	0.49444455096690476
1.0119837289885074	0.9954509431432097	0.055888089487800066	0.03539048441744578	0.09820705414683559	0.1855132691205974	0.49265843748624416
1.0131925512178457	0.9955697207226027	0.05611053035171332	0.0359849340641627	0.09831017569581353	0.18252460511832336	0.4908620911143036
1.014415605206253	0.9956900212360403	0.056331945664956536	0.03658417908235887	0.09841070292720386	0.17955371090667868	0.48905565581373495
1.015653087575729	0.995811863714398	0.056552307518743704	0.03718825178316263	0.09850860846921886	0.17660043493326627	0.487239273467502
1.0169051982501125	0.995935267424784	0.05677158741067353	0.03779718475619991	0.09860386407004922	0.17366462443358607	0.4854130814844173
1.0181721399969204	0.9960602518207085	0.05698975613829717	0.03841101061471739	0.0986964405466054	0.17074612669567235	0.48357721357096434
1.0194541189793491	0.9961868365915625	0.057206783870669825	0.03902976223217046	0.09878630781144584	0.16784478793429805	0.4817317990256561
1.0207513441922988	0.9963150416018246	0.05742264002658624	0.03965347243696945	0.09887343481718339	0.16496045474617083	0.47987696365306526
1.022064027314584	0.9964448868709193	0.05763729323043915	0.040282173912232856	0.09895778953753871	0.1620929745190997	0.4780128300536401
1.023392383249491	0.9965763926209459	0.057850711380524555	0.04091589942478666	0.09903933899263319	0.1592421943355618	0.4761395169343794
1.024736630577018	0.9967095793156808	0.058062861694600315	0.04155468200602906	0.09911804926042368	0.15640796017624317	0.47425713857178625
1.0260969899326426	0.9968444674938511	0.05827371042971785	0.042198554148006655	0.09919388536844007	0.1535901204696573	0.4723658071717387
1.0274736864595455	0.9969810780057757	0.058483223244020256	0.04284754893411806	0.09926681142331809	0.1507885210601264	0.4704656295268525
1.028866948051303	0.9971194318326564	0.05869136489461179	0.04350169916926095	0.09933679049446421	0.14800300904047553	0.46855670956547946
1.0302770057294943	0.9972595501170481	0.05889809927535185	0.04416103752604555	0.09940378462585137	0.14523343204030614	0.46663914789859573
1.0317040940492004	0.9974014541959885	0.059103389452612065	0.04482559669944632	0.0994677548432634	0.14247963753438367	0.46471304134888
1.033148451478377	0.9975451656313901	0.05930719769103007	0.045495409544445545	0.09952866115448222	0.13974147227476083	0.4627784825364193
1.0346103192446614	0.9976907060876327	0.05950948526346999	0.046170508502728906	0.09958646248551742	0.13701878461697342	0.4608355615137951
1.0360899427133878	0.997838097460655	0.05971021262015711	0.046850926204101744	0.09964111672570619	0.13431142201824162	0.45888436400151705
1.0375875707259203	0.9979873618038431	0.05990933926728719	0.047536695119548666	0.09969258068438859	0.13161923243085297	0.45692497236374646
1.0391034553716951	0.9981385212966251	0.06010682371268794	0.04822784741907885	0.0997408100716745	0.12894206479835751	0.45495746597882347
1.0406378532155043	0.9982915983578806	0.06030262359922872	0.048924415491203715	0.09978575952394687	0.12627976699945628	0.4529819197259794
1.0421910243539616	0.9984466155426163	0.060496695550630926	0.049626431468528354	0.09982738255598021	0.12363218767672093	0.45099840530632596
1.0437632323676718	0.9986035955274714	0.0606889951411038	0.0503339271663987	0.0998656315485082	0.12099917639593818	0.4490069913714091
1.0453547454150904	0.998762561209905	0.060879477001207875	0.051046934532179705	0.09990045776055084	0.1183805819286551	0.4470077422168921
1.046965834799134	0.9989235355546667	0.06106809461433357	0.051765484956445784	0.09993181128020999	0.11577625476603494	0.44500071967626786
1.0485967769260183	0.9990865417786767	0.06125480051993653	0.05248961010378853	0.09995964105064266	0.11318604403752003	0.44298598074826767
1.050247851536066	0.9992516031630783	0.061439546074350794	0.053219341075668544	0.09998389481817332	0.11060980051732502	0.4409635798901444
1.0519193428085762	0.9994187431520051	0.0616222815499517	0.053954708855846883	0.10000451913830033	0.10804737495981923	0.43893356772090947
1.0536115390609895	0.9995879853104619	0.06180295606935899	0.05469574412786652	0.10002145935421144	0.1054986187072122	0.4368959914750309
1.0553247333510616	0.9997593533720425	0.061981517637647796	0.055442477488469574	0.10003465958604528	0.10296338291527177	0.43485089436015306
1.0570592226428068	0.9999328711425312	0.062157913021574945	0.056194939031597016	0.10004406270634042	0.10044151993404536	0.43279831664042456
1.0588153091739707	1.0001085626232293	0.0623320878574563	0.056953158890501274	0.10004961033197511	0.09793288143395329	0.43073829409281666
1.0605932991208633	1.0002864518634191	0.06250398648095588	0.057717166603957766	0.10005124279878037	0.09543732049002715	0.4286708596725832
1.0623935027880473	1.00046656296484	0.06267355191908483	0.05848699114903831	0.10004889915105801	0.09295469137350498	0.42659604334251694
1.0642162367096737	1.000648920276906	0.06284072605267461	0.05926266178261558	0.10004251712026067	0.09048484679881037	0.42451386973590105
1.0660618213249222	1.0008335481485378	0.06300544935860973	0.060044206986466654	0.10003203310672673	0.08802764130181383	0.42242436093191854
1.0679305818213727	1.0010204709963801	0.06316766095800735	0.06083165477249503	0.10001738216425783	0.08558293017152477	0.42032753554625646
1.0698228483969843	1.0012097133142541	0.06332729860402853	0.06162503273370309	0.09999849798071782	0.08315056923434891	0.4182234085123687
1.071738957000991	1.0014012997298491	0.06348429870498219	0.06242436829057091	0.09997531284963129	0.0807304140662507	0.4161119903487856
1.0736792484250393	1.0015952548957716	0.06363859620798634	0.06322968824442936	0.0999477576583066	0.07832232132291793	0.41399328825940995
1.0756440693505696	1.0017916035755312	0.06379012464482572	0.06404101914744348	0.09991576185425453	0.07592614757629709	0.4118673050676607
1.0776337695649367	1.0019903703459812	0.06393881588149693	0.06485838608878146	0.09987925347350661	0.07354175282803987	0.40973404229697874
1.079648707011974	1.0021915800818824	0.0640846004655629	0.06568181470906345	0.09983815903609128	0.07116899452178667	0.4075934947980086
1.0816892442214376	1.0023952575781947	0.06422740730887153	0.06651132965387359	0.09979240358240136	0.06880773206229598	0.4054456547003571
1.0837557489829632	1.0026014275958726	0.06436716370368192	0.06734695478418803	0.09974191064593826	0.06645782610138573	0.40329051074392924
1.0858485957948192	1.002810114983973	0.06450379537937763	0.0681887136881978	0.09968660219725642	0.06411913704175455	0.40112804684818454
1.0879681645548485	1.0030213445257237	0.0646372263690145	0.06903662907327089	0.0996263986524714	0.06179152670353171	0.3989582435697205
1.0901148408528283	1.0032351409436495	0.06476737899002113	0.06989072280949876	0.09956121884789702	0.059474858117016374	0.39678107786291306
1.0922890174465913	1.0034515290215347	0.06489417388902119	0.07075101643571195	0.09949097997254368	0.057168994097722164	0.3945965216685082
1.0944910929451372	1.003670533447192	0.06501752991360348	0.07161753054923088	0.0994155975826062	0.0548737988613541	0.39240454334712016
1.096721472125451	1.0038921788171602	0.06513736408883013	0.0724902848494241	0.09933498557142924	0.05258913782602191	0.3902051074296898
1.0989805663332386	1.0041164896486527	0.06525359159420317	0.07336929820870045	0.09924905613332244	0.050314877357874294	0.38799817429881645
1.1012687949657998	1.004343490497631	0.06536612578779438	0.07425458915465527	0.0991577196794435	0.04805088348949687	0.38578369884437086
1.103586582468653	1.004573205630586	0.06547487800553618	0.07514617461062618	0.0990608849296003	0.04579702510472464	0.3835616334745898
1.1059343613239816	1.0048056592899441	0.06557975766280448	0.076044070960035	0.09895845877149041	0.043553171133748105	0.3813319252947793
1.108312570911922	1.0050408755486215	0.06568067214585874	0.07694829350507428	0.0988503462790582	0.04131919188270926	0.3790945173059424
1.1107216583844035	1.0052788783628523	0.06577752679805161	0.07785885669783021	0.0987364506473937	0.039094958399244525	0.37684934766934025
1.113162077575535	1.005519691429609	0.06587022482274144	0.0787757736228556	0.09861667321720596	0.03688034367936438	0.37459635081511916
1.11563429121313	1.0057633383687208	0.06595866731594616	0.07969905672227989	0.09849091334112942	0.03467522084427471	0.3723354554829613
1.1181387695236207	1.006009842547314	0.06604275315342868	0.08062871715484339	0.0983590684204159	0.03247946464737502	0.3700665861228732
1.1206759903855357	1.0062592270560862	0.0661223789440204	0.08156476474194632	0.09822103387195452	0.030292951520557637	0.36778966283391684
1.1232464405243487	1.0065115147862569	0.0661974390110559	0.08250720829075418	0.09807670303525719	0.028115558752257745	0.36550460038309646
1.1258506141651738	1.006766728255122	0.06626782529317053	0.08345605497599616	0.09792596721736935	0.025947165859623287	0.36321130950570896
1.12848901602785	1.0070248898559058	0.06633342736689224	0.08441131130585669	0.09776871549030286	0.023787652312304328	0.3609096943612305
1.131162158602248	1.0072860215449622	0.06639413230770061	0.08537298199364053	0.09760483481435661	0.021636900061720563	0.3585996550493177
1.1338705638128228	1.0075501449576647	0.0664498246729554	0.08634107042911163	0.09743420991029028	0.019494792391383322	0.35628108624465155
1.1366147629109435	1.0078172813486312	0.06650038643369173	0.0873155784975604	0.09725672323184238	0.017361214261544845	0.35395387740132384
1.139395297381014	1.0080874516287368	0.0665456969244109	0.08829650675483144	0.09707225487249019	0.01523605186712823	0.3516179120964211
1.1422127172245207	1.0083606761452837	0.06658563274814576	0.08928385367172041	0.09688068264493332	0.01311919420995955	0.34927306958037846
1.1450675857351493	1.0086369750898683	0.06662006777602393	0.09027761715223291	0.09668188172150212	0.01101052977628764	0.3469192209121232
1.1479604745690646	1.0089163679622848	0.06664887300131088	0.09127779263819599	0.09647572492861801	0.008909950551834262	0.3445562331967747
1.1508919654637582	1.0091988736783963	0.06667191650241189	0.09228437355625906	0.09626208260092771	0.006817350951515996	0.3421839682323588
1.1538626536906569	1.0094845108403776	0.06668906339375404	0.09329735232726132	0.09604082228948367	0.004732625663700767	0.33980227984395067
1.1568731448442693	1.009773297361676	0.06670017571736377	0.09431671907521727	0.09581180895060318	0.002655672288883501	0.33741101663097217
1.1599240571372844	1.0100652506202026	0.06670511237939201	0.09534246222400268	0.09557490473513132	0.0005863900359378751	0.33501002024862797
1.1630160205390234	1.0103603873049836	0.066703729064427	0.09637456800821514	0.09532996901010221	-0.001475319344498746	0.3325991262305149
1.1661500090183432	1.010658754932057	0.06669587698650807	0.09741312997716114	0.09507683122767756	-0.0035297672096407883	0.3301779085984548
1.1693278816301278	1.0109604826380907	0.06668139639568624	0.0984585220954621	0.09481524337927959	-0.005577805259090778	0.3277452793488222
1.1725503226909955	1.0112655851482637	0.06666012330854812	0.09951071777001669	0.09454504760846513	-0.007619484713207737	0.3253010738614419
1.1758180372862232	1.011574076940319	0.06663189004595775	0.10056969003677231	0.09426608233986443	-0.009654859491630556	0.32284511478987116
1.17913174318046	1.0118859713839472	0.06659652516762833	0.10163540864440411	0.0939781828886787	-0.011683980531113965	0.32037721842385175
1.1824921742576153	1.0122012809704781	0.06655385334978418	0.10270784091805593	0.09368118111832466	-0.013706897511505684	0.31789719223675567
1.185900078061011	1.0125200169821884	0.06650369531622836	0.10378695070675205	0.09337490560387025	-0.015723656917236317	0.31540483685577525
1.1893562193419909	1.01284218972167	0.06644586769520724	0.10487269924296641	0.09305918126634496	-0.017734303724821175	0.31289994358711626
1.1928613780765653	1.0131678082177773	0.06638018294534279	0.10596504422701546	0.0927338294954408	-0.019738879751525253	0.31038229602421896
1.196416351733961	1.013496880324334	0.06630644921590952	0.10706394024513968	0.09239866788818422	-0.021737424502325443	0.30785166855257884
1.2000219559427783	1.0138294126627145	0.06622447022094077	0.10816933865856805	0.09205351012484553	-0.023729975017699925	0.3053078260540425
1.2036790242241913	1.0141654104730873	0.06613404513264524	0.10928118719411244	0.09169816593315439	-0.02571656519348943	0.30275052427116644
1.2073884091711784	1.0145048775937198	0.06603496844139793	0.11039942996681976	0.0913324409140468	-0.027697225892970842	0.3001795091490527
1.2111509841721326	1.014847816482459	0.06592702978918585	0.11152400764006053	0.09095613630543173	-0.02967198528826707	0.29759451583325647
1.2149676421196434	1.0151942279561637	0.06581001388192866	0.11265485666263444	0.09056904904238612	-0.031640867578986896	0.294995269758032
1.2188392982732348	1.0155441113023673	0.06568370028158803	0.11379190973331532	0.09017097140152454	-0.03360389388019745	0.29238148487941473
1.2227668909021656	1.0158974641792937	0.06554786324784609	0.11493509556969292	0.08976169085770058	-0.035561081874499655	0.28975286347163576
1.2267513817720779	1.0162542824943053	0.06540227158281173	0.11608433861376226	0.08934098995571631	-0.03751244536881604	0.287109096029938
1.2307937578775272	1.0166145603855836	0.06524668842585687	0.11723955907547359	0.08890864604782067	-0.039457994434010664	0.28444986035444125
1.2348950317852971	1.0169782900697544	0.06508087109104878	0.11840067254793567	0.08846443117255039	-0.04139773481932078	0.28177482157440853
1.2390562452089406	1.0173454619659001	0.06490457076624082	0.11956759050901634	0.08800811157864215	-0.04333166885206291	0.2790836300814559
1.2432784654285145	1.017716064175881	0.06471753250059935	0.12074021877716415	0.08753944802373995	-0.045259792938473424	0.27637592412612366
1.2475627909414642	1.0180900827704367	0.06451949480445637	0.1219184585402996	0.08705819506363258	-0.04718209935649871	0.27365132642876294
1.2519103538259637	1.018467501766194	0.064310189352188	0.1231022063900234	0.08656410067736266	-0.049098576355481885	0.270909443011896
1.2563223177053255	1.018848302707828	0.06408934088982536	0.12429135312412112	0.08605690638799242	-0.051009206273848	0.26814986481865455
1.2607998812936343	1.019232464724136	0.06385666687863825	0.12548578404994484	0.08553634675280355	-0.05291396611948128	0.265372165791372
1.2653442818049137	1.019619964551412	0.06361187711407797	0.12668537917832803	0.08500214884819053	-0.054812827944993744	0.26257590111340073
1.269956793738587	1.0200107761443478	0.06335467357723677	0.12789001214314583	0.08445403228741924	-0.05670575720487101	0.2597606083319042
1.2746387325306696	1.0204048706873992	0.06308475002481173	0.12909955037432352	0.083891708667412	-0.05859271312527267	0.25692580547695043
1.2793914575976104	1.0208022165309665	0.06280179158487867	0.13031385503630064	0.08331488106934709	-0.06047364868881666	0.2540709896162729
1.2842163746458357	1.0212027790429	0.06250547437542041	0.1315327807099881	0.08272324363496825	-0.062348510219742866	0.25119563589569555
1.2891149366004493	1.0216065203239637	0.0621954651977774	0.13275617467040246	0.0821164813063009	-0.06421723636361695	0.2482991974179287
1.294088647821621	1.0220133991725173	0.061871421015544624	0.133983876931789	0.0814942691544951	-0.06607975826156703	0.24538110318417802
1.2991390655277453	1.0224233707912391	0.061532988590216185	0.13521571951687122	0.08085627204205675	-0.06793599854426227	0.2424407577272245
1.3042678075366387	1.0228363869774681	0.06117980367533063	0.1364515271870253	0.08020214347575114	-0.0697858725373951	0.23947753709969954
1.3094765462919862	1.0232523951731813	0.06081149112366491	0.1376911147618168	0.07953152618885173	-0.07162928435606225	0.23649079285092023
1.314767023156142	1.0236713391164467	0.06042766358946524	0.13893428924564966	0.0788440501332839	-0.07346613022130591	0.23347984430535998
1.3201410453632378	1.024093158057286	0.06002792139800045	0.14018084766635971	0.07813933266666649	-0.07529629536486393	0.23044398091087256
1.3256004864307145	1.0245177862297736	0.05961185220309691	0.14143057571734272	0.07741697831606466	-0.07711965220979068	0.22738246251678323
1.3311472981557504	1.0249451531858094	0.05917902974819072	0.14268324895099604	0.07667657700078458	-0.0789360622954023	0.2242945131768305
1.336783508484229	1.0253751829759605	0.058729013661931555	0.1439386305816913	0.07591770409801182	-0.08074537324890813	0.2211793229588871
1.3425112295848534	1.0258077940769612	0.05826134846147202	0.14519647150546028	0.0751399191496271	-0.08254741902051241	0.21803604405300855
1.3483326544308176	1.0262428983956056	0.05777556346685068	0.14645650764662488	0.07434276611282871	-0.08434201630123975	0.21486379323676347
1.3542500682757928	1.0266804013503805	0.057271171500946835	0.14771846046649859	0.0735257715898194	-0.08612896551574221	0.21166164615479288
1.3602658407033876	1.0271202004489783	0.05674766920838128	0.14898203314300326	0.07268844571654473	-0.08790804568730166	0.20842864218378931
1.3663824381140288	1.0275621853355388	0.05620453566372998	0.15024691103326732	0.07183028024964232	-0.089679015438257	0.2051637781681975
1.372602414436026	1.0280062361887923	0.05564123287842704	0.15151275742808507	0.07095074968636586	-0.09144160739966126	0.20186601385214775
1.3789284184735318	1.0284522232921562	0.05505720489917574	0.15277921272014885	0.07004931009283197	-0.09319552749617008	0.1985342682945119
1.3853631846600036	1.0289000053737656	0.05445187845141768	0.1540458901112073	0.06912540030389175	-0.09494044947322691	0.19516742500855072
1.391909523201953	1.0293494279111777	0.053824663789296	0.15531237130945155	0.06817844330124945	-0.09667600955456872	0.19176433714321825
1.398570308912178	1.029800321360687	0.053174955830716956	0.1565782021029056	0.06720784787680345	-0.09840180106199735	0.18832383306484501
1.4053484645968601	1.0302524990500304	0.05250213600959932	0.15784288708028585	0.0662130111999185	-0.10011736800470146	0.18484472443808225
1.412246933921018	1.030705754446975	0.05180557542922733	0.15910588271875215	0.06519332308077845	-0.10182219661368942	0.18132581928066538
1.419268641765695	1.0311598577611465	0.0510846396479535	0.16036658875847587	0.06414817230071711	-0.10351570477245986	0.17776594078955826
1.4264164362326797	1.0316145516184498	0.05033869585729691	0.1616243371827544	0.06307695597331445	-0.1051972284903571	0.17416395464503936
1.4336930297907569	1.0320695470555872	0.049567120791253125	0.16287838228924098	0.061979089409843195	-0.1068660101235577	0.17051879572688572
1.4411008908071294	1.0325245169085069	0.048769314655034084	0.16412788379408114	0.0608540239114813	-0.1085211776146322	0.16682951851380956
1.4486421441557766	1.0329790905356266	0.04794471516143415	0.16537189389574597	0.05970126381430566	-0.11016172938369462	0.1630953412844285
1.4563184004933052	1.0334328451627903	0.04709282052428176	0.1666093353555196	0.05852039510487307	-0.111786507704333	0.1593157239255192
1.464130582969113	1.0338852984595481	0.046213214373411055	0.1678389832992311	0.057311115374805426	-0.11339417744719664	0.15549044456429031
1.472078709877808	1.0343359001513468	0.045305597313488016	0.1690594446896541	0.05607327155663894	-0.11498320212061074	0.15161969537624875
1.480161662259054	1.0347840247588613	0.044369822134889214	0.17026914113085248	0.05480690110314827	-0.11655182456042754	0.14770418302744065
1.4883769233927933	1.0352289650371234	0.04340593424533428	0.17146629374424108	0.053512278678474065	-0.11809805045782339	0.14374524010046422
1.4967203678388712	1.0356699305630621	0.042414208161719306	0.17264892194197393	0.05218995608591984	-0.11961964977920357	0.13974491027169608
1.5051860921748839	1.0361060507420867	0.0413951802729473	0.1738148538017255	0.050840796246541545	-0.12111417262342856	0.1357060122257443
1.513766349604143	1.036536384994229	0.04034966959419608	0.17496175510635376	0.049465990854910054	-0.1225789881382586	0.1316321539045852
1.5224516576968556	1.036959942466627	0.039278776644049836	0.17608718286392308	0.04806704978810857	-0.1240113533376234	0.12752766635467558
1.5312310650024659	1.0373757088352158	0.0381838603517545	0.1771886563719765	0.04664576350522861	-0.12540850240807272	0.12339746657860996
1.5400925832546204	1.0377826787433353	0.03706649057428912	0.17826374170610548	0.04520413645704495	-0.1267677509950289	0.11924684835277177
1.5490237509029974	1.0381798904638964	0.03592837918773331	0.1793101405017183	0.043744296326878825	-0.1280866038738507	0.11508121875098735
1.5580122196359998	1.038566456588677	0.034771302899041574	0.18032576684285945	0.042268396462785386	-0.12936284589988387	0.11090583151437056
1.5670462998547907	1.0389415876410693	0.03359702644025167	0.18130880452836592	0.04077852228546183	-0.13059460718968385	0.1067255460731961
1.5761153804458732	1.0393046055279436	0.03240723823072125	0.18225773717385188	0.03927661627390979	-0.13178039386249113	0.10254464958338608
1.5852101776683187	1.039654946340728	0.03120350611430453	0.18317135046337074	0.03776442998297031	-0.13291908428773555	0.09836676027459137
1.594322864566022	1.0399921561529315	0.029987248084093834	0.18404871655582547	0.03624349552554734	-0.13400990393277615	0.09419478604548949
1.6034470267168706	1.0403158792360592	0.028759726508524684	0.18488915944121564	0.03471512628675786	-0.13505237764799435	0.09003096138903921
1.612577558380731	1.0406258443964067	0.02752205173591527	0.18569221625928337	0.03318042844695232	-0.1360462782143935	0.08587690902514615
1.6217105076887819	1.0409218504188764	0.026275194277373536	0.18645759711940216	0.03164032205827596	-0.13699157420371588	0.0817337219483355
1.6308428894703728	1.0412037517919603	0.02502000323489009	0.18718514639194925	0.03009556864243997	-0.13788838067391143	0.07760205731960233
1.6399725151163678	1.0414714465290702	0.023757224160614744	0.18787481004356849	0.028546796928633933	-0.13873691814316566	0.07348222001644575
1.6490978317605616	1.0417248657364018	0.022487517136825234	0.18852660796851525	0.026994527874877775	-0.13953747832985697	0.06937423980277518
1.6582177828395797	1.04196396516436	0.021211473158472705	0.18914061180316968	0.02543919677903783	-0.14029039707664964	0.06527793709001908
1.6673316970169691	1.0421887186994414	0.019929627560399347	0.18971692800143347	0.02388117112526686	-0.14099603402966418	0.06119297458190161
1.6764391921877917	1.042399113206623	0.018642472095796912	0.19025568456704817	0.02232076628616688	-0.14165475698554758	0.05711890114158818
1.6855401130400411	1.0425951449519384	0.017350462858510694	0.19075702196412184	0.020758255802716407	-0.1422669314563207	0.05305517989945169
1.6946344552322412	1.0427768163446274	0.016054030523565393	0.19122108492794634	0.01919388419343818	-0.14283291138140483	0.04900122182401926
1.7037223299487692	1.042944134098067	0.014753585184764125	0.19164801795504546	0.017627873012009583	-0.14335303434148883	0.04495640087574859
1.7128039206085282	1.0430971075960298	0.013449522516795024	0.19203796134058176	0.016060428366030593	-0.14382761741705755	0.040920072434110305
1.7218794904123882	1.043235748402872	0.012142222785093184	0.19239105014082633	0.0144917397401403	-0.14425695657004528	0.036891568980215006
1.7309493149426174	1.0433600687352842	0.01083206071938718	0.19270741048639883	0.01292199180799222	-0.14464132275368596	0.0328702289993759
1.74001370161033	1.0434700815564741	0.00951940297900687	0.19298716002119176	0.011351361286234984	-0.1449809629894351	0.02885538724044896
1.7490729743267284	1.0435658001494332	0.008204610636787032	0.19323040699821792	0.009780019801615698	-0.1452760997517318	0.024846380432595516
1.758127460518807	1.0436472378564075	0.006888041359379633	0.19343724978300855	0.008208136369144432	-0.145526930792728	0.020842551947824944
1.7671774959083972	1.0437144080613232	0.0055700490199050495	0.19360777695684145	0.00663587679258579	-0.1457336296392135	0.016843248615493283
1.7762234153576628	1.0437673240592384	0.004250985335852651	0.19374206711467495	0.005063405481381614	-0.14589634566479281	0.012847823721331322
1.7852655454311916	1.043805999020787	0.0029312012637962488	0.19384018888630536	0.0034908869713899506	-0.14601520438028734	0.008855639258419321
1.794304223325402	1.0438304460799892	0.0016110445410711333	0.19390220125233157	0.0019184828561579278	-0.14609030802998849	0.004866056557943922
1.8033397796976383	1.0438406782335359	0.00029086249037737805	0.1939281533639781	0.00034635499179832153	-0.14612173553720292	0.0008784428787581072
1.8053303191907153	1.0438410229503747	5.564635124216677e-14	0.19392902765117054	2.7356095904165767e-13	-0.14612279424833058	4.3730318845247584e-13
