# Supplementary material for: Multi-orbit lunar GNSS constellation design with distant retrograde orbit and Halo orbit combination
Source: Sci Rep. 2023 Jun 22;13:10158. doi: 10.1038/s41598-023-37348-x (PMC10287729; doi:10.1038/s41598-023-37348-x)
Supplement: Supplementary file 1 — Supplementary Information. [file 41598_2023_37348_MOESM1_ESM.zip › supplement materials of the manuscript/Figure 5/L2 North Family Halo orbit/8.267.csv]

Time (TU)	X (LU)	Y (LU)	Z (LU)	VX (LU/TU)	VY (LU/TU)	VZ (LU/TU)
0	1.0480448824739077	0	0.19562062073711367	7.174485119073722e-15	-0.1533569015907308	6.882538693132826e-16
0.003997104023513499	1.0480434462476094	-0.0006129776934826868	0.19561717417630742	-0.0007186317057737717	-0.15335255225776873	-0.0017245319966222859
0.01312466702257764	1.048029397932945	-0.002012553110920507	0.1955834604438976	-0.002359547719616477	-0.15331000600104153	-0.005662772339698176
0.022255202805769064	1.048000361596016	-0.003411988606309999	0.19551376910376836	-0.004000642473152687	-0.153222046467213	-0.009602921678232585
0.031389351967390386	1.047956323366165	-0.004810966746057304	0.19540804862520356	-0.005641782880965524	-0.15308858760692723	-0.013545694234832902
0.040527301671378246	1.0478972707408285	-0.00620909913925285	0.1952662412697684	-0.00728275336414394	-0.152909524539965	-0.0174916113877372
0.04966922995786469	1.0478231923541124	-0.007605994344655959	0.19508828246490903	-0.008923335542120284	-0.15268473260545495	-0.021441194148335695
0.05881532156644455	1.047734077899684	-0.009001260057317207	0.19487410053415194	-0.010563310881140082	-0.1524140668186029	-0.025394970792514075
0.06796575835178542	1.047629918210195	-0.010394501403674504	0.1946236167894603	-0.012202458776247307	-0.1520973617401925	-0.029353473537478303
0.07712070023928497	1.047510705564175	-0.011785317813607084	0.19433674615761123	-0.013840552947361692	-0.1517344319763747	-0.03331723112279751
0.08628032117934743	1.0473764333309799	-0.013173308259455863	0.19401339620081942	-0.015477367681246926	-0.15132507060072337	-0.0372867852088665
0.09544478131575114	1.0472270963563677	-0.014558066783597017	0.19365346790462623	-0.01711267264539762	-0.15086904976167528	-0.04126267920068398
0.10461421950568324	1.0470626912420302	-0.015939181154691125	0.1932568561994571	-0.018746231362978094	-0.15036612090502008	-0.04524545586622127
0.11378874717720586	1.0468832166731352	-0.01731623175237638	0.19282345058732625	-0.020377799939397583	-0.14981601508004977	-0.04923565553140906
0.1229684410048179	1.0466886738336814	-0.018688790305763897	0.19235313597153286	-0.02200712559432831	-0.14921844345308313	-0.05323381375438904
0.13215333119548725	1.0464790669985107	-0.020056418020160293	0.1918457939072204	-0.02363394443801626	-0.14857309830607968	-0.05724045706869679
0.14134336862364194	1.0462544047746594	-0.02141866064158647	0.19130130542442644	-0.02525797555015905	-0.14787965599124472	-0.06125608943557758
0.15053841969206616	1.0460147009172953	-0.022775047772127917	0.19071955283138087	-0.026878920039518004	-0.14713777855218846	-0.0652811906881546
0.15973821425894544	1.0457599765311514	-0.02412508538988012	0.19010042489732665	-0.028496451903145956	-0.1463471196240036	-0.0693161943202755
0.16894231309360427	1.0454902621852913	-0.02546825152570671	0.18944382187013373	-0.030110212491048553	-0.14550733012327693	-0.07336147354652627
0.17815005682818308	1.0452056009221926	-0.02680398952947912	0.1887496627312406	-0.03171980189829698	-0.14461806681652078	-0.07741731892931131
0.18736050095807513	1.0449060522125688	-0.028131699736674187	0.1880178948525969	-0.03332476817232212	-0.14367900402527492	-0.0814839093986616
0.19657232705162359	1.044591697348103	-0.029450728283152445	0.18724850730895995	-0.03492459272304053	-0.14268985014046315	-0.08556127211458177
0.20578376948128382	1.0442626450908448	-0.030760358880627135	0.18644154501820648	-0.03651867887687548	-0.14165036539458592	-0.0896492483368184
0.21499248194919016	1.0439190402756038	-0.03205979688694069	0.1855971303836781	-0.038106330534353014	-0.14056038957441933	-0.09374743154248352
0.22419542683988583	1.0435610727174935	-0.03334815780880149	0.184715486058115	-0.039686735507521824	-0.13941987161281807	-0.09785511420532944
0.23338873225724646	1.0431889884153922	-0.03462445256791111	0.18379696381380348	-0.04125894410528608	-0.13822890763450071	-0.10197121849614792
0.24256756406166669	1.0428031013414356	-0.03588757640957174	0.18284207543558806	-0.04282185125624883	-0.13698778237089423	-0.10609423163766414
0.2517260012112811	1.0424038061191616	-0.037136299875831606	0.18185152648411987	-0.04437418020746795	-0.1356970152180858	-0.11022214051785433
0.26085694821580524	1.0419915899395433	-0.03836926647333338	0.18082624893249716	-0.04591447355436015	-0.13435740591624873	-0.11435238065596108
0.26995212406819913	1.0415670413744795	-0.03958500200957307	0.17976742687145236	-0.04744109804570592	-0.13297007235771352	-0.11848181761675085
0.27900211889536414	1.0411308556269423	-0.04078193371946465	0.17867651404249585	-0.04895226127109689	-0.13153647885387051	-0.12260675764962627
0.28799657456602995	1.0406838326058196	-0.04195842573963302	0.1775552339860341	-0.050446049088485594	-0.13005844259035276	-0.1267230141930383
0.29692448173239955	1.0402268668913153	-0.04311282850424525	0.1764055600828123	-0.05192048165590971	-0.1285381142339787	-0.13082602858212924
0.30577457303812877	1.0397609295016126	-0.044243537956761954	0.1752296747839405	-0.05337358379691434	-0.12697793113980455	-0.1349110375828751
0.31453578017300854	1.0392870423592409	-0.04534905910252361	0.174029909762247	-0.05480346354435371	-0.1253805447175098	-0.13897327470753104
0.32319771232275507	1.03880624738963	-0.0464280675327806	0.17280867135441458	-0.05620839128115805	-0.12374872699785378	-0.14300818717850625
0.3317510493061534	1.0383195764423343	-0.04747945527078131	0.1715683666271897	-0.05758686191754471	-0.1220852762469192	-0.1470116196039817
0.3401878451347876	1.0378280233987054	-0.048502361126434836	0.17031133345457775	-0.05893763982904534	-0.12039292592973262	-0.1509799617400615
0.3485017011019409	1.037332522045101	-0.04949618160163042	0.16903978380822093	-0.06025978060428784	-0.11867426935576163	-0.15491024005215387
0.3566877984873783	1.0368339317465194	-0.05046056270518432	0.16775576577175821	-0.061552628971778586	-0.11693170775660498	-0.15880014651676944
0.36474282752569265	1.0363330300206124	-0.051395378661508645	0.16646114238715798	-0.06281579972820613	-0.11516741976076686	-0.16264801992275066
0.3726648432312309	1.0358305110082808	-0.05230070238320567	0.16515758515004536	-0.06404914729285155	-0.11338334983575847	-0.16645279250297237
0.38045306914824506	1.0353269890608923	-0.05317677112192366	0.16384658051331585	-0.06525272780678841	-0.11158121398997972	-0.17021391057944027
0.3881077035532732	1.0348230041684223	-0.0540239540939577	0.16252944118860768	-0.06642676263119955	-0.10976251192125289	-0.1739312545379251
0.3956297110184894	1.0343190302400072	-0.054842720346046515	0.16120732506116514	-0.06757160073280288	-0.10792854976643922	-0.17760504951180564
0.40302065455357905	1.033815482431471	-0.055633613024306694	0.15988125191036767	-0.06868768846957755	-0.1060804601416243	-0.18123579340557314
0.41028253954736293	1.033312725082266	-0.05639722661746381	0.15855212204151645	-0.06977554221746898	-0.10421922519647907	-0.1848241885379563
0.4174176902224414	1.0328110785965419	-0.05713418921019282	0.15722073247445204	-0.07083572686005127	-0.10234569668863591	-0.18837108725181542
0.4244286450947157	1.0323108259036204	-0.05784514801553803	0.15588779233572483	-0.07186883792621497	-0.10046061535339082	-0.1918774452022627
0.43131807094246105	1.0318122183219423	-0.05853075792324774	0.15455393697486206	-0.07287548717319964	-0.09856462889851442	-0.19534428232598028
0.4380887110645191	1.0313154794700112	-0.059191674369463904	0.15321973712970524	-0.07385629375514481	-0.09665830334416897	-0.19877265978373215
0.4447433277312823	1.0308208099440062	-0.05982854628786232	0.15188571035854567	-0.07481187496086909	-0.0947421378855073	-0.20216365304632353
0.45128467978301257	1.0303283896679705	-0.060442013030801815	0.1505523264150976	-0.0757428423866027	-0.09281657137863931	-0.20551834199533267
0.45771548604789364	1.029838381443393	-0.06103270031008743	0.14922001600632911	-0.07664979631273679	-0.09088199389481667	-0.20883779324799906
0.4640384119048933	1.0293509328802495	-0.06160121867077158	0.14788917532557116	-0.07753332360856098	-0.08893875241452302	-0.2121230537956356
0.470256058706706	1.0288661781425712	-0.06214816242034635	0.14656017017806044	-0.07839399616394582	-0.08698715606560936	-0.215375145829197
0.47637094985060013	1.0283842399783085	-0.06267410844458582	0.1452333409852726	-0.07923236897502119	-0.08502748280147861	-0.21859505952415925
0.4823855306812233	1.0279052306731795	-0.06317961638178454	0.1439090049271285	-0.08004898023740897	-0.08305998201316529	-0.22178375282790988
0.4883021653444944	1.0274292532111307	-0.06366522859429688	0.14258745870722667	-0.08084435106013234	-0.081084878137874	-0.22494214954583966
0.4941231382759235	1.026956402032163	-0.06413147058433388	0.14126898025841617	-0.08161898584490584	-0.07910237277297011	-0.22807113979074797
0.49985064918859473	1.0264867642802675	-0.06457885092843486	0.13995383186310642	-0.08237337182676494	-0.07711264899076549	-0.23117157686634754
0.5054868240460141	1.0260204197081806	-0.06500786250759227	0.13864225956476045	-0.08310798075233351	-0.07511587012985868	-0.2342442827123816
0.5110337059933999	1.0255574421780558	-0.06541898217316791	0.13733449707827497	-0.08382326791956121	-0.07311218543606487	-0.23729004249287966
0.5164932671991304	1.0250978994002273	-0.06581267203859477	0.1360307647904556	-0.08451967396691411	-0.07110172830841806	-0.24030961051109495
0.5218674042183109	1.0246418539938376	-0.06618937951795927	0.13473127250637812	-0.08519762451646079	-0.06908462029443788	-0.24330370712921345
0.527157948439056	1.0241893632414656	-0.06654953845788951	0.13343621852013401	-0.08585753174560071	-0.06706096946779197	-0.24627302400934617
0.5323666648973483	1.0237404797800358	-0.06689356941015452	0.13214579135628216	-0.0864997944616504	-0.06503087294268134	-0.24921822295257354
0.5374952570025833	1.0232952517554008	-0.06722188031292806	0.13086017000396355	-0.08712479891895339	-0.06299441708291541	-0.25213993803265533
0.5425453686099347	1.0228537231672492	-0.06753486697302215	0.12957952470895365	-0.08773291929303077	-0.06095167860103022	-0.25503877626799365
0.5475185859270412	1.0224159341981474	-0.06783291353181091	0.1283040177393384	-0.08832451813148891	-0.05890272565025594	-0.25791531820028135
0.5524164431904701	1.0219819211790269	-0.06811639313956273	0.1270338031042665	-0.08889994724191483	-0.056847617253102375	-0.26077012067988586
0.5572404219955502	1.0215517170827482	-0.06838566822828497	0.12576902781991536	-0.08945954781067829	-0.05478640522556018	-0.26360371601516347
0.5619919585308317	1.0211253512898004	-0.06864109122458772	0.12450983105457464	-0.09000365143875531	-0.05271913268185604	-0.2664166157575324
0.5666724426258898	1.0207028500540707	-0.06888300477213614	0.12325634533104785	-0.09053258020464648	-0.05064583587825096	-0.26920930974202234
0.5712832187865802	1.0202842367746887	-0.06911174207529136	0.122008697182151	-0.0910466469661294	-0.04856654521633182	-0.2719822662630737
0.5758255918806233	1.0198695318234525	-0.06932762745812796	0.12076700648991144	-0.09154615617028156	-0.04648128406494831	-0.2747359350719678
0.5803008259961979	1.0194587529691328	-0.06953097656050852	0.11953138760533533	-0.09203140388549283	-0.044390070543900484	-0.27747074631493446
0.5847101514514023	1.0190519150378448	-0.06972209690360191	0.1183019481849634	-0.09250267871735887	-0.04229291547350979	-0.2801871144463292
0.5890547595234833	1.0186490306827487	-0.06990128788334014	0.11707879137018004	-0.09296026138344614	-0.04018982598812183	-0.28288543466230526
0.5933358105248498	1.0182501099099788	-0.07006884134764664	0.11586201422478054	-0.09340442571917272	-0.03808080280505364	-0.28556608753701695
0.5975544319008276	1.0178551605081319	-0.07022504172114692	0.11465170890357326	-0.09383543860305436	-0.03596584214367354	-0.2882294375522656
0.6017117212104901	1.0174641880123565	-0.07037016632706725	0.11344796241753355	-0.0942535603937162	-0.03384493524891377	-0.29087583466375827
0.6058087453224325	1.0170771960094926	-0.07050448555854733	0.11225085744957947	-0.09465904497306504	-0.03171806975774308	-0.2935056134963716
0.6098465466226964	1.0166941857694651	-0.07062826327459737	0.1110604710944544	-0.0950521404801412	-0.02958522739261698	-0.29611909704707634
0.6138261367072329	1.016315157047881	-0.07074175677953604	0.10987687722859778	-0.095433088802262	-0.02744638811656092	-0.29871659236378606
0.6177485058208274	1.0159401073864396	-0.0708452172878116	0.10870014422338095	-0.09580212660173841	-0.0253015259729092	-0.30129839640396466
0.6216146195839038	1.015569032606998	-0.07093888997881756	0.10753033636468597	-0.0961594850900649	-0.02315061154364002	-0.30386479371194974
0.6254254180267943	1.0152019270831363	-0.07102301414750993	0.10636751460699222	-0.09650539004648916	-0.020993613291493567	-0.30641605552008416
0.6291818212669122	1.0148387833633834	-0.07109782349771296	0.10521173528081797	-0.0968400624371572	-0.01883049512009421	-0.3089524433017122
0.6328847286298103	1.0144795924135026	-0.07116354625724466	0.10406305074741053	-0.09716371841380757	-0.016661217488623096	-0.3114742080185053
0.6365350169892607	1.014124343930747	-0.07122040529742785	0.10292151030447909	-0.09747656925884372	-0.014485739061680011	-0.31398158878316906
0.640133546161215	1.013773025965623	-0.07126861836524641	0.10178715887704132	-0.0977788219376827	-0.01230401416474479	-0.31647481635525593
0.643681155959816	1.0134256253460365	-0.07130839816445794	0.10066003827999821	-0.09807067892041206	-0.010115995106127458	-0.31895411096278264
0.6471786688087011	1.0130821275551585	-0.07133995252292673	0.09954018673257395	-0.09835233847976484	-0.007921631182625616	-0.32141968393689174
0.6506268882527145	1.0127425170041597	-0.07136348450561089	0.09842763965556427	-0.09862399464575068	-0.005720870171797548	-0.3238717365002178
0.654026603030753	1.0124067767527103	-0.0713791925700063	0.09732242866991568	-0.09888583760247686	-0.0035136562950869206	-0.32631046249331763
0.6573785856285955	1.012074888765812	-0.07138727066354748	0.09622458234475224	-0.09913805363430239	-0.0012999316009520033	-0.3287360472294505
0.6606835924160935	1.0117468340112536	-0.07138790834154841	0.09513412643675695	-0.09938082520501541	0.0009203636169844041	-0.33114866744522803
0.6639423649503331	1.0114225924365978	-0.07138129088239575	0.0940510837336044	-0.09961433112076494	0.003147291200737931	-0.33354849210719034
0.6671572154240779	1.011101984781254	-0.07136759086289149	0.09297494170197576	-0.09983885587061606	0.0053820262145025735	-0.33593686534308265
0.6703289921037783	1.0107849745862512	-0.07134697363117147	0.09190566053535648	-0.10005457155121472	0.007624788026369227	-0.33831407421701715
0.6734583690319258	1.0104715406181113	-0.07131960086383975	0.09084325134714208	-0.10026163525244425	0.00987568977930536	-0.34068028082336743
0.6765460073259028	1.0101616609225574	-0.07128563051093838	0.0897877229736357	-0.10046020081284986	0.012134847325187345	-0.34303564042894613
0.679592554599099	1.009855312963489	-0.07124521689971851	0.08873908238736007	-0.10065041883846852	0.01440237842290166	-0.34538030089336724
0.6825986450236633	1.009552473694956	-0.07119851083756638	0.08769733489194836	-0.10083243676855512	0.01667840236894895	-0.3477144025560031
0.6855649008815474	1.0092531194798111	-0.07114565968782788	0.08666248379178998	-0.10100639902866575	0.018963040773510274	-0.35003807928602776
0.6884919330571927	1.0089572261110555	-0.07108680744872402	0.08563453040976049	-0.10117244710902863	0.021256417608325744	-0.3523514587469255
0.6913803405653494	1.0086647689279	-0.07102209484989157	0.08461347443737076	-0.10133071958713287	0.023558658506833308	-0.3546546619000017
0.6942307100834517	1.0083757229293324	-0.07095165945695456	0.0835993142869797	-0.10148135215788565	0.02586989001687574	-0.3569478024826354
0.6970436181682169	1.0080900626128528	-0.07087563570857273	0.08259204648336076	-0.10162447780514404	0.028190241032393603	-0.3592309886455332
0.699819631335997	1.0078077620263528	-0.0707941549893826	0.08159166579451071	-0.10176022684651571	0.030519842591204608	-0.3615043229197668
0.702559304892592	1.0075287949452167	-0.07070734574425074	0.0805981658138896	-0.1018887269213377	0.032858826592872425	-0.36376790114188573
0.7052631843902534	1.0072531347802083	-0.0706153335178344	0.07961153859457196	-0.10201010310965865	0.03520732670248578	-0.3660218135192307
0.707931806126006	1.006980754580123	-0.07051824101100508	0.07863177461441984	-0.10212447799514174	0.03756547851662614	-0.3682661449418354
0.7105656965337427	1.00671162714528	-0.07041618817560785	0.0776588631422965	-0.1022319716793254	0.039933418760991185	-0.3705009743665692
0.7131653724499456	1.0064457250501484	-0.07030929228208224	0.07669279228476668	-0.10233270183779174	0.04231128522604732	-0.37272637491781563
0.7157313418735664	1.0061830206133626	-0.07019766796241889	0.07573354884194534	-0.10242678379218567	0.044699217178270606	-0.37494241442139514
0.7182641040079463	1.0059234859391668	-0.07008142727718027	0.07478111842211686	-0.10251433055010549	0.04709735514658035	-0.3771491553378468
0.7207641498631336	1.005667092899691	-0.06996067975523354	0.07383548534142631	-0.10259545286340907	0.04950584124618405	-0.379346655185685
0.7232319610489748	1.0054138133011012	-0.06983553251973296	0.07289663320420804	-0.10267025922725119	0.051924817762888334	-0.3815349653747071
0.7256680126403028	1.0051636186303738	-0.06970609021130748	0.07196454393496314	-0.1027388560062675	0.05435442969871764	-0.3837141336350324
0.7280727708665594	1.0049164803314645	-0.06957245516437936	0.07103919876846762	-0.10280134739601923	0.05679482230563349	-0.38588420188357847
0.7304466934245274	1.0046723698111677	-0.06943472746272718	0.07012057825065	-0.10285783547528467	0.05924614109889108	-0.38804520637387246
0.7327902316706683	1.0044312582499946	-0.06929300487548913	0.0692086615004356	-0.10290842029415796	0.06170853388101886	-0.39019717958762423
0.7351038291863522	1.0041931167844884	-0.0691473829944249	0.06830342686496309	-0.10295319986800056	0.06418214908344817	-0.3923401488511251
0.737387921410345	1.0039579165787855	-0.06899795532205193	0.06740485217099704	-0.10299227020871095	0.06666713511117744	-0.3944741358787657
0.7396429380388375	1.0037256286098566	-0.06884481317475083	0.0665129138820909	-0.10302572540018283	0.06916364272250695	-0.3965991589120815
0.7418693007856721	1.0034962239292313	-0.06868804588324288	0.06562758807388885	-0.10305365758919736	0.07167182240305486	-0.3987152305409548
0.7440674247409039	1.003269673553086	-0.0685277407604971	0.06474884999445363	-0.10307615704084616	0.07419182562811438	-0.4008223588745834
0.7462377189290001	1.0030459484335126	-0.06836398311133635	0.06387667392870176	-0.10309331217090031	0.07672380533255053	-0.4029205479963555
0.748380585070988	1.0028250196138757	-0.0681968563765882	0.06301103378219708	-0.10310520956344699	0.07926791428900479	-0.4050097966826568
0.750496419302103	1.002606858078488	-0.0680264420549896	0.06215190247627541	-0.1031119340129623	0.08182430692352063	-0.40709009997372314
0.7525856109235398	1.0023914349070357	-0.06785281984975286	0.061299252534246104	-0.1031135685441386	0.08439313765880002	-0.409161447871563
0.754648542652644	1.0021787212735767	-0.06767606770466117	0.06045305606599053	-0.10311019444638538	0.08697456097831302	-0.41122382547551023
0.7566855923732393	1.0019686882899093	-0.0674962617026693	0.05961328412850406	-0.10310189129788982	0.08956873343680774	-0.41327721464372386
0.7586971316728687	1.0017613071793867	-0.06731347623402227	0.05877990739848285	-0.10308873698983667	0.09217581169506817	-0.41532159245830386
0.7606835258489654	1.0015565492983876	-0.06712778404851885	0.05795289624901164	-0.10307080775802195	0.09479595230219125	-0.41735693112428046
0.7626451344306784	1.001354386103785	-0.06693925625812856	0.05713222060904417	-0.10304817820887369	0.09742931216366901	-0.4193831983991684
0.7645823121714665	1.0011547890711578	-0.06674796228491167	0.056317849617327595	-0.10302092133140697	0.10007604971945372	-0.4214003585363489
0.7664954078290216	1.0009577298402847	-0.0665539700210271	0.05550975220045858	-0.10298910853449186	0.1027363231521982	-0.42340837094208267
0.768384764806524	1.0007631801680414	-0.0663573458125288	0.05470789687312512	-0.10295280966557127	0.10541029106484627	-0.4254071907443071
0.7702507209142374	1.000571111971216	-0.0661581545285882	0.053912251905881114	-0.10291209304075909	0.10809811196307446	-0.42739676844772556
0.7720936098319695	1.0003814971935903	-0.06595645944668305	0.053122784764764654	-0.10286702543577188	0.11079994620553199	-0.4293770514077393
0.7739137593174318	1.0001943080073312	-0.06575232248396631	0.052339462936573274	-0.10281767214702674	0.11351595327308091	-0.4313479818359898
0.775711492363059	1.0000095167102145	-0.06554580411555774	0.05156225349714817	-0.10276409699037065	0.11624629326391471	-0.4333094979422485
0.7774871266705081	0.999827095795342	-0.06533696347468027	0.05079112339763407	-0.10270636233909668	0.11899112593744972	-0.4352615332735218
0.7792409756789425	0.9996470178605714	-0.06512585827280104	0.050026039076991144	-0.10264452911449307	0.12175061212754468	-0.4372040177507996
0.7809733481731206	0.9994692556634137	-0.06491254488011187	0.04926696668562301	-0.10257865681623073	0.12452491302179565	-0.4391368771623544
0.7826845478249026	0.9992937821820443	-0.06469707842143581	0.04851387234243133	-0.10250880356278966	0.12731418925664995	-0.4410600325589956
0.7843748742561492	0.9991205705197126	-0.06447951268237602	0.04776672172268597	-0.10243502607193262	0.13011860246786788	-0.44297340135187685
0.7860446217497187	0.9989495940498104	-0.06425990031074699	0.04702548067948938	-0.1023573797366693	0.13293831300974038	-0.4448768957677663
0.7876940809345048	0.998780826255644	-0.06403829263651317	0.04629011455076276	-0.10227591857303689	0.135773482589437	-0.4467704246650113
0.7893235380351483	0.9986142408193782	-0.06381473980118899	0.04556058853921026	-0.10219069527041293	0.13862427289768328	-0.4486538926022057
0.7909332748362509	0.9984498116371794	-0.06358929079935534	0.044836867778474655	-0.10210176121508797	0.14149084537623996	-0.4505271997020547
0.7925235690201881	0.9982875127957477	-0.06336199346735302	0.04411891723023219	-0.10200916649300294	0.14437336164990366	-0.45239024194966354
0.7940946935283018	0.9981273186481047	-0.063132894610448	0.043406702020704645	-0.10191295994852322	0.14727198219408977	-0.45424291034815617
0.7956469183273764	0.9979692036436664	-0.06290203978037699	0.042700186686822926	-0.10181318909739111	0.15018686942148052	-0.4560850929059589
0.7971805085265795	0.9978131425301405	-0.06266947358125503	0.041999336073667376	-0.1017099002594709	0.1531181840725802	-0.4579166723288955
0.7986957254477335	0.9976591102537878	-0.06243523954807221	0.04130411489451245	-0.10160313851432518	0.1560660870124082	-0.4597375271847199
0.8001928271355866	0.9975070819167758	-0.06219938009588789	0.04061448753720495	-0.10149294767982714	0.15903074011406418	-0.46154753243375524
0.801672067045667	0.9973570329192506	-0.061961936755575146	0.03993041870910683	-0.10137937042454595	0.16201230353522628	-0.4633465577556339
0.8031336956096777	0.9972089388087497	-0.06172294995865399	0.03925187275741961	-0.1012624481711798	0.16501093865883548	-0.4651344693473474
0.8045779587627686	0.9970627754376188	-0.06148245930494054	0.038578814390885424	-0.10114222122837983	0.16802680496095507	-0.46691112803699525
0.806005099532018	0.9969185188097743	-0.06124050333361345	0.0379112079821631	-0.10101872868218481	0.17106006310596644	-0.46867639113117787
0.8074153570075091	0.9967761451923647	-0.06099711972158457	0.037249018084338274	-0.10089200849639404	0.17411087267381112	-0.47043011106092164
0.8088089667214539	0.9966356310844486	-0.060752345251594	0.036592209293161516	-0.10076209750052706	0.17717939277020542	-0.4721721357489081
0.8101861608733372	0.9964969532011293	-0.0605062158015848	0.03594074617795707	-0.10062903138611651	0.180265782363093	-0.47390230879572526
0.811547168378174	0.9963600884753296	-0.06025876636277542	0.03529459329404045	-0.10049284471711882	0.1833702002539304	-0.4756204694485705
0.8128922145394373	0.9962250140969744	-0.060010031127231855	0.034653715373534684	-0.10035357097951661	0.1864928041709628	-0.4773264520922708
0.8142215216499137	0.9960917074586124	-0.05976004340604378	0.03401807707475879	-0.1002112425375543	0.1896337519818691	-0.4790200869119475
0.8155353083702319	0.9959601462235772	-0.0595088357722766	0.033387643312811674	-0.10006589071539354	0.1927932000786089	-0.48070119900692465
0.8168337905053155	0.9958303082536513	-0.059256439942176824	0.03276237892185207	-0.09991754573062162	0.19597130504421292	-0.48236960928254136
0.8181171804510813	0.9957021716698127	-0.059002886906871166	0.03214224895297015	-0.09976623677087147	0.19916822216544097	-0.4840251336462448
0.8193856874501274	0.9955757148316374	-0.0587482069113514	0.03152721858442733	-0.09961199198343618	0.20238410585791144	-0.48566758323481457
0.8206395181946842	0.9954509162821407	-0.058492429357598276	0.03091725285988064	-0.09945483841585222	0.20561911104918673	-0.48729676510008185
0.8218788757220746	0.9953277548624927	-0.05823558305302744	0.03031231725532478	-0.09929480216723287	0.2088733901922878	-0.4889124806792673
0.8231039604101471	0.9952062096172642	-0.05797769603541084	0.029712377226452716	-0.09913190828229008	0.2121470956229475	-0.4905145269865673
0.8243149695385623	0.9950862598423335	-0.0577187956877185	0.02911739845191507	-0.09896618082230405	0.2154403782465876	-0.49210269594468814
0.8255120979656919	0.9949678850219175	-0.05745890861797504	0.028527346529809098	-0.09879764278777038	0.2187533892031048	-0.49367677517428626
0.8266955372076829	0.9948510649236629	-0.05719806088091661	0.027942187458879452	-0.0986263162601888	0.22208627717698337	-0.495236546687318
0.827865476255814	0.9947357795214419	-0.056936277826584364	0.027361887264586646	-0.09845222230449349	0.22543919044888877	-0.496781787861241
0.8290221010231095	0.9946220090534995	-0.05667358424659611	0.026786412300403364	-0.09827538106487306	0.22881227514471825	-0.4983122706111733
0.8301655951792222	0.994509733943633	-0.056410004209663536	0.02621572886009568	-0.09809581165407198	0.23220567745894902	-0.4998277623952159
0.8312961395645015	0.9943989348621932	-0.056145561215303064	0.02564980349450207	-0.09791353225466491	0.2356195417957191	-0.5013280253425882
0.832413912035571	0.9942895927440973	-0.055880278256745006	0.025088603116467125	-0.09772856016342643	0.23905401005218785	-0.5028128159485346
0.8335190879932844	0.994181688739917	-0.05561417772203039	0.02453209476278701	-0.09754091172327818	0.2425092229880789	-0.5042818856769165
0.8346118407622766	0.9940752041818266	-0.055347281321132355	0.023980245426323148	-0.09735060226857414	0.24598532127532022	-0.5057349813688736
0.8356923405085801	0.9939701206918621	-0.05507961037021698	0.023433022626130538	-0.09715764632525295	0.24948244189039728	-0.5071718437068153
0.8367607553907236	0.9938664200721979	-0.054811185533947225	0.02289039385080239	-0.0969620574267337	0.25300072154856795	-0.5085922086482905
0.837817250845434	0.9937640843771091	-0.05454202702251096	0.02235232694311283	-0.09676384825383721	0.2565402942107255	-0.5099958063803245
0.8388619898932458	0.9936630958854464	-0.05427215453889665	0.021818789968967862	-0.09656303059653083	0.26010129183758873	-0.5113823616309328
0.8398951331313069	0.9935634371034645	-0.05400158730258595	0.021289751243975932	-0.09635961537044292	0.26368384414117313	-0.5127515935657444
0.8409168390304885	0.9934650907382296	-0.0537303439924824	0.02076517920344286	-0.09615361257232048	0.2672880794020151	-0.5141032160883112
0.8419272638432161	0.9933680397086039	-0.05345844278926719	0.020245042470436677	-0.09594503130903927	0.2709141239718779	-0.5154369376234517
0.8429265608657984	0.9932722672177754	-0.053185901597346256	0.01972931025801714	-0.09573387996792214	0.2745620993538446	-0.5167524600541202
0.8439148818674591	0.9931777566177462	-0.05291273768057721	0.019217951654585418	-0.09552016593587663	0.2782321271035555	-0.5180494805174521
0.84489237605739	0.9930844915101512	-0.052638967961068636	0.018710936176472247	-0.09530389582778478	0.2819243248783405	-0.5193276899531127
0.8458591909196544	0.9929924556680146	-0.052364608807643105	0.018208233355968287	-0.09508507531915056	0.28563880931486624	-0.5205867741095656
0.8468154709570916	0.9929016331568357	-0.05208967641119208	0.017709813413998195	-0.09486370944347118	0.28937569097800975	-0.5218264118208126
0.8477613593011744	0.9928120081826488	-0.05181418634850875	0.0172156464429114	-0.09463980224367403	0.2931350802821456	-0.5230462770200439
0.8486969965102388	0.9927235652075757	-0.05153815394510054	0.016725703051235146	-0.09441335706178595	0.2969170825824905	-0.5242460370962666
0.8496225214026326	0.9926362888719809	-0.05126159405364629	0.016239953947774347	-0.09418437635874585	0.300721801199327	-0.5254253538914201
0.8505380705646599	0.9925501640421608	-0.05098452121748191	0.015758370217415826	-0.09395286184695363	0.30454933518379995	-0.526583882989779
0.8514437787844804	0.9924651757704639	-0.05070694956018652	0.015280923111557933	-0.0937188143979679	0.30839978083247477	-0.5277212741952262
0.8523397787364249	0.9923813093259855	-0.05042889289963402	0.014807584231791904	-0.09348223413668222	0.3122732301037408	-0.5288371710575648
0.8532262011201768	0.9922985501823001	-0.05015036472594382	0.014338325474485523	-0.09324312042307377	0.3161697708992022	-0.529931210981548
0.8541031747119567	0.9922168840134725	-0.049871378204776995	0.013873119020964152	-0.09300147185471953	0.32008948699269535	-0.5310030252250163
0.8549708265586025	0.9921362966767895	-0.0495919461335305	0.013411937251141398	-0.092757286227864	0.3240324586210282	-0.5320522390702359
0.8558292816435242	0.992056774244539	-0.049312081066539615	0.012954752937293583	-0.09251056064585861	0.3279987606874198	-0.5330784713565829
0.8566786631568599	0.9919783029794582	-0.049031795248032105	0.012501539117016238	-0.09226129146146309	0.33198846365791596	-0.5340813347559128
0.857519092741596	0.9919008693127019	-0.048751100547120715	0.012052268977189527	-0.09200947421766155	0.336001634450223	-0.5350604360027719
0.8583506897347754	0.9918244599143048	-0.04847000872892442	0.011606916275002432	-0.09175510389071383	0.34003833250656645	-0.5360153749597776
0.8591735722625525	0.9917490615927731	-0.04818853110657031	0.011165454767697728	-0.09149817457821857	0.3440986147100448	-0.5369457458475275
0.859987856383211	0.9916746613743783	-0.04790667884660582	0.010727858685882661	-0.09123867977476417	0.3481825309429893	-0.5378511362116796
0.8607936565188584	0.9916012464638017	-0.047624462841739865	0.010294102517119867	-0.09097661225839104	0.35229012583519637	-0.5387311273874547
0.8615910854282095	0.9915288042469991	-0.047341893736957776	0.009864161034600256	-0.09071196411515237	0.35642143831089856	-0.5395852944351778
0.8623802542899265	0.9914573222839475	-0.047058981916811515	0.009438009266028209	-0.09044472672797967	0.36057650169371885	-0.5404132062012182
0.8631612726917871	0.9913867883099408	-0.046775737525348526	0.009015622512877202	-0.09017489079606067	0.3647553433308542	-0.5412144252797496
0.8639342482322282	0.9913171902716454	-0.046492170629685727	0.00859697657960912	-0.08990244649369131	0.3689579820723366	-0.5419885076003615
0.8646992873407998	0.9912485162531783	-0.04620829093917448	0.008182047342942972	-0.08962738320467042	0.3731844323121065	-0.5427350032601984
0.865456494728314	0.991180754525901	-0.04592410802135728	0.00777081106191551	-0.08934968973036932	0.377434700692795	-0.5434534559561769
0.866205973668404	0.9911138935231825	-0.0456396312148948	0.007363244237774983	-0.08906935420854338	0.3817087872825907	-0.5441434032678726
0.8669478257474671	0.9910479218627654	-0.045354869740869046	0.00695932376210527	-0.08878636422579614	0.38600668378359715	-0.5448043764373585
0.8676821511426414	0.990982828321909	-0.0450698326147972	0.006559026777716858	-0.08850070673509458	0.39032837471954457	-0.545435900651083
0.8684090488019949	0.9909186018215673	-0.04478452859042113	0.006162330591636786	-0.08821236800115242	0.3946738381715897	-0.5460374952022452
0.869128615884626	0.9908552314758896	-0.04449896639443479	0.005769212991837193	-0.08792133384071898	0.39904304207300917	-0.5466086730512651
0.8698409483526497	0.9907927065397448	-0.04421315451153235	0.005379651935415192	-0.08762758941090111	0.4034359473302349	-0.5471489413669721
0.8705461405611281	0.990731016444734	-0.04392710136293948	0.004993625783366904	-0.08733111939603258	0.4078525049416321	-0.5476578012504884
0.871244285940576	0.9906701507393268	-0.043640815045682284	0.004611112937538908	-0.087031907742942	0.4122926598668057	-0.5481347482881951
0.8719354759308658	0.9906100991818231	-0.04335430378274061	0.004232092434679471	-0.08672993813500678	0.4167563439024419	-0.5485792718672994
0.8726198012691441	0.9905508516278808	-0.04306757541047859	0.003856543250787142	-0.08642519346273679	0.4212434834662911	-0.5489908561313926
0.8732973509997671	0.9904923981165119	-0.04278063780164467	0.0034844448534444147	-0.08611765627412109	0.4257539928544494	-0.5493689794040597
0.8739682130316218	0.9904347288214282	-0.04249349864960099	0.003115776905666054	-0.08580730855460444	0.4302877774267602	-0.5497131146419714
0.8746324740532085	0.9903778340582732	-0.042206165517055125	0.0027505193215310625	-0.08549413178512617	0.43484473267644097	-0.5500227294694872
0.8752902194951793	0.9903217042876027	-0.04191864586654886	0.0023886522956878434	-0.08517810698289081	0.43942474356834005	-0.5502972862685365
0.8759415336473669	0.9902663301046357	-0.0416309470236915	0.002030156247651487	-0.08485921466922045	0.44402768494080763	-0.5505362423473081
0.8765864993308926	0.9902117022667909	-0.04134307633708596	0.001675012010755086	-0.08453743505640843	0.4486534187536711	-0.550739049960102
0.8772251986915235	0.9901578116261158	-0.04105504083942211	0.0013232004035365007	-0.08421274767926173	0.45330179933552506	-0.5509051567106167
0.8778577123537958	0.990104649200722	-0.04076684763746129	0.0009747027034029323	-0.08388513183972184	0.45797266693189703	-0.5510340054205485
0.8784841200082524	0.9900522061247741	-0.04047850366292281	0.00062950033098229	-0.08355456633839607	0.4626658515145262	-0.5511250344671091
0.8791045003087394	0.9900004736570084	-0.04019001572964249	0.00028757491412826063	-0.08322102954765671	0.46738117167621623	-0.5511776778954293
0.8797189306103121	0.9899494432022196	-0.03990139066912969	-0.00005109156032697917	-0.08288449958017127	0.4721184322117075	-0.5511913655832763
0.8803274875733039	0.9898991062606736	-0.039612635060817934	-0.0003865170724461702	-0.08254495398725625	0.4768774283363642	-0.551165523459396
0.8809302472839742	0.9898494544184488	-0.03932375517818256	-0.0007187196287621372	-0.0822023696985785	0.4816579464344601	-0.5510995735698363
0.8815272847358046	0.9898004793903366	-0.03903475724255841	-0.0010477169694986515	-0.08185672332831583	0.486459759704957	-0.5509929342361267
0.8821186735866273	0.989752173039154	-0.038745647556578104	-0.0013735264281237395	-0.08150799135120679	0.49128262571698794	-0.5508450203626412
0.8827044862434112	0.9897045273679096	-0.038456432482398564	-0.0016961649718648395	-0.0811561500977436	0.49612628651784324	-0.5506552437555097
0.8832847945511543	0.9896575344632822	-0.038167118115165974	-0.0020156495750462	-0.08080117537316445	0.5009904738852512	-0.550423013167408
0.8838596691794884	0.9896111865452878	-0.03787771059542242	-0.0023319968752279364	-0.08044304285046637	0.5058749039036733	-0.5501477347169927
0.8844291798151652	0.9895654759510624	-0.037588216028063066	-0.002645223273570956	-0.08008172799043785	0.5107792780988862	-0.5498288121312975
0.8849933956947007	0.9895203950919009	-0.037298640220497656	-0.0029553452220543387	-0.07971720572856081	0.515703287685904	-0.5494656466846493
0.8855523849244894	0.9894759365076461	-0.0370089890365689	-0.0032623788438910103	-0.0793494509305192	0.5206466073886741	-0.5490576378181499
0.8861062148077581	0.9894320928400316	-0.0367192682416112	-0.0035663401080512935	-0.07897843821675689	0.5256088978608434	-0.5486041832587562
0.8866549518973459	0.9893888568282653	-0.036429483483509786	-0.0038672448529019294	-0.07860414195385503	0.5305898058248559	-0.5481046792478482
0.8871986619796075	0.9893462213100881	-0.036139640309270436	-0.004165108772117011	-0.07822653629157658	0.5355889636067386	-0.547558520829139
0.8877374100670888	0.9893041792220865	-0.03584974417752229	-0.004459947405574409	-0.0778455951961224	0.540605988738137	-0.5469651021516202
0.8882712602689993	0.9892627236094246	-0.035559800538116686	-0.004751776063667626	-0.07746129257404676	0.5456404823901989	-0.5463238169469231
0.8888002762208862	0.9892218475921464	-0.035269814607901726	-0.005040610057437217	-0.07707360199425048	0.550692033085471	-0.545634058347091
0.8893245208007071	0.9891815443871705	-0.03497979153025302	-0.005326464538226934	-0.07668249691468729	0.5557602137718753	-0.544895219495006
0.8898440558429885	0.9891418073297457	-0.03468973654446238	-0.005609354337602137	-0.07628795093408011	0.5608445786742661	-0.544106694351198
0.8903589429875912	0.989102629808088	-0.034399654521943816	-0.005889294425278787	-0.07588993718372199	0.5659446712467437	-0.5432678768005469
0.8908692429573856	0.9890640053186204	-0.0341095503738352	-0.006166299510800984	-0.07548842889798768	0.5710600168872698	-0.542378162032326
0.8913750159635309	0.9890259274347905	-0.033819428831184474	-0.006440384259588553	-0.07508339913479536	0.5761901266413211	-0.5414369462647933
0.8918763213433104	0.9889883898341553	-0.033529294658996865	-0.00671156309213496	-0.07467482109432523	0.5813344932736748	-0.540443627769059
0.8923732179774511	0.9889513862666661	-0.03323915242446902	-0.006979850405949456	-0.07426266781791488	0.5864925952207459	-0.5393976064851923
0.8928657641367246	0.9889149105661053	-0.03294900659016263	-0.007245260487843308	-0.07384691233800993	0.5916638948154059	-0.538298284655188
0.8933540173918286	0.9888789566564763	-0.03265886157431193	-0.0075078074612562	-0.07342752778776604	0.596847837079897	-0.5371450674318072
0.8938380349252767	0.988843518528796	-0.03236872157207562	-0.007767505449805088	-0.07300448716566006	0.6020438527966099	-0.5359373625461304
0.894317872885772	0.988808590288152	-0.03207859094867413	-0.008024368226709913	-0.07257776393176299	0.6072513513538313	-0.5346745823239599
0.8947935874441558	0.9887741660763194	-0.031788473610703374	-0.008278409776819944	-0.07214733111211728	0.6124697319060846	-0.5333561414193858
0.8952652337963296	0.9887402401443108	-0.03149837361269965	-0.008529643758255321	-0.07171316221169101	0.6176983723985451	-0.5319814598027114
0.8957328666438975	0.988706806816996	-0.03120829487458213	-0.008778083756228783	-0.07127523082686274	0.6229366345380208	-0.5305499619874053
0.8961965399970847	0.9886738605069563	-0.03091824130991059	-0.009023743174482407	-0.0708335108646941	0.6281838613950783	-0.5290610780843925
0.8966563075306654	0.9886413956888723	-0.030628216610202583	-0.009266635420337257	-0.07038797624223422	0.63343938122919	-0.5275142431487589
0.8971122222229323	0.9886094069249859	-0.030338224476100465	-0.009506773709501886	-0.06993860126446524	0.6387025032456582	-0.5259088987927848
0.8975643365765739	0.9885778888491393	-0.030048268485347085	-0.009744171179484737	-0.06948536045114499	0.6439725199294546	-0.5242444929652874
0.8980127024665161	0.9885468361771421	-0.0297583521961252	-0.009978840806065566	-0.06902822872615237	0.6492487051250085	-0.5225204810011377
0.8984573710808347	0.9885162437103198	-0.029468479194441923	-0.0102107953699339	-0.06856718152639274	0.6545303131335098	-0.520736326456529
0.8988983933861634	0.9884861063031534	-0.029178652797467387	-0.010440047696355944	-0.06810219436082836	0.6598165840974394	-0.5188914997870007
0.899335819457373	0.9884564189090135	-0.028888876497633754	-0.010666610302643847	-0.06763324354915545	0.6651067358999467	-0.5169854816075046
0.8997696987800301	0.9884271765586589	-0.02859915377599452	-0.010890495554398463	-0.06716030596413576	0.6703999675635147	-0.515017762175212
0.9002000805209684	0.9883983743416854	-0.028309487927674362	-0.011111715802196788	-0.0666833587787912	0.6756954624620707	-0.5129878407289754
0.9006270130084875	0.9883700074410575	-0.02801988241709088	-0.011330283111301576	-0.06620238008272415	0.6809923818660911	-0.5108952284935161
0.9010505439940101	0.9883420711147637	-0.027730340713518317	-0.011546209395621565	-0.0657173486550788	0.6862898679967206	-0.5087394482301019
0.9014707208235753	0.9883145606840824	-0.02744086618082064	-0.011759506502985064	-0.06522824381579405	0.6915870461156424	-0.5065200340010471
0.901887590090757	0.9882874715559017	-0.02715146232324055	-0.011970186036809346	-0.064735045876995	0.6968830201179325	-0.5042365336421958
0.9023011977141013	0.9882607992167202	-0.026862132744246578	-0.012178259395791556	-0.06423773612096555	0.7021768733953087	-0.5018885092109971
0.9027115890959155	0.9882345392216608	-0.02657288104547205	-0.012383737853526821	-0.06373629667070325	0.7074676708195224	-0.49947553688108476
0.9031188089068881	0.9882086872075951	-0.026283710987405347	-0.012586632450153111	-0.06323071081148036	0.7127544559607477	-0.49699720897872696
0.90352290123951	0.9881832388824564	-0.025994626392192258	-0.012786954069840414	-0.0627209628704087	0.7180362530502109	-0.49445313394671175
0.9039239094915674	0.988158190031783	-0.025705631236898164	-0.01298471338353756	-0.06220703842777367	0.7233120654873515	-0.49184293792242445
0.9043218762705388	0.9881335365235847	-0.02541672973530204	-0.013179920804093522	-0.06168892451640694	0.7285808745928445	-0.4891662663432667
0.9047168437802772	0.988109274283377	-0.02512792606884155	-0.013372586677950467	-0.06116660919160624	0.7338416447908341	-0.4864227822985658
0.9051088532911445	0.9880853993259778	-0.02483922478281845	-0.013562721027568985	-0.060640082295089236	0.7390933166914947	-0.4836121710607436
0.9054979454231175	0.9880619077367344	-0.024550630594216298	-0.013750333693951355	-0.060109335168745046	0.7443348109456994	-0.48073413924338887
0.9058841601177082	0.9880387956721496	-0.024262148423866002	-0.013935434326148338	-0.05957436076868613	0.7495650280413829	-0.47778841600710986
0.9062675366581064	0.9880160593575394	-0.023973783393101872	-0.01411803239455597	-0.05903515371561757	0.7547828487839792	-0.4747747539370736
0.9066481134263041	0.9879936951001087	-0.023685541019666096	-0.0142981370802	-0.05849171072204968	0.7599871312201638	-0.4716929320699419
0.9070259282348424	0.9879716992678998	-0.02339742698146588	-0.014475757438253911	-0.057944030212830504	0.7651767154263789	-0.46854275442672627
0.9074010181221128	0.9879500683005826	-0.023109447283188134	-0.01465090230619182	-0.05739211269867141	0.7703504210505092	-0.46532405275184574
0.9077734193342842	0.9879287987089265	-0.022821608284481282	-0.01482358030253367	-0.05683596089639565	0.7755070474193914	-0.4620366878928709
0.9081431674018057	0.9879078870688517	-0.022533916654759085	-0.014993799869875408	-0.056275579707960995	0.7806453750115142	-0.4586805503515136
0.9085102971391072	0.9878873300199786	-0.022246379385871106	-0.015161569281945366	-0.05571097630880585	0.7857641659344669	-0.4552555614572957
0.9088748425787482	0.987867124267755	-0.021959003856494293	-0.015326896621538673	-0.05514216033953126	0.7908621635388213	-0.45176167518547916
0.9092368369885553	0.9878472665807941	-0.02167179783232327	-0.01548978979754294	-0.05456914397431719	0.7959380932394625	-0.4481988792544349
0.9095963130196006	0.987827753781169	-0.02138476936074482	-0.015650256620312733	-0.0539919417754408	0.80099066524342	-0.4445671948615787
0.9099533024129157	0.9878085827587546	-0.02109792701650129	-0.01580830467975695	-0.05341057125089724	0.8060185711437667	-0.4408666808178852
0.9103078363807758	0.987789750448877	-0.020811279608886513	-0.015963941525293585	-0.05282505232999832	0.811020490053636	-0.4370974308821964
0.9106599452550056	0.9877712538495546	-0.02052483647535148	-0.01611717452013526	-0.05223540802153586	0.8159950844942181	-0.433259578567316
0.9110096587424806	0.9877530900061087	-0.020238607286890104	-0.0162680109648032	-0.05164166408172609	0.820941004898086	-0.4293532956366529
0.9113570059365024	0.98773525600911	-0.019952602047146467	-0.01641645811134095	-0.05104384906839029	0.8258568907448659	-0.4253787929994555
0.9117020152486938	0.9877177489963495	-0.019666831156949463	-0.016562523144134766	-0.050441994531490134	0.8307413706307029	-0.42133632250856184
0.9120447143183026	0.9877005661556633	-0.019381305499428216	-0.016706213153338898	-0.049836135251587116	0.8355930620774531	-0.41722617912091386
0.9123851302876889	0.9876837047093737	-0.019096036219673103	-0.01684753526223708	-0.04922630882875741	0.8404105765906245	-0.4130486986386579
0.9127232896825827	0.9876671619189255	-0.0188110348301367	-0.01698649658650876	-0.048612555952266726	0.8451925191801787	-0.40880425997450454
0.9130592186807718	0.9876509350704206	-0.018526312989028845	-0.017123104353913895	-0.04799491996574282	0.8499374934264975	-0.4044932825416144
0.9133929426714144	0.9876350214947417	-0.018241882877034103	-0.017257365733400927	-0.04737344772076014	0.8546440965693397	-0.40011623255195067
0.9137244866590325	0.9876194185465295	-0.01795775686031454	-0.01738928801021451	-0.04674818888682652	0.8593109265873909	-0.3956736185803559
0.9140538751723527	0.9876041236074935	-0.017673947569594995	-0.017518878556845363	-0.046119196152064	0.8639365823171057	-0.39116599323980605
0.9143811322785909	0.9875891340845765	-0.01739046788992168	-0.017646144847291618	-0.04548652522813906	0.8685196651033166	-0.38659395347168235
0.9147062817932103	0.9875744473993977	-0.017107330779055283	-0.017771094545707848	-0.04485023446454605	0.8730587832103813	-0.38195813794146777
0.9150293472727354	0.9875600609880864	-0.01682454927027264	-0.017893735507391484	-0.04421038486142883	0.8775525531917175	-0.3772592272012551
0.9153503516788783	0.9875459723154132	-0.01654213676508632	-0.018014075657424376	-0.04356704074202754	0.8819995967344565	-0.3724979487254902
0.9156693179438775	0.987532178848944	-0.01626010653581949	-0.018132123210269472	-0.04292026863043026	0.886398550048481	-0.36767506870734595
0.9159862688473679	0.9875186780644897	-0.015978471826256186	-0.018247886623211793	-0.04227013746551167	0.8907480636320707	-0.36279139352114426
0.9163012268648812	0.9875054674522737	-0.015697245980856974	-0.018361374542952346	-0.04161671888728729	0.8950468016957178	-0.3578477717806641
0.9166142142936888	0.9874925445111554	-0.015416442328338928	-0.01847259585436823	-0.04096008695518382	0.8992934454080409	-0.3528450921194785
0.9169252536387618	0.9874799067328746	-0.015136073826882172	-0.018581559815803013	-0.04030031728964095	0.903486699574317	-0.3477842764174652
0.9172343671320294	0.9874675516221983	-0.014856153486304847	-0.01868827588528467	-0.03963748802455704	0.9076252875214113	-0.3426662867719471
0.9175415771131329	0.987455476681604	-0.014576694016829574	-0.018792753851853933	-0.03897167894544674	0.9117079576327143	-0.33749211859688377
0.9178469059566201	0.9874436794148702	-0.014297707883851974	-0.018895003804091186	-0.0383029715698153	0.9157334836726948	-0.3322628008392412
0.9181503760611833	0.9874321573280657	-0.014019207307583053	-0.018995036120766553	-0.037631449096071724	0.9197006659222179	-0.32697939517063196
0.9184520100631131	0.9874209079222298	-0.013741204056013723	-0.019092861533546696	-0.03695719584683343	0.9236083351693551	-0.32164299114066247
0.9187518306213609	0.9874099287024829	-0.01346370963043331	-0.019188491046928803	-0.036280297652471594	0.9274553510226209	-0.31625470867544064
0.9190498606424535	0.9873992171706295	-0.013186735046606179	-0.019281936001354336	-0.03560084125308485	0.9312406058844392	-0.31081569279813703
0.9193461233222746	0.9873887708250958	-0.01291029078235427	-0.01937320807262976	-0.03491891409176557	0.9349630263969282	-0.3053271113463023
0.9196406420407657	0.9873785871661009	-0.01263438686271695	-0.019462319225340044	-0.03423460444397893	0.9386215729600333	-0.2997901553668327
0.9199334401859155	0.9873686637027929	-0.01235903301451287	-0.019549281648450604	-0.03354800172567607	0.9422152384020247	-0.29420604100683406
0.9202245418290403	0.987358997931706	-0.012084238019953595	-0.019634107942075638	-0.03285919479900362	0.9457430569922698	-0.28857599507667425
0.9205139711670166	0.9873495873576977	-0.01181001022692047	-0.019716810932119244	-0.032168273148113935	0.949204098088199	-0.28290126384416914
0.9208017524548885	0.9873404294971658	-0.011536357604440552	-0.019797403639244406	-0.03147532693924906	0.9525974659691068	-0.27718311289565667
0.9210879106921728	0.9873315218578007	-0.01126328707946455	-0.01987589945440522	-0.030780445250527158	0.9559223083593161	-0.27142281181224615
0.9213724709510737	0.9873228619620753	-0.010990805163267883	-0.019952311929476864	-0.030083717557548448	0.9591778087241246	-0.2656216456363312
0.9216554588156876	0.9873144473353016	-0.010718917522628539	-0.020026654879375504	-0.029385232547946075	0.9623631915936849	-0.2597809043028835
0.9219368998633696	0.9873062755230173	-0.010447629467998756	-0.020098942225256586	-0.0286850792771609	0.9654777168032467	-0.2539018915366229
0.9222168203263191	0.9872983440731801	-0.010176945308989566	-0.020169188148343797	-0.027983345415976368	0.9685206869570886	-0.2479859094417903
0.9224952465479607	0.9872906505540354	-0.009906868869278765	-0.020237406928292206	-0.0272801184795317	0.9714914412861504	-0.24203426804395176
0.9227722055552172	0.987283192540048	-0.009637402924754152	-0.020303613064016488	-0.026575484270792878	0.9743893616317064	-0.23604827139159706
0.9230477240759697	0.9872759676404825	-0.009368550151862979	-0.020367821016051106	-0.025869529261759505	0.9772138618519474	-0.23002923702405514
0.9233218299569199	0.9872689734634272	-0.009100311741024058	-0.02043004552182208	-0.025162336868978032	0.9799644022329455	-0.22397846356959852
0.9235945505400054	0.9872622076602124	-0.008832688976001453	-0.02049030119656009	-0.024453991508562468	0.9826404724534218	-0.21789726460828057
0.9238659140467332	0.9872556678915113	-0.008565681876754744	-0.020548602830258594	-0.023744574933914842	0.9852416051318018	-0.2117869366869884
0.9241359486617249	0.9872493518523239	-0.008299290093803108	-0.02060496516072248	-0.02303416850829826	0.987767366161133	-0.20564877810469528
0.9244046829801019	0.9872432572626122	-0.008033512466974375	-0.020659402952251184	-0.02232285195161606	0.9902173585146926	-0.1994840774968327
0.9246721457033515	0.9872373818760781	-0.00776834732410934	-0.02071193091251699	-0.021610704054500374	0.992591218774007	-0.19329411937375307
0.9249383658763833	0.9872317234763267	-0.007503792246417259	-0.02076256372195811	-0.020897801971666786	0.9948886186389709	-0.18708017739493335
0.9252033729007514	0.9872262798785523	-0.007239844054394424	-0.02081131601388933	-0.02018422110217326	0.9971092641820467	-0.18084351270459983
0.9254671962967939	0.9872210489361615	-0.006976499045269631	-0.02085820231029243	-0.01947003565508234	0.9992528930125567	-0.1745853782967221
0.9257298655402804	0.9872160285449686	-0.006713753159607587	-0.02090323697914452	-0.018755319036755456	1.001319272330486	-0.16830702191627347
0.9259914102584578	0.987211216640193	-0.006451601789806823	-0.020946434256280164	-0.01804014326983366	1.0033081998841833	-0.1620096804962391
0.9262518608447674	0.9872066111870287	-0.006190039165828223	-0.020987808325208093	-0.01732457724708407	1.0052195076007808	-0.15569456425079045
0.926511247103496	0.9872022102065608	-0.005929059718676094	-0.02102737307948114	-0.016608690393468878	1.0070530505212594	-0.14936288848091211
0.926769599477294	0.9871980117547948	-0.005668656853800402	-0.02106514230611054	-0.015892549258106146	1.0088087151026541	-0.1430158430962281
0.9270269478868985	0.98719401394318	-0.005408824124648353	-0.021101129496196715	-0.015176220681835231	1.0104864102470517	-0.13665462023664007
0.9272833230549788	0.9871902149182085	-0.005149553904299945	-0.021135348023686426	-0.014459768092656436	1.0120860753887675	-0.13028038104796671
0.9275387553712	0.9871866128804774	-0.00489083853698317	-0.021167810969137293	-0.013743254628451813	1.0136076720366485	-0.12389428301900816
0.9277932753626122	0.9871832060779404	-0.004632669871194296	-0.0211985311758019	-0.013026741808719215	1.015051186096523	-0.11749746786916582
0.9280469138093704	0.987179992805527	-0.004375039149378171	-0.021227521248572762	-0.012310289184324898	1.0164166275235	-0.11109105808611505
0.9282997010394989	0.9871769714147568	-0.004117937732663977	-0.02125479346281711	-0.011593956315405045	1.0177040256987844	-0.10467617432356334
0.9285516676949421	0.9871741403042972	-0.003861356332186664	-0.021280359845225395	-0.01087780060161272	1.018913432883555	-0.09825391574998214
0.928802844200663	0.9871714979269711	-0.003605285557902364	-0.021304232106381275	-0.010161878778054946	1.020044920675152	-0.09182537318872983
0.929053261432706	0.9871690427831371	-0.003349715247123952	-0.021326421696499342	-0.009446245009151956	1.021098582269844	-0.08539161177723782
0.9293029497990581	0.9871667734307732	-0.0030946354113771985	-0.021346939710384503	-0.00873095350911521	1.0220745275676386	-0.07895369428781092
0.9295519397706627	0.9871646884799696	-0.0028400357055011045	-0.02136579693337616	-0.008016057034949401	1.022972884947213	-0.07251266741492979
0.9298002620620915	0.9871627865922363	-0.002585905252484731	-0.021383003843976088	-0.00730160636955762	1.0237938009898044	-0.0660695569221403
0.9300479467504317	0.987161066487557	-0.0023322335556154	-0.02139857054651908	-0.006587652865835652	1.0245374368554674	-0.059625390423352014
0.9302950241136165	0.9871595269375467	-0.0020790096518431083	-0.021412506829697812	-0.0058742460511535515	1.0252039706563683	-0.05318117565239046
0.9305415243818852	0.9871581667677884	-0.001826222376527495	-0.021424822142222785	-0.0051614343539496494	1.0257935958801592	-0.04673790687241583
0.9307874779198027	0.9871569848571676	-0.0015738601874600321	-0.021435525595785553	-0.004449264592223529	1.0263065211145193	-0.0402965601267351
0.9310329144287144	0.9871559801416242	-0.001321911994269126	-0.021444625928169973	-0.003737784301741184	1.0267429678614464	-0.03385811419177052
0.9312778639987704	0.9871551516088813	-0.0010703660901446475	-0.021452131548232823	-0.0030270387105680112	1.0271031722768642	-0.027423523119392484
0.9315223564100786	0.987154498301698	-0.000819210879960363	-0.021458050503845978	-0.0023170727839239955	1.027387383221835	-0.020993734645082203
0.9317664211708948	0.9871540193169374	-0.0005684348524534273	-0.021462390487887666	-0.0016079311381940516	1.0275958621406496	-0.014569689340644159
0.9320100880225926	0.9871537138043596	-0.0003180260724017616	-0.021465158846885986	-0.0008996565971778056	1.0277288830722737	-0.008152307464576267
0.9322533859979724	0.987153580967819	-0.0000679731592696716	-0.02146636256803286	-0.00019229295300773614	1.027786731628036	-0.0017425139111767116
0.9324963444739636	0.987153620063471	0.0001817357836761738	-0.021466008293441988	0.0005141180686893898	1.0277697052840198	0.004658789344033637
0.9327391331297722	0.9871538305718527	0.00043125699047808804	-0.021464100759011857	0.0012199436137822896	1.027678037979336	0.011054409226831558
0.9329822574307739	0.9871542130692699	0.0006810917669699929	-0.02146063489768754	0.0019265268690445854	1.0275115204928928	0.017455996277531954
0.9332257459797154	0.9871547682741184	0.0009312511604286297	-0.021455604482851987	0.0026338235917094405	1.0272699161220828	0.02386262495262125
0.9334696281079478	0.9871554969577894	0.0011817468107647782	-0.021449002937478878	0.003341790707611012	1.0269529999090172	0.030273376811760067
0.9337139328440622	0.9871563999428903	0.001432589880271237	-0.021440823352181695	0.0040503832928122435	1.0265605598496326	0.03668731324728011
0.9339586892654659	0.9871574781036477	0.0016837914045559645	-0.021431058483643996	0.004759555575922854	1.026092397163477	0.04310348465009674
0.9342039268757012	0.987158732367925	0.0019353626691723668	-0.02141970073856734	0.005469262011003478	1.0255483258733031	0.049520940200916644
0.9344496750791313	0.9871601637152501	0.0021873146597672223	-0.021406742193899132	0.006179455735622073	1.024928174127228	0.05593871400922181
0.9346959633606171	0.9871617731774454	0.0024396582361339006	-0.021392174593647322	0.00689008907509882	1.0242317843989295	0.06235582978281407
0.9349428217211694	0.9871635618419472	0.0026924045676609033	-0.021375989321496147	0.007601114780396333	1.0234590125353609	0.0687713121053234
0.9351902798404776	0.9871655308463835	0.0029455642647043543	-0.021358177452700793	0.008312483596128229	1.0226097305936712	0.07518416459248493
0.9354383675608328	0.987167681381481	0.0031991478642255915	-0.02133872973071708	0.009024145645073084	1.0216838260771437	0.08159338253126854
0.935687114963262	0.9871700146920485	0.003453165896834153	-0.021317636561423617	0.00973605063185585	1.0206812020150953	0.08799795484224306
0.9359365517199107	0.9871725320707022	0.0037076282153927355	-0.021294888073071137	0.010448145980935188	1.019601780160434	0.09439684748540525
0.9361867080292325	0.9871752348664697	0.003962544940036653	-0.021270474041880393	0.011160379506183623	1.018445497795864	0.10078902764462383
0.9364376141731596	0.9871781244810082	0.004217925995213761	-0.0212443839297723	0.011872698132605575	1.017212309870928	0.10717345238269994
0.9366893002875308	0.9871812023655945	0.004473780866464484	-0.021216606915195717	0.012585047243056112	1.015902190788903	0.11354906298375284
0.9369417962694441	0.9871844700189341	0.004730118498158836	-0.021187131916625832	0.013297370425701801	1.014515135823341	0.11991478294111073
0.9371951324499901	0.987187928995277	0.004986947967829001	-0.021155947523231907	0.01400961137891043	1.0130511581566812	0.1262695352212213
0.9374493388981071	0.9871915808952362	0.005244277770177516	-0.021123042081725996	0.014721711951289063	1.0115102932617848	0.1326122249798696
0.9377044459152336	0.9871954273719905	0.00550211631018697	-0.021088403644567006	0.015433613543506853	1.0098925967445382	0.13894175233478434
0.937960483550302	0.9871994701237639	0.005760471404091663	-0.0210520200419534	0.01614525576387923	1.008198147970166	0.1452570006726175
0.9382174817867198	0.9872037108955423	0.0060193504618324505	-0.021013878870629926	0.016856576975734637	1.0064270497617112	0.15155684184842824
0.9384754706582524	0.9872081514803219	0.006278760596608048	-0.02097396748707292	0.017567514640263023	1.004579428293055	0.15784013954412557
0.9387344801831288	0.9872127937175114	0.0065387085512158575	-0.020932273026386016	0.01827800515645613	1.0026554341553935	0.1641057481767047
0.9389945401630645	0.9872176394884695	0.006799200490279738	-0.020888782446933363	0.01898798334107618	1.0006552445704937	0.17035250867946547
0.9392556801815864	0.9872226907150978	0.007060241994350938	-0.020843482547517177	0.01969738246833225	0.9985790642850684	0.17657924927628363
0.9395179297543973	0.9872279493615126	0.007321838206118829	-0.020796359956979513	0.020406134723960766	0.9964271251673079	0.1827847899008983
0.9397813186577277	0.9872334174401013	0.007583994152166358	-0.02074740108472344	0.021114172127635562	0.9941996840142259	0.18896795066420266
0.940045876148849	0.9872390969947831	0.007846713961764526	-0.020696592275432406	0.02182142447575287	0.9918970296233075	0.19512753429590007
0.9403116314417046	0.9872449901092235	0.00811000133882637	-0.020643919740143596	0.022527820684195798	0.9895194795975097	0.2012623383892876
0.9405786132854587	0.9872510988962138	0.008373859142341136	-0.02058936965588092	0.02323328772846932	0.9870673847558077	0.20737114670198029
0.9408468504965867	0.9872574255080824	0.00863828991242696	-0.02053292807725305	0.02393775212440945	0.9845411250008255	0.21345274254600125
0.9411163715379317	0.9872639721258645	0.00890329545316213	-0.020474581037849687	0.024641138881650638	0.9819411136950478	0.21950590025432737
0.9413872047267495	0.9872707409626269	0.009168877038431725	-0.02041431452512472	0.025343372127706584	0.9792677962838934	0.2255293911491335
0.9416593783928567	0.987277734266366	0.009435035566401486	-0.020352114459273284	0.02604437558641672	0.9765216490895451	0.2315219881881667
0.9419329201690017	0.9872849543003566	0.009701770866912858	-0.020287966872526594	0.026744070830387878	0.9737031868817204	0.23748245161874343
0.9422078575220636	0.987292403354571	0.009969082226178249	-0.020221857811702916	0.027442378753020226	0.9708129581100906	0.24340954225412137
0.9424842178593223	0.987300083747372	0.01023696849191113	-0.02015377332757977	0.02813921991929209	0.9678515439898544	0.24930202504424945
0.9427620281195719	0.9873079978127934	0.010505427680057125	-0.02008369959188378	0.028834513622363667	0.9648195630718995	0.255158661719479
0.9430413150535853	0.987316147906474	0.010774457252546516	-0.020011622848594	0.02952817869440871	0.9617176685014394	0.2609782183327326
0.9433221048565584	0.9873245363931815	0.011044053769424248	-0.019937529528070895	0.03022013269728469	0.9585465522530702	0.2667594591550174
0.9436044235487443	0.9873331656559466	0.01131421326344698	-0.01986140616978384	0.030910292980245554	0.9553069410384194	0.27250115626571025
0.9438882968200373	0.9873420380898471	0.011584931097741427	-0.019783239480720152	0.03159857640036529	0.9519995980084841	0.2782020878891856
0.9441737503413724	0.9873511561102307	0.011856202269975908	-0.019703016266331915	0.03228490018061428	0.9486253189846277	0.2838610461719125
0.9444608088260521	0.9873605221210167	0.012128020529229738	-0.0196207237125064	0.03296917976370117	0.9451849433862077	0.28947682018499177
0.9447494971622722	0.9873701385488604	0.01240037946336668	-0.019536349087639144	0.03365133165614826	0.9416793406653734	0.29504822010833687
0.9450398397007281	0.987380007818637	0.012673271832665747	-0.019449879960864943	0.034331271830417294	0.9381094184076564	0.30057406475027953
0.9453318605195593	0.987390132360248	0.01294668983241634	-0.01936130414450428	0.03500891647462265	0.93447611877689	0.3060531884014238
0.9456255835167169	0.98740051461037	0.013220625189804871	-0.019270609681027125	0.03568418231367433	0.9307804168228537	0.31148444408173875
0.9459210322589163	0.9874111570057484	0.01349506903359239	-0.01917778490372154	0.036356986366134866	0.9270233217501217	0.3168667022143502
0.9462182298025859	0.9874220619748648	0.013770011741816607	-0.019082818510823312	0.037027245657113475	0.9232058785943396	0.32219884902422924
0.9465171990679561	0.9874332319497643	0.014045443302711028	-0.01898569946364907	0.03769487818316693	0.9193291627416942	0.3274797949021014
0.9468179628561618	0.9874446693657158	0.014321353340672171	-0.018886416991076516	0.03835980304084267	0.9153942787911342	0.3327084759556823
0.9471205436474593	0.9874563766524204	0.014597730942634026	-0.018784960667034285	0.03902194007427147	0.9114023622473458	0.33788385177751235
0.9474249636319779	0.9874683562336692	0.014874564700609633	-0.018681320414016104	0.039681210048824064	0.9073545781786926	0.34300490738854555
0.9477312450476661	0.9874806105395466	0.01515184303137015	-0.018575486398142077	0.04033753547313141	0.9032521156593806	0.34807066012167986
0.9480394098873145	0.9874931419941247	0.01542955392080255	-0.0184674491362462	0.040990840041707555	0.8990961905048116	0.35308015571312407
0.9483494800291982	0.9875059530196728	0.015707685054830677	-0.018357199459693288	0.041641048998214504	0.894888042356033	0.35803247154348994
0.9486614772887239	0.9875190460380628	0.01598622387692423	-0.018244728502466688	0.04228808931463299	0.8906289327326581	0.3629267183717707
0.9489754231761187	0.9875324234597795	0.016265157383890894	-0.0181300277954072	0.04293188926043339	0.8863201470709033	0.36776203743621216
0.949291339774507	0.9875460877208394	0.016544472916242996	-0.018013088949593945	0.0435723802604539	0.8819629813377687	0.3725376146855493
0.9496092486455728	0.9875600412359027	0.016824157194702812	-0.017893904058346406	0.04420949469637381	0.8775587556707459	0.3772526644725652
0.9499291717563222	0.9875742864378472	0.017104197150184405	-0.01777246535807632	0.04484316783710739	0.8731088002329848	0.38190644416840946
0.9502511310535897	0.9875888257594014	0.0173845795545542	-0.017648765385413566	0.04547333700442252	0.8686144596554712	0.386498248035862
0.950575148741022	0.9876036616455611	0.017665291269688646	-0.017522796871231056	0.046099942144575405	0.8640770877582128	0.39102741148558645
0.9509012471296533	0.9876187965471376	0.017946319122414588	-0.017394552795521847	0.04672292554743766	0.8594980481984542	0.3954933090191644
0.9512294489012206	0.9876342329332967	0.018227650136239282	-0.01726402628107178	0.04734223235671583	0.8548787093485071	0.39989535784278685
0.951559776852858	0.9876499732802104	0.018509271314669822	-0.017131210689689553	0.04795781007890062	0.8502204464626929	0.40423301423920666
0.951892254188261	0.9876660200853113	0.018791169893513267	-0.016996099501776003	0.04856960912354268	0.8455246361828733	0.4085057772596279
0.9522269045567002	0.9876823758702196	0.01907333337278036	-0.01685868629240034	0.04917758284387649	0.8407926546011406	0.41271318873704393
0.9525637517172179	0.987699043165146	0.019355749233833024	-0.01671896486273777	0.04978168690073887	0.8360258806657445	0.4168548286284623
0.9529028201455749	0.9877160245395747	0.01963840544954717	-0.016576928983022293	0.05038188032798629	0.8312256862902633	0.42093032206727266
0.9532441348601682	0.9877333225953104	0.019921290331314373	-0.01643257245260393	0.050978125154793254	0.8263934375459265	0.42493933630215525
0.9535877211283789	0.9877509399527143	0.020204392282483184	-0.016285889215832804	0.05157038584480966	0.8215304976062804	0.42888157653060166
0.9539336049409722	0.987768879275946	0.020487700187329722	-0.016136873152657955	0.05215863007078939	0.8166382188673891	0.43275679067447675
0.9542818125937732	0.9877871432527825	0.02077120306120898	-0.015985518248100333	0.052742827933754476	0.8117179477556185	0.4365647637121185
0.954632371441221	0.9878057346354387	0.021054890658201063	-0.015831818255597065	0.05332295316358196	0.8067710130268645	0.44030532500239483
0.9549853088685445	0.9878246561879727	0.02133875262778888	-0.015675767134687053	0.053898981327500255	0.8017987392938599	0.4439783360850821
0.9553406531763385	0.9878439107342802	0.02162277922570895	-0.015517358655795895	0.05447089123350905	0.7968024335987272	0.44758369923598973
0.9556984334670604	0.987863501154181	0.02190696120784431	-0.015356586436289675	0.055038664639568836	0.7917833861727703	0.45112135487985916
0.9560586793000176	0.9878834303662022	0.022191289545063973	-0.015193444084826868	0.055602285617886126	0.7867428744832337	0.4545912769755912
0.9564214209108488	0.9879037013408686	0.02247575558951107	-0.015027925094801619	0.05616174082904907	0.7816821593980279	0.45799347414494024
0.9567866894960975	0.987924317118397	0.0227603512845952	-0.014860022703603164	0.056717019864440964	0.7766024805550841	0.4613279910475659
0.9571545164818712	0.9879452807691207	0.02304506858229352	-0.01468973021874785	0.057268114040024146	0.7715050659297246	0.4645949004375556
0.9575249344831402	0.9879665954492072	0.02332990017832873	-0.014517040567930366	0.05781501776383922	0.7663911179433125	0.4677943106988139
0.9578979764828569	0.9879882643556083	0.02361483886258718	-0.014341946669392832	0.05835772720780527	0.761261824360768	0.4709263572517344
0.9582736762796814	0.9880102907530084	0.023899877853829167	-0.014164441217061936	0.05889624089122729	0.7561183516391438	0.4739912053563043
0.9586520684828763	0.988032677975282	0.02418501078043135	-0.013984516673779564	0.05943055957238673	0.7509618446418082	0.4769890487486662
0.9590331883465985	0.9880554294172632	0.024470231541380682	-0.013802165342299368	0.05996068592005635	0.7457934285800553	0.4799201070868604
0.9594170717972071	0.9880785485376251	0.024755534315262267	-0.013617379346536502	0.060486624469304175	0.7406142083411539	0.48278462506154796
0.9598037555350147	0.9881020388663547	0.02504091362308415	-0.013430150576631725	0.061008381674418	0.7354252668765909	0.48558287201502576
0.9601932768637367	0.9881259039957574	0.02532636418904055	-0.013240470765759026	0.061525965591318746	0.7302276673037706	0.48831513956302247
0.9605856739837968	0.9881501475996731	0.025611881142864223	-0.01304833134245574	0.06203938618436062	0.7250224488373505	0.49098174256475496
0.9609809854922429	0.9881747734039353	0.025897459641909714	-0.01285372367034263	0.06254865458470814	0.7198106333294536	0.49358301459744386
0.9613792508715446	0.9881997852176201	0.026183095215520938	-0.012656638805494863	0.0630537836547084	0.7145932186884012	0.49611931028861705
0.9617805102484406	0.9882251869193567	0.026468783576315498	-0.012457067610660521	0.06355478759097494	0.7093711820463533	0.4985910026290089
0.9621848043645174	0.988250982456436	0.02675452058813513	-0.012255000767501972	0.06405168181590679	0.7041454801108951	0.5009984818534077
0.9625921747107308	0.9882771758543825	0.027040302349546193	-0.012050428707106986	0.06454448307081496	0.6989170474340286	0.503342155306319
0.9630026633705129	0.9883037712079416	0.027326125071025296	-0.01184334168634439	0.06503320915093014	0.693686798483924	0.5056224455805287
0.963416313055971	0.9883307726842242	0.027611985090070314	-0.011633729768705418	0.06551787888443751	0.6884556272234099	0.5078397898830288
0.9638331670682859	0.9883581845209278	0.027897878833464833	-0.011421582843636525	0.0659985120222133	0.6832244076805285	0.5099946389965802
0.9642532694582043	0.9883860110377162	0.028183802916535546	-0.011206890544230751	0.06647512935868685	0.677993992036842	0.512087457287391
0.9646766646874131	0.988414256614614	0.028469753901680158	-0.010989642419851084	0.06694775228406678	0.6727652149721751	0.5141187202097218
0.9651033979301132	0.9884429257125752	0.028755728494980537	-0.010769827782777193	0.0674164030723844	0.6675388900146807	0.51608891510304
0.9655335149964634	0.9884720228692083	0.029041723483025025	-0.010547435747370458	0.06788110473321485	0.6623158106652292	0.5179985400386385
0.9659670622284757	0.9885015526923764	0.02932773565414913	-0.01032245528477721	0.06834188084431901	0.6570967518218642	0.519848102658499
0.9664040865413314	0.9885315198634889	0.029613761817854748	-0.010094875203183433	0.0687987555475237	0.6518824694254043	0.5216381197271643
0.966844635439879	0.9885619291391663	0.029899798807012625	-0.009864684140817023	0.06925175351639967	0.6466737004361892	0.52336911656605
0.9672887569934263	0.9885927853500193	0.030185843452926336	-0.009631870580899241	0.06970089988190986	0.6414711633198242	0.5250416263388564
0.9677364997124328	0.9886240933924556	0.03047189249889978	-0.009396422918728126	0.07014622006532689	0.6362755596601272	0.5266561890363258
0.9681879129145691	0.9886558582546816	0.03075794282661317	-0.009158329271616993	0.07058774009934542	0.6310875701021906	0.5282133522458261
0.9686430462329915	0.988688084982726	0.03104399113435303	-0.008917577739997863	0.07102548609656473	0.6259078602635669	0.5297136688387616
0.969101950056297	0.9887207787117256	0.031330034208998984	-0.00867415617830045	0.07145948464095384	0.6207370758767645	0.5311576979895004
0.9695646752490183	0.9887539446466174	0.031616068741615586	-0.008428052345271393	0.07188976247495757	0.6155758462206542	0.5325460037119643
0.9700312730519134	0.9887875880550862	0.031902091261606896	-0.008179253960862904	0.07231634637760347	0.610424785393063	0.5338791541626516
0.9705017955222995	0.9888217142995255	0.03218809840096255	-0.007927748474957915	0.07273926353410598	0.6052844876501465	0.5351577224706199
0.9709762950877883	0.9888563288052336	0.032474086612972075	-0.007673523308411602	0.07315854108954314	0.6001555325868537	0.5363822849910456
0.9714548248987298	0.9888914370862268	0.0327600523800977	-0.0074165656682231035	0.0735742064323512	0.5950384815176741	0.5375534218437363
0.9719374385007122	0.9889270447216085	0.03304599201004465	-0.00715686272658867	0.07398628687183627	0.5899338812580243	0.5386717156553912
0.9724241899679769	0.9889631573653953	0.033331901711581534	-0.006894401553526462	0.07439480972936957	0.5848422628852051	0.539737751553303
0.972915134120462	0.9889997807629132	0.03361777771489834	-0.006629169003454623	0.07479980248725056	0.5797641397343063	0.5407521172370882
0.9734103262566979	0.9890369207312892	0.03390361610727227	-0.006361151862872154	0.07520129253120929	0.5747000104710549	0.5417154019961065
0.9739098222755211	0.9890745831686713	0.034189412898507306	-0.006090336788762588	0.07559930722396023	0.5696503580703448	0.5426281966249974
0.9744136786221026	0.9891127740503688	0.034475163983633345	-0.005816710341886713	0.07599387383328006	0.5646156506260884	0.543491092976436
0.9749219525147446	0.9891514994462935	0.034760865264507286	-0.0055402588676340715	0.07638501967984182	0.5595963393670804	0.5443046839996746
0.975434701514707	0.989190765488471	0.03504651240039891	-0.005260968734002629	0.07677277177557455	0.5545928632043425	0.5450695627010101
0.9759519838584457	0.9892305783963555	0.03533210099067439	-0.004978826155546028	0.0771571570589292	0.5496056456696997	0.5457863224136178
0.9764738586031693	0.9892709444884232	0.03561762664599197	-0.004693817117914526	0.0775382024697955	0.544635093853629	0.5464555566379202
0.9770003853147278	0.9893118701584088	0.035903084808350506	-0.004405927552380445	0.07791593468923677	0.5396816017222679	0.54707785829426
0.9775316243573982	0.9893533618979334	0.03618847090245544	-0.004115143182052203	0.07829038032476052	0.534745547656542	0.547653819802336
0.9780676364197596	0.989395426259671	0.03647378007392342	-0.003821449785946036	0.07866156555068586	0.5298272991560529	0.5481840322868603
0.9786084833560816	0.9894380699234014	0.036759007632181595	-0.003524832742865022	0.07902951667148071	0.5249272053682711	0.5486690861827822
0.9791542271126292	0.9894812996118519	0.037044148472868674	-0.003225277624526395	0.07939425935666655	0.5200456072173496	0.5491095699335914
0.9797049309468784	0.9895251221870338	0.03732919771313917	-0.0029227695317122146	0.07975581944565889	0.5151828266728458	0.5495060708291015
0.9802606586658769	0.9895695445905103	0.037614150280631975	-0.002617293516749218	0.08011422240165353	0.5103391740049784	0.5498591740483743
0.9808214746330179	0.9896145738438202	0.0378990009132815	-0.0023088345851587076	0.0804694933025871	0.5055149479459333	0.5501694625034846
0.9813874442191293	0.9896602170848089	0.03818374438153882	-0.001997377452735409	0.08082165710631421	0.5007104321055762	0.5504375168809359
0.9819586333344184	0.9897064815302764	0.038468375241947655	-0.0016829068081605037	0.08117073832999186	0.4959258993351703	0.5506639151552036
0.9825351089991724	0.989753374522292	0.03875288811456129	-0.0013654070042205299	0.0815167613795701	0.4911616072428176	0.5508492326283161
0.9831169387678156	0.9898009034818003	0.03903727738649077	-0.0010448623803086113	0.08185975017349312	0.48641780337053475	0.5509940414860559
0.9837041912013578	0.9898490759471872	0.039321537437074824	-0.0007212570078454524	0.08219972840607484	0.4816947216065912	0.5510989107693739
0.9842969357905758	0.9898978995684476	0.039605662587840575	-0.00039457473822104665	0.08253671947263762	0.4769925832316722	0.551164406118208
0.9848952426378136	0.9899473820811577	0.039889646940876974	-0.00006479938403862641	0.08287074626739806	0.47231159978127174	0.5511910895619606
0.9854991830313311	0.9899975313540408	0.04017348464374398	0.0002680855914310199	0.08320183148666235	0.46765196885520594	0.5511795194011826
0.9861088291859214	0.9900483553680013	0.04045716975250234	0.0006040969251332409	0.08352999745396199	0.46301387658985876	0.5511302499784573
0.9867242550448638	0.9900998622836045	0.040740696588758576	0.000943251989776171	0.083855266517961	0.45839749204813535	0.5510438313834175
0.9873455345412822	0.9901520602962105	0.04102405892190449	0.001285567828961239	0.08417766009939916	0.4538029807626728	0.5509208094737889
0.9879727423942601	0.990204957701886	0.04130725033824123	0.0016310615894381973	0.08449719911839307	0.4492304988217831	0.5507617257915448
0.9886059545301623	0.9902585629330446	0.04159026442162208	0.001979750746448256	0.08481390419089004	0.44468019012777826	0.550567117337103
0.9892452481475545	0.9903128845645127	0.04187309476595606	0.0023316531322870103	0.08512779562953648	0.44015218641408166	0.5503375163598309
0.9898907010749545	0.9903679312592483	0.042155734678196374	0.0026867865754972636	0.08543889310500635	0.43564661218962797	0.5500734504549548
0.9905423923386943	0.990423711816586	0.04243817742069676	0.003045169206208079	0.08574721591017032	0.4311635810167908	0.5497754422805753
0.991200401957192	0.9904802351549294	0.042720416108393326	0.003406819335343375	0.0860527828391476	0.4267031973304152	0.5494440095284081
0.991864811260414	0.9905375103393765	0.04300244383354055	0.003771755622417854	0.08635561231547652	0.42226555463983984	0.5490796646652831
0.9925357026448812	0.9905955465609667	0.043284253546359	0.00413999693274098	0.0866557222550335	0.4178507375958309	0.5486829149493945
0.9932131593636537	0.9906543531184815	0.04356583795694179	0.004511562214161539	0.08695312995786747	0.4134588236751881	0.5482542625004369
0.9938972662122616	0.9907139394780001	0.04384718980944082	0.004886470865045913	0.08724785239365397	0.40908987905446337	0.547794203809256
0.9945881090369628	0.9907743152305297	0.044128301661887824	0.005264742455658252	0.0875399059616237	0.40474396222008563	0.5473032299569683
0.9952857749011803	0.9908354901065276	0.0444091659427284	0.0056463968106172805	0.0878293065459989	0.4004211232357618	0.5467818264562563
0.9959903521083499	0.9908974739780146	0.04468977494642022	0.006031454012264884	0.08811606950664684	0.39612140396215023	0.5462304731807975
0.9967019301477862	0.9909602768538733	0.044970120798570046	0.00641993436177823	0.08840020963934665	0.3918448387356426	0.545649644364984
0.997420599689876	0.9910239088793781	0.045250195441865225	0.006811858367193458	0.08868174115873105	0.3875914547150419	0.5450398085817184
0.9981464529958043	0.9910883803725461	0.045529990781314617	0.0072072469569817174	0.08896067784016626	0.3833612698165681	0.5444014283588684
0.9988795835160351	0.9911537017887255	0.045809498511824906	0.007606121250755394	0.089237032841774	0.379154295475372	0.5437349604815463
0.9996200860640964	0.9912198837359547	0.046088710171982114	0.00800850264377077	0.08951081875591947	0.3749705359522827	0.5430408558289713
1.0003680565276454	0.9912869369490102	0.04636761702217283	0.008414412639624497	0.0897820474879862	0.37080999027379163	0.5423195596425839
1.001123592372024	0.9913548723342959	0.04664621022077684	0.00882387311326207	0.09005073042732947	0.36667264970367885	0.5415715110523701
1.001886792871333	0.9914237009908807	0.04692448088934903	0.00923690642423991	0.09031687850401146	0.362558496919442	0.5407971428137379
1.002657757974764	0.9914934341082151	0.04720241968329309	0.009653534791680459	0.09058050177541808	0.35846751247325714	0.5399968824564066
1.0034365895017938	0.9915640830735539	0.04748001721600684	0.010073780930182068	0.0908416098326596	0.35439966860241967	0.5391711511011762
1.0042233908458709	0.991635659445324	0.04775726393152051	0.010497667876843168	0.09110021167457062	0.35035493123092565	0.5383203637520535
1.0050182667503411	0.9917081749325556	0.04803415000976911	0.010925218858349364	0.09135631561777435	0.34633326144485554	0.5374449295568875
1.0058213234231377	0.9917816414049394	0.048310665393566474	0.011356457340835005	0.09160992932225764	0.34233461517211666	0.5365452517185958
1.006632668342476	0.9918560708746098	0.04858679970856602	0.011791406913500986	0.09186105971867684	0.3383589444069567	0.5356217277530192
1.0074524111653242	0.9919314755791487	0.04886254255691021	0.012230091762822809	0.09210971327478895	0.3344061930563199	0.5346747484885114
1.008280662596048	0.9920078678774816	0.04913788311557951	0.012672536052744694	0.09235589562925212	0.3304763027951577	0.5337046993877548
1.0091175354672863	0.9920852603488763	0.04941281048424787	0.013118764489726384	0.09259961190531112	0.32656920814062246	0.5327119593427649
1.0099631435986698	0.9921636656871461	0.04968731329103645	0.013568801699722449	0.09284086635902936	0.3226848421298355	0.531696902061506
1.010817602925648	0.9922430968044237	0.049961380048981166	0.014022672816591895	0.09307966269657927	0.31882313129585793	0.5306598947848153
1.0116810307825186	0.9923235667642409	0.050234998905214774	0.014480403085861565	0.09331600385290581	0.314983999272025	0.5296012991925918
1.0125535464783297	0.992405088834454	0.050508157809355164	0.014942018156144547	0.09354989213893015	0.3111673644587022	0.5285214707611596
1.0134352707056256	0.99248767643144	0.05078084431027097	0.015407543751113032	0.0937813290669383	0.30737314290633394	0.5274207595486625
1.0143263263641729	0.9925713431964112	0.051053045796243535	0.015877006089917843	0.09401031555624487	0.3036012449935804	0.5262995092344882
1.0152268375564366	0.9926561029004871	0.05132474916861392	0.016350431341802824	0.09423685165761832	0.29985157998684175	0.52515805844017
1.0161369306936037	0.992741969547677	0.051595941163369005	0.016827846193355207	0.0944609368250689	0.2961240515989238	0.5239967394062092
1.0170567337232628	0.9928289573014166	0.051866608099021744	0.01730927742591374	0.0946825697053394	0.29241856149040285	0.5228158790350388
1.017986376338211	0.9929170805030904	0.05213673592535241	0.017794752010015298	0.09490174818140305	0.28873500859058304	0.5216157987037924
1.0189259903264039	0.9930063537041657	0.05240631030804189	0.018284297271702547	0.09511846944221342	0.285073287945485	0.5203968138857603
1.0198757092946593	0.9930967916389828	0.05267531652972051	0.018777940730996028	0.09533272990283474	0.28143329206899315	0.5191592345797111
1.0208356691511433	0.9931884092695823	0.05294373960822654	0.019275710335217123	0.09554452529925958	0.2778149093376481	0.5179033647572118
1.0218060071389323	0.9932812216923003	0.05321156400744476	0.019777633939946575	0.09575385046069643	0.27421802787976474	0.5166295037041603
1.0227868627700432	0.9933752442254142	0.05347877388368487	0.020283739776611152	0.09596069950702987	0.2706425322227946	0.5153379448829465
1.0237783776150942	0.993470492387802	0.05374535300663599	0.020794056324516107	0.09616506578662648	0.2670883043420281	0.5140289762860325
1.0247806950777982	0.9935669818757621	0.054011284681215035	0.021308612176554904	0.09636694181798938	0.26355522467135695	0.5127028808168482
1.0257939607428523	0.9936647285948185	0.054276551823631475	0.02182743619979124	0.09656631934988354	0.260043171051495	0.5113599359147074
1.026818322477428	0.9937637486679856	0.05454113696722822	0.02235055756744614	0.0967631893656477	0.256552018621654	0.5100004135032652
1.0278539298270495	0.9938640583756116	0.054805022088009865	0.02287800543098137	0.09695754195469919	0.2530816420769181	0.508624580877985
1.0289009349835458	0.9939656742471219	0.05506818883551557	0.023409809394444033	0.09714936648546989	0.24963191257311934	0.5072326995077288
1.0299594922223314	0.9940686130047571	0.055330618367125356	0.02394599920634316	0.09733865148284554	0.24620269986148324	0.5058250258684786
1.0310297577492222	0.9941728915464719	0.055592291293802734	0.02448660466263826	0.09752538459181097	0.24279387292946933	0.5044018117355238
1.0321118902507953	0.9942785269972763	0.05585318779769588	0.02503165586478186	0.09770955266379999	0.23940529839808097	0.5029633035397538
1.0332060506515648	0.9943855366834028	0.05611328755165241	0.025581183075087416	0.09789114169959018	0.23603684150555962	0.5015097427792158
1.034312402120046	0.9944939381304706	0.05637256970194041	0.026135216698485952	0.09807013683881383	0.23268836625484351	0.500041366099943
1.0354311102469003	0.9946037490784163	0.056631012890648924	0.02669378734987711	0.09824652237669118	0.22935973504452356	0.49855840514862937
1.0365623426164574	0.9947149874367591	0.05688859513774894	0.027256925618210862	0.09842028168505365	0.22605081010224334	0.4970610872293588
1.0377062702735342	0.9948276714261273	0.05714529415417764	0.02782466277349374	0.09859139742404556	0.222761449376229	0.4955496334522331
1.0388630655242335	0.9949418193590666	0.057401086821717635	0.028397029649189	0.09875985119281652	0.2194915131208071	0.4940242617334052
1.0400329037278515	0.9950574498132784	0.057655949579460034	0.028974057510108092	0.09892562379077392	0.2162408588350204	0.49248518451370005
1.0412159626239028	0.995174581562247	0.057909858250484954	0.029555777693596748	0.09908869510221696	0.21300934338328248	0.4909326097385563
1.0424124226214393	0.995293233600529	0.05816278808391094	0.030142221727675732	0.09924904412446225	0.20979682235102945	0.48936674056717316
1.0436224668787661	0.995413425148306	0.05841471374840382	0.0307334213440561	0.09940664896305679	0.20660315001859766	0.48778777536026424
1.0448462809402959	0.9955351756117303	0.05866560923445631	0.03132940827487923	0.09956148677068434	0.20342818048381955	0.48619590824447756
1.046084052986214	0.995658504603848	0.05891544788666606	0.03193021434971006	0.09971353376890828	0.20027176712761166	0.48459132887348266
1.0473359737899408	0.9957834319363789	0.05916420237399047	0.03253587144884687	0.09986276523062648	0.197133762862777	0.4829742225708685
1.0486022369723194	0.9959099776409344	0.059411844718707606	0.0331464115996967	0.10000915549778967	0.1940140196373458	0.48134477008934473
1.049883039463875	0.9960381620110904	0.059658346360689174	0.03376186717029133	0.10015267801720901	0.19091238749315528	0.4797031471100729
1.0511785803668183	0.9961680054841363	0.059903677912924995	0.03438227029300414	0.1002933051964234	0.18782871750351346	0.4780495257941856
1.0524890614789715	0.996299528688549	0.06014780924553372	0.0350076530910619	0.10043100845580336	0.18476286056517074	0.4763840741886015
1.0538146883517292	0.9964327525453981	0.06039070965741033	0.035638048153209714	0.10056575832351154	0.1817146650945773	0.47470695497250287
1.0551556687600132	0.996567698109755	0.06063234756650738	0.03627348777330391	0.10069752425961155	0.17868398076272896	0.4730183274909359
1.0565122141579668	0.9967043867116823	0.0608726907528603	0.036914004612389174	0.10082627479026512	0.1756706552842407	0.47131834599990924
1.0578845383048725	0.9968428398124343	0.06111170608697763	0.03755963101685283	0.10095197735877574	0.17267453765869303	0.4696071614826168
1.0592728584841606	0.9969830791214546	0.06134935972335777	0.038210399563708614	0.10107459842927975	0.16969547557350995	0.4678849202036076
1.0606773948164618	0.9971251265211469	0.0615856169547218	0.03886634270463182	0.10119410340795996	0.16673331705638772	0.46615176465333924
1.0620983711686138	0.9972690041525608	0.06182044234025158	0.03952749315804796	0.10131045670636676	0.16378790868678017	0.4644078325105127
1.0635360140841414	0.9974147343007591	0.062053799499873864	0.04019388337608496	0.10142362163536259	0.16085909798920048	0.46265325804716634
1.0649905538754723	0.9975623394986531	0.06228565126917136	0.04086554601883015	0.10153356047998456	0.15794673129864933	0.46088817087199146
1.0664622234791243	0.9977118424038937	0.06251595948868689	0.041542513389734054	0.10164023439571034	0.15505065620949163	0.45911269740795724
1.0679512596468337	0.997863265912388	0.06274468516895203	0.0422248179512259	0.10174360348512333	0.15217071930186207	0.45732695952584823
1.0694579027844244	0.9980166331345324	0.0629717884333404	0.04291249221133347	0.10184362676553746	0.14930676664882672	0.45553107483363603
1.070982396561756	0.9981719673476658	0.06319722843061673	0.0436055685078315	0.10194026212615422	0.14645864470356107	0.45372515722725276
1.0725249885363886	0.9983292920513924	0.06342096340013015	0.04430407925442312	0.10203346635259952	0.14362619925607	0.4519093162321218
1.074085928923119	0.9984886308335543	0.06364295046570509	0.0450080563453082	0.10212319503714973	0.1408092778170992	0.45008365853178417
1.0756654724537311	0.9986500075510408	0.06386314587714023	0.0457175319581229	0.10220940267527905	0.13800772632999067	0.44824828585887033
1.0772638774341814	0.9988134462245216	0.06408150484180787	0.04643253808503171	0.10229204258957081	0.13522139106152778	0.4464032961927536
1.0788814058227454	0.9989789710368232	0.06429798150772985	0.04715310652771969	0.10237106691909366	0.13245011857534378	0.44454878374473195
1.0805183234552713	0.9991466063460264	0.06451252896478764	0.047879268956307966	0.10244642661459266	0.12969375546592757	0.44268483877704695
1.082174899787646	0.9993163766487682	0.06472509918129166	0.04861105675257947	0.10251807141029443	0.12695214891583673	0.4408115479736958
1.0838514087101252	0.9994883066529774	0.0649356430783123	0.04934850132621046	0.10258594984253934	0.12422514547210349	0.4389289935967845
1.0855481280881103	0.9996624212197782	0.06514411043633406	0.05009163386482407	0.10265000920929328	0.12151259196981516	0.4370372540936426
1.0872653395448935	0.9998387453296088	0.06535044983858895	0.050840485194109164	0.10271019554607132	0.11881433599201001	0.43513640441226925
1.0890033290923173	1.0000173041349483	0.06555460871674328	0.05159508600736478	0.10276645363228343	0.11613022498855136	0.43322651537483703
1.0907623868256768	1.0001981229165748	0.0657565332806399	0.05235546668380328	0.10281872696153513	0.11346010689644791	0.4313076540955098
1.092542807389834	1.0003812271185664	0.06595616853881045	0.053121657441054126	0.10286695773734972	0.11080382956239301	0.42937988354846635
1.0943448893695888	1.0005666422722228	0.0661534581956237	0.053893688021994575	0.1029110868373038	0.10816124179274476	0.42744326330707216
1.096168936745028	1.0007543941318993	0.06634834477643856	0.05467158826683187	0.10295105382991487	0.10553219135190421	0.4254978480561371
1.098015256651404	1.0009445084300574	0.06654076934992595	0.0554553871024947	0.10298679690300308	0.10291652835904734	0.423543690068137
1.0998841621904498	1.001137011151669	0.06673067179271532	0.05624511368736026	0.10301825290558644	0.10031410137433801	0.42158083628191934
1.1017759697400087	1.0013319282416702	0.06691799047287658	0.05704079621381746	0.10304535727594509	0.09772476134902115	0.41960933122635274
1.1036910016991601	1.0015292858715947	0.06710266249287615	0.05784246301208799	0.10306804406842686	0.09514835793505541	0.41762921421097254
1.105629584755313	1.0017291102443688	0.06728462347588658	0.05865014175965207	0.10308624590359465	0.09258474204108706	0.41564052122276063
1.1075920510174133	1.0019314276937443	0.06746380763736216	0.05946385989623479	0.10309989396118871	0.09003376444670627	0.4136432838294661
1.1095787369996086	1.002136264561544	0.06764014765163648	0.06028364413977928	0.10310891795010248	0.08749527728436764	0.41163753029599687
1.111589984579007	1.0023436472777294	0.06781357470222327	0.06110952082263654	0.10311324609566767	0.08496913292076506	0.40962328467856013
1.1136261402937548	1.0025536022686825	0.06798401838118817	0.06194151553906019	0.10311280511623705	0.08245518498713306	0.4076005676036646
1.1156875575798437	1.0027661561677783	0.0681514068345542	0.06277965399239202	0.10310752019948352	0.07995328577635374	0.4055693941254976
1.1177745939270358	1.0029813355012946	0.06831566648111126	0.06362396076394122	0.10309731497891607	0.07746328991948395	0.4035297766325557
1.1198876126734858	1.0031991668518647	0.06847672212214294	0.06447445997821673	0.10308211151214636	0.07498505230923665	0.4014817231354882
1.1220269830585057	1.0034196768415007	0.06863449689856282	0.06533117524967144	0.10306183025351294	0.0725184282262736	0.39942523730485596
1.1241930799418909	1.0036428920794087	0.0687889122245084	0.06619412949544859	0.10303639003118124	0.07006327383663823	0.3973603188237374
1.1263862839285137	1.0038688391507322	0.06893988775305426	0.067063344910943	0.10300570802277859	0.06761944620008303	0.3952869633411949
1.1286069815316877	1.0040975446083915	0.06908734134318156	0.06793884295819268	0.10296969972949042	0.06518680324292524	0.39320516239127457
1.1308555652887546	1.0043290349590688	0.06923118902194061	0.06882064433263985	0.10292827894974335	0.06276520379249345	0.3911149033596869
1.1331324342821307	1.0045633366899396	0.06937134497000319	0.069708769085229	0.10288135774341854	0.06035450719075385	0.3890161690794103
1.135437993285362	1.004800476152888	0.06950772142063216	0.07060323620494532	0.10282884642296236	0.057954574374758705	0.38690893869755605
1.1377726550084544	1.005040479766501	0.06964022874379482	0.07150406440370671	0.1027706534758844	0.05556526571352623	0.384793185701195
1.140136837386839	1.0052833737071654	0.06976877523517051	0.07241127097500745	0.10270668559873221	0.05318644401483216	0.3826688804769315
1.1425309657431837	1.0055291841002305	0.06989326719221804	0.07332487254025054	0.10263684761935955	0.05081797246473831	0.3805359884180663
1.1449554718405375	1.005777936890366	0.07001360880949378	0.0742448845900227	0.10256104249312104	0.04845971577720698	0.37839447086035344
1.1474107956612343	1.0060296579905077	0.07012970221381949	0.07517132206184848	0.10247917121824963	0.04611153865615301	0.37624428359285716
1.1498973829879737	1.0062843729988882	0.07024144729142012	0.07610419832336227	0.10239113288310558	0.04377330833519405	0.3740853790729981
1.1524156881941503	1.0065421074489795	0.07034874176569984	0.07704352612288988	0.10229682454389938	0.041444892101967924	0.37191770406316327
1.1549661727367695	1.0068028866174166	0.07045148106865373	0.07798931691348301	0.10219614124325149	0.03912615895104682	0.3697412010381711
1.1575493049324823	1.0070667354624343	0.0705495582814109	0.07894158066674768	0.10208897599369592	0.036816979950209605	0.36755580843942887
1.160165563057062	1.0073336789000285	0.07064286419338413	0.07990032690245708	0.10197521961701661	0.03451722568368217	0.365361458138845
1.1628154317748978	1.00760374139716	0.07073128710465244	0.08086556325349858	0.10185476085759668	0.03222676967789024	0.36315807855409615
1.165499405110247	1.007876947231467	0.07081471287433401	0.08183729643754284	0.10172748622266747	0.02994548599147683	0.3609455922341297
1.1682179857737225	1.0081533203769326	0.07089302482832928	0.08281553188018903	0.10159327997220441	0.027673250074554935	0.3587239165323929
1.1709716840553166	1.0084328843444315	0.070966103666357	0.08380027319069062	0.10145202414068366	0.0254099399133361	0.35649296459448
1.173761020283774	1.0087156623828626	0.07103382746762861	0.0847915229140837	0.10130359837961139	0.02315543421738631	0.35425264344128937
1.176586525056907	1.009001677450912	0.07109607161773122	0.08578928246372097	0.10114787989807789	0.020909612555877234	0.3520028539160551
1.17944873652682	1.009290951889263	0.07115270867872586	0.08679355101849323	0.10098474357287782	0.01867235778250763	0.3497434929481994
1.1823482034594106	1.0095835076757194	0.07120360839184538	0.08780432646116407	0.10081406174527757	0.016443553837285924	0.34747445120000375
1.1852854849069034	1.009879366334474	0.0712486375922856	0.08882160510378145	0.10063570419360564	0.014223086316987536	0.34519561344791105
1.1882611503990352	1.0101785488957087	0.07128766013601241	0.089845381592999	0.10044953807815242	0.012010842627144368	0.34290685854579345
1.1912757791997592	1.0104810757591358	0.07132053681630321	0.09087564849201123	0.10025542794654455	0.009806712815857927	0.3406080600978913
1.1943299620206107	1.0107869668020155	0.07134712531026124	0.09191239670131413	0.10005323558389921	0.007610588592841543	0.33829908524592056
1.197424302670212	1.0110962414764417	0.07136728010391803	0.09295561583164769	0.09984281985037134	0.005422362508008555	0.3359797935633925
1.2005594142091058	1.0114089183546013	0.07138085237961546	0.09400529271772118	0.09962403689117938	0.0032419310237277467	0.3336500400704586
1.2037359232993745	1.01172501549108	0.07138768996418157	0.09506141269773408	0.09939673979583395	0.0010691917508375889	0.33130967208133666
1.2069544689758909	1.0120445502235447	0.07138763722822193	0.09612395899379773	0.0991607786268109	-0.0010959553040723706	0.32895853026635735
1.210215712683151	1.01236754008664	0.07138053496672027	0.09719291578558945	0.09891599960789736	-0.0032536139783585828	0.32659644153333867
1.213522008745897	1.0126941675297687	0.07136621117841387	0.09826880948789697	0.09866211528251372	-0.005404969023814791	0.3242220248750025
1.2168740494210009	1.0130244474973555	0.07134448829312841	0.09935160874607413	0.09839895633009764	-0.007550067076952573	0.32183512110592366
1.220272550569464	1.013358394872789	0.07131518477161061	0.10044128256143772	0.09812634932365956	-0.009688959142378174	0.3194355566238731
1.2237182416330454	1.0136960233866372	0.07127811502579603	0.10153779675457685	0.09784411742258954	-0.011821693511317092	0.3170231507996245
1.2272118679942792	1.0140373457455065	0.07123308929760594	0.1026411144640792	0.0975520801248276	-0.013948316799929871	0.3145977144353617
1.2307541900388648	1.0143823734323252	0.07117991356323973	0.1037511955768969	0.09725005328157514	-0.016068872895547277	0.3121590505567741
1.234345982903817	1.0147311165708053	0.0711183894397502	0.10486799637983654	0.09693784906379328	-0.018183402370441987	0.3097069546957288
1.2379880398581808	1.0150835841373336	0.07104831402398068	0.10599147032582995	0.09661527560899372	-0.02029194400423475	0.30724121270526156
1.2416811707620925	1.0154397836881506	0.07096947980206185	0.10712156724485386	0.09628213708542019	-0.022394533340902578	0.30476160196876134
1.2454262020660525	1.0157997212327354	0.07088167454399964	0.10825823303746605	0.09593823363163594	-0.024491202201004463	0.3022678915239137
1.2492239809712677	1.0161634015003038	0.07078468109109802	0.10940141060981638	0.09558336090685432	-0.02658198047413506	0.29975983943863543
1.2530753719116066	1.016530827461312	0.07067827731504583	0.11055103845734285	0.09521731034025002	-0.028666893569418664	0.29723719531870146
1.2569812608529318	1.0169020005927496	0.07056223588466298	0.11170705159864576	0.09483986865580418	-0.030745964196516647	0.29469969763021087
1.260942553846741	1.0172769205855847	0.07043632417173346	0.1128693807583252	0.09445081792850292	-0.03281921094267604	0.2921470748330756
1.2649601798627765	1.0176555854521043	0.070300304030072	0.11403795280339557	0.09404993522771896	-0.034886649122160614	0.28957904372986765
1.2690350905154508	1.0180379913294473	0.07015393165897583	0.11521269023659524	0.09363699255513788	-0.03694828993038404	0.28699530984884764
1.273168260490065	1.0184241323424459	0.06999695744788614	0.11639351088431293	0.09321175671695289	-0.0390041399698928	0.2843955673635155
1.2773606891495826	1.018814000568116	0.06982912577269239	0.11758032790157827	0.092773989072283	-0.041054201337989676	0.2817794982747633
1.2816134052524852	1.0192075862759997	0.06965017464390111	0.11877305061080606	0.09232344493946323	-0.04309847312744135	0.27914676970523206
1.2859274608015667	1.0196048771494108	0.06945983579378004	0.119971582250225	0.0918598741405829	-0.04513694761618334	0.27649703796206104
1.2903039386044004	1.0200058587685963	0.06925783419855269	0.12117582156377979	0.09138302010273719	-0.04716961308331395	0.27382994407775274
1.2947439522102224	1.0204105143710107	0.06904388789030907	0.12238566219172411	0.09089261974433596	-0.049196452821058896	0.27114511413986386
1.299248645968948	1.0208188246133296	0.0688177077710582	0.12360099208218629	0.09038840335436894	-0.05121744421894672	0.26844215952239614
1.3038191971432727	1.0212307675080237	0.06857899732480043	0.12482169343401865	0.08987009424311931	-0.053232558755084584	0.2657206758777435
1.308456818825524	1.0216463184150044	0.068327452268143	0.12604764280273897	0.08933740828788124	-0.05524176224701363	0.26298024168878675
1.3131627613700756	1.02206544988105	0.06806276025994937	0.12727871075694544	0.08879005363409537	-0.057245014355893714	0.2602204177408404
1.3179383129298534	1.0224881313835321	0.06778460065678618	0.12851476126381464	0.08822773049791766	-0.05924226766823775	0.2574407471230817
1.3227848004368006	1.0229143290986837	0.06749264424534908	0.12975565116117652	0.08765013091904346	-0.061233466946727946	0.2546407549596117
1.3277035963227801	1.0233440061530898	0.06718655261153708	0.1310012310402337	0.08705693781728406	-0.06321855064419672	0.25181994485658077
1.3326961177569552	1.0237771221900123	0.06686597792961134	0.13225134413108186	0.08644782491964273	-0.06519744919756895	0.2489777997323477
1.3377638264617844	1.0242136329725018	0.06653056273483954	0.1335058253214041	0.08582245663210306	-0.06717008359076172	0.24611378226724354
1.3429082345954155	1.0246534904879014	0.06617993929295084	0.13476450163085424	0.08518048716209539	-0.06913636623183299	0.2432273319225426
1.3481309118391567	1.0250966431144213	0.06581372882963618	0.1360271928484488	0.08452155945037358	-0.07109620203912069	0.24031786139630146
1.3534334763836762	1.0255430343903582	0.06543154186958217	0.13729370819605172	0.08384530612136457	-0.0730494833680262	0.237384762080734
1.358817606577411	1.0259926035178608	0.06503297714935323	0.1385638479648696	0.08315134784308877	-0.07499609271700838	0.23442739795602496
1.3642850396691089	1.02644528473362	0.06461762140602091	0.13983740192779348	0.08243929329544086	-0.07693590042641665	0.23144510672648883
1.3698375796121813	1.0269010074022968	0.06418504848651252	0.14111414981007714	0.0817087379652362	-0.07886876555752147	0.2284371959885694
1.3754770917167771	1.0273596949864074	0.06373481945149877	0.14239385861790355	0.08095926465140896	-0.08079453201423832	0.22540294657592294
1.3812055127022667	1.0278212652491354	0.06326648149146341	0.14367628344910852	0.08019044195260593	-0.0827130299839428	0.22234160753312351
1.3870248519292045	1.0282856296831537	0.06277956749946044	0.1449611661438027	0.07940182389469894	-0.08462407411082512	0.2192523959208542
1.3929371869547422	1.0287526924573434	0.06227359614945625	0.14624823263906914	0.07859295034871179	-0.08652745980714066	0.21613449957306913
1.3989446695792827	1.029222350170041	0.061748071128208855	0.14753719259340156	0.07776334604820856	-0.08842296300141447	0.21298707422612054
1.4050495294471643	1.029694491352177	0.06120248055190972	0.14882773833369492	0.0769125199242966	-0.09031033888882593	0.20980924198411757
1.4112540671662734	1.0301689951204434	0.06063629734395973	0.15011954151344153	0.07603996591730414	-0.09218931738330635	0.2066000951993196
1.417560656168801	1.0306457304877414	0.06004897890637264	0.15141225162395255	0.07514516261946508	-0.09405960136797059	0.2033586956773703
1.4239717449648723	1.0311245556571176	0.0594399667733154	0.15270549448988674	0.07422757287284466	-0.0959208649533797	0.20008407366037267
1.4304898361231349	1.0316053155601355	0.058808688559038015	0.1539988660791059	0.07328664675187693	-0.09777274507106729	0.19677523857069548
1.4371174904225004	1.0320878412981092	0.05815455767837867	0.15529193153773335	0.07232182104896714	-0.09961484071666693	0.19343117664587425
1.443857294586431	1.03257194692816	0.057476976764225474	0.1565842171627858	0.07133252412525823	-0.10144670219199996	0.19005086681424968
1.4507118616983135	1.0330574287085519	0.056775338115123065	0.15787520907402436	0.07031817616692058	-0.10326783004771292	0.18663327970727328
1.4576837908825668	1.0335440614957914	0.05604902846967459	0.15916434436970037	0.06927819556552425	-0.10507766347929984	0.1831773967897737
1.4647756340703029	1.0340315958589097	0.05529743351348008	0.16045100435309675	0.06821200454063527	-0.10687557188108152	0.1796822253036687
1.471989836534447	1.0345197536431956	0.05451994564331163	0.16173450381866114	0.06711903900548487	-0.10866084109696533	0.17614682549024202
1.479328672228883	1.0350082235971751	0.05371597298465077	0.1630140807128317	0.06599875965549241	-0.11043266048023645	0.17257033941230024
1.486794184140909	1.03549665780296	0.052884948565416576	0.16428888807919378	0.06485066272984957	-0.11219011334105121	0.1689520164170098
1.4943880424281728	1.035984663355562	0.05202634950223194	0.16555797380155948	0.06367430394977787	-0.11393215081428841	0.16529127734689922
1.5021114510064273	1.036471798187024	0.05113971205642943	0.16682027144814193	0.062469315790506595	-0.1156575813978861	0.1615877536306378
1.5099649824054189	1.0369575633482768	0.050224656027027983	0.16807458210926812	0.06123543661831352	-0.11736504835098435	0.15784135945077468
1.5179484139301322	1.0374413968259057	0.04928091058162511	0.16931956047170743	0.05997254059988476	-0.11905301318323894	0.15405236133143654
1.5260605426214484	1.0379226676675561	0.04830834413373506	0.17055370186275462	0.05868067190218727	-0.12071974061849744	0.1502214559903391
1.5342989963395002	1.0384006717085847	0.04730699627963103	0.17177533351156357	0.0573600804732472	-0.1223632893133658	0.14634984822519814
1.5426600844431233	1.0388746314812214	0.0462771063053344	0.17298261646359464	0.05601125229899357	-0.1239815167519595	0.14243930875702734
1.5511386698564933	1.0393436990308944	0.04521913993789986	0.1741735546436096	0.05463493671210918	-0.1255720932581869	0.13849222136633876
1.5597281254274777	1.0398069648404011	0.04413380593530212	0.17534601897452645	0.05323216019339851	-0.12713253540417163	0.13451159078770816
1.5684204135981168	1.0402634740711456	0.04302205640934112	0.17649778925972037	0.05180421956368676	-0.12866026196121347	0.13050099479877383
1.5772062599852017	1.0407122473524346	0.04188507327950516	0.17762660651036674	0.05035265855883135	-0.13015266228495176	0.12646449574938792
1.58607546635293	1.0411523072611815	0.040724233869446694	0.17873023840853824	0.04887921960637824	-0.1316071805225319	0.12240649189107335
1.5950172979145998	1.0415827057929703	0.03954106297178857	0.17980654598449297	0.04738578089720283	-0.1330213998277999	0.11833153958506551
1.6040209443328617	1.0420025518045006	0.03833717096102338	0.18085354905538475	0.045874278570865144	-0.1343931235798238	0.11424414706908799
1.6130759180758365	1.0424110313912158	0.03711419610198452	0.1818694731013125	0.044346636875605375	-0.13572043127288924	0.11014860154907959
1.6221724358427427	1.0428074236500968	0.03587374580257133	0.1828527841197341	0.042804699178124135	-0.13700171826221838	0.10604880760130163
1.6313016723046174	1.043191107326564	0.034617352699325324	0.18380220065400937	0.04125017909147133	-0.13823570576919905	0.10194818571473625
1.6404559009006658	1.0435615602577935	0.03334644502052448	0.18471668817850112	0.03968463011949535	-0.13942142845184893	0.09784962250609525
1.6496285483114392	1.043918353859799	0.03206232870284549	0.18559544169152487	0.03810942998024246	-0.14055820747677114	0.09375545929325368
1.6588141523063695	1.044261143263488	0.030766183575207225	0.1864378581836699	0.03652578190301036	-0.14164561142133447	0.0896675226493556
1.6680082854156333	1.0445896564001556	0.029459065496392645	0.18724350718742946	0.03493472254896078	-0.1426834156615762	0.08558716840965715
1.677207413892046	1.0449036814534771	0.028141919050581655	0.1880120979591607	0.033337141989083045	-0.1436715583002489	0.08151535247510586
1.6864087906303427	1.045203056583858	0.02681558689109467	0.18874345281265623	0.03173379872663926	-0.14461010477694425	0.07745268458440059
1.695610312240203	1.0454876594863942	0.025480825535304504	0.18943748052198003	0.03012534176162894	-0.14549921316257056	0.07339949625897577
1.7048103988345216	1.0457573988903954	0.02413831914010805	0.19009415486607406	0.02851232946813465	-0.14633910652606313	0.06935589716816688
1.7140078935798442	1.0460122076935598	0.022788691415999342	0.19071349746014704	0.026895245631524237	-0.14713005112809635	0.06532182157895075
1.7232019869173407	1.0462520376521578	0.021432514723820212	0.19129556459616803	0.02527451163601735	-0.14787233996945034	0.06129706304441707
1.7323921066428085	1.046476853971413	0.020070324865293768	0.19184043400959827	0.023650505068033855	-0.1485662764023131	0.05728132328956049
1.741577898260722	1.0466866329357492	0.018702623077143966	0.1923481991413073	0.02202356271798704	-0.14921216739188156	0.053274221006430506
1.7507591552765887	1.0468813586976125	0.01732988576118204	0.19281896143002908	0.02039399261645993	-0.14981031430368777	0.04927532219093989
1.759935789274558	1.0470610214861573	0.015952568612317634	0.19325282609658537	0.018762079214540987	-0.15036100814980932	0.045284152792541325
1.769107792615322	1.047225615978157	0.014571112049073506	0.19364989834882762	0.01712808999055696	-0.1508645253569755	0.04130021438596698
1.778275219738043	1.0473751403207208	0.013185944007974858	0.1940102811762227	0.01549227883898238	-0.1513211255266164	0.03732299160851424
1.7874381641336823	1.0475095952771103	0.0117974834909941	0.1943340734455368	0.013854890288045948	-0.15173104953983788	0.03335196139467762
1.7965967623390637	1.0476289839294401	0.010406140090700629	0.19462136933568983	0.012216158929150013	-0.15209451931623263	0.029386590448213862
1.805751164514482	1.0477333109898888	0.009012318622228017	0.19487225682273476	0.010576314840891903	-0.15241173632483	0.025426347173464457
1.8149015343674135	1.0478225826652106	0.0076164193469215645	0.19508681748777282	0.008935583789616569	-0.15268288172389985	0.021470700869187884
1.824048046411451	1.047896806504574	0.006218838608097019	0.19526512627222425	0.007294187908938776	-0.15290811638660398	0.017519122087777072
1.8331908728804431	1.0479559912179914	0.004819971058421326	0.19540725114986437	0.005652348240324985	-0.15308758077555726	0.01357108746917256
1.84233019946699	1.0480001467414024	0.0034202074849430187	0.19551325337813716	0.0040102821005181255	-0.15322139550387087	0.009626072134324832
1.851466209536357	1.0480292840742118	0.0020199374540453	0.19558318718957057	0.002368206106644304	-0.15330966114493338	0.005683555707459591
1.860599079655606	1.0480434152827305	0.0006195502317645604	0.1956170998683844	0.0007263371722054459	-0.15335245848564705	0.0017430234553356457
1.8646390426999782	1.0480448824740054	5.1566606887321065e-14	0.19562062073720718	2.29548585001238e-13	-0.1533569015908021	2.0378533929776843e-13
