# Supplementary material for: Multi-orbit lunar GNSS constellation design with distant retrograde orbit and Halo orbit combination
Source: Sci Rep. 2023 Jun 22;13:10158. doi: 10.1038/s41598-023-37348-x (PMC10287729; doi:10.1038/s41598-023-37348-x)
Supplement: Supplementary file 1 — Supplementary Information. [file 41598_2023_37348_MOESM1_ESM.zip › supplement materials of the manuscript/Figure 5/L2 North Family Halo orbit/8.533.csv]

Time (TU)	X (LU)	Y (LU)	Z (LU)	VX (LU/TU)	VY (LU/TU)	VZ (LU/TU)
0	1.0522520454210584	0	0.19714249673613518	4.8035162966821176e-15	-0.1602760446280986	3.928650777215584e-14
0.003998434309519188	1.0522505671502613	-0.000640847347216985	0.19713912299273653	-0.0007394229517747136	-0.1602716264263287	-0.0016875348834884344
0.013191658036698108	1.0522359552021145	-0.002114095299385061	0.19710577378136468	-0.0024393863001065017	-0.16022795117948344	-0.005567697629101951
0.02238813817732868	1.0522057032254475	-0.003587248432270078	0.197036720344803	-0.004139559200195473	-0.16013750700941612	-0.009449789224274004
0.03158820701209421	1.052159797541736	-0.005059928862595027	0.19693191344604996	-0.005839728537117133	-0.1600002095685388	-0.013334338228410472
0.04079190024787528	1.0520982269788546	-0.006531709815430775	0.1967913001854553	-0.007539625368264501	-0.159815959308413	-0.01722175034755864
0.04999922658072153	1.0520209829149747	-0.008002158687880439	0.19661482403999694	-0.009238974634068593	-0.15958464139027115	-0.0211124227880259
0.05921020885723885	1.0519280590729143	-0.009470843483585595	0.1964024243236554	-0.01093750261566953	-0.1593061248008098	-0.025006762241023148
0.06842485647917508	1.0518194517651094	-0.010937328252337172	0.1961540366681985	-0.012634931692229517	-0.1589802627683482	-0.02890517383521922
0.07764317529301981	1.051695159883924	-0.012401174523828684	0.195869592913623	-0.014330982020033287	-0.15860689236764536	-0.03280806593295859
0.08686515192297312	1.05155518520218	-0.01386193867988188	0.19554902169998012	-0.01602536850574205	-0.15818583500661076	-0.03671584412142389
0.09609077006345207	1.0513995322679317	-0.015319174409992238	0.195192248122726	-0.01771780366306938	-0.1577168956443351	-0.04062891874140019
0.10531999148678281	1.0512282088197107	-0.016772429579095978	0.19479919457222447	-0.019407993985114533	-0.15719986352350945	-0.044547697478459
0.11455273707474412	1.0510412263949487	-0.018221243160876914	0.1943697820133036	-0.02109563635808347	-0.1566345134442688	-0.04847257792458952
0.12378890131441735	1.050838600368398	-0.019665147472793704	0.19390392995421757	-0.022780420621521837	-0.15602060527498063	-0.05240395433729067
0.1330283264487045	1.0506203508307326	-0.021103664109783444	0.19340155834389366	-0.024462024770047035	-0.15535788596249184	-0.05634220723937876
0.14227078435521295	1.0503865035252786	-0.02253630119697249	0.19286258961159827	-0.026140111632742127	-0.1546460916999706	-0.060287696225417776
0.1515159746255235	1.0501370905143403	-0.02396255325043246	0.19228695009515323	-0.027814328552917187	-0.15388494925838989	-0.06424075961333064
0.1607634628107425	1.0498721526253925	-0.02538189193403554	0.1916745755976024	-0.02948429631064987	-0.1530741827559895	-0.06820168841249774
0.17001267682352403	1.0495917406982997	-0.026793766034774454	0.1910254142202051	-0.03114960873230309	-0.15221351683028084	-0.07217072494223692
0.17926287919381215	1.049295917650588	-0.02819759789841637	0.1903394311311953	-0.03280982804390849	-0.15130268237724173	-0.07614805096243334
0.18851308284951493	1.0489847627523687	-0.02959277163226652	0.1896166185362299	-0.03446447030372569	-0.15034142923914554	-0.08013375120542394
0.19776203671015619	1.048658374196421	-0.030978632364014533	0.18885700181089987	-0.036113003660641296	-0.14932953388396394	-0.08412780647880302
0.20700812415353564	1.0483168750718728	-0.03235447285936338	0.18806065368588373	-0.03775483135034144	-0.14826681792083174	-0.08813004872542861
0.21624931183135215	1.0479604183164586	-0.033719528424657565	0.1872277062658021	-0.039389284146324324	-0.14715316394001643	-0.09214013706675865
0.2254830523032275	1.047589194010932	-0.03507296570177518	0.18635836876290257	-0.04101560510990122	-0.14598853925033756	-0.0961575130415368
0.23470620073390167	1.0472034369521286	-0.036413874525725774	0.18545294621434397	-0.04263293747456707	-0.14477302131384584	-0.10018136087366375
0.2439149208319346	1.0468034354137514	-0.037741259261607554	0.18451186137731246	-0.04424031133444668	-0.14350682791957495	-0.10421056186406645
0.2531045767966787	1.0463895413292883	-0.0390540293454573	0.18353568044922033	-0.04583662870341446	-0.14219035311555567	-0.10824364123776184
0.26226968815577384	1.0459621783629711	-0.040351000080729504	0.18252513435814674	-0.047420660353406134	-0.14082419790619352	-0.11227874104457868
0.27140387081477396	1.0455218508780935	-0.041630892474770705	0.18148114273121757	-0.048991040951039434	-0.13940920536056126	-0.11631358565402505
0.2804998472244283	1.0450691497154754	-0.04289234371397223	0.18040483089798384	-0.05054627674367694	-0.13794648717762628	-0.12034547640744787
0.28954951264716877	1.0446047546576498	-0.044133925792753624	0.17929753952448813	-0.05208476313351701	-0.13643744107852135	-0.1243713103023535
0.2985440660119732	1.0441294324873491	-0.04535417277057863	0.1781608241242774	-0.053604813136760965	-0.13488375513380663	-0.12838762717278304
0.30747423075698965	1.0436440285455646	-0.04655161919617087	0.17699643918949257	-0.055104700427320547	-0.13328739156437025	-0.13239069766917763
0.31633052888628543	1.0431494529569105	-0.047724843639880846	0.17580630938516428	-0.0565827100429212	-0.13165055292016048	-0.13637663681605539
0.3251035972326087	1.0426466616948518	-0.04887251502424734	0.17459248787157497	-0.05803719434495782	-0.1299756302607762	-0.1403415392190203
0.3337845241822577	1.0421366334831925	-0.04999343818430249	0.1733571037956854	-0.05946663013240515	-0.1282651356342113	-0.14428162704073338
0.3423651427276517	1.0416203464116303	-0.05108659002524263	0.17210230804635868	-0.06086966609502787	-0.12652163098083563	-0.14819338221494224
0.35083827135687445	1.0410987554267703	-0.05215114552606868	0.17083021997974707	-0.06224515941310753	-0.12474765698331523	-0.15207365885138155
0.35919787432591466	1.0405727732070185	-0.05318649059249706	0.16954288121371194	-0.06359219724595852	-0.12294567024820957	-0.15591976232952606
0.36743913016266644	1.0400432560750223	-0.05419222135719085	0.1682422206812325	-0.0649101019455029	-0.12111799479261888	-0.1597294889758399
0.3755584320418047	1.0395109943481908	-0.05516813392752586	0.1669300297151873	-0.06619842450635734	-0.11926678637804076	-0.16350113605800462
0.38355331123569275	1.0389767083952883	-0.05611420449418936	0.16560795055412608	-0.0674569254984676	-0.11739401478664842	-0.16723347692579002
0.3914223238640713	1.0384410483198558	-0.05703056555072815	0.16427747344963042	-0.06868555047701888	-0.1155014576456802	-0.17092571890053185
0.3991649166310459	1.0379045964454152	-0.057917480605871964	0.16293994055718827	-0.06988440269477589	-0.11359070352818745	-0.17457745058039817
0.40678128874793706	1.0373678714844299	-0.05877531970052952	0.16159655400892614	-0.07105371601565866	-0.11166316087939528	-0.17818858620842395
0.4142722386168065	1.0368313351597842	-0.05960453462639958	0.16024839023879192	-0.07219382640711937	-0.10972007596274395	-0.1817593013961571
0.42163905519003037	1.0362953969137523	-0.0604056405954781	0.15889640972052163	-0.07330515121856364	-0.10776254441358893	-0.18528998854183268
0.4288833846851625	1.0357604214215388	-0.06117919648458135	0.1575414739806496	-0.07438816556523045	-0.10579153352437301	-0.18878119909316213
0.4360071585636783	1.035226732537272	-0.061925792964681405	0.1561843538709868	-0.07544338876328589	-0.10380789218526017	-0.1922336138035741
0.4430124972202742	1.0346946196887905	-0.06264603899617024	0.15482574425894385	-0.07647136776928926	-0.10181237041506414	-0.1956480002037557
0.44990165841983454	1.0341643414955124	-0.06334055394651347	0.15346627190558956	-0.07747266787174174	-0.0998056292625636	-0.19902519066238772
0.4566769761759586	1.0336361305052826	-0.06400995941400464	0.15210650639410078	-0.07844786244069983	-0.09778825543645377	-0.20236605497698115
0.4633408299185945	1.033110195918091	-0.06465487472156803	0.15074696609102026	-0.07939752749507087	-0.09576076886725228	-0.20567148706275123
0.4698956102927697	1.0325867267688926	-0.06527591250642431	0.14938812543147795	-0.08032223607327617	-0.09372363241871565	-0.20894238946209187
0.4763436983949623	1.0320658942080225	-0.06587367599918317	0.1480304200151086	-0.08122255478269234	-0.09167725853385843	-0.212179664031351
0.48268743944083625	1.0315478543388488	-0.06644875609998448	0.14667425328044853	-0.08209903978519138	-0.08962201843863096	-0.21538419942925854
0.48892914600521376	1.031032748720296	-0.0670017314102327	0.14531999718741617	-0.08295223705749112	-0.08755824244559442	-0.21855687317810207
0.4950710712110116	1.0305207073451415	-0.06753316569593691	0.14396799945949332	-0.08378267860583176	-0.08548623030655723	-0.22169853834261832
0.5011154162663187	1.0300118488185435	-0.06804360858816105	0.1426185835660633	-0.08459088351098153	-0.08340625066122097	-0.22481002739607509
0.5070643246950474	1.0295062816045715	-0.0685335951451863	0.1412720515487369	-0.0853773571808121	-0.08131854485704107	-0.22789214927774631
0.5129198699091232	1.0290041058436685	-0.06900364499439958	0.1399286884473111	-0.08614258981297802	-0.07922333337747568	-0.23094568281184388
0.5186840670450444	1.0285054130872646	-0.06945426353520395	0.13858876122969765	-0.08688705810942955	-0.07712081382776469	-0.23397138260541472
0.5243588667416224	1.0280102875301491	-0.06988594166953309	0.13725252174058603	-0.08761122461357415	-0.07501116518860684	-0.23696997556975533
0.5299461566996521	1.0275188065535328	-0.07029915620731367	0.13592020785290138	-0.08831553810053133	-0.07289454934346044	-0.23994216141977645
0.5354477644776591	1.0270310411224364	-0.07069437036693456	0.13459204424979798	-0.08900043412567829	-0.07077111205284137	-0.2428886138241535
0.5408654577093732	1.0265470563752566	-0.07107203408846972	0.1332682437521059	-0.08966633525073606	-0.06864098482955448	-0.24580998017610048
0.5462009464601403	1.0260669119931822	-0.07143258450991678	0.13194900807340507	-0.09031365154325294	-0.06650428594145925	-0.24870688249039113
0.5514558824319402	1.0255906628221092	-0.07177644623235553	0.1306345292922872	-0.09094278069556908	-0.06436112261283458	-0.2515799165812354
0.5566318690394517	1.0251183584784476	-0.07210403229212398	0.12932498853955576	-0.09155410944254352	-0.06221158871444967	-0.254429657185933
0.5617304555356446	1.0246500443656748	-0.07241574406403395	0.1280205585862182	-0.09214801305126714	-0.06005576881475869	-0.2572566544073451
0.5667531432468468	1.024185761568574	-0.07271197195906151	0.12672140335412635	-0.09272485626262628	-0.05789373724806399	-0.26006143676787424
0.5717013854520224	1.02372554729878	-0.07299309570346983	0.1254276789652342	-0.09328499347057274	-0.0557255597198843	-0.26284451078722043
0.5765765927788048	1.0232694348046667	-0.07325948493013718	0.12413953330282398	-0.09382876952559421	-0.05355129244944336	-0.26560636365923246
0.5813801312628231	1.022817453938559	-0.07351149933674885	0.1228571074289555	-0.09435651969590061	-0.0513709844316183	-0.2683474618265935
0.5861133260161973	1.0223696311817707	-0.07374948915840013	0.12158053549188291	-0.09486857026098329	-0.049184677192671084	-0.27106825271221996
0.5907774662304591	1.0219259895155037	-0.07397379566717352	0.12030994418767628	-0.09536523921935665	-0.04699240375356897	-0.2737691672881681
0.59537380162639	1.0214865490824758	-0.07418475123413083	0.11904545448670677	-0.09584683606578422	-0.044794191488757525	-0.27645061773710006
0.5999035456306864	1.0210513271975707	-0.07438267973522782	0.1177871815222899	-0.09631366230132357	-0.042590061875032226	-0.27911299896370023
0.6043678813199881	1.0206203380686742	-0.0745678970370868	0.11653523363182813	-0.09676601219727136	-0.04038002871838873	-0.2817566918076844
0.6087679572147222	1.0201935934762174	-0.0747407110258092	0.11528971417497118	-0.09720417250309728	-0.03816410124851182	-0.2843820603128688
0.6131048931339175	1.0197711024705056	-0.07490142206192064	0.11405072051647555	-0.09762842318118453	-0.035942282247415754	-0.28698945493213257
0.6173797785695041	1.0193528717767777	-0.0750503231132433	0.11281834506993979	-0.09803903737495619	-0.0337145698199168	-0.28957921132150155
0.621593673177146	1.018938905986089	-0.07518769998365722	0.1115926757359555	-0.09843628159848117	-0.03148095813421626	-0.29215165036618673
0.6257476145124641	1.0185292070193317	-0.07531383175438078	0.11037379418513847	-0.09882041659082993	-0.029241434215328318	-0.2947070826742065
0.6298426086831203	1.0181237752592738	-0.07542899066668889	0.10916177908972201	-0.09919169655918961	-0.02699598377626722	-0.2972458026397626
0.633879643999428	1.0177226084055988	-0.07553344270586433	0.10795670259290863	-0.09955037055151285	-0.024744584649728816	-0.299768096645388
0.6378596800447777	1.0173257027479303	-0.07562744745393794	0.10675863399146925	-0.09989668156888823	-0.02248721352496663	-0.30227423610648163
0.641783655393675	1.016933052585343	-0.07571125847290898	0.1055676378907008	-0.10023086737403088	-0.02022384247581348	-0.30476448205996215
0.6456524891668305	1.0165446502425068	-0.07578512347788577	0.10438377412814934	-0.10055316071156327	-0.017954438705363767	-0.30723908600847916
0.6494670786573475	1.0161604864726692	-0.07584928443213605	0.10320709888313062	-0.1008637891988085	-0.01567896657292382	-0.30969828825579765
0.6532282995891929	1.0157805505925148	-0.07590397771428779	0.1020376649919854	-0.10116297545435089	-0.013397388165795707	-0.3121423178740782
0.6569370106634667	1.0154048301752479	-0.075949434334029	0.10087552090301374	-0.10145093755680593	-0.011109661205315929	-0.31457139548462104
0.6605940525895144	1.0150333112910639	-0.07598588004082371	0.09972071130633636	-0.10172788904310347	-0.008815740173883573	-0.31698573251230794
0.6642002466920947	1.0146659787872172	-0.07601353544685766	0.0985732779068819	-0.10199403889043046	-0.006515577785674432	-0.31938553011569953
0.667756398648526	1.0143028160404821	-0.07603261619440582	0.09743325856037921	-0.10224959188154843	-0.004209123205566529	-0.321770981516241
0.6712632977403352	1.0139438051585796	-0.07604333306637816	0.09630068780375418	-0.1024947486206826	-0.0018963230221961244	-0.32414227139137575
0.674721716951039	1.0135889270911793	-0.07604589210997684	0.09517559711445309	-0.10272970561784857	0.00042287829137498947	-0.3264995758129262
0.6781324146102233	1.0132381615770265	-0.07604049475774226	0.0940580146545057	-0.10295465547550697	0.002748538974061893	-0.3288430632455695
0.681497432576345	1.012891353320862	-0.0760273313405348	0.09294753560731549	-0.10316986867559307	0.005081627138834354	-0.3311737972391043
0.6848180930615654	1.0125484178441764	-0.07600658087702405	0.09184397543136205	-0.10337555848127503	0.007422672541138593	-0.3334923684461686
0.6880950875508965	1.0122093331915771	-0.07597841849797492	0.0907473485413573	-0.10357189322326955	0.009771790828279251	-0.33579893803086924
0.6913290887628597	1.0118740771614672	-0.07594301535227008	0.08965766879172533	-0.10375903738438673	0.012129096661257829	-0.3380936561976845
0.6945207582011353	1.0115426266142526	-0.0759005386652428	0.0885749471899009	-0.10393715213307621	0.014494708634546083	-0.3403766673330153
0.6976707430338811	1.011214957879941	-0.07585115187229087	0.08749919315890142	-0.10410639520390048	0.01686874662591179	-0.34264810767066295
0.7007796779600804	1.010891046645862	-0.07579501470291643	0.08643041411891211	-0.1042669210714689	0.01925133275367608	-0.3449081064803114
0.7038481851422875	1.0105708680413674	-0.0757322832820075	0.08536861571127947	-0.10441888100957764	0.02164259094236252	-0.34715678589010607
0.7068768759874359	1.0102543965264454	-0.07566311018954423	0.08431380137444446	-0.10456242323901331	0.024042647946715186	-0.3493942620696024
0.7098663502573511	1.00994160605563	-0.07558764456705803	0.08326597283183576	-0.10469769293663217	0.02645163233559311	-0.3516206444720768
0.7128171951641692	1.009632470241627	-0.07550603223901535	0.08222513059412428	-0.1048248322571863	0.02886967338079499	-0.35383603502634015
0.7157299885840204	1.0093269620848149	-0.07541841572015681	0.0811912730043001	-0.10494398053301038	0.031296903317228536	-0.356040530417488
0.7186052977347078	1.0090250541745063	-0.07532493433063969	0.08016439686245933	-0.10505527426290662	0.033733455983262606	-0.35823422100323793
0.7214436793094328	1.0087267187357336	-0.0752257242792036	0.07914449754077474	-0.1051588471716646	0.036179466604514716	-0.36041719079972495
0.7242456798780634	1.0084319276455178	-0.07512091873548632	0.0781315689972146	-0.1052548302784947	0.03863507181300465	-0.36258951767381015
0.7270118372792659	1.0081406523423402	-0.07501064785709773	0.07712560342022393	-0.10534335199243827	0.041100410579599365	-0.3647512743212873
0.7297426792720495	1.0078528640217548	-0.07489503891678478	0.07612659185867303	-0.10542453811213619	0.043575622756136065	-0.36690252712364974
0.7324387247481885	1.0075685335605336	-0.07477421633286803	0.07513452392203637	-0.10549851191290693	0.04606084986425889	-0.3690433369898218
0.7351004831593551	1.0072876316267927	-0.07464830176952011	0.07414938812555093	-0.10556539417596049	0.04855623429697739	-0.371173758803239
0.737728455737846	1.0070101285990583	-0.07451741415518576	0.07317117157118956	-0.10562530326591041	0.05106192017908786	-0.37329384229416324
0.740323134953527	1.0067359946695065	-0.0743816697782648	0.07219986027333551	-0.10567835515869382	0.05357805260908121	-0.3754036315132844
0.742885005000635	1.0064651998368122	-0.07424118233424154	0.07123543910078127	-0.10572466349596567	0.056104777861686	-0.3775031651265322
0.7454145426342738	1.0061977138602225	-0.07409606294596828	0.07027789157810041	-0.10576433963906687	0.05864224398130264	-0.3795924770133501
0.7479122161049533	1.0059335064131023	-0.07394642028853038	0.06932720040083881	-0.10579749268930552	0.06119059949400694	-0.3816715953029465
0.7503784856416037	1.0056725470713208	-0.07379236063260608	0.06838334736821797	-0.10582422953991262	0.06374999361940373	-0.38374054266836427
0.7528138050488996	1.005414805182105	-0.07363398780749665	0.06744631287834213	-0.10584465493035583	0.0663205777068034	-0.38579933758005147
0.755218619879566	1.0051602500938805	-0.07347140337634632	0.06651607673063771	-0.10585887146226083	0.06890250312525138	-0.3878479926881509
0.7575933691545119	1.0049088510093394	-0.07330470658681604	0.06559261756615138	-0.10586697965140444	0.07149592285180688	-0.38988651618597314
0.7599384837087566	1.0046605771943131	-0.07313399454588713	0.06467591360782358	-0.10586907795640096	0.0741009894596533	-0.39191491030672354
0.7622543888829636	1.0044153977253483	-0.07295936208793717	0.06376594170771026	-0.10586526282100539	0.07671785785993705	-0.3939331735523957
0.7645415028983403	1.004173281693052	-0.07278090194385645	0.06286267806948287	-0.10585562870016699	0.07934668333975826	-0.39594129921972154
0.7668002365414779	1.003934198265583	-0.07259870482902127	0.06196609846814172	-0.10584026810151202	0.08198762094672861	-0.397939275021245
0.7690309952264639	1.0036981164993666	-0.07241285933587154	0.06107617752153855	-0.10581927160756979	0.08464082767423238	-0.39992708481611333
0.771234177637677	1.0034650055107082	-0.0722234520929039	0.06019288931043123	-0.10579272791241404	0.08730646071516196	-0.40190470733729067
0.7734101756624984	1.0032348345097486	-0.07203056782989149	0.05931620749269548	-0.10576072386008403	0.08998467714073466	-0.4038721160321821
0.7755593756773831	1.0030075726902643	-0.07183428931951694	0.058446104868004146	-0.10572334445996767	0.09267563526701385	-0.405829280133741
0.777682157854102	1.0027831893279864	-0.07163469748774981	0.05758255373372943	-0.1056806729249858	0.0953794936326108	-0.40777616395583965
0.7797788968346742	1.0025616537332303	-0.07143187140180265	0.05672552568727114	-0.10563279068891962	0.0980964116654233	-0.4097127274265486
0.7818499610311664	1.0023429353479794	-0.07122588838635707	0.05587499198568754	-0.10557977745076186	0.10082654860077461	-0.4116389253606465
0.783895713713815	1.0021270036531496	-0.07101682396665064	0.05503092317297171	-0.10552171117846848	0.10357006471313876	-0.41355470838209574
0.7859165120477939	1.001913828291693	-0.07080475201237936	0.054193289546214427	-0.10545866816237853	0.10632711986463429	-0.4154600219442968
0.7879127084184664	1.0017033789493273	-0.07058974464843565	0.05336206067686467	-0.10539072300476773	0.10909787511192343	-0.41735480748970294
0.7898846492068539	1.0014956255035257	-0.07037187242947882	0.05253720598509212	-0.10531794868551027	0.11188249086051968	-0.41923900121220764
0.7918326761127754	1.0012905379030876	-0.070151204243332	0.05171869425439832	-0.10524041654471558	0.11468112852267288	-0.4211125352283669
0.7937571252854454	1.0010880862781173	-0.06992780745036095	0.05090649405798487	-0.10515819634020838	0.1174939491278349	-0.4229753366660641
0.7956583281592371	1.000888240869693	-0.0697017478328655	0.05010057346975903	-0.10507135624078871	0.12032111435006346	-0.4248273283840837
0.7975366112328138	1.000690972070182	-0.06947308966098932	0.04930090021618483	-0.10497996285860309	0.12316278604045754	-0.4266684286806262
0.7993922958475941	1.0004962504628345	-0.06924189576295972	0.04850744183023664	-0.10488408128635886	0.12601912571500928	-0.42849855099009493
0.8012256989838592	1.0003040467539506	-0.06900822746849951	0.04772016536922489	-0.10478377508228885	0.12889029560353224	-0.43031760458193896
0.8030371321652013	1.0001143319029016	-0.0687721447883112	0.04693903794075442	-0.10467910635366139	0.13177645677714925	-0.4321254933915421
0.8048269032112308	0.9999270769529982	-0.06853370622945057	0.046164026004043776	-0.10457013568363557	0.13467777174137338	-0.43392211767758526
0.8065953148197219	0.9997422531940866	-0.06829296901695713	0.04539509603320222	-0.10445692223424347	0.1375944020379356	-0.4357073725276114
0.8083426650272072	0.9995598321276233	-0.06804998907674396	0.04463221437340871	-0.1043395237477043	0.14052650877551653	-0.437481148224706
0.8100692478358088	0.9993797854141615	-0.06780482098711864	0.04387534701856345	-0.10421799652805869	0.1434742535131214	-0.43924333079783867
0.8117753528088191	0.9992020849280956	-0.0675575180707072	0.043124459836573495	-0.10409239548917039	0.14643779743710472	-0.4409938015295011
0.8134612655671687	0.9990267027179259	-0.06730813235939909	0.04237951839956185	-0.10396277414064987	0.14941730206192677	-0.44273243737930673
0.8151272667439052	0.9988536111265037	-0.0670567147858959	0.04164048849377298	-0.10382918469104574	0.15241292721485739	-0.4444591098187704
0.8167736338026917	0.9986827826129606	-0.06680331494941534	0.04090733536196398	-0.10369167792875626	0.15542483409888924	-0.44617368662215645
0.8184006392391826	0.9985141899502057	-0.06654798142216789	0.04018002454663597	-0.10355030338771397	0.15845318189782132	-0.447876029916187
0.8200085525246784	0.9983478060334732	-0.06629076148455802	0.03945852106882821	-0.10340510920603219	0.16149813117339729	-0.4495659981175648
0.8215976384989504	0.9981836040567477	-0.06603170140969988	0.03874279018903346	-0.10325614228467642	0.16455984073074137	-0.4512434441670143
0.8231681579960086	0.9980215574571087	-0.06577084640351405	0.03803279717260749	-0.10310344825918939	0.16763846856949097	-0.4529082160893597
0.8247203688617802	0.9978616398188523	-0.06550824046692956	0.037328506870284536	-0.10294707141920792	0.17073417373512484	-0.45456015798727606
0.8262545242654739	0.9977038250563434	-0.0652439267100594	0.03662988452287582	-0.10278705489420972	0.1738471128323406	-0.4561991081616739
0.8277708742186785	0.9975480872656671	-0.06497794713064042	0.03593689511363088	-0.10262344052434351	0.1769774428528587	-0.45782490063544745
0.8292696651833411	0.9973944007731735	-0.06471034270872177	0.03524950358337959	-0.102456268915999	0.18012532026456327	-0.45943736465173807
0.8307511398611703	0.9972427401647149	-0.06444115347585905	0.034567674965528844	-0.10228557948536633	0.1832909003981898	-0.46103632435762887
0.8322155369006502	0.9970930803227173	-0.06417041860412404	0.03389137456083495	-0.10211141051747183	0.18647433659508106	-0.46262159839319633
0.8336630926156244	0.9969453962575293	-0.06389817611969524	0.03322056718079411	-0.10193379898219308	0.18967578376178645	-0.4641930016616586
0.8350940391106377	0.996799663305891	-0.06362446327696263	0.03255521804807379	-0.1017527807734637	0.1928953941519734	-0.4657503432126087
0.8365086050817979	0.9966558570553048	-0.06334931644443091	0.03189529246395413	-0.10156839063816665	0.19613331888191796	-0.46729342701508864
0.8379070160125531	0.9965139533302914	-0.06307277109628681	0.03124075575160496	-0.10138066217000279	0.19938970819715646	-0.4688220520812364
0.8392894945881432	0.9963739281564266	-0.06279486175625897	0.030591573094404315	-0.10118962776893509	0.2026647122966911	-0.4703360128314895
0.8406562596509204	0.9962357578719294	-0.06251562223422334	0.029947710058707718	-0.10099531880182377	0.20595847870194683	-0.4718350978613948
0.8420075271053531	0.9960994190412163	-0.06223508547587083	0.02930913220289599	-0.10079776549999121	0.20927115417577558	-0.47331909084055596
0.8433435099255735	0.9959648884595111	-0.06195328358570477	0.02867580510410669	-0.10059699697251975	0.21260288459689053	-0.4747877704324526
0.8446644172734774	0.9958321432464926	-0.061670248042341544	0.028047694808249646	-0.10039304135923965	0.21595381255027948	-0.47624090923449797
0.8459704567403407	0.9957011606256538	-0.06138600924696673	0.027424766795348266	-0.1001859255047411	0.21932408280332152	-0.47767827615376063
0.8472618309266877	0.9955719182722306	-0.06110059728780339	0.026806987637845146	-0.09997567551047917	0.22271383337430367	-0.4790996325545668
0.8485387413917087	0.9954443939213635	-0.0608140411081279	0.026194323146712696	-0.09976231612765746	0.22612320551584467	-0.480504736515333
0.8498013856837513	0.9953185656698001	-0.06052636918231206	0.025586739818075993	-0.0995458712504661	0.22955233580695517	-0.4818933394715669
0.8510499585428178	0.9951944118591448	-0.06023760928110655	0.02498420428829474	-0.09932636374457664	0.23300135903981767	-0.48326518745168306
0.8522846524703714	0.9950719110231336	-0.059947788362275906	0.024386683085338222	-0.09910381536063805	0.23647040963220825	-0.4846200216148533
0.8535056566002853	0.9949510420034378	-0.05965693285738331	0.0237941432009078	-0.09887824695085719	0.239959618296531	-0.48595757692347635
0.8547131573177433	0.9948317838912907	-0.05936506855703771	0.023206551819654458	-0.09864967838210571	0.24346911349248987	-0.48727758273870114
0.8559073386342343	0.9947141159937408	-0.05907222054389268	0.02262387616231501	-0.09841812848106299	0.24699902231778548	-0.4885797631447782
0.8570883815236399	0.9945980179022289	-0.05877841337839328	0.02204608383462243	-0.0981836151784426	0.2505494683494291	-0.48986383613979556
0.8582564651844506	0.9944834693713763	-0.05848367080961363	0.02147314223511508	-0.09794615527661672	0.25412057520857717	-0.4911295149248233
0.859411765222035	0.9943704505003107	-0.05818801625318433	0.020905019469639824	-0.09770576483032532	0.25771246084605987	-0.4923765058469476
0.8605544550614715	0.9942589415963273	-0.057891472464563026	0.020341683684618365	-0.09746245888495284	0.26132524154584846	-0.49360450985577936
0.8616847058457869	0.9941489231876521	-0.0575940615835563	0.0197831031389736	-0.09721625150846638	0.26495903144813027	-0.4948132223082828
0.8628026859464663	0.994040376073487	-0.05729580528553874	0.019229246468955328	-0.09696715591436036	0.2686139407510891	-0.4960023323659061
0.8639085613201349	0.9939332812913133	-0.056996724713423375	0.018680082535531908	-0.09671518440526072	0.2722900765749273	-0.4971715233040205
0.8650024954127811	0.9938276201282025	-0.05669684052711763	0.018135580494460943	-0.09646034841334153	0.275987542386187	-0.4983204723380831
0.8660846496115744	0.9937233740791358	-0.05639617280237234	0.0175957095932769	-0.09620265841283984	0.27970643927272554	-0.4994488510263925
0.867155182930226	0.9936205248794013	-0.056094741137204904	0.017060439348657714	-0.09594212400790754	0.28344686465940105	-0.5005563248648844
0.8682142517456217	0.9935190545314454	-0.05579256475102622	0.016529739699978403	-0.09567875401832113	0.28720891108594143	-0.5016425529525772
0.869262010233023	0.9934189452644984	-0.05548966238690794	0.01600358081312096	-0.09541255639539772	0.2909926674193057	-0.5027071883835135
0.870298610481657	0.9933201795251505	-0.055186052298668874	0.01548193304221618	-0.09514353820875733	0.2947982190216123	-0.5037498782992847
0.8713242022565407	0.9932227400015382	-0.054881752341354346	0.014964767069030218	-0.09487170572491718	0.29862564661542623	-0.504770263587909
0.8723389331717691	0.9931266096080816	-0.054576779943133535	0.014452053835481597	-0.09459706438227242	0.30247502662117365	-0.5057679790054558
0.8733429486413204	0.993031771491354	-0.05427115214179132	0.013943764587605509	-0.09431961882341888	0.3063464306785579	-0.5067426530765475
0.8743363923469284	0.9929382089871128	-0.05396488546236931	0.013439870657053815	-0.09403937278284155	0.31023992717748405	-0.5076939084959015
0.8753194051908603	0.9928459057200436	-0.0536579962602302	0.012940344010338348	-0.09375632939994814	0.3141555768702173	-0.5086213610776432
0.8762921264655988	0.9927548454943836	-0.0533505003839758	0.012445156674077723	-0.09347049091208692	0.3180934371098087	-0.5095246208438621
0.8772546933557552	0.9926650123418254	-0.053042413348334545	0.011954281004814268	-0.09318185881224762	0.32205355961258725	-0.510403291506475
0.8782072409887287	0.9925763905174753	-0.05273375034030861	0.011467689680750019	-0.09289043385605678	0.3260359903232755	-0.5112569704884935
0.8791499025234517	0.9924889644922558	-0.05242452621197796	0.01098535567345079	-0.09259621605610366	0.3300407694475845	-0.512085248981486
0.880082809139309	0.9924027189545638	-0.05211475550494401	0.010507252270051415	-0.09229920470622487	0.3340679310710643	-0.5128877119167128
0.8810060902909653	0.9923176387873348	-0.05180445238554705	0.010033352958674559	-0.0919993983201703	0.33811750393366763	-0.5136639381666945
0.8819198732056163	0.9922337091149286	-0.05149363083351741	0.00956363170214425	-0.091696794814924	0.3421895088937061	-0.5144135001105385
0.8828242836818365	0.9921509152300411	-0.05118230439260153	0.009098062543202098	-0.09139139127096314	0.3462839621027865	-0.5151359642969854
0.883719445423704	0.9920692426553885	-0.05087048641521859	0.008636619961547331	-0.09108318417145221	0.350400871718118	-0.5158308908917276
0.8846054802422441	0.9919886771253386	-0.050558190016415705	0.008179278785494034	-0.09077216936168234	0.35454023839670706	-0.5164978338663369
0.8854825082497059	0.9919092045684605	-0.05024542802585615	0.007726014106195034	-0.09045834200442526	0.3587020558262076	-0.5171363411660476
0.8863506479677421	0.9918308110981061	-0.04993221296660348	0.007276801235431438	-0.0901416965602691	0.3628863109086511	-0.5177459547996341
0.8872100162440612	0.9917534830203116	-0.04961855710185519	0.006831615762070953	-0.08982222683641215	0.3670929830345423	-0.5183262107944524
0.8880607277668008	0.9916772068774589	-0.04930447263350708	0.006390433817341232	-0.08949992619394062	0.3713220412905948	-0.5188766389200299
0.8889028960505124	0.991601969359671	-0.04898997136078238	0.0059532315770272435	-0.0891747872039867	0.3755734489139425	-0.5193967633966493
0.88973663298695	0.9915277573455555	-0.048675064859275974	0.005519985506432586	-0.0888468018322368	0.3798471607756149	-0.5198861026200045
0.890562048156684	0.9914545579631624	-0.04835976476367338	0.005090672730990465	-0.08851596174091274	0.3841431193884347	-0.5203441688481595
0.8913792506623832	0.9913823584271162	-0.04804408208910858	0.004665270095166802	-0.08818225758408102	0.388461263996719	-0.5207704693136461
0.8921883471472889	0.9913111462144544	-0.04772802800384996	0.0042437552045668635	-0.08784567982247556	0.39280151991258877	-0.5211645051846234
0.8929894430146431	0.9912409089562949	-0.04741161338255109	0.00382610580322694	-0.08750621826176615	0.39716380444455696	-0.5215257723379454
0.8937826422065197	0.9911716344574616	-0.04709484890655677	0.003412299899573757	-0.0871638621632709	0.401548025381678	-0.5218537613181047
0.8945680474062206	0.9911033106788152	-0.04677774499837285	0.0030023156714845656	-0.0868186001783378	0.40595408175153647	-0.5221479575073148
0.8953457594463609	0.9910359257886208	-0.04646031207707285	0.0025961317857385252	-0.08647042063302182	0.4103818601118733	-0.5224078410105831
0.8961158778943541	0.9909694681112092	-0.046142560341363645	0.002193727102762755	-0.0861193113015063	0.4148312373841164	-0.522632887021392
0.8968785009543954	0.990903926135416	-0.045824499824015055	0.0017950807375834322	-0.08576525947237232	0.4193020799334895	-0.5228225659019253
0.8976337257599766	0.9908392884893942	-0.045506140283714795	0.0014001719164422797	-0.08540825183475471	0.4237942449281091	-0.5229763433729722
0.8983816474720695	0.9907755440175702	-0.045187491600867276	0.001008980457704632	-0.08504827493072807	0.4283075745799218	-0.5230936804769872
0.8991223605366162	0.9907126816727225	-0.044868563263522857	0.000621486123407813	-0.08468531458845789	0.4328419032175052	-0.5231740339972385
0.8998559576048898	0.9906506906077955	-0.044549364841712395	0.00023766919269540274	-0.08431935646717023	0.4373970503910126	-0.5232168564487465
0.9005825306219262	0.9905895600832779	-0.04422990553332332	-0.00014249009902342894	-0.08395038555011602	0.4419728271483072	-0.5232215963687709
0.9013021700828052	0.9905292795300559	-0.04391019449860727	-0.0005190111626859849	-0.08357838653564464	0.44656903109623364	-0.5231876984184476
0.9020149664472754	0.9904698384309778	-0.04359024024160816	-0.0008919137875099269	-0.0832033431244329	0.45118545513192676	-0.5231146034556655
0.9027210080369903	0.9904112264968902	-0.04327005155590231	-0.0012612170327496637	-0.08282523912882712	0.4558218736742213	-0.5230017488024125
0.9034203817666413	0.9903534336042247	-0.042949637224079344	-0.0016269396026259682	-0.08244405814383704	0.4604780467430932	-0.5228485685485136
0.9041131735403877	0.9902964497616383	-0.04262900585296965	-0.001989100046291459	-0.082059783366216	0.4651537221505813	-0.5226544937320582
0.9047994682569238	0.9902402651094746	-0.042308165881936685	-0.0023477167531789373	-0.08167239761492295	0.46984863520597336	-0.5224189525395987
0.9054793495615993	0.9901848699397505	-0.041987125711302434	-0.0027028078164321586	-0.08128188349903326	0.47456250665209326	-0.5221413706304444
0.9061529000677097	0.9901302546775623	-0.04166589361317698	-0.003054391141808813	-0.08088822332535973	0.47929504377561116	-0.521821171338135
0.9068202014183572	0.9900764098757946	-0.04134447771345923	-0.003402484473307063	-0.0804913990898556	0.48404594049176064	-0.5214577758945709
0.9074813342818564	0.9900233262152532	-0.041022886004797206	-0.0037471053842276334	-0.08009139250707516	0.48881487697608206	-0.5210506036880613
0.9081363781833345	0.9899709945177984	-0.040701126440764894	-0.004088271183153937	-0.07968818514290697	0.49360151808421177	-0.5205990726586736
0.908785411983712	0.989919405707697	-0.04037920671246703	-0.0044259991573340025	-0.0792817581506067	0.49840551649425957	-0.5201025992679522
0.9094285134919117	0.9898685508424666	-0.040057134447746744	-0.004760306364485791	-0.07887209253417903	0.5032265095782421	-0.519560599030044
0.9100657595204075	0.9898184211079459	-0.03973491719655829	-0.00509120965605608	-0.07845916914842206	0.5080641194367902	-0.5189724868125951
0.9106972260326737	0.9897690078062847	-0.03941256236783659	-0.0054187257481841025	-0.07804296863578085	0.5129179536731244	-0.518337677035338
0.9113229881481204	0.9897203023553243	-0.039090077236088115	-0.0057428712185424715	-0.07762347145104942	0.5177876051331066	-0.5176555839748501
0.9119431203240602	0.9896722962742859	-0.03876746885550991	-0.006063662594828363	-0.07720065776524174	0.5226726530495156	-0.5169256218666207
0.9125576959970839	0.9896249812113926	-0.03844474425416119	-0.006381116163545917	-0.07677450773599001	0.5275726599535177	-0.5161472056340393
0.9131667878236375	0.9895783489247935	-0.038121910319804574	-0.0066952480893904195	-0.07634500137816608	0.5324871732431792	-0.515319750986194
0.9137704676536649	0.9895323912843306	-0.03779897382232854	-0.007006074396357498	-0.07591211861195246	0.537415724697614	-0.5144426748024971
0.9143688066682849	0.9894871002608245	-0.03747594134817448	-0.007313611033378567	-0.07547583919342732	0.5423578313390712	-0.5135153952864325
0.9149618752109688	0.9894424679386865	-0.03715281939861496	-0.007617873782230625	-0.07503614286539147	0.5473129937992005	-0.5125373325745447
0.9155497428093305	0.9893984865138366	-0.03682961438795974	-0.007918878264065942	-0.07459300937694678	0.5522806962098334	-0.5115079091189707
0.9161324783784662	0.9893551482781827	-0.0365063325401398	-0.008216640038683876	-0.07414641836255621	0.5572604076682804	-0.510426549729192
0.9167101499687057	0.9893124456381903	-0.03618298003555125	-0.008511174470600322	-0.07369634956474168	0.5622515798628155	-0.5092926824198253
0.9172828251703262	0.9892703710846222	-0.03585956279296437	-0.00880249693077706	-0.07324278255274799	0.5672536503271386	-0.5081057380399898
0.9178505708466846	0.9892289172122339	-0.03553608662378458	-0.009090622655203443	-0.07278569695594056	0.5722660399662722	-0.5068651511543676
0.9184134530001943	0.9891880767291064	-0.035212557317803025	-0.009375566672661791	-0.0723250726095129	0.5772881516267684	-0.505570360803769
0.9189715367732939	0.9891478424558753	-0.034888980654563	-0.009657343801815172	-0.07186088959911756	0.5823193698201363	-0.5042208110444646
0.9195248870578593	0.9891082072814871	-0.03456536205751755	-0.009935968954512823	-0.07139312778853821	0.5873590660228125	-0.5028159499280793
0.9200735677172934	0.9890691642190317	-0.034241707051779265	-0.010211456738515718	-0.07092176749985818	0.5924065914920865	-0.5013552318293013
0.9206176421043483	0.9890307063680746	-0.03391802097143269	-0.010483821714757374	-0.07044678911883111	0.5974612817572406	-0.4998381166716295
0.9211571728713255	0.988992826927939	-0.03359430907768338	-0.010753078297595076	-0.06996817329106556	0.602522454731173	-0.4982640708902376
0.9216922220034028	0.9889555191949169	-0.033270576547357586	-0.011019240767762048	-0.06948590093262257	0.6075894108494211	-0.4966325678612595
0.9222228507838638	0.9889187765642462	-0.03294682850227375	-0.011282323251480014	-0.06899995330186032	0.612661432581767	-0.49494308854358465
0.9227491198269634	0.9888825925273247	-0.032623069998052215	-0.01154233973347658	-0.06851031201213201	0.6177377845903373	-0.4931951219373339
0.923271089067862	0.9888469606719119	-0.03229930603882232	-0.011799304048771588	-0.06801695908376373	0.6228177134956541	-0.491388165684805
0.923788817836328	0.9888118746766171	-0.03197554153979339	-0.012053229915784319	-0.0675198769171142	0.6279004484745965	-0.48952172638959085
0.9243023646240972	0.9887773283261109	-0.03165178148163999	-0.012304130819436973	-0.06701904856126609	0.6329851988614831	-0.48759532106036946
0.9248117872781454	0.9887433154972787	-0.031328030800370596	-0.012552020104020237	-0.06651445758008448	0.6380711559162517	-0.48560847708635363
0.9253171429719975	0.9887098301605771	-0.03100429441420176	-0.012796910956733416	-0.06600608812693642	0.6431574924605404	-0.4835607329765269
0.9258184880230912	0.9886768663913574	-0.030680577351240024	-0.01303881631768624	-0.06549392518175542	0.6482433609471602	-0.4814516398022124
0.9263158782859022	0.9886444183431826	-0.03035688450670729	-0.013277749068482335	-0.06497795420486073	0.6533278973693023	-0.47928076027298006
0.9268093686412348	0.9886124802805915	-0.030033220983394556	-0.013513721784792985	-0.06445816171390945	0.6584102160276123	-0.47704767161961326
0.9272990131019069	0.9885810465708309	-0.029709592038835775	-0.01374674678867323	-0.06393453524694169	0.6634894105017146	-0.4747519660498047
0.9277848653500446	0.9885501116485103	-0.029386002740803024	-0.013976836403832068	-0.06340706284483076	0.6685645592196707	-0.4723932489960768
0.9282669778652272	0.9885196700705281	-0.029062458555795936	-0.014204002541308873	-0.062875734046793	0.6736347164113171	-0.46997114403933815
0.9287454027820375	0.988489716460378	-0.028738964790399835	-0.014428257106595106	-0.06234053902425181	0.6786989210849524	-0.46748528960514274
0.9292201909672535	0.9884602455651955	-0.02841552722398893	-0.014649611566696617	-0.06180146966691063	0.6837561873601395	-0.4649353445111381
0.9296913929340924	0.9884312521972537	-0.028092151504123662	-0.014868077380978145	-0.0612585186305646	0.6888055142096177	-0.46232098414969724
0.9301590577562608	0.988402731299828	-0.02776884390211501	-0.015083665498836005	-0.06071168064934685	0.6938458739645152	-0.4596419073540432
0.9306232344002274	0.9883746778639791	-0.027445610411419265	-0.0152963869801521	-0.06016095107046511	0.6988762267347163	-0.45689782994730654
0.9310839706802357	0.9883470869913933	-0.027122457479168444	-0.015506252514891383	-0.05960632713483585	0.7038955093700444	-0.4540884915584225
0.9315413134379456	0.9883199538814121	-0.026799391901069548	-0.0157132725130852	-0.05904780786079918	0.7089026375399142	-0.4512136558025618
0.9319953086446253	0.98829327382314	-0.02647642076613173	-0.015917457157749546	-0.05848539400705679	0.7138965070666282	-0.44827311079309484
0.932446001722117	0.9882670421751791	-0.02615355124099695	-0.016118816554026673	-0.05791908774898664	0.718875997758604	-0.44526666807420173
0.9328934369423794	0.9882412543992636	-0.0258307910115997	-0.01631736046552187	-0.0573488935037683	0.723839967132672	-0.4421941676070646
0.9333376577568606	0.9882159060390113	-0.02550814806498769	-0.01651309847044118	-0.05677481761047387	0.7287872543961714	-0.43905547681481416
0.9337787067007958	0.988190992723648	-0.025185630773101226	-0.016706039926972144	-0.056196868536224236	0.7337166798084558	-0.4358504923815068
0.9342166255962486	0.9881665101547433	-0.024863247758586265	-0.01689619407029646	-0.05561505669346025	0.7386270474272535	-0.4325791399137776
0.9346514552635271	0.9881424541206718	-0.024541008120008145	-0.017083569895129592	-0.05502939490181662	0.7435171424131828	-0.42924137718370264
0.9350832355372365	0.9881188204934358	-0.0242189214373724	-0.01726817617429997	-0.05443989846298716	0.7483857317728908	-0.42583719529924674
0.9355120057187166	0.9880956052020006	-0.023896997448229044	-0.01745002166201384	-0.053846584625934814	0.7532315701059177	-0.4223666162820688
0.9359378039496048	0.988072804264653	-0.02357524652825467	-0.017629114836342864	-0.053249473524348626	0.7580533932448518	-0.41882969914581575
0.9363606675506942	0.988050413768261	-0.023253679453351255	-0.01780546405630696	-0.05264858780267499	0.7628499228309911	-0.4152265384399665
0.9367806332088202	0.9880284298566158	-0.022932307268307445	-0.017979077649806226	-0.05204395242377005	0.7676198692676622	-0.411557263697699
0.9371977365136287	0.9880068487528614	-0.022611141651974108	-0.018149963732744894	-0.05143559540870717	0.7723619273500715	-0.4078220445193456
0.9376120125164301	0.9879856667282525	-0.022290194501066136	-0.01831813045198483	-0.050823547107944185	0.7770747835604959	-0.4040210867582498
0.9380234952886154	0.987964880123159	-0.021969478279898383	-0.018483585815774924	-0.050207840914135424	0.7817571120609715	-0.4001546374613422
0.9384322182699693	0.9879444853272424	-0.021649005761027625	-0.01864633784778419	-0.049588512818862125	0.7864075797251376	-0.39622298268649603
0.9388382141384096	0.9879244787843289	-0.02132879013434322	-0.01880639454570658	-0.048965601666534575	0.7910248457861946	-0.3922264495917603
0.9392415149803889	0.9879048569822376	-0.021008844880213352	-0.018963763960028513	-0.04833914895095403	0.7956075649589517	-0.3881654056061719
0.9396421522903645	0.9878856164513843	-0.02068918377435174	-0.019118454203330304	-0.04770919886027855	0.8001543886651008	-0.3840402591127892
0.9400401567085925	0.9878667537756842	-0.020369821102932523	-0.01927047336042164	-0.04707579873822229	0.804663963342762	-0.37985146287540744
0.9404355584242593	0.9878482655715425	-0.020050771346049514	-0.01941982965527396	-0.04643899849441316	0.8091349363556573	-0.37559951055100094
0.9408283872057753	0.9878301484854407	-0.019732049153275914	-0.019566531469527047	-0.04579885057657952	0.8135659576920805	-0.37128493673923557
0.9412186722406279	0.9878123992002354	-0.019413669473913674	-0.01971058729037035	-0.045155410251708224	0.8179556795516943	-0.36690831909540444
0.9416064424016787	0.9877950144218521	-0.01909564734048371	-0.019852005817266174	-0.04450873518676943	0.8223027607707464	-0.3624702756808008
0.9419917259249493	0.9877779908928199	-0.018777998131429625	-0.019990795850952214	-0.043858885993636375	0.8266058646547821	-0.35797146882684266
0.9423745510958571	0.9877613253609765	-0.018460737003963158	-0.020126966547537418	-0.04320592507733111	0.8308636681132411	-0.35341259726165725
0.9427549454270174	0.9877450146150493	-0.01814387956879675	-0.020260527127607567	-0.042549918018115813	0.8350748539511703	-0.3487944057087332
0.9431329367239967	0.9877290554379193	-0.017827441001029516	-0.02039148725761498	-0.04189093173366451	0.8392381241730077	-0.3441176719889737
0.9435085522469069	0.9877134446426115	-0.01751143673007141	-0.02051985675500191	-0.04122903589032139	0.8433521921254825	-0.3393832167974398
0.9438818192543282	0.9876981790489008	-0.01719588197886445	-0.020645645779256837	-0.04056430193033187	0.8474157899464092	-0.33459189667799405
0.9442527649546367	0.987683255485738	-0.016880791794206408	-0.020768864811774097	-0.039896803106124465	0.851427669404107	-0.32974460398988775
0.9446214165475187	0.9876686707899631	-0.01656618100115832	-0.020889524666003387	-0.03922661435170814	0.8553866036990803	-0.3248422656690054
0.9449878011997351	0.9876544218077404	-0.01625206421303234	-0.021007636474934116	-0.03855381226738249	0.8592913885213654	-0.3198858427667924
0.9453519460962944	0.9876405053930596	-0.015938455776956493	-0.02112321170262304	-0.03787847496326395	0.8631408438825714	-0.31487632891607126
0.9457138787293261	0.9876269183976213	-0.015625369512310392	-0.02123626222740295	-0.03720068144676604	0.8669338183653125	-0.3098147453167856
0.9460736265216708	0.9876136576862199	-0.015312819022098648	-0.02134680021307276	-0.0365205122398733	0.8706691862857953	-0.3047021448035988
0.9464312171509315	0.987600720125511	-0.015000817400626674	-0.021454838200909376	-0.03583804869131734	0.8743458521910156	-0.29953960618187064
0.9467866786401792	0.9875881025823304	-0.014689377139152105	-0.021560389122507406	-0.03515337270329155	0.8779627527423037	-0.2943282315243177
0.947140039100418	0.9875758019344151	-0.014378510337033763	-0.02166346620850502	-0.03446656712680161	0.8815188549849952	-0.2890691485266468
0.9474913270509236	0.9875638150605691	-0.014068228407417544	-0.021764083068858006	-0.033777715044201954	0.8850131604391164	-0.28376350437567205
0.9478405712287314	0.9875521388490776	-0.013758542230541635	-0.02186225362017163	-0.03308690003216819	0.8884447039048603	-0.27841246704386
0.9481878008114566	0.987540770191966	-0.013449461942954714	-0.021957992131419534	-0.03239420561535352	0.8918125563124885	-0.27301722033863796
0.9485330450780378	0.9875297059980248	-0.013140997225965064	-0.02205131311151801	-0.03169971583246024	0.8951158219808479	-0.2675789675550237
0.9488763341188495	0.9875189431719068	-0.012833156658741168	-0.022142231482502668	-0.03100351369913242	0.8983536458921346	-0.2620989186815367
0.9492176979942174	0.9875084786432321	-0.012525948457157918	-0.022230762330726954	-0.030305682786032465	0.9015252059859179	-0.25657830195457837
0.9495571673803243	0.9874983093481547	-0.012219379883965405	-0.022316921058745328	-0.029606305803125725	0.9046297195746583	-0.2510183519462809
0.9498947731062297	0.987488432245704	-0.011913457654051779	-0.022400723243141914	-0.028905465433703585	0.9076664392204318	-0.2454203153524161
0.9502305466394866	0.9874788443054411	-0.011608187485164305	-0.022482184734914576	-0.02820324322216751	0.9106346572558653	-0.23978544133533078
0.9505645198447312	0.9874695425171647	-0.011303574304927516	-0.022561321572864584	-0.02749971995577702	0.9135337035114447	-0.23411498371282294
0.9508967249582153	0.9874605238938243	-0.010999622265180746	-0.022638149954083153	-0.026794975611205248	0.9163629450019894	-0.22841019972521384
0.9512271943551378	0.9874517854797392	-0.010696334948046142	-0.022712686158854824	-0.026089089749834826	0.9191217838423563	-0.22267235247084116
0.9515559610334356	0.9874433243396487	-0.010393714916164126	-0.022784946638743954	-0.025382140389789223	0.9218096611201168	-0.21690270098633732
0.9518830581530288	0.9874351375731233	-0.010091764129110564	-0.022854947888318516	-0.024674204890444324	0.9244260527134496	-0.21110250665341274
0.9522085195501854	0.9874272223036515	-0.00979048346408228	-0.022922706532838573	-0.023965358748320106	0.9269704730553153	-0.205273022593107
0.9525323790797957	0.98741957569717	-0.00948987331899677	-0.022988239164058254	-0.02325567693084828	0.9294424694216753	-0.199415503853375
0.9528546712090219	0.9874121949495775	-0.009189933060191476	-0.023051562441173887	-0.022545232499596907	0.9318416260776329	-0.19353119537360527
0.9531754304709794	0.9874050773016637	-0.008890661527260492	-0.02311269295688483	-0.021834097725530608	0.9341675595262541	-0.18762134048522353
0.9534946915971579	0.9873982200373621	-0.008592056910842135	-0.023171647246073207	-0.021122343732258287	0.9364199190480651	-0.1816871773351154
0.9538124901574146	0.9873916204721987	-0.008294116152818382	-0.02322844187902967	-0.02041003899198793	0.9385983904614751	-0.17572992566607928
0.9541288614582074	0.9873852759787735	-0.00799683597760441	-0.02328309323611573	-0.019697251715193775	0.9407026876382028	-0.16975080611106116
0.9544438410309921	0.9873791839773293	-0.0077002124391587195	-0.023335617582368674	-0.01898404871145576	0.9427325553986526	-0.16375103014502032
0.9547574647457256	0.9873733419352445	-0.007404240816587517	-0.02338603106559896	-0.018270495075164726	0.9446877694679768	-0.1577317968615765
0.9550697689142245	0.9873677473671738	-0.007108915518775165	-0.023434349708972575	-0.017556653891519388	0.946568136183145	-0.1516942899082235
0.9553807897722046	0.9873623978460792	-0.006814230577959411	-0.023480589309482013	-0.016842587370730997	0.9483734884819858	-0.14563968654087564
0.9556905638414669	0.9873572909978283	-0.006520179313384648	-0.023524765478260632	-0.016128355984032096	0.9501036873517935	-0.13956914984542568
0.9559991274738411	0.9873524245099379	-0.006226754770462055	-0.023566893558734862	-0.015414019480309519	0.951758618476515	-0.1334838369178856
0.9563065173849948	0.9873477961237903	-0.005933949221309055	-0.02360698868777936	-0.014699635626751544	0.9533381944457573	-0.12738488773325293
0.9566127702874782	0.9873434036417152	-0.005641754520762037	-0.023645065728389838	-0.01398526102956392	0.9548423519010371	-0.1212734317126474
0.9569179232209691	0.9873392449232233	-0.005350161799616336	-0.023681139296364617	-0.013270950342750772	0.9562710523466099	-0.11515058057239237
0.9572220130474759	0.9873353178931177	-0.005059161955207589	-0.02371522368412629	-0.012556757429244966	0.9576242788694969	-0.10901743790093982
0.9575250764820675	0.9873316205410778	-0.004768745633067874	-0.02374733285853184	-0.011842735285220542	0.9589020357476118	-0.10287509821835404
0.9578271508993746	0.9873281509127178	-0.004478902463678509	-0.023777480532960426	-0.01112893412933749	0.9601043510100742	-0.09672463021951111
0.9581282729756839	0.9873249071266175	-0.004189622374422226	-0.02380568001395579	-0.010415404598765898	0.9612312700022322	-0.09056710398794993
0.9584284798239666	0.9873218873613295	-0.0039008945122495256	-0.02383194430880322	-0.009702195070824397	0.9622828593238728	-0.08440356767570507
0.9587278085046326	0.9873190898618206	-0.0036127077237972723	-0.02385628606446066	-0.008989352818031603	0.9632592040381421	-0.07823505719616833
0.9590262958484052	0.9873165129412116	-0.003325050737988755	-0.023878717547453424	-0.008276924437922262	0.964160406493276	-0.07206259973145666
0.9593239786264794	0.9873141549791097	-0.003037912014589696	-0.023899250653608865	-0.007564955458822329	0.964986586333327	-0.06588721012829743
0.9596208938320261	0.9873120144198804	-0.0027512794844541345	-0.023917896918536904	-0.006853489675382466	0.96573788053884	-0.059709884936372803
0.9599170780475634	0.9873100897777121	-0.002465141172221661	-0.023934667469138776	-0.006142570675624671	0.9664144410868168	-0.05353161548457853
0.9602125678872724	0.9873083796331179	-0.0021794847822750076	-0.02394957304986982	-0.005432240798983311	0.9670164356156726	-0.047353378688682515
0.9605074001198299	0.9873068826328094	-0.0018942975921510227	-0.023962624019855657	-0.004722540855580747	0.9675440469183271	-0.041176134452961796
0.9608016110098463	0.9873055974932043	-0.0016095671022260387	-0.023973830318511948	-0.0040135117301090956	0.9679974711595853	-0.03500083949762192
0.9610952367426452	0.9873045229975287	-0.0013252806381573003	-0.023983201487197636	-0.0033051933828766233	0.9683769183582155	-0.028828438558942814
0.9613883138111917	0.9873036579948026	-0.0010414249888075328	-0.02399074667467078	-0.0025976239366289652	0.9686826122193425	-0.022659856315419863
0.9616808779424605	0.987303001403205	-0.0007579874588414927	-0.023996474604538392	-0.0018908422910433559	0.9689147884293691	-0.01649602007952307
0.9619729651611464	0.9873025522063318	-0.00047495485156841694	-0.02400039360489983	-0.0011848855800838769	0.9690736954738668	-0.010337837548035609
0.9622646108966912	0.9873023094548778	-0.00019231434684581955	-0.024002511590870718	-0.0004797913540381814	0.969159593551467	-0.004186215749636914
0.9625558511502813	0.9873022722649828	0.00008994761698861308	-0.024002836076420626	0.00022440521547326358	0.9691727546809293	0.0019579634104945265
0.962846721013938	0.987302439819029	0.00037184389521117826	-0.0240013741650042	0.0009276677288356012	0.969113461953992	0.00809381175084255
0.9631378346732915	0.9873028123083698	0.0006539486364124422	-0.02399812432260042	0.0016313603020622247	0.9689816755959345	0.014232662242376907
0.9634293552885691	0.9873033905647216	0.000936398723060095	-0.023993079594884694	0.0023357557363408595	0.9687771636035802	0.020376322657095537
0.9637213179347333	0.9873041754551026	0.0012192067315196448	-0.023986232888618376	0.0030408162679085304	0.9684997162708934	0.026523887426477797
0.9640137581382968	0.9873051679121123	0.0015023854938899768	-0.02397757670982905	0.003746504335894133	0.9681491358880614	0.03267444919805429
0.9643067111354535	0.9873063689320251	0.0017859473671376902	-0.023967103182989054	0.004452780768578684	0.9677252378404814	0.0388270831132082
0.9646002123729416	0.9873077795761328	0.0020699047060646616	-0.02395480404204956	0.005159605972004825	0.967227850570006	0.04498085727270369
0.9648942978102869	0.9873094009730226	0.0023542701430056554	-0.023940670613516218	0.005866940634839832	0.9666568152189836	0.05113483896882243
0.965189003150465	0.9873112343150724	0.0026390558311005646	-0.023924693850128523	0.006574743855328188	0.9660119873223452	0.05728807849040027
0.9654843644075354	0.9873132808613961	0.0029242739810369798	-0.02390686430850423	0.007282974488830555	0.9652932362349745	0.0634396209748349
0.9657804175543261	0.9873155419358255	0.003209936508248318	-0.023887172170230366	0.00799159028369034	0.964500446314296	0.06958849902675658
0.9660771987267449	0.9873180189282157	0.003496055218161497	-0.023865607234179242	0.008700548355885825	0.9636335169402392	0.07573373698853056
0.9663747441706972	0.9873207132941757	0.003782641742736551	-0.023842158922743828	0.009409805046650465	0.9626923630952499	0.08187434985633185
0.9666730903336308	0.9873236265560138	0.0040697076164383835	-0.02381681627768356	0.010119316126638501	0.9616769155244694	0.08800934520937495
0.9669722733182048	0.9873267602971431	0.004357263738971766	-0.023789568013033256	0.010829035487137567	0.960587123175542	0.09413771208028478
0.9672723297546164	0.9873301161705076	0.0046453212029344045	-0.023760402446233838	0.011538917205540587	0.9594229507539638	0.10025843900860998
0.9675732961524617	0.9873336958920771	0.004933890658733535	-0.023729307559326826	0.012248913997352567	0.9581843814819361	0.10637050086528924
0.9678752087592494	0.9873375012381244	0.005222982169084203	-0.023696271027324887	0.012958976885900586	0.9568714185178256	0.11247285627109181
0.9681781041257574	0.9873415340515386	0.005512605740474103	-0.023661280168284983	0.013669056536247788	0.9554840832505174	0.11856445933007097
0.9684820184735131	0.987345796233301	0.005802770707452155	-0.02362432202236744	0.014379101771883234	0.954022418708168	0.1246442471557698
0.9687869885972515	0.9873502897544053	0.006093486584760062	-0.023585383253673296	0.01508906169156153	0.9524864859275652	0.1307111582944551
0.9690930506631003	0.987355016638355	0.006384761910526059	-0.0235444503073584	0.015798882871560286	0.9508763704022662	0.13676410907906233
0.9694002412472917	0.9873599789755086	0.006676605227990466	-0.023501509290778953	0.016508511799940746	0.9491921776053864	0.14280201477368187
0.9697085964512382	0.9873651789087058	0.006969024234798026	-0.02345654610355644	0.01721789284066306	0.94743403829744	0.14882377256029636
0.9700181524940527	0.9873706186415925	0.007262026338997664	-0.02340954637117288	0.01792696962854871	0.9456021060782704	0.1548282738058073
0.9703289454482309	0.9873763004334799	0.007555618400567991	-0.02336049549523705	0.018635684483130827	0.9436965594945256	0.1608143994671243
0.9706410112119332	0.9873822265976366	0.007849806699144594	-0.023309378674055883	0.019343978377544046	0.9417176029411088	0.16678102026182648
0.970954385514475	0.9873883995001113	0.00814459693384971	-0.023256180918671775	0.02005179098767779	0.9396654673492328	0.1727269975406945
0.9712691042877514	0.9873948215661577	0.008439994566725357	-0.023200887003515223	0.02075906156487192	0.9375404083290957	0.17865119106584565
0.9715852027117768	0.9874014952597576	0.008736003921711174	-0.023143481648767273	0.021465726829472818	0.9353427131857722	0.18455244183925634
0.9719027161363395	0.9874084231006791	0.009032629047376882	-0.02308394937939007	0.022171723096126656	0.9330726954398946	0.1904295904527122
0.9722216798873915	0.9874156076599122	0.00932987352993954	-0.02302227457061255	0.02287698587700155	0.9307306965146197	0.1962814742370563
0.9725421282355783	0.987423051534512	0.009627739531538657	-0.022958441669749866	0.023581447665117276	0.9283170940060048	0.2021069094703279
0.9728640961232922	0.9874307573850647	0.009926229398291207	-0.022892434880533916	0.024285041811948113	0.9258322895125836	0.20790472412679506
0.9731876175214942	0.9874387278962213	0.010225344131780983	-0.022824238507469785	0.02498769897504383	0.9232767214270184	0.2136737290805914
0.973512726885764	0.9874469658099109	0.010525084739483756	-0.022753836677155723	0.025689350368434095	0.92065085415659	0.21941274551135476
0.97383945755714	0.9874554738840505	0.010825450758572336	-0.022681213697162698	0.026389924366520375	0.917955191211606	0.2251205776831285
0.9741678429314649	0.9874642549195257	0.011126441339909539	-0.022606353830692753	0.027089349122836216	0.9151902663443433	0.23079603511223917
0.974497916085393	0.9874733117491948	0.011428054905694292	-0.022529241396037264	0.027787551838717058	0.9123566468023145	0.23643792723434065
0.9748297096887476	0.9874826472334791	0.011730289074433275	-0.022449860809333193	0.028484458666159056	0.9094549343660984	0.2420450633319287
0.9751632561122938	0.9874922642612906	0.01203314076538823	-0.022368196581668442	0.029179995027294847	0.9064857646434584	0.24761625583763164
0.9754985873035592	0.9875021657444845	0.01233660609235288	-0.022284233371055243	0.029874085448188804	0.9034498083062702	0.253150319729585
0.9758357350433358	0.9875123546234366	0.012640680603218653	-0.022197955939791136	0.03056665418536868	0.9003477688335495	0.2586460782627659
0.9761747301171284	0.9875228338397769	0.01294535854201947	-0.022109349389638683	0.03125762362692341	0.8971803901707531	0.2641023510484054
0.9765156035114965	0.9875336063703907	0.013250633937769615	-0.022018398877955633	0.03194691685355627	0.8939484456635112	0.26951797513529985
0.9768583858043631	0.9875446752074439	0.013556500062456752	-0.021925089790943795	0.032634456477253444	0.8906527434100525	0.2748917964798208
0.9772031069154179	0.9875560433478981	0.013862949221021619	-0.02182940783543616	0.03332016425350332	0.8872941285047636	0.2802226677093907
0.9775497967012187	0.9875677138107406	0.014169973293825551	-0.02173133889696367	0.03400396237867669	0.8838734769958038	0.2855094589977569
0.977898484371288	0.9875796896157804	0.014477563229661669	-0.02163086922123496	0.034685772432404435	0.8803917011679154	0.29075105056810524
0.978249198662387	0.9875919737868873	0.014785709216376154	-0.02152798538914209	0.03536551584271774	0.8768497474604754	0.29594633709228724
0.9786019683122842	0.9876045693667643	0.015094401110154306	-0.02142267419548076	0.0360431149062059	0.873248591102963	0.30109423618542236
0.9789568214358177	0.9876174793933598	0.01540362790056002	-0.021314922848648554	0.03671849167833034	0.8695892417526608	0.30619368059387875
0.9793137863355419	0.9876307069274145	0.01571337843192659	-0.02120471874242906	0.03739156962087196	0.8658727344420433	0.3112436313217027
0.9796728902987749	0.9876442550066648	0.016023640371256153	-0.021092049839448023	0.03806227141898676	0.8621001412338098	0.3162430618272235
0.9800341609117037	0.987658126692716	0.01633440136413805	-0.02097690428168379	0.038730521559219695	0.8582725566968561	0.3211909779981338
0.9803976251049351	0.9876723250338478	0.01664564822286724	-0.02085927070097158	0.03939624462939584	0.8543911069387191	0.3260864060058392
0.9807633100198899	0.9876868530969679	0.01695736768557894	-0.02073913795452812	0.040059367005395405	0.8504569394034985	0.3309284053163298
0.9811312421603424	0.9877017139332145	0.01726954570375918	-0.020616495410378723	0.04071981537824683	0.8464712308493016	0.33571605834889867
0.9815014484949202	0.9877169106209466	0.017582168393830505	-0.020491332592452935	0.041377518820163245	0.8424351743155459	0.34044848596292054
0.9818739554638443	0.9877324462250215	0.01789522120532052	-0.020363639517112533	0.0420324070605541	0.838349988650831	0.34512483530449967
0.9822487894772534	0.9877483238158545	0.018208689357713838	-0.020233406535524433	0.04268441145006948	0.8342169119008737	0.3497442871743897
0.9826259769300202	0.9877645464695085	0.018522557863922644	-0.020100624332843875	0.043333465038531596	0.8300371998485254	0.35430605685887473
0.9830055445103292	0.987781117280783	0.018836811796036627	-0.01996528382115561	0.04397950314508028	0.8258121212509459	0.3588093983313741
0.9833875188960841	0.9877980393501976	0.019151436040278223	-0.01982737624613598	0.04462246286537345	0.821542959834802	0.36325360091562414
0.9837719265940968	0.9878153157762792	0.019466415176314464	-0.01968689324906416	0.04526228284574868	0.8172310147645195	0.3676379879182242
0.9841587947168233	0.9878329496902871	0.01978173412288072	-0.019543826583862774	0.04589890460606387	0.8128775905667339	0.3719619257920802
0.9845481504239183	0.9878509442317897	0.02009737768353602	-0.019398168316044854	0.046532271611706276	0.8084840019866406	0.3762248177083471
0.984940021054246	0.9878693025546824	0.020413330662033987	-0.019249910773234413	0.04716232950885871	0.8040515711463462	0.380426105158727
0.9853344343817859	0.9878880278396409	0.0207295780731444	-0.019099046444423243	0.04778902653702105	0.7995816232845505	0.3845652706054738
0.9857314185673575	0.987907123292813	0.021046105104552206	-0.01894556799097559	0.048412313434399584	0.7950754859414426	0.38864183663960516
0.9861310023735776	0.9879265921572349	0.021362897287865657	-0.018789468155477697	0.049032143751297885	0.7905344851874011	0.3926553677675218
0.9865332147225432	0.9879464376924061	0.021679940146863697	-0.018630739926179446	0.04964847313505716	0.7859599493523194	0.39660546547892445
0.9869380852418603	0.9879666632018997	0.021997219629846763	-0.01846937631615095	0.05026126014857222	0.7813532015629853	0.40049177323732704
0.9873456439754398	0.9879872720204865	0.02231472187790283	-0.01830537046742815	0.05087046578371085	0.7767155618092577	0.40431397295947513
0.9877559217762908	0.9880082675352925	0.02263243352740863	-0.018138715483724664	0.05147605400496172	0.7720483413010051	0.40807178801103344
0.9881689498303956	0.9880296531631159	0.022950341334439028	-0.01796940461231356	0.05207799098836175	0.7673528467603269	0.4117649779774666
0.9885847603285572	0.9880514323864755	0.023268432687737185	-0.017797430959888883	0.0526762460525141	0.7626303717095689	0.41539334391732474
0.989003385860316	0.9880736087239747	0.023586695133820765	-0.01762278772948395	0.05327079070960416	0.7578822023468313	0.4189567219797616
0.989424859859437	0.9880961857551119	0.023905116710947933	-0.01744546802655665	0.05386159924646264	0.7531096115243167	0.422454986393693
0.9898492164589034	0.9881191671145	0.024223685828189494	-0.017265464907487312	0.05444864844330534	0.7483138594972595	0.4258880471551659
0.990276490572334	0.9881425564980011	0.024542391316697377	-0.01708277133436072	0.055031917614295815	0.7434961921628644	0.429255849644904
0.9907067179995779	0.9881663576704611	0.024861222496200854	-0.016897380118088404	0.055611388670529394	0.73865783909817	0.43255837431649447
0.9911399353191164	0.9881905744617964	0.025180169081710276	-0.01670928395288655	0.05618704588946931	0.7338000140650933	0.43579563467785204
0.9915761798527037	0.9882152107667699	0.02549922114574706	-0.016518475421696127	0.05675887578963882	0.7289239147475659	0.4389676759197846
0.992015489557219	0.9882402705404396	0.02581836902868658	-0.01632494703494286	0.05732686691529108	0.7240307233449712	0.44207457307794984
0.992457903634703	0.9882657578347834	0.026137603768555746	-0.016128690952064904	0.05789101054179527	0.7191215992365794	0.4451164341900057
0.9929034619076268	0.9882916767651734	0.02645691663078962	-0.015929699245801576	0.058451299774503744	0.7141976854794336	0.448093394614064
0.9933522050480335	0.9883180315250851	0.02677629926185651	-0.015727963793254543	0.059007729765458025	0.7092601058182568	0.4510056175452718
0.9938041745724063	0.9883448263875872	0.02709574367097423	-0.015523476269708942	0.05956029762191421	0.7043099643690471	0.45385329282283454
0.9942594128620142	0.9883720657083028	0.027415242229669328	-0.015316228131475275	0.06010900234650779	0.6993483450741799	0.45663663590972847
0.9947179631507433	0.9883997539264251	0.02773478764804893	-0.01510621061389445	0.06065384473773245	0.6943763115640317	0.45935588667558513
0.9951798694149373	0.9884278955596547	0.028054372883795583	-0.014893414775384665	0.06119482717863778	0.6893949081147122	0.462011307656058
0.9956451766598252	0.9884564952232221	0.028373991325824598	-0.014677831359502276	0.06173195389211865	0.6844051563683551	0.4646031846224533
0.9961139305303502	0.988485557607725	0.02869363651031528	-0.014459450968697161	0.06226523040552469	0.6794080593824543	0.4671318232817285
0.9965861774594471	0.9885150874894273	0.029013302210841804	-0.014238263992150795	0.0627946636534839	0.6744045998933993	0.4695975491667366
0.9970619647350311	0.9885450897358478	0.029332982469647502	-0.01401426057017956	0.06332026197790501	0.669395739524922	0.47200070698651664
0.9975413407157303	0.9885755693210183	0.02965267172574204	-0.013787430487608814	0.06384203528342869	0.6643824165085122	0.47434166064504407
0.9980243540270256	0.9886065312757495	0.02997236426424719	-0.0135577635506767	0.06435999408840569	0.6593655540845432	0.47662078834531013
0.9985110544416377	0.9886379807446269	0.030292054792068	-0.013325249168861478	0.06487415042035596	0.6543460512758573	0.47883848604231793
0.9990014924615364	0.9886699229608024	0.030611738144048977	-0.01308987654979107	0.06538451728772664	0.6493247873203317	0.4809951644566557
0.9994957192765102	0.988702363244269	0.03093140924440838	-0.012851634718254987	0.06589110857602296	0.6443026221328905	0.48309124808367165
0.9999937867023939	0.9887353069986272	0.03125106305650336	-0.01261051254595734	0.06639393892876136	0.6392803969753554	0.48512717418063944
1.0004957475094918	0.9887687597337367	0.031570694782037646	-0.012366498592256497	0.06689302402037178	0.6342589312295269	0.487103393336778
1.0010016550071228	0.9888027270391878	0.031890299582403414	-0.012119581305154645	0.06738838007784852	0.6292390267002583	0.4890203670082077
1.0015115633844598	0.9888372146078398	0.032209872784745595	-0.011869748856208631	0.06788002416509985	0.6242214643241023	0.49087856814482933
1.0020255272385667	0.9888722282047653	0.03252940957459472	-0.011616989372370087	0.06836797367250558	0.6192070089597799	0.4926784787542692
1.0025436022473777	0.9889077737136145	0.03284890540604434	-0.01136129060712622	0.06885224691146151	0.6141964029309599	0.49442059165676533
1.0030658443864442	0.9889438570839408	0.03316835550470896	-0.011102640327312714	0.06933286232182136	0.6091903738235371	0.49610540710320283
1.003592310861296	0.9889804843960005	0.033487755430907	-0.010841025854259152	0.06980983929068783	0.6041896256698532	0.4977334352445576
1.0041230589600172	0.9890176617820184	0.033807100368817365	-0.010576434634512253	0.07028319705270042	0.5991948501138239	0.4993051918555677
1.0046581469875808	0.9890553954914514	0.03412638568717291	-0.010308853779106775	0.07075295550179744	0.5942067176664675	0.5008212007409442
1.0051976337217163	0.9890936918535735	0.034445606600971304	-0.010038270336985176	0.07121913465850715	0.5892258830513024	0.5022819915288994
1.0057415788307507	0.989132557307461	0.03476475841164986	-0.009764671088972011	0.0716817549952954	0.5842529815153397	0.5036881003227973
1.006290042298996	0.9891719983615128	0.035083836160031086	-0.009488042839628818	0.07214083690508999	0.5792886343122267	0.5050400676781579
1.0068430850903558	0.9892120216412535	0.03540283500769099	-0.009208372087000429	0.07259640122900649	0.5743334428402646	0.5063384398423534
1.007400768685294	0.9892526338566264	0.0357217499572544	-0.008925645259167827	0.07304846882658614	0.569387993089909	0.5075837670946458
1.0079631551635344	0.9892938418081071	0.036040575894649034	-0.008639848676883213	0.07349706061563882	0.564452855077562	0.5087766035512473
1.0085303075197214	0.989335652410244	0.03635930775940569	-0.00835096839689588	0.07394219778800236	0.5595285803172704	0.5099175073841343
1.0091022891395613	0.9893780726535657	0.036677940240195876	-0.008058990482321723	0.07438390135952218	0.5546157066445581	0.5110070392991453
1.009679164189022	0.9894211096333869	0.036996467987905	-0.007763900809090151	0.07482219244883292	0.5497147550358816	0.5120457629609809
1.010260997656665	0.9894647705535138	0.03731488562842393	-0.007465685047970271	0.07525709227093068	0.5448262295470084	0.513034244617172
1.0108478548373905	0.989509062687747	0.03763318747277886	-0.00716432893367889	0.07568862172171281	0.5399506218923151	0.513973051850683
1.0114398021653574	0.9895539934427189	0.03795136796444904	-0.006859817842344886	0.07611680196879154	0.5350884047157758	0.5148627546129807
1.0120369064585488	0.9895995703012698	0.03826942126033636	-0.006552137183747494	0.07654165386299792	0.5302400381556812	0.5157039236294413
1.0126392352642355	0.9896458008485918	0.03858734141232976	-0.006241272228993316	0.07696319816870327	0.5254059671998098	0.5164971306472446
1.013246857241627	0.9896926928021039	0.038905122558343344	-0.005927207917314033	0.07738145579621035	0.5205866189426948	0.5172429485479264
1.0138598412592956	0.9897402539422647	0.03922275843960406	-0.005609929327075331	0.07779644714654145	0.5157824100711418	0.5179419498675475
1.01447825737755	0.9897884921885242	0.039540242907336286	-0.005289421173195621	0.07820819276302776	0.5109937393322066	0.51859470770944
1.015102175945008	0.9898374155294238	0.03985756944673685	-0.004965668279865128	0.07861671269371019	0.5062209948910972	0.5192017944152861
1.0157316685880045	0.9898870321000229	0.04017473167620986	-0.004638655072918008	0.07902202712304116	0.5014645469654847	0.5197637823103146
1.0163668073925192	0.9899373501181452	0.04049172292071057	-0.0043083660093442755	0.07942415580554207	0.49672475441753566	0.5202812425870577
1.0170076656030158	0.9899883779396956	0.04080853655490502	-0.003974785219656276	0.07982311848971715	0.49200195977678435	0.5207547456515889
1.0176543168387069	0.990040123996689	0.04112516560425054	-0.003637896921064434	0.0802189343990367	0.4872964953698337	0.5211848602362193
1.0183068359859315	0.990092596868495	0.04144160317731054	-0.003297684958626476	0.0806116227630425	0.48260867704673743	0.5215721538055903
1.018965298331866	0.9901458052127025	0.041757842032606025	-0.0029541332622813853	0.08100120226293346	0.4779388107903439	0.521917191734574
1.0196297806604615	0.9901997578536184	0.042073875098655455	-0.002607225281157709	0.08138769166244596	0.4732871851968098	0.5222205376900748
1.0203003603136058	0.9902544637068879	0.04238969501001832	-0.0022569444791553546	0.081771109220955	0.46865407851945196	0.5224827528586636
1.0209771153526979	0.9903099317923056	0.04270529418034624	-0.0019032742571137575	0.08215147277660076	0.4640397577401501	0.5227043958852021
1.021660125366495	0.9903661713003062	0.04302066516801972	-0.0015461975368233191	0.08252880017456882	0.4594444734062	0.5228860229091771
1.0223494703026939	0.9904231914963985	0.043335800120820646	-0.0011856973780293258	0.08290310858673879	0.45486846792773666	0.5230281869747799
1.0230452315513683	0.9904810018104518	0.043650691266976294	-0.0008217564186485163	0.08327441508990872	0.4503119685933083	0.5231314381408949
1.0237474912109172	0.9905396117763426	0.043965330566566645	-0.000454357265281153	0.08364273623967015	0.4457751928201173	0.5231963231119892
1.0244563327954708	0.9905990310910201	0.04427971001924556	-0.00008348213006793582	0.08400808842244574	0.44125834388473983	0.5232233851469685
1.0251718405149337	0.9906592695546533	0.04459382132960284	0.00029088678559231903	0.08437048745382057	0.43676161592789775	0.5232131638118183
1.0258941004274122	0.9907203371678086	0.04490765640162327	0.0006687678867079938	0.08472994914023023	0.4322851870503649	0.523166194803223
1.0266232000000026	0.9907822440956342	0.045221207121519544	0.0010501799472442887	0.08508648901005549	0.42782922265757983	0.5230830096627888
1.0273592266254306	0.9908450005418188	0.045534464710655045	0.0014351413263398844	0.08544012157241766	0.4233938848114661	0.5229641358392011
1.0281022693443636	0.9909086168943827	0.04584742046121909	0.0018236708615130418	0.08579086115197437	0.4189793219076285	0.5228100964349639
1.0288524179650371	0.9909731036508729	0.04616006534734776	0.0022157874001453976	0.08613872144120041	0.41458567435740934	0.522621410199292
1.0296097637978434	0.9910384714813295	0.0464723903222418	0.0026115101753511017	0.08648371582679373	0.4102130705592795	0.5223985912582202
1.0303743995225392	0.9911047312174128	0.046784386244208595	0.003010858727835153	0.08682585729653118	0.4058616281286272	0.5221421489783135
1.0311464183779038	0.991171893782133	0.04709604353446757	0.0034138524740564306	0.08716515805897994	0.4015314588220691	0.5218525881479578
1.0319259154718223	0.9912399703034213	0.047407352698511575	0.003820511381558033	0.08750163010952898	0.3972226614213038	0.521530408440646
1.0327129871185077	0.9913089720570083	0.04771830403862332	0.0042308556134433226	0.08783528490726004	0.39293532591173025	0.5211761045151388
1.0335077309759035	0.9913789104784506	0.0480288876948407	0.00464490559062729	0.08816613341413881	0.38866953306482416	0.5207901658758876
1.0343102458682876	0.9914497971475121	0.04833909356167008	0.005062681889777389	0.0884941860015162	0.3844253557278918	0.5203730768844005
1.0351206322126172	0.9915216438257594	0.04864891143914164	0.005484205455422093	0.08881945260572403	0.38020285689729183	0.5199253164733526
1.0359389918012314	0.99159446243755	0.048958330931350096	0.005909497476380941	0.08914194261463307	0.37600209125846773	0.5194473581750491
1.0367654276411904	0.9916682650555952	0.04926734137187956	0.0063385792919473175	0.08946166478668782	0.37182310632827825	0.5189396701678818
1.037600044422324	0.9917430639425948	0.0495759319846925	0.006771472624322557	0.0897786274143524	0.367665940405275	0.5184027149469158
1.0384429482810376	0.9918188715302464	0.04988409177763687	0.007208199444668135	0.09009283820873146	0.36353062414866094	0.5178369494066244
1.039294246807146	0.9918957004197032	0.05019180952952349	0.0076487819654	0.09040430428341234	0.3594171808725171	0.5172428248019479
1.04015404900387	0.9919735633777237	0.050499073760705504	0.00809324260807241	0.09071303212239604	0.3553256270522745	0.5166207867519285
1.0410224655311788	0.9920524733584645	0.05080587280446865	0.008541604117431755	0.09101902764951537	0.3512559714844403	0.5159712750423711
1.0418996089964372	0.9921324435299641	0.051112194889227136	0.00899388969870348	0.0913222963053552	0.3472082143225153	0.5152947233653717
1.0427855929332246	0.992213487180874	0.051418027763866454	0.00945012247835156	0.09162284267328896	0.34318235213658144	0.5145915600865418
1.04368053298652	0.9922956178280793	0.051723359096424865	0.009910326102727865	0.09192067087341539	0.3391783727347587	0.5138622073329588
1.044584546155168	0.9923788491472141	0.052028176193379294	0.010374524334593248	0.09221578428370567	0.33519625895978844	0.5131070815798648
1.0454977512529033	0.9924631950144691	0.05233246614105775	0.01084274127709869	0.0925081856774291	0.3312359869151035	0.5123265932852631
1.046420268840737	0.9925486695000699	0.052636215763377264	0.011315001325042968	0.09279787717983895	0.32729752660638156	0.5115211469443283
1.0473522212613167	0.9926352868710355	0.052939411614534	0.011791329168294834	0.093084860259555	0.3233808421164601	0.5106911410681596
1.0482937323575212	0.9927230615644197	0.05324203987036519	0.012271749633836185	0.0933691356253295	0.3194858930763039	0.509836968455647
1.0492449278778895	0.9928120082243036	0.05354408644338681	0.012756287878643134	0.09365070333505492	0.3156126332387874	0.5089590158592958
1.0502059354826563	0.992902141701866	0.05384553696421106	0.013244969377354287	0.09392956277655137	0.3117610107857103	0.5080576639962737
1.0511768844872906	0.9929934770306307	0.054146376682382494	0.013737819776544263	0.09420571257531213	0.30793096964989547	0.5071332878181957
1.0521579064053481	0.9930860294767063	0.054446590616548045	0.014234865154826781	0.0944791507325147	0.30412244764927476	0.5061862560309952
1.0531491342035648	0.9931798144677965	0.05474616330582572	0.014736131629068821	0.09474987439744437	0.300335379690435	0.5052169318455279
1.0541507026954906	0.9932748476290728	0.05504507891612078	0.01524164553881081	0.09501787996729243	0.29656969643888803	0.5042256726549338
1.055162749111221	0.9933711448363625	0.05534332138937894	0.015751433716859425	0.09528316322022598	0.2928253224762969	0.5032128295095933
1.0561854127733	0.9934687221847219	0.0556408743220374	0.01626552330731135	0.09554571920386273	0.2891021778746354	0.5021787474699732
1.0572188343740994	0.9935675959181901	0.05593772073744195	0.016783941385575964	0.09580554203623123	0.2854001810553527	0.501123766395558
1.0582631565940726	0.9936677824871111	0.05623384325236798	0.017306715253334742	0.09606262505690624	0.28171924669863296	0.5000482203900034
1.0593185251559762	0.9937692986482958	0.056529224351348474	0.01783387294696484	0.09631696106319215	0.27805928235706556	0.49895243675963963
1.0603850867281595	0.9938721612623711	0.05682384577364975	0.018365442170072882	0.09656854177970003	0.274420196072545	0.4978367382357341
1.0614629904910216	0.9939763874424876	0.05711768893842566	0.018901451059328046	0.09681735822922724	0.2708018910832794	0.49670144142491773
1.0625523879662075	0.9940819945366308	0.057410734871858604	0.01944192807869003	0.09706340066872816	0.26720426672993375	0.4955468570399958
1.063653432564772	0.994189000082185	0.05770296406436174	0.019986901775596408	0.09730665847007226	0.2636272201958804	0.49437329044336076
1.0647662801908169	0.9942974218626567	0.05799435661234122	0.020536401060673202	0.09754712024038448	0.2600706447451488	0.49318104107534533
1.065891088504034	0.9944072778339884	0.05828489200338611	0.021090454823166592	0.09778477364547918	0.25653443232053436	0.49197040331227115
1.0670280179307348	0.9945185862210612	0.0585745493598635	0.021649092409593833	0.09801960561219646	0.2530184705381594	0.4907416654542699
1.0681772310538045	0.9946313654561998	0.05886330725702722	0.022212343301256956	0.0982516021793929	0.2495226448708098	0.4894951104504307
1.069338892537476	0.9947456341693331	0.05915114368595108	0.022780237057168872	0.09848074847119756	0.24604683904579608	0.48823101605847813
1.0705131699998502	0.9948614112714473	0.0594380362482546	0.02335280371890241	0.09870702885342894	0.2425909326445126	0.4869496539709072
1.0717002325703693	0.9949787158100268	0.05972396177947301	0.023930073084201985	0.09893042663659812	0.23915480559035138	0.4856512914633963
1.0729002522626134	0.9950975671015354	0.060008896666212036	0.02451207535518908	0.0991509243295072	0.23573833426056268	0.4843361899771223
1.0741134034380764	0.9952179846758566	0.06029281669187962	0.02509884085355273	0.09936850351865176	0.23234139328098874	0.4830046057809397
1.0753398634443954	0.9953399883368025	0.06057569716268644	0.025690400305441813	0.09958314496561635	0.22896385394961338	0.4816567893497162
1.0765798113507807	0.9954635980333641	0.060857512591832134	0.026286784207054516	0.0997948283679695	0.22560558793382662	0.4802929868334926
1.0778334293089193	0.9955888339917257	0.06113823699308338	0.026888023457744027	0.10000353258479573	0.22226646367914452	0.47891343864331765
1.0791009018598894	0.995715716642971	0.061417843697657674	0.027494149000894575	0.10020923549924143	0.21894634850841463	0.47751838029368193
1.0803824163663294	0.9958442666627134	0.061696305427998914	0.028105192006069816	0.10041191407491902	0.2156451076511119	0.47610804200863316
1.081678162694551	0.995974504935584	0.061973594204058756	0.028721183691258586	0.10061154428827447	0.21236260525833695	0.47468264915355096
1.0829883333906667	0.9961064525689254	0.06224968135951305	0.02934215538139373	0.10080810114257192	0.20909870410529818	0.4732424221233118
1.084313123931595	0.9962401309140427	0.062524537570276	0.029968138600474776	0.10100155868903866	0.20585326514651395	0.4717875761487731
1.0856527322812897	0.9963755615172146	0.06279813273772611	0.030599164834489996	0.10119188994540951	0.20262614878157184	0.4703183218667712
1.0870073595998628	0.996512766186845	0.06307043611079403	0.031235265838535635	0.10137906698268817	0.19941721329462328	0.4688348646243327
1.0883772096203383	0.9966517669258568	0.06334141613330693	0.03187647331472521	0.10156306081965058	0.19622631653086703	0.4673374052452034
1.0897624891200295	0.996792585974518	0.0636110405149796	0.03252281910533742	0.10174384147323941	0.19305331492904393	0.46582613959572966
1.091163408222549	0.996935245836272	0.0638792762616013	0.03317433530282959	0.1019213779776882	0.18989806303225273	0.46430125834045105
1.0925801793359142	0.9970797691643687	0.06414608944521154	0.033831053725621174	0.10209563823244894	0.1867604160504749	0.46276294818156016
1.0940130176608278	0.9972261788076979	0.0644114452829683	0.03449300612761098	0.10226658905887813	0.18364022878521574	0.4612113913816495
1.0954621424791466	0.9973744979368125	0.06467530834758424	0.035160224761413686	0.10243419633492404	0.18053735300447857	0.459646764452027
1.0969277757044038	0.9975247498900426	0.06493764226835541	0.03583274167500921	0.1025984248007034	0.17745164080094805	0.45806923980831077
1.0984101425814752	0.9976769582387134	0.06519840983427301	0.03651058900279543	0.10275923812555963	0.1743829432162273	0.4564789850945566
1.0999094708644723	0.9978311466961343	0.06545757282383445	0.03719379855750778	0.10291659880370836	0.17133111207577192	0.4548761641447601
1.1014259927730785	0.9979873393118872	0.06571509231783165	0.037882402689147714	0.10307046834487692	0.16829599613238785	0.45326093497001285
1.1029599428140582	0.9981455602407991	0.06597092829350386	0.038576433257217824	0.10322080702672007	0.1652774456650108	0.4516334521699792
1.1045115596512203	0.9983058339280837	0.06622503991555942	0.03927592244564388	0.103367574069094	0.16227530886354566	0.4499938650198669
1.106081084727984	0.9984681849596664	0.0664773852765368	0.03998090210309633	0.1035107274799552	0.1592894346998593	0.44834231901381205
1.1076687633013858	0.9986326381609126	0.06672792153922767	0.04069140417373655	0.10365022413774243	0.1563196710492416	0.44667895484922826
1.1092748436868127	0.9987992185101733	0.06697660478657934	0.04140746032112079	0.10378601970531584	0.1533658662640108	0.44500390929970424
1.1108995781419027	0.9989679512216821	0.06722339013194302	0.04212910228601767	0.1039180686900858	0.15042786765775965	0.4433173143670437
1.1125432230753376	0.9991388617585374	0.06746823171450843	0.04285636193681124	0.10404632443588417	0.14750552133406378	0.44161929715318976
1.1142060373337657	0.9993119756452226	0.0677110824136603	0.04358927047188893	0.10417073897096331	0.1445986753720946	0.4399099817081239
1.1158882846543876	0.9994873187128965	0.06795189418385905	0.04432785946460588	0.10429126318131009	0.14170717560106788	0.4381894865730566
1.1175902317206203	0.9996649168869824	0.06819061773686232	0.04507215996352303	0.10440784664366667	0.13883086916420817	0.4364579268604814
1.1193121500121965	0.999844796369541	0.06842720277389931	0.04582220326188833	0.10452043773817611	0.13596960148593282	0.4347154124405666
1.121054313360963	1.0000269833731494	0.06866159761477263	0.04657801978811925	0.10462898346628484	0.13312322050040967	0.43296205049606007
1.1228170015814745	1.0002115044889677	0.06889374966057928	0.04733964064102367	0.10473342966506526	0.130291570790213	0.4311979419307484
1.124600497431543	1.0003983863573722	0.06912360494485413	0.048107096221906884	0.10483372079095915	0.12747449875581823	0.42942318451709505
1.1264050877913754	1.0005876557788798	0.06935110826259638	0.04888041670249958	0.10492979997775267	0.12467185078797358	0.427637871776585
1.1282310637109207	1.000779339706429	0.0695762031417835	0.049659631997928416	0.10502160901867395	0.12188347333560472	0.4258420930078951
1.1300787210292942	1.000973465297299	0.06979883188264444	0.05044477198127564	0.10510908837463531	0.11910921212089697	0.42403593275686835
1.1319483588993409	1.0011700597444417	0.07001893534334731	0.05123586580640379	0.10519217708236736	0.11634891450571586	0.4222194723353823
1.1338402823996536	1.0013691505368227	0.07023645321487247	0.05203294296469297	0.10527081285291214	0.11360242574584077	0.42039278735035507
1.1357547990420924	1.0015707650773447	0.07045132357646586	0.05283603175754144	0.10534493189828033	0.110869594261232	0.4185559511634289
1.1376922223704637	1.0017749310461357	0.07066348327572487	0.05364516076173805	0.10541446906292537	0.10815026652370797	0.4167090314819573
1.1396528703214772	1.0019816762123024	0.07087286769799093	0.05446035808159925	0.10547935772897801	0.10544428961914298	0.41485209202437007
1.1416370650094754	1.0021910283946278	0.07107941070925533	0.055281651206651274	0.1055395297911565	0.10275151165206789	0.4129851927872218
1.143645134193624	1.0024030155992303	0.07128304477129349	0.056109067562836346	0.10559491567998942	0.1000717798883861	0.4111083887340254
1.145677409949686	1.002617665861716	0.07148370076138741	0.056942633902612456	0.10564544429605206	0.0974049427249985	0.409221731122802
1.1477342291987531	1.0028350072844836	0.0716813079897756	0.057782376465772244	0.10569104300535766	0.09475084909780299	0.40732526707439876
1.1498159341479905	1.0030550680641857	0.07187579420098389	0.058628321097946856	0.1057316376253007	0.09210934806333729	0.40541903923808664
1.1519228717910948	1.0032778764191104	0.07206708548452673	0.05948049298394875	0.10576715238977806	0.08948028959209903	0.40350308632304044
1.1540553947967729	1.0035034606625455	0.0722551063145553	0.06033891694352026	0.1057975099409766	0.08686352360218101	0.4015774423587923
1.1562138611276713	1.003731849141177	0.07243977946908707	0.0612036172086954	0.10582263129493061	0.08425890061395956	0.39964213712080665
1.1583986339087453	1.0039630701990019	0.07262102597612748	0.06207461730396253	0.10584243581586249	0.08166627205580308	0.39769719631709777
1.1606100820245113	1.0041971522175537	0.07279876511999209	0.06295194021561228	0.10585684119718018	0.0790854897033682	0.39574264112469143
1.162848580051795	1.0044341235849752	0.07297291438806784	0.0638356082915738	0.10586576343239973	0.07651640593757707	0.39377848832666185
1.1651145076508045	1.0046740126068312	0.07314338937913652	0.06472564292890821	0.10586911678788616	0.07395887459250881	0.3918047509133591
1.1674082504864203	1.0049168475780041	0.073310103830853	0.06562206486414061	0.1058668137821022	0.07141275004332404	0.3898214373386641
1.1697302013290547	1.0051626568726593	0.07347296964605013	0.06652489452137002	0.10585876515113977	0.06887788619584499	0.38782855065455785
1.1720807590700095	1.0054114688123832	0.07363189676461666	0.06743415154150818	0.10584487981399884	0.06635413780636687	0.38582608945426583
1.1744603273887562	1.0056633114964848	0.07378679302880269	0.0683498541886269	0.10582506485669574	0.06384136204941057	0.3838140490672878
1.1768693171225089	1.0059182130231468	0.07393756429626572	0.06927202018491482	0.10579922549229681	0.06133941612658536	0.381792419604776
1.1793081460753967	1.0061762014383562	0.07408411436744701	0.07020066654351885	0.10576726502436819	0.0588481577090937	0.379761186215811
1.1817772372637805	1.0064373045183315	0.07422634482844524	0.07113580881176067	0.10572908484034842	0.05636744690818361	0.3777203306201579
1.1842770214699239	1.0067015500065308	0.07436415515288168	0.07207746195319853	0.10568458434887955	0.053897143841217625	0.37566982905034396
1.186807936897031	1.006968965542614	0.07449744261748187	0.07302564011413097	0.1056336609440146	0.05143710923670367	0.37360965263655616
1.1893704272276313	1.0072395784216037	0.07462610214541804	0.07398035579972975	0.10557621001311418	0.04898720650867573	0.37153976905900554
1.191964945096388	1.0075134159237356	0.0747500264309569	0.07494162107339777	0.10551212483253762	0.046547298590590855	0.3694601398005263
1.1945919496215593	1.007790505015182	0.0748691057519285	0.0759094465287486	0.10544129658389907	0.04411725053658503	0.36737072223146816
1.1972519076680843	1.0080708724415377	0.07498322797473359	0.07688384165402651	0.10536361429186653	0.04169692851852751	0.36527146866496185
1.1999452946758142	1.0083545447735298	0.07509227852473715	0.0778648150212388	0.10527896476020486	0.03928619931658359	0.3631623257936847
1.2026725921785089	1.0086415481026694	0.0751961402236017	0.07885237326837519	0.1051872326130456	0.036884932763033604	0.36104323671343663
1.2054342921798176	1.0089319084573185	0.07529469339980598	0.07984652257262059	0.10508830011693382	0.03449299807308476	0.35891413758611534
1.2082308937557322	1.0092256513984765	0.0753878156877218	0.08084726729256289	0.10498204725057496	0.032110267110737084	0.3567749603793651
1.2110629040383372	1.009522802075411	0.07547538200671196	0.0818546102057925	0.10486835163959961	0.029736613715926098	0.35462563216641724
1.2139308401783204	1.0098233853814969	0.07555726455396083	0.08286855307706045	0.10474708843732222	0.027371912307548377	0.35246607372250777
1.2168352279484584	1.010127425755374	0.07563333268658996	0.08388909602235972	0.10461813033454372	0.025016039338942215	0.35029620068541417
1.2197766017702671	1.010434947129924	0.07570345285703788	0.08491623738447467	0.10448134752092776	0.022668873505273593	0.348115923610297
1.2227555061997082	1.0107459730315507	0.07576748857890332	0.08594997411083864	0.10433660757497044	0.020330294810052423	0.34592514695149784
1.2257724972458257	1.0110605266587342	0.0758253003702161	0.08699030205221732	0.10418377534555968	0.01800018386580227	0.34372376821186207
1.2288281375202614	1.0113786303153964	0.07587674558304022	0.08803721413464163	0.10402271315049252	0.015678425931900292	0.34151168157957545
1.2319230027847452	1.011700306030504	0.07592167845435623	0.0890907024605393	0.10385328040048801	0.013364906132829516	0.33928877323881274
1.235057678438168	1.0120255751258118	0.07595994995616642	0.09015075692921853	0.10367533372612306	0.011059512488438603	0.33705492403827164
1.2382327618596256	1.0123544583908215	0.0759914077472262	0.09121736586218716	0.10348872679922069	0.008762134475883176	0.3348100079100964
1.2414488601940856	1.0126869757818944	0.07601589606459744	0.09229051507856552	0.10329331040930387	0.0064726649669474	0.33255389354508874
1.244706594463724	1.0130231467734572	0.07603325567385688	0.09337018908682082	0.1030889321651783	0.004190997607785742	0.33028644160238646
1.2480065954619681	1.0133629898560899	0.07604332374907691	0.09445636952215684	0.1028754366895192	0.0019170300873521838	0.32800750769949955
1.2513495083843502	1.0137065229338302	0.07604593380773525	0.09554903648247118	0.10265266527298027	-0.0003493387561920593	0.3257169392983938
1.2547359903765363	1.0140537629869684	0.07604091560307065	0.09664816750668537	0.10242045596887946	-0.0026082068442819053	0.32341457753010167
1.258167933168487	1.0144048509126238	0.0760280890978832	0.09775412995820969	0.10217855620400702	-0.004860464411423864	0.32109943571296584
1.2616466797728974	1.0147598681301004	0.07600726332835674	0.09886709812166267	0.10192674191993403	-0.007106587354604656	0.31877092029338816
1.265172948618471	1.0151188293863147	0.07597824338974353	0.099987035387777	0.10166482867264896	-0.00934662012647369	0.31642886603682313
1.2687474788176984	1.0154817488812855	0.07594083003570623	0.10111390410445914	0.1013926278836308	-0.011580608871337049	0.3140730958856794
1.272371024908385	1.0158486396186353	0.07589481957908037	0.10224766360833794	0.10110994713332844	-0.01380859745282759	0.3117034246455058
1.2760443545223883	1.016219513055447	0.0758400038191723	0.10338826923086927	0.10081659028015166	-0.01603062557261752	0.30931966060814586
1.27976825196585	1.0165943793462537	0.0757761698951886	0.10453567314719814	0.10051235711953736	-0.01824673052407985	0.30692160330458185
1.283543518421113	1.0169732472377286	0.07570310016421997	0.10568982413967139	0.10019704329160989	-0.020456946781656743	0.3045090435065977
1.2873709731697762	1.0173561240602234	0.0756205720567945	0.10685066766115066	0.09987044010173315	-0.022661306172262714	0.30208176257941505
1.291251451028198	1.0177430153349425	0.07552835801400297	0.10801814473955976	0.0995323346645105	-0.024859835859465735	0.2996395342342835
1.2951858072564797	1.0181339251224915	0.07542622526000266	0.10919219313482562	0.09918250940751012	-0.027052560610492285	0.2971821215470774
1.2991749156426202	1.0185288556814025	0.07531393571342852	0.11037274640563842	0.09882074215093883	-0.029239501090556744	0.29470927832080046
1.3032196693926679	1.018927807401244	0.07519124584009099	0.11155973381744518	0.09844680594963988	-0.031420673773106485	0.29222074866240505
1.3073209840521234	1.019330778927086	0.07505790643022811	0.11275308081843728	0.09806046873640531	-0.033596091879420885	0.2897162653372534
1.3114797963483324	1.0197377668725174	0.0749136624883252	0.11395270829232362	0.09766149333375196	-0.03576576406411692	0.2871955506542201
1.3156970658598541	1.0201487658036248	0.07475825303593261	0.11515853262492891	0.09724963720369872	-0.03792969461046682	0.28465831561134286
1.319973774528227	1.0205637680030168	0.07459141098470717	0.116370465128035	0.09682465240113179	-0.04008788246997453	0.2821042603564221
1.3243109310192893	1.020982763695253	0.07441286281667465	0.11758841281715397	0.09638628504271866	-0.04224032272267389	0.2795330717562019
1.3287095698807319	1.0214057407538077	0.0742223284453111	0.11881227767101823	0.09593427527574903	-0.04438700531196365	0.27694442411544196
1.333170752656355	1.0218326845886607	0.07401952100311122	0.12004195643018195	0.09546835705518085	-0.046527914764238176	0.2743379787182446
1.3376955671572663	1.0222635778470066	0.07380414671154847	0.12127733986628353	0.09498825811239081	-0.04866302900231329	0.2717133844460881
1.342285131535311	1.022698400560818	0.0735759045238738	0.12251831334330977	0.09449369941576856	-0.05079232041176796	0.26907027560484026
1.3469405986578626	1.0231371303010899	0.07333448570785057	0.12376475738218913	0.09398439456419166	-0.05291575685985008	0.2664082696628966
1.351663149183181	1.0235797412519068	0.07307957400332367	0.12501654516155472	0.0934600504085399	-0.055033297499824704	0.26372697146761914
1.3564540019199884	1.0240262049013018	0.07281084488924905	0.12627354462709633	0.09292036578720862	-0.05714489645765771	0.261025967563618
1.361314408933615	1.0244764892782978	0.07252796563294434	0.1275356164780014	0.09236503192395681	-0.0592504995039219	0.2583048292460728
1.366245662289452	1.0249305592617628	0.07223059469785198	0.1288026151905488	0.09179373152395899	-0.0613500458690254	0.2555631090273588
1.3712490860636237	1.025388375509364	0.07191838201227374	0.13007438618892717	0.0912061395560936	-0.06344346365651604	0.25280034534250156
1.3763260546233391	1.0258498957811146	0.07159096762893828	0.13135076969803314	0.09060192097326603	-0.06553067631940782	0.25001605269069593
1.3814779810032922	1.0263150734911335	0.07124798219039986	0.1326315968784778	0.08998073189956331	-0.06761159637715893	0.24720972839399924
1.386706322961879	1.0267838578655046	0.07088904632180186	0.1339166904552306	0.08934221876462031	-0.06968612659657317	0.24438084953409467
1.392012586785517	1.0272561938610776	0.07051377012454509	0.1352058646774952	0.0886860176730427	-0.07175416004820394	0.24152887119938457
1.3973983242297545	1.0277320214472274	0.07012175314549125	0.13649892355081175	0.08801175461555916	-0.07381557740481251	0.2386532284343339
1.4028651414663929	1.0282112759294724	0.06971258349034642	0.1377956619262769	0.08731904419074452	-0.07587024884157276	0.23575333174401777
1.4084146947709908	1.0286938870675495	0.06928583787843955	0.1390958633190212	0.08660748996938714	-0.07791803072031646	0.2328285697162433
1.414048700020514	1.0291797793762423	0.06884108066635496	0.1403993009466708	0.08587668311104713	-0.07995876740678663	0.22987830431043907
1.4197689236611617	1.029668870784487	0.06837786429614523	0.14170573436311149	0.08512620335625015	-0.08199228617541943	0.2269018759112397
1.4255771927082344	1.0301610729165813	0.06789572827793651	0.14301491048053214	0.08435561757677605	-0.08401839904845224	0.22389859835447304
1.4314753938506024	1.030656290392288	0.06739419901303569	0.14432656196963098	0.08356447972465633	-0.08603690053378803	0.22086775969113331
1.4374654704917926	1.0311544199335296	0.06687278983656378	0.14564040518765653	0.08275233108947375	-0.08804756470246108	0.21780862394252998
1.443549429635369	1.0316553502647003	0.06633100023798652	0.14695614023454617	0.08191869924530644	-0.09005014557469296	0.21472042777708247
1.4497293325563583	1.0321589606357593	0.06576831652215173	0.1482734474084074	0.0810630992158683	-0.09204437203795364	0.21160238542877627
1.4560072977587746	1.0326651203489567	0.06518421145975585	0.1495919863524751	0.08018503301455064	-0.09402994694785463	0.2084536872601565
1.4623854965062106	1.0331736876523037	0.06457814465049228	0.1509113935776273	0.07928399023665471	-0.09600654380555136	0.205273502031352
1.468866145224109	1.0336845083824195	0.06394956328309077	0.15223127939222614	0.07835944916178678	-0.09797380262963028	0.2020609805977281
1.475451500555838	1.0341974148265254	0.06329790275912454	0.15355122546106553	0.07741087756006543	-0.09993132685299923	0.1988152581372515
1.4821438376421208	1.0347122233034263	0.06262258912521933	0.1548707791366706	0.07643773601508265	-0.1018786755259593	0.1955354644624384
1.4889454494467784	1.035228733436056	0.06192303961636475	0.1561894522244497	0.07543947834597346	-0.10381536220260146	0.19222072372138693
1.495858606054591	1.0357467244310716	0.061198667482679325	0.1575067121676644	0.07441555801403461	-0.10574084275978915	0.18887017342197956
1.5028855451435792	1.036265953883863	0.06044888397327453	0.15882197980759022	0.07336543019897382	-0.1076545130498818	0.18548296781931242
1.5100284188198698	1.0367861534888276	0.059673105250741494	0.16013461938240686	0.07228856057666609	-0.1095556953413211	0.18205830204060866
1.5172892521673207	1.0373070259387196	0.0588707586438095	0.16144393171601215	0.07118443274066028	-0.11144362964376812	0.17859542986268598
1.5246698891852486	1.0378282412482225	0.05804129082735272	0.16274914609398763	0.07005255789403164	-0.11331746329792353	0.17509368691199578
1.532171918798719	1.0383494321268634	0.05718417892361396	0.16404940992039263	0.0688924880473654	-0.1151762375728595	0.17155252256464837
1.53979657372979	1.038870188114148	0.056298945605925084	0.16534377549134407	0.06770383400911079	-0.11701887039484024	0.1679715436572492
1.5475446551173828	1.0393900522730855	0.05538517223557266	0.1666311933309452	0.06648628003395436	-0.11884414865666715	0.16435054499954302
1.5554163881983365	1.0399085141062743	0.05444252108304038	0.16791049630313565	0.06523960992365455	-0.12065070756232453	0.16068957113885354
1.563411309485504	1.0404250057855666	0.05347075515320999	0.1691803921184395	0.06396372903886306	-0.12243702207296014	0.15698896203251667
1.571528121503271	1.0409388974939242	0.0524697630817791	0.1704394537315863	0.06265869221295814	-0.12420139540323195	0.15324941265933892
1.5797645707002845	1.0414494956644655	0.05143958240803775	0.17168611688657434	0.061324728730879643	-0.12594195751994122	0.14947202078987634
1.5881173275536693	1.0419560427234682	0.050380423507580124	0.17291868123151075	0.059962267538263024	-0.12765666839657383	0.14565833298804948
1.5965819154849623	1.0424577211111012	0.049292688006153655	0.17413532161608714	0.058571954896013294	-0.12934333504785406	0.141810367890357
1.6051526827871936	1.0429536608164567	0.04817698172948712	0.1753341074805447	0.05715466497341477	-0.13099963913435284	0.13793062019771432
1.6138228499660976	1.0434429518090838	0.04703411727989494	0.17651303347627745	0.055711497567139445	-0.1326231792400127	0.1340220314639722
1.622584652391296	1.0439246616463118	0.045865102629648664	0.17767006175271757	0.05424375898876563	-0.13421152814739937	0.1300879197548438
1.6314295348372287	1.0443978548966162	0.044671120547401515	0.1788031676610045	0.05275293276185515	-0.13576229360687547	0.12613188865143474
1.6403484364015992	1.0448616156780084	0.04345349307192526	0.17991039195732997	0.05124063326919176	-0.13727318685296933	0.12215769889093155
1.6493321080524572	1.0453150693309858	0.04221363823279054	0.1809898899872138	0.04970855170987265	-0.1387420859211682	0.11816912896809309
1.658371413259344	1.0457574003245633	0.04095302586762597	0.18203997112539463	0.048158402842081706	-0.14016708490792704	0.11416984652147336
1.6674576250043531	1.0461878670533047	0.03967313111595606	0.18305913030825713	0.04659187053176773	-0.14154653205894063	0.11016328402186648
1.6765826546582452	1.0466058105503877	0.03837539515604195	0.18404606487410285	0.04501056355442641	-0.1428790478459519	0.10615254660568785
1.685739198955658	1.0470106571982045	0.0370611961158621	0.18499967723437152	0.0434159846776623	-0.14416352415101108	0.10214035702554
1.6949208256344002	1.0474019171791609	0.03573182815401199	0.18591906775056322	0.04180951006179274	-0.1453991107631876	0.09812902771172062
1.7041219861452555	1.047779178892616	0.034388491114147594	0.18680351852151986	0.04019238147554035	-0.14658519031121117	0.09412046428877537
1.7133379974241363	1.0481421018062114	0.03303228525555771	0.18765247398369458	0.03856570435210333	-0.14772134964619707	0.09011618165606784
1.7225649677722767	1.0484904072079668	0.03166421504901884	0.18846551710192647	0.03693045628828495	-0.14880734602461784	0.08611734321646274
1.7317997074553249	1.0488238689709322	0.030285196356833684	0.18924234609235968	0.035287499001968835	-0.14984307466621535	0.0821248053782587
1.7410396467702596	1.0491423053115803	0.028896063603565787	0.18998275390506292	0.033637589695404924	-0.15082854055117956	0.07813915755571241
1.7502827305568154	1.0494455704981904	0.027497581507339254	0.19068660796672346	0.03198139729654376	-0.15176383101463636	0.07416077119862748
1.7595273400350455	1.0497335483539272	0.026090453665526155	0.19135383441038686	0.030319514450890192	-0.15264909466972038	0.07018983600553541
1.7687722156849728	1.0500061465082378	0.024675331757522855	0.19198440428404756	0.02865246983117635	-0.15348452321715292	0.06622639487944906
1.7780163881379056	1.0502632915905747	0.023252824200006617	0.1925783221339886	0.026980739441902647	-0.15427033659383732	0.062270374761358
1.7872591178303352	1.0505049253062624	0.02182350401443483	0.193135616773809	0.025304756700322492	-0.15500677114560035	0.05832161316161673
1.796499856726238	1.050731001617273	0.02038791371927074	0.19365633470967478	0.023624918795971242	-0.15569407139221955	0.054379874844119366
1.805738189258138	1.0509414838364033	0.01894657378312692	0.19414053344216553	0.021941597039592933	-0.15633248167380914	0.050444877066406296
1.8149738206796797	1.0511363432670775	0.01749998398300051	0.19458827838133902	0.020255138764599712	-0.15692224258434362	0.04651629435296194
1.8242065391041955	1.0513155574652424	0.016048629035777515	0.1949996389236554	0.018565874128172694	-0.1574635862939514	0.04259377433478369
1.8334362010200156	1.0514791092773106	0.014592980716611983	0.19537468633529204	0.01687411872776987	-0.15795673423681242	0.03867694346667041
1.8426627172923447	1.051626986029849	0.013133499993955489	0.19571349199425256	0.015180176185513854	-0.15840189524480097	0.03476541246890342
1.8518860205089296	1.0517591786085423	0.011670642205041697	0.19601612538487842	0.013484344212296247	-0.15879926332626582	0.03085878961303421
1.86110608565625	1.0518756814977466	0.010204853846870953	0.19628265429283198	0.011786910911131456	-0.15914901830103478	0.026956671367747074
1.8703229085108293	1.0519764921832975	0.008736576083415756	0.19651314353723534	0.010088158859106086	-0.15945132447607271	0.023058650961444084
1.879536483561323	1.0520616107721907	0.007266248387156531	0.19670765419551645	0.008388369311796918	-0.1597063299325786	0.019164327103167775
1.8887468247234307	1.0521310401247705	0.005794305376236122	0.1968662439925722	0.006687818526837475	-0.15991416730201555	0.015273294606614165
1.897953947849852	1.0521847855863506	0.004321179743311122	0.19698896676590213	0.004986781130967934	-0.1600749532924879	0.011385151178198124
1.9071578755624525	1.0522228549719705	0.0028473016316207713	0.1970758725010282	0.003285529373604416	-0.16018878892617397	0.007499494771257961
1.9163586250747788	1.052245258476284	0.0013731007341011665	0.19712700718722642	0.0015843355228413786	-0.16025575950502127	0.0036159281301672173
1.924926085466965	1.0522520454211954	6.239887079262374e-14	0.19714249673623893	2.8335255149170013e-13	-0.1602760446281773	2.896610902525243e-13
