# Supplementary material for: Multi-orbit lunar GNSS constellation design with distant retrograde orbit and Halo orbit combination
Source: Sci Rep. 2023 Jun 22;13:10158. doi: 10.1038/s41598-023-37348-x (PMC10287729; doi:10.1038/s41598-023-37348-x)
Supplement: Supplementary file 1 — Supplementary Information. [file 41598_2023_37348_MOESM1_ESM.zip › supplement materials of the manuscript/Figure 5/L2 North Family Halo orbit/8.800.csv]

Time (TU)	X (LU)	Y (LU)	Z (LU)	VX (LU/TU)	VY (LU/TU)	VZ (LU/TU)
0	1.0562864523431628	0	0.1984385408140962	1.0212127883071613e-14	-0.16661153594076547	-1.2388568356632455e-13
0.004000456436964338	1.0562849377804886	-0.0006665162258778206	0.19843523249615064	-0.0007571929296963769	-0.1666070622814439	-0.001653972542025549
0.013235570309915082	1.056269873964996	-0.0022049826447904106	0.19840232656514878	-0.0025050522711538765	-0.1665625638422576	-0.005472344608911158
0.022474187740866854	1.0562386553003111	-0.003743401123119774	0.19833412298953362	-0.004253150238739279	-0.1664703238122313	-0.00929265306579451
0.031716451938111546	1.0561912678457532	-0.005281353404030765	0.1982305736530962	-0.006001216740620291	-0.1663302585275336	-0.013115299170561983
0.04096224175547237	1.056127701459046	-0.006818375885409075	0.1980916295338132	-0.007748930662992984	-0.1661422733545226	-0.016940576806615138
0.050211436631329445	1.0560479496046207	-0.008354003686066345	0.19791724023224458	-0.00949596991935164	-0.1659062619270901	-0.020768782463084258
0.059463909945921684	1.0559520094377506	-0.009887769468956044	0.1977073540977396	-0.01124201009828682	-0.16562210616285533	-0.024600212932300195
0.06871952629693129	1.0558398819079036	-0.011419202922879401	0.19746191839217167	-0.012986723855611766	-0.1652896763001422	-0.028435164629536634
0.07797814689200898	1.0557115717714574	-0.012947831591062976	0.19718087925084654	-0.01472978183782869	-0.1649088306294685	-0.0322739362805732
0.08723961161553528	1.055567087932586	-0.014473177853012107	0.19686418235805017	-0.016470849215685077	-0.1644794161620289	-0.03611682194320027
0.0965037573073345	1.0554064433122552	-0.01599476189616482	0.19651177258553879	-0.018209589040865146	-0.16400126786101757	-0.0399641190437169
0.10577038706887543	1.0552296555033118	-0.017512096636371877	0.19612359535169693	-0.019945656404188782	-0.16347421017415337	-0.04381611609222777
0.11503928339496196	1.055036746794972	-0.019024689882257004	0.19569959659777908	-0.021678700847954372	-0.16289805665967166	-0.047673098573521346
0.12431019362314183	1.0548277447077927	-0.020532041979253436	0.1952397238848568	-0.02340836359823875	-0.1622726111016543	-0.051535343332989404
0.1335828104293301	1.054602682802965	-0.02203364272318473	0.1947439281003948	-0.025134273921143327	-0.16159766942729067	-0.05540311085188801
0.1428567774367469	1.054361601016677	-0.023528972420458504	0.19421216412833062	-0.02685605020471866	-0.1608730201883688	-0.05927664794685536
0.15213166281193816	1.0541045468476942	-0.025017497833212853	0.19364439341118533	-0.028573295126426316	-0.16009844759505465	-0.06315617707340737
0.1614069391117158	1.0538315766229214	-0.0264986692827784	0.19304058670928106	-0.030285592080224525	-0.15927373480722953	-0.06704188813100906
0.17068195919587098	1.0535427570885032	-0.02797191728777949	0.19240072761303867	-0.031992500985125356	-0.15839866825079815	-0.0709339284980154
0.1799559343104821	1.0532381671641016	-0.02943664974532966	0.1917248164620293	-0.03369355462531834	-0.15747304249933042	-0.07483239382309671
0.18922789998448156	1.0529179003380675	-0.030892247419662542	0.19101287574563697	-0.035388252910610776	-0.1564966672092423	-0.07873731350655314
0.1984966713119362	1.0525820677841304	-0.032338058094278054	0.190264957192403	-0.03707605541955894	-0.1554693764245454	-0.08264863143634463
0.20776080315917805	1.052230801714478	-0.03377339190403282	0.1894811494987069	-0.0387563751190373	-0.15439103884725291	-0.08656618844872009
0.21701854091577585	1.051864259482167	-0.03519751565292748	0.18866158786836051	-0.040428570676604686	-0.1532615707201281	-0.0904897003898248
0.22626775460041787	1.0514826288338202	-0.036609645145861326	0.18780646630568615	-0.042091936160805296	-0.1520809526803553	-0.09441872860044193
0.23550587803662487	1.0510861335398203	-0.03800893900673106	0.1869160509877184	-0.04374569214478003	-0.15084924834899852	-0.09835265189089439
0.24472984435453987	1.0506750397187863	-0.0393944926996731	0.18599069547179448	-0.045388976680044754	-0.14956662576925547	-0.10229063621747952
0.2539360267304509	1.0502496624549222	-0.04076533417159485	0.1850308568896467	-0.04702083778724137	-0.14823338060074484	-0.1062316057608689
0.26312017029548285	1.0498103733038067	-0.04212041906311616	0.18403711452380303	-0.04864022500460179	-0.14684996309571596	-0.11017420930567677
0.2722773586978748	1.049357606568304	-0.04345863195378815	0.1830101860296197	-0.050245987702356706	-0.14541700236141608	-0.11411680049690903
0.2814019826055393	1.0488918656139907	-0.0447787886304769	0.18195094418043173	-0.05183687427546622	-0.143935331959298	-0.11805741804344486
0.2904877503673855	1.0484137270197285	-0.04607964509906766	0.18086042913660855	-0.05341153916615606	-0.14240600990859656	-0.12199378327650827
0.29952774695078327	1.0479238417295171	-0.047359913738827863	0.1797398542577291	-0.05496855845457825	-0.14083033026386801	-0.12592331810194485
0.3085145255173778	1.0474229335445244	-0.048618283827387185	0.178590606108329	-0.05650645094400018	-0.13920982706842547	-0.12984317703058312
0.31744026096451183	1.0469117929027711	-0.04985344999063209	0.17741423379244559	-0.0580237093792672	-0.1375462636650737	-0.13375030658087975
0.3262969317570725	1.0463912673179088	-0.05106414313259358	0.17621243052765756	-0.059518835528397034	-0.13584161119162178	-0.13764151806599653
0.3350765492111038	1.0458622470715742	-0.052249165889790825	0.17498700397883576	-0.06099038195665692	-0.1340980110312304	-0.1415135827773074
0.3437713882556428	1.045325648632311	-0.053407425746547034	0.17373984079183716	-0.06243699231850637	-0.1323177285684971	-0.1453633300010383
0.3523742189305681	1.0447823959582863	-0.05453796549249401	0.1724728654910793	-0.06385743987579962	-0.13050309818533373	-0.1491877478613861
0.3608784846201562	1.0442334033424654	-0.055639983891188675	0.17118800211573632	-0.06525065528449199	-0.1286564712272306	-0.15298406314377158
0.36927846329343805	1.0436795580494982	-0.05671285171611895	0.16988713448336368	-0.06661574989392775	-0.1267801609492636	-0.15674981596474047
0.37756935103953604	1.0431217071626022	-0.05775611572139081	0.16857207543275823	-0.06795202490075036	-0.1248763992630548	-0.16048290187114533
0.3857473031851384	1.0425606470339044	-0.05876949589151993	0.16724454143388912	-0.06925897266729471	-0.1229473002298996	-0.16418159643890065
0.3938094083313215	1.041997117534131	-0.05975287358130919	0.16590613791146533	-0.07053626672320511	-0.12099483821796822	-0.16784455060473588
0.4017536479192089	1.0414317979561216	-0.06070627777757099	0.16455834804699676	-0.0717837493557308	-0.11902083045566045	-0.17147077982773995
0.40957879372268463	1.0408653081669863	-0.06162986418690467	0.16320253377731309	-0.07300140960668822	-0.11702693692218334	-0.1750596249310303
0.4172843354043863	1.0402982086703918	-0.06252389869319681	0.16183993407348973	-0.07418936649086459	-0.11501465599224832	-0.17861072615463894
0.4248703580040723	1.03973100530982	-0.0633887357906397	0.16047167429138384	-0.07534784501482718	-0.11298533621215821	-0.182123973578112
0.43233745119652917	1.0391641527020525	-0.06422480185218368	0.1590987725742355	-0.07647715787920077	-0.11094018377865757	-0.1855994711910929
0.4396866098941102	1.0385980592119104	-0.06503257844415221	0.15772215008994658	-0.07757768656691248	-0.10888027578297746	-0.1890374960489193
0.4469191555461272	1.0380330911635036	-0.06581258899762747	0.15634263958748915	-0.07864986628011879	-0.10680657111548893	-0.1924384661042185
0.4540366579274038	1.0374695776815284	-0.06656538646250151	0.1549609956605132	-0.07969417159521167	-0.10471992410915099	-0.19580290739233897
0.46104087637604896	1.0369078145767996	-0.0672915439146206	0.15357790286612538	-0.08071110559858975	-0.10262109517667677	-0.19913142953105337
0.4679336983405135	1.0363480688999656	-0.06799164563005151	0.15219398566855313	-0.08170118915531391	-0.10051076443108607	-0.20242469919942185
0.47471711079490114	1.0357905812047044	-0.06866628218299256	0.1508098129076774	-0.0826649553832276	-0.09838953719873542	-0.20568342861562092
0.4813931592351316	1.0352355690535597	-0.0693160447332731	0.1494259054637414	-0.0836029426595448	-0.09625795454759688	-0.20890835763194807
0.4879639106892136	1.034683230438959	-0.06994152024266795	0.1480427438876458	-0.08451568857608369	-0.09411650400960753	-0.21210023718600168
0.4944314524129007	1.0341337443661225	-0.07054329048000632	0.1466607690605454	-0.08540372913168555	-0.09196561969734414	-0.2152598296618423
0.5007978577424604	1.0335872742736707	-0.07112192812710535	0.14528039004147603	-0.08626759352267271	-0.08980569364479449	-0.21838789306345904
0.5070651720464925	1.0330439698721332	-0.07167799512220979	0.14390198808817897	-0.08710780196048461	-0.08763708142930948	-0.22148517457776376
0.5132354207264359	1.0325039670968084	-0.07221204310545719	0.1425259159600561	-0.08792486654903117	-0.08546010045368788	-0.2245524148770305
0.5193105896255371	1.0319673904498048	-0.0727246114955775	0.1411525033240444	-0.0887192885179641	-0.08327503786861913	-0.22759033870935877
0.5252926174207566	1.0314343543429088	-0.07321622682666341	0.13978205972457844	-0.08949155720742556	-0.08108215482249262	-0.23059965116947742
0.5311833987184228	1.0309049634850709	-0.07368740306066987	0.1384148751556431	-0.09024215050488683	-0.07888168695964122	-0.23358103923874038
0.5369847833248145	1.030379313578759	-0.07413864159539572	0.13705122144701365	-0.09097153479337827	-0.07667384623183984	-0.23653517139979563
0.5426985644783348	1.0298574930075204	-0.07457043048775451	0.13569135627347284	-0.09168016356662433	-0.07445882703539454	-0.23946269153690597
0.5483264885816329	1.0293395825627618	-0.07498324541282032	0.13433552212590386	-0.09236847879488125	-0.07223680426971421	-0.2423642237003819
0.5538702538631421	1.0288256561351503	-0.07537754974304042	0.1329839477939406	-0.0930369108835971	-0.07000793545896154	-0.24524037126413373
0.5593315122720963	1.0283157810856451	-0.0757537948873088	0.13163684903888936	-0.0936858790442412	-0.06777236158687547	-0.24809171772107633
0.5647118610960065	1.027810019556335	-0.07611241995252355	0.13029443178357167	-0.0943157904671613	-0.06553021216351593	-0.25091882206903726
0.5700128552361343	1.0273084278298608	-0.07645385284546145	0.12895689017381678	-0.09492704196250205	-0.06328160182507353	-0.2537222249563377
0.5752360036628638	1.0268110571334836	-0.076778510262648	0.12762440846326312	-0.09552001970385099	-0.06102663327624356	-0.256502446599477
0.5803827698982915	1.0263179540496097	-0.07708679798219607	0.12629716188823156	-0.09609509946977685	-0.058765398610227546	-0.25925998676488954
0.5854545792983661	1.0258291602483556	-0.07737911154975495	0.12497531572847231	-0.0966526476348695	-0.05649797754745853	-0.2619953284117526
0.5904528089092	1.0253447138717429	-0.07765583593572564	0.12365902883844425	-0.09719302022597147	-0.05422444333702446	-0.2647089319720783
0.595378803231486	1.0248646484020931	-0.07791734669097239	0.12234845039412481	-0.09771656483101256	-0.05194485705277358	-0.2674012435926108
0.6002338665090471	1.024388993770301	-0.07816400973462784	0.1210437227044143	-0.09822361991555424	-0.04965927229666893	-0.2700726907362159
0.605019267280151	1.0239177762626681	-0.07839618184069196	0.11974498078362544	-0.09871451548132602	-0.047367734358651034	-0.2727236844066703
0.6097362399110651	1.023451018699016	-0.07861421093779869	0.11845235266412683	-0.09918957338295918	-0.045070280649902206	-0.2753546197637943
0.6143859831234058	1.022988740892585	-0.07881843627010514	0.11716596050364404	-0.09964910734244431	-0.04276694257334832	-0.27796587505854947
0.6189696650005403	1.022530959452558	-0.07900918885088093	0.11588591988180659	-0.10009342361107113	-0.04045774419007233	-0.2805578141896994
0.6234884268697429	1.022077687673961	-0.07918679181343985	0.11461233932193185	-0.10052282147697189	-0.038142701226501693	-0.28313078871534747
0.6279433749485518	1.0216289366417073	-0.07935156027853625	0.11334532323505031	-0.10093759260808914	-0.03582182631876234	-0.28568513289948566
0.6323355908867351	1.0211847144297859	-0.07950380197933245	0.11208496953260491	-0.10133802220349697	-0.03349512461349436	-0.28822116948923443
0.636666129810747	1.0207450265357554	-0.07964381735772842	0.11083137069921634	-0.1017243889265393	-0.031162595615060722	-0.290739208437333
0.6409360178061155	1.0203098763679777	-0.07977189967897322	0.10958461504869538	-0.10209696481858496	-0.02882423545750515	-0.29323954523213425
0.6451462612279262	1.019879264517255	-0.07988833550175592	0.10834478450864896	-0.10245601624593861	-0.026480032688732006	-0.2957224661496675
0.6492978403034992	1.0194531896145442	-0.07999340464473882	0.10711195693984664	-0.10280180344930163	-0.024129972518665242	-0.2981882443623314
0.6533917117549604	1.019031648263886	-0.08008738044554929	0.10588620582920927	-0.10313458089915246	-0.021774036201614975	-0.30063714128816155
0.6574288129528335	1.018614634803577	-0.0801705300182375	0.10466759947052152	-0.10345459774495278	-0.0194121993829243	-0.30306940891905537
0.6614100568570885	1.018202142008006	-0.08024311430012114	0.10345620289018757	-0.10376209751666718	-0.017044435741663432	-0.30548528663426566
0.665336340485837	1.0177941603841936	-0.08030538837394777	0.10225207567309827	-0.10405731889612538	-0.014670712696515053	-0.30788500616807163
0.6692085396419776	1.0173906788804536	-0.08035760150526923	0.10105527392235204	-0.10434049539793254	-0.012290995135882062	-0.31026878829937543
0.67302751011748	1.0169916849203826	-0.08039999732352907	0.09986585026225718	-0.10461185557319853	-0.009905245394887609	-0.31263684342269826
0.6767940923814083	1.0165971640632312	-0.0804328140163892	0.09868385271945652	-0.10487162343923818	-0.00751342094391989	-0.3149893743244346
0.6805091083530994	1.0162071004832927	-0.08045628442017944	0.0975093260428557	-0.10512001833328376	-0.0051154769471491906	-0.3173265740795304
0.6841733627051269	1.0158214769715874	-0.08047063617263846	0.09634231161478587	-0.10535725509895516	-0.0027113660378035604	-0.3196486267325268
0.6877876465965443	1.015440274673733	-0.08047609185114935	0.09518284655534179	-0.1055835444093689	-0.0003010363894529076	-0.32195570956243447
0.6913527325325892	1.0150634737567124	-0.08047286907896053	0.09403096564671869	-0.10579909251855694	0.002115564382786996	-0.32424798971743396
0.6948701559334534	1.014690970683205	-0.0804611771383095	0.09288644644202466	-0.10600414608769995	0.004539031441101036	-0.3265261320879387
0.6983419447340926	1.0143226062855515	-0.08044120952128117	0.09174888962786164	-0.10619896887638555	0.006970355693508044	-0.3287911406182052
0.7017688057405584	1.0139583584284573	-0.08041315487065123	0.09061831406834522	-0.10638374031779553	0.009409652636115559	-0.331043174388808
0.705151426840782	1.013598204621524	-0.08037719754337376	0.08949473784315864	-0.1065586357776938	0.011857037205596842	-0.3332823816453686
0.7084904812972407	1.0132421216612328	-0.08033351772421647	0.08837817709498678	-0.10672382689340613	0.014312626238642302	-0.335508902425766
0.7117866281833539	1.0128900856767062	-0.08028229154361016	0.08726864611728471	-0.106879481680891	0.01677653831198758	-0.3377228687034552
0.7150405147228922	1.0125420719677725	-0.08022369115478815	0.08616615678533943	-0.10702576472212211	0.019248895056730206	-0.33992440582809974
0.7182527750276974	1.012198055223592	-0.0801578848566525	0.08507071918491489	-0.10716283717352759	0.021729819829279753	-0.34211363156461655
0.7214240327130998	1.011858009323141	-0.08008503714351412	0.08398234091898428	-0.10729085694616425	0.024219439344608268	-0.3442906577598349
0.7245548983584256	1.0115219076843527	-0.08000530885540426	0.08290102816294839	-0.10740997866176434	0.026717881352055987	-0.34645558850343555
0.7276459716817801	1.0111897231053268	-0.07991885723047427	0.08182678510629174	-0.10752035380919847	0.029225275957041812	-0.34860852150191757
0.7306978414426891	1.0108614278457513	-0.07982583599863993	0.08075961415994697	-0.10762213079953695	0.031741755213257325	-0.3507495479121848
0.7337110859924515	1.0105369936359707	-0.0797263954561358	0.07969951593349792	-0.1077154550437742	0.0342674532437235	-0.3528787526258173
0.736686273013263	1.0102163917706453	-0.07962068256316378	0.0786464894905859	-0.1078004690024383	0.0368025056993117	-0.3549962139851188
0.7396239598850114	1.0098995931323682	-0.07950884102233034	0.07760053238084542	-0.10787731225654942	0.03934704973236553	-0.35710200393730906
0.7425246950200064	1.0095865681082303	-0.07939101131241877	0.07656164031694683	-0.10794612159696575	0.04190122484882677	-0.359196188895961
0.7453890167222913	1.0092772867709465	-0.07926733081313657	0.07552980772679478	-0.10800703104631754	0.04446517163188638	-0.361278828832311
0.7482174539194187	1.0089717188559113	-0.0791379338606208	0.07450502763734891	-0.10806017193234446	0.047039032072959126	-0.36334997770242705
0.7510105270259368	1.0086698337216373	-0.0790029517864332	0.07348729149893543	-0.10810567295411502	0.04962295007910653	-0.36540968398970025
0.7537687468068132	1.008371600524255	-0.07886251304879859	0.07247658973172548	-0.10814366021185333	0.052217070152778614	-0.36745798977910576
0.756492616535996	1.0080769880338794	-0.07871674320205872	0.07147291106660338	-0.1081742572884254	0.0548215391318914	-0.3694949322643351
0.759182630374378	1.0077859648577594	-0.0785657650506662	0.07047624326225735	-0.10819758527147455	0.057436504418143006	-0.3715205424611881
0.7618392752713742	1.007498499280593	-0.07840969861800863	0.06948657252397866	-0.1082137628188633	0.06006211555142291	-0.37353484654700964
0.7644630278932794	1.0072145596411382	-0.07824866139812806	0.06850388476530214	-0.10822290618521936	0.06269852092160082	-0.3755378634457699
0.7670543596406054	1.0069341138318597	-0.078082768128496	0.06752816385094847	-0.10822512929448476	0.06534587249444467	-0.3775296085517133
0.7696137327096273	1.0066571297660654	-0.07791213109313871	0.06655939317689921	-0.10822054376258071	0.06800432165580772	-0.3795100906522338
0.7721416037092325	1.0063835750259242	-0.07773685995539528	0.0655975544136365	-0.10820925894013365	0.07067402268795477	-0.38147931462946666
0.7746384204860631	1.00611341724402	-0.07755706203186673	0.06464262880927626	-0.1081913819562239	0.07335512926185792	-0.38343727892717194
0.7771046235477032	1.0058466239858195	-0.07737284226853447	0.06369459675660301	-0.10816701776312067	0.07604779564396591	-0.3853839765567773
0.7795406470045182	1.0055831626829173	-0.07718430323278812	0.06275343752833695	-0.1081362691660722	0.07875217750480688	-0.3873193957605168
0.7819469182790005	1.0053230006983551	-0.07699154519136409	0.06181912947986044	-0.10809923685944388	0.0814684314197327	-0.3892435197115252
0.7843238576928524	1.0050661054038346	-0.07679466620402031	0.060891650301881	-0.10805601947119647	0.08419671418736406	-0.391156326102901
0.7866718789326471	1.0048124441606723	-0.07659376214835659	0.05997097693122637	-0.1080067135958668	0.08693718312429982	-0.3930577874346921
0.7889913898261104	1.0045619842661309	-0.07638892670990076	0.05905708533238505	-0.10795141381309789	0.08968999677472489	-0.394947871565933
0.7912827911969524	1.0043146931061635	-0.07618025153769951	0.05814995103158512	-0.10789021274808243	0.09245531336509702	-0.39682654070685264
0.7935464784919745	1.004070538007702	-0.07596782615557861	0.057249548557373985	-0.10782320106683181	0.09523329254119775	-0.3986937526673929
0.7957828401526676	1.0038294864412851	-0.07575173816609376	0.056355852165855085	-0.10775046755492093	0.09802409319851971	-0.4005494594419116
0.7979922601354151	1.0035915057752436	-0.07553207306409293	0.055468834913652475	-0.10767209907267253	0.10082787640791607	-0.4023936092159081
0.8001751149472042	1.0033565636201218	-0.07530891457695815	0.054588469918954406	-0.1075881806857491	0.1036448015159026	-0.40422614382604605
0.8023317768973793	1.0031246275024266	-0.07508234439367849	0.05371472913020758	-0.10749879558285926	0.10647503007736432	-0.40604700139480093
0.8044626116769097	1.0028956651483856	-0.0748524424594957	0.052847584371838945	-0.1074040251968088	0.10931872257207824	-0.4078561142262106
0.8065679797093678	1.0026696443607337	-0.07461928688925427	0.05198700687033912	-0.10730394918552022	0.11217603995058496	-0.409653409859118
0.8086482367129815	1.0024465329799521	-0.07438295394904346	0.051132967089405464	-0.10719864543058219	0.11504714425397408	-0.4114388114770675
0.8107037322123226	1.0022262990646058	-0.07414351827044763	0.05028543540552775	-0.10708819013959942	0.11793219640229932	-0.41321223655718226
0.8127348107684256	1.0020089107790704	-0.07390105276263827	0.04944438167052723	-0.10697265781856023	0.12083135767558821	-0.41497359784016735
0.8147418114183719	1.0017943364725954	-0.0736556287252812	0.048609775506383394	-0.10685212133248995	0.12374478873831656	-0.41672280276665585
0.8167250689620382	1.001582544560042	-0.07340731573780276	0.04778158583221207	-0.10672665185800531	0.12667265132152467	-0.4184597545186724
0.8186849131139744	1.0013735036304088	-0.07315618180328182	0.04695978127414706	-0.1065963189574173	0.12961510685492594	-0.42018435120846037
0.8206216690413304	1.001167182406437	-0.07290229332399921	0.046144329998591055	-0.10646119057119285	0.13257231709707856	-0.42189648627190407
0.8225356564551556	1.0009635498577525	-0.07264571526403477	0.04533520015204268	-0.10632133310888947	0.13554444257331666	-0.4235960475855204
0.8244271905775875	1.00076257511338	-0.07238651106873027	0.04453235951172072	-0.1061768114127088	0.1385316438477477	-0.4252829182370156
0.8262965823214862	1.0005642274579123	-0.07212474267886203	0.04373577546194089	-0.10602768876689624	0.14153408166171966	-0.4269569766098629
0.828144137337504	1.0003684764471248	-0.0718604707057354	0.04294541545354507	-0.10587402700046857	0.14455191522720418	-0.4286180954494482
0.8299701574767469	1.0001752917667164	-0.07159375426754729	0.04216124643285178	-0.10571588639710008	0.14758530439833067	-0.43026614309199357
0.8317749402170921	0.9999846433067657	-0.07132465110639861	0.041383235135019	-0.10555332576273477	0.15063440860774305	-0.4319009828740808
0.8335587782187356	0.9997965012214545	-0.07105321769632872	0.040611348326518554	-0.10538640249360574	0.1536993859211834	-0.4335224726464564
0.8353219604611899	0.9996108358213733	-0.070779509112107	0.039845552363203675	-0.10521517249827476	0.15678039478975217	-0.4351304657232946
0.8370647714975389	0.999427617664207	-0.07050357917850665	0.039085813559094705	-0.10503969028934082	0.15987759261785844	-0.4367248101253315
0.8387874915547655	0.9992468175553985	-0.07022548049594739	0.038332098190986194	-0.10486000900223366	0.16299113573031146	-0.43830534858630177
0.8404903971895856	0.9990684064902448	-0.06994526437250705	0.03758437225719439	-0.10467618035188214	0.16612118037497117	-0.43987191907215767
0.842173760421652	0.9988923557553144	-0.06966298100180768	0.03684260190177709	-0.10448825474866692	0.16926788096633802	-0.4414243539027707
0.8438378499669531	0.9987186368093627	-0.06937867929558818	0.03610675291603972	-0.10429628118833106	0.17243139218084497	-0.44296248080469425
0.8454829302179033	0.998547221399763	-0.06909240708905322	0.03537679122973714	-0.10410030738784509	0.1756118668842639	-0.44448612188912723
0.8471092621035079	0.9983780814819555	-0.06880421102991986	0.03465268257267968	-0.10390037971050442	0.17880945757809974	-0.44599509436366763
0.8487171021475695	0.9982111893263346	-0.0685141367794518	0.03393439293443328	-0.10369654330422072	0.18202431437105535	-0.4474892095762767
0.8503067042436321	0.9980465173424017	-0.06822222872883568	0.03322188781228621	-0.10348884190230084	0.1852565883195748	-0.448968274580859
0.8518783174038278	0.9978840383205213	-0.06792853044052351	0.03251513325653185	-0.10327731813335944	0.18850642672573212	-0.4504320899622843
0.8534321882612684	0.9977237251805152	-0.06763308422227894	0.031814094787105424	-0.10306201321721947	0.19177397803596063	-0.4518804520816963
0.8549685591306746	0.9975655511798878	-0.06733593151908976	0.03111873830151962	-0.10284296724422819	0.19505938767759923	-0.4533131511885228
0.8564876688112018	0.9974094898377415	-0.06703711279970037	0.030429029752210995	-0.10262021909447219	0.19836279948324304	-0.4547299720851374
0.8579897531680094	0.9972555148820256	-0.0667366674724346	0.029744934917480675	-0.1023938063723836	0.20168435678132643	-0.456130694587478
0.8594750439969928	0.9971036003726262	-0.06643463414182053	0.02906641995268894	-0.1021637655972473	0.20502419971264743	-0.45751509238457255
0.8609437706852698	0.9969537205375728	-0.06613105030582005	0.028393450667587188	-0.10193013197237472	0.20838246872511565	-0.4588829345049781
0.8623961585179617	0.9968058499522808	-0.06582595273023609	0.02772599333313548	-0.10169293966809495	0.2117593005739008	-0.46023398365735524
0.8638324298504131	0.996659963425366	-0.06551937724129672	0.027064014179147777	-0.10145222166238106	0.21515483074817215	-0.461567997242577
0.8652528038750756	0.9965160360280454	-0.06521135880206824	0.02640747953261665	-0.1012080097970425	0.21856919275297398	-0.4628847270560665
0.8666574966241782	0.9963740430990948	-0.06490193154168915	0.025756355848133912	-0.10096033479871111	0.2220025179056221	-0.46418391921081303
0.8680467208007475	0.9962339602667981	-0.06459112882368999	0.0251106098178479	-0.10070922633209396	0.22545493469022226	-0.46546531390353496
0.869420686493386	0.9960957633815688	-0.06427898311597127	0.024470208069880626	-0.10045471289305635	0.22892657030839847	-0.46672864599688185
0.8707796003877495	0.9959594286000091	-0.063965526195719	0.02383511756451049	-0.1001968219720059	0.23241754850337806	-0.46797364421519994
0.8721236660178334	0.9958249323635665	-0.06365078912592897	0.02320530550806776	-0.09993558003521948	0.2359279899093489	-0.46920003130486265
0.8734530846767302	0.995692251311573	-0.06333480206925611	0.022580738954351424	-0.09967101236762203	0.23945801421565555	-0.47040752479023135
0.8747680542803818	0.9955613623989578	-0.06301759458040675	0.02196138536453283	-0.09940314331271707	0.24300773698753472	-0.47159583586209186
0.8760687699841746	0.995432242838131	-0.06269919549089983	0.02134721234622291	-0.09913199617591922	0.24657727102257054	-0.4727646698705475
0.8773554239387964	0.9953048701267043	-0.06237963299647042	0.020738187795741547	-0.0988575932970475	0.2501667254373203	-0.4739137260366474
0.8786282058840962	0.9951792219919602	-0.06205893453751786	0.02013427964366303	-0.0985799559460572	0.2537762070692473	-0.47504269791636666
0.8798873025359591	0.995055276454727	-0.06173712697781348	0.019535456170743773	-0.09829910447452944	0.25740581852308314	-0.4761512727866632
0.8811328982493178	0.9949330117669208	-0.061414236463832414	0.01894168571862817	-0.09801505819207824	0.2610556598011205	-0.4772391321691632
0.8823651742805044	0.99481240648688	-0.06109028864081269	0.01835293706585173	-0.0977278355538992	0.26472582590388594	-0.47830595112164914
0.883584309755314	0.9946934393870179	-0.06076530842765389	0.017769178990633003	-0.0974374539610989	0.2684164094082544	-0.47935139902381096
0.8847904806172165	0.9945760895591691	-0.06043932032050071	0.017190380797554996	-0.09714393002909605	0.27212749705156974	-0.4803751386134751
0.8859838607996794	0.9944603363024855	-0.06011234810663149	0.016616511779786042	-0.09684727933106951	0.27585917299878226	-0.48137682694024203
0.8871646214071037	0.9943461592054815	-0.05978441510939963	0.016047541634463987	-0.09654751661647148	0.27961151607012485	-0.4823561146159171
0.8883329312550519	0.9942335380955999	-0.05945554406679501	0.01548344022569439	-0.09624465570053829	0.28338460113007014	-0.4833126462243974
0.8894889563581223	0.9941224530905314	-0.05912575730046537	0.014924177853706706	-0.09593870961890352	0.28717849714789	-0.4842460598590595
0.8906328610094625	0.9940128844962052	-0.0587950764336901	0.014369724754374789	-0.09562969036571191	0.2909932704323485	-0.48515598795822007
0.8917648065442475	0.9939048129273668	-0.058463522767900476	0.013820051718255103	-0.09531760924202244	0.29482898028747867	-0.4860420562685492
0.892884952112834	0.9937982192347555	-0.05813111708777973	0.013275129737443159	-0.09500247667554061	0.29868568122930805	-0.48690388444203203
0.8939934545142728	0.9936930845225334	-0.057797879733301714	0.01273493010632986	-0.09468430228790709	0.3025634221261168	-0.48774108587618625
0.8950904681508192	0.9935893901538204	-0.057463830638975116	0.01219942446380686	-0.09436309493298956	0.3064622457030962	-0.4885532676637651
0.8961761457417567	0.9934871176845778	-0.05712898913893377	0.01166858446380054	-0.09403886250898288	0.3103821907797083	-0.4893400310991308
0.8972506372824506	0.9933862489631745	-0.05679337430719032	0.011142382302207429	-0.09371161228600003	0.314323288250961	-0.49010097089406723
0.8983140906300746	0.993286766075867	-0.05645700480514903	0.010620790449898618	-0.09338135076178963	0.31828556280408216	-0.4908356756150783
0.8993666516651423	0.9931886513327508	-0.05611989885242331	0.010103781591236162	-0.0930480836333869	0.32226903320471606	-0.49154372778919647
0.9004084639929589	0.9930918872965534	-0.05578207434430397	0.009591328788096414	-0.0927118159138704	0.3262737108446137	-0.49222470370339566
0.9014396693852654	0.9929964567423145	-0.05544354873233123	0.009083405279997814	-0.09237255181552365	0.330299601080539	-0.49287817370927806
0.9024604073167017	0.9929023427011354	-0.055104339197266435	0.008579984728902174	-0.0920302949240096	0.33434670110241427	-0.493503701938407
0.9034708153240262	0.9928095284274137	-0.054764462555292465	0.008081041058944576	-0.0916850481075942	0.3384150009559481	-0.4941008465634622
0.9044710288850701	0.9927179974105546	-0.05442393532039445	0.0075865485320916505	-0.09133681358268778	0.3425044827045674	-0.4946691597562459
0.9054611817032225	0.9926277333494095	-0.054082773629557365	0.0070964816230898	-0.09098559284016952	0.3466151212285409	-0.4952081878890762
0.9064414055570557	0.9925387201666052	-0.05374099331387583	0.006610815108763739	-0.09063138672029016	0.35074688327155534	-0.4957174714851684
0.9074118301016249	0.9924509420268035	-0.05339860999091734	0.006129524181491987	-0.09027419551270625	0.35489972620859284	-0.49619654517868905
0.9083725831843683	0.9923643833081459	-0.05305563897769186	0.005652584307327388	-0.08991401887131735	0.3590735989746939	-0.4966449379528946
0.9093237911735116	0.9922790285731437	-0.05271209519160578	0.005179971076687301	-0.08955085571275667	0.36326844315846535	-0.4970621733458051
0.9102655782471697	0.9921948626328718	-0.0523679934254202	0.004711660570989717	-0.08918470451002114	0.3674841895271177	-0.4974477691994767
0.9111980669991167	0.9921118704925568	-0.05202334815113358	0.004247629075208877	-0.08881556309144356	0.3717207602812706	-0.49780123802717274
0.9121213781849666	0.9920300373744199	-0.051678173632091116	0.003787853216938845	-0.08844342876488206	0.375978067547204	-0.49812208699957283
0.9130356310534604	0.9919493486883258	-0.051332483819448625	0.003332309814045334	-0.08806829821194086	0.3802560145117706	-0.4984098181669828
0.9139409426220196	0.9918697900956579	-0.05098629264649181	0.002880976247900653	-0.08769016781386374	0.38455449163223865	-0.49866392835115536
0.914837428966177	0.9917913473956176	-0.05063961355890054	0.0024338298326694596	-0.08730903314739816	0.38887338230498475	-0.4988839096621143
0.9157252043664135	0.9917140066006227	-0.05029245985447751	0.0019908482518597595	-0.08692488935928523	0.39321255851420767	-0.4990692493456425
0.9166043812957017	0.9916377539369101	-0.0499448447111024	0.0015520095759974544	-0.08653773120710585	0.39757188031058116	-0.49921942995727575
0.9174750707219499	0.9915625758178838	-0.04959678108885288	0.0011172921226614667	-0.08614755296003374	0.4019511968670499	-0.4993339295937544
0.9183373823419391	0.9914884588239534	-0.0492482816524002	0.0006866743501572625	-0.08575434831848813	0.4063503473010051	-0.4994122220653167
0.9191914241224789	0.9914153897419816	-0.048899358972107676	0.00026013509685909257	-0.08535811064807985	0.4107691579789581	-0.49945377700450755
0.9200373025201691	0.991343355545906	-0.04855002545585264	-0.00016234651853921028	-0.0849588329138564	0.4152074431973263	-0.4994580600964705
0.9208751229297378	0.9912723433584731	-0.04820029317944798	-0.000580791311324943	-0.08455650749477765	0.419665007173713	-0.4994245332565222
0.9217049906994587	0.9912023403662615	-0.047850173464840044	-0.0009952205283778968	-0.08415112569786937	0.4241416493086877	-0.4993526546359212
0.9225270084532718	0.9911333340464201	-0.04749967801421692	-0.001405654501343617	-0.08374267907251357	0.4286371495603492	-0.49924187892692007
0.9233412773669771	0.9910653120572852	-0.047148818403870536	-0.0018121132751570332	-0.08333115884609406	0.4331512746820326	-0.4990916576344929
0.9241478972743584	0.9909982622290556	-0.046797606056159916	-0.0022146166524468426	-0.08291655590339374	0.43768377840262035	-0.4989014393049907
0.9249469668771828	0.9909321725460883	-0.04644605216296959	-0.0026131842899426785	-0.08249886070721979	0.44223440224290966	-0.49867066970795937
0.9257385834323532	0.9908670311725689	-0.046094167837322605	-0.003007835534254218	-0.082078063489525	0.44680287338399294	-0.4983987921607283
0.9265228430707234	0.9908028264257482	-0.04574196398872264	-0.0033985895730446487	-0.08165415411628724	0.45138890610435417	-0.4980852477036433
0.9272998406444838	0.9907395467882154	-0.04538945140498882	-0.0037854653512711433	-0.08122712219788826	0.4559922005465644	-0.4977294754151983
0.9280696699903498	0.9906771808861226	-0.04503664064704387	-0.0041684816947869	-0.08079695697488173	0.46061244392021855	-0.4973309125701376
0.9288324236721703	0.9906157175098642	-0.04468354217886649	-0.00454765717488935	-0.08036364748865533	0.46524930863764496	-0.4968889950369279
0.9295881933737863	0.9905551455820577	-0.04433016619929715	-0.004923010296560569	-0.07992718238919079	0.46990245435486117	-0.49640315734933116
0.9303370695626662	0.9904954541844596	-0.04397652280919145	-0.005294559324192896	-0.07948755015336015	0.4745715256175509	-0.4958728331840356
0.9310791414520303	0.9904366325603498	-0.04362262204516721	-0.005662322256402404	-0.07904473914417486	0.47925615124296944	-0.49529745574535744
0.9318144975078422	0.9903786700739268	-0.04326847365099928	-0.006026317070840018	-0.07859873734065066	0.48395594718504537	-0.4946764577078928
0.9325432251490968	0.9903215562340513	-0.04291408722916222	-0.006386561568818817	-0.07814953254028625	0.48867051438527503	-0.4940092717310991
0.9332654107691348	0.9902652806921953	-0.04255947224264922	-0.006743073379608872	-0.07769711237770399	0.4933994385962749	-0.49329533078670057
0.9339811397875475	0.990209833238035	-0.04220463800117755	-0.007095869979944333	-0.07724146432367428	0.49814229041846914	-0.49253406846105546
0.9346904967634597	0.990155203790423	-0.04184959361527316	-0.007444968743697799	-0.07678257564220596	0.5028986257749416	-0.49172491917915295
0.9353935650929964	0.9901013824203625	-0.041494348158426876	-0.007790386787072741	-0.07632043361727152	0.5076679836028432	-0.49086731891546914
0.9360904276699766	0.9900483593000292	-0.041138910344518595	-0.008132141287525287	-0.0758550251514075	0.5124498900507795	-0.48996070477548465
0.9367811662405595	0.9899961247520526	-0.04078328886203335	-0.00847024916060488	-0.07538633721665623	0.51724385387252	-0.48900451613054624
0.9374658616082454	0.9899446692332418	-0.04042749228308845	-0.008804727155554507	-0.07491435675717117	0.5220493675208693	-0.48799819480480333
0.9381445939599465	0.9898939833098287	-0.04007152890299378	-0.009135592008948234	-0.07443907049453706	0.5268659092042144	-0.48694118498412126
0.9388174424990895	0.9898440576848546	-0.03971540693902137	-0.009462860259735384	-0.07396046520942327	0.5316929400997419	-0.4858329341391816
0.9394844855517605	0.9897948831897082	-0.03935913448617843	-0.009786548296107993	-0.07347852770425735	0.5365299048476366	-0.48467289331728663
0.9401458009024422	0.9897464507591676	-0.039002719345810226	-0.010106672512887103	-0.07299324459028857	0.5413762337902486	-0.4834605169626497
0.9408014650085216	0.9896987514886794	-0.03864616945706808	-0.01042324892592884	-0.07250460289478565	0.546231337024574	-0.48219526477678165
0.9414515541100738	0.9896517765528108	-0.038289492306972935	-0.010736293704100735	-0.07201258927821634	0.5510946123508883	-0.48087660011683836
0.9420961433154956	0.9896055172716982	-0.037932695433648266	-0.011045822722131903	-0.0715171907427934	0.5559654383607571	-0.47950399216212836
0.9427353068909654	0.9895599650892578	-0.037575786281273775	-0.011351851696527264	-0.07101839445968484	0.5608431763487517	-0.4780769158989519
0.9433691184140212	0.9895151115617963	-0.037218772123643724	-0.011654396254614369	-0.07051618768560508	0.5657271713106934	-0.4765948522731545
0.9439976507480022	0.9894709483595899	-0.03686166008561999	-0.011953471917314345	-0.07001055781463734	0.570616751617663	-0.4750572887085995
0.9446209758963539	0.989427467276704	-0.03650445723464299	-0.012249094025399596	-0.06950149253174649	0.575511227738684	-0.4734637199698681
0.94523916496337	0.989384660232989	-0.036147170614915985	-0.012541277717565275	-0.06898897988925541	0.5804098917564776	-0.47181364884861227
0.9458522884243634	0.9893425192547275	-0.03578980710180812	-0.012830038054651898	-0.06847300812522936	0.5853120193625766	-0.4701065860173885
0.9464604159083646	0.989301036489207	-0.035432373536192496	-0.01311538991303463	-0.06795356588215452	0.5902168680294433	-0.4683420511560224
0.9470636161871273	0.9892602042046714	-0.035074876742561406	-0.013397347976741941	-0.06743064226299887	0.5951236767880861	-0.4665195736115577
0.9476619570965612	0.9892200147947201	-0.03471732358817265	-0.013675926698606318	-0.06690422694928441	0.6000316654585856	-0.46463869330251656
0.948255505965739	0.9891804607487267	-0.03435972073761312	-0.013951140497508962	-0.0663743098701174	0.604940038078831	-0.462698960011625
0.9488443290893989	0.9891415346865645	-0.03400207497819945	-0.014223003510223707	-0.06584088171153156	0.6098479785148767	-0.46069993568040857
0.9494284918652196	0.9891032293481993	-0.03364439315238145	-0.014491529654703761	-0.0653039338530959	0.6147546514855071	-0.4586411947378212
0.9500080590341218	0.9890655375770049	-0.033286682022396874	-0.014756732739172298	-0.06476345819825767	0.6196592045355013	-0.45652232396205167
0.9505830943385143	0.9890284523412012	-0.03292894849151028	-0.015018626304023498	-0.06421944754103796	0.6245607651385775	-0.45434292441388735
0.9511536604633232	0.9889919667361342	-0.03257119965742166	-0.015277223596360174	-0.06367189568828974	0.62945844013167	-0.4521026125346563
0.9517198196768605	0.9889560739421394	-0.032213442423559606	-0.015532537860653124	-0.06312079690218834	0.634351321223347	-0.44980101842352416
0.9522816327868288	0.9889207672899026	-0.03185568416869036	-0.01578458186702624	-0.06256614696584277	0.6392384760430813	-0.44743779080082186
0.9528391599050455	0.9888860402101531	-0.03149793228219061	-0.016033368259638008	-0.06200794251343299	0.6441189547483895	-0.4450125948810162
0.9533924602931311	0.9888518862423328	-0.031140194273416223	-0.01627890948793432	-0.06144618123715342	0.648991788797435	-0.44252511380939724
0.9539415924686296	0.9888182990268551	-0.03078247771536049	-0.016521217855126426	-0.060880861838073265	0.6538559920133233	-0.439975049019175
0.954486613627067	0.9887852723389448	-0.030424790635863116	-0.01676030526625395	-0.06031198468768642	0.6587105556001529	-0.43736212383933676
0.9550275800542274	0.9887528000613017	-0.03006714126859632	-0.016996183416302373	-0.0597395514852429	0.6635544519174831	-0.4346860826720081
0.9555645470714832	0.9887208761857533	-0.029709538104131537	-0.01722886377074424	-0.05916356538484871	0.6683866341998385	-0.43194669223223753
0.9560975691188065	0.9886894948066063	-0.029351989849876796	-0.01745835760659971	-0.05858403097740536	0.6732060375480239	-0.4291437421190423
0.9566266995011414	0.9886586501337701	-0.028994505615815295	-0.01768467590914074	-0.05800095463938113	0.6780115769173687	-0.42627704717228726
0.9571519905052525	0.988628336483676	-0.028637094854517643	-0.017907829430395518	-0.05741434448817011	0.6828021484757	-0.4233464479900619
0.957673493668463	0.9885985482619251	-0.028279767193236903	-0.018127828810149748	-0.0568242101547033	0.6875766324296687	-0.42035181046289266
0.9581912592221142	0.9885692799932521	-0.02792253282956899	-0.01834468434827438	-0.056230563484739766	0.6923338883552599	-0.4172930299952262
0.9587053364687289	0.9885405262975169	-0.027565402291992086	-0.018558406174581505	-0.05563341819882119	0.6970727590923868	-0.4141700305389937
0.9592157737034447	0.9885122818920742	-0.02720838650929101	-0.018769004225095573	-0.055032790058136265	0.7017920705431782	-0.4109827661418558
0.9597226180068595	0.9884845416008158	-0.02685149697285809	-0.01897648816799139	-0.05442869719166688	0.7064906303163537	-0.40773122341438905
0.9602259159558966	0.9884573003130037	-0.026494745251706572	-0.019180867705553842	-0.053821159326928075	0.7111672349410528	-0.40441541808671294
0.9607257128159475	0.9884305530254668	-0.026138143574434065	-0.01938215225349731	-0.05321019882327458	0.7158206630673087	-0.40103540122514253
0.9612220528716191	0.9884042948219149	-0.025781704613206374	-0.019580351089827704	-0.05259584036066767	0.7204496792600242	-0.39759125828855957
0.9617149793008681	0.9883785208771559	-0.025425441589244473	-0.019775473317722864	-0.05197811117303087	0.72505303362158	-0.3940831111211276
0.9622045345343594	0.9883532264358832	-0.025069368027396895	-0.019967528021194406	-0.05135704067295181	0.7296294660056569	-0.39051111648581105
0.9626907599277365	0.9883284068276217	-0.024713498004930782	-0.020156524147804934	-0.0507326609294422	0.7341777038785341	-0.38687546939477163
0.9631736961775724	0.9883040574431515	-0.024357845859560148	-0.020342470683979652	-0.05010500620238282	0.7386964671864072	-0.3831764010123508
0.9636533829916231	0.9882801737493572	-0.02400242644000162	-0.020525376538661516	-0.049474113423078316	0.7431844663070678	-0.3794141819964112
0.9641298594087956	0.9882567512710699	-0.023647254879296045	-0.020705250678816758	-0.04884002183396577	0.7476404061322128	-0.37558912089957086
0.9646031632622202	0.9882337856154039	-0.02329234700360595	-0.020882101939521842	-0.04820277375670864	0.7520629821907941	-0.37170156930280357
0.9650733318865122	0.9882112724348335	-0.022937718813643274	-0.0210559393045693	-0.04756241370392722	0.7564508884624401	-0.3677519169473134
0.9655404021264982	0.988189207425735	-0.022583386478437342	-0.021226771916690895	-0.04691898838995937	0.7608028186897714	-0.3637405921003363
0.9660044098083516	0.9881675863518287	-0.022229366739914522	-0.021394608894267395	-0.046272547491229395	0.7651174627298585	-0.3596680666348693
0.9664653904414336	0.9881464050094058	-0.02187567638386866	-0.021559459598745886	-0.04562314270983405	0.7693935144152868	-0.35553485051175443
0.9669233786438625	0.9881256592526686	-0.02152233267985174	-0.021721333436490256	-0.04497082859623613	0.7736296675691965	-0.3513414972224909
0.9673784088874214	0.9881053449583481	-0.02116935280911246	-0.021880240133065106	-0.04431566151247887	0.7778246242907835	-0.3470885973775515
0.9678305149894076	0.988085458047948	-0.020816754253283058	-0.022036189559073868	-0.04365770035607342	0.7819770916418705	-0.3427767834588324
0.9682797304326812	0.9880659944723769	-0.02046455454446825	-0.022189191849261127	-0.04299700610326042	0.7860857860172656	-0.3384067269597503
0.9687260883202244	0.9880469502133181	-0.020112771295905996	-0.022339257391150242	-0.0423336418651553	0.7901494341412408	-0.3339791387598694
0.9691696218069117	0.9880283212645413	-0.01976142185453579	-0.0224863969719546	-0.04166767222444924	0.7941667783963839	-0.3294947646201266
0.9696103634378922	0.9880101036597774	-0.019410523815727384	-0.022630621558265434	-0.04099916419588688	0.7981365722055255	-0.32495439148939753
0.9700483458163438	0.9879922934443415	-0.019060094487436962	-0.02277194251932915	-0.04032818619722332	0.8020575874802581	-0.32035884043164586
0.9704836014126701	0.9879748866834975	-0.01871015103041129	-0.022910371560652617	-0.03965480829071983	0.8059286142327413	-0.31570896798016423
0.9709161624910038	0.9879578794654987	-0.01836071050790897	-0.02304592069893428	-0.03897910225470468	0.8097484612656103	-0.3110056663620269
0.9713460618019241	0.9879412678749978	-0.018011789313763692	-0.023178602473357967	-0.03830114044452063	0.8135159635606469	-0.30624985519631676
0.9717733318147108	0.9879250480242414	-0.01766340377851249	-0.023308429696327883	-0.037620996924549406	0.817229976703266	-0.3014424889185466
0.9721980052950532	0.9879092160314573	-0.01731556968846082	-0.02343541562476214	-0.03693874649441358	0.8208893831401041	-0.29658454950083696
0.9726201149554079	0.9878937680352444	-0.016968302556800697	-0.02355957384362115	-0.03625446517186166	0.8244930902543403	-0.2916770493355699
0.9730396938178709	0.9878787001822071	-0.0166216173126338	-0.02368091836343445	-0.03556822953349211	0.8280400345542427	-0.28672102597798255
0.9734567754526037	0.9878640086204444	-0.016275528086062745	-0.023799463671451603	-0.03488011622834122	0.8315291845899365	-0.28171753794214116
0.9738713932720638	0.987849689526334	-0.01593004877726457	-0.023915224513671986	-0.03419020304770438	0.8349595359028236	-0.27666767178135687
0.97428358134885	0.987835739077378	-0.015585192363316895	-0.0240282161114141	-0.0334985674861332	0.838330118692072	-0.2715725309320763
0.9746933741501557	0.9878221534640016	-0.015240971100773817	-0.02413845406370764	-0.0328052870732899	0.8416399962428232	-0.26643323731906415
0.9751008061811697	0.9878089289031983	-0.01489739681128563	-0.024245954233326688	-0.032110439883587645	0.8448882627095623	-0.2612509343903043
0.9755059125160218	0.9877960616228229	-0.014554480422058187	-0.024350732870616332	-0.031414103542823237	0.8480740479877342	-0.2560267789829281
0.9759087289485039	0.9877835478597984	-0.014212231820430004	-0.024452806624831194	-0.030716354853105334	0.8511965192370002	-0.25076193761257526
0.9763092912879245	0.9877713838846354	-0.013870660436904148	-0.024552192340177647	-0.03001727090450501	0.8542548757302857	-0.24545759399529635
0.9767076361661029	0.9877595659787114	-0.013529774546530446	-0.02464890723656413	-0.029316927576020294	0.8572483553824003	-0.24011493689222152
0.9771038002464281	0.9877480904606781	-0.013189581931079995	-0.024742968688941772	-0.028615400815242165	0.8601762289005385	-0.2347351689664662
0.9774978211252565	0.9877369536623133	-0.01285008909552694	-0.024834394419748287	-0.027912764951038477	0.8630378066259975	-0.22931949303778904
0.9778897364499362	0.9877261519567043	-0.012511302014032794	-0.02492320226241546	-0.02720909415393844	0.8658324319962156	-0.22386912240563478
0.9782795844467752	0.9877156817453472	-0.012173225667179134	-0.02500941026116098	-0.02650446140636572	0.8685594853896317	-0.21838527210068404
0.9786674040532194	0.9877055394576896	-0.011835863916161853	-0.025093036668896253	-0.02579893815933646	0.8712183847790484	-0.2128691553086703
0.9790532341245392	0.987695721574461	-0.011499220184745841	-0.025174099748481032	-0.025092595682812247	0.873808580037656	-0.20732199308093832
0.979437114409458	0.9876862246045027	-0.011163296604310603	-0.025252617957007145	-0.024385503204794524	0.8763295593429911	-0.20174499896696738
0.9798190848982689	0.9876770451042698	-0.010828094575224005	-0.025328609778050903	-0.023677729012464687	0.8787808443258279	-0.1961393868052744
0.9801991860424384	0.9876681796745427	-0.010493614571084534	-0.0254020937416018	-0.022969339971136832	0.8811619911197129	-0.19050636615569844
0.980577458275439	0.987659624973621	-0.01015985655806565	-0.025473088307304624	-0.022260402345600092	0.8834725869291049	-0.18484714808389682
0.9809539428544445	0.9876513777000024	-0.009826819251827941	-0.025541612000580055	-0.021550980158667497	0.8857122547426727	-0.17916293135183878
0.9813286815566997	0.9876434346025024	-0.009494500380917908	-0.025607683321355015	-0.020841135677549333	0.8878806506417966	-0.17345490548796366
0.9817017156501948	0.9876357925036792	-0.009162897601260834	-0.025671320541350406	-0.020130931308307717	0.8899774573159267	-0.1677242653601903
0.9820730875199827	0.9876284482672834	-0.008832007055416705	-0.02573254196702057	-0.019420426458814217	0.8920023928191401	-0.16197218528261575
0.9824428393876395	0.9876213988270088	-0.008501824511360459	-0.02579136569245764	-0.018709679915724108	0.8939552025275179	-0.15619983750394872
0.982811013727178	0.9876146411792329	-0.008172344997698621	-0.025847809651828226	-0.01799874901196668	0.8958356608790624	-0.1504083849104267
0.9831776535426504	0.9876081723799012	-0.007843562558863043	-0.02590189163759696	-0.017287689044314804	0.8976435719764966	-0.14459897567497704
0.9835428016344814	0.9876019895593404	-0.007515470917706099	-0.025953629168899466	-0.016576554655038742	0.8993787651383636	-0.13877275397012034
0.9839065013196575	0.9875960899108531	-0.0071880628364980595	-0.02600303957904644	-0.01586539840420894	0.9010410977219873	-0.13293084778655428
0.9842687958654887	0.9875904707018577	-0.006861330632480061	-0.026050139914599632	-0.015154271841867361	0.9026304516089412	-0.12707437720613596
0.9846297287815357	0.9875851292701942	-0.006535265923690147	-0.026094946958616833	-0.014443224915750464	0.9041467338144816	-0.12120444907909805
0.9849893438567157	0.9875800630251507	-0.006209859603419777	-0.02613747721455985	-0.013732305874479756	0.9055898757532373	-0.11532215576008566
0.9853476846932306	0.9875752694551758	-0.005885102271426872	-0.02617774683414361	-0.013021562172952469	0.9069598305665278	-0.1094285821812973
0.9857047950637784	0.9875707461234421	-0.005560983921746722	-0.026215771647257	-0.012311039758334518	0.9082565738807526	-0.10352479957528579
0.9860607184311653	0.987566490674624	-0.005237494389856202	-0.02625156709786937	-0.011600784019500753	0.9094801013488453	-0.09761187300795628
0.9864154991538426	0.9875625008212424	-0.004914622268470722	-0.02628514835196651	-0.01089083737743435	0.9106304320483205	-0.09169084098095677
0.9867691808649653	0.9875587743638938	-0.004592356392497932	-0.026316530120647618	-0.010181242518075858	0.9117076021264422	-0.08576274202470795
0.9871218073369231	0.9875553091810092	-0.004270685066568262	-0.026345726739683294	-0.009472040673659839	0.9127116671899672	-0.0798286001204266
0.9874734224602454	0.9875521032300274	-0.003949596096417868	-0.026372752153326174	-0.008763271667378503	0.9136427014176028	-0.07388942478614025
0.9878240699288207	0.9875491545508183	-0.0036290770894217726	-0.026397619879347547	-0.008054974555605856	0.9145007960104504	-0.06794621620561603
0.9881737936615745	0.9875464612623298	-0.0033091150829643702	-0.026420343031406304	-0.007347186788351497	0.9152860596081573	-0.06199995796125084
0.9885226371632889	0.9875440215680443	-0.00298969714281502	-0.026440934267366753	-0.0066399455150884445	0.9159986161433	-0.05605162778756069
0.9888706442269029	0.9875418337507365	-0.0026708097348085796	-0.02645940582809732	-0.005933286179637947	0.9166386058156304	-0.05010218557687279
0.9892178580006308	0.9875398961787314	-0.002352439593725068	-0.026475769479468066	-0.00522724443101232	0.9172061827151033	-0.044152589284317555
0.9895643219015795	0.9875382072998358	-0.0020345729009441584	-0.026490036558653982	-0.004521854289444162	0.9177015160548486	-0.03820377933555184
0.9899100793986614	0.9875367656434286	-0.0017171954974146146	-0.02650221795181945	-0.0038171486057511244	0.9181247890286717	-0.03225668233350352
0.9902551733496676	0.9875355698229941	-0.0014002935070561496	-0.026512324068286384	-0.0031131604360147254	0.9184761975431508	-0.026312222530544653
0.9905996468490584	0.9875346185321899	-0.001083852573520515	-0.026520364869579236	-0.0024099213385280786	0.9187559508587252	-0.020371307339798785
0.9909435425653845	0.9875339105470505	-0.0007678584833683591	-0.02652634984690085	-0.0017074627501425998	0.9189642704420511	-0.014434838844595564
0.9912869030727888	0.9875334447243714	-0.0004522968765235808	-0.026530288031120435	-0.0010058153363238173	0.9191013899522225	-0.008503708211673311
0.9916297707542152	0.9875332200015999	-0.00013715334993771438	-0.026532187990298096	-0.00030500921536462085	0.9191675547981064	-0.002578797492954394
0.9919721878734405	0.9875332353963615	0.00017758659391488692	-0.02653205783053022	0.00039492616159908153	0.9191630218160873	0.00333902147337774
0.9923142477103222	0.9875334900621314	0.0004919845302118139	-0.02652990472237314	0.0010940664883224442	0.919088042433131	0.009249770370971504
0.9926567383594825	0.987533984620976	0.0008067406741542999	-0.026525723631520334	0.0017939076886026848	0.918942470037084	0.015165478555082608
0.9929997012830534	0.9875347199995453	0.001121868784541317	-0.026519507162134033	0.0024944187333347505	0.9187261029954844	0.021085261548932182
0.9933431787482379	0.9875356972043321	0.0014373831697529916	-0.02651124745973309	0.003195569439647963	0.9184387512222861	0.027008238308458048
0.993687212268758	0.9875369173182442	0.0017532972417202257	-0.026500936243128926	0.0038973272638493255	0.9180802375884162	0.032933504224680915
0.9940318442495527	0.9875383815053289	0.0020696250126315653	-0.026488564767711626	0.004599660635290315	0.9176503969470572	0.03886015939559892
0.9943771170389181	0.9875400910086551	0.0023863802098678982	-0.026474123846802356	0.005302536997422282	0.9171490771823312	0.044787292188277136
0.9947230728882005	0.9875420471496306	0.0027035762252245236	-0.026457603861114343	0.006005922705218329	0.9165761398447574	0.05071397850713174
0.9950697546471077	0.9875442513320595	0.0030212267382847915	-0.02643899472841753	0.006709784417570113	0.9159314594082038	0.056639293659705284
0.9954172048508049	0.9875467050371908	0.003339344865222325	-0.026418285949536834	0.007414087220530418	0.9152149251749968	0.06256229668463588
0.9957654665204727	0.9875494098287974	0.0036579438783017433	-0.02639546656989181	0.008118796233664773	0.9144264402531692	0.06848204402935909
0.9961145823219305	0.9875523673471274	0.003977036421776959	-0.02637052523519449	0.008823874887650216	0.9135659237905989	0.07439757523618874
0.9964645954685286	0.9875555793158944	0.004296635324073206	-0.026343450137369707	0.009529286735054755	0.9126333094118967	0.08030792833261989
0.9968155490800711	0.9875590475372621	0.004616752997622683	-0.026314229061997485	0.01023499413835563	0.9116285471593994	0.08621212900242128
0.9971674861667456	0.9875627738909286	0.004937401411606281	-0.02628284940134693	0.010940958228914862	0.910551604234379	0.09210919047168908
0.9975204498819125	0.9875667603362505	0.005258592309681141	-0.026249298142042465	0.011647139406308252	0.9094024648600352	0.09799811791908189
0.997874483478002	0.9875710089117445	0.005580337156629864	-0.02621356187505292	0.012353497240290163	0.9081811309060498	0.10387790789126344
0.9982296304285451	0.9875755217365486	0.005902647236167577	-0.026175626789428492	0.013059990705962067	0.9068876219488722	0.10974755050635367
0.9985859337440888	0.9875803010012782	0.006225533018006411	-0.02613547875535742	0.013766576820159365	0.9055219783624266	0.11560601840553514
0.9989434365882411	0.9875853489747757	0.0065490047063459286	-0.026093103273749432	0.014473211872066379	0.9040842598343682	0.1214522773051849
0.9993021821796773	0.9875906680026076	0.006873072139163937	-0.026048485495442492	0.015179851228717366	0.9025745462497788	0.12728528468813555
0.9996622136905877	0.9875962605050673	0.007197744685434115	-0.026001610244706454	0.01588644913961365	0.9009929386976128	0.13310398852547586
1.0000235742705528	0.9876021289768036	0.007523031256477141	-0.025952462029234204	0.016592958793024432	0.8993395599962868	0.1389073281052101
1.0003863065099445	0.9876082759768327	0.007848939814425158	-0.025901025130740406	0.01729933128473515	0.8976145578972576	0.1446942259764301
1.0007504536319616	0.9876147041473782	0.008175478435448516	-0.025847283454370405	0.018005517961153114	0.895818100163562	0.15046360758516447
1.001116058078405	0.9876214161889733	0.00850265403078432	-0.025791220744280918	0.018711467685254744	0.8939503819081549	0.15621437930920984
1.0014831626869665	0.9876284148798701	0.008830473395639403	-0.02573282042865166	0.0194171291471595	0.8920116204852392	0.16194544781272274
1.0018518095962485	0.9876357030546908	0.009158942222860853	-0.025672065805372284	0.02012244877928854	0.8900020617168127	0.16765570355409348
1.002222041007578	0.9876432836170971	0.00948806577900333	-0.02560893994363102	0.02082737226068038	0.8879219766165201	0.17334403355438183
1.0025938987201783	0.987651159529252	0.009817848485259878	-0.02554342577920225	0.021531843664667098	0.8857716645067987	0.17900931503386722
1.0029674247351807	0.9876593338230663	0.010148294449374666	-0.025475506028352198	0.022235806645519645	0.883551450118446	0.1846504255241465
1.003342660413553	0.9876678095808074	0.010479406715796807	-0.025405163356587535	0.022939202888713463	0.8812616890107664	0.1902662309918742
1.0037196469536231	0.9876765899433366	0.010811187687837774	-0.025332380317454193	0.023641973068720602	0.8789027653863986	0.19585559416847487
1.004098425085332	0.9876856781012802	0.011143638857525354	-0.025257139433066494	0.02434405633311187	0.876475094488793	0.20141737108227062
1.0044790353339395	0.9876950772991626	0.011476761038407593	-0.02517942316699944	0.02504539085574819	0.8739791214479262	0.20695041613235693
1.0048615178966318	0.9877047908306751	0.01181055425796619	-0.025099213970613626	0.025745913669087878	0.8714153224582805	0.21245358142970935
1.0052459125556124	0.9877148220343797	0.012145017684398678	-0.02501649432546303	0.0264455605737947	0.8687842057561679	0.2179257167995785
1.0056322589372841	0.9877251742984384	0.012480149855397625	-0.024931246711129236	0.02714426668120919	0.8660863101673972	0.22336567474480856
1.0060205959854946	0.9877358510445406	0.012815948225042213	-0.024843453744265852	0.027841965532856696	0.8633222090270833	0.2287723043152422
1.0064109625184654	0.9877468557405503	0.013152409652799825	-0.024753098080797214	0.028538590187674375	0.860492506527743	0.23414446033384792
1.0068033966048466	0.9877581918809594	0.013489529871313344	-0.024660162582687432	0.02923407218575589	0.8575978423463779	0.23948099614822982
1.0071979359805525	0.9877698629958884	0.01382730385537607	-0.02456463024965199	0.029928342385654793	0.854638888802438	0.2447807709113065
1.0075946180153792	0.9877818726480441	0.01416572580114303	-0.02446648424976755	0.030621330989094444	0.851616351085074	0.25004265053380675
1.0079934797310084	0.9877942244311514	0.014504789150352006	-0.024365707937690304	0.031312967658618115	0.8485309670328005	0.25526550934902636
1.008394557566395	0.9878069219603836	0.01484448640145452	-0.024262284937733785	0.03200318120217999	0.8453835088249287	0.26044822852283883
1.0087978875386272	0.9878199688747595	0.015184809259090845	-0.024156199128755135	0.032691899950371604	0.8421747815835369	0.26558969971860713
1.0092035053172501	0.9878333688373317	0.015525748708780086	-0.024047434646966848	0.03337905197601607	0.8389056224928502	0.27068882751439166
1.0096114459666659	0.9878471255243874	0.015867294813570097	-0.02393597597750803	0.03406456475290707	0.8355769025233223	0.2757445276505487
1.010021743944432	0.9878612426224992	0.016209436729582312	-0.02382180798142006	0.034748365261054744	0.8321895261053334	0.2807557286462341
1.0104344340696396	0.9878757238599626	0.016552163526440143	-0.023704915644799967	0.035430381689056586	0.828744422576394	0.2857213849908442
1.0108495499938523	0.9878905729520261	0.01689546292722587	-0.023585284524490352	0.03611054098001262	0.8252425582184454	0.29064045988919723
1.0112671250337195	0.9879057936267827	0.017239322021650266	-0.0234629005404756	0.036788770325919366	0.8216849288048915	0.29551193699299577
1.011687192521443	0.9879213896364208	0.017583727568017023	-0.023337749887792324	0.03746499781802267	0.818072555807681	0.30033482569949443
1.0121097855543704	0.987937364747	0.017928665798666938	-0.02320981912110251	0.0381391521112548	0.8144064876207026	0.30510815929247437
1.0125349362028593	0.9879537227062044	0.018274121792069224	-0.023079095413820867	0.0388111612565602	0.8106878056050026	0.3098309873544077
1.0129626770323927	0.9879704672993049	0.01862008073065282	-0.022945566111018334	0.039480955208663175	0.8069176099191997	0.31450239408597147
1.0133930398805484	0.9879876023010541	0.01896652692010492	-0.02280921911495146	0.040148463959711465	0.8030970291446401	0.31912148566124665
1.0138260567567445	0.9880051315093382	0.01931344453344251	-0.02267004261693256	0.04081361902466209	0.7992272112973637	0.32368740109678373
1.014261759500616	0.9880230587309631	0.0196608173473354	-0.02252802521122981	0.04147635296486422	0.7953093256737542	0.3281993093135187
1.0147001797142259	0.9880413877776365	0.020008628703244623	-0.022383155926696655	0.04213659935009381	0.7913445622977121	0.3326564092890279
1.015141349057799	0.9880601224772655	0.020356861756617713	-0.022235424137067018	0.04279429326334416	0.7873341280396461	0.337057933823496
1.015585299083449	0.9880792666663694	0.020705499357237006	-0.022084819620612223	0.04344937109766973	0.7832792468568898	0.3414031484339879
1.0160320616174017	0.9880988242060488	0.021054524361038517	-0.021931332434054655	0.04410177116203798	0.7791811550162843	0.34569135559170033
1.016481668437367	0.9881187989679255	0.021403919386241452	-0.02177495302286895	0.04475143323594847	0.7750411027218426	0.3499218919007568
1.0169341515857158	0.9881391948477017	0.021753667067518277	-0.021615672114307993	0.045398299054641454	0.7708603499209983	0.3540941313863534
1.0173895434272315	0.9881600157681907	0.02210375010643303	-0.021453480693700667	0.04604231240302824	0.7666401644223682	0.3582074860868226
1.0178478763056558	0.9881812656638473	0.022454151014345083	-0.02128837012447624	0.04668341864296286	0.7623818237482476	0.36226140301254767
1.0183091832268412	0.9882029485125688	0.022804852642198906	-0.021120331900269126	0.047321565681403104	0.7580866074731704	0.3662553702268057
1.018773497615727	0.9882250683257007	0.023155837994403045	-0.020949357723313418	0.0479567036124213	0.753755798148064	0.3701889143465176
1.0192408532307058	0.9882476291447567	0.023507090166606966	-0.020775439529791034	0.048588784590333084	0.7493906808093236	0.37406159955400986
1.0197112841987421	0.9882706350437567	0.02385859237541357	-0.020598569471483995	0.04921776286835498	0.7449925413907889	0.37787302762142133
1.02018482572714	0.9882940901654225	0.024210328488017848	-0.020418739638320565	0.0498435957202378	0.7405626588297178	0.38162284314465633
1.0206615128879941	0.988317998662768	0.024562282113838735	-0.020235942507739236	0.05046624179080571	0.736102315234009	0.3853107232199941
1.0211413822350746	0.9883423647808307	0.024914437800569296	-0.020050170319488164	0.05108566319067072	0.7316127796007337	0.3889363895513475
1.021624470389399	0.988367192787677	0.025266779982323725	-0.019861415605152075	0.051701823596413746	0.7270953199377219	0.39249959668273116
1.022110815106902	0.9883924870299985	0.02561929375909598	-0.01966967076551017	0.052314689587720904	0.7225511922139944	0.39600013936757755
1.022600454717035	0.9884182519064034	0.025971964477202708	-0.01947492827630096	0.05292422986893429	0.7179816446022581	0.39943784747398764
1.0230934286272673	0.9884444918956812	0.02632477808509904	-0.019277180476730733	0.05353041584294484	0.7133879118151373	0.4028125886662044
1.0235897766242046	0.9884712115217297	0.026677720622027102	-0.01907641983689431	0.05413322068519708	0.7087712207230781	0.4061242626124211
1.0240895397577363	0.988498415402569	0.027030778840352366	-0.01887263859147068	0.05473262036659523	0.7041327812731274	0.40937280605499693
1.0245927598511653	0.9885261082264846	0.02738393984192225	-0.01866582892342888	0.055328592978261364	0.6994737902759814	0.41255818837626834
1.025099479857528	0.9885542947736928	0.027737191315676334	-0.01845598280605769	0.055921119082917206	0.6947954273846402	0.4156804128012322
1.025609743138697	0.9885829798783612	0.028090521021576317	-0.018243092289960947	0.056510180798118315	0.6900988610857333	0.41873951086833133
1.026123594640389	0.9886121684962927	0.028443917594024995	-0.018027149004215138	0.05709576308984312	0.6853852372539075	0.4217355485116056
1.0266410799422114	0.9886418656541377	0.028797369865457476	-0.01780814453934711	0.05767785258683464	0.6806556873699255	0.42466861911606535
1.0271622454667444	0.9886720764627527	0.02915086700000378	-0.017586070352344878	0.05825643775729713	0.6759113260738405	0.42753884379683305
1.0276871389831448	0.9887028061485819	0.029504398818723982	-0.017360917541708647	0.05883150938759093	0.6711532461441064	0.43034637302985146
1.028215808795528	0.9887340600085991	0.029857955233831935	-0.017132677184324333	0.05940305960496151	0.6663825254906371	0.4330913810911896
1.028748304555599	0.9887658434598269	0.030211526780588735	-0.01690133997856993	0.05997108269206167	0.6616002194431131	0.4357740693250818
1.02928467681276	0.9887981620151572	0.030565104296537606	-0.016666896428339698	0.060535574512198084	0.6568073645498343	0.4383946626013085
1.0298249768703822	0.988831021276299	0.03091867881315897	-0.016429336899935896	0.0610965322897013	0.6520049795891334	0.44095340762927293
1.0303692573240855	0.9888644269682498	0.031272241892996266	-0.01618865137921703	0.06165395509678527	0.647194060566991	0.44345057449230424
1.030917571556496	0.988898384910608	0.03162578528085354	-0.015944829686572442	0.06220784324909871	0.6423755850608691	0.4458864531658683
1.0314699736067412	0.9889329010106692	0.03197930080846035	-0.015697861532005124	0.06275819811544663	0.637550513184813	0.4482613520817435
1.032026518828148	0.9889679813059571	0.03233278080163321	-0.015447736217297841	0.06330502270807702	0.6327197817234811	0.4505756000389344
1.0325872636537956	0.9890036319519044	0.032686217908215	-0.015194442733566656	0.06384832136162501	0.6278843061874114	0.4528295440579269
1.0331522650180802	0.989039859186563	0.03303960471849719	-0.014937970019300662	0.06438809910651562	0.6230449857632232	0.4550235461471703
1.0337215808307414	0.9890766693617296	0.033392934053117114	-0.014678306745321244	0.06492436207456459	0.6182026991678535	0.4571579844343027
1.0342952701448347	0.9891140689555321	0.033746199049529295	-0.014415441234516503	0.06545711758526386	0.6133583032726693	0.4592332528466162
1.034873392663397	0.9891520645418663	0.03409939284124604	-0.014149361685111418	0.0659863736191764	0.608512637341188	0.4612497584227165
1.0354560088610638	0.9891906627991213	0.03445250862272994	-0.013880056115558965	0.0665121388825132	0.6036665220099465	0.46320792105628794
1.0360431803879966	0.989229870538182	0.03480553987990204	-0.013607512176972066	0.06703442311251837	0.5988207560148837	0.4651081740602164
1.036634969623925	0.9892696946742409	0.03515848010420213	-0.013331717358274198	0.06755323661342952	0.5939761200280526	0.4669509618605277
1.037231439644473	0.9893101422252368	0.03551132276262233	-0.013052659003541137	0.06806859018174684	0.5891333770036812	0.46873673925138276
1.0378326545394903	0.9893512203342993	0.035864061474518524	-0.012770324164356348	0.06858049533265768	0.5842932697041684	0.4704659716831845
1.0384386788668012	0.9893929362333976	0.036216689678324504	-0.012484699857407822	0.06908896378382258	0.5794565252436991	0.47213913301111254
1.03904957846822	0.9894352973000934	0.036569201097048386	-0.012195772682494535	0.0695940080988438	0.5746238486888279	0.47375670716904594
1.0396654196666237	0.9894783110032481	0.036921589257789336	-0.011903529202422493	0.07009564096313964	0.5697959296523941	0.47531918529626843
1.0402862696082948	0.9895219849271182	0.03727384768172433	-0.011607955784757616	0.07059387543198119	0.564973439702149	0.47682706613791437
1.040912196258688	0.9895663267718081	0.037625969870196466	-0.011309038606372373	0.07108872488288506	0.5601570325810101	0.4782808554515927
1.0415432682938714	0.9896113443462058	0.03797794923315333	-0.011006763708359771	0.07158020288897383	0.555347345227006	0.47968106521075177
1.042179555428897	0.9896570455920508	0.038329779261431336	-0.01070111684192452	0.07206832343384391	0.5505449954726015	0.48102821379659133
1.0428211278218926	0.9897034385418669	0.0386814531853287	-0.010392083757702921	0.07255310041180801	0.5457505867713252	0.48232282419250705
1.0434680564318342	0.9897505313447758	0.039032964166400674	-0.010079650038785574	0.07303454787472115	0.5409647056449726	0.4835654243346707
1.0441204134743125	0.9897983323005217	0.03938430553167378	-0.00976380088363202	0.07351268032655627	0.5361879185834966	0.4847565474421131
1.044778271043681	0.9898468497590942	0.039735470020577944	-0.009444521777038839	0.07398751167553776	0.531420782376319	0.4858967290199314
1.045441702778628	0.9898960922430023	0.04008645067431437	-0.00912179768856826	0.07445905642545708	0.5266638321135221	0.4869865094983878
1.0461107828907428	0.9899460683766544	0.04043724030153083	-0.008795613547020532	0.07492732892685788	0.521917588558456	0.48802643200289514
1.0467855861700062	0.9899967868866061	0.04078783147714459	-0.008465954243697463	0.07539234336117015	0.5171825582614026	0.489017042054088
1.0474661886219068	0.9900482566497087	0.0411382168648393	-0.008132804326177686	0.07585411415042041	0.5124592293188495	0.4899588881223839
1.0481526665600043	0.9901004866251167	0.041488388737450824	-0.007796148446838611	0.07631265530403966	0.5077480779702783	0.49085251993350393
1.048845097639609	0.9901534859327724	0.04183833949967414	-0.007455970862004412	0.07676798109020896	0.5030495616801682	0.4916984895279174
1.0495435600804013	0.9902072637948326	0.04218806127923205	-0.007112255817889149	0.07722010548098238	0.4983641247795697	0.4924973498409276
1.0502481326874222	0.9902618295369455	0.04253754593427604	-0.006764987546781891	0.07766904215116606	0.4936921984850358	0.4932496544863614
1.0509588954637372	0.9903171926357761	0.04288678534968345	-0.00641414997085815	0.07811480484467613	0.4890341970729566	0.49395595810478365
1.051675929070784	0.9903733626776081	0.04323577115825112	-0.006059726973500894	0.07855740699972813	0.4843905217563385	0.4946168154366432
1.0523993152702142	0.9904303493930005	0.04358449494802559	-0.005701702186943965	0.07899686199868236	0.47976155806817683	0.49523278144639243
1.0531291366583992	0.9904881626363834	0.04393294812146256	-0.005340059129119287	0.0794331829736669	0.4751476778929942	0.4958044107466624
1.0538654768093714	0.9905468123975322	0.04428112195434702	-0.004974781138931898	0.07986638286711836	0.4705492388391519	0.4963322574270744
1.0546084199734052	0.9906063087776881	0.0446290074439126	-0.004605851532005255	0.08029647423009462	0.46596658639918576	0.4968168745655144
1.0553580513480516	0.9906666620110709	0.04497659542956857	-0.004233253472772849	0.0807234693619204	0.46140005250413646	0.49725881418740014
1.0561144577543158	0.9907278825199227	0.04532387689146076	-0.00385696964430105	0.0811473806608455	0.45684995177837523	0.4976586273369183
1.0568777262154947	0.990789980800137	0.04567084228218718	-0.003476982961337833	0.081568219792256	0.45231659047689315	0.4980168630023267
1.0576479450557255	0.9908529675098277	0.04601748202573023	-0.00309327603098548	0.08198599829048098	0.44780026009212937	0.4983340685222985
1.0584252040731086	0.9909168534843633	0.04636378657650875	-0.0027058310726669433	0.08240072761273529	0.4433012367784187	0.4986107893198386
1.0592095934788295	0.9909816496495747	0.046709745932565654	-0.0023146304537814888	0.08281241854329521	0.43881978785269854	0.49884756826249643
1.0600012049564875	0.9910473671087348	0.047055350098436935	-0.0019196561689800342	0.08322108173947484	0.4343561659377785	0.49904494585079434
1.0608001312892974	0.991114017112329	0.04740058890413548	-0.0015208900331629182	0.08362672750281752	0.4299106114910409	0.4992034598379949
1.061606466131094	0.9911816110389362	0.047745451895564894	-0.0011183138033604538	0.08402936564189749	0.4254833543763958	0.49932364499976933
1.06242030474114	0.9912501604568766	0.04808992863706335	-0.0007119088195864845	0.08442900581685928	0.4210746101439537	0.4994060330572619
1.063241743198493	0.9913196770585907	0.04843400836121994	-0.0003016564049317506	0.0848256571207893	0.41668458469634795	0.4994511523580719
1.0640708789277735	0.9913901727048389	0.048777680180381956	0.00011246238884476294	0.08521932831814516	0.4123134717386453	0.49945952777331704
1.0649078108051293	0.9914616594341492	0.0491209331133215	0.0005304668259664987	0.08561002786442731	0.40796145261806055	0.4994316804886033
1.0657526401806647	0.9915341495512564	0.04946375647935933	0.0009523769886195569	0.0859977643392545	0.4036286915329203	0.49936812769747607
1.0666054684563198	0.9916076554202782	0.049806138890895205	0.001378212558241543	0.08638254529265343	0.3993153484655536	0.499269382535045
1.0674663980978276	0.9916821895501775	0.050148068665501686	0.0018079933119779443	0.08676437771504016	0.3950215740719922	0.49913595401116156
1.068335533226768	0.9917577646459206	0.050489534047904745	0.0022417394090314003	0.0871432682793145	0.39074750704574424	0.49896834679409846
1.0692129789013536	0.9918343935461493	0.05083052291026237	0.0026794710221860933	0.08751922300034363	0.38649327803238614	0.49876706119864844
1.070098842027642	0.9919120893024609	0.051171023094341114	0.003121208782785504	0.08789224760824979	0.38225900550006753	0.4985325928827604
1.070993230877356	0.9919908651376703	0.05151102220404732	0.0035669735299569028	0.08826234731106386	0.3780447984932161	0.4982654328050417
1.0718962548559388	0.9920707344250944	0.05185050750407545	0.004016786184864333	0.08862952668065607	0.37385075802471446	0.49796606720893044
1.0728080249567225	0.9921517107283122	0.05218946607828772	0.004470667966656065	0.08899378982120658	0.3696769752482675	0.4976349774011004
1.07372865406045	0.9922338078280253	0.05252788492045664	0.004928640530442619	0.08935514045921109	0.36552353049574005	0.49727263951770406
1.0746582565121217	0.9923170396846419	0.052865750756754065	0.0053907257452012304	0.08971358174620463	0.36139049560993325	0.49687952456820644
1.0755969476567206	0.9924014203961531	0.05320304986442072	0.005856945451933802	0.09006911606487818	0.3572779362781801	0.49645609858599266
1.076544844994917	0.9924869643014244	0.05353976847428411	0.006327322026400615	0.0904217454520952	0.3531859072361605	0.4960028220665872
1.0775020678740805	0.9925736859528954	0.053875892633847296	0.006801878212737441	0.09077147144609161	0.3491144540885627	0.4955201499875921
1.0784687367317198	0.9926616000477394	0.05421140792394641	0.007280636735984203	0.0911182947884549	0.345063616858721	0.49500853213553525
1.0794449738556222	0.9927507214960772	0.054546299711347675	0.007763620666692786	0.09146221568617106	0.3410334270291923	0.49446841269596453
1.080430903652455	0.9928410654455511	0.05488055321755765	0.008250853540173353	0.09180323387654613	0.3370239068397065	0.49390023003090505
1.0814266517662792	0.9929326472003652	0.05521415319857571	0.008742358907125696	0.09214134829634262	0.33303507324181264	0.4933044171339793
1.0824323459770968	0.9930254823030465	0.05554708423185179	0.009238160764147761	0.09247655737308433	0.32906693455074604	0.4926814010887937
1.083448115407873	0.9931195864609248	0.055879330432202834	0.009738283148420955	0.09280885873555546	0.32511949393328915	0.49203160352133757
1.0844740915879831	0.9932149756438272	0.05621087578314384	0.010242750647389798	0.09313824954496913	0.3211927455506195	0.4913554399149559
1.0855104076137303	0.993311666005909	0.056541703839729944	0.010751587970220203	0.0934647261946733	0.31728667818034356	0.490653320118834
1.0865571985959366	0.9934096739264286	0.05687179785487211	0.011264820153028666	0.09378828443530235	0.31340127379216154	0.48992564805285543
1.08761460130697	0.9935090159759404	0.057201140647734856	0.01178247237034533	0.0941089192445221	0.30953650916944564	0.4891728219489132
1.0886827547122893	0.993609708965212	0.05752971475106286	0.012304570179929624	0.09442662497065363	0.30569235424054797	0.4883952339834723
1.089761799541256	0.9937117699040131	0.057857502256579	0.012831139296434214	0.09474139518133612	0.30186877395407546	0.4875932705879618
1.0908518785973105	0.9938152160292445	0.05818448489099183	0.013362205726761663	0.09505322273732675	0.2980657274399225	0.48676731223975983
1.0919531371685782	0.9939200648430991	0.05851064411481756	0.013897795952476822	0.09536209988461186	0.2942831669178344	0.4859177331542704
1.0930657221369227	0.9940263340273248	0.05883596083418977	0.01443793647848946	0.09566801797971856	0.29052104109031585	0.4850449019819582
1.0941897822928894	0.9941340414714419	0.05916041547899994	0.014982653969960949	0.09597096756712001	0.28677929425631743	0.48414918161205994
1.0953254690188583	0.9942432053368581	0.0594839881784531	0.0155319755653265	0.09627093854327168	0.28305786431799257	0.4832309286558635
1.0964729355352782	0.9943538439833043	0.059806658520351635	0.016085928492270633	0.09656791993162019	0.27935668558433147	0.4822904940749418
1.0976323376301225	0.9944659760374417	0.0601284057364252	0.016644540401574346	0.09686190005482213	0.27567568665855724	0.4813282226261298
1.0988038329890495	0.9945796203266595	0.06044920849128318	0.017207839024375993	0.09715286634103935	0.2720147928718959	0.4803444534484663
1.0999875815389852	0.994694795910292	0.060769044958460416	0.01777585231887927	0.09744080539590616	0.2683739254124936	0.47933951982904316
1.101183745418484	0.9948115220748047	0.061087892790462374	0.018348608436289666	0.09772570297674917	0.2647530016658379	0.4783137492747387
1.102392489077587	0.9949298183414593	0.06140572912363807	0.018926135748500047	0.09800754399843833	0.26115193515211266	0.47726746347673593
1.103613979661628	0.9950497045018882	0.06172253065439584	0.01950846301013065	0.09828631260120774	0.25757063465459723	0.47620097802503
1.1048483864509377	0.9951712005610788	0.062038273467778286	0.02009561906926423	0.09856199199958267	0.25400900614510996	0.4751146029450572
1.106095881167111	0.9952943267648945	0.0623529330954665	0.02068763299230929	0.09883456453588034	0.25046695210009084	0.47400864249031927
1.1073566378707123	0.9954191035874295	0.06266648446671982	0.02128453399341677	0.09910401163926907	0.24694437202246686	0.4728833952915255
1.1086308331569665	0.9955455517476214	0.06297890193438946	0.021886351504913484	0.09937031385015226	0.24344116211174996	0.4717391542436879
1.1099186461939643	0.9956736922102951	0.06329015925939356	0.022493115172039852	0.09963345080803178	0.23995721539762005	0.470576206532096
1.1112202589762428	0.9958035462085795	0.06360022964572218	0.023104854948245337	0.0998934012817096	0.23649242130276216	0.46939483346419786
1.11253585512949	0.9959351351214031	0.0639090854329335	0.023721600510030662	0.10015014291397285	0.2330466690226524	0.4681953116219731
1.113865621651348	0.9960684806437438	0.06421669848786454	0.024343382051282753	0.1004036525526484	0.22961984308632574	0.46697791135028843
1.115209747879088	0.9962036046801971	0.06452303993353488	0.02497022977313987	0.1006539060252371	0.22621182631971565	0.4657428977609456
1.1165684263284288	0.9963405294255562	0.06482808031656144	0.025602174250280985	0.10090087827811055	0.2228224979096336	0.4644905300326759
1.1179418520566955	0.9964792772971516	0.06513178943405692	0.026239246107086524	0.10114454323582935	0.2194517352533434	0.46322106206459146
1.1193302222987018	0.9966198708936636	0.0654341362327797	0.026881475824301743	0.10138487372460923	0.21609941498923707	0.4619347428883814
1.1207337373391237	0.9967623330788395	0.0657350889789704	0.027528894117891767	0.10162184161184937	0.21276541102038252	0.4606318159353971
1.1221526006483529	0.9969066869911982	0.06603461525677926	0.0281815319725675	0.10185541780436297	0.20944959443996697	0.45931251898011577
1.1235870188163561	0.9970529560330323	0.06633268192280344	0.028839420581374356	0.10208557221217997	0.2061518339353603	0.4579770842730872
1.1250372006860003	0.9972011637771375	0.06662925489998366	0.029502590919906105	0.10231227359146984	0.20287199795990657	0.4566257394227421
1.1265033577656576	0.9973513340032691	0.06692429924425487	0.03017107390968802	0.10253548960166434	0.19960995387965946	0.455258707087852
1.127985705517756	0.9975034908249087	0.06721777937536359	0.030844900975573044	0.10275518698102674	0.19636556530313032	0.4538762038501914
1.1294844618840865	0.9976576585328965	0.06750965874934141	0.03152410334179177	0.10297133129904443	0.1931386955776319	0.4524784416643588
1.1309998482521784	0.9978138616887167	0.06779990002362728	0.03220871244106556	0.1031838870825708	0.18992920583194323	0.4510656270325839
1.1325320882896286	0.9979721249982848	0.06808846480577187	0.03289875935661105	0.10339281763322504	0.1867369576180792	0.4496379621670713
1.1340814099592473	0.9981324735134937	0.06837531400868897	0.03359427569946649	0.10359808528799279	0.18356180883918177	0.44819564318748273
1.1356480434010827	0.9982949324069063	0.06866040742224573	0.034295292621641736	0.10379965111008894	0.18040361833979668	0.44673886217015407
1.1372322230609344	0.9984595271851672	0.06894370407817116	0.035001841738216403	0.10399747515141951	0.1772622417108608	0.4452678052429393
1.1388341860944173	0.9986262835165539	0.06922516192660216	0.03571395437751128	0.10419151622333964	0.1741375347092966	0.44378265414660284
1.140454172718475	0.9987952272595761	0.06950473787609533	0.03643166170637657	0.10438173192917485	0.17102935265139843	0.4422835859812792
1.1420924274807547	0.9989663845876208	0.06978238798148513	0.03715499525663065	0.10456807879216432	0.16793754814932163	0.44077077210805793
1.1437491971441205	0.9991397817600676	0.07005806705058416	0.037883985952791605	0.10475051198982029	0.16486197530597646	0.43924438018061174
1.1454247332697685	0.9993154453837214	0.0703317290505618	0.0386186652153977	0.10492898562706068	0.16180248500235467	0.43770457183584494
1.147119289930301	0.9994934021647719	0.07060332669406665	0.03935906391605178	0.10510345246169031	0.15875892931982327	0.4361515048773242
1.1488331256635294	0.9996736791043681	0.07087281172799309	0.04010521319626944	0.10527386409369008	0.15573115811349958	0.4345853315539339
1.1505665016410453	0.9998563032966749	0.07114013460899218	0.04085714362859474	0.10544017075736851	0.15271902244450247	0.43300620031178877
1.1523196838005951	1.0000413021432502	0.07140524480596096	0.041614886104673905	0.10560232151228965	0.1497223709677954	0.4314142539202656
1.1540929415990029	1.0002287032116532	0.07166809056862825	0.04237847125005565	0.1057602640955949	0.1467410523089938	0.4298096306881214
1.1558865479003804	1.000418534212623	0.07192861888218471	0.04314792933658116	0.10591394489618088	0.14377491535907838	0.42819246463387806
1.1577007799862529	1.000610823095695	0.0721867755822128	0.04392329067403881	0.10606330902222973	0.14082380773452194	0.4265628846461796
1.1595359185848868	1.000805597934863	0.07244250517898727	0.04470458514980503	0.1062083001960101	0.1378875775353116	0.4249210154323177
1.1613922490008632	1.0010028870362464	0.07269575098276239	0.04549184266651493	0.10634886082434744	0.13496607166171118	0.4232669765771234
1.1632700602222374	1.0012027188308419	0.07294645494256381	0.04628509271539457	0.10648493190435444	0.1320591374043839	0.4216008834158714
1.1651696453252316	1.001405121904338	0.07319455766859599	0.047084364502844075	0.10661645303514111	0.12916662192866735	0.41992284674175995
1.1670913020375955	1.001610125043656	0.07343999846801687	0.04788968713883014	0.10674336243260775	0.1262883715776154	0.41823297238166557
1.1690353322987925	1.001817757176136	0.07368271524761254	0.048701089401149915	0.10686559687283018	0.12342423271534893	0.4165313616600452
1.1710020417323406	1.0020280472984031	0.07392264441390708	0.049518599467146665	0.10698309163953486	0.12057405262301603	0.4148181119268475
1.1729917412606021	1.002241024633727	0.07415972103490331	0.0503422455353617	0.10709578060014485	0.11773767728389015	0.41309331521722564
1.1750047456964432	1.0024567184657633	0.07439387862735902	0.051172055186303946	0.10720359609534354	0.11491495359276388	0.41135705955186436
1.1770413741562864	1.0026751581661715	0.07462504917259978	0.0520080555032902	0.1073064689446886	0.11210572886882947	0.4096094286398182
1.1791019515184513	1.002896373334126	0.0748531632399776	0.052850273614722235	0.10740432849339027	0.10930984901300365	0.40785050069997064
1.1811868067511204	1.003120393599476	0.0750781497529029	0.05369873594908741	0.10749710249906705	0.1065271609950425	0.4060803499709907
1.183296273363598	1.003347248652669	0.07529993600364115	0.05455346836541719	0.10758471713444373	0.10375751234539436	0.4042990463855135
1.1854306905354794	1.0035769683472147	0.07551844772944943	0.05541449655116865	0.10766709700786377	0.10100074983204871	0.40250665468659597
1.1875904018853853	1.0038095825476163	0.07573360893861161	0.05628184546138127	0.10774416508406295	0.09825672124709994	0.40070323553935117
1.1897757558103141	1.0040451211452786	0.07594534190731171	0.05715553939686715	0.10781584267657003	0.09552527508322253	0.3988888453051531
1.1919871064582437	1.0042836141421116	0.07615356723012691	0.05803560232944572	0.10788204945300517	0.09280625947430884	0.3970635353017967
1.1942248132506614	1.0045250915771655	0.07635820372452061	0.05892205764260573	0.1079427033873924	0.09009952298544553	0.3952273522759218
1.1964892405672187	1.004769583469716	0.0765591683578452	0.059814927940313886	0.10799772072528604	0.087404915145374	0.39338033872739064
1.1987807584801864	1.0050171198748048	0.07675637626888848	0.060714235269501586	0.10804701597615851	0.08472228571634786	0.3915225323732723
1.2010997427570076	1.0052677308589868	0.07694974071806353	0.06162000104830695	0.1080905018817016	0.08205148487757147	0.3896539662189352
1.2034465740276288	1.005521446384807	0.07713917297184145	0.06253224566945313	0.10812808937283303	0.07939236433912422	0.38777466929344034
1.2058216398437798	1.005778296506932	0.07732458242294422	0.06345098922805383	0.10815968757574346	0.07674477515953954	0.3858846650631371
1.2082253338188726	1.0060383112518325	0.07750587646206	0.0643762511040797	0.10818520375842106	0.07410856895634	0.3839839722056886
1.2106580539541976	1.0063015204081802	0.0776829603057342	0.0653080492425873	0.10820454328682715	0.07148359988431285	0.3820726059927814
1.2131202053366552	1.0065679537891021	0.07785573715222426	0.06624640111400196	0.10821760962598728	0.06886972182913645	0.38015057621760673
1.2156121992916755	1.0068376411099542	0.07802410806069013	0.06719132330156197	0.10822430429436909	0.06626678954819513	0.37821788794155564
1.2181344541055896	1.007110612034711	0.07818797194431135	0.06814283168788651	0.1082245268308471	0.06367465811526177	0.376274541007006
1.220687394347153	1.0073868960695471	0.0783472254673128	0.06910094110752182	0.108218174756839	0.061093183834111026	0.3743205306377598
1.2232714509265752	1.0076665225349888	0.07850176299641415	0.0700656652807733	0.10820514354537025	0.05852222434904985	0.37235584745681677
1.2258870615421764	1.0079495205787488	0.07865147657375743	0.07103701688916274	0.10818532658680508	0.055961638378420275	0.37038047721099215
1.2285346714907555	1.0082359192265458	0.07879625590313488	0.07201500777827015	0.10815861514473318	0.053411285136335425	0.3683944002339986
1.2312147326498804	1.0085257472337399	0.0789359882316537	0.07299964847968075	0.10812489832615506	0.05087102554040007	0.3663975922882928
1.233927704504274	1.008819033156673	0.07907055834657806	0.07399094848849445	0.10808406303475346	0.04834072142664191	0.3643900238650649
1.236674053563946	1.009115805248561	0.07919984848372862	0.07498891594420751	0.10803599394023812	0.04582023631443073	0.36237166068984666
1.239454254381336	1.0094160915266892	0.07932373831483226	0.07599355789325778	0.10798057342363067	0.043309434679586346	0.3603424630438298
1.2422687886663069	1.0097199196324271	0.07944210484284345	0.07700487985602057	0.10791768155377211	0.04080818298581152	0.35830238648629364
1.2451181465285668	1.0100273169193776	0.07955482239303202	0.07802288616083773	0.10784719602270701	0.03831634878700396	0.3562513810205371
1.2480028276287933	1.0103383105294907	0.07966176258320307	0.07904758022868662	0.1077689920671377	0.035833800005368656	0.35418939035842323
1.2509233387446628	1.0106529270807312	0.07976279415833448	0.08007896357926245	0.10768294248494892	0.03336040730643103	0.35211635375113687
1.2538801942257163	1.0109711926649443	0.07985778295173204	0.08111703587654887	0.10758891759223285	0.03089604387848145	0.3500322057140253
1.2568739189960043	1.011293133117561	0.07994659191290869	0.08216179585335975	0.10748678508521574	0.02844058317168182	0.3479368739842091
1.2599050473207425	1.0116187738286355	0.0800290809823298	0.08321324073109855	0.10737641002118821	0.02599390025760346	0.3458302804963393
1.2629741216342119	1.0119481395590795	0.08010510698711835	0.08427136567378397	0.10725765481577185	0.023555873033278232	0.34371234227508063
1.2660816944741864	1.01228125458844	0.08017452362081466	0.08533616431588367	0.10713037912692605	0.021126380919629248	0.3415829701676686
1.269228328293843	1.0126181426319472	0.0802371813565554	0.08640762854266892	0.10699443980835244	0.018705305318445265	0.33944206906733065
1.2724145971207055	1.0129588269527197	0.08029292739457067	0.0874857488934314	0.1068496907812414	0.016292528658773394	0.3372895368829064
1.2756410827557796	1.0133033298875074	0.08034160551143578	0.08857051311085458	0.10669598315192114	0.013887937590243803	0.3351252672003182
1.278908380494701	1.0136516733878764	0.08038305607515402	0.08966190790741263	0.10653316489659682	0.01149141896894159	0.3329491455107785
1.282217094685712	1.0140038784722976	0.08041711588707542	0.09075991729273958	0.10636108101238798	0.009102863516164933	0.3307610522936446
1.285567842925299	1.014359965597135	0.08044361814740439	0.09186452379419613	0.10617957325115211	0.00672216307152497	0.3285608603164099
1.288961253554358	1.0147199543102297	0.08046239233343389	0.0929757074326655	0.10598848018543061	0.00434921277132111	0.3263484363991614
1.292397966958671	1.0150838633067498	0.08047326412300689	0.09409344596127284	0.10578763708239988	0.001983910451687094	0.32412364064912663
1.2958786362012609	1.0154517104099456	0.08047605530174787	0.09521771486839643	0.10557687580446262	-0.0003738434207515764	0.32188632615325924
1.299403929498879	1.0158235127421744	0.08047058365848632	0.09634848795806791	0.10535602458667975	-0.002724147005873471	0.3196363375089465
1.3029758621072143	1.0161994266430427	0.08045665611132198	0.09748615981155814	0.10512482036292056	-0.0050679636228841895	0.3173726698884797
1.3065958333644694	1.0165795400789057	0.0804340675584969	0.09863091185722306	0.10488302810125599	-0.007405795141292324	0.31509472968385976
1.3102645749879727	1.016963867782977	0.08040260870240439	0.09978270298967408	0.10463045097610152	-0.0097376829274726	0.3128023524135042
1.3139828392577186	1.0173524237912472	0.08036206561235383	0.1009414907624508	0.10436688784055353	-0.012063669536977555	0.31049536216291257
1.317751389932744	1.0177452203713784	0.08031221967885771	0.10210722825843631	0.10409213376659693	-0.01438379240603642	0.30817357738056167
1.3215710093615192	1.018142268642842	0.08025284742719493	0.1032798660339802	0.10380597946923073	-0.01669808782547351	0.3058368065568582
1.325442493526149	1.0185435779314362	0.08018372046471826	0.10445935029628593	0.1035082115880049	-0.019006587369697042	0.303484851384295
1.3293666576962948	1.0189491562225936	0.08010460527420618	0.10564562433970917	0.1031986121835726	-0.021309320795477406	0.30111750340473453
1.3333443320033829	1.0193590095622311	0.08001526317062552	0.10683862688478413	0.10287695899543055	-0.02360631285447136	0.29873454680955286
1.337376366162282	1.0197731423987417	0.07991545008588581	0.10803829318490417	0.10254302498893564	-0.025897585517855877	0.29633575569702497
1.3414636272777496	1.0201915572033973	0.0798049164875835	0.10924455402615905	0.10219657844347654	-0.02818315611264167	0.29392089551007977
1.3456070037756456	1.0206142547131125	0.07968340714562086	0.11045733653725079	0.10183738253329108	-0.030463038928822128	0.29148972082938096
1.3498074006360041	1.021041233276036	0.07955066113440619	0.11167656242064952	0.10146519564605441	-0.03273724195382416	0.2890419783035759
1.3540657478026499	1.0214724895332759	0.07940641144371437	0.11290215002224582	0.10107977055530366	-0.035005770828246865	0.28657740185510255
1.3583829955250228	1.021908017758824	0.07925038496725698	0.11413401255615895	0.10068085472137922	-0.03726862557898625	0.28409571556164576
1.3627601172330852	1.022347809958459	0.07908230226243472	0.11537205851115728	0.10026818993297461	-0.039525801455307444	0.28159663212950803
1.367198109354218	1.0227918556488393	0.07890187740474114	0.11661619115164279	0.09984151221822353	-0.0417772880881723	0.2790798531508116
1.3716979941085765	1.0232401419251982	0.07870881771979499	0.11786630883546134	0.09940055146862634	-0.04402307014137534	0.27654506767201764
1.3762608170366342	1.023692652992052	0.07850282372810162	0.11912230383565918	0.09894503156846425	-0.04626312526865272	0.2739919537506008
1.3808876524738947	1.0241493704745102	0.07828358874473046	0.12038406334641852	0.09847466974229147	-0.0484974260046108	0.27142017554019215
1.3855796040111406	1.0246102732136075	0.07805079866750858	0.12165146904520449	0.09798917637230363	-0.050725939038350244	0.26882938324267364
1.3903378026749147	1.025075336827837	0.07780413188802937	0.12292439602819945	0.09748825505986916	-0.052948623419563766	0.26621921430061374
1.3951634110074889	1.0255445338418312	0.07754325891014491	0.12420271331634013	0.09697160207701074	-0.055165431544834234	0.2635892913298348
1.4000576232866946	1.0260178334192953	0.07726784214486862	0.1254862832761696	0.09643890620531032	-0.057376308232675775	0.260939222206001
1.4050216705684833	1.02649520154593	0.07697753542496094	0.126774962267976	0.09588984804305101	-0.05958119192026699	0.2582685975515843
1.4100568103598556	1.026976599718008	0.07667198441304543	0.12806859726903635	0.09532410100832037	-0.06178000898587889	0.25557699649790877
1.4151643409814423	1.027461985992416	0.07635082557772067	0.12936702889059246	0.094741329620863	-0.06397267904528316	0.2528639791441805
1.4203456022255756	1.0279513146833188	0.0760136858992357	0.13067009071650237	0.09414118924277418	-0.06615911388238399	0.25012908649911947
1.4256019657153602	1.0284445350775693	0.07566018328374075	0.1319776060632643	0.09352332704290649	-0.06833921212605057	0.24737184579694765
1.4309348513637905	1.028941592594987	0.07528992527710197	0.13328939126367348	0.09288737993658963	-0.07051286489157968	0.2445917620381414
1.4363457152116141	1.0294424272300757	0.07490250965902659	0.13460525173488083	0.09223297585463365	-0.07267994935678589	0.24178832460963565
1.4418360542638575	1.0299469735801157	0.07449752393932146	0.1359249822897755	0.0915597330495987	-0.0748403294856603	0.2389610049203662
1.447407416949461	1.0304551613478674	0.07407454437516879	0.13724836867173773	0.09086725866225172	-0.0769938586980046	0.23610925123585932
1.4530613988711278	1.0309669144552964	0.07363313603584543	0.13857518545390496	0.09015514906262635	-0.07914037656905586	0.2332324911413079
1.4587996332901174	1.031482149683353	0.07317285337024369	0.13990519277067026	0.0894229909248654	-0.08127970375840146	0.23033013655231716
1.4646238080869567	1.0320007776811686	0.07269323870886087	0.141238139208458	0.08867035896793503	-0.08341164691982496	0.2274015752552676
1.470535656910249	1.0325227016089171	0.07219382277891696	0.14257375857648	0.08789681694502874	-0.08553599372366125	0.2244461755869191
1.4765369580849212	1.0330478164739925	0.07167412467662332	0.14391176852050067	0.08710191770282676	-0.08765251093510792	0.22146328708337581
1.4826295389381139	1.0335760089173676	0.07113365139245825	0.14525187030833916	0.08628520253864796	-0.08976094437471221	0.21845223841320327
1.4888152735703224	1.0341071563951987	0.07057189791114046	0.14659374709225237	0.08544620142962044	-0.09186101648289095	0.21541233856739816
1.495096068274553	1.0346411253021788	0.06998834852955678	0.14793705955409775	0.08458443500781213	-0.09395241987559902	0.21234288400285972
1.5014738768229225	1.0351777716473	0.06938247551977003	0.14928144803542656	0.08369941252490039	-0.09603482109289885	0.20924315104750899
1.5079506821370527	1.0357169388428005	0.06875374093122252	0.15062652742128144	0.0827906344379568	-0.09810785306711066	0.20611240473205197
1.514528479815198	1.036258455721404	0.06810159846952672	0.1519718827098391	0.08185759492249044	-0.10017110883563014	0.2029499064187066
1.5212092869276894	1.036802136672294	0.06742549303046969	0.1533170699139487	0.08089978091539184	-0.10222414351992005	0.19975490911009786
1.5279951078663592	1.0373477782789198	0.0667248646390971	0.15466160832804904	0.07991667735270058	-0.10426646312471355	0.19652667325995277
1.5348879271029292	1.0378951582693083	0.06599914998330615	0.1560049786346935	0.07890776877692252	-0.10629752241800841	0.19326446936865657
1.5418896794883592	1.0384440327582598	0.06524778650294973	0.15734661687530352	0.07787254436329992	-0.1083167166089235	0.18996759103274252
1.549002224928253	1.0389941340142739	0.06447021638932196	0.15868590982270192	0.07681050256722978	-0.1103233752901621	0.18663536554533475
1.5562273024484508	1.0395451668436735	0.06366589323372038	0.16002218709569474	0.07572115912591582	-0.11231675162712582	0.18326717376520957
1.5635664836728038	1.040096805262918	0.06283428931561287	0.1613547141282898	0.07460405555176183	-0.11429601302024626	0.17986246968772038
1.5710211240305463	1.0406486893692237	0.06197490371969549	0.1626826857478228	0.0734587683685468	-0.11626023281710303	0.17642080052757117
1.5785922963832673	1.041200421351914	0.06108727310526238	0.1640052178080078	0.0722849214808225	-0.1182083792736526	0.17294183434292712
1.586280698901537	1.0417515602445002	0.06017098632571928	0.16532133596633936	0.07108220311163585	-0.12013930049227217	0.1694253987175774
1.5940865928426196	1.0423016195709531	0.05922569641863636	0.16662997153224923	0.06985037870735773	-0.1220517199033767	0.16587150491604719
1.6020096833692985	1.042850061724987	0.05825114028760727	0.16792994961290872	0.06858931337030595	-0.12394422051742	0.16228039730943894
1.6100490396483131	1.0433962961155197	0.05724715467008742	0.1692199863201015	0.06729898880519064	-0.12581524249326786	0.15865258402061908
1.6182029836391043	1.0439396761337383	0.056213696816591545	0.1704986831780103	0.06597952582666983	-0.12766307654821116	0.1549888810925811
1.6264690085162041	1.0444794992251205	0.05515086231862494	0.1717645288129709	0.06463120267807784	-0.12948586779216123	0.15129044265027908
1.6348437137153755	1.045015009021465	0.05405890132195855	0.17301590529389269	0.06325447097304805	-0.13128162595070486	0.14755878334422723
1.6433227686228369	1.0455454001522646	0.05293823122543014	0.17425110044093473	0.061849967050601036	-0.13304824371142365	0.1437957880557833
1.651900924100569	1.0460698266297934	0.05178944283502641	0.17546832802942355	0.06041851522100545	-0.13478352576770386	0.14000370082109367
1.660572069774495	1.0465874131944353	0.05061329960230642	0.17666575429449688	0.058961122800087196	-0.1364852260964554	0.13618509449050456
1.6693293492850962	1.0470972698093897	0.04941072767578305	0.17784153104723768	0.057478964459936985	-0.13815109379126692	0.13234281628851183
1.6781653379233874	1.0475985088751367	0.04818279547400297	0.17899383430228774	0.05597335468251603	-0.13977892580099713	0.1284799079090483
1.6870722476503206	1.0480902624954038	0.04693068708181923	0.1801209022403148	0.05444571390289	-0.14136661784648855	0.12459951588354526
1.6960421509268455	1.0485716989261753	0.045655670518756075	0.18122107059903345	0.05289752971878216	-0.1429122109883518	0.12070479599542785
1.705067216589399	1.049042037536725	0.04435906182822677	0.18229280408560297	0.051330314338707474	-0.1444139320667629	0.11679881458943119
1.7141399135546203	1.0495005598414737	0.04304219152643064	0.18333471841806068	0.04974556608712258	-0.14587022069454494	0.11288446565324016
1.7232531773925799	1.049946616631447	0.041706374704283775	0.184345593302808	0.04814473623703787	-0.1472797435412715	0.10896440522268278
1.7324005371752975	1.0503796314418636	0.04035288575183991	0.18532437709788518	0.04652920203590218	-0.14864139720778335	0.10504100365613968
1.7415761833571168	1.0507990999091765	0.03898294115741286	0.18627018233639125	0.04490024974013238	-0.14995429874488744	0.10111632347912314
1.7507749974585518	1.0512045865804487	0.03759768792512644	0.1871822757925083	0.04325906441135077	-0.1512177690888694	0.09719211335359854
1.7599925407546775	1.0515957195088759	0.03619819846165657	0.18806006392557903	0.04160672726350907	-0.15243131063649595	0.0932698190175528
1.769225018575201	1.0519721837952443	0.03478546976955954	0.18890307635423406	0.03994421782389564	-0.15359458264819734	0.08935060385396608
1.7784692290109325	1.0523337147243748	0.03336042578155357	0.18971094881452794	0.03827241944134521	-0.15470737645252616	0.0854353752433043
1.78772248829541	1.0526800904257914	0.031923924129439764	0.19048340542250555	0.036592129603428794	-0.1557695901500022	0.08152481992952879
1.7969825832724038	1.0530111261213875	0.030476759561656318	0.19122024480605507	0.03490406593035765	-0.15678120902811876	0.0776194271013083
1.8062476797787932	1.0533266673023851	0.02901967497801304	0.19192132412491264	0.0332088807101064	-0.15774228338125576	0.0737195293686464
1.8155162917797283	1.0536265856830858	0.027553363680698842	0.1925865495035731	0.0315071648482032	-0.15865291538027498	0.06982531746349632
1.8247871964073268	1.0539107738047266	0.02607848069846493	0.19321586364451554	0.029799462103108944	-0.15951324225239288	0.06593687720138681
1.8340594164241844	1.0541791423625502	0.02459564397463808	0.1938092396315194	0.02808627130417103	-0.16032342807058125	0.062054197651889666
1.8433321469302864	1.0544316162124978	0.02310544481215205	0.19436667191747778	0.026368059102449267	-0.16108365177894493	0.058177202364775055
1.8526047390640499	1.054668132514933	0.02160844959095788	0.1948881721285649	0.024645262452332756	-0.1617941018580886	0.05430575641045769
1.861876673374892	1.0548886387938088	0.020105203353486915	0.19537376473760157	0.02291829314641329	-0.16245497083574778	0.050439677571875986
1.8711475183963582	1.0550930909455654	0.0185962360137151	0.1958234826749821	0.021187545256571544	-0.16306644972789622	0.046578753532285834
1.8804169236079429	1.0552814523383798	0.017082063171254352	0.19623736537441555	0.019453396289646124	-0.16362872579353152	0.04272274458810065
1.8896845965465836	1.0554536926979148	0.015563189610080578	0.19661545636858402	0.017716211370617237	-0.16414197966314092	0.03887139288935347
1.8989502909048814	1.0556097874028798	0.014040111108423035	0.19695780180023176	0.01597634543951538	-0.16460638369278574	0.0350244270366161
1.9082138115014589	1.055749717142303	0.012513313533059636	0.1972644497340707	0.014234142316950048	-0.1650221013798265	0.031181559638238945
1.917474974613393	1.0558734669614345	0.010983279335625689	0.19753544813286608	0.012489942192906158	-0.16538928494054747	0.027342503360634825
1.926733619816644	1.0559810262751503	0.009450485623527386	0.1977708449563037	0.010744079469556758	-0.1657080757382614	0.02350696557125441
1.9359895970965544	1.0560723885346683	0.007915406321660908	0.19797068749782823	0.008996885263285542	-0.16597860364707745	0.019674653238648324
1.9452427787756001	1.056147551209212	0.006378510240886965	0.19813502240816083	0.007248685235741476	-0.16620098731516703	0.0158452675485099
1.9544930354220758	1.0562065154446423	0.004840265131857758	0.1982638950086915	0.00549980423044402	-0.1663753334362932	0.012018513431815227
1.963740248776973	1.0562492861140338	0.003301135607519526	0.1983573494580485	0.003750563925881786	-0.16650173714609762	0.008194093766872159
1.9729842939450757	1.0562758716715637	0.0017615861764402232	0.19841542848397525	0.002001286298382838	-0.16658028180017506	0.004371716302817743
1.9822250568118507	1.0562862842026908	0.0002220784169330301	0.1984381735394347	0.0002522904232928431	-0.1666110392965962	0.0005510860166982874
1.9835579695438748	1.056286452343299	3.6402630042287054e-14	0.198438540814162	2.2980640827785503e-13	-0.16661153594094869	7.118578729953251e-14
