# Supplementary material for: Multi-orbit lunar GNSS constellation design with distant retrograde orbit and Halo orbit combination
Source: Sci Rep. 2023 Jun 22;13:10158. doi: 10.1038/s41598-023-37348-x (PMC10287729; doi:10.1038/s41598-023-37348-x)
Supplement: Supplementary file 1 — Supplementary Information. [file 41598_2023_37348_MOESM1_ESM.zip › supplement materials of the manuscript/Figure 5/L2 North Family Halo orbit/9.067.csv]

Time (TU)	X (LU)	Y (LU)	Z (LU)	VX (LU/TU)	VY (LU/TU)	VZ (LU/TU)
0	1.060499734855148	0	0.19961516481361374	1.2306917660480362e-14	-0.1729154458131464	-1.5027092926344524e-13
0.0040032822777182646	1.0604981863571683	-0.0006922233059712123	0.19961192067058856	-0.0007736120539471611	-0.1729109241688736	-0.00162074356161732
0.013267362273095277	1.0604827275523692	-0.0022939122247881373	0.1995795326627565	-0.00256370296769218	-0.17286578077417228	-0.005371471487370289
0.022535232825224086	1.0604506705575893	-0.003895613462692246	0.19951236130183547	-0.004354071941006047	-0.17277214709597713	-0.009124156333448798
0.03180684683606017	1.060402000987338	-0.005496868397953774	0.1994103592360597	-0.0061443914878891856	-0.17262993993600081	-0.012879075315186485
0.041081962099776964	1.06033670929822	-0.007097183409476338	0.1992734802878502	-0.007934295423123494	-0.17243906871807008	-0.016636428237400493
0.05036033668663879	1.0602547906497275	-0.008696063656871048	0.1991016791163395	-0.009723416572304931	-0.17219943490782277	-0.02039641691341397
0.05964171748006146	1.060156245047708	-0.01029301110445844	0.1988949114709916	-0.011511384516557751	-0.17191093223244297	-0.024159240838506815
0.06892584483740087	1.0600410773958802	-0.011887525333187923	0.19865313425140577	-0.013297826452010712	-0.17157344660583132	-0.027925099395852297
0.07821245007886582	1.0599092976048934	-0.013479103120518194	0.19837630568696077	-0.015082366667909197	-0.17118685619616897	-0.031694191158813126
0.08750125799317146	1.0597609206429528	-0.015067238886339557	0.1980643853930856	-0.016864626991866943	-0.1707510312959126	-0.03546671523102616
0.09679197753959735	1.0595959667789083	-0.016651423126350786	0.19771733483180134	-0.018644224972791796	-0.17026583473080464	-0.0392428677953007
0.10608429364720919	1.0594144619012211	-0.018231141063909356	0.19733511793362188	-0.020420772294558187	-0.16973112246977132	-0.043022839094404845
0.115377862840839	1.059216437837878	-0.01980587198703182	0.19691770172474593	-0.02219387394401936	-0.1691467442181124	-0.04680681195262477
0.1246723196440074	1.0590019324624664	-0.02137509043313854	0.1964650565071751	-0.023963129448569067	-0.16851254335998617	-0.050594964678271494
0.13396725321718322	1.05877099049563	-0.022938262370342303	0.19597715751109152	-0.02572812846124989	-0.16782835893894038	-0.0543874618280493
0.14326221186664106	1.0585236637846323	-0.024494846151923908	0.19545398545662745	-0.02748845169706383	-0.1670940260904505	-0.05818445629271384
0.15255666234718668	1.0582600128528517	-0.0260442859620949	0.1948955298154294	-0.02924366334957997	-0.16630938024577327	-0.061986072881392386
0.16185001410378191	1.0579801068590071	-0.02758601623868407	0.19430178872952455	-0.030993315876175216	-0.16547425663274676	-0.06579241837054389
0.17114157825604684	1.0576840254300195	-0.029119455284573943	0.19367277292141377	-0.03273694250566339	-0.1645884953737108	-0.06960356482045604
0.18043055871714625	1.0573718598056039	-0.03064400440834419	0.19300850818585927	-0.03447405593487165	-0.16365194459725416	-0.07341954592029953
0.18971601582390327	1.0570437150571168	-0.03215904271735234	0.19230904021355538	-0.036204141999727116	-0.1626644668507671	-0.07724034192751619
0.19899685884736748	1.0566997115711818	-0.03366392688358617	0.19157443791419096	-0.03792665891189949	-0.16162594342997236	-0.08106587630598813
0.2082718027353044	1.0563399880061817	-0.035157985322877484	0.190804799956531	-0.03964103000840483	-0.1605362832986784	-0.08489599746286927
0.21753933193515096	1.0559647043729932	-0.036640513911336034	0.19000026168399264	-0.04134663809356231	-0.15939543262584746	-0.0887304631137058
0.22679766441071347	1.0555740454408564	-0.03811077213712547	0.1891610028560469	-0.043042820107334616	-0.1582033856044109	-0.09256892441537992
0.23604470925043955	1.0551682247496688	-0.03956797868847725	0.18828725684807687	-0.04472886094779408	-0.15696019748792134	-0.09641090708079308
0.24527802540618215	1.0547474889406476	-0.041011307747664656	0.18737932072608648	-0.04640398788333905	-0.15566599906425177	-0.10025579253194487
0.25449476963015816	1.054312122948947	-0.04243988418291789	0.18643756740591078	-0.0480673634340406	-0.15432101434379225	-0.10410279406077226
0.26369165397916944	1.0538624551514593	-0.04385278090005759	0.18546245798382413	-0.04971808047716468	-0.15292557880073568	-0.10795093639848634
0.2728649117463097	1.0533988623941755	-0.045249018134857766	0.18445455409912917	-0.051355159345202094	-0.15148015801626785	-0.1117990382215502
0.28201026062792384	1.0529217753713134	-0.0466275629564333	0.18341453138153702	-0.052977544905131846	-0.149985368288235	-0.11564569288901692
0.2911228902709565	1.0524316828802203	-0.047987333065319715	0.18234319079377906	-0.054584108434076004	-0.14844199468501476	-0.11948925880287893
0.30019747947892	1.0519291343550325	-0.04932720541187797	0.18124146653592338	-0.05617365503808541	-0.1468510046214933	-0.1233278617867266
0.3092282206568634	1.0514147416244337	-0.050646026031218136	0.18011043253465087	-0.05774493247937187	-0.14521355985440032	-0.12715940019924796
0.3182088865813074	1.0508891777220515	-0.051942626002914535	0.1789513026954995	-0.05929664736445114	-0.14353101989358177	-0.13098156781646106
0.32713292131963617	1.05035317339325	-0.053215840393354176	0.17776542620545424	-0.06082748517894423	-0.14180493856784857	-0.1347918871457673
0.3359935694989378	1.0498075101713884	-0.05446453177612706	0.17655427525417822	-0.062336136291676926	-0.14003704976892847	-0.13858775958331374
0.3447840307186057	1.049253010498165	-0.055687615906377	0.17531942603200487	-0.06382132526610092	-0.13822924339599796	-0.1423665272348582
0.35349761693896126	1.0486905261358586	-0.056884086062411215	0.1740625356017029	-0.06528183943351092	-0.1363835350734051	-0.1461255372418631
0.3621279130085088	1.048120924911879	-0.05805303589176583	0.17278531459097957	-0.06671655661081308	-0.13450202936718628	-0.14986220889432156
0.3706689427708084	1.047545075691791	-0.05919368091309807	0.17148949532224045	-0.068124472225594	-0.13258687571178893	-0.15357410480918296
0.37911529440411074	1.0469638348526369	-0.060305372430599954	0.17017680262078308	-0.06950471815547435	-0.1306402275464706	-0.15725898616076503
0.3874622061380523	1.0463780346762552	-0.06138760447737522	0.16884892828084663	-0.07085657379855302	-0.1286642061064788	-0.1609148521463554
0.39570564555329096	1.0457884717278192	-0.06244001849993903	0.16750750484258256	-0.07217947504088684	-0.12666086239893873	-0.16453997795340486
0.40384232152765037	1.0451958998265147	-0.06346239826826114	0.16615408918046803	-0.07347301152578442	-0.12463215301283666	-0.1681329242667831
0.4118696839728639	1.0446010241487473	-0.06445466273988493	0.1647901482052712	-0.07473692157673281	-0.12257991845833857	-0.17169254200652959
0.4197858744433776	1.0440044993944526	-0.06541685264650653	0.1634170534919965	-0.07597107920223067	-0.12050587437251829	-0.17521795565908982
0.4275896899240803	1.0434069276303652	-0.06634911894595487	0.16203607492672148	-0.07717548331881134	-0.1184116008646231	-0.178708552446483
0.43528051063495593	1.0428088595270144	-0.0672517072889856	0.16064838199319897	-0.07835024162010455	-0.11629854308965193	-0.1821639553274096
0.4428582087036492	1.042210797916325	-0.0681249410115089	0.1592550504199831	-0.07949555206778647	-0.1141680198766269	-0.18558398689279965
0.4503231057925542	1.0416131982839165	-0.06896921062354629	0.15785706172908615	-0.08061169239293202	-0.1120212214874448	-0.1889686547445974
0.4576758660829997	1.0410164750445592	-0.06978495662923026	0.15645531632048162	-0.08169900038557498	-0.10985922808416214	-0.19231810713511535
0.46491747207411815	1.0404210018461573	-0.07057266257345829	0.15505063271334935	-0.08275786718988776	-0.10768300704749191	-0.1956326254884764
0.47204913128016124	1.0398271179646563	-0.0713328410654093	0.1536437611804096	-0.0837887208438898	-0.10549343254302973	-0.19891258496039532
0.47907224577635055	1.0392351300676859	-0.07206602749021952	0.15223538665007894	-0.08479201963560237	-0.10329128868976475	-0.20215844304697947
0.4859883519300913	1.0386453168066299	-0.0727727711000729	0.15082613842363604	-0.08576824155618996	-0.10107728344599759	-0.20537071403118665
0.49279910082146183	1.0380579303002808	-0.07345363093041621	0.14941659264290133	-0.08671787999155288	-0.09885205132999464	-0.2085499617422209
0.49950621641761367	1.037473199726054	-0.0741091698405025	0.14800727989107076	-0.08764143656490107	-0.09661616430187814	-0.2116967816542946
0.5061114713757399	1.0368913336148902	-0.07473995079646925	0.14659868983084062	-0.0885394167956603	-0.09437013816181394	-0.21481179078122498
0.5126166652581049	1.0363125220782938	-0.07534653372596857	0.14519127578542235	-0.08941232634016957	-0.09211443898806455	-0.21789561840426272
0.5190236169094105	1.0357369378785186	-0.07592947396613939	0.1437854565978995	-0.0902606693358072	-0.089849485322641	-0.22094890326947753
0.5253341323215303	1.035164739770755	-0.07648931869564893	0.14238162411686067	-0.09108494365896601	-0.08757565951237749	-0.22397227891112229
0.531550018230978	1.0345960717957021	-0.07702660773397178	0.14098014087371796	-0.09188564239360342	-0.08529330335614586	-0.22696638057574658
0.5376730544636573	1.034031066317831	-0.07754187075875488	0.13958134698360766	-0.09266324996708798	-0.08300272871445967	-0.22993183232289036
0.5437049942668463	1.0334698445655974	-0.07803562718899536	0.1381855610027777	-0.0934182420817446	-0.08070421845798856	-0.23286924735013104
0.549647559545089	1.0329125176318563	-0.07850838569151014	0.1367930819570111	-0.0941510850369776	-0.07839802936282071	-0.23577922580750585
0.5555024447717338	1.0323591866539072	-0.0789606444393118	0.13540418935810822	-0.09486223616721519	-0.07608439171632203	-0.23866235680377956
0.561271301560119	1.0318099448064761	-0.07939288991352735	0.13401914779945825	-0.09555214195789768	-0.07376351657785735	-0.24151921085754818
0.5669557426280658	1.0312648774733433	-0.07980559732887922	0.13263820705233778	-0.09622123861600515	-0.07143559566886834	-0.2443503417575631
0.5725573502640239	1.0307240619458695	-0.08019923133756907	0.131261600955151	-0.09686995312965914	-0.06910079918509478	-0.24715629073039247
0.5780776579127176	1.0301875696905871	-0.08057424484076554	0.12988955285458534	-0.09749870121032256	-0.06675928472279881	-0.2499375771537827
0.5835181692079349	1.029655464993444	-0.08093108049048563	0.12852227186739412	-0.09810788961850321	-0.06441119070903065	-0.25269470795988375
0.588880340936587	1.029127807074904	-0.08127016970385866	0.1271599580158572	-0.09869791435013814	-0.06205664494967645	-0.25542816891470044
0.5941655987461749	1.0286046489973777	-0.0815919338899531	0.12580279916841167	-0.09926916254191992	-0.05969575919147434	-0.2581384324118959
0.5993753259792963	1.028086039183106	-0.08189678393011673	0.12445097471146192	-0.09982201138050473	-0.05732863528056934	-0.2608259516282298
0.60451087346704	1.0275720208494135	-0.08218512098386642	0.1231046538586968	-0.10035682931764572	-0.05495536206862542	-0.2634911653639203
0.6095735545433589	1.0270626328867443	-0.08245733639284507	0.12176399771667708	-0.10087397568601177	-0.05257601886933998	-0.2661344953070401
0.6145646496651972	1.02655790976331	-0.0827138121514335	0.12042915882953785	-0.10137380133800554	-0.050190674524190314	-0.2687563482471442
0.6194854040739811	1.026057882109706	-0.08295492099132729	0.11910028252117286	-0.10185664856388112	-0.04779938966306546	-0.27135711467046386
0.6243370343564959	1.025562576385642	-0.08318102691555476	0.11777750581911449	-0.10232285189444075	-0.04540221465125163	-0.27393717203991574
0.629120725046679	1.0250720155384927	-0.08339248522097785	0.1164609590145049	-0.10277273790664028	-0.04299919226564278	-0.27649688284243085
0.6338376289592307	1.024586219273545	-0.08358964273151699	0.11515076621825718	-0.10320662541919141	-0.04059035862433041	-0.27903659456954105
0.6384888729381759	1.0241052037498186	-0.08377283824313912	0.11384704437272852	-0.10362482617411066	-0.03817574127629594	-0.28155664263203894
0.6430755555778997	1.0236289820850537	-0.08394240260766815	0.11254990444316218	-0.10402764475804357	-0.03575536127794025	-0.28405734898688245
0.647598746960793	1.0231575646450692	-0.0840986589253414	0.11125945205306274	-0.10441537873035169	-0.033329234304395626	-0.28653902181440116
0.6520594973860363	1.0226909583809556	-0.0842419230271133	0.10997578551256132	-0.10478831950414899	-0.0308973668449035	-0.28900196015669255
0.6564588248784657	1.0222291683683653	-0.084372503233113	0.10869899989110571	-0.1051467514166309	-0.02845976379587981	-0.2914464468990877
0.6607977301957383	1.021772196463608	-0.0844907010162332	0.10742918318162217	-0.10549095311777704	-0.026016421125826403	-0.29387275690175163
0.665077188632542	1.0213200423748006	-0.08459681090569295	0.10616641910996209	-0.1058211970065164	-0.023567331121267788	-0.2962811523401448
0.6692981540057383	1.0208727034485623	-0.08469112077419842	0.10491078641570674	-0.10613774967887003	-0.021112480950392077	-0.29867188478086387
0.6734615592587018	1.0204301748006799	-0.08477391200932782	0.10366235908398398	-0.10644087208736089	-0.018651853030398506	-0.301045195400218
0.6775683168131001	1.019992449465083	-0.08484545967737972	0.1024212066366709	-0.10673081968007997	-0.016185425523158298	-0.3034013150614443
0.6816193208177379	1.019559518331964	-0.08490603271320098	0.10118739383035326	-0.10700784266766339	-0.013713171653874333	-0.30574046548973594
0.6856154439843418	1.019131370656003	-0.0849558940206731	0.09996098198253443	-0.10727218591288151	-0.01123506229117522	-0.3080628573331109
0.6895575460249622	1.0187079933155376	-0.08499530072637497	0.09874202673364582	-0.10752408959554964	-0.008751061357339433	-0.3103686949519821
0.6934464646118578	1.0182893719362478	-0.08502450420232822	0.09753058114986507	-0.10776378871000754	-0.00626113201777446	-0.31265817106985144
0.6972830218872653	1.0178754903428564	-0.0850437502862897	0.09632669404657113	-0.10799151359473969	-0.003765233234775037	-0.3149314704546238
0.7010680235488546	1.0174663307992096	-0.08505327939919059	0.09513041057100044	-0.1082074899619384	-0.0012633208777677006	-0.3171887692997124
0.7048022610694555	1.0170618739044524	-0.08505332667593289	0.09394177179022296	-0.10841193911115171	0.001244653222555112	-0.31943023646516816
0.7084865099871177	1.0166620989081638	-0.08504412208089607	0.09276081550761431	-0.10860507791401212	0.0037587396512179776	-0.32165603238266777
0.7121237525899352	1.0162667420370026	-0.08502587658369415	0.09158685668878122	-0.10878722759792388	0.0062805442206273435	-0.323867664838943
0.7157147258164832	1.0158757798066185	-0.08499879341390904	0.09041991499429018	-0.10895858035990216	0.008810190596058925	-0.32606529928476174
0.7192601291732772	1.0154891902393646	-0.0849630712581026	0.0892600149543928	-0.10911932315211918	0.011347789743394992	-0.32824907930487424
0.722760650339899	1.015106950189582	-0.08491890431877908	0.08810717800204702	-0.1092696391118336	0.013893456939551945	-0.33041914196731204
0.7262169609846226	1.0147290358989787	-0.08486648247634283	0.08696142407277269	-0.1094097074570715	0.016447308326685103	-0.33257561512887046
0.7296297196764139	1.0143554227744085	-0.08480599138270359	0.08582277087928225	-0.10953970370757701	0.019009462530216178	-0.33471861910455536
0.7329995743771337	1.0139860852055278	-0.08473761252169933	0.0846912332858282	-0.10965979985179104	0.021580042146955553	-0.3368482681351037
0.7363271595647881	1.0136209969666277	-0.0846615233629091	0.08356682446699312	-0.10977016430803348	0.024159171211159167	-0.3389646684839933
0.7396130991828107	1.0132601309770206	-0.08457789740616943	0.08244955511249835	-0.10987096210224626	0.026746977063062043	-0.3410679202004081
0.7428580046627801	1.0129034595981434	-0.08448690432688927	0.08133943428192043	-0.10996235487144633	0.02934358845410435	-0.34315811576555655
0.7460624755569292	1.012550954641537	-0.08438871007064211	0.08023646938002256	-0.11004450096287975	0.031949135629825515	-0.34523534038295306
0.7492271019230353	1.0122025871804805	-0.08428347687923256	0.07914066551230561	-0.11011755556425751	0.03456375190778397	-0.3472996734261277
0.7523524629027221	1.011858327777189	-0.08417136342261866	0.07805202613789106	-0.11018167072633857	0.03718757221272745	-0.3493511874339295
0.7554391273755586	1.0115181464791099	-0.08405252487211212	0.07697055300775885	-0.11023699544392626	0.039820733273736135	-0.3513899484419882
0.758487654261923	1.0111820128511055	-0.08392711297976106	0.07589624621633545	-0.1102836757238442	0.042463373556755876	-0.35341601609193957
0.7614985936290016	1.0108498959164502	-0.08379527611819602	0.07482910396131966	-0.11032185465923632	0.0451156339250922	-0.35542944428281087
0.764472484492356	1.0105217644598656	-0.08365715946213481	0.07376912346880529	-0.11035167245940931	0.04777765540283481	-0.35743027961572427
0.7674098579403492	1.0101975867411253	-0.08351290493785332	0.07271630002922859	-0.11037326654866804	0.05044958161882282	-0.3594185633947902
0.7703112367384573	1.0098773305945525	-0.08336265131097109	0.07167062726579627	-0.11038677160513445	0.0531315582327128	-0.36139433129676235
0.7731771330735842	1.0095609637318703	-0.08320653438553526	0.07063209808142483	-0.11039231960634772	0.05582373055808329	-0.36335761174943376
0.7760080519251445	1.0092484534218906	-0.08304468691147998	0.06960070357455302	-0.11039003990131788	0.05852624638447492	-0.3653084281405694
0.7788044906191511	1.0089397665895248	-0.08287723867241147	0.06857643331512596	-0.11038005924768084	0.06123925536545038	-0.3672467984522011
0.7815669373374935	1.0086348700282939	-0.08270431664841783	0.06755927600971608	-0.11036250186562707	0.06396290732058005	-0.36917273415020757
0.7842958722862775	1.0083337303174502	-0.08252604502694809	0.06654921919524272	-0.11033748949028398	0.0666973530712222	-0.3710862409047418
0.7869917689864967	1.008036313723943	-0.08234254518714644	0.06554624887172	-0.11030514140441601	0.06944274550313817	-0.37298731942243085
0.7896550923832488	1.0077425864537786	-0.08215393589353817	0.06455035031126574	-0.11026557450227727	0.07219923742915511	-0.3748759640439792
0.7922863004181555	1.0074525145196034	-0.08196033326226469	0.06356150758213493	-0.11021890332092363	0.07496698292555079	-0.37675216377044995
0.7948858431941553	1.0071660638723334	-0.08176185088937153	0.06257970396492284	-0.11016524009902759	0.07774613622286648	-0.37861590159314545
0.797454165083698	1.0068832002069021	-0.08155859975684776	0.06160492125668755	-0.11010469477797104	0.08053685372452714	-0.3804671559287814
0.7999917029746917	1.006603889192311	-0.08135068842605561	0.060637140526754785	-0.11003737507521381	0.08333929193969979	-0.382305899294586
0.8024988857461239	1.006328096564388	-0.08113822315542653	0.05967634241818774	-0.109963386551873	0.08615360661193291	-0.38413209783869384
0.8049761374097308	1.0060557878140202	-0.08092130770174331	0.05872250603856534	-0.10988283256657486	0.08897995599389702	-0.3859457135477018
0.8074238746529177	1.0057869284902952	-0.08070004358298292	0.057775609986128545	-0.10979581438126389	0.09181849791692727	-0.3877467023920279
0.809842508564058	1.0055214840423319	-0.08047452998767123	0.05683563177214515	-0.10970243114495859	0.09466939154619866	-0.3895350155147474
0.8122324428355253	1.0052594200468714	-0.08024486399901325	0.05590254860178653	-0.10960277999934313	0.09753279506992922	-0.3913105978324998
0.814594076561383	1.005000701930498	-0.08001114038924935	0.05497633636691154	-0.10949695600589826	0.10040886880971452	-0.39307339003393404
0.8169278013386266	1.0047452953155764	-0.07977345195485583	0.054056970857179684	-0.10938505230392609	0.10329777154543235	-0.3948233263531181
0.8192340039697041	1.0044931657511182	-0.07953188930773737	0.05314442677929855	-0.10926716002921166	0.10619966358635217	-0.39656033651001354
0.8215130646519426	1.004244278937013	-0.07928654111254069	0.05223867854443446	-0.1091433684348264	0.10911470434417782	-0.39828434428198783
0.8237653585878427	1.0039986005729742	-0.0790374939729154	0.05133969970504161	-0.10901376484541651	0.1120430541551509	-0.39999526864217244
0.825991255286012	1.0037560964591479	-0.07878483255568035	0.0504474633017648	-0.10887843472559763	0.11498487321988599	-0.40169302316180516
0.8281911189612049	1.0035167324756904	-0.07852863959822774	0.049561941773204866	-0.10873746169076834	0.11794032193352558	-0.40337751624095575
0.8303653079232356	1.0032804746715362	-0.07826899603167534	0.04868310727025477	-0.10859092758094077	0.12090955986690284	-0.40504865056617795
0.8325141754618185	1.003047289189487	-0.078005980930168	0.04781093136722714	-0.10843891243956935	0.12389274674920214	-0.4067063237124646
0.8346380696698177	1.0028171423061514	-0.0777396715796557	0.046945385196756645	-0.10828149455620481	0.1268900420501295	-0.40835042793554815
0.8367373341782463	1.0025900003722952	-0.07747014343193512	0.046086439211822774	-0.10811875044149469	0.12990160584740534	-0.40998085066914586
0.8388123072566717	1.0023658299295533	-0.07719747026318391	0.04523406361260086	-0.10795075492320444	0.13292759738636367	-0.4115974737561224
0.8408633214598018	1.0021445977665804	-0.07692172427504815	0.044388228555605716	-0.10777758121474511	0.13596817431828534	-0.41320017309261786
0.842890705523421	1.001926270731986	-0.0766429758901072	0.04354890343234208	-0.10759930079061711	0.13902349529185698	-0.41478882003231665
0.8448947829755715	1.0017108159013712	-0.07636129397985929	0.0427160574967676	-0.10741598352919972	0.1420937177421861	-0.4163632802300419
0.8468758728732477	1.0014982005142257	-0.0760767458101277	0.04188965961693542	-0.10722769768011829	0.14517899880026752	-0.4179234141429835
0.8488342896249562	1.001288392008777	-0.07578939710892409	0.04106967840244403	-0.10703450990870281	0.1482794948451958	-0.419469076817288
0.8507703432629533	1.001081358007914	-0.0754993120700088	0.04025608214355376	-0.10683648529843734	0.1513953617489371	-0.42100011802785425
0.8526843388369043	1.0008770663984559	-0.07520655348761171	0.039448839118355894	-0.1066336874431415	0.15452675370509056	-0.42251638172324524
0.8545765780270395	1.0006754851728157	-0.07491118255310579	0.03864791696367671	-0.10642617830609348	0.15767382567064192	-0.4240177072278266
0.8564473567149999	1.0004765827014057	-0.07461325927183508	0.0378532837508588	-0.10621401851009157	0.16083672917177705	-0.42550392724084785
0.8582969679920178	1.0002803274250003	-0.07431284203471157	0.037064906760987504	-0.10599726703578159	0.16401561711678783	-0.4269748701476852
0.8601256996033156	1.0000866881389172	-0.07400998806330845	0.03628275361659473	-0.10577598153652502	0.16721063930501553	-0.42843035791532447
0.8619338358755607	0.9998956338000763	-0.07370475314030943	0.035506791508059646	-0.10555021814438183	0.17042194551594556	-0.4298702075490396
0.863721657364732	0.9997071335761741	-0.07339719169924137	0.03473698738586727	-0.10532003153048745	0.17364968477228726	-0.43129423073814827
0.8654894397466707	0.9995211569734547	-0.07308735705532772	0.03397330848314125	-0.10508547507635566	0.17689400313219403	-0.4327022328968063
0.8672374551917492	0.9993376737019345	-0.07277530121092252	0.033215721768624785	-0.10484660072812746	0.18015504594152576	-0.43409401418400967
0.8689659718109713	0.9991566537438055	-0.07246107498836346	0.03246419422740153	-0.10460345909427902	0.18343295663732906	-0.4354693689881051
0.870675254784259	0.9989780672450058	-0.0721447278600231	0.03171869241089023	-0.10435609931072064	0.18672787870775148	-0.4368280867496769
0.8723655641263685	0.9988018847580437	-0.07182630839543575	0.030979183450489757	-0.10410456938644558	0.19003995121366668	-0.43816995011071175
0.8740371568098475	0.9986280770285125	-0.07150586391076931	0.030245634173814265	-0.1038489159298526	0.1933693126186913	-0.4394947365303648
0.8756902866080932	0.9984566150205534	-0.07118344052498699	0.029518011208409974	-0.10358918418650104	0.19671610036446013	-0.4408022180841788
0.8773252030443899	0.9982874700340484	-0.0708590833983414	0.028796281481619997	-0.10332541822756959	0.20008044855294826	-0.442092160559096
0.8789421521999877	0.9981206136281423	-0.07053283661429013	0.028080411903890812	-0.10305766085418176	0.2034624893259968	-0.44336432402306597
0.8805413766692134	0.9979560176333057	-0.0702047432220068	0.027370369424610554	-0.102785953628947	0.20686235256751534	-0.44461846271835653
0.8821231160437646	0.9977936541086845	-0.0698748451689667	0.026666120851917333	-0.1025103368162416	0.2102801667379264	-0.44585432536951003
0.8836876054712122	0.9976334954967517	-0.0695431836355775	0.02596763352949629	-0.10223084965895252	0.2137160555363997	-0.44707165398810256
0.8852350778187988	0.9974755144076072	-0.0692097986170585	0.025274874407284334	-0.10194753002638075	0.21717014235443802	-0.4482701854951814
0.886765762008847	0.9973196837957763	-0.06887472930568844	0.02458781081680378	-0.10166041473208944	0.22064254643010928	-0.44944965035599405
0.8882798838923035	0.997165976876521	-0.06853801393920052	0.0239064101142573	-0.10136953940414335	0.22413338452567483	-0.4506097731952933
0.8897776660304418	0.9970143671536714	-0.06819968987996863	0.02323063981028075	-0.10107493854996212	0.2276427702067422	-0.45175027256449796
0.8912593282086619	0.996864828372966	-0.0678597935299812	0.022560467369260366	-0.10077664547906773	0.23117081481747795	-0.4528708612693433
0.8927250864844248	0.9967173346232748	-0.06751836057942426	0.02189586067028673	-0.10047469251785215	0.23471762498679002	-0.45397124558712193
0.8941751542060428	0.9965718602383651	-0.06717542580635837	0.02123678757715498	-0.10016911083222815	0.23828330478487825	-0.45505112598180397
0.895609741710251	0.9964283798321532	-0.06683102317467236	0.020583216103926334	-0.09985993051033074	0.24186795477867937	-0.4561101968149706
0.8970290556024696	0.9962868683746535	-0.06648518604136631	0.019935114772866917	-0.09954718074777955	0.24547166993573516	-0.45714814576738083
0.8984333005009247	0.996147301021783	-0.06613794676619512	0.019292451847540068	-0.09923088949416461	0.24909454374499482	-0.4581646550715077
0.8998226779293034	0.9960096532302318	-0.06578933700453841	0.018655195864139405	-0.0989110837126702	0.2527366652204463	-0.4591594006386999
0.9011973857896011	0.9958739008127654	-0.06543938787601465	0.018023315902249554	-0.09858778953544878	0.25639811717628824	-0.4601320516493287
0.9025576198808684	0.9957400197911835	-0.06508812961315175	0.017396780914843566	-0.09826103193959995	0.2600789799319379	-0.46108227159805887
0.9039035731405564	0.9956079864750198	-0.06473559177774509	0.016775560101375032	-0.09793083494267102	0.2637793290825545	-0.46200971770331556
0.9052354352123336	0.9954777775066448	-0.06438180340706069	0.016159623133729293	-0.09759722173964057	0.2674992339809738	-0.46291404058331015
0.9065533935317712	0.99534936975762	-0.06402679275850671	0.015548939680079674	-0.0972602144625533	0.2712387604305547	-0.4637948849728739
0.9078576327272526	0.9952227403902912	-0.06367058749374153	0.014943479705427762	-0.09691983435136584	0.2749979687601114	-0.4646518892788181
0.9091483346209401	0.9950978668599898	-0.0633132147093886	0.01434321349562698	-0.09657610178334138	0.27877691349568523	-0.4654846855644093
0.9104256786262799	0.9949747268788454	-0.06295470085616986	0.013748111496078647	-0.09622903619484605	0.28257564420633796	-0.46629289979011385
0.9116898412981037	0.994853298461455	-0.062595071892126	0.013158144543926798	-0.09587865622856634	0.2863942038672304	-0.46707615151171844
0.9129409970238616	0.9947335598603879	-0.06223435311539955	0.01257328356813994	-0.09552497957093335	0.29023263061044324	-0.4678340543053481
0.9141793172888517	0.9946154896386583	-0.06187256940092896	0.0119934999542483	-0.09516802318279732	0.2940909551817249	-0.46856621530932696
0.9154049716532559	0.9944990665781334	-0.06150974494451741	0.011418765108660064	-0.09480780304798254	0.2979692036302568	-0.46927223581172917
0.9166181265772011	0.994384269793098	-0.06114590363423091	0.010849051029784602	-0.09444433454073034	0.30186739330222784	-0.4699517105677615
0.9178189465800413	0.9942710786214704	-0.060781068735935154	0.010284329785103803	-0.09407763211512707	0.3057855361483252	-0.47060422848883293
0.919007593625412	0.9941594726846308	-0.060415263101608156	0.009724573819314833	-0.09370770951297605	0.30972363643980894	-0.4712293723074512
0.9201842275313924	0.9940494318500362	-0.06004850907100944	0.009169755780814626	-0.09333457966622606	0.3136816917610949	-0.47182671882627825
0.9213490055985737	0.9939409362672763	-0.05968082861250118	0.008619848715783298	-0.0929582548411065	0.3176596914229027	-0.47239583875741487
0.922502083093112	0.9938339663239658	-0.05931224319816595	0.008074825858819499	-0.09257874651288525	0.32165761773374746	-0.47293629700743106
0.923643612915185	0.9937285026776699	-0.058942773933079964	0.00753466080728693	-0.0921960654999165	0.3256754445204402	-0.4734476525587455
0.9247737458347768	0.9936245262348227	-0.05857244150593233	0.006999327427464843	-0.09181022191563293	0.3297131375732151	-0.47392945863903724
0.9258926304298665	0.9935220181572367	-0.05820126623370787	0.006468799900790026	-0.09142122521748847	0.3337706540655664	-0.4743812627552113
0.9270004133195983	0.9934209598414631	-0.05782926800863568	0.0059430526298442565	-0.09102908415413592	0.3378479430351831	-0.474802606856362
0.9280972388270836	0.9933213329502456	-0.05745646643487672	0.005422060414432371	-0.09063380691234724	0.34194494378251433	-0.47519302727928464
0.929183249444368	0.9932231193706466	-0.05708288069631607	0.0049057982466111216	-0.09023540098134201	0.34606158720871244	-0.4755520550117595
0.9302585853576475	0.9931263012575607	-0.05670852974239353	0.004394241551532974	-0.08983387335431822	0.35019779365486003	-0.4758792156242957
0.9313233852593215	0.9930308609608661	-0.05633343203012574	0.0038873658160971628	-0.08942923025671437	0.35435347562832775	-0.47617402963001876
0.9323777855068576	0.9929367811015819	-0.05595760583899361	0.0033851470034420195	-0.08902147748822577	0.3585285341999235	-0.4764360123356412
0.9334219201972596	0.9928440445647108	-0.055581069275148234	0.0028875615320182336	-0.08861062043657578	0.3627228588068013	-0.47666467403734947
0.9344559227344843	0.9927526343604461	-0.05520383972642631	0.002394585542076653	-0.08819666348715509	0.3669363331942707	-0.4768595204818956
0.9354799237185116	0.992662533812044	-0.05482593464333909	0.0019061959147345497	-0.08777961087983206	0.3711688265835708	-0.4770200525287911
0.9364940521161821	0.9925737264516119	-0.05444737114191424	0.0014223697269916207	-0.08735946628381479	0.3754201979440192	-0.47714576658234203
0.9374984353120561	0.992486196016076	-0.05406816600243617	0.0009430842397297628	-0.08693623280086148	0.37969029587142117	-0.47723615473206726
0.9384931990082181	0.9923999264562362	-0.05368833572520273	0.0004683169575137114	-0.08650991303272028	0.38397895782035896	-0.4772907048897895
0.9394784670593217	0.9923149019510354	-0.053307896614329324	-0.0000019542809523679532	-0.08608050918254301	0.3882860090068742	-0.477308900961945
0.9404543616833133	0.9922311068891168	-0.052926864718682014	-0.0004677513920285696	-0.08564802299701514	0.39261126291868836	-0.47729022306090624
0.9414210044866449	0.9921485257814138	-0.05254525544439609	-0.0009290965254146238	-0.0852124553305171	0.3969545255779357	-0.4772341476224943
0.9423785161039471	0.9920671432937939	-0.052163083696942676	-0.0013860118810917164	-0.08477380630409277	0.4013155938216813	-0.47714014745342503
0.9433270138195899	0.9919869444488848	-0.05178036485146673	-0.0018385185636591544	-0.08433207642856952	0.4056942440671589	-0.47700769219144046
0.9442666134580064	0.9919079144633893	-0.05139711403545201	-0.0022866374745904848	-0.08388726580112159	0.4100902402880654	-0.47683624851799955
0.9451974301814586	0.9918300386814641	-0.05101334581499013	-0.0027303896827421564	-0.083439373746809	0.4145033374713239	-0.4766252801879924
0.9461195764237526	0.9917533027478509	-0.05062907505998879	-0.0031697954295985156	-0.0829883998355133	0.4189332715203378	-0.4763742487006117
0.9470331642021427	0.9916776924139756	-0.05024431601096911	-0.0036048752223391193	-0.08253434280470957	0.42337976981946246	-0.4760826130589596
0.9479383039787553	0.9916031936334486	-0.04985908276083417	-0.004035649281824982	-0.08207720112969054	0.42784254554690915	-0.47574983024672673
0.9488351046699921	0.9915297925606876	-0.049473389270984616	-0.004462137538558215	-0.08161697305576972	0.43232129732102603	-0.4753753555379486
0.9497236736070507	0.9914574755534439	-0.0490872494088587	-0.004884359605811663	-0.08115365665720944	0.43681570859650015	-0.47495864284930794
0.950604117608081	0.9913862290854344	-0.04870067649626977	-0.005302335280758777	-0.08068724930610982	0.4413254527707718	-0.4744991445169214
0.9514765415120533	0.9913160398655202	-0.04831368396066126	-0.005716083839694243	-0.0802177484652479	0.4458501854542859	-0.47399631227499783
0.952341049363066	0.9912468947413282	-0.04792628483265349	-0.006125624592691067	-0.07974515109604227	0.4503895501752583	-0.47344959698175537
0.953197743692823	0.991178780756904	-0.04753849207687139	-0.006530976535513327	-0.07926945407156037	0.45494317436955245	-0.47285844933288823
0.9540467259830447	0.9911116851152848	-0.04715031840040184	-0.0069321585614388	-0.07879065395714213	0.45951067147756286	-0.47222231992074504
0.9548880968432368	0.9910455951646157	-0.046761776180949614	-0.007329189537444796	-0.07830874693241958	0.46409164166036365	-0.4715406593866306
0.9557219554718007	0.9909804984404947	-0.04637287772619393	-0.007722088042379448	-0.07782372912486074	0.4686856686130377	-0.47081291916793666
0.9565483998650343	0.9909163826488497	-0.045983635194250444	-0.008110872459232617	-0.07733559652816592	0.4732923203619065	-0.47003855174060377
0.9573675270983876	0.9908532356438006	-0.04559406047409277	-0.008495561100727082	-0.07684434486711382	0.4779111505533252	-0.46921701072723343
0.9581794332127457	0.9907910454364462	-0.04520416524899281	-0.008876172148772224	-0.0763499696904502	0.4825416975873465	-0.4683477513456098
0.9589842132903249	0.9907298001888766	-0.04481396097094329	-0.009252723683299447	-0.0758524663529345	0.4871834848087549	-0.46743023069508555
0.95978196133087	0.9906694882234018	-0.044423458931393336	-0.009625233617720918	-0.07535183012044529	0.49183601955849876	-0.4664639082754347
0.9605727701113451	0.9906100980325907	-0.044032670343843505	-0.009993719627630342	-0.07484805629374434	0.496498792082294	-0.4654482465969858
0.9613567318674816	0.990551618227724	-0.0436416060187023	-0.010358199462329729	-0.07434113980614444	0.5011712793136802	-0.4643827107245095
0.9621339375347351	0.9904940375956298	-0.04325027674796149	-0.01071869058480585	-0.07383107573529663	0.5058529401980666	-0.4632667696511072
0.9629044772239415	0.9904373450626238	-0.04285869308100809	-0.011075210387460167	-0.07331785903166727	0.5105432182863456	-0.4620998961190203
0.9636684399992748	0.9903815297106483	-0.04246686544675304	-0.011427776083279056	-0.07280148469532682	0.5152415402016586	-0.46088156737512836
0.964425914287951	0.9903265807470103	-0.04207480395373553	-0.01177640488917342	-0.07228194753047419	0.5199473179724708	-0.4596112649640919
0.9651769869921105	0.9902724875684809	-0.04168251885976315	-0.012121113611592156	-0.07175924278610367	0.5246599433413036	-0.4582884766727164
0.9659217447797235	0.9902192396673369	-0.04129001991333197	-0.01246191923507918	-0.07123336530191758	0.5293787956247712	-0.4569126948253546
0.9666602727844801	0.9901668267246202	-0.040897317042565606	-0.012798838320302803	-0.070704310445832	0.5341032334028711	-0.45548341905400314
0.9673926556988566	0.9901152385312942	-0.04050441979165698	-0.013131887499839985	-0.07017207338103619	0.5388326012676082	-0.4540001548180497
0.9681189769214226	0.990064465048333	-0.04011133778414138	-0.013461083084236642	-0.0696366497107332	0.54356622423754	-0.45246241555970274
0.9688393192661512	0.9900144963560972	-0.039718080354106074	-0.013786441380339876	-0.06909803500121729	0.5483034121951429	-0.45086972181935736
0.9695537643315831	0.9899653226978269	-0.039324656898582264	-0.014107978401169233	-0.06855622528454647	0.5530434556555285	-0.4492216031235894
0.9702623927130627	0.9899169344637027	-0.03893107677779381	-0.01442570995952472	-0.06801121694965076	0.5577856269928686	-0.4475175981850794
0.9709652845869107	0.9898693221504513	-0.03853734900031756	-0.01473965192568366	-0.0674630063289407	0.5625291842753205	-0.44575725404978844
0.971662518668525	0.9898224764316375	-0.03814348281420556	-0.015049819757221264	-0.06691159054256209	0.5672733641993293	-0.44394012922541326
0.97235417306099	0.9897763880990176	-0.037749487246517346	-0.015356228876159672	-0.06635696688571403	0.5720173877107134	-0.44206579224425013
0.9730403245208573	0.9897310481108106	-0.03735537153176331	-0.01565889434041105	-0.06579913345661297	0.5767604549368482	-0.44013382425741304
0.9737210490783639	0.9896864475491058	-0.03696114477377773	-0.01595783111749203	-0.0652380887106374	0.5815017493708204	-0.43814381808230496
0.9743964218231643	0.9896425776332733	-0.03656681607928931	-0.016253053987416867	-0.06467383167579559	0.5862404363937663	-0.43609537944513227
0.9750665166679869	0.9895994297340245	-0.036172394710760045	-0.016544577438905184	-0.06410636220240408	0.5909756615930076	-0.4339881284497529
0.9757314064703685	0.9895569953638661	-0.0357778900327397	-0.016832415723672868	-0.06353568092063745	0.5957065515893294	-0.43182170003859377
0.9763911634462267	0.989515266149542	-0.03538331127962895	-0.017116583035075527	-0.06296178893529669	0.600432217022705	-0.42959574339017537
0.9770458582637422	0.9894742338881837	-0.034988668110425586	-0.01739709311767366	-0.06238468866365668	0.6051517461336317	-0.4273099257280667
0.9776955605866045	0.989433890510698	-0.034593970305286555	-0.017673959505627907	-0.0618043834345814	0.6098642086692263	-0.4249639314702458
0.9783403392955717	0.9893942280666764	-0.034199227644452386	-0.017947195618297312	-0.06122087734364065	0.614568657613611	-0.4225574622324083
0.9789802619907089	0.9893552387536516	-0.033804450226419765	-0.018216814550874687	-0.06063417575700753	0.619264125709529	-0.42009023950016644
0.9796153950872649	0.9893169149089098	-0.03340964842976167	-0.018482829120758902	-0.060044285296698904	0.6239496262807375	-0.4175620052858637
0.9802458041385705	0.989279248988088	-0.033014832729513964	-0.018745252007412835	-0.05945121360492705	0.6286241558033099	-0.41497252178640115
0.9808715532452061	0.9892422335986473	-0.0326200140831364	-0.01900409551102601	-0.058854969961966846	0.6332866897603359	-0.4123215747379099
0.981492705468378	0.9892058614726812	-0.032225203692328626	-0.019259371732527127	-0.05825556497237618	0.6379361859444664	-0.409608972792604
0.9821093227267493	0.9891701254709308	-0.03183041308512152	-0.019511092537521372	-0.057653010729650934	0.6425715839977475	-0.40683454894585375
0.9827214661270985	0.9891350185616287	-0.03143565391997094	-0.01975926969782797	-0.05704732055690739	0.6471918082547999	-0.4039981600166642
0.9833291951004159	0.9891005338679186	-0.031040938559192578	-0.020003914548808982	-0.05643850992746606	0.6517957616195712	-0.401099691646538
0.983932567963442	0.9890666646324894	-0.03064627973046085	-0.020245038229944216	-0.05582659599518316	0.6563823302030138	-0.3981390569221355
0.9845316420660709	0.9890334042070708	-0.0302516904463095	-0.020482651752774937	-0.0552115975110392	0.6609503849408014	-0.395116196664727
0.9851264734945497	0.9890007460666778	-0.029857184215013367	-0.020716765892640217	-0.05459353519290188	0.6654987798776787	-0.3920310819331777
0.985717117195162	0.9889686838000138	-0.029462774977601733	-0.02094739125006343	-0.05397243167246001	0.6700263536930132	-0.38888371450820713
0.9863036271214466	0.9889372110990273	-0.02906847702533676	-0.021174538319635755	-0.05334831140732199	0.6745319314766303	-0.3856741271407448
0.9868860557310198	0.9889063217832651	-0.02867430535455378	-0.021398217307979837	-0.05272120128582367	0.6790143215612692	-0.38240238736882626
0.9874644544218906	0.9888760097733443	-0.028280275392558066	-0.02161843831845335	-0.05209113023982321	0.6834723196204212	-0.37906859628459105
0.9880388739824528	0.9888462690653177	-0.027886402702007016	-0.02183521153310559	-0.05145812880843415	0.6879047129624803	-0.3756728868283443
0.9886093637830682	0.9888170937706698	-0.027492703544234273	-0.02204854691749024	-0.05082223007707302	0.6923102751720543	-0.372215429385237
0.9891759720610547	0.9887884780983256	-0.02709919470183211	-0.02225845434584834	-0.05018346943707414	0.6966877692267653	-0.36869643121423495
0.9897387459188153	0.9887604163519135	-0.02670589349432161	-0.022464943616334776	-0.04954188465103734	0.7010359484671401	-0.36511613744987165
0.9902977319806303	0.9887329028947754	-0.026312817328791704	-0.0226680247050022	-0.04889751515318362	0.705353562712007	-0.36147482774172823
0.9908529757358174	0.9887059321808729	-0.02591998416533209	-0.022867707535828	-0.048250402837085864	0.7096393542721314	-0.3577728211213753
0.9914045215479722	0.9886794987514151	-0.025527412523490257	-0.0230640020013701	-0.04760059210244134	0.7138920591646527	-0.35401047684453474
0.9919524131996714	0.9886535972063515	-0.025135121103405655	-0.023256918171306783	-0.04694812925784217	0.718110412504648	-0.3501881914144137
0.9924966938195904	0.9886282222065604	-0.024743128838759693	-0.023446466274970525	-0.04629306262688258	0.7222931491615757	-0.34630639951132897
0.9930374054983367	0.9886033684899473	-0.024351455177345764	-0.023632656579083356	-0.045635443037874916	0.72643900207185	-0.3423655772383412
0.9935745899035088	0.9885790308410684	-0.02396011964076018	-0.023815499612915153	-0.04497532310584019	0.7305467082653704	-0.33836623816385525
0.9941082879437333	0.9885552041053172	-0.023569142067110877	-0.023995006060953828	-0.04431275765174456	0.7346150076109447	-0.3343089360408798
0.9946385400469931	0.9885318831749587	-0.023178542407854524	-0.024171186866569785	-0.04364780337008572	0.7386426462951098	-0.3301942629753323
0.995165386303123	0.9885090629821033	-0.022788340618391797	-0.02434405328456939	-0.04298051864543289	0.7426283792546646	-0.3260228483627423
0.9956888663368197	0.9884867385036556	-0.022398556746194967	-0.02451361684329948	-0.042310963701723436	0.746570970570678	-0.32179535983041324
0.9962090193499298	0.9884649047587077	-0.02200921089467904	-0.02467988936351525	-0.04163920053844302	0.7504691951640718	-0.3175125028343672
0.9967258843324724	0.9884435567991928	-0.0216203230585481	-0.024842883028837578	-0.040965292639591665	0.7543218417449178	-0.3131750187274064
0.9972395003800576	0.9884226896971122	-0.021231912873431538	-0.02500261048330171	-0.04028930452340573	0.758127716495154	-0.30878368164888365
0.9977499060988027	0.9884022985692097	-0.02084400005351215	-0.025159084642350813	-0.03961130248374146	0.7618856399535611	-0.30433930307173734
0.9982571401611819	0.9883823785544312	-0.020456603961429128	-0.025312318864347837	-0.03893135382248612	0.7655944524448983	-0.29984272655905636
0.9987612412546092	0.9883629248168896	-0.02006974363288159	-0.025462326927425318	-0.03824952686383863	0.7692530149316877	-0.29529482746331537
0.9992622482232336	0.9883439325413786	-0.019683437653214068	-0.025609123063315985	-0.037565890705179676	0.7728602112370969	-0.29069651082881726
0.9997601996512393	0.9883253969500859	-0.019297704464787385	-0.025752721826912187	-0.03688051572764863	0.7764149462120388	-0.2860487143630384
1.0002551346303006	0.9883073132747482	-0.018912561759884945	-0.025893138310076013	-0.03619347248337281	0.7799161523618534	-0.28135240041490944
1.0007470928915458	0.9882896767545509	-0.018528026355584874	-0.026030388157475815	-0.035504831420111425	0.7833627916967211	-0.2766085533677457
1.0012361138533932	0.988272482672344	-0.018144114919559792	-0.026164487283061696	-0.034814664132098896	0.7867538499788463	-0.27181818757219767
1.0017222374943247	0.9882557263246617	-0.017760843273890846	-0.026295452100449923	-0.03412304206845958	0.7900883437785178	-0.26698233781652314
1.002205504314908	0.9882394030258241	-0.017378226404330857	-0.026423299488766774	-0.033430036491948	0.7933653209413211	-0.2621020582280469
1.0026859545067668	0.9882235081378636	-0.016996279102862673	-0.026548046554818138	-0.03273571959047069	0.7965838557179222	-0.2571784293656357
1.003163629584147	0.9882080370181016	-0.01661501465739962	-0.026669711040338082	-0.03204016204376058	0.7997430604295586	-0.2522125402392622
1.003638571228469	0.9881929850609029	-0.01623444574880532	-0.02678831099102509	-0.03134343458648758	0.8028420781539706	-0.2472054984484274
1.0041108215873618	0.9881783476900492	-0.015854584198462286	-0.02690386481157913	-0.030645607490318524	0.805880085228857	-0.2421584256730831
1.0045804231693638	0.9881641203644816	-0.015475441038160977	-0.027016391215297808	-0.029946750631008094	0.8088562909756793	-0.2370724572974462
1.0050474191938223	0.9881502985702999	-0.015097026213228762	-0.02712590928189062	-0.029246932878406955	0.8117699402254737	-0.23194873708874375
1.0055118533325906	0.9881368778315998	-0.014719348775968928	-0.027232438366023633	-0.028546222386822282	0.81462031185288	-0.22678841837938735
1.005973769833883	0.9881238537095928	-0.0143424167722426	-0.027335998097947112	-0.027844686320518293	0.8174067196698462	-0.2215926611452495
1.0064332131462006	0.98811122181582	-0.013966237537013506	-0.02743660827160333	-0.02714239134022168	0.8201285102262789	-0.2163626347153499
1.006890228869762	0.9880989777886843	-0.013590816904757327	-0.027534289024359778	-0.026439402065076386	0.8227850684240113	-0.21109950541921207
1.00734486243381	0.9880871173325224	-0.013216160282860245	-0.0276290605182322	-0.0257357830127925	0.825375809578541	-0.20580445013607906
1.00779716026729	0.9880756361886784	-0.012842271682515803	-0.027720943162578948	-0.02503159672347551	0.8279001860848819	-0.20047864138000457
1.0082471690237695	0.9880645301588514	-0.012469154348467059	-0.027809957419511484	-0.02432690487697703	0.8303576826766333	-0.19512325478991394
1.0086949360427089	0.9880537950959558	-0.012096810371905287	-0.02789612386844318	-0.02362176750294332	0.8327478186916869	-0.1897394622957401
1.0091405088441094	0.9880434269190749	-0.011725241104979673	-0.02797946307738577	-0.022916243704216133	0.835070144950325	-0.1843284367758803
1.0095839358067396	0.9880334215999765	-0.011354446592419517	-0.02805999570221713	-0.02221039052038276	0.8373242468907451	-0.17889134253309366
1.01002526514674	0.9880237751890372	-0.0109844264219133	-0.028137742268954123	-0.021504264487137454	0.8395097388085199	-0.17342934647002126
1.0104645460964983	0.9880144837910622	-0.010615178737157543	-0.02821272335895184	-0.020797919702057112	0.8416262692995151	-0.1679436024053199
1.0109018278104709	0.9880055435917545	-0.0102467011545832	-0.028284959386109528	-0.02009140951920938	0.843673515209479	-0.16243526340610112
1.0113371598393057	0.9879969508491259	-0.009878990368499312	-0.02835447065628488	-0.01938478574654752	0.8456511834416025	-0.1569054748782715
1.011770592388411	0.9879887018909235	-0.009512041934023139	-0.028421277378522732	-0.01867809817722137	0.8475590113927545	-0.15135537016951436
1.0122021755732802	0.9879807931311626	-0.009145850900322439	-0.028485399521495036	-0.017971395760190884	0.8493967629192053	-0.14578607906895075
1.0126319599014655	0.9879732210623005	-0.008780411408947192	-0.02854685686695865	-0.01726472578442611	0.8511642298604797	-0.14019872079234083
1.0130599963423876	0.9879659822562552	-0.008415716639250588	-0.028605668991845672	-0.016558133728440283	0.8528612315048967	-0.1345944021524543
1.0134863358948178	0.9879590733736588	-0.008051759183335547	-0.028661855183428803	-0.015851663945151362	0.8544876120768515	-0.12897422239525363
1.0139110293946596	0.9879524911676116	-0.007688531220366747	-0.02871543439898355	-0.015145359966024235	0.8560432394471071	-0.12333927511988779
1.0143341283893317	0.9879462324711956	-0.007326023778514387	-0.028766425357854036	-0.014439263031405409	0.85752800766214	-0.11769063605154885
1.0147556843633703	0.9879402942113095	-0.006964227406028908	-0.028814846419520534	-0.01373341335962877	0.8589418332408815	-0.11202937264808599
1.015175748732762	0.9879346734091798	-0.006603132188480796	-0.028860715570057795	-0.01302785015213438	0.8602846545702765	-0.1063565437182077
1.0155943734751522	0.9879293671729875	-0.006242727218611334	-0.028904050473239025	-0.012322610528295072	0.8615564331783102	-0.10067319042583803
1.0160116101252152	0.9879243727121239	-0.005883001472500149	-0.028944868345285344	-0.011617731210701771	0.8627571498190274	-0.09498034944230815
1.0164275105698846	0.9879196873275288	-0.005523943138703801	-0.028983186025051493	-0.010913247188735301	0.8638868062608953	-0.08927904181849987
1.016842126719532	0.9879153084168376	-0.0051655399145359646	-0.029019019923559902	-0.010209192274374786	0.8649454235228501	-0.0835702771034947
1.0172555104026524	0.9879112334759859	-0.004807779111531366	-0.029052386002654487	-0.009505599288493401	0.8659330409436574	-0.0778550545358409
1.0176677132020553	0.9879074601008557	-0.004450647812598994	-0.029083299753542357	-0.008802500351702108	0.8668497152322868	-0.07213436512177529
1.018078787033999	0.9879039859821873	-0.004094132385632091	-0.029111776230810137	-0.00809992590937846	0.8676955211540459	-0.06640918342986656
1.0184887835670529	0.9879008089114869	-0.0037382190021653743	-0.029137829996651942	-0.007397905735867517	0.868470549547439	-0.060680475496174745
1.0188977543401223	0.9878979267797762	-0.003382893551468286	-0.02916147512400003	-0.0066964687516006495	0.8691749070770641	-0.054949197111829357
1.0193057509735106	0.9878953375762553	-0.0030281414732994246	-0.029182725200706968	-0.005995642679583901	0.8698087160159533	-0.049216290798260884
1.019712824913546	0.9878930393902949	-0.0026739479960629694	-0.02920159330671336	-0.00529545450334296	0.8703721132194987	-0.04348268934665631
1.0201190274300995	0.9878910304111678	-0.0023202981558300665	-0.029218092010076874	-0.004595930494270426	0.8708652496578557	-0.03774931586529127
1.0205244095647255	0.9878893089279346	-0.001967176858443603	-0.0292322333620378	-0.0038970963252341682	0.8712882899191692	-0.03201708454797297
1.0209290226377024	0.9878878733273013	-0.0016145684546060642	-0.02924402890908923	-0.00319897622088794	0.8716414122225014	-0.026286893548425824
1.021332917410957	0.9878867220969357	-0.001262457486033678	-0.02925348966051365	-0.0025015944268083797	0.87192480709949	-0.02055963689187111
1.0217361441972346	0.9878858538235477	-0.0009108286078991124	-0.029260626099252535	-0.001804975050338047	0.8721386773743368	-0.01483620305469936
1.0221387537690163	0.9878852671905183	-0.0005596658131499097	-0.029265448196821288	-0.0011091405177717823	0.8722832382698271	-0.00911746216937346
1.0225407962646744	0.987884960980129	-0.00020895340322318965	-0.02926796539074167	-0.0004141134919403431	0.8723587163938143	-0.003404281668086483
1.0229423217440066	0.987884934071665	0.000141324479459202	-0.029268186596196986	0.00028008405857085584	0.872365349755605	0.0023024814633250115
1.0233433800887843	0.987885185441175	0.0004911837479887781	-0.02926612020439146	0.0009734306585936483	0.8723033873889028	0.008001979128636327
1.0237448295312717	0.987885715508457	0.0008413455309567368	-0.02926176300732874	0.0016673025475891052	0.8721727570305984	0.013704854458485512
1.0241468054190095	0.9878865253250998	0.0011919001543866541	-0.02925510687447282	0.0023618255122914347	0.8719732654926677	0.019411467316259534
1.0245493575962112	0.9878876160145729	0.0015428631477959016	-0.0292461433588674	0.0030569767947974088	0.871704737062823	0.025120952606137857
1.0249525356295244	0.9878889887949861	0.0018942495762035339	-0.029234863513628456	0.003752732413202233	0.8713670082806474	0.030832431461118477
1.0253563894956923	0.9878906449810055	0.002246074623474577	-0.02922125788009803	0.004449068323540211	0.8709599278651019	0.036545020909929934
1.0257609690807903	0.9878925859825021	0.002598353139625754	-0.02920531650314733	0.0051459595304523655	0.8704833574575208	0.04225782670711494
1.0261663248737143	0.9878948133080624	0.002951100228429909	-0.029187028906850817	0.005843381257307123	0.8699371711813817	0.047969953065245416
1.0265725071307465	0.9878973285613771	0.0033043305036041383	-0.029166384128967986	0.006541307482881704	0.8693212569617667	0.053680490805423656
1.026979566083068	0.9879001334416586	0.0036580582539413884	-0.02914337072261413	0.007239711278425321	0.8686355168619533	0.05938852029609482
1.0273875525337455	0.9879032297479933	0.004012297945976043	-0.029117976725965247	0.007938565810126976	0.8678798664686681	0.06509311981789395
1.027796517306613	0.9879066193762569	0.004367063728480589	-0.02909018969331444	0.008637843370608462	0.867054236106244	0.07079335781826519
1.0282065111243632	0.9879103043177017	0.004722369311337282	-0.029059996712663284	0.009337515153003108	0.866158571642575	0.07648829127936403
1.0286175853836574	0.9879142866660091	0.005078228621458745	-0.02902738435425461	0.010037552555359494	0.8651928332440979	0.08217697654464019
1.0290297904792909	0.9879185686012566	0.005434654336283719	-0.02899233880849521	0.010737924309325226	0.864156999737191	0.08785844620633233
1.0294431778936737	0.9879231524098852	0.005791659677649386	-0.028954845729308225	0.011438600024870862	0.863051064237362	0.09353173816156729
1.0298577984968376	0.9879280404674227	0.0061492569262472626	-0.028914890382721353	0.012139547286586005	0.861875038804298	0.0991958723027246
1.0302737032487874	0.9879332352448804	0.006507458015515487	-0.02887245760186167	0.012840732840902298	0.8606289533553356	0.10484986045643672
1.0306909435953522	0.9879387393139277	0.006866274857611309	-0.028827531752402862	0.013542123252159585	0.8593128548939676	0.1104927119546605
1.031109570271057	0.9879445553310165	0.007225718299719344	-0.02878009687008355	0.014243682882574604	0.8579268117670625	0.11612341769234781
1.0315296345771179	0.9879506860534334	0.0075857992105762915	-0.028730136537784383	0.014945376040044927	0.8564709102693421	0.12174096776609056
1.031951187078034	0.9879571343203137	0.007946527349501738	-0.028677634048649623	0.01564716479656685	0.8549452595946384	0.12734433434919207
1.032374278902999	0.9879639030707295	0.008307912470567957	-0.028622572267183073	0.016349011167181356	0.8533499879547312	0.1329324895391895
1.0327989606385566	0.9879709953261598	0.008669963363489927	-0.028564933780685982	0.017050875271576393	0.8516852471284599	0.13850439108767074
1.0332252829809236	0.9879784141995136	0.00903268840154673	-0.02850470083462762	0.01775271643047264	0.8499512107026127	0.14405899160012778
1.0336532965741967	0.987986162891849	0.009396095393000731	-0.028441855368359525	0.01845449290775359	0.8481480752050244	0.14959523693321633
1.0340830513439592	0.9879942446787235	0.009760191007689486	-0.028376379134832496	0.019156160839269458	0.8462760635959422	0.15511205826727784
1.0345145977385968	0.9880026629315967	0.010124981822689245	-0.02830825353621151	0.019857676287349954	0.8443354205857231	0.16060838882604195
1.0349479853600192	0.9880114210907648	0.010490473155306781	-0.028237459852371232	0.020558993029722774	0.8423264191624176	0.1660831470398454
1.0353832639692606	0.9880205226830024	0.010856669908629804	-0.028163979107264963	0.021260064228089775	0.8402493567308046	0.17153525022729926
1.0358204830096216	0.988029971310857	0.011223576163091952	-0.028087792164851848	0.021960841683772978	0.8381045577643051	0.17696360935304162
1.0362596911575501	0.9880397706405473	0.011591194797952299	-0.02800887983571702	0.022661275162462153	0.8358923766639816	0.18236712447637937
1.0367009373577145	0.9880499244226296	0.01195952835704533	-0.027927222719625527	0.023361314093127864	0.8336131931564694	0.1877446985597206
1.0371442697465019	0.9880604364661889	0.012328578146022628	-0.027842801422457663	0.024060905895117942	0.8312674181576426	0.19309522523535438
1.037589736436881	0.9880713106545819	0.01269834488828567	-0.02775559643845572	0.02475999727603525	0.8288554902068701	0.1984175995023221
1.03803738522235	0.9880825509369404	0.013068828477389082	-0.02766558822751556	0.025458533809784217	0.826377877315941	0.20371071517675435
1.0384872629994448	0.9880941613110593	0.013440027502708693	-0.027572757360720027	0.026156459097433162	0.8238350805901006	0.20897345931566147
1.0389394164735501	0.9881061458383174	0.013811939838922994	-0.02747708440902607	0.026853715936082795	0.8212276307126991	0.21420472188404313
1.0393938922417156	0.9881185086443814	0.014184562715675664	-0.027378549946221475	0.027550246499457566	0.818556087576582	0.21940339782465298
1.039850736016486	0.9881312538959834	0.014557892085857147	-0.027277134742113976	0.02824599121152551	0.8158210449968892	0.22456837942559468
1.040309993081953	0.9881443858101142	0.014931923009418063	-0.02717281969648146	0.028940889526213927	0.8130231282859446	0.229698563015591
1.040771708442117	0.9881579086560004	0.015306649781471723	-0.02706558583079052	0.029634880221924294	0.8101629933853165	0.2347928519405105
1.041235926107428	0.9881718267315601	0.01568206536304964	-0.0269554144817808	0.030327900406690374	0.807241331308289	0.23985015010127209
1.041702690164307	0.9881861443922025	0.01605816225940002	-0.02684228707964393	0.031019887203378393	0.8042588614476754	0.24486937515170315
1.042172043995532	0.9882008660254353	0.01643493189863059	-0.02672618535550403	0.03171077665764198	0.801216336272103	0.24984945130850283
1.0426440303459685	0.9882159960496316	0.016812364699983495	-0.026607091356460194	0.03240050392703928	0.7981145407949135	0.25478931161542157
1.0431186916233084	0.9882315389208558	0.017190450328799557	-0.02648498739700736	0.03308900380714292	0.7949542903512296	0.2596879025616982
1.043596069112695	0.988247499104258	0.01756917708678707	-0.02635985628835373	0.0337762096815014	0.791736435512781	0.26454417746235515
1.0440762046018757	0.9882638811253163	0.017948533219066885	-0.026231680940613112	0.03446205595444247	0.7884618507708896	0.2693571145120968
1.044559138654352	0.9882806895099695	0.018328505558352505	-0.02610044483630309	0.03514647564388225	0.7851314456297307	0.27412570052219914
1.045044911849958	0.9882979288239898	0.018709080523957606	-0.025966131725301413	0.03582940224558241	0.78174615563041	0.2788489448193435
1.0455335639716783	0.9883156036424768	0.01909024349812503	-0.025828725866068485	0.03651076866100361	0.7783069472883727	0.2835258724969952
1.0460251342010964	0.9883337185535549	0.019471979001225485	-0.0256882119984247	0.03719050756968268	0.7748148161043329	0.2881555278023172
1.046519661927981	0.9883522781861505	0.019854271337408934	-0.02554457513018287	0.0378685526262694	0.7712707800024317	0.29273698295652056
1.0470171862154103	0.9883712871892598	0.020237104191429166	-0.025397800700546064	0.03854483777988985	0.7676758821726776	0.29726933404444095
1.047517745130814	0.9883907502037999	0.02062046013481782	-0.025247874798042864	0.03921929645000433	0.76403119504046	0.3017516961665087
1.0480213769016444	0.9884106719045684	0.021004321534689133	-0.025094783836861503	0.03989186317488039	0.7603378109618083	0.306183215085642
1.0485281195225928	0.9884310569840884	0.021388670265964214	-0.02493851468245335	0.04056247313563867	0.7565968439768163	0.3105630644857406
1.0490380110227102	0.988451910162095	0.021773487929350754	-0.02477905457915946	0.041231062567963446	0.7528094267300272	0.3148904490954534
1.0495510891337412	0.9884732361710258	0.022158755614998447	-0.024616391261407907	0.04189756837805399	0.7489767117735652	0.31916460256754425
1.050067391381165	0.9884950397581945	0.022544453988915098	-0.024450512936128804	0.04256192832203584	0.7450998697415989	0.32338478903756696
1.0505869554421985	0.9885173256998921	0.022930563575387367	-0.02428140817469436	0.04322408151506714	0.7411800854535384	0.3275503066610382
1.0511098193383486	0.9885400988096679	0.02331706490910233	-0.02410906585021695	0.04388396870368824	0.7372185551811101	0.3316604894700446
1.0516360208098312	0.988563363910941	0.02370393808271313	-0.023933475344432215	0.0445415315038514	0.7332164901113959	0.33571470275288456
1.0521655978919453	0.9885871258614826	0.024091163185813183	-0.023754626361048484	0.04519671316254401	0.7291751107203037	0.3397123479422593
1.0526985890215363	0.9886113895586355	0.024478720389227132	-0.023572508886209077	0.04584945870113003	0.7250956446542682	0.3436528634696475
1.053235033295732	0.9886361599520374	0.024866590136259224	-0.02338711309330615	0.04649971523154142	0.720979323440596	0.3475357265558469
1.0537749693928453	0.9886614419942741	0.02525475236823537	-0.023198429711775048	0.047147430653722074	0.7168273894892301	0.35136044533504857
1.0543184372302212	0.9886872407181523	0.025643187727207892	-0.02300644944840739	0.047792555663411486	0.7126410821041566	0.3551265706804652
1.054865476704429	0.9887135611790782	0.026031876649901396	-0.022811163417900723	0.04843504222393006	0.7084216459089377	0.3588336869018943
1.055416128797448	0.9887404085086756	0.026420800159168943	-0.022612562743988852	0.049074844864588074	0.7041703211047131	0.36248141904660813
1.0559704346844438	0.9887677878733039	0.02680993922829059	-0.022410638867846958	0.04971191960889627	0.6998883491559015	0.3660694263612232
1.056528436467629	0.9887957045110145	0.02719927529883738	-0.022205383274923093	0.05034622480597904	0.6955769659698448	0.3695974066809391
1.0570901770450418	0.9888241637271942	0.027588790181276024	-0.021996787528981262	0.050977720937322266	0.6912374017897368	0.3730650948419587
1.0576557003285836	0.988853170907709	0.02797846619842729	-0.021784843177765748	0.05160637081740996	0.6868708784395221	0.3764722632574116
1.0582250506160646	0.9888827314886566	0.028368285745400387	-0.021569541975932496	0.05223213885153733	0.6824786131490681	0.37981871736051526
1.0587982732504464	0.9889128509917725	0.02875823173849875	-0.021350875627763	0.05285499172965303	0.678061812484174	0.3831042988563094
1.0593754147726697	0.9889435350352004	0.029148287705211686	-0.0211288357127375	0.053474898528339594	0.6736216702528042	0.3863288855783954
1.0599565226489833	0.9889747893217746	0.02953843758494704	-0.02090341377452286	0.05409183035096457	0.6691593687467167	0.3894923889118139
1.0605416449541862	0.9890066196238407	0.029928665507339205	-0.02067460143307986	0.05470575994106493	0.6646760803529516	0.39259475120566323
1.0611308313108734	0.9890390318363582	0.03031895640795219	-0.02044239000612657	0.05531666261272478	0.6601729595913283	0.3956359498335289
1.0617241319996158	0.9890720319311181	0.030709295419043263	-0.020206770843114067	0.05592451524780609	0.6556511492383373	0.39861599139670567
1.0623215988231083	0.989105626006817	0.03109966842612456	-0.019967734971586937	0.056529297123045684	0.6511117730852052	0.40153491511252165
1.0629232844054943	0.989139820252825	0.03149006158896071	-0.01972527336179659	0.057130989117786496	0.6465559407028761	0.40439278816423113
1.0635292422208837	0.9891746209524683	0.03188046134952921	-0.019479376907215934	0.057729573688746046	0.6419847466610918	0.40718970494027235
1.0641395272094634	0.9892100345206494	0.03227085481353922	-0.019230036164138247	0.058325035412131576	0.6373992653897919	0.4099257888439318
1.0647541955780049	0.9892460674955676	0.03266122959865918	-0.018977241418354496	0.058917360700003474	0.6328005522937026	0.41260119012562363
1.0653733040117421	0.9892827264946416	0.03305157331822161	-0.01872098300037779	0.059506536974791135	0.6281896492576514	0.41521608143778166
1.0659969109255027	0.9893200182901459	0.03344187435820025	-0.0184612507616303	0.06009255380474516	0.6235675749522902	0.4177706622273015
1.0666250757900144	0.9893579497724148	0.03383212142802726	-0.018198034340948653	0.06067540217575316	0.6189353296135413	0.4202651546648366
1.0672578589147461	0.989396527938585	0.034222303410405074	-0.01793132324918397	0.06125507422738505	0.6142938963796569	0.4226998018295921
1.0678953218593212	0.9894357599194061	0.03461240960029923	-0.017661106690322028	0.06183156356952174	0.6096442380419433	0.4250748683700457
1.06853752741215	0.9894756529804183	0.03500242967057006	-0.017387373562270377	0.062404865186916264	0.6049872970641503	0.42739063934585036
1.0691845391887103	0.9895162144990455	0.03539235340980589	-0.017110112622126413	0.06297497501325013	0.6003239983697019	0.4296474178026811
1.0698364219662615	0.9895574519870589	0.03578217091003637	-0.01682931233946307	0.06354189017005728	0.5956552467984697	0.4318455250885704
1.070493241690017	0.989599373093071	0.03617187255091568	-0.016544960888282764	0.06410560890334419	0.590981927016619	0.433985299903642
1.071155065500564	0.9896419856063691	0.03656144899620317	-0.016257046130294352	0.06466613053876934	0.5863049033116666	0.43606709743435773
1.0718219611832294	0.9896852974230821	0.036950890853295795	-0.015965555851757404	0.06522345495630003	0.5816250234689152	0.43809128677062875
1.0724939976104326	0.9897293165757748	0.03734018892117724	-0.015670477570523936	0.06577758291609254	0.5769431156159582	0.4400582515563713
1.0731712450109065	0.9897740512529895	0.037729334326944274	-0.015371798414716316	0.06632851621583191	0.5722599864173845	0.4419683898908095
1.0738537742248175	0.9898195097518003	0.0381183180792706	-0.015069505449047366	0.06687625702331777	0.5675764263122376	0.44382211138370725
1.0745416574067472	0.9898657005254848	0.03850713145789365	-0.014763585364747825	0.06742080839744598	0.5628932047176594	0.4456198384065515
1.075234967528901	0.9899126321519081	0.03889576571373478	-0.014454024699010104	0.06796217383408669	0.5582110735495969	0.44736200397806064
1.0759337783629495	0.9899603133330261	0.039284212048039106	-0.014140809845236831	0.06850035721140393	0.5535307674069041	0.44904905110362464
1.0766381649063552	0.9900087529249759	0.039672461836111624	-0.013823926863427718	0.06903536307253397	0.5488530008251339	0.4506814331502278
1.077348202967236	0.990057959910947	0.040060506381324114	-0.013503361667346794	0.06956719625653976	0.5441784712074138	0.4522596121660695
1.0780639691857812	0.9901079434032776	0.04044833691644297	-0.01317910001797794	0.07009586187692572	0.5395078587911849	0.45378405836691277
1.0787855413377578	0.9901587126654983	0.04083594475538107	-0.012851127388611466	0.0706213655037926	0.5348418248184358	0.4552552501893428
1.079512997958637	0.9902102770869524	0.041223321076420835	-0.012519429137854986	0.07114371284406978	0.5301810141583241	0.4566736729052063
1.080246418494345	0.9902626461939283	0.041610456992876146	-0.012183990444988803	0.07166290981608701	0.5255260544798542	0.4580398184137939
1.0809858831679868	0.9903158296407186	0.041997343471763184	-0.01184479637477486	0.0721789624192028	0.5208775572649442	0.45935418447894977
1.081731473496416	0.9903698372474619	0.04238397159183191	-0.011501831644225424	0.07269187705629677	0.5162361147558384	0.46061727512454176
1.0824832716325576	0.9904246789535676	0.04277033218665066	-0.01115508092808459	0.07320166003629915	0.5116023043025064	0.461829598947906
1.08324136058617	0.9904803648338256	0.043156415951519755	-0.010804528762733799	0.07370831769949598	0.5069766871416329	0.46299166908448364
1.0840058245089226	0.9905369051199214	0.04354221357672996	-0.010450159418815956	0.07421185657285574	0.5023598068767522	0.4641040031714722
1.0847767482237276	0.9905943101662993	0.043927715496943874	-0.010091957123788077	0.07471228302309584	0.49775219256439146	0.46516712218462
1.085554217409647	0.9906525904638686	0.04431291197708415	-0.00972990598211758	0.0752096033540008	0.49315435777178807	0.4661815503365643
1.0863383191099494	0.9907117566786854	0.04469779335116563	-0.009363989743491556	0.07570382409628798	0.4885667978277169	0.46714781529243204
1.087129140593472	0.9907718195666162	0.04508234945037405	-0.008994192339156727	0.07619495125523877	0.483989996748093	0.4680664463315063
1.0879267705045825	0.9908327900600941	0.045466570159812085	-0.008620497351522496	0.07668299101223325	0.47942442070443686	0.46893797542473425
1.0887312985447488	0.9908946792448917	0.04585044524660341	-0.008242888167573712	0.07716794948549055	0.4748705201975995	0.4697629363944248
1.0895428152312572	0.9909574983418937	0.046233964233231575	-0.007861348097973975	0.07764983255499398	0.4703287316831613	0.470541864295876
1.090361412187541	0.9910212587296529	0.04661711652527939	-0.007475860246963982	0.07812864600999268	0.4657994761816065	0.471275295367945
1.091187181579573	0.9910859719006071	0.04699989113756831	-0.00708640778418159	0.07860439519382591	0.46128316264359603	0.4719637662023085
1.0920202168761945	0.9911516495203313	0.04738227704050165	-0.006692973593238662	0.07907708542473463	0.4567801839858523	0.4726078141174173
1.0928606128376235	0.9912183034275016	0.047764263136956066	-0.006295540282688037	0.07954672195000267	0.4522909175161195	0.4732079767422969
1.093708464768516	0.991285945574913	0.04814583791040457	-0.005894090545849323	0.08001330950048635	0.4478157292116653	0.4737647911639712
1.0945638694947868	0.9913545881070726	0.04852698985753744	-0.005488606705763606	0.08047685281096509	0.4433549687777566	0.47427879433134085
1.0954269245934531	0.9914242432990603	0.04890770712816725	-0.005079071086641364	0.08093735616736308	0.43890897402089474	0.47475052224003533
1.0962977289525764	0.9914949236014584	0.04928797776382688	-0.004665465755751573	0.08139482368678957	0.4344780682016828	0.4751805100052544
1.0971763824470286	0.9915666416143916	0.049667789541428524	-0.004247772684487194	0.08184925911722128	0.4300625620131838	0.4755692914028103
1.0980629863585487	0.991639410121872	0.05004713014257086	-0.0038259735562218415	0.08230066603005264	0.425662751763869	0.47591739879884654
1.0989576426484717	0.9917132420322765	0.050425986828649225	-0.0034000501199006436	0.08274904742304467	0.42127892330151506	0.4762253626029722
1.0998604551060338	0.9917881504728387	0.05080434691726763	-0.002969983651469569	0.08319440627673007	0.4169113466461365	0.476493711457518
1.1007715284433957	0.9918641487154138	0.05118219738168627	-0.0025357553924967116	0.08363674506887822	0.41256028078988055	0.47672297165040256
1.1016909686146226	0.9919412502026641	0.051559524973853424	-0.00209734640669501	0.08407606591255948	0.4082259724235343	0.47691366701897053
1.1026188827546437	0.992019468542905	0.051936316185851095	-0.0016547376174984273	0.08451237050312058	0.4039086565334484	0.4770663187263498
1.1035553798369788	0.9920988175657749	0.05231255750039113	-0.001207909502920599	0.08494566039881539	0.3996085536926606	0.47718144514032806
1.1045005695035561	0.9921793112234715	0.05268823490202057	-0.0007568426626724557	0.08537593644778667	0.3953258758130164	0.47725956145266457
1.1054545634499204	0.9922609637081469	0.053063334417987676	-0.00030151716641076354	0.08580319940331702	0.3910608201186573	0.47730117965455904
1.106417474256911	0.9923437893525934	0.053437841636157904	0.0001580868793648651	0.08622744936331991	0.386813574800576	0.4773068082365349
1.1073894162213902	0.9924278027010781	0.053811742017839274	0.0006219897181094097	0.0866486861211521	0.38258431560542255	0.47727695206940474
1.10837050672146	0.9925130186287359	0.054185021391994624	0.0010902125847923343	0.08706690970758266	0.3783732004354516	0.4772121120714503
1.109360862965888	0.992599452060463	0.054557664688333195	0.0015627761439844733	0.08748211895781492	0.37418038382503394	0.47711278515842837
1.1103606040649463	0.9926871181493304	0.05492965672151076	0.0020397014676647608	0.08789431239203034	0.37000600820251867	0.4769794640724776
1.1113698500024427	0.9927760321864277	0.055300981789831914	0.0025210095339914325	0.08830348776432946	0.3658502085409476	0.47681263736600665
1.1123887225307463	0.9928662096786769	0.05567162399544853	0.003006721643375197	0.08870964241496478	0.361713108892531	0.4766127891852753
1.113417345293747	0.992957666359943	0.05604156726647052	0.0034968594655731826	0.08911277328698403	0.3575948222924104	0.4763803990840525
1.1144558433644263	0.9930504181499306	0.05641079516948216	0.003991444807510621	0.08951287671569297	0.3534954529880422	0.4761159419890113
1.1155043436713998	0.9931444811917901	0.056779291044394845	0.00449049980450853	0.08990994857139628	0.3494150950683893	0.47581988799388814
1.1165629746597725	0.993239871821491	0.05714703786473081	0.0049940467464203225	0.09030398410391861	0.34535383414265713	0.4754927023416675
1.1176318664330922	0.9933366065799143	0.0575140182707129	0.005502108132721995	0.09069497797584107	0.3413117470908996	0.47513484530520766
1.1187111511265353	0.9934347022462345	0.05788021467719399	0.006014706836855747	0.09108292437361744	0.33728890099661607	0.4747467719697499
1.1198009627400178	0.9935341758226508	0.05824560919293291	0.006531866013218087	0.09146781691664607	0.33328535415928123	0.47432893218632755
1.1209014368896004	0.9936350445111013	0.05861018351736695	0.0070536089654767865	0.09184964854576537	0.32930115733523213	0.47388177059611825
1.1220127112754497	0.9937373257553743	0.058973919076779506	0.007579959354508482	0.09222841166402321	0.32533635235167824	0.4734057263836161
1.1231349255402858	0.9938410372277157	0.05933679695377945	0.008110941116487863	0.0926040980591286	0.3213909729845236	0.47290123325911754
1.1242682209973358	0.993946196802848	0.059698797779099436	0.00864657831940753	0.09297669878972635	0.317465046228827	0.47236871953335596
1.1254127411975794	0.9940528226095975	0.06005990189330359	0.00918689541619251	0.09334620435088246	0.313558590631761	0.47180860781468675
1.1265686317771462	0.994160933016185	0.06042008927262799	0.009731917156424701	0.09371260459441834	0.30967161719009906	0.4712213150223553
1.127736039813098	0.9942705465687837	0.060779339308463375	0.010281668266870716	0.09407588850425497	0.3058041318053654	0.4706072526908875
1.1289151149677907	0.9943816820974425	0.06113763114217158	0.010836173974732768	0.09443604453615503	0.3019561317440038	0.46996682636261067
1.1301060091027633	0.9944943586792642	0.06149494351753036	0.011395459808010086	0.09479306046470155	0.2981276073071953	0.46930043574038877
1.1313088758535481	0.9946085955968686	0.06185125463102094	0.011959551378654495	0.09514692323331508	0.29431854349668274	0.46860847491248453
1.132523871156017	0.9947244123866712	0.062206542268630885	0.012528474612437725	0.0954976190914731	0.29052891860204744	0.46789133205504096
1.1337511535711036	0.9948418288687907	0.06256078387320103	0.013102255882125829	0.09584513365884272	0.2867587035418284	0.4671493892175526
1.134990883113354	0.994960865033542	0.06291395618144992	0.01368092144102419	0.09618945156850758	0.28300786577416576	0.46638302302576295
1.1362432225549235	0.9950815411642975	0.06326603557905863	0.014264498014175097	0.09653055681671335	0.27927636555187796	0.46559260390668444
1.137508337004795	0.9952038777957803	0.06361699795157637	0.014853012581526886	0.0968684326155358	0.27556415754731284	0.4647784963387993
1.1387863934833533	0.9953278956708597	0.0639668185439082	0.015446492160588509	0.09720306125891912	0.2718711923623569	0.4639410591451317
1.1400775619249433	0.9954536158355918	0.06431547221255242	0.016044964252238843	0.09753442436568421	0.26819741388255225	0.4630806448610997
1.1413820138354192	0.9955810595065803	0.06466293303575893	0.0166484561972102	0.09786250250861542	0.26454276340327004	0.46219760064200266
1.142699924325053	0.9957102482669166	0.06500917483416503	0.017256996096403077	0.09818727570891904	0.26090717415563885	0.46129226692403463
1.144031469808888	0.9958412038390899	0.06535417053273822	0.017870611725305283	0.09850872283488814	0.25729057801949273	0.46036497900853274
1.1453768302510674	0.9959739483023125	0.06569789272584953	0.018489331548391903	0.09882682213381969	0.25369289958305496	0.45941606555561265
1.1467361872703954	0.9961085039036076	0.06604031315904325	0.01911318382312858	0.09914155074994532	0.25011406156613847	0.45844584993423104
1.1481097256561772	0.9962448932042531	0.06638140309276944	0.019742197274649535	0.09945288506384771	0.2465539809919261	0.4574546491977496
1.1494976324132145	0.9963831389823552	0.0667211330335961	0.02037640063340115	0.09976080044630244	0.24301257197405907	0.4564427748019763
1.150900097000246	0.9965232642528423	0.06705947277197596	0.021015822721711756	0.10006527129688343	0.23948974528705258	0.4554105324875371
1.1523173117458745	0.9966652923054892	0.06739639145715777	0.021660492619304417	0.10036627111374577	0.23598540754898947	0.454358222021882
1.1537494726049464	0.9968092467777251	0.06773185774288483	0.02231043998019728	0.10066377262252717	0.23249945966822574	0.45328613667310225
1.1551967767587654	0.9969551514098792	0.06806583919492935	0.02296569391707259	0.10095774725159351	0.22903180295175846	0.4521945650524721
1.1566594247874205	0.9971030302588606	0.06839830278031445	0.02362628396346277	0.10124816557164332	0.22558233396040955	0.45108378955428935
1.158137620366487	0.9972529076640338	0.06872921476181547	0.024292239907407587	0.10153499720171424	0.22215094554609907	0.44995408662662645
1.159631569863772	0.9974048082021019	0.06905854057735646	0.024963591581838473	0.10181821070584415	0.21873752803413005	0.4488057271330622
1.1611414823515922	0.9975587566834457	0.06938624481755755	0.02564036884338949	0.10209777357744058	0.2153419693792117	0.4476389764057543
1.1626675703622724	0.9977147782242974	0.06971229136090434	0.026322601882648462	0.10237365235680106	0.21196415368289648	0.44645409372110517
1.1642100484723064	0.9978728980969861	0.07003664304106376	0.027010320561879735	0.1026458123513507	0.20860396455199318	0.4452513334584871
1.16576913527614	0.9980331419264159	0.07035926203887069	0.02770355526773054	0.10291421796963501	0.20526128094265478	0.44403094362950235
1.1673450517155854	0.9981955355134	0.0706801094991396	0.02840233613547635	0.10317883240126033	0.20193598102898525	0.4427931672413522
1.168938022574817	0.9983601049824528	0.07099914581004516	0.029106693682957093	0.10343961785184697	0.19862793919997687	0.44153824119128326
1.17054827484792	0.9985268766072959	0.0713163302422723	0.029816658056022457	0.10369653524869075	0.19533702968569747	0.44026639761499986
1.1721760392713134	0.9986958769624942	0.0716316212286557	0.03053225967535559	0.10394954447329718	0.1920631235381093	0.4389778627474764
1.1738215496678412	0.9988671328490699	0.07194497620084277	0.0312535289133884	0.10419860423006022	0.18880609019740846	0.4376728575053545
1.1754850434571136	0.9990406713405717	0.07225635165564334	0.031980496284797974	0.10444367210137409	0.18556579666821035	0.43635159714976235
1.1771667607565799	0.9992165196819949	0.072565702954881	0.03271319201950736	0.10468470439209632	0.1823421094612541	0.43501429206794484
1.178866945641259	0.999394705413518	0.07287298452969136	0.03345164657864333	0.1049216562928521	0.17913489232058163	0.4336611468410439
1.1805858453595497	0.999575256280723	0.0731781497013121	0.03419589027632553	0.10515448174142848	0.17594400793499904	0.4322923609354892
1.1823237102190713	0.9997582002139123	0.0734811506330943	0.034945953196144526	0.10538313339033971	0.17276931828392855	0.43090812886346996
1.1840807951008439	0.9999435654788432	0.0737819385611818	0.035701865807624064	0.10560756278255323	0.1696106820522678	0.4295086390458195
1.185857356885324	1.0001313803964258	0.07408046331637809	0.036463657819387534	0.10582771999448305	0.16646795947138676	0.4280940759311981
1.187653657612223	1.0003216736666138	0.07437667383150032	0.03723135950012851	0.10604355401650631	0.16334100681042266	0.4266646175487907
1.1894699623591602	1.0005144741348093	0.07467051774356111	0.03800500072644326	0.10625501245793259	0.16022968036578944	0.42522043726752673
1.1913065395585962	1.000709810814652	0.0749619414192364	0.03878461108168256	0.10646204157081078	0.15713383600942	0.42376170361206705
1.1931636621104063	1.000907712995627	0.0752508900972862	0.03957022028766223	0.10666458635259599	0.1540533274740784	0.4222885794480898
1.1950416064604135	1.0011082101341675	0.07553730770370132	0.040361857770114536	0.10686259041452048	0.15098800810136564	0.4208012227844949
1.1969406524231625	1.0013113318228102	0.07582113679436354	0.04115955254386137	0.1070559959453579	0.14793773124816706	0.41929978698086184
1.1988610847165724	1.0015171079422411	0.07610231874931654	0.0419633338143492	0.10724474384483423	0.1449023479754551	0.4177844196024213
1.2008031912850905	1.0017255684695303	0.07638079348385016	0.04277323022788739	0.107428773526564	0.1418817099174744	0.4162552638152655
1.2027672646619156	1.00193674361097	0.0766564996124912	0.04358927039701773	0.10760802302933693	0.13887566727509182	0.4147124573792513
1.2047536018075893	1.0021506637716078	0.07692937438173675	0.04441148278327476	0.10778242896950503	0.1358840692801647	0.4131561328474354
1.206762502510373	1.0023673593687314	0.07719935341504094	0.045239894988846285	0.10795192637883189	0.13290676674019683	0.41158641888570585
1.208794271996195	1.002586861098274	0.07746637103372035	0.046074534788724406	0.10811644890952925	0.12994360825816356	0.4100034382947862
1.2108492198965977	1.0028091998088553	0.07773036006928874	0.04691542965011366	0.1082759287104182	0.12699444199865378	0.40840730889130805
1.2129276593012301	1.003034406383304	0.07799125170512361	0.047762606295347274	0.10843029633115898	0.12405911718056196	0.40679814430863664
1.2150299084670502	1.003262511907129	0.07824897565700953	0.048616091349809085	0.1085794808302235	0.12113748177211037	0.40517605273502455
1.2171562903397743	1.0034935475999966	0.07850346006544126	0.049475911089767156	0.10872340970529545	0.11822938337674677	0.4035411373565102
1.2193071321692812	1.0037275447562826	0.0787546314076542	0.05034209123188607	0.10886200884000043	0.11533466992021933	0.40189349671947194
1.2214827662726309	1.0039645348096604	0.07900241454583108	0.05121465718515919	0.10899520252735867	0.11245318877257697	0.40023322421105684
1.223683528889956	1.0042045491894431	0.07924673255357521	0.0520936335344159	0.1091229133717567	0.10958478842592487	0.3985604089984024
1.2259097619976789	1.0044476194983558	0.07948750687815236	0.052979044708272804	0.10924506237116577	0.10672931625886992	0.396875134711189
1.22816181185912	1.004693777334047	0.07972465713317108	0.05387091433869688	0.10936156880220539	0.10388662060335556	0.39517748061079067
1.230440030507155	1.004943054429718	0.07995810121282557	0.054769265788147815	0.10947235027140005	0.10105654901365964	0.39346752053431483
1.2327447748157287	1.0051954825306895	0.08018775514457244	0.05567412171614585	0.10957732263363683	0.0982389496295341	0.3917453236638123
1.2350764063434179	1.0054510933541487	0.08041353303175519	0.05658550395562525	0.1096763999603864	0.09543367149996307	0.39001095470244923
1.2374352928419772	1.0057099187306964	0.08063534715355797	0.057503434036554474	0.10976949457475409	0.09264056292760521	0.3882644728155115
1.239821806833651	1.0059719904237787	0.08085310777682002	0.05842793255988778	0.10985651695767307	0.08985947336563167	0.38650593275593903
1.2422363266577523	1.0062373402188498	0.08106672320723846	0.05935901953554542	0.10993737575970582	0.08709025233777525	0.3847353841517354
1.2446792360027268	1.0065059998454498	0.08127609969597598	0.06029671412835592	0.11001197775106375	0.08433275016316155	0.38295287191617333
1.2471509245508197	1.0067780010205105	0.08148114144537864	0.061241034832051025	0.11008022780998522	0.08158681739684308	0.3811584358401732
1.2496517870868593	1.0070533753216957	0.08168175048355346	0.062191999052639266	0.11014202886507095	0.07885230599784489	0.37935211130338203
1.2521822260382267	1.0073321544374287	0.08187782681537546	0.06314962399576171	0.11019728192404787	0.07612906673423098	0.37753392750422066
1.2547426482650494	1.0076143697827094	0.08206926811053739	0.06411392536495654	0.11024588595897733	0.07341695288281666	0.3757039098440503
1.25733346760094	1.0079000527469935	0.08225596985120373	0.06508491824384577	0.11028773793216437	0.07071581764840491	0.37386207815893624
1.2599551037158836	1.008189234535809	0.08243782518886675	0.0660626165809601	0.11032273273596888	0.06802551557514107	0.37200844760069257
1.262607983086599	1.0084819462434054	0.08261472495802047	0.06704703346597324	0.11035076317221536	0.06534590172676297	0.3701430280115566
1.2652925395420223	1.0087782188773822	0.082786557648307	0.06803818123733048	0.1103717199137862	0.06267683137250518	0.36826582361539245
1.268009211695447	1.0090780830383135	0.08295320918190607	0.06903607044163469	0.1103854914469685	0.06001816273820604	0.36637683487815087
1.2707584471355788	1.0093815693439279	0.0831145631203775	0.07004071128425296	0.11039196406365076	0.05736975305355436	0.3644760556454182
1.2735406995352556	1.0096887080702128	0.08327050041803992	0.07105211246293147	0.11039102179845553	0.054731461638877495	0.362563475231279
1.2763564290548357	1.009999529154615	0.0834208993937603	0.07207028122111012	0.11038254639961083	0.05210314967094036	0.3606390781907261
1.2792061051660408	1.0103140624649014	0.08356563581690851	0.0730952242633825	0.11036641727745734	0.049484677773715735	0.35870284245907635
1.2820902036080286	1.0106323374186315	0.08370458267485793	0.07412694654310072	0.11034251146590926	0.04687590911168531	0.3567547415080421
1.2850092080162874	1.0109543831167862	0.0838376101960805	0.0751654517416378	0.11031070357627926	0.0442767080856341	0.3547947432977306
1.2879636116416924	1.01128022848538	0.08396458585249282	0.0762107427586637	0.11027086572550301	0.041686939081922766	0.3528228092047749
1.2909539115709439	1.0116099015882523	0.08408537404299632	0.07726281954929806	0.11022286756931428	0.03910647177407811	0.3508388979487542
1.2939806167121093	1.0119434304562043	0.0841998363704041	0.07832168183013227	0.1101665761518902	0.03653517434766067	0.34884296032680007
1.2970442440896832	1.0122808426245045	0.08430783139898303	0.07938732763317131	0.11010185589667827	0.03397291706014527	0.34683494177598095
1.3001453183114966	1.0126221650185807	0.08440921457006641	0.08045975299569243	0.11002856857635748	0.03141957290491737	0.3448147827834434
1.3032843743499418	1.0129674242023525	0.08450383822268172	0.08153895279062574	0.1099465732014631	0.028875015563284062	0.34278241714119045
1.3064619564169961	1.0133166461939325	0.08459155147011277	0.08262492018980835	0.10985572598567545	0.02633912065392422	0.3407377727696811
1.309678616146691	1.0136698562035693	0.08467220007856108	0.08371764590398677	0.10975588035194392	0.023811767428140004	0.33868077295235804
1.3129349167541362	1.0140270790257635	0.08474562650195276	0.0848171194547342	0.10964688675945176	0.02129283573908159	0.3366113337368734
1.3162314317491437	1.0143883388298736	0.08481166975304817	0.0859233285706224	0.10952859267369892	0.01878220742073033	0.3345293648597614
1.3195687441620967	1.0147536590049777	0.084870165303996	0.0870362587668627	0.10940084253709301	0.016279767183009018	0.33243477031596613
1.3229474479431889	1.0151230622401886	0.0849209450301066	0.08815589364984848	0.10926347766155778	0.013785401853339197	0.33032744755473065
1.3263681484775622	1.015496570504651	0.08496383712438917	0.0892822149109997	0.10911633614220727	0.011299000345500881	0.3282072872504203
1.329831461436425	1.015874204842864	0.08499866599159972	0.09041520176835195	0.1089592528433176	0.00882045483620385	0.3260741741025608
1.3333380156487709	1.0162559856055307	0.08502525218681484	0.09155483172207876	0.10879205920614414	0.006349659046232576	0.3239279851515363
1.3368884477836953	1.0166419317849287	0.08504341228162927	0.09270107863461474	0.10861458343781177	0.0038865123397925382	0.32176859312116
1.3404834145021425	1.0170320622469735	0.08505295883598755	0.09385391645950657	0.10842664984255071	0.0014309116332241602	0.31959585910922994
1.3441235796404711	1.0174263942438468	0.08505370021867895	0.095013314882951	0.10822807937932945	-0.0010172392698451103	0.31740964049898635
1.3478096213241615	1.0178249440908254	0.08504544054979983	0.09617924141134325	0.1080186892422507	-0.0034580342558348937	0.31520978671611694
1.3515442453213573	1.018227944100058	0.08502796772000049	0.09735229130564776	0.1077981716534503	-0.005892866918259269	0.31299494906821296
1.3553283583671316	1.0186354285195047	0.08500106067416849	0.0985324757000477	0.10756631015568086	-0.008321892260196423	0.3107648663281119
1.359162712162009	1.0190474118360098	0.08496449372296347	0.09971974861281459	0.10732289363718689	-0.010745149340539092	0.3085193711280931
1.3630480739839483	1.019463907116203	0.08491803624513565	0.10091406082753017	0.10706770674263094	-0.013162674604557525	0.3062582879120547
1.3669852241322684	1.0198849256045848	0.08486145260647038	0.10211535883802526	0.10680052996297643	-0.015574499813800227	0.3039814344997464
1.37097495841198	1.0203104768578541	0.0847945020284043	0.10332358534356767	0.106521139403455	-0.017980653144716086	0.3016886207021449
1.375018092015378	1.0207405690187108	0.08471693839572221	0.10453868012286627	0.10622930642005858	-0.020381160973688334	0.2993796461897628
1.379115454042348	1.0211752080857806	0.08462851022541251	0.10576057806728487	0.10592479791549891	-0.022776044025583118	0.29705430373374525
1.383267890868726	1.0216143981223165	0.08452896049564285	0.10698920989173778	0.10560737602340382	-0.025165318883042943	0.2947123773487392
1.3874762699105412	1.0220581414947267	0.08441802641961747	0.1082245029078917	0.10527679772173569	-0.027548999538755153	0.29235364027960925
1.391741473910968	1.0225064381028812	0.0842954394538068	0.10946637898872481	0.10493281517724963	-0.029927093512401345	0.28997785832185924
1.3960644090250356	1.0229592860586774	0.08416092494683401	0.11071475657519507	0.10457517501021639	-0.032299605789455385	0.287584785401258
1.4004459969624399	1.0234166806794738	0.08401420223095203	0.1119695480130812	0.10420361883118087	-0.03466653380087268	0.28517416805556733
1.4048871851656672	1.0238786153643276	0.08385498416272272	0.11323066209469401	0.10381788229499198	-0.03702787232738107	0.2827457399163384
1.4093889399185677	1.0243450806742085	0.08368297719740386	0.11449800165943978	0.10341769556937488	-0.03938360903103494	0.280299225635617
1.413952252931906	1.0248160648088447	0.08349788100452774	0.11577146503050313	0.1030027826543951	-0.04173372722636878	0.27783433740761065
1.418578137274795	1.0252915529663662	0.0832993884666583	0.11705094441122503	0.10257286162843123	-0.044078202974612034	0.2753507773135981
1.4232676293750235	1.0257715273245251	0.08308718546064627	0.11833632598778034	0.10212764436711236	-0.046417005386275426	0.2728482363478483
1.4280217952532832	1.0262559674384324	0.08286095041160903	0.11962749113628869	0.10166683582975086	-0.04875009889153163	0.2703263912331471
1.4328417253646974	1.0267448494585372	0.08262035434946353	0.1209243144733455	0.10119013441650562	-0.051077439764148386	0.2677849073328397
1.4377285374212874	1.0272381461566622	0.08236506061980725	0.12222666408963978	0.10069723158113969	-0.05339897665645084	0.26522343728179887
1.4426833789015907	1.0277358269021706	0.08209472458169957	0.12353440164591051	0.10018781145040143	-0.05571465086099591	0.26264161982078943
1.4477074256464217	1.0282378572292725	0.0818089935071954	0.12484738139893611	0.0996615508359284	-0.058024394677109375	0.2600390806853239
1.4528018853269131	1.0287441988800188	0.08150750621654934	0.1261654504895904	0.09911811874650342	-0.06032813203043439	0.2574154309531405
1.4579679978427256	1.0292548095212795	0.08118989286851377	0.1274884483794959	0.09855717620554592	-0.06262577758529461	0.2547702670071554
1.4632070355394684	1.0297696424295866	0.08085577476849691	0.12881620621985648	0.09797837609382228	-0.06491723576427402	0.2521031705817758
1.4685203027885843	1.0302886460995933	0.08050476422890201	0.13014854604122775	0.09738136307195415	-0.0672023994878054	0.24941370911911284
1.4739091410894039	1.0308117643744816	0.08013646406459687	0.13148528129526885	0.09676577288211362	-0.06948115124660262	0.24670143333064828
1.4793749299972396	1.0313389361414695	0.07975046733214247	0.13282621627682184	0.09613123209220645	-0.07175336223255628	0.24396587691243077
1.4849190798009555	1.0318700942198404	0.07934635768227769	0.13417114352049703	0.09547735882264312	-0.07401888808752323	0.24120656035203705
1.4905430411198703	1.032405165865754	0.07892370853727843	0.13551984533241201	0.09480376152439099	-0.07627757169306834	0.23842298624520464
1.4962483035158343	1.0329440721882273	0.07848208301773645	0.13687209255289987	0.09411003901020387	-0.07852924125253229	0.2356146401449471
1.5020363939995907	1.033486727542753	0.07802103391508387	0.1382276432947772	0.093395780528463	-0.08077370838446706	0.23278099141962724
1.507908876925754	1.034033039041656	0.07754010358843227	0.139586242002766	0.09266056569281966	-0.08301076679210447	0.22992149339341908
1.5138673514498038	1.0345829058223164	0.07703882409124735	0.1409476179372103	0.09190396473997196	-0.08524019001987339	0.2270355846437933
1.5199134576872704	1.0351362191012619	0.0765167165927436	0.14231148562776424	0.09112553770234441	-0.08746173246467354	0.22412268605966582
1.5260488614553185	1.035692860245496	0.07597329266115184	0.14367754045655012	0.0903248363462551	-0.08967512246534579	0.22118220821222653
1.5322752654669145	1.0362527012655771	0.07540805334370149	0.14504546025726844	0.08950140276639429	-0.09188006525896662	0.21821354589939393
1.53859439930941	1.0368156033545648	0.07482049011995161	0.14641490212446612	0.08865477074165545	-0.09407623816094017	0.2152160828781315
1.5450080071102776	1.037381415255602	0.07421008623736491	0.14778549888579098	0.0877844675293519	-0.09626328532991235	0.2121891975230402
1.551517858099814	1.0379499736677225	0.07357631598253911	0.14915686056423016	0.08689001263845528	-0.0984408205629668	0.2091322575724908
1.558125715560121	1.038521100002635	0.0729186480302334	0.15052856705050804	0.0859709223365761	-0.10060841612223213	0.20604463441088308
1.564833341214593	1.039094600313585	0.07223654558407731	0.15190016852295407	0.08502670947049387	-0.10276560400254373	0.20292570047673592
1.571642480572097	1.0396702635922905	0.07152946848758988	0.15327118196828265	0.08405688598695936	-0.10491187103384471	0.19977483552598843
1.5785548254847206	1.0402478582539494	0.07079687799315869	0.1546410834890657	0.08306096891706108	-0.10704664752544138	0.1965914431742749
1.5855720185116104	1.040827132280995	0.07003823747395081	0.1560093094114628	0.08203848061603346	-0.10916930978887351	0.19337494784930626
1.5926955982238202	1.041407808571393	0.06925301967680854	0.15737524609163753	0.0809889577176318	-0.11127916511991455	0.19012481871406045
1.5999269900044713	1.041989584290633	0.06844070953054272	0.15873822931122455	0.0799119538100148	-0.11337545182429232	0.18684057232573986
1.607267447009576	1.0425721263958097	0.06760081283761575	0.16009753474929428	0.07880704973725039	-0.11545732553278393	0.1835217977276384
1.6147180186603045	1.0431550697443857	0.06673286247299785	0.16145237464876752	0.07767386024046515	-0.11752385520634151	0.18016816853985576
1.622279486924143	1.0437380130304295	0.06583642881658867	0.16280188950796043	0.07651204584411668	-0.11957401160541356	0.1767794691897348
1.629952305002495	1.0443205154462514	0.06491113065186063	0.16414514159552743	0.0753213249196283	-0.12160665868730015	0.1733556194658843
1.6377365361631828	1.0449020939233087	0.06395664674515138	0.1654811098949434	0.07410148622905813	-0.12362054724119337	0.1698966984859138
1.6456317891239538	1.0454822207301548	0.06297272851953829	0.16680868592285683	0.07285240248832543	-0.12561430985382546	0.16640296972195193
1.6536371208384952	1.0460603194125282	0.061959217548687495	0.16812666580271693	0.07157404962781548	-0.12758645026036985	0.1628749199178479
1.661750999517008	1.0466357659385888	0.06091605624116473	0.16943375423873744	0.07026651701533278	-0.12953535049307488	0.15931327089412597
1.6699712211170188	1.047207887186187	0.059843304865700664	0.1707285623099617	0.06893002541502793	-0.13145926856195725	0.15571901163832647
1.6782948672222922	1.0477759631769554	0.05874115376035505	0.17200961364908823	0.06756493862339757	-0.13335634842851624	0.1520934119607961
1.686718287539284	1.0483392315877726	0.05760993236824269	0.17327535549217435	0.0661717711047497	-0.13522463680951324	0.1484380255277409
1.69523709599702	1.0488968935956329	0.05645011622545681	0.1745241723679205	0.06475119318996919	-0.13706210339819355	0.14475468733938365
1.7038462254285212	1.0494481237597537	0.055262325427603703	0.17575440839133077	0.06330402608568447	-0.13886667319513069	0.1410454864743227
1.712539989069401	1.049992080117773	0.05404732108152193	0.17696438948205798	0.0618312349355157	-0.14063625806183022	0.1373127368953427
1.7213122080083296	1.050527917938561	0.05280599123902255	0.17815245315248715	0.06033390975013271	-0.1423687987068093	0.13355892106809564
1.7301563466504615	1.051054802963692	0.051539333889963616	0.17931697653016201	0.05881324365125301	-0.1440623034101279	0.12978663163370802
1.739065672736777	1.0515719249099116	0.050248434590122494	0.18045640439530364	0.05727050555644748	-0.14571488621013248	0.12599850405243374
1.7480334279387757	1.0520785100994643	0.048934440609288685	0.18156927479471244	0.055707009633957985	-0.14732480111807608	0.1221971462083003
1.757052989007496	1.0525738319305287	0.0475985346060523	0.1826542395162487	0.05412408508059916	-0.14889046859248772	0.11838507334184231
1.7661180020769225	1.0530572183004097	0.046241910714685204	0.1837100776405396	0.05252304950759105	-0.15041049190488415	0.1145646553724812
1.7752225026676736	1.0535280568612535	0.04486575158783561	0.18473570425994346	0.05090518402849144	-0.15188366660594468	0.1107380709611715
1.7843609853149847	1.0539857964524608	0.04347121222370294	0.18573017089479169	0.04927171673372784	-0.15330897825756384	0.10690728316878091
1.7935284632279396	1.0544299471876282	0.042059404958443736	0.1866926631410102	0.047623807723868435	-0.15468559651948327	0.10307401935151612
1.8027204796258236	1.0548600775436359	0.04063139179546387	0.18762249203783696	0.04596254278479465	-0.15601286062260047	0.09923977114069968
1.8119331060191657	1.0552758105810982	0.039188179039554114	0.18851908384676178	0.0442889296491966	-0.15729026299908966	0.09540579947961515
1.8211629113750407	1.0556768187813244	0.03773071692316614	0.1893819671492154	0.04260389988070002	-0.158517429504436	0.09157315129965296
1.830406937684729	1.0560628193162533	0.036259898804073695	0.19021076118364003	0.040908310026529456	-0.15969410179444166	0.08774267297626481
1.8396626406136933	1.0564335680777208	0.034776566505818826	0.19100516180033536	0.03920294961110512	-0.16082011666056306	0.08391503771659826
1.848927855279362	1.0567888551550622	0.033281512322995144	0.19176493079067902	0.03748854500692771	-0.16189539045813794	0.08009076196836196
1.8582007460151155	1.057128500009573	0.03177548415456454	0.19248988478684675	0.03576576666617298	-0.16291990316350707	0.0762702279810431
1.867479755258318	1.0574523470708157	0.030259191358967524	0.1931798852609291	0.03403523693496077	-0.1638936841883359	0.07245370626484653
1.8767635703612668	1.0577602623888167	0.028733308185696922	0.19383483093753626	0.03229753488933967	-0.16481680175634247	0.06864137028435084
1.8860510753760362	1.0580521301307182	0.02719848007895833	0.1944546500041829	0.030553204272735262	-0.16568935210708954	0.06483331701508893
1.8953413344703935	1.0583278504596425	0.02565532513544349	0.19503929536553175	0.028802755765049766	-0.1665114530711332	0.061029574248711915
1.9046335483935777	1.0585873368327738	0.024104440293487076	0.1955887387439561	0.02704667451082246	-0.1672832360739008	0.05723011874660103
1.913927033378227	1.058830514304928	0.022546404074588376	0.19610296698002966	0.025285423617640607	-0.16800484127190793	0.053434885011017126
1.9232211946552342	1.0590573179131801	0.02098178041863079	0.19658197855232293	0.023519448809509874	-0.16867641301407502	0.049643776125684436
1.9325155360342763	1.0592676921149362	0.01941111659585633	0.19702578235812426	0.021749176331009437	-0.16929809847788937	0.04585665978669451
1.9418095989806445	1.0594615887067302	0.01783495312615592	0.1974343933137123	0.019975024344154674	-0.16987004184399832	0.04207339300264505
1.951102993231666	1.0596389670504194	0.016253818362308863	0.19780783284515618	0.018197396982587186	-0.17039238531405682	0.03829380941122666
1.960395356779578	1.0597997928087182	0.014668235080404159	0.19814612624721117	0.01641669190737567	-0.1708652657244077	0.03451773533542933
1.969686366835053	1.0599440378502425	0.013078718487499166	0.19844930251671208	0.01463329817381867	-0.17128881460450607	0.030744985051905142
1.9789757273597575	1.0600716797336467	0.011485778245248747	0.1987173933049464	0.012847598599225251	-0.17166315698026494	0.02697536557565072
1.9882631562250788	1.0601827013189808	0.009889920608721726	0.19895043214249336	0.011059972237060253	-0.17198841053621972	0.023208681568938513
1.997548379068272	1.0602770905774106	0.008291649450266043	0.1991484540829607	0.009270795585830363	-0.17226468533886502	0.019444737516476393
2.006831140141009	1.060354840593023	0.0066914643689226	0.19931149574992912	0.007480440529709293	-0.17249208409759217	0.015683333011290303
2.016111194035834	1.0604159493384653	0.005089862093956556	0.19943959490899632	0.005689275964443668	-0.17267070173824964	0.011924265795701251
2.0253882970346506	1.0604604195372735	0.0034873379722045175	0.1995327902213781	0.003897669508284517	-0.17280062520599893	0.008167334947935003
2.0346621949188024	1.060488258611212	0.001884388077568176	0.19959112117463737	0.002105989903072025	-0.1728819334909764	0.0044123454987298714
2.0439326594419582	1.0604994787734838	0.0002815029084915386	0.19961462831756513	0.0003146000124923875	-0.17291469805383783	0.0006590933486773148
2.0455606419099808	1.0604997348552532	3.680302590458595e-14	0.19961516481366495	1.9346920983667748e-13	-0.172915445813335	5.657692196681108e-15
