# Supplementary material for: Multi-orbit lunar GNSS constellation design with distant retrograde orbit and Halo orbit combination
Source: Sci Rep. 2023 Jun 22;13:10158. doi: 10.1038/s41598-023-37348-x (PMC10287729; doi:10.1038/s41598-023-37348-x)
Supplement: Supplementary file 1 — Supplementary Information. [file 41598_2023_37348_MOESM1_ESM.zip › supplement materials of the manuscript/Figure 5/L2 North Family Halo orbit/9.333.csv]

Time (TU)	X (LU)	Y (LU)	Z (LU)	VX (LU/TU)	VY (LU/TU)	VZ (LU/TU)
0	1.0643666362147786	0	0.2005279821457919	1.2851045466920684e-14	-0.17841947071695904	-8.296645673365042e-14
0.004006455835646936	1.064365059948393	-0.0007148236429625624	0.20052479351935845	-0.0007868609869029147	-0.17841491305280252	-0.0015917459195889541
0.013288927079282658	1.0643492951260756	-0.002370781220291292	0.2004929015118242	-0.002609773565316544	-0.17836932689803373	-0.005279741410213962
0.02257547406034019	1.06431659306784	-0.004026815103120551	0.2004267377360269	-0.004433007294083722	-0.17827474541283742	-0.008969722614981294
0.03186587997150223	1.064266938845445	-0.0056824305080391884	0.2003262552241847	-0.006256183651369469	-0.1781310855538626	-0.0126618605758951
0.041159808235803355	1.064200323205429	-0.00733711004453045	0.20019140974854704	-0.008078899585073174	-0.177938259854994	-0.016356280064529737
0.050456930601792904	1.064116742407231	-0.008990336616858264	0.20002215945317697	-0.009900752664988717	-0.17769617580296865	-0.02005311070479528
0.05975690386192222	1.0640161984337644	-0.010641589334512713	0.1998184652405968	-0.011721336516520792	-0.17740473627234263	-0.02375247794793278
0.06905938098199337	1.0638986989890287	-0.012290345555926261	0.1995802907287312	-0.013540243007165009	-0.17706383932586206	-0.027454507725745408
0.07836401267823133	1.0637642575193957	-0.013936081228244628	0.1993076022569045	-0.015357062556166796	-0.1766733780640907	-0.03115932731219447
0.0876704351107506	1.0636128934546385	-0.015578268777522284	0.1990003693391817	-0.017171381736573416	-0.17623324109456412	-0.03486706065754062
0.09697826795530515	1.0634446323842495	-0.017216376858981964	0.1986585649895925	-0.018982782920462224	-0.17574331279725056	-0.038577827845189046
0.10628711569306276	1.0632595061856889	-0.018849870686314718	0.1982821659530349	-0.020790844558368334	-0.17520347343403173	-0.04229174582873356
0.11559656191845559	1.0630575532940445	-0.020478211147554957	0.19787115322756577	-0.02259514010972478	-0.17461359965504297	-0.04600892638144431
0.12490616029061039	1.06283881911253	-0.022100853368045594	0.19742551287955412	-0.024395236346337227	-0.17397356540572004	-0.049729472690793294
0.13421542965045807	1.062603356408244	-0.023717246046020407	0.19694523683754367	-0.026190692493941802	-0.17328324278524973	-0.05345347759577559
0.14352384830845347	1.0623512257794987	-0.02532683068678836	0.19643032384246426	-0.02798105924344196	-0.17254250311245684	-0.05718102147246323
0.15283085444183425	1.0620824959975372	-0.026929041936971584	0.19588078015362131	-0.02976587896757758	-0.17175121762409407	-0.060912172545198276
0.16213580431942132	1.0617972456683749	-0.028523300736952518	0.19529662297252862	-0.031544677906073744	-0.1709092620753366	-0.06464697024913661
0.17143800348693472	1.0614955629015161	-0.030109020129107586	0.1946778798148295	-0.033316972411399616	-0.17001651549979035	-0.06838543778931651
0.18073665416657456	1.0611775475762344	-0.03168559678294785	0.19402459322812152	-0.03508225922926703	-0.16907286667050037	-0.07212756102887
0.19003086389519533	1.0608433118972083	-0.03325241316265695	0.1933368220467451	-0.03684001759561357	-0.16807821557912514	-0.07587329186788727
0.19931961406993343	1.0604929823900873	-0.03480883301956507	0.19261464564852596	-0.03858970381199031	-0.16703247926492532	-0.07962253541159123
0.20860173830239945	1.0601267018127933	-0.036354198788592675	0.19185816810534947	-0.04033074786111652	-0.1659355975283579	-0.08337514093531177
0.21787590596154485	1.059744631050166	-0.03788783008237473	0.19106752237411362	-0.04206255116928211	-0.16478753875067303	-0.08713089479558646
0.2271405865830844	1.05934695198744	-0.03940901928394251	0.19024287660292985	-0.04378448099187246	-0.16358830885042222	-0.09088950541752112
0.23639401403078197	1.0589338707259568	-0.0409170274887338	0.18938444126870704	-0.045495865045045	-0.1623379615519979	-0.09465058791991805
0.2456341796591389	1.0585056197517355	-0.04241108554615711	0.18849247427415916	-0.0471959917825963	-0.16103660580522833	-0.09841366026670048
0.2548587672279182	1.0580624629658266	-0.04389038603118987	0.18756729215364376	-0.04888410022045297	-0.15968442226186425	-0.1021781154393071
0.26406514184239693	1.057604698575594	-0.04535408449449838	0.18660927702466584	-0.050559380114410114	-0.1582816737566193	-0.10594321521770933
0.27325030505870834	1.0571326637820366	-0.046801295728767685	0.18561888749526226	-0.05222096628669918	-0.1568287218003532	-0.10970806980678868
0.2824108827707364	1.0566467380531706	-0.04823109576174171	0.18459666685151033	-0.05386793931625719	-0.15532603937312103	-0.11347163045840981
0.291543086543039	1.0561473478786705	-0.049642520136090794	0.1835432546061938	-0.05549932179472124	-0.15377422896554047	-0.11723267080658627
0.3006427160224844	1.0556349694282336	-0.051034569069161304	0.18245939390980395	-0.05711408233960827	-0.15217403489858014	-0.12098978465758428
0.30970516307879636	1.0551101309388888	-0.05240621312288037	0.18134593863304302	-0.058711140122910094	-0.15052635551244561	-0.12474138419705871
0.31872543478177456	1.0545734137684823	-0.05375640189168523	0.18020385785686655	-0.06028937287248299	-0.14883225189091234	-0.12848570573289245
0.32769818978554666	1.0540254522340797	-0.05508407465768615	0.17903423797251453	-0.061847627220033265	-0.14709295339104725	-0.1322208208648829
0.3366178114616575	1.0534669306084765	-0.05638817619388866	0.17783827884774164	-0.06338473524541795	-0.14530985465112223	-0.13594466297421018
0.3454784916879725	1.052898578583465	-0.057667673444362036	0.17661728673121357	-0.06489953237593891	-0.1434845079272687	-0.1396550584521295
0.35427433192848684	1.0523211646738684	-0.05892157379237026	0.17537266266476328	-0.066390877586257	-0.14161860881443492	-0.14334976562856322
0.3629994692313733	1.0517354869037623	-0.06014894565732161	0.17410588484483017	-0.06785767692542391	-0.13971397285222428	-0.14702652486881757
0.3716481948986098	1.0511423628098397	-0.06134893653791578	0.17281848917893616	-0.06929890468018679	-0.13777250920257453	-0.15068310652926595
0.38021506759408075	1.0505426187816223	-0.0625207887330279	0.17151204799957903	-0.07071362245083375	-0.1357961912275894	-0.15431735757238804
0.3886950399397405	1.0499370774939014	-0.06366385527636995	0.17018814412773603	-0.07210099922269962	-0.1337870195723019	-0.15792725502303515
0.39708353490438314	1.0493265480591696	-0.06477760742770956	0.1688483503057575	-0.07346032194679586	-0.13174699279597893	-0.16151093925933907
0.405376517889362	1.0487118160233704	-0.06586164033356337	0.167494207762136	-0.07479100445578736	-0.12967807611351614	-0.1650667464193946
0.4135705456152698	1.04809363474277	-0.06691567448656238	0.16612720726983388	-0.07609259174957675	-0.1275821733040332	-0.16859323179677363
0.42166277115996265	1.0474727200038632	-0.06793955072564668	0.16474877689051362	-0.07736475666887281	-0.12546110827026336	-0.1720891750793736
0.4296509403784068	1.0468497455401722	-0.06893322378752753	0.16336027134071424	-0.0786072949164731	-0.12331660861471776	-0.17555358225856596
0.4375333839350465	1.0462253391932805	-0.06989675508484311	0.1619629624563132	-0.07982011919480515	-0.121150290440671	-0.1789856859502193
0.44530895361771644	1.0456000839157735	-0.07083029870696281	0.1605580402382115	-0.08100324476856728	-0.11896365917260134	-0.18238492157935854
0.4529769881166325	1.0449745170652671	-0.07173409148472215	0.15914660997822772	-0.08215677989259011	-0.11675810412035617	-0.18575091617927586
0.46053725572093757	1.0443491320944716	-0.07260844069517218	0.1577296946792667	-0.08328091301989743	-0.11453490109643207	-0.18908346691954633
0.46798990253290285	1.0437243803781693	-0.07345371301620576	0.1563082377826533	-0.08437590128117949	-0.11229521544456184	-0.19238252171363698
0.4753353949156495	1.0431006740619273	-0.07427032344171634	0.15488310824688992	-0.08544205857282165	-0.11004010874095546	-0.19564815690418225
0.48257446380426355	1.042478389279416	-0.07505872510360562	0.15345510655521122	-0.08647974444184794	-0.10777054702368533	-0.19888055531776655
0.4897080656005037	1.041857868398785	-0.0758194015532001	0.152024968594539	-0.08748935584162966	-0.10548740571979213	-0.2020799912853709
0.4967373353854977	1.041239423294076	-0.07655285875632248	0.1505933719784304	-0.08847131820180161	-0.103191478528712	-0.20524681186342725
0.5036635565056253	1.0406233375153844	-0.07725961936983741	0.14916093994103752	-0.08942607922256678	-0.10088348253223757	-0.20838142502484122
0.5104881157765851	1.040009870000163	-0.07794021601876912	0.14772824891685402	-0.09035410104336111	-0.09856406934252179	-0.21148428100954378
0.5172124860655667	1.0393992565856345	-0.07859518783743015	0.14629583113332498	-0.09125585654764945	-0.0962338283611919	-0.21455586571573387
0.5238382028672526	1.038791712203148	-0.07922507670314065	0.14486417886679526	-0.0921318250722729	-0.09389329279114261	-0.21759669115722136
0.5303668382840891	1.038187433461829	-0.07983042357791166	0.1434337497234259	-0.09298248804849685	-0.09154294745361173	-0.22060728445718134
0.5367999972059628	1.0375865992965851	-0.08041176721708886	0.14200496743943058	-0.09380832777572994	-0.08918322936946524	-0.22358818683728726
0.5431392915653417	1.0369893737158544	-0.08096964105082473	0.14057822772092116	-0.09460982349712449	-0.0868145366965874	-0.22653994234157981
0.5493863347380159	1.0363959067527186	-0.08150457215538719	0.13915389991567828	-0.09538745027382509	-0.08443723093018234	-0.22946309567158682
0.5555427335206402	1.0358063356694218	-0.08201708012964266	0.13773232933704585	-0.09614167764361738	-0.0820516402320335	-0.23235818880554915
0.5616100824474446	1.0352207859633722	-0.08250767629638649	0.13631383916518883	-0.09687296866769003	-0.07965806211776076	-0.2352257586138271
0.5675899528710413	1.0346393728982508	-0.08297686260401575	0.134898733678186	-0.09758177844386354	-0.07725676846389004	-0.23806633189681903
0.5734838993772874	1.0340622013648364	-0.08342513200574223	0.1334872974765791	-0.09826855476803308	-0.07484800379910297	-0.24088042855552463
0.5792934448396598	1.0334893678141677	-0.08385296722083926	0.13207979978615553	-0.09893373630865838	-0.07243199225114123	-0.24366855456978606
0.5850200902571832	1.0329209597675444	-0.0842608414684637	0.13067649288472216	-0.09957775373937615	-0.07000893453771918	-0.24643120673169122
0.5906653015443053	1.0323570575816896	-0.08464921752104325	0.12927761608868066	-0.10020102824452749	-0.06757901451347523	-0.24916886630867024
0.5962305161206789	1.0317977342517226	-0.08501854825895849	0.12788339495025536	-0.10080397232608337	-0.06514239753855824	-0.25188200217136153
0.6017171379717806	1.0312430563422412	-0.08536927642431336	0.1264940432619749	-0.10138698932961515	-0.06269923371985513	-0.2545710683435433
0.6071265444124545	1.0306930837266366	-0.08570183516923012	0.1251097621113466	-0.10195047425183852	-0.06024965601965038	-0.2572365072435028
0.6124600759480825	1.0301478710203271	-0.08601664754393558	0.123730743201347	-0.10249481276824116	-0.05779378589594145	-0.2598787446232793
0.6177190424599774	1.029607467350179	-0.08631412705259915	0.12235716802859613	-0.10302038201525515	-0.055331731696773086	-0.2624981924851363
0.6229047266506756	1.0290719163722712	-0.08659467798751624	0.12098920767205665	-0.10352755104055852	-0.052863588082419526	-0.26509525070764794
0.6280183753845434	1.0285412575242718	-0.08685869511560032	0.11962702575176078	-0.10401668007499963	-0.05038944118667511	-0.2676703026037294
0.6330612120043733	1.0280155250975	-0.08710656451101223	0.11827077583683221	-0.10448812186527888	-0.04790936378971651	-0.270223720972629
0.6380344265889437	1.0274947495753775	-0.08733866321447846	0.11692060466565501	-0.10494222086638369	-0.04542342101772392	-0.2727558630828751
0.6429391833513147	1.0269789571797525	-0.08755535978479549	0.11557665078151506	-0.10537931407951101	-0.042931667738229165	-0.2752670742794121
0.6477766193935954	1.0264681702994973	-0.08775701440086799	0.1142390454428279	-0.10579973106016648	-0.040434150095898964	-0.2777576872422974
0.6525478426103773	1.0259624080012013	-0.08794397895983815	0.11290791377746458	-0.10620379387996107	-0.037930907563227687	-0.2802280207712898
0.657253936743819	1.025461685771107	-0.08811659746936305	0.11158337393336937	-0.10659181770644162	-0.03542197126073621	-0.2826783822570136
0.6618959624953558	1.0249660156560405	-0.08827520624280566	0.11026553726659605	-0.10696411101106398	-0.03290736417958135	-0.2851090681597878
0.6664749532195224	1.0244754069734048	-0.08842013392104453	0.1089545100597241	-0.10732097535304258	-0.03038710435630909	-0.28752036163791067
0.6709919215518492	1.023989865843322	-0.08855170187172912	0.10765039212151327	-0.107662706043633	-0.02786120211811055	-0.2899125358965854
0.6754478578563351	1.0235093955809886	-0.08867022428817427	0.1063532776716406	-0.10798959213562383	-0.025329661669077182	-0.29228585327782314
0.679843730102864	1.0230339969286282	-0.08877600835107459	0.10506325581667583	-0.10830191654015339	-0.022792481933226725	-0.2946405650823993
0.6841804855049297	1.0225636680879366	-0.0888693544341208	0.10378041049545882	-0.10859995627016027	-0.020249656372178414	-0.2969769123325519
0.68845905138644	1.0220984048253339	-0.08895055627700899	0.10250482062311655	-0.10888398261639204	-0.017701173183690612	-0.2992951261383187
0.6926803357177153	1.021638200604142	-0.08901990114580477	0.10123656031426695	-0.10915426129574225	-0.015147015661031004	-0.30159542789208826
0.69684522817427	1.0211830466513525	-0.0890776699969586	0.09997569893186271	-0.10941105262864734	-0.012587162205769439	-0.3038780297537785
0.7009545984275786	1.0207329323192909	-0.08912413760228617	0.09872230196125632	-0.10965461154541868	-0.010021588028813085	-0.3061431336194475
0.7050093010916584	1.02028784471159	-0.08915957275458278	0.09747642984740462	-0.10988518799228641	-0.007450262706807611	-0.3083909337516901
0.7090101726592304	1.0198477691778416	-0.08918423836231887	0.09623813924651121	-0.1101030268439013	-0.004873152653231504	-0.3106216150193544
0.7129580326299938	1.0194126893438882	-0.08919839160538923	0.09500748300080637	-0.11030836807727457	-0.0022902210160893706	-0.31283535343086427
0.7168536876664255	1.018982586800134	-0.08920228407647948	0.0937845091379551	-0.11050144707968938	0.00029857451083197765	-0.31503231839607926
0.7206979256641973	1.0185574418958647	-0.08919616189068506	0.09256926300902822	-0.11068249443641558	0.0028932772681417754	-0.31721266932707853
0.7244929867568427	1.0181370708139512	-0.08918025777596855	0.09136131779956674	-0.11085179985304315	0.005494947237343482	-0.3193773969695428
0.7282405359144851	1.017721349603919	-0.08915478849452022	0.09016041089721952	-0.11100961101472914	0.008104317266550806	-0.32152718084067816
0.7319412910664047	1.0173102562190934	-0.08911996618104259	0.08896657071898166	-0.11115612625020736	0.010721499169108724	-0.3236621650154482
0.7355959480110333	1.0169037684302722	-0.08907599829256377	0.08777982566267029	-0.1112915394215032	0.013346602286295086	-0.3257824809912161
0.7392051903158882	1.0165018628346498	-0.08902308768019825	0.08660020118279312	-0.11141604044784355	0.015979739855036257	-0.32788825324156967
0.7427696886028317	1.0161045150363552	-0.08896143270531995	0.08542772023864674	-0.11152981535632528	0.018621028101104702	-0.32997959871410243
0.7462901025845167	1.0157116995165525	-0.08889122731095059	0.08426240283386563	-0.11163304642342413	0.021270587361478223	-0.33205662793740515
0.749767075556089	1.0153233903415786	-0.08881266124358855	0.08310426804764479	-0.11172591209565398	0.023928537529213166	-0.3341194416753022
0.753201242722666	1.0149395603234923	-0.08872591999725482	0.08195333147908093	-0.11180858731455584	0.026595003919699094	-0.3361681357450822
0.7565932254340757	1.014560181749599	-0.08863118503907004	0.08080960735153479	-0.11188124342938346	0.029270112527598327	-0.3382027975191502
0.7599436337877562	1.0141852261746191	-0.08852863386183668	0.07967310783716387	-0.11194404834962052	0.03195399160816782	-0.3402235073701522
0.7632530682055436	1.0138146643234118	-0.08841844003237925	0.07854384269746266	-0.11199716664329948	0.03464677259837092	-0.34223033953978244
0.7665221178599901	1.0134484663431975	-0.08830077333385895	0.07742181998621309	-0.11204075957418116	0.037348588525618	-0.34422336110913154
0.769751361306834	1.0130866018060771	-0.08817579984691677	0.0763070460045423	-0.11207498518708897	0.04005957415290024	-0.34620263229062415
0.7729413679577112	1.0127290396143471	-0.08804368198632992	0.07519952495290927	-0.11209999839054692	0.042779866884635497	-0.3481682072482458
0.7760926961155413	1.012375748288292	-0.08790457867163694	0.0740992597664464	-0.11211595100438737	0.045509604780555886	-0.3501201328086486
0.7792058952836866	1.0120266957723798	-0.08775864532526224	0.07300625146601575	-0.11212299184589215	0.04824892819014743	-0.352058449799081
0.7822815067128346	1.0116818494363813	-0.08760603392409101	0.07192049910355217	-0.11212126678258846	0.05099797997949199	-0.3539831933213672
0.7853200616283479	1.0113411763342461	-0.08744689316798512	0.07084200052430459	-0.1121109187885804	0.05375690367489912	-0.35589439157074954
0.7883220827772015	1.0110046430884851	-0.0872813684912991	0.06977075195935747	-0.11209208800739714	0.05652584453221601	-0.35779206672203123
0.7912880846184606	1.0106722159244523	-0.08710960213048138	0.06870674808605653	-0.11206491180445761	0.059304949448807494	-0.3596762349786581
0.794218572796077	1.0103438607829551	-0.08693173323423282	0.06764998234363465	-0.11202952482755409	0.06209436619575683	-0.3615469061635581
0.7971140448142015	1.0100195432960253	-0.0867478979056174	0.06660044681565587	-0.1119860590584306	0.06489424376547433	-0.3634040840710431
0.7999749895142648	1.009699228894969	-0.08655822931510994	0.06555813254051507	-0.11193464387745347	0.06770473158459034	-0.3652477660549358
0.8028018895059684	1.0093828825858424	-0.0863628576152469	0.06452302874141312	-0.11187540607294494	0.07052598163950119	-0.3670779445220579
0.8055952180216217	1.0090704693474835	-0.08616191022421271	0.06349512408500824	-0.11180846995037111	0.07335814512460741	-0.3688946048317808
0.8083554419980764	1.008761953830697	-0.08595551168928045	0.06247440566404618	-0.11173395732232896	0.0762013752456474	-0.37069772721550237
0.8110830212180828	1.008457300497001	-0.08574378381025015	0.0614608594126086	-0.11165198756841464	0.07905582615645845	-0.3724872861567523
0.813778407784287	1.0081564737182704	-0.08552684575113338	0.0604544704045663	-0.11156267770053163	0.08192165216084853	-0.374263249974028
0.8164420468616219	1.0078594377330965	-0.08530481405422964	0.059455222679049485	-0.11146614239147368	0.08479900823277338	-0.37602558123417873
0.8190743772699668	1.0075661566186729	-0.08507780265542056	0.058463099113015574	-0.11136249399724067	0.08768805043691692	-0.37777423707677166
0.8216758303879457	1.0072765944494715	-0.08484592304296618	0.05747808192708373	-0.11125184264395704	0.09058893450493007	-0.3795091684175657
0.8242468329271266	1.006990715023613	-0.08460928407428758	0.05650015172581936	-0.11113429615382067	0.09350181870615742	-0.3812303217294098
0.826787802630632	1.0067084823752943	-0.08436799242725243	0.055529289217547184	-0.11100996027665799	0.09642685880058684	-0.38293763610023834
0.8292991527223398	1.0064298603124167	-0.08412215225817964	0.054565473611154686	-0.11087893853515295	0.09936421282717126	-0.3846310461377079
0.8317812897478328	1.0061548126881352	-0.08387186545841718	0.053608683519056524	-0.11074133236204858	0.10231403846061449	-0.38631048045746114
0.8342346139278644	1.005883303391578	-0.08361723168516402	0.05265889690604292	-0.11059724112899161	0.10527649317592344	-0.38797586184806443
0.8366595205312947	1.005615296225015	-0.08335834827640647	0.05171609063608124	-0.11044676210477777	0.10825173570370905	-0.3896271081351741
0.8390563977749597	1.0053507551641605	-0.08309531052830567	0.05078024136327806	-0.1102899906202351	0.11123992327428435	-0.3912641306859128
0.8414256290432116	1.005089644139657	-0.08282821151737825	0.049851324745212346	-0.11012701997216245	0.11424121411822721	-0.392886835849742
0.8437675919813417	1.004831927163338	-0.08255714224996427	0.048929315866717976	-0.10995794151445412	0.11725576616933686	-0.3944951242743542
0.846082658207777	1.0045775683846159	-0.08228219175418092	0.04801418942636546	-0.10978284472091558	0.12028373646471859	-0.39608889063679453
0.8483711945861333	1.0043265319745527	-0.08200344698538944	0.047105919304301566	-0.10960181712919047	0.12332528258788265	-0.39766802444890137
0.8506335625874171	1.004078782219274	-0.08172099295040937	0.04620447887950449	-0.10941494442036609	0.12638056166475672	-0.39923240955176725
0.852870118093789	1.0038342835635072	-0.0814349127867618	0.04530984117517125	-0.1092223104741545	0.12944972988041567	-0.4007819239096861
0.8550812119557356	1.0035930005708014	-0.08114528774627519	0.0444219787018436	-0.10902399736051012	0.13253294301862986	-0.4023164399256708
0.8572671905769532	1.003354897880474	-0.0808521971652125	0.04354086328326614	-0.10882008531783019	0.13563035710532742	-0.40383582477985525
0.8594283944465139	1.0031199403873692	-0.08055571870880307	0.0426664667081502	-0.10861065292209938	0.1387421261445831	-0.40533993934079426
0.8615651600455577	1.0028880930531339	-0.08025592816497744	0.041798760021471947	-0.10839577694360825	0.14186840461876735	-0.40682863942135034
0.8636778187830761	1.0026593210404928	-0.0799528996337172	0.04093771401088793	-0.10817553247806985	0.1450093457936573	-0.4083017749701362
0.865766696273647	1.0024335898084376	-0.07964670568622031	0.04008329956173061	-0.10794999306468551	0.14816510038488023	-0.40975918949722456
0.8678321149447259	1.0022108648469614	-0.07933741703450153	0.03923548664828185	-0.10771923044345581	0.15133582025880235	-0.4112007218239404
0.8698743921098137	1.0019911119019933	-0.07902510285252665	0.0383942451726195	-0.10748331478697708	0.1545216553782306	-0.4126262046704923
0.871893841072307	1.0017742968719112	-0.07870983065651917	0.037559544564551	-0.10724231460942762	0.1577227552958379	-0.4140354653569907
0.8738907694108595	1.0015603860065059	-0.07839166661819093	0.03673135454234387	-0.10699629700392578	0.1609392662287451	-0.4154283245381999
0.8758654815781302	1.0013493456422797	-0.07807067520346797	0.03590964408918899	-0.10674532736425352	0.16417133497291928	-0.41680459794866237
0.8778182776271494	1.0011411423533438	-0.07774691940967883	0.03509438202674359	-0.10648946956179808	0.1674191067222559	-0.41816409544477684
0.8797494525308314	1.0009357430367596	-0.07742046092663622	0.034285537349743	-0.10622878607205723	0.17068272368879345	-0.4195066204639302
0.8816592977417154	1.0007331147587821	-0.07709135992189907	0.03348307862258239	-0.10596333780276532	0.17396232747755494	-0.42083197104331327
0.8835481002970398	1.0005332248624068	-0.07675967523098393	0.03268697439900949	-0.10569318424163518	0.17725805738888206	-0.42213993913003517
0.8854161435479976	1.000336040901679	-0.07642546427240121	0.03189719296056094	-0.10541838338450174	0.1805700514649232	-0.4234303110202597
0.8872637065049708	1.0001415307221497	-0.07608878320319627	0.03111370263653334	-0.10513899185875034	0.18389844513582293	-0.424702866839736
0.8890910641179691	0.999949662441625	-0.07574968691290325	0.030336471730023257	-0.10485506491670134	0.18724337146829004	-0.4259573806745679
0.8908984878535926	0.9997604043998328	-0.07540822895588119	0.02956546831453074	-0.10456665637520524	0.19060496200660923	-0.427193620902913
0.8926862453963007	0.999573725199886	-0.07506446164232662	0.028800660400892453	-0.10427381868694008	0.19398334603773396	-0.4284113499235514
0.8944545999714141	0.9993895937880618	-0.07471843621040238	0.028042016268415574	-0.10397660308460016	0.19737864906098782	-0.4296103236346633
0.8962038121717683	0.9992079792723022	-0.07437020250997321	0.02728950372171343	-0.10367505930666243	0.2007909960439043	-0.43079029261343416
0.8979341376286165	0.9990288511731195	-0.07401980949808756	0.026543091129156753	-0.10336923602029253	0.2042205067041605	-0.4319510004788168
0.899645829243281	0.9988521791997479	-0.07366730483569471	0.02580274650182717	-0.10305918047011614	0.2076672995984988	-0.43309218534185595
0.9013391366112659	0.9986779333184314	-0.07331273503153914	0.025068437775617115	-0.10274493859644364	0.2111314908350602	-0.43421357935077387
0.9030143049868139	0.9985060838662987	-0.07295614569694704	0.024340133296930085	-0.10242655525792997	0.21461319170390275	-0.43531490795058825
0.9046715759615894	0.998336601487808	-0.07259758144887694	0.02361780156662693	-0.1021040741459185	0.21811250973854707	-0.43639589029111614
0.9063111887553373	0.998169457009771	-0.07223708566370038	0.02290141071118374	-0.10177753755841004	0.2216295512203409	-0.43745624001360467
0.9079333790340223	0.9980046215693549	-0.07187470076085054	0.022190929029427972	-0.10144698664890878	0.22516441850431973	-0.43849566441800747
0.9095383782215847	0.9978420666894736	-0.07151046839895016	0.021486325329381155	-0.10111246160479224	0.2287172081952625	-0.43951386398585646
0.9111264150768011	0.9976817641241293	-0.07114442916104156	0.020787568270873025	-0.10077400135826708	0.23228801429797272	-0.440510533350762
0.9126977154617312	0.997523685888192	-0.07077662263313779	0.020094626496541507	-0.10043164365223294	0.2358769275235205	-0.44148536109377046
0.914252501245342	0.997367804372933	-0.07040708769519435	0.019407469146510557	-0.10008542530817942	0.2394840325150823	-0.44243802902385554
0.9157909917871816	0.9972140922016066	-0.0700358622090679	0.01872606523491832	-0.09973538193364324	0.24310941094960647	-0.44336821306496454
0.9173134029141641	0.9970625223369346	-0.06966298329330585	0.01805038413137681	-0.09938154817640378	0.24675313890522524	-0.4442755825923512
0.918819947271596	0.996913068050022	-0.06928848727657728	0.017380395435857714	-0.09902395768020558	0.25041528735587143	-0.4451598006272177
0.920310835164273	0.9967657028413384	-0.06891240951941034	0.01671606863257332	-0.09866264291135272	0.2540959239496158	-0.44602052430015215
0.9217862733500798	0.9966204005644884	-0.06853478474559425	0.01605737365407114	-0.09829763547269209	0.2577951097952586	-0.4468574041187163
0.9232464662173218	0.9964771353136133	-0.06815564677739071	0.015404280383874099	-0.09792896584729004	0.26151290207366545	-0.4476700846286723
0.9246916141637738	0.9963358815860889	-0.06777502898721653	0.014756759407806653	-0.09755666383533612	0.2652493496214382	-0.44845820349572
0.9261219157027878	0.9961966140791146	-0.06739296378355655	0.014114781098228142	-0.09718075805323388	0.2690044979755119	-0.44922139267283817
0.9275375661849532	0.9960593078183806	-0.06700948297316142	0.013478316210943534	-0.09680127628427837	0.2727783858189735	-0.44995927768237653
0.9289387587734468	0.9959239380662818	-0.06662461752921883	0.012847335471824041	-0.0964182452484904	0.27657104725218207	-0.4506714781294874
0.9303256827668752	0.9957904804868387	-0.06623839808149498	0.012221810356061616	-0.09603169108886976	0.2803825069471653	-0.4513576068520397
0.9316985253828551	0.9956589109754778	-0.06585085446172781	0.011601712309536258	-0.09564163892033548	0.28421278459810173	-0.4520172708571919
0.9330574707815468	0.9955292057556047	-0.06546201600367003	0.01098701321185146	-0.09524811312890091	0.2880618919301082	-0.4526500708513046
0.9344027015525944	0.9954013412389856	-0.06507191114693461	0.010377684726168167	-0.09485113697022692	0.2919298365833696	-0.4532556019552187
0.9357343966099153	0.9952752942287267	-0.0646805680693496	0.00977369927351324	-0.0944507332098999	0.2958166158076849	-0.4538334527569554
0.9370527327535242	0.9951510417721043	-0.06428801426971034	0.0091750293477891	-0.09404692370187684	0.2997222205397103	-0.4543832060788446
0.9383578837667598	0.9950285612477167	-0.06389427686288278	0.008581647946150918	-0.09363972969152178	0.3036466324114755	-0.45490443863628227
0.9396500220346404	0.9949078302151747	-0.06349938212111934	0.007993527853677646	-0.09322917134242682	0.30758982825603454	-0.45539672174096935
0.9409293166400391	0.9947888265954875	-0.06310335607483467	0.007410642528501108	-0.09281526835815013	0.3115517740505543	-0.45585962059191065
0.9421959343463353	0.9946715285798251	-0.06270622424821748	0.006832965674836754	-0.09239803971222076	0.3155324274672384	-0.4562926947551089
0.9434500403738327	0.9945559145594868	-0.06230801143784531	0.0062604709069936865	-0.0919775034148451	0.31953174001740337	-0.4566954984770769
0.9446917962363732	0.9944419633268032	-0.06190874242416948	0.005693132754930488	-0.0915536772650491	0.32354964982123297	-0.45706758005937487
0.9459213622042417	0.9943296538487671	-0.06150844122009199	0.0051309255580687324	-0.09112657806113265	0.3275860890535077	-0.45740848276136087
0.9471388960838097	0.9942189653808297	-0.06110713148195542	0.004573824039336858	-0.09069622203621493	0.33164097971988254	-0.45771774449248726
0.9483445533716695	0.9941098774533282	-0.06070483648905843	0.004021803251786134	-0.09026262484090411	0.3357142337522754	-0.45799489798361054
0.9495384874912116	0.9940023698507279	-0.060301579091852596	0.003474838486657137	-0.08982580149123656	0.339805753421229	-0.45823947096751244
0.9507208496097975	0.993896422628801	-0.05989738179898823	0.002932905372933731	-0.08938576646643387	0.3439154303383485	-0.4584509862683196
0.951891789100383	0.9937920160738419	-0.05949226664497412	0.002395979681138545	-0.08894253356885772	0.348043146682235	-0.4586289620234573
0.9530514531245041	0.9936891307407071	-0.05908625535623802	0.0018640375293258204	-0.08849611610856567	0.3521887733886825	-0.4587729117474935
0.954199986804509	0.9935877474377071	-0.05867936931794298	0.0013370553186742077	-0.08804652687260081	0.35635217035771344	-0.45888234452787974
0.955337533343464	0.9934878472163906	-0.058271629555780455	0.0008150096925058466	-0.087593778109909	0.3605331865088672	-0.4589567652047555
0.9564642337868882	0.993389411392718	-0.057863056845770144	0.0002978776592371153	-0.0871378816588974	0.3647316585200755	-0.4589956745378429
0.9575802275090617	0.993292421504632	-0.05745367156311881	-0.000214363617638392	-0.08667884878535391	0.36894741224039684	-0.4589985694251836
0.9586856523167046	0.9931968593038166	-0.05704349366194491	-0.0007217368543949177	-0.08621669016331823	0.3731802627691969	-0.45896494306216057
0.9597806462466544	0.9931027066023566	-0.05663254201329712	-0.001224265459533949	-0.08575141512709207	0.37743002117976554	-0.45889428495314893
0.9608653436376606	0.9930099456126519	-0.05622083588298625	-0.0017219717183666605	-0.08528303334183669	0.3816964791298525	-0.45878608122346043
0.9619398766796198	0.9929185588116367	-0.05580839439602461	-0.002214877492447872	-0.08481155421570646	0.38597941420937704	-0.4586398149361666
0.9630043758279384	0.9928285289049068	-0.055395236404836165	-0.0027030043984885665	-0.08433698675945428	0.39027859115165975	-0.45845496632340577
0.9640589702530533	0.992739838788947	-0.05498138033329719	-0.0031863740034484395	-0.0838593394138967	0.39459376331400914	-0.4582310129362836
0.9651037871114705	0.9926524716127962	-0.05456684447955182	-0.0036650074796167353	-0.08337862040566645	0.39892466938035104	-0.4579674300248564
0.9661389524066906	0.9925664107057067	-0.05415164669690996	-0.004138925988805274	-0.08289483738680019	0.403271036543558	-0.4576636906113784
0.967164590304948	0.9924816396345246	-0.05373580468248138	-0.004608150358723446	-0.0824079977770976	0.40763257734774	-0.457319265918422
0.968180823235207	0.9923981421947277	-0.05331933596085859	-0.005072701119384963	-0.08191810875672019	0.4120089897044384	-0.45693362567308254
0.9691877726072275	0.9923159023513141	-0.052902257608157956	-0.005532598821941304	-0.08142517695088745	0.4163999596490993	-0.4565062381303497
0.9701855581723318	0.9922349042915622	-0.05248458652857166	-0.005987863737002121	-0.08092920876317045	0.4208051582990582	-0.45603657058719027
0.9711742983334751	0.9921551323994464	-0.0520663393443822	-0.006438515987396897	-0.0804302102560305	0.4252242428698067	-0.45552408957505885
0.972154110055975	0.9920765712627995	-0.05164753244962537	-0.0068845754986820605	-0.07992818722451758	0.4296568559730855	-0.45496826121832684
0.9731251089129648	0.9919992056694152	-0.051228182007900976	-0.00732606201146564	-0.0794231452045956	0.43410262550504447	-0.4543685515494991
0.9740874093691633	0.9919230205843899	-0.05080830384472115	-0.007762995202038528	-0.07891508935373343	0.43856116565922504	-0.45372442666290014
0.97504112429578	0.9918480011885256	-0.0503879136731365	-0.008195394453848027	-0.07840402473418455	0.4430320744070836	-0.4530353533712228
0.9759863657537994	0.9917741328163687	-0.04996702676499892	-0.008623279204955828	-0.07788995592554687	0.4475149368698516	-0.4523007990148095
0.976923244084047	0.9917014010275905	-0.049545658366745515	-0.009046668527808081	-0.07737288754206037	0.45200932077914063	-0.4515202324868794
0.9778518689386673	0.9916297915262651	-0.049123823253655774	-0.009465581588475347	-0.07685282369983665	0.45651478111315125	-0.45069312379784254
0.9787723482755294	0.9915592902387739	-0.04870153619562163	-0.009880037184789631	-0.07632976860062883	0.46103085502250063	-0.4498189452932672
0.9796847890222998	0.991489883261916	-0.04827881167304482	-0.010290054039457552	-0.07580372619666706	0.46555706475808545	-0.44889717150844705
0.9805892972580735	0.9914215568493455	-0.04785566380175084	-0.010695650873844463	-0.07527470010784133	0.4700929183863805	-0.44792727933349546
0.9814859777073198	0.9913542974499207	-0.04743210657954746	-0.011096846173486913	-0.07474269394144177	0.4746379070626701	-0.44690874892522287
0.982374933847613	0.9912880916988245	-0.04700815385266275	-0.011493658230544053	-0.07420771126648788	0.47919150530529186	-0.445841064071317
0.9832562685357927	0.9912229263707606	-0.046583819028681694	-0.011886105416514999	-0.07366975526504908	0.48375317400722273	-0.44472371185783516
0.9841300829310798	0.9911587884596494	-0.04615911560417269	-0.012274205695538633	-0.07312882941372555	0.4883223547025206	-0.4435561844313393
0.9849964777863677	0.9910956650828713	-0.04573405655476362	-0.012657977193001317	-0.07258493672513107	0.49289847606701115	-0.4423379778090766
0.9858555521683278	0.9910335435748772	-0.045308654969092046	-0.013037437620973391	-0.07203808057068001	0.4974809470513278	-0.44106859405248383
0.9867074044856139	0.9909724114115412	-0.044882923559301194	-0.013412604728525165	-0.07148826407197811	0.5020691621112939	-0.4397475403438653
0.9875521319655641	0.9909122562478901	-0.04445687492953278	-0.013783496064188243	-0.07093549046070495	0.5066624982906028	-0.43837433020921485
0.9883898309199746	0.9908530658985081	-0.04403052145559572	-0.014150129087643262	-0.0703797629403919	0.5112603165010863	-0.43694848361662586
0.9892205962582729	0.9907948283713138	-0.043603875545731384	-0.014512520951702499	-0.06982108504429667	0.5158619587060231	-0.43546952833815467
0.9900445222227833	0.9907375318150021	-0.0431769492789492	-0.014870688819267229	-0.06925946018227568	0.5204667518283808	-0.4339369992378232
0.9908617016910757	0.9906811645673335	-0.0427497547756183	-0.015224649554356314	-0.0686948921447237	0.5250740037754669	-0.432350440063332
0.9916722268688206	0.990625715106276	-0.042322303850987265	-0.015574420018916154	-0.06812738466602483	0.5296830072110288	-0.4307094027225753
0.9924761884301141	0.9905711721083296	-0.04189460847922255	-0.01592001669711334	-0.06755694205908074	0.5342930346016262	-0.42901344957064447
0.9932736764507298	0.9905175243837552	-0.04146668031517316	-0.01626145609474104	-0.06698356860164292	0.5389033434394965	-0.42726215213879354
0.9940647794434433	0.9904647609409888	-0.04103853122202934	-0.016598754321779437	-0.06640726926232113	0.5435131706395178	-0.4254550938139327
0.9948495849995033	0.990412870941936	-0.04061017294544681	-0.0169319273660803	-0.06582804928947647	0.5481217361552985	-0.4235918691622406
0.9956281799865802	0.9903618436883663	-0.04018161701521954	-0.017260991173453488	-0.0652459140980632	0.5527282441544153	-0.42167208404077755
0.9964006493921932	0.9903116686965373	-0.0397528753965373	-0.017585961157202953	-0.06466087017813002	0.5573318761599029	-0.41969535914062855
0.99716707769224	0.9902623356059063	-0.03932395975436955	-0.01790685277653804	-0.06407292412232043	0.5619317991250834	-0.4176613273797588
0.997927548019033	0.9902138342322945	-0.03889488192681577	-0.018223681184482175	-0.06348208329459679	0.5665271605339144	-0.4155696366924442
0.998682142121926	0.9901661545682122	-0.03846565396884298	-0.018536461214145955	-0.06288835592114268	0.5711170881550549	-0.41341995101791906
0.9994309409032595	0.9901192867471388	-0.038036287865957225	-0.018845207602793682	-0.06229175072335507	0.575700693348444	-0.4112119496093954
1.0001740238087438	0.9900732210803347	-0.03760679589794025	-0.019149934740890467	-0.061692277449517954	0.580277067445367	-0.40894532958943314
1.0009114691382475	0.990027948035179	-0.037177190481079245	-0.019450656804192838	-0.061089946687370764	0.5848452837395257	-0.4066198059437612
1.001643353900993	0.9899834582421226	-0.036747484270412356	-0.019747387698056507	-0.06048477003774603	0.5894043967319763	-0.40423511284936386
1.0023697542227035	0.9899397424680076	-0.03631768993810035	-0.02004014122620349	-0.05987675983283788	0.5939534448448868	-0.401791003222972
1.0030907442974424	0.9898967916770685	-0.035887820811666166	-0.020328930672992594	-0.05926593007055332	0.5984914440649111	-0.39928725315358
1.003806397392605	0.9898545969676077	-0.03545789030262521	-0.020613769216695877	-0.05865229564264659	0.6030173944451035	-0.3967236595660312
1.0045167855403585	0.9898131495885361	-0.035027912105722286	-0.020894669810583726	-0.05803587264821132	0.607530278466227	-0.3941000421639904
1.00522197937852	0.9897724409461409	-0.03459790031499673	-0.021171645127875026	-0.0574166785944743	0.6120290603378364	-0.3914162450095496
1.0059220481938635	0.9897324625987085	-0.03416786941920413	-0.021444707588672954	-0.0567947324268527	0.616512686616858	-0.38867213741681655
1.0066170603685842	0.9896932062286014	-0.03373783404553524	-0.021713869542574326	-0.056170054192071016	0.6209800894754365	-0.38586761317623697
1.0073070821961965	0.9896546637065232	-0.03330780971100697	-0.02197914281989579	-0.0555426661644698	0.6254301795395005	-0.383002596338663
1.0079921794190911	0.9896168270018141	-0.032877811890949994	-0.022240539338524015	-0.05491259152912653	0.6298618562630504	-0.3800770360566247
1.0086724158966784	0.9895796882542472	-0.03244785686630365	-0.02249807060266441	-0.054279855652394404	0.6342739998930482	-0.3770909131045482
1.0093478543483492	0.9895432397294224	-0.032017961280819594	-0.02275174800208926	-0.053644485473224326	0.6386654768519935	-0.37404423787030183
1.0100185564040227	0.9895074738136296	-0.03158814212352438	-0.023001582841979926	-0.05300650950950555	0.6430351407309735	-0.37093705105906866
1.010684582423839	0.9894723830209512	-0.031158416859006444	-0.023247586287515307	-0.05236595808377269	0.6473818318269984	-0.36776942546408764
1.011345991353605	0.9894379599977767	-0.030728803538760615	-0.023489769325543926	-0.0517228635245645	0.651704376953636	-0.3645414676845781
1.0120028409078015	0.9894041975099797	-0.030299320700966456	-0.023728142848154877	-0.05107726005232795	0.6560015914453956	-0.3612533182815354
1.012655187710557	0.9893710884328735	-0.029869987292829654	-0.023962717718362832	-0.050429183694601705	0.6602722809511692	-0.3579051520005884
1.0133030870996316	0.9893386257584503	-0.029440822812801335	-0.024193504714108846	-0.04977867253110385	0.6645152410765346	-0.3544971796628245
1.0139465934346925	0.9893068025770415	-0.029011847120083607	-0.024420514653880447	-0.049125766435492386	0.6687292603799384	-0.35102964743423
1.0145857599079917	0.9892756120842666	-0.028583080570684646	-0.02464375834357369	-0.048470507308726846	0.6729131201629766	-0.3475028386095445
1.0152206387864202	0.9892450475665817	-0.028154543865679782	-0.02486324667617845	-0.047812938873607234	0.6770655971339673	-0.3439170730490653
1.0158512812378433	0.9892151024073533	-0.02772625817611792	-0.025078990585255985	-0.04715310688923732	0.681185463397198	-0.34027270882299776
1.0164777377334266	0.9891857700654401	-0.02729824487701531	-0.02529100119644903	-0.04649105876268084	0.6852714902504479	-0.33657014051356804
1.0171000577252016	0.9891570440885623	-0.02687052577059758	-0.025499289729152202	-0.0458268439104304	0.6893224472840908	-0.33280980158633067
1.017718290070606	0.9891289180916355	-0.026443122799028055	-0.02570386765139625	-0.04516051332892109	0.6933371063886916	-0.32899216231136985
1.0183324825748516	0.9891013857760328	-0.02601605836159758	-0.025904746538389454	-0.04449212010064941	0.6973142400516792	-0.32511773292376656
1.0189426828679824	0.9890744408885102	-0.025589354706437598	-0.026101938370494196	-0.04382171845316542	0.7012526283387726	-0.32118705841391176
1.0195489374739872	0.989048077261661	-0.02516303457598571	-0.026295455237066733	-0.043149364775314704	0.7051510541806817	-0.31720072457226
1.0201512930799181	0.9890222887571658	-0.02473712031408565	-0.026485309751395496	-0.04247511621486518	0.709008312875381	-0.3131593498191109
1.0207497954000122	0.9889970693146974	-0.024311634657717636	-0.02667151469147988	-0.0417990319242264	0.7128232061015556	-0.3090635925783014
1.021344490004022	0.9889724129154528	-0.02388660014703988	-0.026854083267279623	-0.04112117212471217	0.7165945485674269	-0.30491414567019637
1.0219354224416952	0.988948313577514	-0.02346203902333143	-0.027033029155602146	-0.04044159793049028	0.7203211700794069	-0.300711735033173
1.0225226379414483	0.9889247653686579	-0.023037973432450835	-0.027208366405085362	-0.03976037165888967	0.7240019149101045	-0.29645712140050695
1.0231061813550535	0.9889017624083304	-0.022614425455948717	-0.027380109420244835	-0.039077556867603745	0.7276356427508008	-0.2921511003294834
1.0236860979842979	0.9888792988355364	-0.022191416498355	-0.02754827320043002	-0.0383932173476851	0.731221235102878	-0.28779449553203823
1.0242624330434098	0.9888573688315777	-0.02176896765918412	-0.027712873169988914	-0.037707417695469966	0.7347575930817637	-0.28338816200946554
1.0248352314321905	0.9888359666290947	-0.021347099887323546	-0.027873925108527042	-0.03702022354037137	0.7382436372203982	-0.27893298712492887
1.0254045388011674	0.9888150864732379	-0.020925833181981268	-0.028031445441330082	-0.0363317002151603	0.7416783150775942	-0.27442988149695785
1.0259704006737378	0.988794722656507	-0.020505187219672285	-0.028185450975957503	-0.03564191374095621	0.745060596901	-0.2698797847532153
1.0265328630388513	0.9887748694985773	-0.020085180899067145	-0.028335959052047506	-0.034950930048090356	0.7483894801947523	-0.26528365981666185
1.02709197216997	0.9887555213551014	-0.019665832455980345	-0.02848298747247388	-0.0342588151236158	0.751663989520326	-0.2606424931574244
1.0276477751771906	0.988736672601165	-0.019247159029121195	-0.028626554626389116	-0.03356563425063901	0.7548831805274278	-0.25595728891960823
1.0282003186282205	0.9887183176805341	-0.01882917767987115	-0.028766679110730293	-0.03287145365188238	0.7580461327106771	-0.2512290792391198
1.0287496503838287	0.9887004510457368	-0.018411903992171724	-0.028903380182394148	-0.032176338126272186	0.7611519607352052	-0.24645890746465293
1.0292958185814485	0.9886830671955861	-0.017995352818193543	-0.029036677468145616	-0.03148035223300404	0.7641998091050307	-0.24164783526227054
1.0298388719157405	0.9886661606685462	-0.017579538048811356	-0.029166591009986764	-0.03078355986101473	0.7671888542864959	-0.23679693880122524
1.0303788598691217	0.9886497260387836	-0.01716447241842219	-0.029293141290112398	-0.03008602384908019	0.770118306362731	-0.23190730517098118
1.0309158317156446	0.988633757949238	-0.01675016825500209	-0.029416348969921288	-0.029387807195407074	0.7729874039934355	-0.22698003995173566
1.0314498383949482	0.988618251058182	-0.01633663602162316	-0.029536235295111665	-0.02868897055075777	0.7757954247701313	-0.22201624864585368
1.0319809307186194	0.988603200096294	-0.015923885682844845	-0.02965282164843593	-0.027989574464395157	0.7785416757259642	-0.21701705151354872
1.0325091602595964	0.9885885998429873	-0.01551192600607103	-0.02976612972423817	-0.027289678154671523	0.7812254982165825	-0.21198357395928497
1.0330345791532094	0.988574445135407	-0.015100764702528673	-0.029876181450589723	-0.026589339693016693	0.783846266872535	-0.20691694686196535
1.0335572402192879	0.9885607308682745	-0.014690408320167065	-0.029982998981739548	-0.025888615768018854	0.7864033901385783	-0.20181830390773023
1.034077196335763	0.9885474520130902	-0.01428086272640972	-0.030086604539165878	-0.025187562458332223	0.7888963071141726	-0.1966887862865485
1.034594502101103	0.9885346035786483	-0.013872131790146763	-0.030187020709974973	-0.024486232924623194	0.7913244953252064	-0.19152952486857266
1.0351092114022777	0.9885221806759189	-0.013464219290615006	-0.030284269930484657	-0.023784680626716424	0.7936874588200419	-0.18634166282945602
1.0356213796529683	0.9885101784648792	-0.013057127144725367	-0.030378374891063722	-0.023082956233896373	0.7959847384079693	-0.1811263320469096
1.0361310620623245	0.9884985921995914	-0.012650856772889865	-0.03046935817272007	-0.022381109922702248	0.7982159032526974	-0.1758846691649858
1.036638314399701	0.9884874172118621	-0.01224540849180777	-0.03055724236371617	-0.02167919028748053	0.8003805540350865	-0.17061780670970333
1.03714319339472	0.9884766489057536	-0.011840781190752948	-0.03064205009179115	-0.020977243730709944	0.8024783240643343	-0.1653268676217469
1.0376457558692727	0.9884662827794691	-0.011436973024400823	-0.03072380384065156	-0.02027531561677393	0.8045088750018177	-0.16001297307919837
1.0381460588398792	0.9884563144245672	-0.011033981334966593	-0.030802525944190747	-0.019573450097922027	0.8064718968788946	-0.15467724046199471
1.0386441601457683	0.9884467395156623	-0.010631802148973501	-0.030878238656101918	-0.01887168919674696	0.8083671099709913	-0.14932077562029067
1.0391401175222779	0.9884375538309946	-0.010230430927594052	-0.03095096397562471	-0.018170074073659784	0.8101942605406186	-0.14394468178157283
1.0396339893876325	0.9884287532391419	-0.009829861937085774	-0.031020723740711496	-0.017468643891430713	0.8119531232087305	-0.13855005019582006
1.0401258343954647	0.9884203337097122	-0.009430088616031361	-0.031087539531655693	-0.016767436419543466	0.8136434985442402	-0.1331379640685234
1.0406157112093848	0.988412291318558	-0.00903110376723751	-0.031151432617815784	-0.016066488338289848	0.8152652116721235	-0.12770950029546135
1.0411036786644994	0.9884046222460693	-0.00863289943652737	-0.03121242395932654	-0.015365834995964864	0.8168181122336782	-0.12226572701420069
1.0415897965251895	0.988397322767373	-0.00823546630278564	-0.03127053427355998	-0.014665509303480699	0.8183020759812905	-0.11680769441148718
1.0420741235161202	0.9883903892837673	-0.00783879529750758	-0.0313257837735017	-0.013965544558341134	0.81971699796587	-0.11133645616632074
1.0425567195840704	0.9883838182897321	-0.007442875768005996	-0.03137819241901965	-0.013265971182288373	0.8210627987813003	-0.10585304352748832
1.0430376445290133	0.9883776063950317	-0.0070476966084673225	-0.031427779729837	-0.012566818688483108	0.822339419596737	-0.10035848014564694
1.0435169579259926	0.9883717503257236	-0.00665324633968616	-0.03147456476643752	-0.01186811580233032	0.8235468214364563	-0.094853782617825
1.043994719702913	0.9883662469174851	-0.006259512648762457	-0.03151856617268374	-0.011169889626019343	0.8246849860380746	-0.08933995350373752
1.0444709897461213	0.9883610931215129	-0.0058664827281441805	-0.03155980211835091	-0.010472166218605307	0.8257539141159449	-0.08381798548943975
1.0449458277671968	0.9883562860061876	-0.005474143401909173	-0.03159829027568609	-0.009774970803015669	0.8267536244786903	-0.07828886267450544
1.04541929370859	0.9883518227532611	-0.005082480807185105	-0.031634047840146486	-0.009078327183761385	0.8276841542813619	-0.07275355562080493
1.0458914476295544	0.9883477006600668	-0.004691480504309137	-0.031667091503293374	-0.008382257926280907	0.8285455580271207	-0.06721302243855476
1.0463623487153115	0.9883439171479635	-0.004301128315295162	-0.03169743737596227	-0.007686785836748742	0.829337905255025	-0.061668220288268495
1.0468320570679153	0.9883404697471684	-0.003911408858110998	-0.03172510110109794	-0.006991931339765405	0.8300612831679307	-0.05612008422984925
1.0473006324406762	0.9883373561082782	-0.003522306612397193	-0.031750097753004636	-0.006297714363801257	0.8307157936854905	-0.050569541973100644
1.0477681340671374	0.9883345740023537	-0.003133806081001452	-0.03177244182858765	-0.005604154620916982	0.8313015528855362	-0.045017515912008144
1.0482346212485107	0.9883321213165426	-0.0027458913210824244	-0.03179214727482992	-0.004911270761552193	0.8318186913947597	-0.0394649161635344
1.0487001532253257	0.988329996055141	-0.0023585460691016276	-0.031809227473022735	-0.004219080588892446	0.8322673536470115	-0.03391264207922787
1.0491647894171672	0.9883281963387955	-0.001971753559944793	-0.03182369523830745	-0.0035276007279036845	0.8326476975419259	-0.0283615794040962
1.049628588104453	0.9883267204090923	-0.0015854976434845974	-0.031835562776292674	-0.002836848615231144	0.8329598929748381	-0.02281261609056031
1.0500916087021486	0.9883255666199493	-0.0011997609106513358	-0.03184484174616697	-0.0021468391430883417	0.8332041231686375	-0.01726661519968739
1.0505539094548473	0.9883247334450713	-0.0008145266318723839	-0.031851543195063184	-0.0014575881204546798	0.8333805826225282	-0.011724442561093264
1.051015548402207	0.9883242194733303	-0.0004297779725311811	-0.031855677589905436	-0.0007691108661824919	0.83348947762792	-0.0061869553515662415
1.0514765836864506	0.9883240234081703	-0.00004549775555770378	-0.03185725481729207	-0.00008142177999446499	0.8335310259480049	-0.0006549985212851491
1.0519370732261586	0.9883241440678744	0.00033833124781091023	-0.03185628417683956	0.0006054651408088304	0.8335054563292227	0.0048705911629672435
1.0523974505972138	0.9883245808704527	0.0007220395631542271	-0.031852770476665286	0.0012920968166398481	0.8334129053568841	0.010393493254080833
1.0528583825247182	0.9883253348408023	0.0011061519491523575	-0.031846705931012895	0.0019793676392829496	0.8332532039784604	0.015920180588120936
1.0533199260950694	0.9883264071648413	0.0014906847983370529	-0.03183808179488647	0.002667261988503463	0.8330261842310938	0.021449801441277123
1.0537821389929243	0.9883277991420373	0.0018756547700535303	-0.03182688875002352	0.0033557644741604707	0.8327316896703323	0.02698150209959956
1.0542450782887467	0.9883295121824223	0.002261077762292176	-0.03181311693335281	0.004044858102114194	0.8323695763824308	0.03251441225526602
1.0547088020669755	0.9883315478120207	0.0026469702494134172	-0.0317967558981759	0.004734526671921845	0.8319397122291808	0.03804766441148322
1.0551733680277442	0.9883339076685734	0.0030333480994864798	-0.03177779465375011	0.005424752667885869	0.8314419781569209	0.04358037709555518
1.0556388348146162	0.988336593508121	0.0034202276605101475	-0.031756221617968435	0.006115519206185247	0.8308762672239112	0.049111670633322196
1.0561052603374037	0.9883396071966123	0.0038076243473746147	-0.031732024690734426	0.006806807517773998	0.8302424867965222	0.054640647147385306
1.0565727033605028	0.9883429507190208	0.00419555394402932	-0.031705191187067716	0.007498599281284267	0.8295405570652509	0.0601664094257861
1.0570412222655021	0.9883466261718818	0.004584031557429569	-0.031675707903725626	0.00819087476442131	0.8287704130594239	0.06568804624767274
1.0575108757034433	0.9883506357674547	0.004973072141605405	-0.03164356109284242	0.008883613768681752	0.8279320042227986	0.07120464015583237
1.05798172262273	0.9883549818345893	0.005362690502508864	-0.03160873646242317	0.009576795647221394	0.8270252946919936	0.07671526781190174
1.0584538219648099	0.9883596668162724	0.005752901028295178	-0.031571219203803555	0.010270398835354444	0.8260502642727348	0.08221899649629379
1.0589272327028993	0.9883646932696448	0.006143717704548274	-0.031530993999631565	0.010964400890171117	0.8250069088999498	0.08771488469160044
1.0594020135848266	0.9883700638627019	0.006535153885831351	-0.031488045058689455	0.011658778098892444	0.8238952417844306	0.09320197927526946
1.059878223873507	0.9883757813822214	0.00692722289016561	-0.031442356061256116	0.012353506548249524	0.822715292233703	0.09867932427825345
1.0603559226355592	0.9883818487258064	0.007319937395933651	-0.03139391023187198	0.013048561069246074	0.8214671077639701	0.10414595285206484
1.0608351686517468	0.9883882688994823	0.007713309354278935	-0.03134269036783064	0.013743915100960588	0.8201507550410226	0.10960088657368197
1.0613160209304582	0.9883950450236	0.008107350396632372	-0.03128867880168616	0.014439541430339486	0.8187663191102413	0.11504314163578423
1.0617985386672166	0.9884021803324702	0.00850207178574333	-0.03123185741420209	0.015135412123102538	0.8173139039185514	0.12047172866046348
1.0622827802060226	0.988409678158001	0.008897483553023814	-0.0311722077747889	0.015831497024719324	0.8157936360642788	0.12588564143290573
1.0627688045764518	0.988417541951541	0.00929359574328689	-0.031109710977929878	0.016527765977526008	0.8142056607558542	0.13128387464101773
1.0632566701450414	0.9884257752624128	0.009690417300807627	-0.03104434782458531	0.017224186882822116	0.8125501465558577	0.1366654092537326
1.0637464356998936	0.9884343817543911	0.010087956942080673	-0.030976098702005503	0.0179207272605688	0.8108272824197665	0.1420292251064652
1.0642381592243404	0.9884433651836627	0.01048622214850925	-0.03090494376955567	0.01861735250938334	0.8090372824627041	0.14737428798568988
1.0647318986593362	0.9884527294100459	0.010885219778159427	-0.030830862880548305	0.019314027010315423	0.8071803840031168	0.15269955872687205
1.0652277117156086	0.9884624783923562	0.011284955904913373	-0.03075383563006764	0.020010713875373152	0.8052568487670069	0.15800399185077102
1.0657256559271289	0.9884726161879592	0.011685435854341909	-0.030673841369659352	0.020707375042073792	0.8032669632203916	0.16328653688640765
1.0662257888102626	0.9884831469547845	0.01208666432442549	-0.030590859202748347	0.021403971515530626	0.8012110383929811	0.16854614081161107
1.06672816706088	0.9884940749327199	0.01248864473628294	-0.030504868142459014	0.022100462276216065	0.799089413679029	0.17378174045982311
1.0672328470981087	0.9885054044523278	0.012891379669226186	-0.030415847053744356	0.022796805075603836	0.7969024552252835	0.17899226926813316
1.0677398850350537	0.9885171399323494	0.013294870834542791	-0.030323774684049034	0.023492956428700546	0.7946505564867828	0.18417665792340968
1.068249336785884	0.9885292858803653	0.013699119158646113	-0.030228629669134286	0.024188871796200148	0.7923341381303587	0.18933383643508564
1.0687612578108399	0.9885418468848735	0.01410412457960935	-0.030130390606046695	0.02488450527385934	0.7899536495279628	0.19446273256554003
1.069275702783746	0.9885548276043031	0.014509885787254867	-0.030029036149391623	0.025579809190943062	0.7875095707294293	0.19956226968841562
1.0697927262488407	0.988568232780619	0.01491640074594271	-0.029924544915163245	0.02627473505245779	0.7850024097274791	0.2046313745435808
1.0703123820488631	0.9885820672225127	0.0153236662472169	-0.029816895622038857	0.026969232816988417	0.7824327054131737	0.20966897275022897
1.0708347236363047	0.9885963358106283	0.015731678160940787	-0.02970606706020966	0.027663251373168444	0.7798010263090897	0.21467399313738697
1.0713598039074872	0.9886110434905422	0.016140431311879113	-0.02959203815537064	0.028356738375763565	0.7771079715327983	0.21964536739907278
1.071887675108721	0.9886261952671365	0.016549919415827653	-0.029474788021181298	0.02904964018621008	0.7743541714067164	0.22458203055273565
1.0724183889857022	0.9886417962058108	0.0169601352061246	-0.029354295958280954	0.029741902136309593	0.7715402867468583	0.2294829237138495
1.0729519968960355	0.9886578514331865	0.017371070530433796	-0.029230541457102358	0.030433468738936122	0.7686670082054603	0.23434699644491022
1.0734885492630866	0.9886743661177732	0.017782715942222117	-0.029103504354514906	0.031124283049456813	0.7657350591174807	0.23917320314587717
1.0740280960820678	0.9886913454818469	0.018195061105537223	-0.028973164749027544	0.031814287398070296	0.7627451926607324	0.24396050911985126
1.0745706868320084	0.9887087947961157	0.0186080947405518	-0.028839503048546992	0.03250342334552767	0.7596981920658163	0.24870789110919875
1.0751163704386648	0.9887267193757132	0.01902180461018782	-0.02870250000717718	0.03319163170857932	0.7565948705059249	0.2534143383275724
1.0756651949236962	0.9887451245654149	0.01943617727201092	-0.028562136843396875	0.033878852196961316	0.7534360727488083	0.2580788508645172
1.0762172084643187	0.9887640157721693	0.019851198896008546	-0.028418394996740693	0.03456502481731507	0.7502226686184152	0.2627004500646677
1.0767724578655888	0.9887833984107957	0.020266854130138724	-0.028271256545962384	0.035250088038918874	0.7469555612851793	0.2672781669140253
1.0773309902677641	0.9888032779596588	0.020683127402336868	-0.02812070378912078	0.03593398099078612	0.7436356767322823	0.27181105762530144
1.0778928514285866	0.9888236598979515	0.021100001654001402	-0.027966719722683588	0.0366166414177002	0.7402639731988263	0.27629819074649936
1.078458087389843	0.9888445497621781	0.02151745960253855	-0.027809287616076317	0.037298007797113	0.7368414305595744	0.2807386619419865
1.0790267433731031	0.9888659531042405	0.021935482938534614	-0.02764839133090225	0.037978018060172807	0.7333690560960238	0.2851315862138227
1.0795988643250394	0.988887875508797	0.022354052750293164	-0.027484015191136937	0.0386566103244059	0.7298478803632747	0.2894761033693446
1.080174494976064	0.988910322593718	0.02277314958409504	-0.02731614398112883	0.0393337230238193	0.7262789558714577	0.2937713794191296
1.0807536796000579	0.9889332999988364	0.02319275328760668	-0.02714476303044909	0.04000929468720882	0.7226633575814263	0.2980166057122565
1.081336462363169	0.9889568133977058	0.023612843282465493	-0.026969858126056803	0.04068326440782543	0.7190021797057355	0.30221100241572424
1.081922887438078	0.9889808685010891	0.024033398661828083	-0.026791415486740328	0.041355572023075285	0.7152965338762192	0.30635382002562367
1.0825129987115143	0.9890054710438265	0.024454397996137592	-0.026609421860380147	0.04202615782542688	0.7115475498522841	0.31044433794274756
1.083106839871294	0.9890306267867448	0.024875819414260196	-0.026423864508383504	0.0426949627147691	0.7077563738331694	0.31448186578306575
1.083704455313809	0.989056341554512	0.025297641260416143	-0.026234730925956223	0.043361929255173425	0.7039241614550884	0.3184657499793623
1.0843058888990156	0.9890826211823635	0.025719841223336138	-0.02604200923420245	0.04402700030467747	0.7000520845179162	0.32239536568435323
1.0849111845364583	0.9891094715396951	0.02614239676890219	-0.025845688003769466	0.04469011971599887	0.6961413260410486	0.32627012120849735
1.0855203872540478	0.9891368985779043	0.026565285893377987	-0.025645755904707353	0.045351233520507024	0.6921930720901525	0.33008946493114744
1.086133541634163	0.9891649082613383	0.026988486039207255	-0.025442202210602567	0.04601028822740106	0.6882085206265866	0.3338528753272033
1.0867506928390684	0.9891935066128915	0.02741197481947234	-0.02523501646384042	0.04666723196059235	0.6841888736436681	0.33755986755849643
1.0873718868552542	0.9892226997266962	0.02783573018635887	-0.025024188384004192	0.047322014710284875	0.6801353343196199	0.3412099946667281
1.0879971700379565	0.9892524937481891	0.028259730120151542	-0.024809708012273432	0.04797458784020425	0.6760491087597889	0.3448028445517815
1.0886265893853433	0.9892828948878649	0.02868395281929417	-0.024591565611505124	0.04862490437116353	0.671931403015724	0.34833804130979734
1.089260192615877	0.9893139094263949	0.029108376751932934	-0.024369751629656124	0.049272919045025655	0.6677834214085786	0.35181524524597185
1.089898027878251	0.9893455437016927	0.029532980461314442	-0.024144256792208756	0.04991858801170013	0.6636063672912591	0.3552341508404085
1.0905401444710547	0.9893778041458973	0.029957743043910356	-0.023915071838514445	0.05056186953863983	0.6594014372337718	0.3585944901161297
1.0911865929250202	0.9894106972924791	0.030382644191375173	-0.023682187474471362	0.051202724044680896	0.6551698194239362	0.36189603220942534
1.091837423750501	0.9894442297144309	0.030807663361028755	-0.023445594811539718	0.05184111282467632	0.6509127008515523	0.365138576284323
1.0924926893026412	0.9894784081212481	0.03123278099395519	-0.02320528468201807	0.05247699986030744	0.6466312541299875	0.36832196030652303
1.093152442851175	0.9895132393145405	0.03165797788930174	-0.02296124795723939	0.053110350843494275	0.6423266426735023	0.3714460553416212
1.093816738408833	0.9895487301808267	0.032083235085994644	-0.022713475599989912	0.053741132973182955	0.6380000209453092	0.3745107639770671
1.0944856313841025	0.9895848877284703	0.03250853427091479	-0.022461958409222913	0.0543693155315361	0.6336525293849359	0.3775160225028227
1.0951591782382353	0.9896217190722795	0.03293385754305667	-0.022206687132345908	0.054994869498687406	0.6292852958893147	0.38046179831110355
1.0958374363967758	0.989659231430927	0.033359187345293945	-0.021947652486734272	0.055617767420451825	0.6248994356721502	0.383348088601004
1.0965204650721363	0.9896974321752376	0.033784506963445135	-0.021684844831478957	0.05623798410332956	0.6204960452972146	0.3861749228538054
1.0972083240356567	0.9897363287629009	0.034209799739961085	-0.021418254623491683	0.05685549542776533	0.6160762100194994	0.38894235660144716
1.097901074678515	0.989775928800124	0.034635049719784324	-0.021147871998354387	0.05747027925639034	0.6116409963896747	0.3916504748597907
1.0985987796092471	0.9898162400221597	0.035060241379185064	-0.020873686911450626	0.0580823150003381	0.6071914543686462	0.39429938936342734
1.09930150248529	0.98985727028603	0.035485359506077646	-0.020595689193544348	0.05869158341193667	0.6027286179516649	0.3968892369297442
1.1000093085832274	0.9898990276063883	0.03591038952656251	-0.0203138683145789	0.05929806701685164	0.5982535011501878	0.3994201805409521
1.1007222641449699	0.9899415201200771	0.03633531708913455	-0.020028213631525554	0.059901749481382466	0.593767101803534	0.4018924058841936
1.1014404367826665	0.9899847561123137	0.03676012829017413	-0.019738714218711033	0.06050261590015083	0.5892703987053879	0.4043061218290302
1.102163895385245	0.9900287440138337	0.03718480959695369	-0.019445358895575415	0.06110065265014237	0.5847643519436801	0.4066615590609822
1.1028927100285193	0.9900734923978578	0.03760934777510665	-0.019148136255091576	0.061695847253743046	0.5802499032422119	0.4089589688009274
1.1036269520701352	0.9901190099881951	0.03803372992485537	-0.018847034618128793	0.06228818839586516	0.5757279751871962	0.4111986221500144
1.104366693937431	0.9901653056483164	0.038457943339187985	-0.01854204211417379	0.06287766569282491	0.5711994723852035	0.41338080850277836
1.1051120095992868	0.9902123884130296	0.03888197575535133	-0.01823314648128389	0.06346427000938762	0.5666652784599235	0.41550583602074787
1.1058629740293247	0.9902602674571541	0.03930581502649727	-0.017920335281907757	0.0640479929697509	0.5621262592686239	0.4175740291187551
1.1066196633986158	0.9903089521093988	0.03972944921470146	-0.017603595820023823	0.06462882705719797	0.5575832616584782	0.41958572818852236
1.1073821550329912	0.9903584518515087	0.0401528665485796	-0.017282915155707183	0.06520676552601638	0.5530371136959934	0.4215412886367989
1.1081505274866323	0.9904087763248542	0.04057605544588865	-0.01695828007155883	0.0657818024032173	0.5484886242271225	0.4234410802494247
1.1089248604787258	0.99045993532813	0.040999004459696405	-0.016629677097122025	0.06635393238643293	0.5439385832837249	0.4252854862155384
1.1097052347539829	0.9905119388096807	0.04142170218529087	-0.016297092567107815	0.06692315069122291	0.5393877629399737	0.427074902036123
1.1104917323536734	0.9905647968869987	0.04184413739054986	-0.015960512505588092	0.06748945320085761	0.5348369157868436	0.428809735413622
1.1112844360281606	0.9906185198086632	0.042266298683767745	-0.01561992287745215	0.06805283599570654	0.5302867784092813	0.4304904042374867
1.1120834299540063	0.990673118003747	0.04268817488349951	-0.015275309282499665	0.06861329582539538	0.525738067321442	0.43211733748979586
1.1128887993716043	0.990728602058916	0.043109754806351035	-0.014926657111063182	0.06917082979982458	0.5211914811898543	0.4336909737451404
1.113700630674892	0.9907849827257706	0.0435310272983647	-0.014573951506892316	0.06972543540807292	0.5166477004510622	0.4352117607010552
1.1145190111660521	0.9908422709048855	0.04395198109254909	-0.0142171774759422	0.0702771103091137	0.5121073888207112	0.43668015409743033
1.1153440290230927	0.9909004776440563	0.04437260478129848	-0.013856319904445325	0.07082585227743056	0.5075711935782267	0.4380966171272834
1.1161757737079283	0.9909596141678303	0.044792887011438166	-0.013491363383921904	0.07137165943832084	0.503039743463928	0.4394616205838343
1.1170143354957274	0.9910196918451221	0.04521281623028216	-0.013122292420519021	0.07191452991744121	0.4985136514313591	0.4407756414974764
1.117859806031907	0.9910807222296942	0.045632380952300454	-0.01274909119417902	0.07245446216805648	0.49399351179885126	0.44203916349850053
1.118712277589313	0.9911427170075092	0.04605156937462594	-0.012371743890051653	0.07299145445692783	0.48947990443050227	0.44325267515300515
1.1195718438751125	0.9912056880555716	0.04647036976443242	-0.011990234346934343	0.07352550534601736	0.48497339061075084	0.4444166706757478
1.1204385994708905	0.9912696474020806	0.04688877016796398	-0.011604546309259145	0.07405661330181058	0.4804745162368369	0.4455316486137329
1.121312639813706	0.9913346072250783	0.04730675839237355	-0.011214663441649363	0.07458477665901303	0.47598381207762974	0.4465981114186089
1.12219406157173	0.9914005798806232	0.04772432217429049	-0.010820569167125958	0.07510999381946652	0.47150179203572046	0.4476165654828036
1.1230829622302207	0.991467577872364	0.048141448969681734	-0.010422246857492356	0.07563226297243852	0.4670289554866684	0.44858752020938747
1.1239794408062629	0.9915356139057101	0.04855812627715031	-0.010019679519013192	0.07615158248574994	0.462565783901374	0.44951148838306737
1.124883596622447	0.9916047007953487	0.048974341053077027	-0.009612850348650443	0.07666795016199915	0.45811274720955597	0.4503889844708808
1.125795530790553	0.9916748515780606	0.049390080389173634	-0.009201742074181818	0.07718136407047459	0.4536702966436724	0.4512205257687211
1.126715345000137	0.991746079420663	0.04980533093992461	-0.008786337505242188	0.07769182182304293	0.4492388709750361	0.4520066308164758
1.1276431422603204	0.9918183976769052	0.05022007925130068	-0.008366619206166203	0.07819932097005439	0.44481889310950623	0.45274781975128975
1.1285790267370435	0.9918918198753754	0.050634311671606	-0.007942569575776773	0.07870385887757908	0.44041077116039445	0.4534446137772684
1.129523103865846	0.9919663597286631	0.05104801438699869	-0.007514170803074527	0.0792054327587355	0.4360148981947103	0.45409753488952337
1.1304754797069925	0.9920420310823985	0.051461173127238406	-0.007081405167282945	0.07970403930703801	0.43163165548330074	0.45470710511400136
1.1314362621872207	0.9921188480136045	0.05187377369466627	-0.0066442544814758284	0.08019967532644656	0.42726140701222853	0.45527384702309664
1.1324055597999065	0.9921968247275827	0.05228580138599094	-0.006202700690643254	0.08069233702321288	0.4229045057506023	0.4557982825824335
1.1333834825941533	0.9922759756366947	0.052697241406364295	-0.005756725429803281	0.08118202049546197	0.4185612893944824	0.4562809334681136
1.1343701420937327	0.9923563153545842	0.05310807881457116	-0.005306310068100925	0.08166872165508415	0.4142320810949913	0.45672232066158075
1.1353656505817122	0.9924378586379616	0.05351829821060186	-0.004851436043512151	0.0821524358486344	0.4099171928908307	0.45712296384600026
1.1363701218095235	0.9925206204439383	0.05392788401974388	-0.0043920845478229035	0.08263315818722619	0.4056169228497055	0.4574833814869375
1.1373836710110237	0.9926046159315713	0.0543368204796403	-0.003928236528363353	0.0831108835211004	0.40133155535414833	0.45780409053485877
1.1384064145178414	0.9926898604300282	0.05474509146895361	-0.0034598728727235884	0.08358560623109738	0.3970613630427717	0.4580856060402768
1.1394384702910594	0.9927763694825925	0.05515268070607619	-0.0029869741743991478	0.08405732045318473	0.39280660487287455	0.45832844107478315
1.1404799574844402	0.9928641588102269	0.055559571558200536	-0.0025095209419705054	0.0845260198489239	0.3885675282635992	0.4585331063681674
1.1415309969092537	0.9929532443504397	0.05596574720829819	-0.002027493395566933	0.0849916977917019	0.38434436749849316	0.4587001101879416
1.142591711067218	0.9930436422604499	0.05637119064639983	-0.0015408714612821226	0.0854543473477007	0.38013734397054527	0.45882995808399035
1.1436622232399138	0.9931353688392738	0.05677588430565239	-0.0010496351989761183	0.08591396085485047	0.37594667010096183	0.45892315257824595
1.1447426589364909	0.9932284406508919	0.057179810598257136	-0.0005537641483814355	0.08637053052842202	0.3717725439215371	0.458980193141096
1.1458331450292694	0.9933228744505398	0.05758295156543019	-0.000053237736180131536	0.08682404805515691	0.36761515285214036	0.4590015758784203
1.1469338098487274	0.9934186871922532	0.0579852888980073	0.00045196475667421516	0.08727450461279014	0.36347467362226743	0.4589877933802038
1.1480447845119368	0.9935158961447687	0.0583868043981788	0.0009618647934978148	0.08772189137936402	0.3593512676686222	0.45893933448945146
1.1491662021656655	0.9936145188270032	0.058787479667949595	0.0014764842226619303	0.08816619917241646	0.3552450845071367	0.4588566840307971
1.1502981962722703	0.9937145728565456	0.05918729548063926	0.0019958444789076064	0.08860741774933524	0.3511562683012317	0.4587403228111734
1.1514409018669227	0.9938160760580883	0.059586232225962724	0.002519967148344348	0.08904553630407086	0.34708495340270823	0.45859072749277446
1.152594455821958	0.99391904648624	0.05998426998389365	0.0030488740773119043	0.08948054354493155	0.34303126372437415	0.45840837042735766
1.15375899721589	0.9940235024583153	0.06038138862788071	0.0035825875286210006	0.08991242780190714	0.33899531182187	0.45819371943932874
1.1549346664747553	0.9941294624770312	0.06077756750826563	0.00412112977468709	0.09034117667753531	0.3349772022392037	0.457947237839581
1.1561216061884623	0.9942369453028936	0.0611727857111317	0.00466452345817973	0.09076677732605243	0.33097702899377496	0.4576693841683752
1.157319960758961	0.9943459699220139	0.06156702191585875	0.005212791416786131	0.09118921629533261	0.32699487714008973	0.45736061214466295
1.1585298763656942	0.9944565555419499	0.061960254363952125	0.005765956653231477	0.09160847949172113	0.32303082319225734	0.45702137058534703
1.1597515014729864	0.9945687216371938	0.062352461001928705	0.006324042552566118	0.09202455233002677	0.3190849337902375	0.4566521031695107
1.1609849864523456	0.9946824879139591	0.06274361933360334	0.006887072694153791	0.09243741957293736	0.31515726729472116	0.45625324844402915
1.162230483533249	0.9947978743043703	0.0631337063839081	0.007455070813890133	0.09284706529194571	0.31124787424425415	0.455825239772595
1.1634881477674244	0.9949149010548926	0.06352269897568916	0.008028061227778658	0.09325347315551928	0.30735679467691435	0.45536850492194386
1.1647581352992822	0.9950335885646442	0.06391057316686119	0.008606068027053916	0.09365662583779048	0.3034840638544989	0.45488346660314927
1.1660406054458314	0.9951539575776631	0.06429730486955848	0.009189116008892734	0.09405650566431584	0.29962970615109985	0.45437054165729085
1.1673357190213973	0.9952760290253124	0.06468286931073132	0.00977722989624311	0.09445309404912201	0.2957937405203338	0.45383014162646934
1.1686436388526378	0.9953998240722479	0.06506724117127828	0.010370434555375587	0.09484637164152376	0.29197617916804025	0.4532626725403915
1.1699645308605406	0.995525364217442	0.06545039487700788	0.01096875546818766	0.0952363186223918	0.28817702473139006	0.45266853439718235
1.171298563108759	0.995652671203077	0.065832304287003	0.011572218280901677	0.09562291438237096	0.28439627344187685	0.4520481215147181
1.1726459051435487	0.9957817669490138	0.0662129424859065	0.012180848487406783	0.096006137314432	0.2806339172268542	0.45140182283818026
1.1740067301157526	0.9959126737537168	0.066592282361689	0.012794672368924008	0.09638596539741821	0.27688993804181283	0.45073002091601433
1.1753812128177448	0.9960454141045361	0.06697029602024042	0.01341371608636576	0.09676237560522186	0.27316431370332767	0.45003309280717185
1.1767695303271786	0.9961800107365372	0.06734695494676911	0.014038005951643695	0.09713534407253664	0.2694570163221709	0.4493114097827959
1.1781718627619246	0.9963164867034271	0.06772223018267556	0.014667568745899561	0.09750484627019705	0.265768010593148	0.44856533692249734
1.1795883928177442	0.9964548653307922	0.06809609216709848	0.015302431488860211	0.09787085684692631	0.26209725538247214	0.44779523333343346
1.1810193048746536	0.9965951701257065	0.06846851047766209	0.015942621017037705	0.09823334937825622	0.2584447062858533	0.44700145265220553
1.1824647864223838	0.9967374249128261	0.068839454182043	0.01658816460067313	0.09859229671329778	0.2548103121841067	0.4461843422858723
1.183925027911224	0.9968816538175262	0.06920889176322485	0.017239089852187046	0.09894767090031004	0.25119401598537733	0.4453442434821388
1.1854002220373858	0.9970278811922995	0.06957679090849289	0.017895424383511698	0.09929944298451315	0.2475957566882619	0.444481491750939
1.186890564090262	0.9971761316472069	0.06994311857337675	0.018557195937789536	0.0996475830733266	0.24401546874291785	0.4435964166963675
1.1883962523324856	0.9973264300840907	0.07030784104633524	0.019224432533473577	0.09999206039970074	0.2404530814024823	0.44268934181353
1.1899174877445138	0.9974788016675455	0.07067092385516915	0.01989716232524312	0.10033284323464008	0.23690851961508091	0.4417605846621094
1.1914544743761022	0.9976332718561824	0.07103233182092826	0.020575413733447092	0.10066989893969008	0.23338170346743609	0.44081045668019303
1.1930074188232505	0.997789866345988	0.0713920289037619	0.021259215186487827	0.10100319382483337	0.22987254965234685	0.43983926353729935
1.1945765302125217	0.99794861106376	0.07174997817504407	0.021948595088517174	0.10133269312731721	0.2263809716958155	0.43884730519141085
1.196162021213255	0.9981095322647267	0.07210614201925813	0.02264358223698561	0.10165836120041534	0.22290687793750125	0.43783487528907333
1.1977641072677048	0.9982726564501001	0.07246048192410681	0.023344205455227068	0.10198016132147099	0.2194501735209545	0.4368022616856166
1.1993830069017095	0.9984380103933482	0.0728129585204639	0.024050493700168676	0.10229805573168971	0.21601075993938654	0.43574974629200236
1.2010189409614787	0.998605621056547	0.07316353138798919	0.02476247570091204	0.10261200546472042	0.2125885368619443	0.43467760562080865
1.2026721340133082	0.9987755157275907	0.07351215932919213	0.02548018053970618	0.10292197059709267	0.20918339938223907	0.4335861099240309
1.2043428142919317	0.9989477220098522	0.07385880031655874	0.026203637595717495	0.10322791019991003	0.2057952384467565	0.43247552326128785
1.2060312123004848	0.9991222676717635	0.07420341116832563	0.026932875906936566	0.10352978205496838	0.2024239439308068	0.4313461044797662
1.2077375618124613	0.9992991807428936	0.07454594773111722	0.027667924574493696	0.10382754282198418	0.19906940275831742	0.4301981066097626
1.2094621002414043	0.9994784895456439	0.07488636491892252	0.02840881288853147	0.1041211480744045	0.1957314984133613	0.4290317766664058
1.211205068317129	0.9996602226547956	0.07522461661167408	0.029155570154304745	0.10441055221312628	0.1924101118186676	0.427847355919159
1.2129667095804695	0.9998444088370865	0.07556065552641085	0.029908225442652852	0.10469570836036943	0.1891051224828713	0.42664508029437825
1.2147472716815764	1.0000310771788616	0.0758944334339287	0.030666808110998645	0.10497656854767376	0.1858164062453753	0.42542517954929215
1.2165470048342195	1.0002202569161585	0.07622590083104107	0.03143134710801224	0.10525308344151485	0.18254383836784965	0.42418787838617517
1.218366163457635	1.0004119775981597	0.0765550072150871	0.03220187163738223	0.10552520257802396	0.17928729069033553	0.4229333953878586
1.2202050050958044	1.0006062689648725	0.07688170084739418	0.03297841066081561	0.10579287416776802	0.17604663381615018	0.4216619438188639
1.2220637915105146	1.0008031610531434	0.07720592891388724	0.03376099332253152	0.10605604523095803	0.17282173536492978	0.42037373093179764
1.2239427868571415	1.0010026839937816	0.07752763717013571	0.0345496481422744	0.10631466131170327	0.16961246333851776	0.4190689592925195
1.2258422604357126	1.0012048682929597	0.07784677038330624	0.03534440413344672	0.10656866683901098	0.16641868155265072	0.41774782493491563
1.2277624840735561	1.0014097445438799	0.07816327184541354	0.03614528966349926	0.1068180047375268	0.1632402543125511	0.41641051923978567
1.2297037339446868	1.0016173436089955	0.07847708364719347	0.03695233317620147	0.10706261665053654	0.1600770434964729	0.4150572277340156
1.231666290046385	1.0018276965530255	0.07878814655007403	0.03776556292953338	0.10730244283994576	0.15692890964140752	0.41368813051693704
1.2336504358923175	1.0020408345979381	0.07909639990181096	0.038585006826531695	0.1075374221244202	0.1537957125998997	0.4123034025381292
1.2356564596135964	1.0022567892286862	0.0794017817704024	0.039410692826688944	0.10776749198407332	0.15067730997210838	0.4109032128926216
1.237684653213993	1.002475592100551	0.07970422878541698	0.04024264859166833	0.10799258843996672	0.1475735584931298	0.40948772540432554
1.2397353121629002	1.0026972749814123	0.08000367604247414	0.04108090127449649	0.10821264598674782	0.14448431479787188	0.40805709897407083
1.241808736330101	1.0029218698383857	0.08030005720535287	0.04192547785731331	0.10842759767159332	0.14140943414745863	0.4066114869907028
1.2439052304156397	1.00314940887021	0.08059330452136244	0.04277640527589214	0.10863737510393898	0.13834877001087165	0.4051510370958021
1.246025102835349	1.0033799243714074	0.0808833486203732	0.04363370991624705	0.10884190831073545	0.1353021758975395	0.40367589202489146
1.2481686654645798	1.0036134486879789	0.08117011844819212	0.04449741746557209	0.1090411256947091	0.13226950582558247	0.40218618984715976
1.2503362366050614	1.0038500145242393	0.08145354162148116	0.045367554056394234	0.10923495428120174	0.1292506102976922	0.40068206196701983
1.2525281373096742	1.004089654525575	0.08173354389089788	0.04624414473191561	0.10942331934439055	0.1262453416924119	0.3991636357426184
1.2547446936663298	1.0043324015094306	0.08201004940553935	0.04712721431353712	0.10960614459245009	0.12325355119019585	0.39763103296126007
1.256986236801843	1.0045782884478105	0.08228298066243935	0.04801678734374756	0.10978335212970432	0.12027508899207423	0.3960843699028404
1.2592531022527147	1.004827348379363	0.0825522583822792	0.048912887778352954	0.10995486237296377	0.11730980535053584	0.3945237578388241
1.261545629853672	1.0050796143770206	0.08281780145599549	0.04981553888723998	0.11012059401815268	0.11435755085328896	0.3929493031694814
1.263864165100983	1.005335119677375	0.08307952705808207	0.050724763732632495	0.11028046410917464	0.11141817483275197	0.3913611065496729
1.266209057083934	1.005593897431515	0.08333735036401407	0.05164058429592897	0.11043438786087521	0.10849152818017141	0.3897592643697805
1.268580661801069	1.0058559810485423	0.08359118487298955	0.05256302271363708	0.11058227885084221	0.1055774593453974	0.38814386654940014
1.2709793390675637	1.0061214038315123	0.0838409420151476	0.05349210000317142	0.11072404877863164	0.10267581840422087	0.3865149987154698
1.2734054540366178	1.0063901991212651	0.08408653127367828	0.05442783659365002	0.1108596075367645	0.0997864553126376	0.3848727412227651
1.27585937724852	1.0066624002771856	0.08432786013827118	0.05537025227668214	0.11098886317782142	0.09690922003988806	0.3832171691840461
1.278341484688827	1.006938040658006	0.08456483405914028	0.05631936615915084	0.11111172188205022	0.09404396268875725	0.381548352493743
1.2808521581417163	1.0072171536344523	0.08479735642753844	0.05727519672651917	0.111228087938099	0.0911905332818544	0.3798663556539424
1.2833917845387146	1.007499772489208	0.08502532846206691	0.05823776152158208	0.11133786367628498	0.08834878269313502	0.37817123827370475
1.2859607565693512	1.0077859304559826	0.08524864921459972	0.059207077303835405	0.11144094946372536	0.0855185621248603	0.37646305471978897
1.288559472258956	1.0080756606426498	0.08546721548098846	0.06018315981447101	0.11153724365239666	0.08269972375308178	0.37474185445787256
1.2911883363555503	1.0083689961549323	0.08568092186404289	0.06116602421941914	0.11162664259471405	0.07989211940696268	0.3730076811945682
1.2938477587581971	1.008665969889124	0.08588966058571375	0.06215568443837605	0.11170904054769631	0.07709560246603071	0.37126057397989554
1.296538156563425	1.008966614727218	0.08609332159519859	0.06315215382593306	0.11178432970251388	0.07431002587905784	0.3695005659206392
1.299259952866263	1.0092709633686767	0.08629179241135969	0.06415544463642592	0.11185240010204148	0.07153524365662332	0.3677276850356051
1.3020135764754275	1.0095790482626297	0.08648495804877268	0.06516556783464901	0.11191313959985325	0.06877111133074593	0.365941954497635
1.304799462520419	1.009890901638501	0.08667270100805327	0.06618253323312548	0.11196643384098785	0.06601748550813519	0.3641433922941541
1.3076180547248937	1.0102065557221052	0.08685490136227979	0.0672063502252552	0.11201216625771149	0.06327422186491138	0.36233200982791697
1.310469801984775	1.0105260423126643	0.08703143646210022	0.06823702643898241	0.11205021795937598	0.060541178753430465	0.36050781419125283
1.3133551606946068	1.0108493930017268	0.08720218103021543	0.06927456848803099	0.11208046773470359	0.0578182151140157	0.3586708067261707
1.3162745936839904	1.0111766390109989	0.08736700703180096	0.07031898148648023	0.11210279199414698	0.05510519171186033	0.35682098376710364
1.3192285721423151	1.0115078113634328	0.0875257837197449	0.07137026963422399	0.11211706474183585	0.052401969562070404	0.35495833548248684
1.3222175745136906	1.0118429407130731	0.08767837749900455	0.07242843570945132	0.11212315751447709	0.04970841121989156	0.35308284664621553
1.325242086549045	1.0121820573027804	0.08782465186430181	0.07349348097808528	0.11212093933778912	0.04702438095144119	0.35119449666590336
1.3283026019886919	1.0125251909908488	0.0879644673659289	0.07456540532107007	0.1121102766803129	0.04434974435606462	0.3492932592191382
1.331399623320804	1.012872371284217	0.08809768156881717	0.07564420737836605	0.11209103339680541	0.04168436797242645	0.34737910185347787
1.3345336609680976	1.0132236271934454	0.08822414893930675	0.07672988413920448	0.11206307067698196	0.03902812025858849	0.34545198656254095
1.3377052330578736	1.013578987151108	0.0883437207673174	0.07782243074001953	0.11202624700148306	0.0363808720177588	0.3435118699883029
1.3409148671462725	1.0139384791470212	0.08845624515927607	0.07892184093048754	0.11198041807245869	0.033742495206882155	0.34155870243029407
1.3441630989291213	1.0143021305235491	0.08856156691126148	0.0800281064938295	0.11192543677319178	0.031112864289707453	0.3395924287044973
1.3474504742212106	1.0146699681346518	0.08865952749698294	0.08114121778343805	0.1118611530816627	0.028491854900700615	0.33761298701201864
1.3507775480750128	1.015042018182039	0.08874996495200986	0.0822611632735315	0.11178741402182797	0.025879344875792413	0.33562030955169386
1.3541448829606315	1.0154183059443178	0.08883271375151744	0.08338792880453642	0.11170406365502468	0.023275215931766034	0.3336143236706037
1.3575530550433186	1.015798856408418	0.08890760488535815	0.08452149953306183	0.11161094286953038	0.020679349091827576	0.33159494819160507
1.3610026488391065	1.0161836935988942	0.08897446562675713	0.08566185797291048	0.11150788943755376	0.01809162919264915	0.32956209668880326
1.3644942584307118	1.0165728406383259	0.08903311948765551	0.08680898424670737	0.11139473793530946	0.015511944203787507	0.32751567682247307
1.3680284900214703	1.0169663199531214	0.0890833861741742	0.08796285675539275	0.11127131959793615	0.012940183659666902	0.3254555889162583
1.3716059606353728	1.0173641530461308	0.08912508146457566	0.08912345156676553	0.11113746228714111	0.010376239995176322	0.32338172680787836
1.3752272993513992	1.0177663605483704	0.089158017129119	0.09029074263107523	0.11099299037643102	0.007820008011942457	0.321293977214243
1.3788931463786163	1.0181729620270938	0.08918200082170914	0.09146470128853865	0.11083772471448085	0.0052713859065137095	0.3191922203509179
1.3826041554015385	1.0185839761532494	0.08919683599684038	0.0926452968218817	0.1106714824540761	0.00273027401005846	0.31707632867062424
1.3863609910059427	1.0189994203194657	0.08920232179215562	0.09383249542598422	0.11049407708758385	0.00019657695972103047	0.3149461684238499
1.3901643321722947	1.0194193109263647	0.08919825293847082	0.09502626110448316	0.11030531821400574	-0.002329798295843941	0.3128015977547285
1.394015864198713	1.0198437724921625	0.08918441482622866	0.09622686356537145	0.11010495866600484	-0.004849586052820519	0.310641912151165
1.3979176593394262	1.0202729684268053	0.08916057548102369	0.09743467614003536	0.10989271710224714	-0.007363716694207859	0.30846620437638456
1.4018704651548008	1.0207069126660817	0.08912649773172851	0.09864964706318603	0.10966837284564662	-0.009872221602496251	0.3062743166754657
1.4058750478160105	1.0211456179670935	0.08908193930673441	0.09987172223580848	0.10943170069700368	-0.012375131565031465	0.3040660813528059
1.4099321924373427	1.0215890958072285	0.08902665266545869	0.10110084501399594	0.10918247078388851	-0.014872476295925401	0.30184132071758685
1.4140426963550745	1.0220373555085747	0.08896038495118273	0.10233695387368062	0.10892044886691703	-0.017364279709740544	0.2995998508654888
1.4182073722419068	1.0224904044360117	0.088882877852927	0.10357998308428064	0.10864539608203624	-0.019850561403877892	0.29734148001401733
1.4224270524611164	1.022948248319414	0.0887938673969225	0.10482986370049827	0.10835706855708795	-0.022331338694618376	0.2950660062234042
1.426702585021131	1.0234108906547696	0.08869308388587177	0.10608652202898075	0.1080552175754548	-0.02480662359888914	0.2927732196824483
1.4310348370430914	1.0238783329157832	0.08858025169788802	0.10734988032593096	0.10773958924326126	-0.027276424290292388	0.2904629009206152
1.4354246904784789	1.0243505739202459	0.08845508926919839	0.10861985520676148	0.10740992470467983	-0.029740742059979296	0.28813482317482064
1.4398730486205815	1.0248276103540432	0.08831730879753846	0.10989635919318368	0.10706595957252626	-0.032199574425024725	0.2857887489978128
1.4443808346338647	1.0253094364233097	0.08816661613127433	0.11117929989896351	0.10670742392032993	-0.03465291359493536	0.28342443114966714
1.448948989440922	1.0257960434338669	0.0880027107097419	0.11246857904752976	0.10633404235247076	-0.03710074467871829	0.2810416137907245
1.4535784775883906	1.0262874202133485	0.087825285224995	0.11376409373483237	0.10594553342900175	-0.039543048177782265	0.2786400295036209
1.4582702851166942	1.0267835526678906	0.08763402553956492	0.11506573539021475	0.10554160971637498	-0.041979798072066955	0.27621940052245275
1.4630254195426544	1.027284423557441	0.08742861054838276	0.11637338933691331	0.10512197768334905	-0.044410961088566625	0.273779438836412
1.467844913976402	1.0277900126953299	0.08720871185442804	0.11768693546484342	0.1046863372251631	-0.046836498038154706	0.27131984418102073
1.472729826923563	1.0283002966781236	0.0869739936046281	0.11900624767220139	0.10423438154538348	-0.049256362839562286	0.2688403042732607
1.47768123551593	1.0288152479240669	0.08672411267644384	0.12033119154826458	0.10376579767645548	-0.05167049837982456	0.2663404983426152
1.4827002492876196	1.0293348358428918	0.08645871785990147	0.12166162756707567	0.10328026508393949	-0.05407884247053955	0.26382009025348746
1.4877880004717285	1.0298590255420808	0.08617745017579227	0.1229974079263417	0.10277745644988798	-0.0564813221716199	0.2612787335370407
1.4929456493703248	1.0303877780921138	0.0858799424562404	0.12433837742052416	0.10225703704968814	-0.058877855509356807	0.2587160687875783
1.4981743861873709	1.0309210504041582	0.08556581907498681	0.12568437331266452	0.10171866443835362	-0.06126835134660074	0.2561317228773239
1.5034754302641933	1.0314587948267149	0.08523469582789571	0.1270352245048436	0.10116198839902674	-0.06365270801360494	0.2535253094619268
1.5088500281287107	1.032000958612586	0.08488617991462816	0.12839075040782627	0.10058665103894485	-0.06603081145219987	0.25089643004089235
1.5142994552493478	1.032547483750105	0.08451986970722451	0.1297507607459333	0.09999228651141351	-0.0684025350410872	0.2482446731786568
1.5198250240397861	1.0330983073961928	0.08413535406455472	0.13111505685348257	0.09937852002639345	-0.07076774199308318	0.2455696107220873
1.5254280745798154	1.0336533605585285	0.0837322128114798	0.13248342862744902	0.09874496874809803	-0.07312628019162068	0.24287080242734524
1.531109974369515	1.0342125676836758	0.08331001668288106	0.13385565378122113	0.09809124176748739	-0.07547798112438234	0.24014779611845882
1.5368721261560987	1.0347758470184865	0.08286832665865042	0.13523149900177434	0.0974169391369191	-0.0778226620723919	0.23740012399096383
1.5427159619818762	1.035343109591748	0.08240669431010768	0.13661071772618583	0.09672165247843434	-0.08016012249760666	0.23462730553604558
1.5486429439980416	1.0359142588537469	0.08192466169009452	0.13799304956548894	0.096004964851088	-0.0824901433026014	0.23182884717999488
1.5546545560502667	1.0364891894173593	0.08142176201344939	0.13937821758194255	0.09526645176547464	-0.08481248250733112	0.22900424624771062
1.5607523178688698	1.0370677879574588	0.08089751850519769	0.14076593080188468	0.09450567946787868	-0.08712687975228522	0.22615298425517558
1.5669377641305415	1.0376499307374476	0.08035144621460241	0.1421558786225271	0.09372220755985848	-0.08943304722674994	0.22327453669021233
1.5732124530808584	1.038235483964777	0.07978305142987613	0.14354773207398033	0.09291558804414697	-0.09173067214109505	0.22036836884354633
1.5795779540834483	1.0388243021509345	0.0791918329781385	0.14494114033132582	0.09208536705648164	-0.09401941131703513	0.2174339414372593
1.5860358501582368	1.0394162278874788	0.07857728227710561	0.14633573064252797	0.09123108475632985	-0.09629889148122654	0.21447070922264644
1.5925877172215765	1.040011089492772	0.07793888567326035	0.1477311032683388	0.09035227835145727	-0.09856870142696447	0.21147813022282483
1.5992351313402449	1.0406087012652598	0.07727612426327371	0.14912683262140186	0.08944848153250293	-0.1008283943798538	0.2084556620051657
1.6059796362974472	1.041208860179241	0.07658847773306794	0.15052246011254758	0.0885192293463219	-0.10307747692845305	0.20540277597092088
1.6128227469642544	1.0418113458954097	0.07587542488854129	0.15191749482997632	0.08756405840495934	-0.10531541075634021	0.20231895515901835
1.6197659190488873	1.042415917847176	0.07513644777972839	0.15331140746149544	0.08658251185133944	-0.10754160351511481	0.19920370715911861
1.6268105327531726	1.0430223137063046	0.07437103472442233	0.1547036275170342	0.08557414265353619	-0.10975540512608645	0.19605657049207353
1.6339578709727056	1.0436302475082213	0.07357868417732097	0.15609353982796992	0.08453851787062526	-0.11195610297931238	0.19287712325821008
1.6412090830148556	1.0442394067349694	0.07275891055364096	0.15748047874601576	0.08347522528224002	-0.1141429135741386	0.18966499798454192
1.6485651518636404	1.0448494499661631	0.07191125012296004	0.15886372374763974	0.08238387985773184	-0.11631497650186462	0.1864198945656852
1.6560268450515545	1.0454600034732486	0.07103526926862855	0.16024249273721294	0.081264133018132	-0.11847134490631145	0.1831416001123045
1.6635946885706285	1.0460706600700242	0.07013057058786601	0.16161594054422862	0.08011567885279536	-0.12061098416165206	0.17982999831058585
1.6712688971188723	1.0466809747964612	0.06919680465415816	0.16298315033855731	0.07893826729032978	-0.12273275951882752	0.17648509762253223
1.679049347027651	1.047290464535124	0.06823367728820753	0.1643431339623895	0.07773171125018226	-0.12483543769211045	0.17310704041952887
1.6869354922312438	1.0478986036144604	0.06724096432257796	0.16569482329996274	0.07649590295020146	-0.12691767452082459	0.1696961366068829
1.694926327311444	1.048504823748784	0.06621852123833932	0.16703707137093077	0.07523082343524763	-0.12897801768151498	0.166252876379389
1.7030203310729277	1.0491085130214393	0.06516629566442261	0.16836865122356684	0.07393655545175955	-0.13101490585977216	0.16277795120752292
1.7112154239902795	1.049709016535103	0.06408433853861117	0.1696882584334656	0.07261329443997763	-0.13302667330262405	0.1592722686416143
1.7195089443946536	1.0503056389770482	0.06297281302464897	0.170994517648058	0.07126135665442544	-0.13501156029419198	0.1557369590552566
1.7278976235665136	1.0508976475530736	0.061832003591661466	0.17228598970199824	0.0698811874530106	-0.13696772417509004	0.1521733829670769
1.7363775983451755	1.051484277950751	0.060662319860977226	0.17356118506114265	0.06847336329447272	-0.13889325959160226	0.14858312263309406
1.7449444571627466	1.052064742683662	0.05946429524880684	0.1748185820402916	0.06703858771654121	-0.14078622546516115	0.14496796001650705
1.7535932812666435	1.052638238945212	0.058238585398130316	0.17605664350266903	0.06557768743436664	-0.14264466915240803	0.14132985749509155
1.762318740222433	1.0532039597666056	0.05698595792612271	0.17727384024532383	0.06409159850990737	-0.1444666601636222	0.1376709164817853
1.7711151923302986	1.0537611047746551	0.05570728003351115	0.1784686730078965	0.06258135059603352	-0.14625032128722634	0.13399333500228905
1.779976805701654	1.0543088913903063	0.05440350164173516	0.1796396949627731	0.06104804652673745	-0.14799385999453854	0.13029935762949477
1.7888976826128575	1.0548465651427865	0.053075636486244956	0.18078553189198673	0.05949284017153768	-0.14969559603503826	0.1265912250646318
1.7978719873327644	1.0553734090049405	0.051724741200710134	0.18190489993855533	0.057916912575990534	-0.1513539851802928	0.12287112319623915
1.8068940560342757	1.05588875044283	0.05035189574255125	0.18299661825606217	0.05632145024941387	-0.15296763527998927	0.11914114037873949
1.815958477537304	1.0563919657100695	0.048958187226795936	0.18405961570373008	0.05470762786195045	-0.15453531353616093	0.1154032373170469
1.8250601917722753	1.056882484167675	0.04754469028366571	0.18509293758033238	0.05307658724996094	-0.15605595396353067	0.11165920998921727
1.8341945137543285	1.0573597876593035	0.04611245838097819	0.18609574198801335	0.051429429345257426	-0.15752864977247083	0.10791068345172224
1.8433571843752294	1.0578234108266833	0.04466251086902409	0.18706729834571148	0.04976720124174325	-0.15895264921845517	0.10415909453429538
1.8525443598822555	1.0582729378164883	0.04319582966191317	0.18800697851887005	0.04809089436061682	-0.1603273409199214	0.10040569954050324
1.8617526149060828	1.0587079995755244	0.04171335409052742	0.18891424943115362	0.046401440416327634	-0.1616522416946915	0.0966515760704905
1.8709789232266365	1.0591282699881996	0.040215979642552045	0.18978866349428197	0.044699711712436266	-0.16292698151611193	0.09289763361582713
1.8802206290987673	1.0595334616862364	0.03870455868875296	0.19062984859967225	0.042986523533556	-0.1641512881289236	0.08914462761375282
1.8894754101712117	1.0599233217035122	0.03717990308922292	0.19143749802061444	0.04126263848505575	-0.1653249718030968	0.08539317652052782
1.8987412484910795	1.0602976277468041	0.03564278597528371	0.1922113618012136	0.03952876971466785	-0.16644791247878515	0.08164377522845868
1.908016393346209	1.0606561843865576	0.03409394533209528	0.19295123816023463	0.03778558600111149	-0.16752004711894208	0.07789681146013594
1.9172993296005374	1.0609988197731262	0.03253408711007221	0.19365696614022443	0.036033716147186715	-0.16854135902279366	0.07415257963182306
1.9265887389946394	1.0613253823946365	0.030963889912973625	0.19432841847755356	0.03427375499698037	-0.1695118675811864	0.07041129728553978
1.935883488221462	1.0616357390732778	0.029384005512479227	0.1949654971321945	0.03250626464376253	-0.1704316219705823	0.0666731105038478
1.945182583553491	1.0619297720270933	0.027795065301706213	0.195568126985864	0.030731782187322865	-0.17130069226581762	0.06293811261039835
1.9544851487341066	1.0622073770615659	0.02619768310523326	0.19613625194016457	0.028950823297822965	-0.17211916407232045	0.059206353319370866
1.96379042742119	1.0624684626440661	0.02459245394954588	0.1966698328764055	0.027163881209151496	-0.17288713586718837	0.05547783792590193
1.9730977373995553	1.0627129477114954	0.02297996128254116	0.1971688430688232	0.025371435068661335	-0.1736047126885785	0.05175254574377245
1.9824064731675957	1.0629407610970882	0.021360776034176746	0.19763326694804387	0.023573949133641036	-0.1742720046591095	0.048030429050910484
1.9917160947714057	1.0631518406199019	0.019735458126120504	0.1980630981994306	0.021771874663809723	-0.1748891245473622	0.044311417502288585
2.001026102523981	1.0633461320045858	0.018104560551233117	0.19845833753939446	0.019965654622437722	-0.17545618486226253	0.04059542812279524
2.01033603465308	1.0635235884848595	0.01646862954350081	0.19881899190194144	0.018155724006469445	-0.17597329696244815	0.03688236609005646
2.0196454721844326	1.0636841705459317	0.01482820350586102	0.19914507391771147	0.01634250878997534	-0.1764405705683282	0.03317212261871596
2.0289540148220166	1.0638278451881955	0.013183817081407678	0.19943660042975256	0.014526430539115516	-0.17685811187663625	0.02946458438907564
2.038261283202508	1.0639545857854142	0.011536000633565835	0.19969359222486555	0.012707905930237656	-0.17722602340002325	0.025759632436413216
2.047566913659432	1.0640643718342278	0.009885281063868214	0.19991607354863075	0.010887347738519175	-0.17754440347666034	0.022057144019649207
2.056870554645182	1.0641571887736272	0.008232182357250291	0.20010407176612605	0.0090651655168867	-0.17781334596859216	0.018356993822146516
2.0661718585511704	1.06423302780832	0.006577226961460696	0.20025761703336162	0.007241767187179974	-0.1780329399553088	0.014659056977218983
2.0754704975709664	1.0642918859502073	0.0049209328979124235	0.20037674241233436	0.005417555923838902	-0.17820327004147915	0.010963202533083199
2.084766137058861	1.0643337657320127	0.003263818442353181	0.2004614833239028	0.0035929353743669994	-0.1783244156974898	0.00726930381567701
2.0940584444903516	1.0643586752741103	0.0016064004794023867	0.20051187771701837	0.0017683079059259324	-0.1783964516044778	0.003577234635336946
2.103062336047575	1.0643666362149407	5.2885213569497935e-14	0.20052798214586254	2.751720292598625e-13	-0.17841947071715997	1.4915933072012777e-13
