# Supplementary material for: Multi-orbit lunar GNSS constellation design with distant retrograde orbit and Halo orbit combination
Source: Sci Rep. 2023 Jun 22;13:10158. doi: 10.1038/s41598-023-37348-x (PMC10287729; doi:10.1038/s41598-023-37348-x)
Supplement: Supplementary file 1 — Supplementary Information. [file 41598_2023_37348_MOESM1_ESM.zip › supplement materials of the manuscript/Figure 5/L2 North Family Halo orbit/9.600.csv]

Time (TU)	X (LU)	Y (LU)	Z (LU)	VX (LU/TU)	VY (LU/TU)	VZ (LU/TU)
0	1.068416431659063	0	0.2013018048158312	5.778036209345889e-15	-0.18389290773609673	-1.465219240343074e-15
0.004010308440256921	1.068414829603039	-0.00073746114687305	0.20129867118748335	-0.0007989666326616392	-0.18388831971057412	-0.0015627881590347217
0.013307637092792615	1.0683987911438757	-0.0024469559707837076	0.20126729855582684	-0.002651100880155662	-0.18384238504159828	-0.005185986724005831
0.022609175077216156	1.068365515893257	-0.004156567867120013	0.20120220148822882	-0.0045035706060301325	-0.1837470653387003	-0.008811138212984007
0.03191469514930767	1.0683149882200982	-0.0058657945558646925	0.20110333310701073	-0.006355977823185974	-0.18360227737483084	-0.012438373477734684
0.04122379178513043	1.0682471989278846	-0.007574099748496656	0.2009706506238537	-0.008207888000706825	-0.18340793626140808	-0.01606775497291027
0.05053606620187283	1.0681621450596706	-0.00928094726577061	0.20080411492181915	-0.010058866960283672	-0.18316395474898828	-0.019699349019348493
0.05985110811251037	1.0680598300661566	-0.01098579779010175	0.20060369085076432	-0.01190847728594722	-0.18287024355606396	-0.023333218851763714
0.06916850932844741	1.0679402637360198	-0.012688111462786401	0.20036934706038115	-0.013756281069039401	-0.18252671100362786	-0.02696943008530208
0.07848784676066775	1.067803462450638	-0.014387344883154948	0.2001010564720228	-0.015601836578029236	-0.18213326356877216	-0.030608044245449308
0.0878086927377209	1.0676494491481996	-0.01608295311340117	0.1997987961849229	-0.01744470035606815	-0.18168980559216955	-0.03424912295416636
0.09713061460924052	1.0674782533777507	-0.01777438972128547	0.19946254756207038	-0.01928442718903842	-0.1811962392308827	-0.03789272793957018
0.10645314690783264	1.0672899119347412	-0.019461101868686156	0.19909229746348622	-0.021120564675821067	-0.18065246607850607	-0.04153891031048858
0.1157758143967677	1.0670844686320882	-0.02114253466387999	0.19868803778837954	-0.02295265786327809	-0.18005838628690554	-0.04518771970855662
0.12509812254609104	1.0668619746211767	-0.022818129603869346	0.1982497661030678	-0.024780247451674488	-0.1794138992639185	-0.04883920073211676
0.13441954587055804	1.0666224888706435	-0.02448732267972028	0.19777748658898817	-0.026602867615700673	-0.17871890482664843	-0.05249338850251127
0.14373952008613078	1.0663660786596334	-0.02614954322617387	0.1972712110316071	-0.02842004461697776	-0.17797330440203302	-0.056150305700478645
0.1530574471171405	1.0660928197623296	-0.02780421510681556	0.19673095921287953	-0.03023129795401543	-0.17717700133619105	-0.059809964625779616
0.1623726745023783	1.0658027973917121	-0.02945075338668466	0.19615676081889633	-0.03203613655992957	-0.17632990342460994	-0.0634723591872569
0.17168449530122562	1.065496106665067	-0.031088564735431607	0.1955486564241439	-0.033834059052714575	-0.175431924075866	-0.06713746490109916
0.18099213978426218	1.0651728533535436	-0.032717046436417103	0.19490669906041924	-0.03562455243685407	-0.1744829843322108	-0.07080523563059339
0.19029474992320675	1.0648331553534505	-0.034335582500542326	0.19423095725061626	-0.037407087582522036	-0.17348301705843824	-0.0744755934899881
0.19959138041696425	1.064477143376831	-0.035943544561828356	0.1935215165320203	-0.03918111991528631	-0.1724319689091223	-0.07814842913297786
0.20888097428543928	1.0641049626554222	-0.037540288473603994	0.19277848303980882	-0.04094608532838836	-0.1713298053605087	-0.08182359193895
0.2181623473434008	1.0637167745038987	-0.039125152648582295	0.19200198687133602	-0.04270139794952334	-0.17017651545098114	-0.0855008835947337
0.22743417647060304	1.0633127578530015	-0.040697457234997104	0.19119218545647607	-0.044446448770668084	-0.1689721165704879	-0.0891800530740114
0.2366949590355447	1.0628931122081964	-0.04225649863713342	0.19034926986726997	-0.04618059903203801	-0.16771666367954355	-0.09286078003419027
0.24594301098827961	1.06245805914207	-0.04380155089145086	0.18947346829151201	-0.04790318111639037	-0.16641025439296753	-0.09654267338355917
0.2551764372360399	1.0620078451378119	-0.04533186261633487	0.18856505232627988	-0.04961349444172068	-0.16505303835466711	-0.10022525868157098
0.2643930963983179	1.0615427449748038	-0.04684665342551614	0.18762434450758053	-0.05131080062364432	-0.16364522859310898	-0.1039079630572522
0.27359058714569057	1.0610630642681833	-0.0483451143044453	0.18665172429093732	-0.052994322941354546	-0.16218711072145237	-0.10759010849056874
0.2827662208817897	1.06056914282077	-0.04982640609392753	0.18564763584306784	-0.05466324357024164	-0.16067905502808033	-0.11127089939870458
0.29191700378347635	1.0600613576386908	-0.0512896599026871	0.18461259534439406	-0.056316702852617084	-0.15912152805247243	-0.11494941369054895
0.3010396214172362	1.0595401258803945	-0.05273397829856909	0.18354719835715852	-0.05795379933289272	-0.15751510450239706	-0.11862459458579999
0.31013043057824585	1.0590059074187868	-0.054158437984237646	0.1824521266137839	-0.05957359137107474	-0.15586047856742313	-0.12229524507349541
0.3191854628809068	1.058459206644101	-0.055562094576043636	0.18132815345648	-0.06117510107381653	-0.15415847348097378	-0.12596002687572536
0.32820043701895857	1.057900573558371	-0.05694398886934824	0.18017614801174014	-0.06275731989245215	-0.15241004945636116	-0.12961746273495592
0.3371707867325024	1.057330603606197	-0.05830315552427871	0.17899707692521408	-0.06431921701259301	-0.15061630820406433	-0.13326594495198876
0.34609170450034077	1.056749936067476	-0.059638633945163715	0.17779200323957772	-0.06585975036057753	-0.1487784933532368	-0.13690375030667637
0.3549581961240322	1.056159251175224	-0.06094948039332083	0.17656208268415916	-0.067377879207215	-0.14689798712743682	-0.14052905952530656
0.36376515626624845	1.0555592651657395	-0.06223478258825591	0.1753085556450934	-0.06887257990856667	-0.1449763005504854	-0.14413998554876004
0.37250745651418643	1.0549507236611821	-0.06349367523922067	0.1740327355355549	-0.07034286309282056	-0.1430150581591621	-0.14773460734994243
0.3811800207778975	1.0543343951037651	-0.06472535270131764	0.17273599707856166	-0.07178778791240426	-0.14101598251615907	-0.1513109990676396
0.3897779325375721	1.053711061157569	-0.06592908504153037	0.17141975795133937	-0.07320648074418315	-0.13898086834520126	-0.15486727285925592
0.3982965180690017	1.053081507982035	-0.06710422933989865	0.17008546188412715	-0.07459814883233304	-0.1369115586027121	-0.15840161260853405
0.40673142249032124	1.052446517395589	-0.06825023877217716	0.1687345611310544	-0.0759620917950933	-0.13480991923301494	-0.16191230537384665
0.4150786871941398	1.0518068573927157	-0.06936667066703914	0.16736849712366061	-0.07729771239563119	-0.13267781066935352	-0.16539777415836387
0.4233347928781707	1.0511632748707147	-0.07045318880975024	0.1659886853712732	-0.07860452088878872	-0.13051706546617384	-0.16885659705849132
0.4314966934057948	1.0505164889158953	-0.07150956372878087	0.16459650114835286	-0.07988213726247367	-0.1283294667109155	-0.1722875231286611
0.4395618290988057	1.0498671856903217	-0.07253566966832288	0.16319326823361044	-0.08113028972546722	-0.12611673076986993	-0.17568948008394314
0.4475281339154361	1.0492160139335713	-0.0735314803665136	0.16178024863716695	-0.08234881189834507	-0.12388049116741723	-0.17906157977644344
0.4553940046444072	1.0485635838071907	-0.07449705987982538	0.16035863929661115	-0.08353763400888368	-0.12162229311581046	-0.18240310782407074
0.4631582933950429	1.0479104642083539	-0.07543255639584368	0.15892956526019833	-0.084696777690216	-0.11934358220954355	-0.185713523152967
0.47082026125671844	1.0472571836834057	-0.07633819142579445	0.15749408055476413	-0.08582634500479594	-0.11704570507406005	-0.18899244105316268
0.47837953951703693	1.0466042312032984	-0.07721425035390798	0.1560531687061101	-0.08692650893446159	-0.11472990935426294	-0.1922396192607888
0.4858360921929722	1.045952057263915	-0.07806107355519111	0.15460774393691926	-0.08799750437593643	-0.11239734468363413	-0.19545494442212283
0.493190168303537	1.0453010763059123	-0.07887904681660826	0.1531586552885272	-0.08903961802137567	-0.11004906831236104	-0.19863841390751405
0.5004422664836387	1.0446516684659393	-0.0796685936909039	0.1517066893086663	-0.0900531804235769	-0.10768604843111129	-0.2017901226655876
0.5075931037728976	1.044004181285613	-0.08043016874326439	0.15025257267715741	-0.0910385589829275	-0.10530916737709164	-0.2049102516658227
0.5146435640149345	1.0433589335857798	-0.08116424911144218	0.1487969797643792	-0.09199614850405388	-0.10291923294487715	-0.20799904717346737
0.5215946757300459	1.0427162169837043	-0.0818713297492524	0.14734053501314606	-0.09292636624575357	-0.10051698135725015	-0.21105681255671485
0.5284475885658747	1.0420762977331106	-0.08255191884233368	0.14588381609858178	-0.09382964702669912	-0.09810308153037148	-0.21408389929691035
0.535203536703369	1.0414394199814285	-0.08320653231673454	0.14442736040316212	-0.0947064369197272	-0.095678144916814	-0.21708069200197638
0.5418638334667187	1.0408058062782166	-0.08383569179611056	0.14297166532462155	-0.09555719133748851	-0.09324272522198473	-0.22004760698777767
0.5484298372487277	1.0401756609048431	-0.08443992004481311	0.14151719510523808	-0.09638236960570568	-0.09079732904225571	-0.22298507797498493
0.554902945286869	1.0395491706873583	-0.08501973938587051	0.14006438199121535	-0.09718243337266913	-0.08834241716102179	-0.22589355396280786
0.5612845819184029	1.03892650639122	-0.08557566975433786	0.13861362877378935	-0.097957844436599	-0.08587840818802975	-0.2287734945522607
0.5675761880091422	1.0383078240619665	-0.08610822704068061	0.1371653112674353	-0.09870906286619724	-0.08340568215799456	-0.2316253656785818
0.573779203856282	1.0376932670647907	-0.08661792108222205	0.1357197824998712	-0.09943654450514071	-0.08092458714700312	-0.23444963224891824
0.5798950700023362	1.0370829664022603	-0.08710525533412272	0.13427737293772374	-0.10014074074843586	-0.07843543920567446	-0.23724675878647306
0.5859252187460319	1.0364770419599263	-0.08757072584212594	0.13283839292267594	-0.10082209727902382	-0.07593852610298435	-0.24001720580177827
0.591871069598081	1.0358756033785765	-0.08801482065182614	0.13140313428132616	-0.10148105335884099	-0.07343410971791536	-0.24276142788207264
0.5977340288796062	1.0352787505113148	-0.08843801959940559	0.12997187098068508	-0.10211804163701045	-0.07092242680453917	-0.24547987364509163
0.6035154779868305	1.0346865750355367	-0.08884079335177615	0.1285448625898848	-0.10273348678153793	-0.06840369472448121	-0.24817298039156302
0.609216782783111	1.0340991599127545	-0.0892236040339858	0.12712235261732932	-0.1033278064574622	-0.06587810823213319	-0.2508411785096944
0.6148392843368035	1.0335165807398206	-0.08958690455004359	0.1257045714106098	-0.10390141031046611	-0.06334584429674349	-0.25348488720369056
0.6203842973182956	1.0329389063195566	-0.08993113852641019	0.12429173722752707	-0.10445469984154877	-0.06080706378185768	-0.2561045137194082
0.625853113134548	1.0323661987252373	-0.09025674057180551	0.1228840560906142	-0.10498806877217627	-0.058261910962033946	-0.2587004547936779
0.6312469976384355	1.0317985139137256	-0.0905641362018576	0.12148172299476333	-0.1055019028678842	-0.05571051547321505	-0.26127309554358413
0.6365671880138813	1.0312359024199522	-0.09085374176901383	0.1200849233529159	-0.10599657972828272	-0.05315299475754662	-0.26382280791998297
0.6418149015154637	1.0306784087849423	-0.09112596505340813	0.11869383131675906	-0.1064724696920801	-0.05058945080991152	-0.26634995483133267
0.6469913253692867	1.030126072960566	-0.09138120482721354	0.11730861301556123	-0.10692993498848218	-0.04801997593412728	-0.2688548852426277
0.6520976258567647	1.0295789296702735	-0.09161985145818315	0.1159294247283413	-0.10736933066670815	-0.04544464922142923	-0.27133793847479276
0.6571349391390294	1.0290370097016246	-0.09184228660145786	0.114556415906284	-0.10779100390097314	-0.042863542021988714	-0.2737994396801736
0.6621043776434358	1.0285003395266432	-0.09204888367077575	0.11318972801896071	-0.10819529468115453	-0.04027671569623147	-0.2762397028390425
0.667007034633523	1.0279689410918054	-0.09224000815229225	0.11182949379981373	-0.10858253628081062	-0.03768422002466048	-0.2786590329410908
0.6718439741176782	1.027442833184448	-0.09241601734207366	0.11047584053470053	-0.108953054562161	-0.035086099325182564	-0.28105772093785125
0.6766162433610582	1.0269220303405147	-0.09257726098388434	0.10912888707774841	-0.1093071690834579	-0.032482386651842644	-0.2834360498324521
0.6813248591967699	1.0264065445880957	-0.09272408093720798	0.10778874816531478	-0.10964519218423405	-0.029873111992226618	-0.2857942877920906
0.6859708259321087	1.0258963837346922	-0.09285681192859062	0.10645552980963832	-0.10996743042919122	-0.027258293254821382	-0.2881326969923452
0.6905551201178102	1.0253915532643776	-0.09297578121309602	0.10512933405546342	-0.11027418362067211	-0.02463794541351185	-0.290451525919589
0.6950787020133917	1.0248920553030456	-0.09308130906955821	0.10381025612444524	-0.11056574572860386	-0.022012074842981316	-0.29275101504313333
0.6995425110327322	1.0243978893301555	-0.09317370881144729	0.10249838611778303	-0.11084240468436195	-0.01938068256412472	-0.29503139445025595
0.7039474670766418	1.023909052236239	-0.09325328697418933	0.10119380902280417	-0.11110444259060466	-0.01674376418795397	-0.2972928844368443
0.7082944724716941	1.0234255383027908	-0.09332034349580358	0.09989660451125336	-0.11135213595056424	-0.01410130942176961	-0.29953569642663885
0.7125844100404433	1.022947339603498	-0.09337517182792547	0.09860684787092795	-0.11158575566747961	-0.01145330387881894	-0.3017600319044641
0.716818148277754	1.0224744456064963	-0.09341805914515584	0.09732460879540558	-0.11180556743814772	-0.008799726515390105	-0.3039660850271108
0.7209965344102223	1.0220068441202284	-0.09344928640239848	0.09604995380768759	-0.11201183148944185	-0.006140554546481056	-0.30615403894916293
0.7251204027627616	1.0215445205238072	-0.0934691285606866	0.09478294404845362	-0.11220480312248192	-0.0034757588049639486	-0.30832407011218593
0.729190573239765	1.0210874580921119	-0.09347785467567549	0.09352363601757895	-0.1123847327077786	-0.0008053051508431731	-0.3104763474192579
0.7332078465527676	1.020635638683202	-0.0934757280203805	0.09227208334669516	-0.11255186557634488	0.001870841843644156	-0.3126110296494445
0.7371735160769766	1.0201889851972046	-0.0934630039362614	0.09102817602884526	-0.1127064614485661	0.004553067004710379	-0.31472853932306555
0.741090383014908	1.0197472467942814	-0.09343991578611975	0.08979131372721814	-0.11284882336735529	0.007242832935705487	-0.31683011519799614
0.7449591805184743	1.0193104020970343	-0.09340669006263513	0.08856153065329708	-0.1129791617292684	0.009940248681279528	-0.3189158993800827
0.7487806175157876	1.0188784296224003	-0.09336354829227679	0.0873388613591497	-0.11309768220158714	0.012645419968884448	-0.32098602050744496
0.7525553884995764	1.0184513067940228	-0.09331070714850219	0.0861233379214845	-0.11320458622016143	0.015358455288598381	-0.3230405988641794
0.756284174367265	1.0180290099566052	-0.09324837857100957	0.08491498990786078	-0.11330007111660391	0.018079466009531017	-0.3250797467369535
0.7599676432625654	1.0176115143852447	-0.09317676987403924	0.08371384432758841	-0.11338433023508773	0.02080856654229385	-0.327103568782008
0.7636064515225429	1.0171987942782656	-0.09309608384101768	0.08251992553345074	-0.11345755304032142	0.023545874628411182	-0.329112162460226
0.7672012408905396	1.0167908231696743	-0.09300651890424012	0.08133325634445962	-0.11351992515303551	0.02629150881231533	-0.3311056164080927
0.7707526456450828	1.016387573212634	-0.09290826908486154	0.08015385589510272	-0.1135716285653693	0.02904559345656799	-0.3330840142998431
0.7742612853630167	1.0159890160893008	-0.09280152427422542	0.07898174220954451	-0.11361284159058976	0.031808252855275096	-0.3350474307578036
0.7777277686265276	1.0155951226754905	-0.0926864702586659	0.0778169311697838	-0.11364373901949724	0.034579613637350536	-0.3369959333159651
0.7811526961043495	1.0152058627721734	-0.0925632887083072	0.07665943564876036	-0.11366449221376497	0.03735980691407973	-0.33892958408290874
0.7845366555068622	1.0148212057573252	-0.09243215744247117	0.0755092673745063	-0.11367526913421655	0.04014896390070414	-0.34084843682989935
0.787880225470516	1.014441120220103	-0.0922932503977439	0.07436643578887843	-0.11367623444807078	0.04294721868063943	-0.3427525390982439
0.7911839749264936	1.014065574105201	-0.0921467377393139	0.07323094841501451	-0.11366754958949286	0.045754707388447426	-0.3446419317734322
0.7944484630956419	1.0136945347832838	-0.09199278595407341	0.07210281101223351	-0.11364937282872387	0.04857156788144642	-0.34651664900825363
0.797674241012138	1.01332796894502	-0.09183155786679038	0.07098202719568587	-0.11362185932801748	0.051397940752038095	-0.3483767190271425
0.8008618494340135	1.0129658429032151	-0.0916632128278322	0.06986859930185586	-0.11358516121927943	0.05423396721584828	-0.3502221628538155
0.8040118189777494	1.0126081226394883	-0.0914879068108864	0.0687625284917283	-0.1135394276854378	0.05707978884586182	-0.352052994303376
0.8071246730241382	1.0122547735339125	-0.09130579234382352	0.06766381386911406	-0.11348480498879188	0.059935549867065896	-0.35386922159523465
0.8102009275344904	1.0119057604436899	-0.09111701858513353	0.06657245266382827	-0.1134214365166181	0.06280139678674383	-0.35567084719039055
0.8132410871357699	1.0115610482026023	-0.09092173164962362	0.06548844174858218	-0.11334946292557777	0.06567747444778162	-0.3574578654268708
0.8162456515066027	1.0112206009497626	-0.09072007429669122	0.06441177549516242	-0.11326902206869789	0.06856393170203127	-0.3592302661914747
0.8192151101554134	1.0108843827730725	-0.0905121863387421	0.06334244775078084	-0.11318024917031357	0.07146091622721075	-0.3609880317870617
0.8221499462805075	1.0105523573209974	-0.09029820446591164	0.062280450573388976	-0.11308327678602466	0.0743685779353772	-0.3627311391376268
0.8250506363189751	1.0102244879016193	-0.09007826233782192	0.061225774495751124	-0.11297823485437139	0.07728706835228408	-0.36445955946528297
0.8279176478814827	1.0099007377618539	-0.08985249081354121	0.0601784093836209	-0.11286525082445327	0.08021653828836048	-0.36617325699367725
0.8307514422005647	1.009581069854576	-0.08962101784350367	0.05913834365292969	-0.11274444962512249	0.08315714002514257	-0.3678721903377078
0.8335524736395433	1.0092654469367373	-0.08938396857236143	0.05810556454642034	-0.11261595372800226	0.08610902660487234	-0.36955631214890766
0.8363211889615964	1.0089538316924667	-0.0891414654727011	0.0570800585027279	-0.11247988323350944	0.08907235080703052	-0.37122556860954
0.8390580290643312	1.0086461865769678	-0.0888936282657074	0.05606181061178367	-0.11233635583935896	0.09204726674380014	-0.37287990041118463
0.8417634278772198	1.0083424739786186	-0.08864057408133452	0.055050805113985274	-0.11218548693898181	0.0950339284654676	-0.37451924202730713
0.8444378125846818	1.008042656230095	-0.08838241750901475	0.05404702541015315	-0.11202738966260534	0.09803248994357473	-0.3761435217811112
0.8470816045224335	1.0077466955428933	-0.08811927057715833	0.05305045381345295	-0.11186217487206129	0.10104310584010795	-0.3777526623251753
0.8496952187410496	1.007454554090191	-0.08785124285590361	0.052061071796849566	-0.11168995122875197	0.10406593080985235	-0.3793465803136286
0.8522790640841408	1.0071661940305312	-0.08757844151334389	0.0510788600474027	-0.11151082523516052	0.10710111935750795	-0.38092518638506195
0.8548335438856391	1.0068815774613409	-0.08730097130285587	0.05010379828168285	-0.11132490122989067	0.11014882643881849	-0.3824883855247423
0.8573590552798103	1.0066006665261273	-0.08701893469538856	0.049135865586163036	-0.11113228147760049	0.1132092064370294	-0.38403607657942873
0.8598559895636365	1.0063234234029164	-0.08673243190268431	0.04817504035705705	-0.11093306618874972	0.11628241335868038	-0.3855681524142858
0.8623247326476429	1.006049810282107	-0.08644156088394901	0.04722130020134255	-0.11072735352543822	0.11936860117274034	-0.38708450012581513
0.8647656643510788	1.0057797894714484	-0.0861464174863196	0.04627462228160446	-0.1105152397012767	0.12246792271510082	-0.38858500054539463
0.8671791597772736	1.0055133232695557	-0.08584709533783244	0.04533498285467604	-0.110296818905584	0.1255805312040828	-0.3900695290207807
0.8695655883385887	1.0052503740988534	-0.08554368601782084	0.04440235771720634	-0.11007218342444951	0.1287065788098677	-0.39153795475369946
0.8719253136101788	1.004990904545145	-0.08523627913684748	0.04347672233312412	-0.10984142370154489	0.13184621620841225	-0.3929901406459805
0.8742586951901388	1.0047348771760127	-0.0849249621491889	0.042558051169876904	-0.10960462819613749	0.1349995948388132	-0.39442594438121364
0.8765660867052848	1.0044822547824073	-0.08460982066320218	0.041646318543417084	-0.10936188361350854	0.1381668640553644	-0.39584521713445703
0.878847837421347	1.0042330002231208	-0.08429093828058531	0.040741498047450184	-0.10911327478148829	0.14134817308093647	-0.39724780449988695
0.8811042910221424	1.0039870765788927	-0.08396839681470372	0.03984356309666704	-0.10885888481637021	0.14454366911936894	-0.39863354567720044
0.8833357864030985	1.0037444470850094	-0.08364227623520044	0.038952486673499875	-0.10859879507903449	0.14775349821760386	-0.4000022738977549
0.8855426582910894	1.0035050750830565	-0.0833126546241487	0.038068241137089946	-0.1083330851353377	0.15097780596762947	-0.4013538167420407
0.8877252358294879	1.0032689241927217	-0.08297960843446618	0.037190798845818135	-0.10806183295993918	0.15421673524192453	-0.4026879952107183
0.8898838446771353	1.0030359581017294	-0.0826432122229964	0.03632013137068264	-0.10778511471688704	0.1574704290609758	-0.40400462494774664
0.8920188046321387	1.002806140839554	-0.08230353906246675	0.03545621050505833	-0.10750300509206334	0.16073902684165756	-0.4053035147276313
0.8941304317797218	1.0025794365613077	-0.08196066025846238	0.03459900745280637	-0.10721557705823406	0.16402266738664262	-0.40658446770704626
0.89621903772729	1.0023558096459895	-0.08161464551205384	0.03374849318694017	-0.10692290200395924	0.1673214875370571	-0.4078472808969944
0.8982849295629128	1.0021352247155693	-0.08126556297451241	0.03290463851749833	-0.10662504977605843	0.17063562187433884	-0.40909174507952245
0.9003284101490564	1.0019176466176414	-0.08091347924503686	0.03206741402139655	-0.10632208867380397	0.17396520295579193	-0.41031764492761147
0.9023497785324848	1.00170304039561	-0.08055845934251145	0.031236789921562823	-0.106014085419041	0.177310361778005	-0.41152475919167186
0.9043493283805346	1.0014913714676001	-0.0802005670260445	0.030412736776990298	-0.10570110543013657	0.1806712249512859	-0.4127128597105219
0.9063273504051893	1.001282605381525	-0.0798398644136251	0.02959522453269346	-0.10538321248692757	0.18404791847809313	-0.4138817128043213
0.9082841311166522	1.0010767079597591	-0.0794764122402038	0.028784223075276016	-0.10506046894890715	0.18744056549134255	-0.41503107847221093
0.9102199526678056	1.0008736453265872	-0.07911026993327154	0.027979702342623196	-0.1047329358189314	0.19084928572062854	-0.4161607102516854
0.9121350932493786	1.000673383877248	-0.0787414955851573	0.02718163220412678	-0.1044006727153673	0.19427419591343237	-0.4172703554031922
0.9140298274242062	1.0004758902535178	-0.07837014592977092	0.026389982363046214	-0.1040637378461567	0.19771541019830963	-0.4183597550535348
0.9159044259923622	1.000281131368082	-0.07799627640726595	0.02560472245284194	-0.10372218806166886	0.201173039621988	-0.41942864406634434
0.9177591554830484	1.0000890744666875	-0.07761994130830524	0.024825822290743836	-0.10337607898254522	0.20464719094896514	-0.42047675070898577
0.9195942790155902	0.999899687047656	-0.07724119364445964	0.02405325155676857	-0.1030254648775568	0.20813796798546746	-0.4215037971021318
0.921410055767636	0.9997129369256871	-0.0768600852958594	0.023286980055241834	-0.10267039879504922	0.211645470331205	-0.4225094988777019
0.9232067423462031	0.9995287920993601	-0.07647666676104642	0.02252697717311458	-0.10231093232474796	0.21516979578690873	-0.4234935658955294
0.9249845898515379	0.9993472210602365	-0.07609098782026129	0.021773213157891547	-0.10194711621440515	0.21871103435432374	-0.42445570059424126
0.9267438474351407	0.9991681924354084	-0.07570309681816219	0.021025657649290586	-0.10157899969446825	0.2222692749221857	-0.4253955999121584
0.92848476041571	0.9989916751881934	-0.07531304110024437	0.02028428051011984	-0.10120663088213257	0.22584460133537715	-0.4263129542170326
0.9302075706355102	0.9988176385883316	-0.07492086697589759	0.019549051710100487	-0.10083005674375285	0.22943709281075464	-0.42720744747533157
0.931912516237775	0.9986460522407022	-0.07452661980923002	0.018819941454980886	-0.10044932317908632	0.23304682317255573	-0.42807875711778653
0.9335998320662642	0.9984768860508533	-0.0741303439679686	0.018096920049348198	-0.10006447496967444	0.23667386137962268	-0.42892655423253956
0.9352697501281432	0.998310110184727	-0.07373208274895396	0.0173799577295821	-0.09967555570204337	0.2403182722570418	-0.42975050377516427
0.9369224985811991	0.9981456951755958	-0.07333187865395568	0.016669025129395568	-0.09928260803290638	0.24398011401457556	-0.4305502640509367
0.9385583026278533	0.997983611839676	-0.072929773215957	0.015964092927255303	-0.09888567351770232	0.24765943987144526	-0.43132548715647845
0.9401773843998833	0.9978238312928853	-0.07252580705992519	0.015265131925100681	-0.09848479266643059	0.2513562975271507	-0.43207581891299074
0.9417799625934719	0.9976663249914627	-0.07212002003023643	0.014572113235174542	-0.09808000506761357	0.25507072801467917	-0.43280089870123634
0.943366253528218	0.9975110646322669	-0.07171245095818947	0.01388500785059401	-0.09767134915395838	0.25880276784045536	-0.4335003599487204
0.9449364693690229	0.9973580223312734	-0.07130313815113692	0.01320378744278908	-0.09725886268952877	0.2625524445102205	-0.4341738293500462
0.9464908203062107	0.9972071704140117	-0.07089211886793238	0.012528423444463069	-0.09684258224218804	0.2663197813287499	-0.4348209278494039
0.9480295129121338	0.9970584815797858	-0.07047942977837746	0.011858887788377777	-0.09642254364378089	0.2701047931808368	-0.4354412699499718
0.9495527510389773	0.9969119288175058	-0.07006510676430434	0.011195152543817196	-0.09599878178878425	0.2739074883347569	-0.43603446413371033
0.9510607361583938	0.9967674853768272	-0.06964918485573614	0.010537189792900407	-0.09557133056582462	0.2777278690053161	-0.4366001130126033
0.9525536662633005	0.9966251248766776	-0.06923169856448189	0.009884972133882581	-0.09514022319841665	0.2815659282590994	-0.4371378129503427
0.9540317364999547	0.9964848212467907	-0.06881268174960771	0.00923847243024215	-0.09470549210839505	0.28542165120697527	-0.4376471543768432
0.9554951402977963	0.9963465486236632	-0.0683921673248454	0.008597663339057728	-0.094267168609967	0.2892950176535021	-0.43812772221637764
0.956944067132147	0.9962102815651553	-0.06797018792729269	0.007962518312532347	-0.0938252836040203	0.29318599588952055	-0.43857909519121946
0.9583787045384179	0.9960759948618957	-0.06754677537566076	0.00733301073869561	-0.09337986701526324	0.297094547619571	-0.4390008465780611
0.9597992374459643	0.9959436636028749	-0.06712196088869289	0.006709114254021091	-0.09293094801866644	0.3010206258876376	-0.4393925440506929
0.9612058472933425	0.9958132632592342	-0.06669577538626399	0.006090803153423122	-0.09247855535996227	0.3049641722188154	-0.4397537495506167
0.9625987139419113	0.9956847695078797	-0.06626824894746453	0.005478051569990602	-0.09202271678367585	0.3089251215501407	-0.4400840199118697
0.9639780148934123	0.9955581583069415	-0.0658394110672757	0.00487083383762765	-0.09156345930275309	0.31290339978178755	-0.44038290671445435
0.9653439244972681	0.9954334059698181	-0.06540929093544205	0.0042691248594159134	-0.0911008094992794	0.31689892109979345	-0.44064995623979436
0.9666966154436483	0.9953104890296148	-0.06497791700129268	0.0036728994688896006	-0.09063479305984674	0.32091159192004176	-0.4408847099156702
0.9680362572057304	0.995189384382612	-0.06454531749439614	0.003082133134320048	-0.09016543533789054	0.32494130595183557	-0.44108670415176715
0.9693630176222734	0.995070069145477	-0.06411151995013716	0.002496801278762515	-0.0896927608439339	0.32898794850608076	-0.4412554707663788
0.9706770616913637	0.9949525207655591	-0.06367655162615676	0.0019168798288527913	-0.08921679369942799	0.3330513925095409	-0.4413905369509867
0.9719785528529573	0.9948367169066983	-0.06324043910950108	0.0013423446654015965	-0.08873755721094274	0.3371315020592801	-0.4414914255880082
0.9732676521686592	0.9947226355241063	-0.0628032086103035	0.000773172001185575	-0.08825507419259851	0.34122812956949106	-0.4415576553068937
0.9745445181071392	0.9946102548835443	-0.062364886066779396	0.00020933849131271165	-0.08776936708710119	0.3453411146634353	-0.4415887406885556
0.9758093070002737	0.9944995535211373	-0.06192549702156687	-0.0003491789531820152	-0.08728045783471138	0.349470285204613	-0.4415841925127868
0.9770621740948832	0.9943905101526456	-0.06148506627659313	-0.0009024036153302836	-0.08678836749084562	0.3536154604224617	-0.4415435179196573
0.9783032748047671	0.9942831035684023	-0.06104361745039501	-0.0014503595106557326	-0.08629311572455779	0.35777645498599525	-0.44146622038119254
0.9795327599864002	0.994177313044612	-0.06060117466734723	-0.001993069286999653	-0.0857947227113092	0.3619530629736382	-0.44135180009085156
0.9807507781900378	0.9940731181454169	-0.060157761811554376	-0.0025305552054268555	-0.08529320831217442	0.3661450647396933	-0.44119975426753777
0.9819574762743514	0.9939704986702533	-0.059713402330931614	-0.0030628393987675025	-0.08478859185864833	0.3703522286303381	-0.4410095773505472
0.983152999096903	0.9938694346807987	-0.059268119372303044	-0.0035899437226234164	-0.08428089231032752	0.374574309574955	-0.4407807612835777
0.984337489960663	0.9937699064634958	-0.05882193563825377	-0.004111889940243407	-0.08377012809722922	0.378811050310437	-0.440512795694006
0.9855110903091954	0.993671894555855	-0.05837487352075217	-0.004628699576356254	-0.08325631727701258	0.3830621799840637	-0.4402051682049564
0.9866739399171628	0.9935753797306996	-0.05792695505097984	-0.005140393989781637	-0.08273947748347829	0.38732741449776437	-0.4398573646717189
0.9878261766999358	0.9934803430121821	-0.057478201993754745	-0.005646994278676096	-0.08221962604164512	0.3916064554779847	-0.43946886952868774
0.9889679369424228	0.9933867656568235	-0.05702863578117335	-0.006148521370694567	-0.08169677989818593	0.3958989907761503	-0.43903916603193954
0.99009935538451	0.993294629146778	-0.056578277498049126	-0.00664499605012304	-0.0811709556107776	0.4002046944808768	-0.43856773652865516
0.9912205653492367	0.9932039151797981	-0.056127147848126	-0.007136439003846962	-0.08064216931461894	0.4045232271178232	-0.43805406270157354
0.9923316982752596	0.9931146057072131	-0.055675267360780704	-0.007622870606607969	-0.08011043697170889	0.4088542335482853	-0.4374976261076592
0.9934328844867093	0.9930266828718299	-0.0552226560988582	-0.008104311248827092	-0.0795757740355119	0.41319734564663524	-0.4368979081543015
0.9945242522897336	0.9929401290804443	-0.054769334045409124	-0.008580780932052964	-0.07903819591440663	0.41755217847549153	-0.43625439091321355
0.995605929034344	0.9928549269190547	-0.054315320685082144	-0.009052299724257095	-0.07849771748536923	0.42191833418934416	-0.43556655690235946
0.9966780406851912	0.9927710591876434	-0.05386063519360413	-0.009518887562805355	-0.07795435332440151	0.42629540011168593	-0.4348338896435989
0.9977407115078596	0.9926885089245231	-0.05340529658896977	-0.00998056410958841	-0.07740811789632675	0.4306829471744337	-0.43405587426798176
0.9987940646471357	0.9926072593609939	-0.05294932350306046	-0.010437348994449017	-0.07685902529098075	0.43508053201732094	-0.43323199751238123
0.9998382216885057	0.9925272939553882	-0.05249273438510745	-0.010889261616522573	-0.07630708947630874	0.4394876949348949	-0.43236174843276876
1.0008733032936765	0.9924485963442098	-0.05203554724020276	-0.011336321411530017	-0.07575232399201302	0.4439039623131783	-0.43144461828937
1.0018994284165335	0.9923711504020386	-0.05157777998761991	-0.011778547504777371	-0.07519474239254514	0.44832884309075244	-0.43048010161813505
1.002916714969775	0.9922949401904532	-0.05111945018334507	-0.01221595899197611	-0.0746343579213873	0.4527618313645361	-0.42946769608964164
1.0039252796936153	0.9922199499682018	-0.050660575089926524	-0.012648574874594424	-0.07407118360490242	0.45720240565130876	-0.42840690302612716
1.0049252380366431	0.9921461641999565	-0.05020117174439772	-0.013076414001422869	-0.0735052323459341	0.46165002817329376	-0.42729722796269926
1.0059167039897159	0.9920735675680025	-0.04974125705147336	-0.013499494991205325	-0.07293651705079882	0.46610414390597843	-0.4261381813225059
1.0068997906464705	0.9920021449306909	-0.049280847539477306	-0.013917836465587627	-0.07236505033966682	0.47056418290182006	-0.42492927825460614
1.007874609658581	0.9919318813620781	-0.048819959626498585	-0.014331456810058442	-0.07179084488718915	0.47502955768318295	-0.42367003974456613
1.0088412717356443	0.9918627621152183	-0.04835860940042866	-0.014740374380460143	-0.07121391316170665	0.4794996653535645	-0.4223599924951048
1.0097998860157011	0.991794772666879	-0.04789681293236785	-0.015144607230461926	-0.07063426782921915	0.48397388455284934	-0.4209986702724121
1.010750560951305	0.9917278986538215	-0.047434585866844604	-0.015544173480404648	-0.07005192125350532	0.48845157943104434	-0.41958561321273063
1.0116934034980407	0.9916621259300241	-0.04697194382519046	-0.01593909096921138	-0.06946688601510148	0.4929320957557977	-0.4181203694861252
1.0126285193519613	0.9915974405487398	-0.04650890230915153	-0.01632937735062375	-0.06887917480628855	0.49741476187632383	-0.41660249556650714
1.0135560131369046	0.9915338287487303	-0.04604547662344958	-0.016715050167003427	-0.06828880034772593	0.501898889517152	-0.41503155650983004
1.0144759884030188	0.9914712769538719	-0.04558168188906963	-0.01709612684369182	-0.06769577541927918	0.5063837737069883	-0.41340712650878575
1.0153885470066395	0.991409771814199	-0.045117533372793735	-0.01747262442896245	-0.06710011329796382	0.5108686896680444	-0.4117287906228875
1.0162937900154658	0.9913493001432193	-0.0446530460475056	-0.017844559966092577	-0.06650182721272212	0.5153528971612237	-0.40999614382626676
1.0171918175640482	0.9912898489275783	-0.04418823467394999	-0.01821195042806096	-0.06590093046224821	0.5198356397993121	-0.40820879179409425
1.0180827275495659	0.9912314054118723	-0.0437231144945753	-0.018574812182672696	-0.06529743733085502	0.5243161384874608	-0.40636635420844147
1.0189666174388117	0.9911739569773913	-0.04325770031736577	-0.01893316173114485	-0.06469136192372012	0.5287936004130208	-0.40446846189433966
1.019843582886174	0.9911174912317136	-0.04279200725182168	-0.019287015143214785	-0.0640827191394298	0.5332672121268176	-0.4025147603469163
1.0207137187792608	0.9910619959391072	-0.04232605017671173	-0.019636388481024357	-0.06347152399695762	0.537736144861272	-0.40050490823516444
1.0215771182241025	0.9910074590842066	-0.04185984429702351	-0.019981297390090986	-0.0628577923840126	0.5421995494027763	-0.39843858042387853
1.0224338731185079	0.9909538688330388	-0.041393404859988776	-0.02032175733274382	-0.062241540708252906	0.5466565590732235	-0.39631546751785474
1.0232840741898968	0.9909012135290917	-0.04092674715092971	-0.02065778360399599	-0.061622785912117894	0.5511062900418094	-0.39413527652958846
1.0241278104505922	0.9908494817249957	-0.0404598868117628	-0.020989391119140062	-0.06100154591764329	0.5555478385953707	-0.39189773311076526
1.0249651699211948	0.9907986621355418	-0.03999283946391348	-0.02131659470339791	-0.060377839149749535	0.5599802850732446	-0.3896025805556085
1.0257962388962822	0.990748743680435	-0.03952562113468084	-0.021639408807860517	-0.05975168512738462	0.5644026901832958	-0.3872495826245982
1.026621102387952	0.9906997154545871	-0.039058248033076434	-0.02195784768970031	-0.059123104190258194	0.5688140975446181	-0.3848385232837032
1.0274398438001353	0.9906515667450048	-0.038590736754757916	-0.022271925292700268	-0.05849211779920301	0.5732135321959758	-0.38236920857000267
1.028252545237525	0.9906042870096592	-0.03812310412890031	-0.022581655374415185	-0.05785874835637737	0.5776000025269868	-0.37984146664814816
1.0290592876207978	0.990557865868548	-0.03765536716952091	-0.022887051556395914	-0.057223019163102094	0.5819725012419023	-0.3772551483329973
1.0298601498419784	0.9905122931494509	-0.037187543586447575	-0.02318812701368021	-0.05658495514067387	0.5863300011442105	-0.3746101307685871
1.0306552096238533	0.9904675588350531	-0.036719651311619105	-0.02348489481230397	-0.055944582215405374	0.5906714601846781	-0.3719063157306027
1.0314445431619903	0.9904236530806251	-0.036251708727057935	-0.023777367784492996	-0.05530192765514983	0.5949958199770845	-0.3691436317521203
1.0322282250537063	0.9903805662145808	-0.03578373472992845	-0.02406555851559498	-0.054657020186982326	0.5993020058998023	-0.36632203541732594
1.0330063288054674	0.9903382887074573	-0.035315748449966954	-0.024349479543345785	-0.05400988963472208	0.6035889304325104	-0.36344151053062135
1.03377892617192	0.9902968112051526	-0.03484776966374307	-0.024629143127929482	-0.05336056751643244	0.6078554901240757	-0.36050207147881236
1.0345460877470203	0.9902561244935373	-0.0343798184590892	-0.02490456148205048	-0.052709086607342054	0.6121005694959111	-0.3575037620385113
1.0353078823231796	0.9902162195294523	-0.033911915643353566	-0.025175746554559317	-0.052055481533432126	0.6163230382015924	-0.3544466588180777
1.0360643774123663	0.9901770874094152	-0.03344408244643808	-0.02544271023483318	-0.051399788385715836	0.620521754659136	-0.3513308702472
1.0368156394910102	0.9901387193543364	-0.032976340382723644	-0.025705464452168383	-0.05074204454919222	0.6246955682263048	-0.34815653640691496
1.0375617333113303	0.9901011067419143	-0.032508711693522825	-0.0259640209490389	-0.05008228934749863	0.6288433162382886	-0.34492383277959526
1.0383027226099604	0.9900642410672068	-0.032041218921740146	-0.026218391545718568	-0.04942056346860278	0.6329638288559924	-0.3416329681436597
1.0390386697053169	0.9900281139601501	-0.03157388517637332	-0.02646858801573414	-0.04875690935892321	0.6370559277935491	-0.3382841871027927
1.039769635759013	0.9899927171695041	-0.03110673398066908	-0.026714622192279693	-0.04809137102959903	0.6411184287857968	-0.33487776972136923
1.0404956810784936	0.9899580425458474	-0.030639789086729673	-0.026956506083548742	-0.04742399380943026	0.6451501443297105	-0.33141403075960435
1.041216864607502	0.9899240820637282	-0.030173074809534406	-0.027194251715813873	-0.04675482483751042	0.649149881955874	-0.3278933226833639
1.041933244427602	0.9898908277951478	-0.029706615712336203	-0.027427871315513126	-0.046083912629344394	0.6531164481587218	-0.32431603387227215
1.0426448777615203	0.9898582719076573	-0.029240436606866243	-0.0276573773212267	-0.045411307088063846	0.6570486495903342	-0.320682589023832
1.0433518207571506	0.9898264066722601	-0.0287745626979796	-0.027882782326187776	-0.044737059723723625	0.6609452930791836	-0.3169934506685433
1.0440541289252492	0.9897952244416179	-0.02830901929826736	-0.02810409923052905	-0.04406122324985866	0.6648051892888603	-0.3132491172634975
1.0447518572674692	0.9897647176434491	-0.027843831739088745	-0.02832134128800056	-0.043383851457496986	0.6686271546691912	-0.30945012264425475
1.0454450598898875	0.989734878796409	-0.027379025624308276	-0.028534521992387922	-0.0427049995867345	0.6724100106079004	-0.30559703822713497
1.0461337907606092	0.9897057004763079	-0.026914626318869248	-0.02874365531792055	-0.042024723581023396	0.6761525888537326	-0.3016904688676924
1.0468181034681634	0.989677175326724	-0.02645065909935927	-0.028948755644251537	-0.04134308030074239	0.6798537314514822	-0.2977310539860322
1.0474980503496851	0.9896492960942531	-0.025987149740612597	-0.029149837501598178	-0.040660128382717556	0.6835122873314065	-0.2937194725554993
1.0481736845849137	0.9896220555416174	-0.025524123083173252	-0.02934691619583556	-0.039975926125313574	0.6871271248841193	-0.28965643062630364
1.0488450584612734	0.9895954465198079	-0.02506160419979852	-0.029540007288872697	-0.03929053319272523	0.6906971238427142	-0.28554267104220776
1.0495122249270574	0.9895694619061676	-0.024599617316675013	-0.02972912704625913	-0.038604009006113015	0.6942211848014312	-0.28137896357686354
1.0501752364381807	0.9895440946514915	-0.02413818659004306	-0.029914292095390902	-0.03791641387523736	0.6976982242405948	-0.2771661113082239
1.0508341452331036	0.9895193377692099	-0.023677335905876052	-0.03009551950179988	-0.03722780868629461	0.7011271771904614	-0.2729049484057816
1.0514890043655905	0.9894951842980164	-0.023217088139949958	-0.030272827041576696	-0.036538253773991225	0.7045070037061324	-0.26859633264876703
1.0521398668343758	0.9894716273369977	-0.022757465744444066	-0.03044623294342134	-0.035847809770139474	0.7078366853387764	-0.2642411500402433
1.0527867858518192	0.9894486600371243	-0.022298490542612296	-0.030615755948414865	-0.035156537270989066	0.7111152275418374	-0.2598403121476442
1.0534298152103192	0.9894262755904905	-0.021840183448702182	-0.0307814153869979	-0.034464496385703515	0.7143416624464901	-0.2553947525373228
1.0540690090458196	0.9894044672414412	-0.02138256461401594	-0.03094323109404743	-0.03377174692346689	0.7175150484931688	-0.2509054271939745
1.054704421766997	0.9893832282912421	-0.020925653458858984	-0.031101223370231464	-0.03307834840985241	0.720634470887908	-0.24637331386942074
1.0553361084470256	0.9893625520874765	-0.02046946837173516	-0.03125541305636964	-0.03238435959638491	0.7236990442567535	-0.2417994080694245
1.055964124749662	0.9893424320298317	-0.020014026740570533	-0.031405821485781	-0.03168983846982995	0.7267079128821179	-0.23718472220526995
1.0565885271592843	0.9893228615661596	-0.01955934476451877	-0.03155247050845703	-0.03099484192604014	0.7296602523221667	-0.2325302824892772
1.0572093722662272	0.9893038342181177	-0.019105437954854775	-0.031695382292689825	-0.030299426496492816	0.7325552664936802	-0.22783713285887822
1.057826717514737	0.9892853435605284	-0.018652320573709896	-0.03183457947239231	-0.02960364745232422	0.7353921916402832	-0.2231063280505511
1.058440621031416	0.9892673832304336	-0.018200005739781734	-0.031970085071793955	-0.028907558924123108	0.7381702957974586	-0.21833893338572005
1.0590511416562975	0.9892499469297108	-0.01774850538809516	-0.03210192247751549	-0.028211213798665674	0.7408888791454822	-0.2135360230566255
1.0596583389254823	0.9892330284291437	-0.01729783026654417	-0.03223011539894827	-0.027514663671933483	0.7435472740615511	-0.2086986787841672
1.0602622726596884	0.9892166215829771	-0.01684799022806954	-0.03235468774817018	-0.026817959260691936	0.7461448434233926	-0.2038279916909414
1.0608630038816704	0.9892007203070272	-0.016398993535533223	-0.03247566379573043	-0.026121149286137565	0.7486809845919796	-0.19892505351358014
1.0614605938703492	0.9891853186079859	-0.015950847553567415	-0.032593067937483365	-0.02542428150386138	0.7511551252409824	-0.19399096277486236
1.0620551046832714	0.989170410572444	-0.015503558349476265	-0.03270692476644682	-0.0247274020457762	0.7535667254707628	-0.1890268191859782
1.0626465990391643	0.9891559903734595	-0.01505713077147392	-0.03281725901103113	-0.024030555501192576	0.7559152770789065	-0.18403372320899994
1.0632351400647122	0.9891420522797802	-0.014611568632970416	-0.032924095452110724	-0.023333785166016047	0.7582003022991648	-0.17901277687783523
1.0638207919365696	0.9891285906437225	-0.014166874220867442	-0.033027459003224346	-0.022637132235864024	0.7604213559654928	-0.1739650770287994
1.0644036188601655	0.9891155999281991	-0.013723049065030073	-0.03312737449020436	-0.021940636972804423	0.762578021183114	-0.16889172278140696
1.0649836858113173	0.9891030746920063	-0.013280093374393693	-0.03322386675046409	-0.02124433778770015	0.7646699117805713	-0.16379380801270282
1.0655610580278938	0.9890910096038673	-0.012838006423179716	-0.03331696051128018	-0.02054827181164796	0.7666966699615744	-0.15867242463397638
1.0661358017212283	0.9890793994301101	-0.0123967860070411	-0.03340668047092865	-0.01985247400644731	0.7686579682991774	-0.15352865519252704
1.0667079830334019	0.9890682390588902	-0.011956429243783012	-0.03349305109764581	-0.019156978393352515	0.7705535055342427	-0.14836358108541486
1.0672776690018082	0.9890575234829748	-0.011516931836850985	-0.03357609674837315	-0.01846181686111345	0.7723830092969656	-0.14317827295404922
1.067844926111981	0.9890472478293703	-0.011078289196325176	-0.033655841424934045	-0.01776702090914723	0.7741462308262856	-0.13797380290703135
1.0684098222317047	0.9890374073251583	-0.010640494952920998	-0.03373230902449982	-0.01707261926877193	0.7758429505314466	-0.13275122603184147
1.0689724248209613	0.9890279973323584	-0.010203542348674844	-0.03380552305487903	-0.016378640078181506	0.7774729717073809	-0.12751159595408065
1.0695328024696862	0.9890190133231054	-0.009767423054016665	-0.03387550681314119	-0.015685108980765666	0.7790361244621069	-0.1222559498570049
1.0700910232370302	0.9890104509091477	-0.009332128467837925	-0.03394228314195347	-0.014992051166140144	0.7805322602210234	-0.11698532325072619
1.0706471552315802	0.9890023058323617	-0.008897649281257415	-0.03400587448909759	-0.014299490657944731	0.7819612529316685	-0.11170074405246937
1.0712012672009223	0.9889945739575222	-0.008463975029435073	-0.034066302950129204	-0.013607449578419764	0.7833229998938105	-0.10640322639831792
1.0717534282765968	0.988987251278399	-0.008031094302173622	-0.03412359020735955	-0.012915948462419521	0.784617420240417	-0.10109377244867568
1.0723037068414822	0.9889803339334883	-0.007598995647275741	-0.03417775739334409	-0.01222500768317752	0.7858444516659818	-0.09577338284399095
1.0728521724705866	0.9889738181815693	-0.00716766606396493	-0.03422882526905427	-0.01153464502834767	0.7870040542486775	-0.0904430376030105
1.073398893999069	0.9889677004272698	-0.006737092535498083	-0.03427681401096157	-0.01084487813447792	0.7880962054055405	-0.08510371440368093
1.073943940194488	0.9889619772121553	-0.0063072615203422465	-0.03432174326824205	-0.010155723661148463	0.7891209009372648	-0.07975638184843337
1.0744873803111665	0.9889566452096885	-0.005878158532382808	-0.03436363219030369	-0.009467196604473545	0.7900781554019956	-0.07440199373771524
1.0750292835321373	0.9889517012322153	-0.005449768598473006	-0.03440249936029772	-0.00877931101785359	0.7909680003323092	-0.06904149427740634
1.0755697189353408	0.9889471422313735	-0.00502207630458297	-0.034438362780562636	-0.008092080075702083	0.7917904836193127	-0.06367581824673915
1.0761087551311472	0.9889429653007693	-0.004595066102950871	-0.03447123984064	-0.007405516558008058	0.7925456684869217	-0.05830589448553763
1.0766464612257507	0.9889391676682254	-0.004168721569300375	-0.03450114736781405	-0.006719631647717828	0.7932336343548051	-0.05293263620769767
1.0771829061470577	0.9889357467018484	-0.003743025956316657	-0.03452810156937734	-0.006034435811901086	0.7938544752117548	-0.04755694760592081
1.0777181584590139	0.9889326999106819	-0.0033179623621955156	-0.03455211801789262	-0.0053499390665785835	0.7944082989677658	-0.04217972569395889
1.0782522866000146	0.988930024942595	-0.0028935135627782714	-0.03457321165872671	-0.004666150700721871	0.7948952273172489	-0.03680185792204714
1.0787853586308098	0.9889277195850777	-0.002469662233130757	-0.03459139679515112	-0.003983079627833987	0.7953153950845685	-0.031424224733860244
1.0793174431630295	0.988925781761084	-0.002046390230423341	-0.03460668711299813	-0.003300733225284774	0.7956689504832828	-0.02604769023158685
1.0798486075180476	0.9889242095359041	-0.0016236800796169883	-0.03461909561877992	-0.0026191197247800333	0.7959560533759391	-0.02067312082464414
1.0803789199996154	0.988923001108511	-0.0012015131870771482	-0.034628634700788884	-0.0019382453289222448	0.7961768763784588	-0.015301362344536315
1.0809084479593225	0.9889221548174639	-0.0007798714013034882	-0.03463531607582016	-0.0012581167243777389	0.7963316033221223	-0.009933259701386078
1.0814372583856287	0.9889216691374304	-0.0003587365660224181	-0.03463915081041073	-0.0005787403588954011	0.7964204294422962	-0.004569651049700261
1.0819654183147343	0.9889215426780755	0.00006190978569163937	-0.03464014932388476	0.00009987805459176532	0.7964435611505193	0.0007886362610013903
1.082492994556733	0.988921774184071	0.0004820861921004515	-0.03463832138303895	0.0007777331540358513	0.7964012156170658	0.006140782780974546
1.0830207521841182	0.9889223635508548	0.0009023674434438109	-0.03463366807783028	0.0014557171002933904	0.7962934346400385	0.01149305878238182
1.0835491382137146	0.9889233120223294	0.0013230748449736126	-0.034626180261543134	0.0021343129631888353	0.7961200485677375	0.016848501189805867
1.0840782188887357	0.9889246209368094	0.0017442262026919689	-0.0346158484571306	0.002813513993791472	0.795880906027547	0.022206275339997618
1.0846080605415815	0.9889262917653739	0.002165839138562593	-0.034602662559342225	0.003493312960732088	0.7955758672690946	0.02756553891809317
1.0851387300696305	0.9889283261140496	0.0025879314484105807	-0.03458661182290962	0.004173702730408871	0.7952048041378075	0.03292544668126153
1.0856702938785718	0.9889307257204766	0.0030105202407057735	-0.034567684894728806	0.004854674882219264	0.7947676010680848	0.038285139707949944
1.086202819155667	0.9889334924591342	0.0034336229287453206	-0.03454586977896458	0.005536221311955415	0.7942641545272222	0.0436437582011476
1.0867363731807018	0.9889366283395478	0.0038572566617119343	-0.03452115385800496	0.006218333318847342	0.793694373752195	0.04900043447194759
1.0872710229708333	0.9889401355039599	0.004281438022616476	-0.0344935239180555	0.006901001124556404	0.7930581815912634	0.05435428936569606
1.0878068359734137	0.9889440162314712	0.004706183558274281	-0.03446296612420108	0.007584214732252248	0.7923555141797767	0.05970443922179673
1.0883438803925802	0.9889482729419682	0.005131510016721032	-0.03442946599767894	0.008267964313277247	0.7915863206706788	0.0650499990952826
1.0888822235272149	0.9889529081835683	0.005557433010354505	-0.0343930085233194	0.008952238064167135	0.7907505659510559	0.07039006622814538
1.089421933579795	0.9889579246466657	0.0059839684291229985	-0.03435357804803635	0.009637024486266207	0.7898482285545373	0.07572373813440403
1.0899630781405873	0.9889633251510639	0.006411131221700191	-0.03431115839149823	0.010322310435650139	0.7888793034369956	0.08105009765183702
1.0905057256329804	0.9889691126594496	0.006838936518462898	-0.03426573275012827	0.011008082934806488	0.7878438000130716	0.08636822734067638
1.0910499437398091	0.9889752902614808	0.00726739837074169	-0.03421728383236092	0.011694327160005576	0.7867417454692447	0.09167719415579777
1.0915958008824378	0.9889818611891669	0.007696530898858516	-0.03416579374859602	0.01238102829252415	0.7855731824698847	0.09697606414083841
1.0921433651379102	0.9889888288048365	0.00812634742096526	-0.03411124411668458	0.013068170134085838	0.7843381717643149	0.1022638920522354
1.0926927043707888	0.988996196601324	0.008556860541214713	-0.034053616071759045	0.013755735262254392	0.7830367925937272	0.1075397229739636
1.0932438869362646	0.9890039682109221	0.008988082684226073	-0.03399289020795484	0.014443705897622238	0.7816691415520599	0.11280259937360453
1.0937969804336842	0.9890121473877096	0.0094200251030908	-0.03392904672863607	0.015132062334930644	0.7802353361339786	0.11805154950714036
1.0943520529619564	0.9890207380242848	0.009852698846945302	-0.03386206532795086	0.015820784503052077	0.778735512205345	0.12328559981704752
1.094909172206049	0.9890297441378493	0.010286114032441201	-0.033791925312128115	0.016509850820131445	0.777169826850698	0.12850376666428548
1.095468405572858	0.9890391698705367	0.010720279938066728	-0.03371860560958435	0.017199238363664816	0.7755384586855175	0.13370505816787706
1.096029820861822	0.9890490194998406	0.011155205511897177	-0.0336420847028961	0.017888923695647287	0.7738416064168852	0.13888848095659878
1.0965934850218209	0.9890592974162344	0.011590898395598334	-0.033562340816034396	0.018578881333975054	0.7720794930488662	0.14405302921161814
1.0971594651692953	0.9890700081391901	0.012027365704018515	-0.03347935180313691	0.019269085011741686	0.7702523634213101	0.14919769475003447
1.0977278274931044	0.9890811562952033	0.012464613170951287	-0.03339309533223971	0.019959506349032735	0.7683604882385108	0.15432145773590455
1.0982986389443223	0.9890927466487649	0.012902646442644957	-0.03330354865896673	0.020650116921269755	0.7664041590419447	0.15942330271363195
1.0988719654102233	0.9891047840652749	0.0133414696649667	-0.033210688927108586	0.021340886052736853	0.7643836947190644	0.1645022028844857
1.0994478723946233	0.9891172735215829	0.013781086003956463	-0.03311449310018615	0.02203178166797013	0.762299439848716	0.16955712718659297
1.1000264254948913	0.9891302201147001	0.01422149800476867	-0.03301493790787133	0.022722770882961877	0.7601517633757936	0.17458704533242517
1.100607689112519	0.9891436290311051	0.014662706606500065	-0.03291200009541471	0.02341381848792781	0.7579410637830906	0.1795909175067064
1.1011917279516106	0.98915750557788	0.015104712281975692	-0.032805656197260634	0.0241048887664285	0.7556677639406505	0.18456770840209458
1.1017786061797636	0.9891718551620725	0.015547514397380932	-0.032695882708860396	0.024795944520592167	0.7533323145124341	0.18951638089537237
1.1023683869916323	0.9891866832768189	0.015991110886792812	-0.03258265620521756	0.02548694659786552	0.7509351961045176	0.19443589353790788
1.102961133244488	0.9892019955136978	0.01643549873673653	-0.03246595325842237	0.02617785468256796	0.748476917082491	0.19932520711511872
1.1035569075001297	0.989217797561747	0.016880674019910585	-0.03234575045748323	0.026868627380637847	0.7459580135470673	0.20418328606995395
1.1041557713391856	0.9892340951865822	0.017326631388398336	-0.03222202457887362	0.027559221468029117	0.743379052398778	0.209009094094029
1.1047577858530777	0.9892508942399248	0.017773364451054947	-0.03209475252484217	0.028249592514215802	0.740740629453723	0.21380159945608615
1.105363012018552	0.9892682006677529	0.018220866057837546	-0.03196391127278267	0.028939695355691835	0.7380433677947332	0.21855977914656827
1.1059715094089977	0.9892860204707066	0.018669127356122854	-0.031829478184993265	0.02962948267648888	0.7352879234921524	0.2232826099831331
1.1065833374110208	0.9893043597351039	0.0191181387045913	-0.031691430783344965	0.03031890645699544	0.7324749801993148	0.22796907957058862
1.1071985545410268	0.9893232246100643	0.019567889181785432	-0.0315497469310266	0.031007917254057916	0.7296052520972429	0.23261818226815906
1.1078172189284725	0.9893426213187749	0.020018366955257993	-0.03140440475609143	0.03169646480526164	0.7266794814925036	0.237228924215327
1.1084393878638428	0.9893625561414582	0.02046955896656569	-0.031255382787125564	0.03238449758347352	0.7236984406705728	0.2418003212320606
1.109065117991009	0.9893830354177774	0.020921451089792802	-0.03110265994193705	0.03307196307765985	0.7206629307036899	0.24633140163169048
1.109694465337672	0.9894040655445673	0.021374028171573183	-0.0309462155508211	0.033758807890624805	0.717573780917583	0.25082120775719596
1.11032748538414	0.9894256529750081	0.021827274098983628	-0.030786029368443293	0.034444977877844556	0.7144318480891264	0.2552687977518423
1.1109642326559999	0.9894478042013566	0.022281171528486313	-0.030622081706730846	0.03513041777329308	0.7112380179571552	0.25967324399981023
1.1116047617327596	0.9894705257867179	0.02273570262620243	-0.030454353203753906	0.03581507234257735	0.7079931995830404	0.26403364137453683
1.1122491259886294	0.9894938243181886	0.02319084819125278	-0.030282825173956696	0.03649888509236479	0.7046983310038204	0.26834909973248927
1.1128973785744505	0.9895177064381674	0.023646588376570566	-0.030107479379202027	0.0371817993903848	0.7013543735704286	0.2726187518476555
1.113549572621531	0.9895421788502372	0.024102902847904447	-0.02992829798898277	0.03786375872936713	0.6979623100238106	0.2768417556654567
1.1142057602877644	0.9895672482812594	0.024559770135045914	-0.029745263860154303	0.03854470578396795	0.6945231485707642	0.28101728907825574
1.114865993359572	0.9895929215006048	0.02501716807845312	-0.029558360396072365	0.03922458310860736	0.6910379188946099	0.2851445549391439
1.1155303236421943	0.9896192053334089	0.02547507411854579	-0.029367571450922045	0.03990333359076913	0.6875076691059382	0.28922278434107856
1.1161988026843466	0.9896461066484101	0.025933465121850175	-0.029172881418933615	0.04058090021251474	0.6839334661482926	0.2932512356119106
1.116871481463487	0.9896736323430515	0.026392317186501264	-0.028974275341279013	0.041257225784894776	0.6803163964408242	0.2972291932157047
1.1175484113055574	0.989701789379079	0.026851606290291357	-0.028771738647801245	0.04193225392280731	0.676657559852111	0.3011559739082154
1.1182296431336631	0.9897305847506789	0.02731130779422348	-0.0285652573860186	0.042605928327507966	0.6729580725954526	0.3050309228072265
1.1189152285655148	0.989760025529593	0.027771397200024098	-0.028354817896007276	0.043278193910205404	0.6692190601175434	0.3088534201216895
1.1196052187087695	0.9897901188134918	0.02823184935116454	-0.028140407179206576	0.04394899563069593	0.6654416624560672	0.3126228746392252
1.1202996650062025	0.9898208717609607	0.028692639017316064	-0.027922012645571266	0.044618279361942834	0.6616270284598886	0.3163387288260121
1.1209986193985557	0.98985229159899	0.029153741010749187	-0.027699622059469027	0.045285992061432155	0.6577763136724573	0.32000045976736907
1.1217021341050863	0.9898843856135479	0.029615130048754063	-0.02747322360542529	0.045952081572064596	0.6538906803239819	0.323607578008442
1.122410261814967	0.9899171611584242	0.030076780887964838	-0.02724280582393552	0.04661649681615894	0.6499712950767613	0.3271596285289066
1.123123055893407	0.9899506256655315	0.03053866846346	-0.027008357538030464	0.04727918799147901	0.6460193266895246	0.33065619161177096
1.1238405701774539	0.9899847866363448	0.031000767759194903	-0.0267698679124821	0.04794010637862234	0.6420359459720979	0.3340968815833652
1.1245628594181654	0.9900196516639351	0.03146305409535315	-0.02652732629901477	0.04859920474417318	0.6380223221795741	0.3374813486362993
1.1252899790950646	0.9900552284258185	0.03192550300670387	-0.02628072228646207	0.04925643715454525	0.6339796229143799	0.34080927748100476
1.126021985224096	0.9900915246757298	0.03238809012090314	-0.02603004575703413	0.04991175879190037	0.629909014102489	0.3440803860507229
1.1267589352306917	0.990128548288483	0.03285079170766841	-0.025775286576475348	0.050565126718108096	0.6258116540801659	0.3472944288806498
1.1275008875455177	0.9901663072428105	0.03331358441193603	-0.025516434715268335	0.051216499475899555	0.6216886948256314	0.35045119452622103
1.1282479011578854	0.9902048096003916	0.033776444970291836	-0.025253480393034187	0.051865836672901136	0.6175412834667187	0.3535505030391528
1.1290000368771707	0.9902440635728077	0.03423935098575299	-0.02498641362240174	0.05251310004998905	0.6133705543472423	0.3565922105150767
1.1297573558948224	0.9902840774498686	0.03470228002609985	-0.024715224700944432	0.0531582521947896	0.6091776361296196	0.35957620233115156
1.1305199210091477	0.9903248596655914	0.03516521036875766	-0.02443990376421569	0.0538012575626179	0.6049636441667373	0.3625023973397263
1.1312877965983614	0.9903664188007276	0.035628120962401366	-0.024160440774933803	0.054442082393407525	0.6007296798910312	0.3653707466764364
1.1320610478747408	0.9904087635455346	0.036090990959887055	-0.023876825778258316	0.055080694038529235	0.5964768342090894	0.3681812300007986
1.132839741414145	0.9904519027307014	0.03655380002506798	-0.02358904869724828	0.055717061362314	0.5922061838964229	0.37093385662170975
1.1336239453093215	0.9904958453390563	0.037016528404530666	-0.023297099260622577	0.0563511548128101	0.5879187901410912	0.3736286650231929
1.134413729095409	0.990540600504823	0.03747915686203596	-0.023000967014575265	0.056982946302808056	0.5836156983945633	0.3762657215488133
1.1352091634462231	0.9905861774993294	0.03794166648172023	-0.022700641423482867	0.05761240891391735	0.5792979395075399	0.3788451183990404
1.1360103204710041	0.9906325857504875	0.0384040388241019	-0.022396111747050786	0.058239517083434826	0.574966527634695	0.38136697366609307
1.1368172740748808	0.9906798348670862	0.03886625611047194	-0.022087366889193542	0.05886424682475807	0.5706224578811381	0.3838314313947761
1.1376300990356287	0.9907279345880075	0.039328300670676095	-0.021774395738358668	0.059486574951881054	0.566266710912577	0.38623865770934607
1.138448871913246	0.9907768948380976	0.03979015544465281	-0.02145718680979579	0.06010647973105956	0.561900247720708	0.388588842636712
1.1392736705413626	0.990826725701249	0.04025180366931349	-0.021135728429990473	0.06072394043043319	0.5575240120769173	0.39088219756298437
1.140104574165565	0.9908774374312097	0.040713228936416955	-0.02081000867472471	0.061338937371889085	0.5531389295408325	0.3931189546912521
1.140941663280797	0.9909290404441994	0.041174415081548336	-0.02048001542495851	0.06195145175724471	0.5487459081052233	0.3952993656680041
1.1417850200482698	0.9909815453471195	0.04163534639273579	-0.020145736195257734	0.06256146591973158	0.5443458358335287	0.3974237017432268
1.1426347279177271	0.9910349629170256	0.04209600737891569	-0.01980715827514371	0.06316896299013226	0.5399395827190836	0.3994922518328505
1.143490871562486	0.9910893040990995	0.04255638271582019	-0.019464268750400783	0.06377392680213251	0.5355280009004786	0.40150532151358687
1.1443535370400255	0.9911445800188406	0.04301645731335526	-0.019117054434799777	0.06437634195798701	0.5311119237432428	0.40346323256831745
1.1452228118248933	0.9912008019864794	0.04347621631147516	-0.018765501852333298	0.06497619379919675	0.5266921656302712	0.40536632219593016
1.1460987846788768	0.9912579814907662	0.043935644990206656	-0.01840959728606295	0.0655734682659488	0.522269522606688	0.4072149418883401
1.1469815458705934	0.9913161302153465	0.04439472886409902	-0.018049326686171402	0.06616815199762335	0.5178447712784319	0.409009457085353
1.1478711864489601	0.9913752599926866	0.04485345328514579	-0.01768467596494318	0.06676023179747971	0.5134186724738614	0.4107502449332403
1.1487677991080423	0.9914353828625303	0.045311803875075184	-0.01731563064352321	0.06734969517323268	0.5089919669369792	0.41243769532622204
1.1496714777977732	0.9914965110481517	0.045769766301973644	-0.01694217600966662	0.06793653002703044	0.5045653773579342	0.4140722093571231
1.1505823175991137	0.9915586569492786	0.046227326199608676	-0.016564297170116406	0.06852072453367261	0.5001396090547704	0.4156541984116855
1.1515004147456083	0.991621833144627	0.04668446916275717	-0.016181979043576468	0.06910226711773683	0.49571534994064503	0.41718408357346926
1.1524258666392353	0.9916860523940484	0.047141180739285075	-0.015795206356297223	0.06968114642688243	0.4912932705393712	0.41866229502794516
1.1533587720921274	0.9917513276565326	0.04759744653191439	-0.015403963543058157	0.07025735144380925	0.4868740229546144	0.42008927181568456
1.1542992311136704	0.9918176720767741	0.048053252074395765	-0.015008234838180026	0.07083087131224186	0.4824582420390851	0.4214654608578672
1.1552473445618683	0.9918850989612373	0.04850858264859774	-0.014608004426206212	0.07140169509259794	0.47804654715291817	0.4227913159012074
1.1562032151114428	0.991953621847728	0.048963423734637704	-0.014203256037281538	0.07196981231213576	0.4736395378018604	0.42406729832921103
1.1571669457970326	0.9920232544022994	0.04941776029773536	-0.01379397356684212	0.07253521205790792	0.46923780055875397	0.42529387461535734
1.158138641298373	0.9920940105115758	0.04987157738830574	-0.01338014053706667	0.07309788371478727	0.4648419032725885	0.42647151757362367
1.1591184074269747	0.9921659042468786	0.05032485988018769	-0.012961740318422281	0.07365781662449788	0.4604523976393893	0.42760070513656534
1.1601063512987524	0.9922389498774525	0.05077759253544076	-0.012538756061173913	0.07421500015321393	0.456069818619719	0.4286819200681652
1.1611025806444608	0.992313161819726	0.051229759675347424	-0.012111170996622555	0.07476942327563396	0.451694687676844	0.42971564876413426
1.1621072047286702	0.9923885547053648	0.051681345589236184	-0.011678968050035843	0.07532107506788856	0.4473275088804913	0.43070238183428694
1.1631203343485104	0.9924651433824806	0.052132334511762364	-0.011242129845522609	0.07586994466524641	0.4429687692009338	0.4316426135659255
1.1641420810846639	0.9925429428596022	0.052582710272486254	-0.010800639034891688	0.07641602082406586	0.43861894197565876	0.43253684077580123
1.1651725575485876	0.99262196832378	0.05303245639784586	-0.010354478199104553	0.07695929203894307	0.43427848600448243	0.4333855627089612
1.1662118779753285	0.9927022351862116	0.053481556355439226	-0.00990362959848834	0.07749974682820533	0.42994784328287594	0.43418928113065197
1.1672601576766972	0.9927837590407702	0.053929993298054354	-0.009448075416101345	0.07803737341434672	0.42562744157121063	0.43494849946047287
1.1683175129412435	0.9928665556557826	0.05437775001035573	-0.008987797809339585	0.07857215965320186	0.42131769500714267	0.43566372237629375
1.1693840619114217	0.9929506410427084	0.0548248092658436	-0.00852277853573879	0.07910409345198567	0.4170190007765284	0.4363354560514547
1.1704599233259114	0.9930360313575222	0.055271153280299065	-0.008052999508418795	0.07963316210891987	0.4127317444844071	0.4369642069665008
1.1715452179544386	0.9931227430138396	0.0557167642975795	-0.007578442178501198	0.08015935300239688	0.4084562946381093	0.4375504824719322
1.1726400674150819	0.9932107925892975	0.05616162408082728	-0.007099088059400531	0.0806826529793532	0.4041930076558815	0.43809478974227756
1.1737445947459932	0.9933001968705782	0.05660571413586414	-0.006614918485934899	0.08120304861391242	0.39994222584098793	0.43859763581365996
1.1748589244781917	0.9933909728593621	0.05704901572275758	-0.006125914590892812	0.08172052621336258	0.39570427739775466	0.4390595272933028
1.1759831822726663	0.9934831377425711	0.057491509695221585	-0.005632057473219824	0.08223507162417175	0.39147947809410893	0.43948096991309155
1.1771174957725214	0.9935767089619342	0.05793317681999232	-0.00513332783294086	0.08274667059738314	0.38726812834089763	0.4398624685682165
1.178261993600379	0.9936717041316417	0.05837399736442787	-0.004629706420928028	0.08325530830283705	0.3830705172610562	0.4402045266569536
1.1794168060655548	0.9937681410960393	0.05881395135744394	-0.0041211737379423345	0.08376096962703738	0.37888692033014476	0.44050764607786197
1.1805820650575831	0.9938660379208032	0.0592530185280173	-0.0036077100912058173	0.08426363909570181	0.3747176000981533	0.4407723269153382
1.1817579038112598	0.9939654128727842	0.059691178199027264	-0.0030892957081978937	0.08476330074726353	0.37056280733070746	0.440999067141578
1.1829444576327812	0.9940662844809743	0.06012840953937389	-0.002565910427035179	0.08525993841550178	0.36642277875226614	0.4411883625175879
1.184141862939779	0.9941686714549242	0.060564691187468954	-0.002037534130533548	0.08575353529567965	0.3622977407497036	0.44134070617876303
1.1853502578939283	0.9942725927375387	0.061000001469218745	-0.0015041464784722434	0.08624407418951814	0.3581879074362367	0.44145658854760056
1.1865697828729918	0.9943780675456935	0.0614343185437698	-0.0009657267104973803	0.08673153766345963	0.3540934794135502	0.4415364971313482
1.1878005791957325	0.9944851152597106	0.06186761992648114	-0.0004222542207802328	0.087215907508294	0.3500146484035972	0.4415809162147824
1.1890427908494052	0.9945937555723103	0.06229988308213778	0.0001262921925477531	0.08769716540089188	0.3459515917874473	0.44159032676945625
1.1902965629691706	0.994704008356017	0.06273108486579003	0.0006799336435307234	0.08817529227474388	0.3419044780000932	0.44156520619308504
1.191562045084553	0.9948158939486454	0.06316120261154197	0.0012386925789278293	0.0886502695217985	0.33787345644430083	0.44150602802903105
1.1928393869922564	0.9949294327907078	0.06359021268152895	0.0018025909421026587	0.08912207737728235	0.3338586712427395	0.44141326182357127
1.1941287393161515	0.9950446454708688	0.06401809066095639	0.002371650406789475	0.08959069514307112	0.3298602594982034	0.441287373122587
1.195430255390365	0.9951615528920393	0.06444481197085275	0.0029458931944319135	0.0900561018604333	0.3258783456730551	0.4411288232037079
1.1967440902346047	0.9952801761793783	0.0648703515000241	0.003525341607385613	0.09051827590302035	0.32191304514805597	0.44093806900347876
1.1980704002782356	0.9954005366533905	0.06529468349987626	0.004110017892738742	0.09097719486360681	0.3179644653049408	0.4407155630684892
1.199409344565705	0.9955226559375595	0.06571778195119242	0.004699944758799389	0.0914328359508855	0.31403270221561586	0.44046175325389403
1.2007610849744994	0.9956465559783743	0.06613962059654387	0.005295145454769519	0.09188517601832574	0.31011784045682766	0.4401770824954612
1.2021257844809459	0.9957722588854855	0.06656017237029374	0.005895642990688372	0.09233419095024198	0.3062199585026601	0.439861989043462
1.2035036083642932	0.9958997870396171	0.06697940975786983	0.006501460651674426	0.09277985604931355	0.30233912547610786	0.43951690615174666
1.204894725061778	0.9960291631709995	0.06739730502303377	0.0071126223562712095	0.09322214627462747	0.2984753991420791	0.43914226173018567
1.2062993042385932	0.9961604101789977	0.0678138295952303	0.007729151790341386	0.09366103559015414	0.2946288316625945	0.4387384787431249
1.2077175180595823	0.9962935512477188	0.06822895443294129	0.008351072948502278	0.09409649735184854	0.29079946631024506	0.4383059748228654
1.2091495416360276	0.9964286098867855	0.06864265012130977	0.00897841031090602	0.09452850440751921	0.28698733664757653	0.43784516202936125
1.2105955519542222	0.9965656098288695	0.06905488653006077	0.009611188354217589	0.09495702873769572	0.2831924697522635	0.437356447104443
1.2120557284793791	0.9967045750840391	0.06946563296434752	0.010249431797107716	0.09538204161494435	0.27941488488724087	0.43684023123449284
1.2135302533504702	0.996845529956245	0.0698748581894514	0.010893165665098263	0.09580351362906664	0.2756545933326601	0.4362969099184494
1.215019310745264	0.9969884989802156	0.07028253022586511	0.01154241499273746	0.09622141447653598	0.2719116003207814	0.43572687315247727
1.2165230878019988	0.9971335070069504	0.07068861657647109	0.012197205204884723	0.09663571319545274	0.2681859029938897	0.43513050504891165
1.21804177429433	0.9972805791702741	0.07109308410374349	0.01285756195260401	0.09704637803913	0.26447749157340095	0.4345081839072104
1.2195755621228892	0.9974297408344504	0.07149589886681619	0.013523510870169382	0.09745337631254564	0.2607863508858366	0.43386028239935964
1.2211246462142151	0.9975810176780232	0.07189702633201112	0.014195077943333915	0.09785667458792227	0.257112458458811	0.433187167179922
1.222689224635413	0.9977344357025153	0.0722964313651266	0.01487228953440318	0.09825623869593787	0.25345578461414164	0.43248919879300846
1.2242694973409178	0.9978900211061577	0.07269407787998271	0.015555171815631283	0.0986520333755109	0.24981629569890434	0.4317667322146697
1.2258656675684305	0.9980478004167501	0.07308992916691896	0.01624375134948506	0.09904402260553044	0.24619395108377795	0.43102011623049885
1.227477940411309	0.9982078003467794	0.07348394750630836	0.016938054447496364	0.09943216922369609	0.2425887067003958	0.43024969409418545
1.2291065256082194	0.998370048065871	0.07387609482125654	0.0176381083464226	0.09981643557255451	0.2390005090622762	0.42945580220114055
1.2307516341887816	0.9985345708637483	0.0742663318241948	0.018343939737064455	0.1001967826606953	0.23542930305977716	0.4286387716905725
1.2324134807507414	0.9987013963715746	0.07465461854166643	0.019055575718084788	0.10057317068271204	0.23187502713764083	0.4277989273668607
1.2340922828667944	0.9988705524984075	0.07504091413535934	0.01977304351268786	0.10094555884554775	0.22833761490471616	0.42693658799143247
1.2357882607001653	0.9990420673871201	0.07542517678315463	0.02049637027672014	0.10131390525743145	0.22481699618890988	0.4260520665016133
1.2375016382998771	0.9992159695399283	0.07580736394038834	0.0212255836225187	0.10167816718156296	0.22131309460181364	0.4251456693566234
1.2392326418963526	0.9993922876403097	0.07618743192089421	0.021960710862713024	0.10203830063796451	0.21782583132857564	0.4242176974506239
1.2409815010004392	0.9995710506579232	0.07656533611506833	0.02270177944960305	0.10239426061700321	0.21435512307562396	0.4232684455708929
1.2427484490283656	0.9997522879068247	0.07694103108534124	0.02344881720776209	0.10274600117062027	0.21090088112771774	0.4222982020763553
1.2445337217211165	0.9999360288772137	0.07731447019161174	0.02420185163317495	0.1030934750635822	0.20746301471837472	0.42130724978980766
1.2463375586874015	1.0001223033865787	0.077685605887044	0.024960910514097157	0.1034366340549756	0.20404142823400492	0.42029586518956435
1.2481602024659095	1.0003111414761963	0.07805438948479229	0.025726021502077232	0.1037754286841813	0.20063602327511187	0.4192643189629725
1.2500018988480044	1.0005025734365158	0.0784207711929526	0.026497212215352037	0.10410980830843772	0.1972466982452932	0.4182128758705916
1.2518628976128816	1.0006966298758593	0.07878470022325092	0.02727451051183739	0.10443972120508042	0.19387334724398927	0.41714179436467275
1.2537434516443593	1.0008933416205732	0.0791461245769669	0.028057944083505763	0.10476511437935578	0.19051586193731163	0.41605132713344983
1.255643816586884	1.0010927396696523	0.07950499095002744	0.02884754027970269	0.10508593348557033	0.18717413233344493	0.41494172135543606
1.2575642528734428	1.0012948553982703	0.07986124508134892	0.02964332691389285	0.10540212314313438	0.18384804341938302	0.4138132175641191
1.2595050233004417	1.0014997202939278	0.08021483125718352	0.030445331218505345	0.1057136264973669	0.18053747964679623	0.41266605111093874
1.2614663955571326	1.001707366212837	0.08056569274225413	0.031253580854648105	0.10602038560611712	0.17724232076876886	0.4115004507281513
1.2634486400091687	1.0019178251358778	0.08091377133562297	0.03206810295633183	0.1063223410517714	0.17396244585006213	0.4103166398871264
1.2654520309836248	1.0021311292933124	0.08125900756835365	0.032888924622274066	0.1066194321204682	0.17069773126837287	0.4091148360923161
1.267476846579561	1.0023473111336536	0.08160134062939212	0.033716072796575625	0.10691159674112816	0.1674480512495128	0.4078952510450431
1.2695233688602894	1.002566403332554	0.08194070835825658	0.03454957430538155	0.10719877148277995	0.16421327776645697	0.4066580905808401
1.2715918831768247	1.0027884387080714	0.08227704709453751	0.03538945553928053	0.10748089143143705	0.160993281799458	0.40540355513366116
1.2736826802544918	1.0030134504319668	0.08261029197683356	0.036235743256906	0.10775789044441407	0.15778793028800914	0.40413183852548745
1.2757960528374552	1.0032414716559417	0.08294037636068365	0.03708846317963106	0.10802970066749595	0.15459709152053705	0.4028431300594052
1.2779322998714566	1.0034725359481376	0.08326723244260828	0.03794764163842409	0.1082962530568538	0.15142062892731697	0.4015376120315894
1.2800917223834458	1.0037066768343428	0.08359079057377014	0.038813303864338594	0.10855747681702003	0.14825840750358368	0.4002154622998896
1.2822746267192053	1.0039439281326927	0.0839109797200546	0.03968547524583153	0.1088132997822255	0.14511028913791452	0.3988768523653687
1.284481323246372	1.0041843237981611	0.08422772721745053	0.04056418075697658	0.10906364821920653	0.14197613475614024	0.39752194822123355
1.2867121266715456	1.0044278979407864	0.0845409587765004	0.04144944503478973	0.10930844683435038	0.13885580404477418	0.3961509102168797
1.2889673562471566	1.0046746848315764	0.08485059846625738	0.042341292409733756	0.10954761876315507	0.13574915535852244	0.3947638929888799
1.2912473347850393	1.0049247187769572	0.08515656853654534	0.04323974646433956	0.10978108543604742	0.13265604725225144	0.393361046126403
1.2935523906406603	1.005178034317893	0.08545878964384838	0.044144830763753626	0.1100087667546136	0.12957633594491189	0.39194251300924565
1.295882855707431	1.0054346659911269	0.08575718053619992	0.04505656801054385	0.11023058085307635	0.1265098782294822	0.3905084321002841
1.2982390674526378	1.0056946485333023	0.08605165827443988	0.0459749807883373	0.11044644426697957	0.12345652893489638	0.3890589357513828
1.3006213676710618	1.0059580167236986	0.08634213802134656	0.046900091014777726	0.11065627177596482	0.12041614278062382	0.3875941510292828
1.3030301027199083	1.0062248053887137	0.08662853302794835	0.04783191997645037	0.11085997639668196	0.11738857422862427	0.38611419962959154
1.3054656240894333	1.0064950494430571	0.08691075465438342	0.04877048849003571	0.11105746939820613	0.11437367694417422	0.3846191975847087
1.3079282879649006	1.0067687838184884	0.08718871226858824	0.04971581667102135	0.11124866022992959	0.11137130453469711	0.3831092555916718
1.310418456581383	1.0070460435908872	0.08746231334770392	0.05066792438956587	0.11143345658946123	0.10838130909601759	0.3815844782407897
1.3129364957628702	1.007326863681946	0.08773146315355268	0.051626830262821374	0.1116117642000888	0.10540354437734317	0.3800449655823469
1.3154827775534903	1.0076112791264389	0.08799606497423722	0.0525925525963235	0.1117834869740773	0.10243786278752687	0.3784908115731517
1.3180576789730716	1.007899324907338	0.08825601993380223	0.05356510883912272	0.1119485268817419	0.09948411708867236	0.3769221048976522
1.3206615824610628	1.008191035977854	0.08851122698759319	0.054544515683184885	0.11210678394640879	0.09654216005753498	0.37533892875493907
1.3232948756577076	1.0084864472084125	0.08876158284827922	0.05553078890984008	0.11225815619448568	0.09361184491859091	0.3737413610498325
1.325957952256512	1.0087855934527148	0.08900698201345643	0.056523943635897377	0.11240253966715993	0.09069302458331797	0.3721294739336939
1.328651211261547	1.0090885094338389	0.08924731663890079	0.057523993959348964	0.11253982833773887	0.08778555267688967	0.37050333431379756
1.3313750583884856	1.0093952298700317	0.08948247660740788	0.058530953401850945	0.11266991414343132	0.08488928222259899	0.36886300306597214
1.3341299041381687	1.0097057892250085	0.08971234930109133	0.05954483411428488	0.1127926868482854	0.08200406791332364	0.36720853625556577
1.3369161653685988	1.010020221850525	0.08993681968454842	0.060565647378970563	0.11290803408332561	0.07912976461109787	0.3655399842462006
1.3397342653854127	1.01033856196132	0.09015577024853119	0.061593403555883566	0.11301584130346573	0.07626622748353379	0.3638573917066792
1.3425846333399953	1.010660843530379	0.090369080902008	0.06262811177579211	0.11311599172070678	0.07341331282874088	0.36216079802961704
1.3454677057183566	1.0109871004190913	0.09057662902282534	0.06366978039173349	0.11320836631348247	0.07057087679343976	0.36045023650377417
1.348383924272408	1.011317366103688	0.09077828924278504	0.06471841613753111	0.11329284371203634	0.06773877764622406	0.358725735602855
1.3513337385461648	1.0116516739200148	0.09097393356697978	0.06577402494653421	0.11336930023514454	0.06491687349991966	0.35698731754522967
1.3543176049177799	1.0119900569126803	0.09116343123476393	0.06683661150482008	0.11343760980738453	0.06210502350578639	0.35523499892557536
1.3573359863256456	1.0123325477597294	0.09134664863843203	0.0679061790545121	0.11349764390780458	0.059303088327387704	0.3534687909341497
1.3603893517698749	1.0126791786700318	0.09152344923469732	0.06898272911936673	0.11354927152127822	0.05651093078969047	0.3516886997017816
1.3634781795947994	1.0130299817083397	0.0916936936685242	0.07006626255705144	0.11359235914702676	0.05372841310243161	0.34989472444471753
1.366602954858197	1.013384988447443	0.09185723954186614	0.07115677851592542	0.11362677069400326	0.0509553995512363	0.348086859066285
1.3697641698399712	1.0137442299745825	0.0920139413786432	0.07225427450538222	0.11365236744504315	0.04819175624540881	0.34626509191635346
1.372962324903896	1.014107736936199	0.0921636505983253	0.07335874658043348	0.11366900801471509	0.04543735059958951	0.3444294053536141
1.3761979280427827	1.0144755394311005	0.09230621542018229	0.07447018906379156	0.11367654829250776	0.04269205198500423	0.3425797760692145
1.37947149696078	1.0148476671899156	0.09244148087758901	0.07558859513535778	0.1136748413904402	0.03995573023485182	0.34071617396094594
1.3827835562194815	1.0152241491912326	0.0925692886156718	0.07671395572361221	0.11366373758035003	0.03722825833309058	0.3388385638278716
1.3861346423767629	1.01560501418395	0.09268947701282518	0.07784626111997277	0.11364308422077966	0.03450950844932199	0.33694690251998954
1.3895252974400447	1.0159902898789537	0.09280188084822509	0.0789854986172548	0.11361272572013613	0.03179935761038104	0.33504114271444
1.392956074075965	1.0163800034746642	0.09290633141940118	0.08013165413672962	0.11357250345699467	0.029097683706630816	0.33312123002947397
1.3964275331177698	1.016774181304626	0.09300265637330658	0.08128471124204355	0.11352225573749393	0.026404367794103337	0.3311871044945131
1.3999402469659075	1.017172849151808	0.09309067971909066	0.08244465211960059	0.11346181768633858	0.02371929174504279	0.3292386987197308
1.403494796245864	1.0175760317943587	0.09317022164587134	0.08361145630968743	0.11339102122761159	0.021042341164412982	0.32727593982889336
1.4070917724640535	1.0179837532295055	0.09324109850620162	0.08478510142514803	0.11330969497829707	0.018373403656613052	0.32529874805039055
1.4107317775505852	1.0183960365408524	0.0933031227098398	0.08596556282922774	0.11321766418377821	0.015712369522442475	0.3233070370451321
1.4144154242528137	1.0188129038590306	0.09335610263791072	0.0871528135890408	0.11311475063804598	0.013059131810601702	0.3213007137627456
1.4181433375238457	1.01923437643134	0.0933998425631938	0.08834682473872796	0.11300077256819976	0.010413585687235362	0.31927967776291616
1.4219161527581408	1.0196604743311466	0.09343414252604752	0.08954756452204747	0.11287554460829959	0.0077756300739849704	0.3172438222523654
1.425734518249572	1.020091216641125	0.0934587982622684	0.09075499898381459	0.11273887764678384	0.005145166281781871	0.31519303282971267
1.4295990930132476	1.020526621108898	0.0934736010828161	0.09196909107570293	0.11259057882205097	0.002522099913034855	0.31312718873705286
1.4335105509367738	1.0209667045124502	0.09347833778973799	0.09318980175391359	0.11243045128719065	-0.00009366157599304328	0.3110461607158639
1.437469575798295	1.0214114819923266	0.09347279055426377	0.09441708819925072	0.11225829432258289	-0.0027022050987329195	0.3089498137471213
1.4414782118229452	1.0218611183052824	0.09345672968583756	0.09565131802582734	0.11207383945005557	-0.005304481923850753	0.3068372970573092
1.4455383492726284	1.022315756954737	0.09342990800308437	0.09689279325695893	0.11187680885752199	-0.007901281738105746	0.3047078534973968
1.4496507471063451	1.0227754109378324	0.09339207322825738	0.09814145595214473	0.11166696869653915	-0.0104926305426725	0.30256132635987815
1.4538161812526333	1.0232400917079187	0.09334296772970195	0.09939724508144307	0.11144408048924305	-0.01307855225460146	0.30039754999355217
1.4580354460878102	1.0237098091949834	0.09328232835295275	0.10066009666917779	0.11120790092581237	-0.015659068993563653	0.29821634912583683
1.4623093481417442	1.0241845709556041	0.09320988637468389	0.10192994161108623	0.11095818210801948	-0.01823419664918674	0.29601754219265475
1.4666387140762236	1.0246643829064466	0.09312536726105532	0.10320670776166381	0.11069467100310881	-0.020803949203284218	0.2938009372809898
1.4710243812009915	1.025149248111179	0.09302849071533605	0.10449031681782202	0.11041710991148843	-0.023368332495436066	0.29156633706218976
1.4754672060667287	1.025639167567735	0.09291897040728533	0.10578068655304786	0.11012523586690547	-0.025927348827190586	0.289313534436983
1.4799680653671148	1.026134140130058	0.09279651379421301	0.10707773072167251	0.10981878044955726	-0.02848099678785007	0.28704231217480247
1.4845278507924553	1.026634161758684	0.0926608221211597	0.10838135722073618	0.10949747002485828	-0.031029267687014337	0.28475244559157176
1.4891474723488267	1.0271392256982852	0.09251159022096203	0.1096914687060159	0.10916102543392424	-0.033572146877150946	0.28244370092722154
1.4938278622319656	1.0276493227020207	0.0923485062491905	0.11100796331018639	0.10880916159952914	-0.03610961520853448	0.2801158334914614
1.498569967789572	1.0281644400565895	0.09217125178788427	0.11233073226748336	0.10844158794174545	-0.03864164451508995	0.27776859124787573
1.503374760965258	1.0286845623958445	0.09197950138410209	0.1136596621679845	0.10805800756280383	-0.04116820204784452	0.2754017101925422
1.508243232701122	1.0292096708653022	0.0917729226091852	0.11499463296256981	0.10765811755940535	-0.04368924672329645	0.2730149172175637
1.5131763955695816	1.0297397431735213	0.09155117582983929	0.11633551826500525	0.10724160871479956	-0.0462047298076146	0.270607928883728
1.518175285119116	1.0302747534907868	0.09131391400973601	0.11768218526159265	0.10680816527420446	-0.04871459483556906	0.26818045084695796
1.5232409589335012	1.0308146720915958	0.09106078261615308	0.11903449398318132	0.10635746491502697	-0.051218776346385206	0.2657321783991743
1.528374499258021	1.031359465367521	0.09079141935782736	0.12039229751918243	0.10588917840791966	-0.05371720038600571	0.26326279527751567
1.5335770099968993	1.0319090952291472	0.09050545420904932	0.12175544071350745	0.10540296978264121	-0.056209782213273836	0.26077197519067297
1.5388496220879304	1.0324635193849074	0.09020250899672276	0.12312376105708935	0.10489849573152202	-0.0586964280602041	0.2582593793145588
1.5441934908140604	1.0330226907510767	0.08988219741087468	0.12449708742521069	0.10437540574822367	-0.06117703293606352	0.2557246576676975
1.5496097923693624	1.0335865567809202	0.0895441251137947	0.12587523865363998	0.10383334238684089	-0.06365147821104108	0.2531674507938256
1.5550997330295189	1.0341550600953944	0.08918788907827792	0.1272580253132907	0.10327194027264387	-0.06611963496532396	0.25058738548187737
1.560664545563596	1.0347281377606918	0.08881307767743203	0.12864524816532147	0.10269082634923163	-0.06858136133505152	0.24798407655164062
1.5663054850444966	1.0353057205033578	0.0884192708836776	0.13003669650928662	0.10208962024810916	-0.0710364997494034	0.245357128863129
1.572023830480082	1.0358877325183993	0.08800604011562546	0.13143214799546657	0.10146793408409814	-0.0734848768088478	0.24270613657201398
1.577820889761231	1.0364740915932877	0.08757294782368077	0.13283136919308813	0.10082537186975023	-0.07592630446733235	0.2400306808701443
1.583697989147486	1.0370647076504855	0.0871195482305212	0.13423411239355892	0.10016153064183311	-0.07836057464475266	0.23733033486705807
1.589656476922606	1.03765948272787	0.08664538709690082	0.13564011589253266	0.099476000088085	-0.08078745998533372	0.23460466186651668
1.595697724885778	1.0382583107180943	0.08615000163127404	0.13704910369589213	0.09876836239606385	-0.08320671358656882	0.23185321466383527
1.6018231237599567	1.0388610764918638	0.08563292091686799	0.1384607837916877	0.09803819282822274	-0.08561806627475234	0.2290755376053994
1.6080340695358817	1.0394676541461945	0.08509366722230019	0.1398748444315271	0.09728506147616488	-0.0880212205697845	0.2262711726703567
1.61433197862955	1.0400779080844598	0.0845317549232695	0.1412909570665943	0.0965085316138346	-0.09041585603304608	0.22343965246199804
1.6207182680296988	1.0406916906650434	0.0839466924756747	0.14270877129090132	0.09570816230200394	-0.09280162101569558	0.2205805090101564
1.6271943554818757	1.0413088418360368	0.0833379827873418	0.14412791447345305	0.09488350867628316	-0.09517813245472047	0.21769327343056044
1.6337616414410874	1.041929187048503	0.08270512538652906	0.1455479874626881	0.09403412462167401	-0.09754496911398516	0.21477748366452498
1.6404215207351818	1.0425525380262657	0.08204761589958533	0.14696856689445403	0.09315956174376847	-0.0999016759115781	0.21183267891320212
1.6471753505916709	1.043178689447937	0.08136494984651586	0.14838919817674287	0.09225937407185239	-0.10224775273151163	0.20885841338197772
1.654024442003778	1.0438074179353405	0.08065662446670746	0.14980939384886321	0.0913331199698226	-0.10458265231600565	0.20585425947578218
1.660970048684108	1.0444384808833864	0.07992214094141029	0.15122863161664343	0.09038036448728055	-0.1069057776397062	0.20281981197341267
1.6680133469747631	1.0450716145608634	0.07916100777434687	0.1526463507967737	0.08940068310934092	-0.10921647671737644	0.19975469603772159
1.6751554101457817	1.0457065318566268	0.0783727450902477	0.15406194804888315	0.08839366653453225	-0.11151403633858714	0.19665857747822207
1.6823971827184836	1.0463429202171388	0.07755688929345517	0.15547477362287124	0.08735892573686982	-0.11379767673208707	0.19353117278455606
1.689739458159758	1.046980440080588	0.07671299768892963	0.15688412877573782	0.08629609681457802	-0.11606654817542104	0.19037225751007347
1.6971828275106977	1.047618721035214	0.07584065684001828	0.15828925822910297	0.08520485035653655	-0.1183197196796518	0.1871816869372863
1.704727666543611	1.0482573616288515	0.07493948695830643	0.1596893507734077	0.08408489559216746	-0.120556180849741	0.18395939990857496
1.7123740835559813	1.0488959260932447	0.07400915126695432	0.16108353310083884	0.08293599058833062	-0.12277483286410511	0.18070543935230643
1.7201218874693422	1.0495339431963384	0.07304936347496019	0.16247086836754285	0.08175794985014156	-0.12497448705301237	0.17741996384589334
1.7279705266284413	1.0501709030895217	0.07205989933014381	0.16385035041161125	0.08055065672130385	-0.127153856563233	0.17410327138346915
1.7359190727255884	1.050806258327971	0.07104060304431532	0.1652209070413909	0.0793140692767619	-0.12931156235520644	0.17075580378763652
1.7439661610996813	1.0514394217763676	0.0699913995397567	0.16658139650864978	0.07804823316420566	-0.13144612829920205	0.16737816943750533
1.7521099699102722	1.0520697681377527	0.0689123021178491	0.16793061173970536	0.07675328870517073	-0.13355598838052257	0.1639711494516513
1.7603482009748497	1.0526966359736252	0.06780341997887163	0.16926728544458228	0.07542947776895877	-0.1356394950282821	0.16053570322332314
1.7686780614170112	1.0533193301458577	0.06666496565163244	0.17059009593118377	0.07407715051341293	-0.13769492828624277	0.15707297369350182
1.7770962690746064	1.0539371263470296	0.06549725907863434	0.17189767712583304	0.07269676817513676	-0.13972051123751836	0.15358428288824616
1.7855990825901733	1.0545492775537326	0.06430072785639596	0.17318863234640522	0.07128890146415434	-0.14171443087155297	0.1500711175587395
1.7941823338087912	1.0551550205785543	0.06307590648372834	0.17446154791482338	0.06985422803734129	-0.14367485829471538	0.14653511433196062
1.8028414943974884	1.0557535848506585	0.06182342993625563	0.1757150110777537	0.06839352362104781	-0.1455999751883818	0.1429780312773993
1.8115717404281593	1.0563442006116253	0.06054402646431585	0.1769476262872732	0.06690765263030962	-0.14748799733707652	0.1394017209670932
1.8203680549610617	1.0569261091170203	0.05923850369573272	0.17815803528198473	0.06539755143718219	-0.14933720362839015	0.13580808862694083
1.829225305370872	1.0574985703493855	0.057907737163807795	0.17934493160422393	0.0638642149428756	-0.15114595622091037	0.13219906135072776
1.8381383467196704	1.0580608716526174	0.05655265380904387	0.18050707674413458	0.0623086777811697	-0.1529127229981709	0.12857654729032514
1.8471021071574725	1.058612334281705	0.05517421701559603	0.181643311718716	0.06073199773703631	-0.1546360929279617	0.12494240276422706
1.8561116742756325	1.0591523191361671	0.053773410534968764	0.1827525668131684	0.05913523826242894	-0.15631478859794173	0.12129839943804976
1.865162360767872	1.0596802303832396	0.052351224794833645	0.18383386690034398	0.057519454031928235	-0.15794767209629604	0.11764620024082358
1.874249749195021	1.060195517162999	0.05090864595112132	0.18488633283936154	0.05588567983137392	-0.15953374510466756	0.11398734390591048
1.883369736496279	1.060697674716178	0.0494466446623015	0.1859091817702408	0.05423491926809406	-0.1610721475202465	0.11032322967959321
1.892518547422039	1.0611862433080046	0.04796616965860445	0.1869017230328849	0.05256813898344386	-0.16256214971429303	0.10665511451151471
1.9016927476373195	1.0616608068721518	0.04646814143548973	0.1878633536870373	0.05088626300169509	-0.16400314445125885	0.10298411023705799
1.9108892370858797	1.0621209904290116	0.044953449310680085	0.18879355172779735	0.049190170825439375	-0.16539463560563167	0.09931118849012695
1.920105232695194	1.062566456951347	0.043422950539869	0.18969186838548496	0.04748069774836696	-0.16673622576551583	0.09563718962815783
1.929338253622806	1.0629969044211403	0.041877469370624136	0.1905579210096678	0.04575863498959091	-0.16802760494549285	0.09196283038108206
1.9385860994027289	1.0634120626356605	0.04031779763244111	0.19139138563044034	0.04402473143257588	-0.1692685390231777	0.08828871408174102
1.9478468241729656	1.0638116899956371	0.038744696368931186	0.1921919896562975	0.04227969640263412	-0.17045885856226767	0.08461534220293103
1.9571187024456025	1.0641955701520658	0.03715889930237357	0.19295950444767157	0.04052420435079529	-0.1715984476096129	0.08094312900206918
1.9664002147272401	1.0645635097252781	0.035561113281587245	0.19369374017479996	0.03875889607654904	-0.17268723601596922	0.07727240807558144
1.9756900158063748	1.0649153354868646	0.03395202199361511	0.19439453971552992	0.036984383466720526	-0.1737251904299697	0.0736034455989271
1.9849869136653873	1.06525089221231	0.03233228816007004	0.195061773995104	0.0352012524577131	-0.17471230751399006	0.06993644918492314
1.9942898487419747	1.065570040737456	0.03070255592006165	0.19569533781478016	0.033410066122596054	-0.17564860794361623	0.06627157646417332
2.003597882119537	1.0658726564923853	0.029063451860785263	0.19629514669766193	0.03161136620257257	-0.17653413195451123	0.06260894003057553
2.012910162094235	1.0661586274952115	0.02741559004067405	0.19686113272170425	0.029805678958981997	-0.17736893342504514	0.05894862079552885
2.0222259265263203	1.0664278536911531	0.0257595708839497	0.1973932430675709	0.027993514242584762	-0.17815307798792568	0.055290667170510156
2.0315444782026035	1.0666802455447082	0.02409598495656391	0.19789143712297125	0.026175369876197965	-0.17888663902009172	0.05163510480315813
2.040865184670118	1.0669157234838362	0.02242541251441565	0.19835568530304998	0.024351731369879368	-0.17956969616625004	0.04798193664293439
2.05018745574557	1.0671342168330302	0.020748427121996774	0.19878596688578895	0.022523076055711272	-0.18020233240920625	0.04433115172275346
2.0595107512542823	1.0673356636101683	0.01906559393140157	0.19918226957059007	0.02068987136685177	-0.18078463366957168	0.040682722055050864
2.0688345571784894	1.0675200096358644	0.01737747369440963	0.19954458769776703	0.018852579350466716	-0.18131668642603782	0.03703661187658782
2.078158387205148	1.067687208331982	0.015684622261690366	0.19987292183812858	0.017011656239993816	-0.18179857733823349	0.03339277692108519
2.0874817756598967	1.0678372203679083	0.013987591665576577	0.2001672780920818	0.01516755374177209	-0.18223039242790262	0.029751167051133873
2.096804282700327	1.067970013544296	0.01228692899946515	0.20042766786278496	0.013320717917027719	-0.18261221694037147	0.02611172409071368
2.1061254749463867	1.0680855623339387	0.010583179794455404	0.20065410696331087	0.01147159294115854	-0.182944134213265	0.02247438924156276
2.1154449379035722	1.068183847940315	0.008876885621444428	0.20084661574476462	0.009620618582913304	-0.18322622602625838	0.018839098078257222
2.1247622528681527	1.0682648579396252	0.007168588195570198	0.20100521841240945	0.00776823473639752	-0.18345857174357277	0.015205789400736372
2.1340770208572954	1.0683285864551797	0.005458824883257213	0.20112994338854834	0.005914876621804136	-0.18364124897362386	0.011574395740027974
2.1433888416082754	1.0683750338809883	0.003748132443239051	0.2012208227959119	0.004060978915036069	-0.1837743329231008	0.007944851389001133
2.152697313224793	1.068404206882274	0.002037046995863453	0.20127789248657374	0.0022069757823528257	-0.1838578965337062	0.004317092377193961
2.1620020362444587	1.068416118399413	0.00032610317787420766	0.20130119208032335	0.0003533000324333661	-0.18389201061602678	0.0006910547253782336
2.163775371128062	1.0684164316592293	3.639574535849177e-14	0.20130180481593724	2.982027060179082e-13	-0.18389290773622757	2.320998211333136e-13
