# Supplementary material for: Multi-orbit lunar GNSS constellation design with distant retrograde orbit and Halo orbit combination
Source: Sci Rep. 2023 Jun 22;13:10158. doi: 10.1038/s41598-023-37348-x (PMC10287729; doi:10.1038/s41598-023-37348-x)
Supplement: Supplementary file 1 — Supplementary Information. [file 41598_2023_37348_MOESM1_ESM.zip › supplement materials of the manuscript/Figure 5/L2 North Family Halo orbit/9.867.csv]

Time (TU)	X (LU)	Y (LU)	Z (LU)	VX (LU/TU)	VY (LU/TU)	VZ (LU/TU)
0	1.072299440703556	0	0.20185652208793345	9.535700373547494e-15	-0.18885841521803665	2.0440204512262947e-14
0.004014447170610367	1.072297816938134	-0.0007581559606584707	0.20185343845333745	-0.0008089584672348817	-0.18885380439624103	-0.0015362698510560189
0.013324089584379688	1.072281553858828	-0.002516140850227557	0.20182255252138093	-0.0026847987047563917	-0.18880762093853332	-0.005099015226671621
0.022638004178392627	1.0722478100480022	-0.004274271113674892	0.20175846060489072	-0.004560975648551936	-0.18871177850692308	-0.008663660767783634
0.031956008605706895	1.0721965692240367	-0.006032048631801772	0.20166111591155853	-0.006437085045972264	-0.18856619375292158	-0.012230322896585918
0.041277658543422364	1.0721278220814434	-0.007788924589258004	0.20153047662507573	-0.00831266880633796	-0.1883707837537767	-0.01579901866464331
0.05060250545186238	1.0720415661376224	-0.009544348285832603	0.20136650558070612	-0.010187267013203022	-0.18812546544884978	-0.01936976450545446
0.0599300996452721	1.0719378057483964	-0.011297767848375204	0.20116917026553874	-0.012060418613513757	-0.18783015554726362	-0.022942577522936606
0.06925998539609926	1.0718165521972798	-0.013048629445298441	0.20093844296324498	-0.01393166050635121	-0.18748477063736332	-0.02651747373007324
0.07859170521542662	1.0716778236919267	-0.014796378229534973	0.200674300726769	-0.01580052847637525	-0.18708922702405037	-0.030094469802664038
0.08792477886598787	1.0715216457560943	-0.01654045455766307	0.20037672610909774	-0.017666553072802505	-0.18664344168675853	-0.03367357514597855
0.09725873506529523	1.07134805082434	-0.018280300079870894	0.20004570638103714	-0.01952926604158137	-0.186147330956812	-0.03725480415916238
0.10659307261354548	1.071157078988563	-0.020015350643101226	0.19968123494920015	-0.021388192647150726	-0.1856008124758738	-0.04083816143614705
0.11592728746234628	1.0709487776420974	-0.021745041524588924	0.19928331067956692	-0.02324285718333047	-0.18500380400188157	-0.04442365225249405
0.12526084327779533	1.070723202236282	-0.023468802164198475	0.19885193935116502	-0.025092777231433237	-0.18435622539435403	-0.048011271361168485
0.13459319182003152	1.0704804160175965	-0.025186060169768397	0.1983871331722088	-0.026937467848405054	-0.18365799768013524	-0.05160101090856164
0.14392374677611752	1.0702204908735207	-0.0268962367397934	0.19788891242602197	-0.02877643653888261	-0.18290904530294533	-0.05519285045470768
0.15325189781689386	1.0699435072304342	-0.028598749543933627	0.19735730531586257	-0.03060918622131306	-0.18210929565705314	-0.05878676244393413
0.16257699167854164	1.0696495548597764	-0.030293009581646824	0.1967923495636306	-0.03243521171099074	-0.18125868124607028	-0.06238270497318101
0.17189832707097236	1.0693387334106383	-0.031978420653014886	0.1961940935042966	-0.0342539989886899	-0.1803571410782318	-0.06598061985098735
0.1812151528074593	1.069011152872529	-0.03365437946700564	0.19556259706630957	-0.03606502514012157	-0.17940462188435513	-0.06958043187652772
0.19052665486300457	1.0686669344672797	-0.03532027382009502	0.1948979336028465	-0.03786775619122152	-0.17840108061636167	-0.07318204381387597
0.1998319439642729	1.0683062116477486	-0.0369754809865942	0.19420019196218516	-0.039661645137981476	-0.17734648731250785	-0.07678533152050916
0.20913004961662163	1.0679291309485002	-0.03861936737111203	0.19346947830932223	-0.04144613130953985	-0.1762408275969152	-0.0803901415152162
0.21841990544163906	1.067535853258552	-0.04025128673576333	0.1927059188070433	-0.043220638151369686	-0.17508410649415712	-0.08399628512462647
0.2277003303889574	1.0671265554154659	-0.0418705778753219	0.19190966297584358	-0.04498457035785715	-0.17387635330034498	-0.08760353094686259
0.23697002296186417	1.0667014313653667	-0.043476564750687494	0.19108088627337164	-0.04673731362841438	-0.17261762530866567	-0.09121160228277102
0.24622753379665777	1.0662606944040252	-0.04506855304352156	0.19021979485065307	-0.04847823046844423	-0.17130801488663025	-0.0948201660544609
0.2554712568226653	1.0658045787374122	-0.04664583018024111	0.18932662907139275	-0.05020665970541257	-0.1699476547433357	-0.09842882883017749
0.2646994054412713	1.0653333418711515	-0.04820766301385095	0.1884016687481073	-0.051921913377746584	-0.16853672588822663	-0.10203712688575706
0.2739099906492671	1.064847267093935	-0.04975329615283347	0.18744523868322477	-0.05362327424388681	-0.16707546616334762	-0.1056445168594899
0.28310081730652	1.0643466651251512	-0.05128195362213077	0.186457712693065	-0.05530999687872824	-0.16556417657992947	-0.10925037335351565
0.29226944194309745	1.063831877928661	-0.05279283439515389	0.18543952204076755	-0.05698130193384998	-0.16400323454154844	-0.11285397128759957
0.3014131835252714	1.0633032797717519	-0.054285117076934064	0.18439115859671854	-0.05863638040144086	-0.16239309917456723	-0.11645448883001612
0.3105290980214834	1.0627612802759647	-0.05575795883180272	0.18331318208821593	-0.06027439145945325	-0.16073432310380792	-0.12005099595228927
0.31961397126277163	1.0622063264952322	-0.057210497637731096	0.18220622560455235	-0.06189446391634013	-0.15902756177487853	-0.12364244997049725
0.32866432359328	1.0616389042132504	-0.058641856638424375	0.18107099971487509	-0.06349569994575024	-0.15727358086458784	-0.12722769558061803
0.3376764178310306	1.061059538871694	-0.06005114912460104	0.17990829600186176	-0.06507717951043494	-0.15547326301625777	-0.13080546608086085
0.34664628110837403	1.0604687953838596	-0.061437485710649435	0.17871898849784443	-0.06663796726236738	-0.15362761155633795	-0.13437439001167958
0.35556972382842766	1.0598672778240261	-0.06279998096001065	0.17750403497933423	-0.06817711887787375	-0.1517377542053489	-0.13793299661354763
0.3644423924716072	1.0592556264671373	-0.06413776496805977	0.17626447298674713	-0.06969369308406728	-0.14980493878063328	-0.14147973479796452
0.37325981031311584	1.0586345150994176	-0.0654499926125004	0.17500141638619707	-0.0711867612291245	-0.14783052986263043	-0.14501298744779617
0.3820174413027259	1.0580046461858488	-0.06673585572224015	0.17371604753896858	-0.07265542036898726	-0.14581599869425296	-0.14853109517571358
0.39071075749561107	1.0573667451331688	-0.0679945949655441	0.17240960749626774	-0.07409880631899939	-0.14376290998369293	-0.15203238183181958
0.3993353098766889	1.0567215536596735	-0.06922551132083077	0.17108338417328967	-0.07551610654813572	-0.14167290545906513	-0.15551518176893553
0.40788679383515397	1.05606982295111	-0.07042797579983898	0.16973869983370615	-0.07690657140729057	-0.13954768619073504	-0.1589778653946857
0.41636113177773715	1.0554123049384387	-0.07160144053795257	0.16837689439189243	-0.07826952730400798	-0.13738898807918687	-0.16241887216195355
0.4247545096608947	1.0547497466143094	-0.07274544239672122	0.16699931464164072	-0.0796043815665964	-0.13519856642355157	-0.165836725403483
0.43306346095319775	1.0540828803001419	-0.07385961218107398	0.16560729472982114	-0.08091063415725334	-0.13297816627271028	-0.1692300669244074
0.44128487337589073	1.053412419714782	-0.07494367241642645	0.16420214830136243	-0.08218787634962911	-0.13072951094159987	-0.17259766065084936
0.449416037024082	1.0527390526828748	-0.07599744011584078	0.16278515331318075	-0.08343579544544737	-0.1284542785072314	-0.17593841351032696
0.45745463958711147	1.0520634381228184	-0.07702082199108731	0.16135754547491282	-0.08465417078269613	-0.1261540917241376	-0.17925137500430482
0.4653987872806453	1.0513862010420358	-0.07801381269735247	0.15992050722437556	-0.08584287342912002	-0.12383050044713363	-0.18253574756676727
0.4732469728253138	1.0507079321765476	-0.0789764861558839	0.15847516627639752	-0.0870018576835066	-0.12148497917357308	-0.18579087526594623
0.4809980692357616	1.0500291857678639	-0.07990899022506094	0.15702259007624506	-0.08813115652298552	-0.1191189177676858	-0.18901624318076787
0.48865131093449055	1.0493504786940329	-0.08081153982979108	0.15556378296613615	-0.08923087516933803	-0.11673361633183929	-0.19221147158893528
0.4962062482529939	1.0486722923045193	-0.08168440718940675	0.1540996890710816	-0.09030118100888836	-0.11433028926903731	-0.19537629898588002
0.5036627240571833	1.0479950726882956	-0.08252791507250742	0.15263119180556314	-0.09134229702203005	-0.11191006376406598	-0.19851057417351728
0.511020848151594	1.047319231436985	-0.08334243006620724	0.15115911440238838	-0.09235449510555478	-0.10947397982696393	-0.20161424733266625
0.5182809529012739	1.0466451484474628	-0.08412835414477317	0.14968422488775898	-0.09333808711074813	-0.10702299764563257	-0.20468735301842061
0.5254435683520455	1.0459731732616768	-0.0848861188819707	0.14820723793452167	-0.09429341895602994	-0.1045579998123635	-0.2077300011534559
0.5325093900254702	1.0453036273420395	-0.08561617925138235	0.14672881880665667	-0.09522086405303867	-0.10207979703547362	-0.21074236474879454
0.5394792538362428	1.0446368059224143	-0.08631900859400832	0.14524958644351071	-0.09612081801880223	-0.09958913246978673	-0.21372467045053742
0.5463541104579244	1.0439729801142623	-0.08699509389619073	0.143770117178044	-0.0969936936143072	-0.09708668716422228	-0.21667718867240932
0.5531350145478002	1.0433123977467553	-0.08764493285442271	0.14229094569938444	-0.09783991783479225	-0.09457308089681205	-0.21960022994983525
0.5598230879596379	1.0426552868714378	-0.08826902871054991	0.14081257203535863	-0.09865992596722772	-0.09204888327073268	-0.22249412995389858
0.5664195117867935	1.0420018566138975	-0.08886788823192063	0.13933546270979966	-0.09945415956434611	-0.08951461505238593	-0.22535924672300806
0.5729255188740033	1.041352298038323	-0.08944201986500619	0.13786005195110354	-0.10022306457797293	-0.08697074958505592	-0.22819595804354617
0.5793423689272794	1.0407067868213942	-0.0899919305473521	0.13638674706561157	-0.10096708759479826	-0.08441772142967018	-0.23100465114339364
0.5856713477623202	1.0400654835940581	-0.09051812489166404	0.13491592859804236	-0.10168667512780893	-0.08185592612110826	-0.23378572277393384
0.5919137528474576	1.0394285356946547	-0.09102110331146655	0.13344795375045135	-0.10238227141288023	-0.079285725596418	-0.2365395732356289
0.5980708916284104	1.0387960776672647	-0.09150136136702258	0.13198315698315963	-0.1030543177904264	-0.07670744878359372	-0.23926660593200222
0.6041440720956557	1.03816823256962	-0.09195938857949103	0.13052185251757106	-0.10370325129896314	-0.07412139554950728	-0.24196722345337865
0.6101345932603021	1.0375451133236875	-0.0923956674019688	0.1290643370097607	-0.10432950339884041	-0.07152784104981194	-0.24464182352103533
0.616043751880597	1.036926822389797	-0.09281067347614452	0.1276108883501765	-0.1049335004811653	-0.06892703324441667	-0.24729080212739174
0.6218728305575955	1.0363134533741554	-0.09320487456514712	0.12616176900344026	-0.10551566245440003	-0.06631919849510703	-0.24991454834474108
0.6276230924365191	1.0357050919689474	-0.093578730109396	0.12471722785836575	-0.1060764021451839	-0.06370454462659801	-0.25251344199222997
0.6332957919533003	1.0351018151883706	-0.09393269186167459	0.12327749805527512	-0.10661612629329655	-0.06108325672783143	-0.25508785853596644
0.6388921586240093	1.0345036934472134	-0.09426720279241908	0.12184280158081481	-0.10713523393577985	-0.05845550521381784	-0.25763816179538235
0.6444134090384361	1.0339107896436661	-0.09458269783917375	0.1204133467617276	-0.1076341175483209	-0.05582144103474437	-0.26016470939470804
0.6498607348144035	1.0333231607933213	-0.09487960320193035	0.11898933187829795	-0.10811316193913292	-0.05318120207136562	-0.2626678472762674
0.655235311602691	1.032740857401373	-0.09515833690595239	0.11757094336552688	-0.10857274510186796	-0.05053490962247996	-0.26514791380408104
0.6605382895185241	1.0321639248229757	-0.09541930834476477	0.11615835883803868	-0.10901323742676902	-0.04788267382809646	-0.26760523534133657
0.6657707952098589	1.0315924033643906	-0.09566291851333156	0.11475174710193535	-0.10943500198534738	-0.045224593573983445	-0.27004012713714753
0.6709339396628811	1.0310263277365637	-0.095889560463864	0.11335126656024311	-0.10983839523534475	-0.042560753313232925	-0.2724528969180853
0.6760288126126338	1.030465727955568	-0.09609961911297475	0.1119570671755761	-0.11022376662147929	-0.03989122658038821	-0.27484384226744385
0.6810564773778243	1.0299106301993	-0.09629347116379988	0.11056929238521906	-0.110591458297998	-0.037216079540712	-0.27721324813351383
0.6860179770454518	1.0293610564054347	-0.09647148551257421	0.10918807790501533	-0.11094180572461133	-0.03453536861371009	-0.2795613896534633
0.6909143401627691	1.0288170239003471	-0.0966340235491593	0.10781355057344469	-0.11127513814400139	-0.031849138065200046	-0.2818885348114616
0.6957465689267521	1.0282785469607236	-0.09678143886364869	0.10644583208097103	-0.11159177785471497	-0.029157427133118544	-0.2841949387894546
0.7005156475261086	1.027745636133554	-0.09691407768476612	0.10508503707998729	-0.11189204091486524	-0.0264602662680797	-0.28648084785033184
0.7052225413107014	1.0272182985601845	-0.09703227897304609	0.10373127381845411	-0.11217623718242059	-0.023757678257392494	-0.2887464988932311
0.7098681990443338	1.026696537946613	-0.0971363745993134	0.10238464387883622	-0.11244467054857826	-0.021049677581282976	-0.2909921204882637
0.7144535491823825	1.0261803551953785	-0.097226689383528	0.10104524363028622	-0.11269763881989474	-0.018336273213211022	-0.29321793102832483
0.7189794997625195	1.0256697486270687	-0.09730354125685951	0.09971316465489675	-0.11293543384960869	-0.01561746943399316	-0.2954241385965981
0.7234469453561705	1.0251647133947068	-0.09736724152264646	0.09838849206533222	-0.11315834201958487	-0.012893262320796711	-0.29761094429258483
0.7278567623529062	1.0246652422040143	-0.09741809489070023	0.09707130622106575	-0.11336664408133959	-0.010163643134478127	-0.2997785398932243
0.7322098099067337	1.0241713253898204	-0.09745639963598363	0.09576168278959027	-0.11356061532174024	-0.007428598385217811	-0.3019271082535843
0.7365069318915584	1.0236829508694452	-0.09748244775151349	0.0944596924811755	-0.11374052575932178	-0.004688109202436658	-0.3040568242174433
0.7407489556919438	1.0232001044477856	-0.09749652506763169	0.09316540172071083	-0.113906640193841	-0.0019421526616201844	-0.30616785397093677
0.7449366963051811	1.0227227695114505	-0.09749891139128486	0.0918788716910945	-0.11405921846604099	0.000809300330339767	-0.3082603570382814
0.7490709507984165	1.0222509278145713	-0.09748988061607564	0.09060016031217584	-0.11419851534242707	0.0035662809069648064	-0.31033448347636094
0.753154633991822	1.0217843154681838	-0.09746968737488669	0.08932865538322884	-0.11432484376330249	0.0063302778465395195	-0.3123914516946156
0.7571890479869816	1.0213228487814858	-0.09743857158210444	0.08806422608530107	-0.11443844541879306	0.009101763933194677	-0.3144316794418409
0.7611749143265535	1.0208665072504859	-0.09739676835208248	0.08680691314033556	-0.11453953759747051	0.011880840967078699	-0.3164552926946437
0.7651129345865723	1.020415269742285	-0.09734450775514325	0.08555675630755803	-0.11462833302816883	0.014667610062844672	-0.31846240619278343
0.7690037977407346	1.0199691137694746	-0.09728201490255754	0.08431379232210261	-0.11470504020526762	0.017462176180515494	-0.32045312706679263
0.7728481820757056	1.0195280153813255	-0.09720951002181118	0.08307805449711024	-0.11476986350859697	0.02026464910908127	-0.3224275557465173
0.7766467506051048	1.0190919497965973	-0.09712720865232473	0.08184957440798174	-0.11482300321169313	0.02307513972307081	-0.3243857835315612
0.7804001560281282	1.0186608909373214	-0.09703532167398583	0.08062838051166393	-0.11486465566437248	0.025893763149948353	-0.32632789505444326
0.7841090395802082	1.0182348116589373	-0.09693405542987517	0.07941449870884745	-0.11489501335111664	0.028720637568493208	-0.3282539676208323
0.7877740296815267	1.0178136840002234	-0.09682361187710521	0.07820795298260784	-0.11491426497128614	0.03155588276625849	-0.3301640704290289
0.791395743426817	1.0173974791030953	-0.09670418866522551	0.0770087651052614	-0.11492259554831184	0.034399620842108104	-0.3320582652614445
0.794974788828887	1.0169861670420106	-0.09657597916340427	0.07581695407281505	-0.11492018651363742	0.03725197760755779	-0.33393660758734384
0.798511763696024	1.0165797170368784	-0.09643917258621916	0.0746325366411876	-0.11490721577023628	0.04011308139771059	-0.3357991459123978
0.8020072564113429	1.016178097444284	-0.0962939540587689	0.07345552722978572	-0.11488385776281097	0.04298306336925367	-0.33764592212090266
0.8054618437645481	1.0157812760842755	-0.09614050480533538	0.07228593881404839	-0.11485028356914773	0.04586205537402532	-0.3394769702596115
0.8088760919563797	1.0153892201994088	-0.09597900222262247	0.07112378275592963	-0.11480666098798097	0.048750190366120126	-0.34129231698800294
0.8122505599301572	1.0150018961438934	-0.09580961981726832	0.06996906782180445	-0.11475315457044741	0.05164760488603223	-0.3430919832810471
0.8155857949590027	1.0146192699592453	-0.09563252750948785	0.0688218018325115	-0.1146899257506424	0.05455443499366176	-0.34487598201427
0.8188823372114126	1.014241306916543	-0.09544789149917472	0.06768199024571991	-0.11461713284812852	0.05747081985182087	-0.3466443203294848
0.8221407191597878	1.013867971648629	-0.09525587436514966	0.06654963648378877	-0.11453493112503055	0.060396900995857	-0.3483969992636332
0.8253614623493581	1.0134992285818198	-0.09505663534314021	0.06542474318993018	-0.11444347293487367	0.06333281912796021	-0.35013401194505583
0.8285450809292115	1.0131350415901827	-0.09485033021387583	0.06430731113628459	-0.11434290771055163	0.06627871694183342	-0.35185534542294467
0.8316920821953445	1.0127753739907976	-0.09463711133707571	0.0631973391493968	-0.11423338199539913	0.06923473940192008	-0.3535609809039873
0.8348029644556104	1.0124201888428885	-0.09441712787022469	0.06209482497955427	-0.11411503957135077	0.07220103149106873	-0.3552508925351729
0.837878219000137	1.012069448775348	-0.0941905257178222	0.06099976472436096	-0.11398802145397849	0.07517773977171503	-0.3569250484076207
0.8409183281560613	1.0117231162594416	-0.09395744775267628	0.059912153634466093	-0.11385246603164532	0.0781650102331662	-0.35858340943564404
0.8439237696266683	1.011381153163312	-0.09371803356309201	0.058831984672817396	-0.11370850893329157	0.0811629922740673	-0.3602259316607809
0.8468950119084032	1.0110435213214881	-0.09347241987397906	0.057759250257784736	-0.11355628328325684	0.08417183396539013	-0.3618525636922546
0.849832517061048	1.0107101822646227	-0.09322074041040339	0.056693941376756624	-0.11339591963545131	0.0871916845054971	-0.36346324815615766
0.8527367397146165	1.0103810973760774	-0.09296312605157388	0.05563604804476484	-0.11322754607788868	0.0902226929641313	-0.3650579210913803
0.8556081285001176	1.010056227771757	-0.09269970477770544	0.054585558882242174	-0.11305128820587469	0.09326500951280424	-0.36663651267414854
0.8584471252041778	1.009735534436672	-0.09243060181087126	0.05354246151562841	-0.1128672692186909	0.09631878431758414	-0.3681989466945981
0.8612541652495168	1.0094189782095864	-0.09215593964035046	0.05250674249414749	-0.11267560994214908	0.09938416780170194	-0.36974514076064624
0.8640296768104859	1.0091065199201583	-0.09187583817981324	0.051478387707313056	-0.11247642894284902	0.10246130942264134	-0.3712750057506455
0.8667740835587721	1.0087981201159086	-0.09159041455849964	0.050457381455688365	-0.11226984238274255	0.1055503604681483	-0.3727884472671283
0.8694878013850333	1.00849373946617	-0.09129978351675595	0.04944370775001215	-0.112055964302357	0.10865147018910196	-0.3742853637706307
0.872171241268701	1.0081933384728645	-0.09100405717608405	0.04843734932817513	-0.11183490645748277	0.11176478877264247	-0.37576564810276813
0.8748248082897762	1.0078968776142287	-0.09070334519963791	0.04743828810054935	-0.1116067784343632	0.11489046602855964	-0.37722918688247986
0.8774489015014677	1.0076043173900444	-0.09039775487021297	0.046446505276848904	-0.1113716877085307	0.11802865100157743	-0.37867586037682094
0.8800439138102074	1.007315618364568	-0.09008739117042229	0.04546198148997865	-0.11112973970696388	0.12117949157009537	-0.380105542376654
0.8826102324255033	1.007030741144816	-0.08977235679499385	0.0444846967021736	-0.11088103781792864	0.12434313472972927	-0.38151810038734085
0.8851482408584624	1.0067496461869554	-0.08945275195773464	0.04351462951302252	-0.11062568323347428	0.1275197288706122	-0.38291339666999047
0.8876583150918894	1.006472294247892	-0.08912867492272082	0.042551758689562354	-0.11036377536735453	0.13070941881387393	-0.3842912860762855
0.8901408271361605	1.0061986460165886	-0.08880022162029494	0.04159606187861088	-0.11009541154766446	0.13391234999889978	-0.38565161794735003
0.8925961434547991	1.0059286623133425	-0.08846748589897033	0.040647516274164915	-0.10982068721423678	0.13712866630500026	-0.3869942351905259
0.8950246247740585	1.005662304133865	-0.08813055961390123	0.039706098759139476	-0.10953969598999863	0.14035850953415066	-0.38831897412110283
0.8974266275659933	1.0053995325091272	-0.08778953247937679	0.03877178539541593	-0.10925252955470471	0.14360202113682707	-0.38962566521694564
0.8998025033511745	1.0051403086043262	-0.08744449221321815	0.0378445517535581	-0.10895927775881478	0.14685934109913745	-0.39091413267983566
0.90215259817416	1.004884593796924	-0.08709552466930835	0.03692437317930097	-0.10866002873219774	0.15013060697840758	-0.3921841940974448
0.9044772531700285	1.0046323496345593	-0.08674271381360942	0.03601122463374016	-0.10835486886098283	0.15341595441582356	-0.3934356606998252
0.9067768060122536	1.0043835376978256	-0.08638614155149785	0.03510508018037334	-0.10804388263129323	0.15671551898518793	-0.3946683380826326
0.9090515884936732	1.004138119881473	-0.08602588814567405	0.03420591399147594	-0.1077271529854515	0.1600294325474792	-0.39588202485177043
0.9113019274208257	1.003896058314307	-0.08566203214135502	0.033313700055609234	-0.10740476125597075	0.163357824214682	-0.39707651306102776
0.9135281465392522	1.003657315169516	-0.0852946501024387	0.03242841146700128	-0.1070767869253365	0.16670082298005734	-0.3982515891820108
0.9157305642412469	1.003421852928201	-0.08492381702670151	0.03155002138511522	-0.10674330798689788	0.17005855412458207	-0.39940703283384166
0.9179094943722672	1.003189634307869	-0.08454960627015022	0.030678502768275318	-0.10640440087467376	0.17343114013141106	-0.40054261716846495
0.9200652467321194	1.0029606222241252	-0.08417208950964498	0.029813828223395438	-0.10606014042385839	0.1768187012176232	-0.4016581090859968
0.9221981264085721	1.002734779876089	-0.08379133690623614	0.02895597032179738	-0.10571060001363705	0.18022135405085277	-0.4027532688440574
0.924308435774719	1.0025120705490536	-0.0834074167934194	0.0281049008429199	-0.10535585127443053	0.1836392147064462	-0.4038278510370041
0.9263964708795371	1.0022924580094152	-0.08302039637371018	0.027260592274571525	-0.10499596472362903	0.18707239262060193	-0.4048816027078404
0.9284625250856882	1.0020759061328517	-0.08263034110928677	0.02642301639349236	-0.1046310091990324	0.1905209961850184	-0.4059142651689948
0.9305068872482206	1.001862379108922	-0.08223731509698834	0.025592145043844994	-0.10426105219955455	0.19398512955581385	-0.4069255730350595
0.9325298418384967	1.0016518414389546	-0.0818413810973743	0.024767950132744344	-0.10388615990930597	0.1974648925482816	-0.4079152542603662
0.9345316703889098	1.0014442577968503	-0.08144260029634275	0.023950403084137824	-0.10350639696622724	0.2009603828616889	-0.4088830308130418
0.9365126497503697	1.0012395932212632	-0.08104103268857915	0.02313947558985622	-0.10312182681934967	0.20447169282942695	-0.40982861778974494
0.9384730528783712	1.0010378130434257	-0.08063673697217685	0.022335139331320034	-0.10273251162558071	0.20799891046606353	-0.4107517237814382
0.9404131498579096	1.0008388827917634	-0.0802297703766837	0.0215373655977083	-0.10233851207766596	0.21154212106722164	-0.4116520513252805
0.9423332061449341	1.0006427683821506	-0.07982018906847564	0.020746126046277874	-0.10193988778953411	0.21510140376950646	-0.41252929605546246
0.944233483067705	1.0004494360739722	-0.07940804809991886	0.019961392537121196	-0.10153669724589631	0.2186768320929059	-0.4133831469427151
0.9461142393089123	1.0002588523276459	-0.07899340113042438	0.01918313655819206	-0.10112899752464681	0.22226847643929587	-0.4142132869491404
0.9479757300538791	1.000070983900336	-0.07857630064317471	0.018411329610952286	-0.10071684450140947	0.22587640227525535	-0.4150193926152886
0.9498182064588129	0.9998857979070114	-0.07815679810715179	0.017645943466633503	-0.10030029300550154	0.22950066879466002	-0.41580113382779205
0.9516419159943582	0.9997032617922605	-0.07773494394715928	0.01688695005967863	-0.09987939678793678	0.23314132923685021	-0.41655817398227774
0.9534471035246477	0.9995233432293387	-0.07731078733273236	0.016134321071927627	-0.09945420830598226	0.23679843275314372	-0.4172901704308361
0.9552340093865535	0.9993460103185831	-0.07688437666514866	0.015388028765415288	-0.09902477920597254	0.24047202024350015	-0.41799677370099586
0.9570028713753517	0.9991712313953068	-0.07645575915342886	0.014648045187169776	-0.09859115989542612	0.24416212804399723	-0.41867762832307803
0.9587539236540523	0.9989989751443625	-0.07602498110945148	0.01391434265514379	-0.09815339983540318	0.24786878540465132	-0.4193323724069406
0.960487396759831	0.9988292106042493	-0.07559208799167606	0.013186893787203975	-0.0977115475833262	0.25159201412951804	-0.4199606376892812
0.9622035188086119	0.9986619070542743	-0.0751571241433427	0.012465671025443083	-0.09726565052261557	0.2553318308348585	-0.42056205000425045
0.9639025146265922	0.9984970341052556	-0.07472013304118276	0.011750647028609	-0.09681575511170729	0.2590882448079815	-0.4211362289867197
0.9655846055846239	0.998334561719798	-0.07428115737930126	0.01104179477070367	-0.09636190696852535	0.262861257278742	-0.4216827880718733
0.9672500099559571	0.9981744601815421	-0.07384023901776136	0.010339087418468482	-0.09590415081599207	0.266650861846177	-0.4222013346787589
0.9688989426701022	0.9980167001226615	-0.07339741908686427	0.009642498462319515	-0.09544253058848545	0.2704570435590522	-0.4226914702009307
0.9705316168691049	0.9978612523791319	-0.07295273760317039	0.008952001084647984	-0.0949770890285426	0.27427978218632004	-0.42315279052585664
0.9721482414748893	0.99770808822701	-0.07250623415959945	0.008267569212991781	-0.09450786840457484	0.2781190462486372	-0.4235848853880235
0.9737490231474991	0.9975571791986476	-0.07205794743384003	0.0075891767173211335	-0.09403490999646091	0.2819747972003007	-0.4239873390270345
0.9753341652647963	0.997408497182781	-0.07160791550343354	0.00691679786575012	-0.09355825442464787	0.28584698666988256	-0.4243597299974296
0.9769038689026723	0.9972620143351981	-0.07115617560533101	0.006250406932407323	-0.09307794139501444	0.2897355584720725	-0.4247016315097963
0.9784583322323933	0.9971177031384894	-0.07070276433782265	0.005589978475419975	-0.09259400991066861	0.293640446808667	-0.42501261138014035
0.9799977504519564	0.9969755364105816	-0.07024771771805748	0.004935487388440252	-0.09210649833347424	0.2975615757040223	-0.4252922321471233
0.981522316156613	0.9968354872725407	-0.06979107110924176	0.004286908764732716	-0.09161544430635392	0.3014988595573208	-0.4255400512792295
0.9830322196923297	0.9966975291187369	-0.06933285914474888	0.003644217767336361	-0.09112088467032368	0.30545220371880677	-0.4257556213513853
0.9845276486578779	0.996561635664952	-0.0688731159076475	0.0030073898609178137	-0.09062285565678153	0.30942150285847725	-0.4259384900956837
0.986008787602296	0.9964277809771389	-0.06841187506123005	0.0023764009604318906	-0.09012139303054993	0.3134066397477274	-0.4260882005446014
0.9874758193584663	0.9962959393523763	-0.06794916946793741	0.0017512268820149093	-0.08961653167661898	0.31740748845697786	-0.4262042913424253
0.9889289238430292	0.996166085429387	-0.06748503159104997	0.0011318438724528023	-0.08910830603651289	0.32142391078869476	-0.42628629677946034
0.9903682787971496	0.9960381941232176	-0.06701949329396463	0.0005182283113687404	-0.08859674989079992	0.3254557579101235	-0.4263337470452698
0.9917940594813939	0.9959122406540719	-0.06655258596660646	-0.00008964314154188621	-0.08808189649821853	0.32950286915476995	-0.42634616839747025
0.9932064389467421	0.9957882005245315	-0.06608434046743027	-0.0006917936453790647	-0.08756377853324718	0.33356507241632216	-0.4263230833736887
0.9946055900674308	0.995666049344043	-0.06561478646432801	-0.0012882470284355956	-0.08704242735374997	0.3376421897645181	-0.42626401088088955
0.9959916830538449	0.9955457630506499	-0.0651439532705945	-0.0018790267116625412	-0.08651787392211584	0.3417340300909499	-0.42616846634232824
0.9973648841247972	0.9954273180250446	-0.06467187034111388	-0.0024641551274363037	-0.08599014936493635	0.3458403846717709	-0.42603596212384953
0.998725358393362	0.9953106908400798	-0.06419856632724942	-0.00304365493485365	-0.08545928392449936	0.3499610352594184	-0.4258660076246671
1.000073267151487	0.9951958584949291	-0.06372407004424531	-0.0036175478487672197	-0.08492530804480125	0.35409574554453	-0.4256581098415243
1.001408771275836	0.9950827981237939	-0.06324840931344519	-0.004185856076810283	-0.08438825107577125	0.35824427111582047	-0.425411773212369
1.0027320285640682	0.9949714872243053	-0.0627716119197929	-0.004748601171777528	-0.08384814235174073	0.36240635100055146	-0.42512650026057514
1.0040431957390912	0.9948619034882735	-0.06229370492486241	-0.005305804871711525	-0.08330501041930885	0.3665817135352165	-0.4248017915215907
1.0053424272784834	0.9947540249015273	-0.061814715107179403	-0.005857488589225341	-0.08275888353738273	0.37077007240664156	-0.42443714604425103
1.006629875536006	0.9946478297335446	-0.061334668947686605	-0.006403673451515438	-0.0822097896658913	0.37497112665700866	-0.42403206171016117
1.007905691350907	0.994543296487474	-0.060853592427533826	-0.0069443805473506336	-0.08165775623851441	0.3791845623358593	-0.4235860353704838
1.009170023691123	0.9944404039303685	-0.06037151118116845	-0.007479630764148043	-0.08110281034068709	0.38341005104721326	-0.4230985632611408
1.0104230198820352	0.9943391310749201	-0.05988845043173062	-0.0080094448738848	-0.08054497863924386	0.3876472504032145	-0.42256914125274603
1.0116648254296083	0.9942394571942529	-0.05940443507986463	-0.008533843447556784	-0.07998428748872805	0.39189580313615197	-0.42199726526125353
1.0128955845404566	0.9941413617806261	-0.05891948952120512	-0.00905284706433612	-0.07942076272393722	0.3961553385946815	-0.4213824313545164
1.0141154392802665	0.9940448246131298	-0.05843363799605063	-0.009566475946300234	-0.07885443006990518	0.40042546957117653	-0.4207241365139814
1.01532453068963	0.9939498256691479	-0.05794690416866792	-0.01007475041903843	-0.07828531465740761	0.4047057958988824	-0.4200218784404788
1.0165229975365684	0.9938563452231556	-0.057459311644777133	-0.010577690377129526	-0.07771344163150593	0.4089958998095157	-0.41927515662239945
1.017710977922888	0.9937643637209688	-0.05697088334189714	-0.011075315949843673	-0.07713883541975841	0.41329535138259954	-0.41848347177542444
1.01888860783124	0.9936738618936265	-0.05648164209606612	-0.011567646881946558	-0.07656152044815012	0.41760370312545575	-0.4176463271212454
1.0200560220406587	0.9935848206861685	-0.05599161030699675	-0.01205470290908854	-0.07598152073035194	0.4219204930185041	-0.4167632282243858
1.0212133536192207	0.9934972212967529	-0.05550081016626614	-0.012536503537211384	-0.07539886014267524	0.4262452424358525	-0.41583368377318264
1.0223607345324661	0.993411045130412	-0.05500926341845277	-0.013013068287993404	-0.07481356214706386	0.4305774581867065	-0.41485720554357597
1.0234982955007723	0.9933262738105774	-0.054516991433313206	-0.01348441663030245	-0.07422564988112348	0.4349166318249456	-0.41383330889767805
1.0246261653158029	0.9932428892298332	-0.05402401551945598	-0.013950567689428274	-0.07363514653952004	0.43926223683669063	-0.41276151386448573
1.0257444717086863	0.9931608734847929	-0.053530356567680216	-0.014411540599911786	-0.07304207495565647	0.44361373174560714	-0.4116413448524498
1.0268533411562961	0.9930802088908838	-0.05303603514756031	-0.01486735441716249	-0.07244645772280604	0.447970559232683	-0.41047233125892574
1.0279528983300796	0.9930008780220267	-0.05254107177095234	-0.015318027884341587	-0.07184831751943266	0.45233214379494663	-0.4092540085593527
1.029043267403818	0.9929228636157881	-0.052045486321148436	-0.01576357996214698	-0.07124767642751595	0.45669789676763445	-0.40798591738072354
1.0301245703304078	0.9928461486972703	-0.05154929884543953	-0.016204029116370863	-0.07064455689854432	0.46106720934352774	-0.4066676059356882
1.0311969281082403	0.992770716487287	-0.05105252900154453	-0.01663939383103391	-0.07003898109303261	0.4654394574665516	-0.4052986291536654
1.0322604605364036	0.9926965504199528	-0.05055519618098016	-0.017069692501463347	-0.06943097103722776	0.46981400077167673	-0.4038785494568924
1.033315285746826	0.9926236341746475	-0.050057319744785285	-0.017494943239882457	-0.06882054892047451	0.47419018055349227	-0.4024069379524899
1.0343615209025556	0.9925519516266341	-0.0495589187136144	-0.01791516415307365	-0.06820773672579716	0.47856732254859147	-0.4008833740771576
1.0353992813808024	0.9924814869025698	-0.049060012171425575	-0.018330373009080966	-0.06759255673520631	0.48294473346073535	-0.39930744734933177
1.0364286816102841	0.9924122243221168	-0.04856061888458963	-0.018740587569932708	-0.06697503107201949	0.4873217043955068	-0.3976787567746186
1.0374498343452685	0.9923441484462988	-0.04806075766782007	-0.01914582529766421	-0.06635518216266154	0.4916975077560444	-0.39599691257291
1.0384628512467637	0.9922772440371497	-0.04756044712085051	-0.01954610358341861	-0.06573303242260377	0.49607139967704544	-0.39426153592156266
1.0394678422730954	0.9922114960969647	-0.04705970594580943	-0.019941439503780346	-0.06510860466199614	0.5004426173932628	-0.3924722606439287
1.0404649163176996	0.9921468898247612	-0.046558552651073844	-0.020331850071348027	-0.06448192172970432	0.5048103819953781	-0.39062873281222166
1.0414541804899031	0.9920834106617016	-0.046057005929453124	-0.020717351951338978	-0.06385300699795154	0.5091738953195313	-0.38873061275438064
1.0424357408626068	0.9920210442409808	-0.04555508430197669	-0.021097961754286278	-0.06322188393013432	0.5135323432650115	-0.386777574408002
1.0434097014410335	0.9919597764518027	-0.04505280666346704	-0.021473695636151573	-0.06258857677983354	0.5178848912924292	-0.38476930810282994
1.0443761646682115	0.9918995934041505	-0.04455019205254953	-0.021844569499621862	-0.061953110319217866	0.5222306867048735	-0.38270552047067513
1.0453352326787424	0.9918404813495105	-0.04404725901443353	-0.0222105994749337	-0.06131550904566469	0.5265688644394292	-0.38058593247101685
1.0462870047809463	0.9917824268351726	-0.043544026933450324	-0.022571800957871473	-0.060675798882534195	0.5308985358746651	-0.378410285623718
1.0472315793095606	0.9917254165864113	-0.043040515091785414	-0.02292818932530622	-0.06003400600516875	0.535218797327925	-0.3761783389095519
1.0481690531122376	0.9916694375362366	-0.0425367429566898	-0.023279779742446636	-0.059390157219573754	0.5395287279573524	-0.373889870701023
1.0490995212008793	0.991614476843411	-0.042032730391293516	-0.023626587038853262	-0.05874428024885372	0.5438273883851152	-0.3715446805199384
1.050023077048549	0.991560521871533	-0.041528497520434554	-0.023968625828524992	-0.05809640357995597	0.5481138223153664	-0.3691425892695158
1.0509398123892166	0.9915075601977562	-0.041024064863306814	-0.024305910444344807	-0.05744655665167228	0.5523870559077262	-0.3666834406891006
1.0518498176246975	0.9914555795861687	-0.040519453133061954	-0.024638455097464602	-0.05679476961437863	0.5566461000154	-0.36416710121278706
1.0527531814144844	0.9914045680085654	-0.0400146834841077	-0.024966273735919826	-0.05614107366600157	0.5608899486638004	-0.3615934619945036
1.0536499906484391	0.9913545136423019	-0.039509777553262605	-0.025289380047779433	-0.05548550112471222	0.5651175793366401	-0.3589624400050406
1.054540330948746	0.9913054048389502	-0.03900475719996088	-0.02560778765428108	-0.0548280851098517	0.5693279558138713	-0.3562739775282356
1.0554242859413376	0.991257230161525	-0.03849964493919845	-0.025921509860678902	-0.05416886012253912	0.5735200252543841	-0.3535280452748723
1.0563019377532163	0.991209978353169	-0.0379944636842686	-0.026230559849871972	-0.0535078617303166	0.5776927211048009	-0.35072464190712443
1.0571733670214467	0.9911636383335501	-0.03748923676073095	-0.02653495069882405	-0.052845126602445794	0.5818449637655998	-0.3478637949246513
1.0580386528057586	0.991118199200265	-0.03698398797624023	-0.026834695362342887	-0.05218069261856555	0.5859756608445853	-0.34494556186851505
1.058897872819226	0.9910736502134524	-0.036478741504407365	-0.027129806767944464	-0.05151459873274123	0.5900837089767339	-0.34197003044740004
1.0597511028020652	0.9910299808248442	-0.03597352227164431	-0.027420297616909135	-0.050846885500252376	0.5941679915979495	-0.3389373216110798
1.0605984171462532	0.9909871806414904	-0.03546835561053917	-0.027706180617642226	-0.050177594638392116	0.598227382746914	-0.3358475883359344
1.0614398890769237	0.9909452394138794	-0.03496326716433146	-0.027987468560914636	-0.04950676891372232	0.6022607488098896	-0.33270101572704686
1.0622755904951195	0.990904147041283	-0.03445828299181684	-0.0282641742806195	-0.04883445229397591	0.6062669486884641	-0.3294978223098663
1.0631055915210939	0.9908638935908497	-0.033953429858274244	-0.028536310520326815	-0.04816069034984009	0.6102448325760506	-0.3262382625745912
1.0639299613016011	0.9908244692547852	-0.03344873476031693	-0.028803890217627155	-0.04748552963548787	0.6141932468419554	-0.3229226246093819
1.0647487678055443	0.9907858643581181	-0.03294422505627764	-0.029066926449768434	-0.046809017872146266	0.6181110341078039	-0.3195512314570462
1.0655620779342514	0.9907480693510903	-0.03243992840520186	-0.029325432483154893	-0.046131203875784024	0.6219970348701661	-0.31612444121225414
1.0663699573217484	0.9907110748160558	-0.031935872896737605	-0.029579421723970496	-0.045452137740263604	0.6258500876792925	-0.3126426483683688
1.0671724708372035	0.9906748714421001	-0.031432086742931416	-0.0298289078903231	-0.04477187042977741	0.6296690327040979	-0.3091062821114094
1.0679696823950187	0.9906394500322095	-0.030928598396537638	-0.030073904962416794	-0.04409045394253151	0.6334527120146521	-0.305515807430318
1.06876165532279	0.9906048014854295	-0.030425436317723348	-0.030314427305228403	-0.04340794099822797	0.6371999725406507	-0.3018717236972202
1.0695484522517071	0.9905709168009134	-0.029922629038149115	-0.03055048964070517	-0.04272438512507767	0.640909666770445	-0.29817456525099717
1.070330134862833	0.9905377870875666	-0.029420205320059074	-0.030782106979764284	-0.04203984087664793	0.64458065280117	-0.29442490269264965
1.0711067646398655	0.9905054035310104	-0.02891819366812943	-0.031009294852424388	-0.041354363165843934	0.6482117991312462	-0.2906233393018596
1.0718784025996249	0.9904737574052023	-0.028416622490913725	-0.031232069227393855	-0.04066800747911665	0.6518019846211955	-0.28677051211172677
1.0726451095342107	0.9904428400624821	-0.027915519932666423	-0.03145044658212761	-0.039980829640134496	0.6553501008514728	-0.2828670904574979
1.0734069459903126	0.9904126429349361	-0.027414913873067978	-0.031664443893446845	-0.039292885800596436	0.6588550532334609	-0.27891377570501064
1.0741639722335943	0.9903831575362465	-0.026914831937259125	-0.03187407862398146	-0.03860423244438895	0.6623157620452226	-0.2749113010164254
1.074916248894989	0.9903543754375307	-0.026415301052641074	-0.032079368893622284	-0.037914925764990844	0.6657311665456999	-0.2708604273773749
1.0756638364326037	0.99032628828994	-0.02591634778509531	-0.03228033331859393	-0.03722502211340974	0.6691002236229493	-0.26676194574380824
1.0764067954895113	0.9902988878122951	-0.02541799808400417	-0.03247699109819486	-0.03653457763112135	0.6724219105110136	-0.26261667441018793
1.0771451869373638	0.9902721657914607	-0.024920277232684543	-0.03266936201074542	-0.03584364816350059	0.6756952260123691	-0.2584254579182054
1.077879072009526	0.9902461140797478	-0.02442320973764228	-0.03285746643034372	-0.03515228908663829	0.6789191920623926	-0.25418916537243
1.078608512444163	0.9902207245925216	-0.02392681920902023	-0.033041325341838325	-0.034460555119527995	0.6820928552596157	-0.24990868857659723
1.0793335703125673	0.9901959893170255	-0.023431128454704405	-0.033220960273872314	-0.03376850043245697	0.6852152869591197	-0.2455849419399959
1.0800543077788085	0.9901719003227568	-0.02293615962568016	-0.03339639321887837	-0.033076178828183055	0.6882855830675247	-0.241218862864184
1.080770788252659	0.9901484497257165	-0.022441933403291557	-0.03356764688853523	-0.032383642581139335	0.6913028696891659	-0.23681140359416886
1.081483075598053	0.99012562971906	-0.02194846951655404	-0.033734744485970886	-0.03169094313279112	0.694266300327042	-0.23236353462753193
1.0821912340525481	0.9901034325784099	-0.021455786779141783	-0.03389770965997896	-0.030998131118586885	0.6971750561555154	-0.22787624400508905
1.0828953287047307	0.9900818506499097	-0.020963902738133814	-0.03405656658524432	-0.030305255847881213	0.7000283485035645	-0.22335053301213442
1.0835954252926774	0.990060876360354	-0.02047283379285427	-0.034211339880245516	-0.02961236544256201	0.7028254184181952	-0.2187874160595329
1.0842915900623165	0.990040502224731	-0.01998259527613245	-0.034362054542620764	-0.028919506924245855	0.7055655364584794	-0.21418792026591743
1.0849838904996156	0.9900207208284924	-0.01949320092019462	-0.03450873607082441	-0.028226725430827552	0.7082480058306326	-0.20955307921962402
1.085672394651828	0.9900015248516956	-0.019004663315176355	-0.034651410275557286	-0.027534064834446082	0.710872159842204	-0.20488393598686827
1.0863571710723963	0.9899829070735618	-0.018516993934966457	-0.03479010323424308	-0.026841567751016635	0.7134373618536819	-0.20018154216996814
1.0870382888820385	0.9899648603737442	-0.018030203081962123	-0.03492484126923359	-0.026149275434891824	0.7159430056088657	-0.19544695618622238
1.087715818420961	0.9899473777187752	-0.01754429940750472	-0.03505565103652099	-0.0254572270683005	0.7183885175872333	-0.1906812373429173
1.088389830553136	0.989930452184578	-0.017059290395851384	-0.03518255934468334	-0.024765460420553838	0.7207733542875391	-0.1858854492557311
1.0890603966477976	0.9899140769597565	-0.016575182370080457	-0.03530559311592261	-0.024074011830422085	0.7230970020586682	-0.18106065873021654
1.0897275891040454	0.9898982453360802	-0.01609198010561168	-0.035424779443047984	-0.023382915627425716	0.7253589786976156	-0.1762079307016717
1.0903914807043251	0.9898829507276882	-0.01560968729016953	-0.03554014543022231	-0.022692204762268943	0.7275588309083745	-0.17132833161249506
1.0910521450602486	0.9898681866635479	-0.015128306196767397	-0.035651718234147554	-0.022001910313881042	0.7296961354870765	-0.1664229249669376
1.091709656024242	0.9898539468037676	-0.014647838109128017	-0.03575952492498454	-0.02131206207449154	0.731770497017096	-0.16149277451208952
1.0923640877243035	0.9898402249405899	-0.014168283298608536	-0.03586359246212532	-0.020622688494789154	0.7337815476833511	-0.1565389429722639
1.093015516032567	0.9898270149709155	-0.01368963994690144	-0.03596394788632723	-0.01993381511123221	0.735728951249932	-0.151562479796774
1.0936640159775868	0.9898143109529256	-0.013211906045202695	-0.03606061787342092	-0.019245467254565822	0.7376123946315528	-0.1465644397493305
1.0943096639273031	0.9898021070634462	-0.012735077796541	-0.03615362904091887	-0.01855766773086737	0.7394315939805495	-0.14154586534669322
1.0949525365632409	0.9897903976216326	-0.012259150373427381	-0.036243007751177135	-0.017870437890942788	0.7411862909817262	-0.13650779372599595
1.0955927101724803	0.989779177102924	-0.011784118451947198	-0.03632877998740898	-0.017183798384327237	0.7428762504689617	-0.13145126143893382
1.096230262105501	0.9897684401143169	-0.011309975141359455	-0.036410971525275906	-0.016497767595864746	0.7445012638191087	-0.12637729223839098
1.0968652700957593	0.9897581814094175	-0.010836712495723289	-0.0364896078011278	-0.015812362366217008	0.746061146363101	-0.12128690159263997
1.0974978118883405	0.9897483958959813	-0.010364321802374253	-0.03656471383719197	-0.015127598393937725	0.7475557358550957	-0.11618109898841177
1.098127965208241	0.9897390786369881	-0.00989279362032228	-0.03663631421629642	-0.014443490277539148	0.748984891882429	-0.11106088763134912
1.0987558081591327	0.9897302248456321	-0.0094221174966279	-0.03670443310368922	-0.013760051090670885	0.7503484961915543	-0.10592726066317272
1.099381419238892	0.989721829886927	-0.00895228196840602	-0.03676909421847146	-0.013077292371223343	0.7516464519901352	-0.10078120046269923
1.1000048773958113	0.9897138892788359	-0.008483274535130503	-0.036830320808942024	-0.012395224068097866	0.752878683300639	-0.09562367765587886
1.1006262607351198	0.9897063987094065	-0.008015082649308707	-0.03688813550464547	-0.011713855971248226	0.7540451317992237	-0.09045566141718928
1.1012456477603871	0.9896993540206223	-0.007547692802558066	-0.03694256042533017	-0.011033196373741751	0.7551457587998195	-0.08527810890231045
1.1018631173496178	0.9896927512103975	-0.007081090560539624	-0.03699361715069442	-0.010353252112115477	0.7561805444330276	-0.08009196505259975
1.1024787484830365	0.9896865864368437	-0.0066152607869994174	-0.03704132667288342	-0.009674028883602142	0.7571494864542503	-0.07489816455546658
1.1030926193357429	0.9896808560271096	-0.006150188351656543	-0.03708570931384811	-0.008995532271344015	0.7580525983144248	-0.06969763930171102
1.1037048090871917	0.9896755564599043	-0.005685856781493512	-0.03712678484694372	-0.008317765770701684	0.7588899113718796	-0.06449130290720696
1.1043153960681371	0.9896706843833367	-0.005222249685645946	-0.037164572345602664	-0.007640732861592357	0.7596614715461696	-0.059280066236213375
1.1049244586257803	0.9896662366062676	-0.004759350122755648	-0.03719909023759598	-0.006964436080627975	0.7603673401433844	-0.05406482998165587
1.1055320755043356	0.9896622100961994	-0.004297140333361872	-0.03723035630930989	-0.006288876624807149	0.7610075936638807	-0.048846481289464116
1.1061383246220828	0.9896586019876829	-0.003835602692605751	-0.0372583876288736	-0.0056140557395167115	0.761582321942144	-0.04362590419150383
1.106743284212842	0.9896554095740688	-0.003374718865526195	-0.03728320059913494	-0.004939973480618842	0.7620916289400876	-0.038403969794617215
1.1073470323730341	0.9896526303106586	-0.002914470174647767	-0.03730481092271857	-0.004266629248391095	0.7625356317395198	-0.03318154015821336
1.1079496465970884	0.9896502618160414	-0.002454837978114707	-0.03732323358169277	-0.0035940223383476295	0.7629144598305526	-0.02795947235241763
1.1085512040775622	0.9896483018693025	-0.00199580346520321	-0.03733848284992679	-0.0029221516402510982	0.7632282550720422	-0.02273861593044077
1.1091517827733974	0.9896467484066951	-0.0015373468646070845	-0.03735057231024228	-0.0022510144772417036	0.7634771717536043	-0.017519803709005802
1.1097514589826072	0.989645599528115	-0.001079449320917373	-0.037359514795856356	-0.001580609351155567	0.7636613751006915	-0.012303872932543914
1.1103503102945937	0.9896448534888928	-0.000622090664937038	-0.03736532244667037	-0.0009109326773969381	0.7637810421464093	-0.0070916397211819755
1.1109484127624607	0.9896445087048297	-0.0001652515965712335	-0.037368006663064314	-0.0002419819799463857	0.7638363604963622	-0.0018839237730307705
1.1115458424724642	0.989644563747738	0.00029108748968445714	-0.037367578134196604	0.00042624582880100093	0.7638275286318984	0.0033184651603135103
1.1121428363186778	0.989645017521408	0.0007470692736504334	-0.037364045462279394	0.0010939342130813793	0.7637547272858795	0.008516126659106907
1.1127404761616868	0.9896458710033701	0.0012034818118604133	-0.03735740160024177	0.001762211660482803	0.7636178398171398	0.013717017178994834
1.113338837442336	0.9896471255679786	0.001660344183193406	-0.037347636911084545	0.002431080495625413	0.7634167215333141	0.01892032152184596
1.1139379957208033	0.9896487827437893	0.002117675297155242	-0.037334741062273795	0.0031005426642368317	0.7631512389601559	0.024125217597250136
1.1145380266866989	0.9896508442139551	0.002575493878733212	-0.03731870302870095	0.0037705997122752183	0.7628212701312614	0.029330876425361217
1.1151390062603441	0.989653311817048	0.003033818522798981	-0.03729951109287527	0.004441252867076771	0.7624267048230915	0.03453646294176533
1.115741010720824	0.9896561875484072	0.003492667768702036	-0.0372771528415881	0.005112503148155132	0.7619674447195107	0.03974113703782208
1.1163441166414374	0.9896594735608707	0.003952060027799944	-0.03725161516793838	0.005784351262957866	0.7614434036883027	0.0449440529386121
1.1169484003303276	0.989663172162033	0.004412013134626386	-0.037222884300895244	0.006456796952845149	0.7608545086227793	0.05014435434608404
1.1175539385232658	0.9896672858181538	0.004872544852122316	-0.037190945783720425	0.007129839734834178	0.7602006992331442	0.05534118040867411
1.1181608085936623	0.9896718171570739	0.005333673007775619	-0.037155784460712014	0.007803479102953225	0.7594819280108953	0.06053366748836328
1.1187690875510958	0.9896767689616924	0.0057954147095265005	-0.03711738453775255	0.008477713385777835	0.7586981617006004	0.06572094058795147
1.1193788526553101	0.9896821441741575	0.006257786790777709	-0.037075729560195995	0.009152540400867661	0.757849381075539	0.07090211867535272
1.119990181448741	0.9896879458968029	0.006720805812628741	-0.03703080241658221	0.009827957462058714	0.7569355812399553	0.0760763150113914
1.1206031508759788	0.9896941773836052	0.007184487375834755	-0.0369825854162281	0.01050396038098947	0.7559567734257103	0.08124262981226277
1.1212178385555431	0.9897008420521083	0.007648847063234397	-0.03693106020881461	0.011180544847549975	0.7549129835677435	0.086400161155121
1.1218343225837772	0.9897079434830789	0.008113900268255798	-0.0368762077996509	0.011857706184331088	0.7538042528264034	0.09154800339368477
1.1224526802779498	0.989715485406048	0.008579661226233647	-0.03681800867429476	0.01253543794260311	0.7526306403034275	0.0966852368441747
1.1230729888445798	0.9897234717051552	0.009046143501700592	-0.03675644276654176	0.013213732621017948	0.7513922225672294	0.10181093369749059
1.1236953263067273	0.9897319064312784	0.009513360665980424	-0.03669148937871022	0.01389258265841275	0.7500890922218344	0.106924165919529
1.1243197700421734	0.9897407937831041	0.009981325179051103	-0.03662312734177197	0.014571978816403132	0.7487213612846026	0.11202399345754067
1.124946396953734	0.989750138107105	0.01045004850342734	-0.03655133502971103	0.01525191035668472	0.7472891615957553	0.11710946611634192
1.1255752847064844	0.9897599439151799	0.010919542013430227	-0.036476090238781615	0.015932366370642184	0.7457926425255739	0.12217963400610346
1.1262065112083566	0.9897702158781325	0.011389816586610532	-0.03639737025318765	0.016613335195052165	0.7442319724029951	0.12723354360407216
1.1268401524709968	0.9897809587889925	0.01186088099731358	-0.03631515214142199	0.01729480209922214	0.7426073444570291	0.13227022118224105
1.1274762853712754	0.9897921776056537	0.012332743963334097	-0.03622941244479546	0.017976752263369394	0.7409189706731422	0.1372886955532646
1.1281149865908624	0.9898038774334634	0.012805413340990859	-0.03614012732690077	0.018659169625346465	0.7391670847862518	0.1422879900721857
1.1287563324634584	0.9898160635209997	0.013278896000889419	-0.03604727262178828	0.01934203671603044	0.737351943216982	0.1472671220735058
1.1294003989315458	0.9898287412573854	0.01375319778686234	-0.035950823870382856	0.0200253346162669	0.7354738257375691	0.1522251032461679
1.1300472617209738	0.9898419161739043	0.014228323636267443	-0.03585075632423166	0.020709043146948776	0.7335330354666111	0.15716094172161726
1.1306969958852815	0.9898555939328186	0.01470427723825133	-0.035747045046485834	0.021393140394834385	0.7315299007131187	0.16207363938536015
1.1313496762509065	0.9898697803341748	0.015181061355791852	-0.03563966487608681	0.022077603194847202	0.7294647741216052	0.16696219613443977
1.13200537740197	0.9898844813139247	0.01565867780857425	-0.03552859045811892	0.022762407123661642	0.7273380330731752	0.1718256105841174
1.1326641734771392	0.9898997029375479	0.01613712732079009	-0.03541379630796881	0.023447526300678624	0.7251500806882543	0.17666287943918213
1.1333261375009311	0.9899154513815741	0.016616409036138317	-0.035295256965956	0.024132932715618838	0.7229013484806872	0.1814729936229827
1.1339913425324593	0.9899317329574296	0.01709652135292971	-0.03517294683263876	0.024818597446360006	0.7205922928843779	0.18625494774651358
1.1346598610427052	0.9899485540947991	0.017577461472353232	-0.03504684030938414	0.025504490033649498	0.7182233975612445	0.19100773654686518
1.1353317648932464	0.9899659213381483	0.018059225387101276	-0.03491691183896656	0.02619057848827871	0.7157951737374115	0.19573035584794785
1.1360071252624249	0.9899838413417188	0.018541807834142176	-0.03478313595708317	0.026876829247959987	0.7133081606874047	0.20042180319488792
1.1366860123341997	0.9900023208576483	0.01902520208127217	-0.03464548739432358	0.027563206899442267	0.7107629270867649	0.20508107693009342
1.1373684963189727	0.990021366760411	0.019509400663156352	-0.03450394090708229	0.02824967524897808	0.7081600672997924	0.20970718442141073
1.138054646074533	0.9900409860059931	0.019994394409588855	-0.034358471594053495	0.028936195967967673	0.7055002065938122	0.21429913382606253
1.1387445303249837	0.9900611856623232	0.020480173322784442	-0.03420905468173428	0.029622729862979473	0.7027839964988224	0.21885594362751368
1.139438216802426	0.9900819728817397	0.020966725982185738	-0.03405566573998228	0.030309236058237873	0.7000121180203261	0.22337663809890082
1.1401357719136709	0.9901033548861762	0.021454039330703178	-0.03389828080074184	0.030995671723396866	0.6971852829478653	0.22786024657698353
1.1408372625417156	0.9901253390185863	0.021942099950410077	-0.03373687598892845	0.03168199389743604	0.6943042263712437	0.23230581635567646
1.1415427542206664	0.9901479326843846	0.02243089280097575	-0.03357142796306241	0.03236815773552622	0.6913697137324089	0.23671240210954037
1.142252311834274	0.9901711433687702	0.022920401728288322	-0.033401913795266434	0.033054117252720935	0.688382537702687	0.24107907172189408
1.1429659991805203	0.990194978618653	0.023410609184881668	-0.03322831111021631	0.03373982495868345	0.6853435196314568	0.24540490489969177
1.14368387977803	0.9902194460655251	0.02390149680676469	-0.033050597924389885	0.03442523269132489	0.6822535056766431	0.24968899937115532
1.1444060167047039	0.9902445534176579	0.024393045319203874	-0.03286875270939534	0.03511029150713543	0.6791133668803069	0.25393047097279725
1.1451324719899527	0.9902703084356455	0.024885234144586273	-0.0326827545739163	0.03579495115867127	0.675924001203804	0.2581284512437334
1.1458633070884632	0.990296718944896	0.0253780417504287	-0.03249258317632466	0.03647916060466807	0.6726863308397094	0.26228209143553
1.1465985832114796	0.9903237928447683	0.025871445893868607	-0.03229821866231539	0.037162868371063154	0.6694012999888302	0.2663905654326822
1.1473383605181282	0.9903515380759169	0.02636542310104881	-0.03209964190179513	0.03784602185058098	0.6660698776687525	0.27045306624224963
1.1480826992145925	0.9903799626578258	0.026859949427738155	-0.03189683422083591	0.03852856837708413	0.6626930519533525	0.2744688131143092
1.1488316591051735	0.9904090746701391	0.027355000177793777	-0.03168977753714048	0.03921045485281356	0.6592718310442789	0.2784370498580135
1.1495852994116043	0.9904388822428501	0.027850549807128193	-0.03147845442971086	0.039891627634493915	0.655807243155177	0.28235704475637335
1.150343679156881	0.9904693935686563	0.028346572200217517	-0.03126284805018376	0.04057203293103307	0.6523003337687656	0.28622809339497973
1.1511068570783394	0.9905006168974593	0.02884304063360572	-0.031042942160807246	0.041251616767886995	0.6487521649923935	0.2900495188852716
1.1518748924771802	0.9905325605697779	0.029339928345729384	-0.03081872089840718	0.04193032577870056	0.6451638105140508	0.2938206766415699
1.1526478440271921	0.9905652329666593	0.02983720777930054	-0.030590169125711338	0.04260810617887621	0.6415363600290954	0.2975409488890219
1.1534257702106832	0.9905986425251763	0.030334850887607966	-0.03035727231851313	0.04328490419716289	0.6378709161163484	0.3012097474090206
1.154208730382381	0.9906327977833037	0.030832829829791762	-0.030120016250783928	0.04396066702838428	0.6341685880684425	0.30482651884900525
1.1549967838847182	0.990667707342127	0.03133111641392049	-0.02987838725713227	0.044635342079244376	0.6304304948763079	0.3083907406442833
1.155789990263264	0.9907033798743035	0.031829682249047746	-0.029632372170776272	0.04530887718010237	0.6266577630580827	0.31190192221841806
1.1565884098212889	0.990739824148986	0.0323284991035668	-0.029381958149419775	0.04598122107094856	0.6228515228535291	0.31535960746058206
1.1573921028600733	0.99077704899766	0.03282753843710394	-0.029127132908242898	0.04665232276980583	0.6190129106795056	0.3187633713320091
1.1582011312132552	0.9908150633854693	0.03332677236078533	-0.028867884229186937	0.04732213286321054	0.615143060657366	0.32211282624805065
1.1590155566401155	0.990853876337953	0.033826172641566676	-0.02860420046139434	0.047990602162858886	0.6112431111524035	0.32540761498293536
1.1598354419786352	0.9908934969955997	0.03432571141971078	-0.028336070146527437	0.04865768266519129	0.6073141981583079	0.32864741521832996
1.160660850840324	0.9909339346010814	0.03482536101898742	-0.02806348210527465	0.04932332728939816	0.6033574556733958	0.3318319378418912
1.1614918480664584	0.9909751985233036	0.03532509421997688	-0.02778642527484576	0.049987490232995334	0.5993740124645585	0.3349609282114847
1.1623284991949356	0.9910172982331356	0.03582488393292887	-0.02750488887256846	0.05065012652628448	0.5953649936099245	0.3380341635431733
1.1631708714363842	0.9910602433544322	0.03632470377541005	-0.02721886205487059	0.05131119278761674	0.5913315148489223	0.34105145589887015
1.164019032692779	0.9911040436171638	0.03682452747623161	-0.026928334232361226	0.0519706464201059	0.5872746863558695	0.3440126478671455
1.1648730523719004	0.9911487089011358	0.037324329350030806	-0.026633294779883653	0.05262844622663089	0.5831956079545852	0.34691761478049893
1.1657330009997104	0.9911942492188374	0.03782408405535637	-0.026333733153160947	0.05328455207547912	0.5790953701360495	0.3497662625433869
1.166598950482884	0.9912406747317872	0.03832376673558112	-0.026029638783485284	0.0539389250708525	0.5749750520131619	0.35255852771716284
1.1674709742920752	0.9912879957635422	0.038823353107617455	-0.025721000996712026	0.05459152765195822	0.5708357197129057	0.35529437720580315
1.1683491473517484	0.9913362227971615	0.03932281937929833	-0.025407809035036158	0.05524232346685967	0.5666784262185404	0.3579738069532815
1.169233545579707	0.9913853664526088	0.03982214197197826	-0.025090052207670712	0.05589127699465712	0.5625042129038677	0.36059683966674966
1.1701242472196254	0.9914354375636858	0.0403212982553417	-0.024767719398227937	0.056538354483256	0.5583141026505152	0.3631635278579243
1.1710213311627296	0.9914864470879097	0.0408202655799585	-0.024440799653402043	0.057183522673870515	0.5541091072296428	0.3656739479117735
1.1719248785203016	0.9915384061978156	0.04131902213936819	-0.024109281601156184	0.05782674990095091	0.5498902194090862	0.36812820368828203
1.1728349716061643	0.9915913262268407	0.04181754637880646	-0.0237731538060518	0.05846800530745916	0.5456584172958177	0.37052642263172086
1.1737516944550486	0.9916452187020021	0.0423158172609481	-0.023432404567617082	0.059107259169812576	0.5414146615127035	0.37286875624471844
1.1746751323541176	0.9917000953195452	0.04281381398810806	-0.02308702208238882	0.0597444825226328	0.5371598970178898	0.37515537791495646
1.1756053727083553	0.9917559679992708	0.04331151644696674	-0.022736994109840536	0.06037964770976044	0.5328950488037155	0.3773864841185808
1.1765425039019908	0.991812848819823	0.04380890457159569	-0.022382308388244603	0.061012727551091585	0.5286210268732128	0.37956229065731234
1.1774866159381483	0.9918707500591949	0.044305958667875095	-0.022022952387617048	0.06164369574097603	0.5243387230474517	0.3816830333573084
1.1784378009147016	0.9919296842273935	0.04480265963618477	-0.02165891311795565	0.06227252711127728	0.5200490086394889	0.3837489681388544
1.1793961518205043	0.9919896639951712	0.04529898831542694	-0.02129017758055271	0.06289919678185085	0.5157527397497904	0.3857603674303458
1.180361763422158	0.9920507022509533	0.045794925927185565	-0.020916732424167906	0.06352368070776661	0.511450753114978	0.38771752128627146
1.1813347320946619	0.9921128120932746	0.046290453961356205	-0.0205385640028323	0.0641459555169521	0.5071438667944449	0.3896207361080948
1.1823151553589233	0.9921760068035163	0.046785553918698194	-0.020155658551267774	0.0647659981711984	0.50283288214481	0.39147033291421074
1.183303132575321	0.9922402998924329	0.047280207641655386	-0.019768001911483587	0.06538378636614026	0.49851858070857924	0.3932666478805529
1.1842987643448217	0.9923057050638745	0.04777439698850723	-0.01937557976309715	0.065999298107678	0.4942017268398076	0.39501003039602695
1.185302152585908	0.9923722362212293	0.04826810385412562	-0.018978377592621547	0.0666125117250362	0.4898830673457777	0.39670084249472365
1.1863134009294853	0.9924399074954517	0.04876131034319361	-0.018576380535832604	0.06722340607201081	0.4855633298119708	0.3983394587784573
1.1873326140587084	0.9925087332028875	0.0492539984255061	-0.01816957363887893	0.06783196008585568	0.48124322548138854	0.3999262645972885
1.1883598986296946	0.9925787279087973	0.049746150362427986	-0.017757941491648437	0.06843815330187503	0.476923445401777	0.40146165681278123
1.1893953621126605	0.9926499063505695	0.050237748126773014	-0.01734146869120879	0.06904196512464195	0.47260466541693374	0.40294604132104245
1.1904391133593881	0.9927222834768729	0.05072877366124451	-0.016920139618130554	0.06964337513694654	0.46828754382697146	0.4043798333375996
1.191491262818935	0.9927958744640771	0.051219208959089865	-0.016493938350941137	0.07024236318664148	0.46397272061756256	0.4057634570406315
1.1925519221932028	0.99287069469368	0.05170903588183464	-0.016062848807412617	0.07083890915215159	0.45966081901799566	0.4070973444708187
1.193621204298687	0.9929467597431386	0.052198236079960436	-0.015626854804979065	0.07143299283670955	0.4553524461727423	0.4083819348108466
1.1946992235279392	0.9930240854193221	0.052686791187803915	-0.015185939876928102	0.07202459419593603	0.45104819141129854	0.40961767439773744
1.1957860954159882	0.9931026877285206	0.05317468260683639	-0.014740087453285667	0.07261369306517167	0.44674862815523025	0.41080501564755006
1.196881936974915	0.9931825829010611	0.05366189164017547	-0.014289280728838697	0.07320026931370241	0.4424543127442817	0.41194441691642797
1.1979868663732933	0.993263787368671	0.054148399331587	-0.013833502799848168	0.07378430264205359	0.43816578587743577	0.41303634164278585
1.199101002992657	0.9933463177686649	0.05463418647650238	-0.013372736647162941	0.07436577258837003	0.43388357254875926	0.41408125794942036
1.2002244678363687	0.9934301909746496	0.05511923378314879	-0.01290696497299335	0.07494465871357885	0.4296081806693036	0.41507963854791813
1.2013573831811422	0.9935154240713574	0.05560352170125346	-0.012436170350730011	0.07552094038829323	0.4253401026286996	0.4160319599227223
1.2024998720977904	0.9936020343182201	0.05608703020481429	-0.011960335431751883	0.07609459652902013	0.42107981726890176	0.4169387015329982
1.2036520599069382	0.9936900392595498	0.05656973939383236	-0.011479442346599793	0.07666560630640733	0.41682778464910863	0.41780034656352394
1.2048140723162506	0.9937794565833051	0.05705162868995514	-0.010993473488172166	0.07723394818503079	0.41258445320718856	0.4186173800366012
1.2059860370754394	0.9938703042470796	0.05753267751625109	-0.0105024108291802	0.07779960072284202	0.4083502538518926	0.4193902896809204
1.207168083007847	0.9939626004040353	0.05801286487490925	-0.010006236334210172	0.07836254206628084	0.4041256037693924	0.4201195648196441
1.2083603405301304	0.994056363442893	0.058492169544840204	-0.009504931750342522	0.0789227501778962	0.3999109047758966	0.4208056963489964
1.2095629414738978	0.9941516119740833	0.058970569990109356	-0.008998478690084282	0.07948020272344034	0.39570654422129853	0.42144917624339573
1.210776018757556	0.9942483648031952	0.05944804421445665	-0.008486858778614463	0.08003487689848342	0.39151289636830816	0.4220504970492294
1.2119997070846216	0.9943466409859447	0.059924570021849255	-0.007970053368659993	0.0805867497277565	0.3873303202079803	0.42261015191845985
1.2132341428182425	0.9944464598185017	0.060400124944075616	-0.007448043601876451	0.08113579797519682	0.383159160207489	0.4231286341667812
1.214479463215267	0.9945478407749587	0.06087468592901855	-0.006920810742416921	0.08168199778061072	0.37899974915585466	0.4236064366443628
1.2157358077787928	0.9946508036163658	0.061348229842365244	-0.006388335614617406	0.08222532523498997	0.3748524038787819	0.42404405198550227
1.217003317437379	0.994755368324172	0.061820733130185046	-0.00585059895987246	0.08276575598683258	0.3707174283167325	0.4244419719432939
1.2182821342969015	0.9948615550785636	0.06229217171210555	-0.0053075815527745445	0.08330326511832467	0.36659511457590876	0.4248006870627606
1.2195724025134322	0.994969384329863	0.06276252128717742	-0.004759263841414929	0.0838378274922085	0.36248574037199865	0.4251206866744148
1.2208742681433007	0.9950788767862997	0.06323175725188178	-0.0042056260214221085	0.08436941765336567	0.3583895698729991	0.42540245852799713
1.2221878781749875	0.9951900533316839	0.0636998543322629	-0.0036466484590610498	0.08489800940992986	0.35430685703190956	0.4256464883338762
1.2235133820797952	0.9953029351550359	0.06416678712217233	-0.003082311043392871	0.08542357644075964	0.35023784101059224	0.4258532598484886
1.2248509304648532	0.9954175436359198	0.0646325295807659	-0.002512593771262743	0.08594609172542093	0.3461827506859169	0.42602325437175487
1.2262006770300935	0.9955339005110705	0.0650970556935104	-0.0019374759261394092	0.08646552828418345	0.3421417990158813	0.4261569507734581
1.2275627758488636	0.9956520276401968	0.06556033850489854	-0.00135693724915975	0.0869818580916554	0.33811519158157255	0.4262548249372755
1.2289373832529233	0.9957719471660491	0.06602235075552311	-0.0007709571493311336	0.08749505279106423	0.3341031211582506	0.4263173498082468
1.2303246585391658	0.9958936815764642	0.06648306508494853	-0.00017951441538236292	0.08800508391447918	0.33010576608003356	0.42634499514261215
1.2317247619397624	0.9960172535261487	0.06694245332560589	0.0004174119050564054	0.08851192209726044	0.3261232964885938	0.42633822721881687
1.2331378567561144	0.9961426860227466	0.06740048718693409	0.0010198434008580576	0.08901553783438375	0.32215586851195366	0.4262975086926642
1.2345641105392473	0.9962700025338214	0.06785713858556205	0.0016278027855408258	0.08951590183405785	0.31820362153276294	0.4262232982217437
1.2360036896774569	0.9963992265036856	0.06831237787627961	0.00224131157443284	0.09001298307548562	0.31426669361340837	0.4261160505217772
1.237456762951978	0.9965303816655597	0.06876617499436481	0.002860391585053181	0.09050675006932707	0.3103452116982676	0.42597621619543724
1.2389235017700402	0.9966634920618065	0.06921849949597109	0.0034850650202095266	0.09099717089931976	0.30643929137128634	0.42580424152108165
1.2404040791428017	0.9967985819498054	0.06966932021372538	0.00411535401607226	0.09148421284789342	0.30254903993072285	0.42560056841391836
1.2418986709833824	0.9969356759180009	0.07011860562947843	0.004751281177929206	0.09196784280029718	0.29867455326588793	0.42536563413538575
1.243407454695459	0.9970747987550223	0.07056632341841033	0.005392868961933609	0.0924480267527798	0.29481591988196926	0.42509987136553623
1.244930610656988	0.9972159755835382	0.07101244086857693	0.006040140288477063	0.09292473026514675	0.29097321736828213	0.42480370785694804
1.2464683215605386	0.9973592317979485	0.07145692465107586	0.006693118242753591	0.09339791821320728	0.2871465144635854	0.4244775664109609
1.248020772607315	0.9975045930800788	0.07189974084767868	0.007351826138058848	0.0938675548190829	0.28333587089533163	0.4241218647346056
1.2495881514245544	0.9976520853890839	0.07234085489705708	0.008016287460996899	0.09433360359484563	0.2795413379148661	0.4237370153591374
1.2511706473485058	0.9978017348907247	0.07278023136831173	0.008686525547826715	0.09479602710588135	0.2757629603114113	0.42332342574828763
1.2527684539777815	0.9979535681959344	0.07321783464058414	0.00936256464524038	0.09525478768768372	0.27200077062925637	0.42288149755195964
1.2543817657408176	0.9981076120332261	0.07365362791970845	0.010044428435296949	0.09570984641258577	0.2682547976798245	0.42241162742890515
1.2560107810269425	0.9982638935425999	0.07408757406870306	0.010732141338689964	0.09616116396339328	0.2645250594507651	0.42191420612908037
1.2576557003261668	0.9984224400954753	0.07451963506666062	0.011425727705134071	0.09660870006813041	0.26081156780177095	0.42138961894589727
1.259316726802298	0.9985832793454651	0.0749497721352453	0.01212521203291811	0.09705241363543472	0.25711432741461165	0.42083824550762944
1.260994066435025	0.9987464392383757	0.07537794574353393	0.012830619005071976	0.09749226276177833	0.2534333357830155	0.4202604596820174
1.262687928098953	0.9989119480161005	0.07580411559435492	0.013541973498084682	0.09792820471938297	0.2497685833549627	0.4196566295018794
1.2643985235482331	0.9990798342111139	0.07622824058605931	0.014259300550249123	0.09836019591919694	0.24612005387945118	0.4190271171292753
1.266126067451255	0.9992501266455412	0.07665027878717372	0.014982625350476949	0.09878819188757189	0.24248772463582444	0.41837227880999284
1.2678707774581555	0.999422854433238	0.0770701874185354	0.01571197324016426	0.0992121472507952	0.23887156659186	0.4176924648207532
1.2696328736399909	0.9995980469190905	0.07748792268653443	0.016447369452246306	0.09963201557041099	0.23527154583838183	0.41698801967415006
1.271412579644652	0.9997757337883186	0.07790344002656605	0.017188839566784277	0.10004774959221761	0.23168762148369473	0.41625928165179094
1.2732101224340029	0.9999559450357743	0.07831669399834597	0.017936409371504827	0.10045930114224218	0.22811974653618042	0.41550658287827535
1.2750257311081805	1.000138710842114	0.07872763798236071	0.018690104344259478	0.10086662082847968	0.2245678705022725	0.4147302498130172
1.2768596386332725	1.0003240617407512	0.0791362245434546	0.0194499503423074	0.10126965840730588	0.22103193621810988	0.41393060253005654
1.278712080780749	1.0005120285051328	0.07954240515161597	0.02021597313102939	0.10166836250960327	0.21751188222333429	0.4131079551656357
1.280583297327855	1.0007026422638128	0.07994613040949115	0.020988198849344348	0.10206268086812115	0.21400764074408168	0.41226261539339865
1.282473530309343	1.0008959343158428	0.08034734963432939	0.021766653255401447	0.10245255991184549	0.21051914126492385	0.4113948852154974
1.2843830256922175	1.001091936293654	0.08074601118565632	0.02255136238596391	0.10283794509132815	0.20704630762755674	0.4105050602272855
1.2863120317619512	1.0012906799899546	0.08114206208885687	0.02334235185945552	0.10321878051830774	0.20358906124025533	0.40959343038148954
1.2882608020839246	1.001492197654458	0.08153544860834239	0.024139648056993524	0.1035950095220353	0.20014731600208474	0.4086602786144241
1.290229592316771	1.0016965216576212	0.0819261155505327	0.024943276779615768	0.10396657398221028	0.19672098429945492	0.40770588236690225
1.2922186614375533	1.0019036846070593	0.08231400648573706	0.02575326371741535	0.10433341454988643	0.19330997499022326	0.4067305130470333
1.2942282726268461	1.0021137194306142	0.08269906388056954	0.026569634773210636	0.10469547077681161	0.189914192139241	0.4057344356220592
1.2962586930368887	1.002326659343491	0.08308122900442465	0.027392415928237778	0.10505268102903409	0.1865335357222579	0.4047179087491773
1.2983101925163707	1.0025425377043538	0.08346044165007303	0.02822163268729765	0.10540498223055104	0.1831679039827502	0.4036811854486073
1.3003830446243247	1.0027613881102777	0.08383664029199941	0.02905731045291533	0.10575231001862971	0.17981719192175571	0.4026245126423692
1.3024775271699418	1.002983244443	0.08420976214097219	0.029899474702250465	0.10609459879800122	0.17648129067657553	0.4015481309122795
1.3045939215041495	1.0032081407828413	0.0845797429721192	0.030748150659961223	0.10643178158639185	0.17316008891028647	0.4004522748973468
1.3067325130527063	1.0034361114531378	0.08494651717845117	0.03160336347080163	0.10676379006866452	0.16985347218709962	0.3993371730611141
1.3088935906646986	1.0036671909382755	0.08531001761689855	0.03246513789630017	0.1070905544621174	0.1665613242039411	0.39820304807361695
1.3110774468150428	1.0039014138915565	0.0856701756070651	0.033333498354297095	0.10741200352240389	0.16328352665292606	0.39705011675607577
1.3132843792002913	1.004138815292948	0.08602692114928194	0.03420846950809073	0.10772806474209376	0.16001995705927302	0.3958785892810758
1.315514688795489	1.0043794302268276	0.08638018255709198	0.03509007544680367	0.10803866402640204	0.15677049193781692	0.39468867024157306
1.3177686804570161	1.0046232939312374	0.08672988651902765	0.03597833988058803	0.10834372575551333	0.15353500605907738	0.3934805583855651
1.3200466635848895	1.004870441854047	0.08707595815792962	0.03687328635420982	0.10864317284113165	0.15031337170357512	0.39225444630999745
1.3223489518434406	1.0051209096070086	0.08741832093937613	0.03777493808682993	0.10893692665019981	0.14710545929396288	0.3910105206573335
1.3246758625490618	1.005374732882194	0.08775689653805761	0.03868331768328547	0.10922490689550421	0.14391113843700926	0.3897489624983024
1.3270277179961798	1.0056319475788806	0.08809160498904302	0.03959844760223178	0.10950703176995218	0.1407302762817392	0.38846994666615464
1.329404844665843	1.0058925896994537	0.08842236452288228	0.04052034979355141	0.10978321780952491	0.13756273883113793	0.38717364223520984
1.3318075736671826	1.0061566953788457	0.08874909158196484	0.04144904581674475	0.1100533799114484	0.13440839054421172	0.3858602123331914
1.3342362407122277	1.0064243008623845	0.08907170076770753	0.042384556775586925	0.1103174312934907	0.13126709458173755	0.3845298142068466
1.3366911860279878	1.0066954424757975	0.08939010478066295	0.0433269032280617	0.11057528344831163	0.12813871312055455	0.38318259932324145
1.3391727544673095	1.0069701566162237	0.08970421438759875	0.044276105172024655	0.11082684612046219	0.12502310740285869	0.38181871336286966
1.3416812952284907	1.0072484796990349	0.09001393833926698	0.04523218188023382	0.11107202724431982	0.12192013827144212	0.38043829642804877
1.3442171634787128	1.0075304483152387	0.09031918352007486	0.046195152458451925	0.11131073306476959	0.11882966436468781	0.3790414822033047
1.346780718163314	1.007816098964778	0.09061985462669477	0.04716503494860465	0.11154286788531284	0.11575154502605023	0.37762839921506547
1.3493723237390793	1.0081054682243389	0.0909158543298682	0.048141846925690276	0.11176833419856093	0.11268563836325063	0.37619916993211305
1.35199234919439	1.0083985926126855	0.09120708310731367	0.04912560506217353	0.11198703255896676	0.1096318026243269	0.3747539113599272
1.3546411699648984	1.008695508778515	0.09149343940377642	0.05011632578069554	0.11219886170374906	0.10658989416410983	0.37329273403865937
1.3573191655219454	1.008996253203232	0.09177481930856815	0.051114024279934625	0.11240371831123133	0.1035597704592674	0.3718157434282569
1.3600267200304594	1.0093008622452304	0.09205111658617801	0.052118714717371735	0.1126014970293397	0.1005412894760567	0.37032303959998086
1.3627642258872892	1.009609372508788	0.09232222297631985	0.05313041144761072	0.11279209068681167	0.09753430595993161	0.3688147153407921
1.3655320781574432	1.009921820187412	0.09258802757036728	0.05414912688422342	0.11297538984586444	0.09453867783990223	0.36729085927574884
1.3683306790517247	1.010238241535968	0.0928484172078354	0.055174873083793326	0.11315128308342709	0.09155426146037111	0.365751553455008
1.371160436278434	1.0105586726521882	0.09310327625049333	0.056207661056577506	0.11331965682838686	0.08858091362404032	0.36419687431789177
1.3740217628523579	1.0108831494204753	0.09335248651145168	0.05724750061952774	0.11348039531266874	0.0856184919742654	0.36262689285217137
1.3769150784775708	1.011211707633039	0.0935959273183735	0.058294400818083805	0.1136333806077062	0.0826668537612311	0.36104167389003555
1.3798408086454204	1.0115443828509316	0.09383347537074258	0.0593483695122006	0.11377849252511944	0.07972585700688416	0.3594412766593295
1.3827993849308795	1.0118812103993204	0.09406500470586707	0.06040941339835918	0.1139156085899156	0.07679536040410481	0.35782575467598504
1.3857912455939776	1.0122222253963165	0.09429038668294186	0.06147753813596661	0.11404460402166867	0.07387522294094034	0.3561951554713432
1.3888168345535603	1.0125674625948824	0.09450948984187332	0.06255274788925795	0.11416535164292922	0.07096530512439786	0.3545495212072228
1.3918766039081671	1.0129169566277607	0.09472218002227226	0.06363504612953484	0.11427772193314313	0.06806546677434289	0.3528888873602818
1.3949710111634694	1.0132707416469457	0.09492832009446968	0.06472443455151361	0.1143815828665214	0.06517556992909677	0.35121328428708204
1.398100521128249	1.0136288514940976	0.09512777003040045	0.06582091364754626	0.11447679993848764	0.062295477250502315	0.34952273624894187
1.4012656048238286	1.013991319528191	0.0953203867650935	0.06692448222225092	0.11456323608070286	0.05942505326747356	0.34781726205773944
1.4044667422865023	1.014358178897068	0.09550602429812002	0.06803513826388548	0.11464075168601208	0.05656416207303982	0.34609687362240893
1.4077044198270865	1.014729462172535	0.09568453345027238	0.06915287787613421	0.11470920447426874	0.05371267008111452	0.3443615774855748
1.4109791318151033	1.0151052015015622	0.09585576189846452	0.0702776957865498	0.11476844948513641	0.050870444665010124	0.3426113739206
1.4142913786287896	1.015485428315898	0.09601955399708101	0.07140958452750429	0.11481833898768046	0.04803735618301905	0.34084625808394947
1.4176416712162152	1.0158701737983487	0.0961757509342072	0.07254853587847111	0.11485872249829387	0.045213274313281336	0.33906621763974926
1.4210305266196326	1.0162594683097352	0.09632419042866676	0.07369453920959998	0.11488944664962882	0.042398072172095326	0.337271235206567
1.4244584727725353	1.0166533418781671	0.09646470687117681	0.07484758298172618	0.11491035518422872	0.03959162256225792	0.33546128587098395
1.4279260422570708	1.0170518234178896	0.09659713097986289	0.07600765250878651	0.11492128884601854	0.03679380340246548	0.33363634054903835
1.4314337794100507	1.0174549414793266	0.09672129001590025	0.07717473221520743	0.114922085367125	0.03400449217289873	0.3317963622915855
1.434982235799035	1.0178627236603601	0.09683700751844547	0.07834880397540837	0.1149125793797565	0.03122356990000831	0.3299413087321417
1.438571976088496	1.0182751972088073	0.09694410341236477	0.07952984890950282	0.114892602336161	0.028450916856013784	0.3280711290818343
1.4422035714957138	1.0186923881959065	0.09704239370129954	0.08071784506231029	0.11486198245172086	0.02568641802552193	0.3261857676182716
1.4458776052253046	1.0191143220633698	0.09713169054581572	0.08191276903782234	0.1148205446105066	0.022929959207007123	0.32428516091571685
1.4495946656237206	1.019541022756904	0.0972118020055505	0.08311459361026441	0.11476811037060484	0.020181432480817045	0.32236924145195495
1.4533553559081118	1.0199725137600675	0.09728253218515605	0.08432329072200445	0.11470449778370148	0.017440729240051887	0.32043793264008485
1.4571602868274827	1.0204088171649348	0.09734368097110799	0.0855388289298966	0.1146295214131631	0.014707746006675494	0.3184911526852299
1.4610100833251298	1.0208499543462366	0.09739504405891554	0.0867611753655096	0.11454299214335055	0.01198237993893034	0.3165288112322515
1.464905380672345	1.0212959454237092	0.09743641277600282	0.08799029430177158	0.11444471716083472	0.009264532038081353	0.31455081142460445
1.4688468222637883	1.0217468089128297	0.09746757398105217	0.08922614628090435	0.11433449995351712	0.0065541089765207075	0.3125570510775081
1.4728350684474973	1.0222025626338926	0.09748831004394631	0.09046869069222317	0.11421213999448843	0.0038510173675285753	0.31054741827338067
1.4768707886894825	1.022663222709559	0.09749839866584005	0.09171788309793066	0.11407743286380344	0.001155169602715088	0.30852179540724983
1.4809546677303138	1.0231288041584623	0.09749761280744493	0.09297367693791625	0.11393016997688281	-0.001533519921115758	0.3064800561559355
1.4850875891781214	1.0235993416662559	0.09748571977285828	0.09423607917063466	0.11377013111134454	-0.004215252525997828	0.304421974334516
1.4892727380257698	1.0240751281452478	0.0974624641267028	0.09550578380394847	0.11359699212330517	-0.006891671016149643	0.3023461850712831
1.493510859736938	1.0245561747832534	0.09742758238067856	0.09678272420705997	0.11341050968726991	-0.00956278810274875	0.3002525449524208
1.4978027356012555	1.0250424932681959	0.09738080544373118	0.0980668363257187	0.11321043496939151	-0.012228626447946579	0.2981408922785175
1.5021491552985404	1.0255340925207985	0.09732185862875507	0.09935805006535112	0.11299651464013293	-0.014889200510407027	0.29601106074062017
1.5065509259578147	1.0260309795702371	0.09725046146175446	0.10065629174071063	0.11276849038253595	-0.017544521740552498	0.2938628749922408
1.5110088681604001	1.0265331589430249	0.0971663276142915	0.10196148259519662	0.11252609899027642	-0.020194595589458127	0.29169615265981336
1.5155238208865864	1.0270406330556086	0.09706916469969347	0.10327353995499933	0.11226907201098855	-0.022839423931816236	0.2895107019825645
1.5200966379045067	1.0275534016346264	0.09695867421347325	0.10459237585323791	0.11199713583802069	-0.02547900233209123	0.2873063236254862
1.524728187591765	1.0280714615197728	0.09683455143946645	0.10591789667345887	0.11171001164473865	-0.028113319437101755	0.2850828108016979
1.529419357594322	1.0285948069994573	0.09669648521519464	0.10725000415713593	0.11140741500789081	-0.030742359067980986	0.2828399470817027
1.534171052859521	1.0291234293949512	0.09654415785034927	0.10858859448218222	0.11108905591810979	-0.033366098449732186	0.2805775074027949
1.5389841964155182	1.029657316944832	0.09637724498340046	0.10993355812448156	0.11075463863113476	-0.03598450802383628	0.2782952577520404
1.5438597302505548	1.030196454691256	0.09619541542834313	0.11128477972836344	0.1104038615056987	-0.03859755127687305	0.2759929548076483
1.548798613293873	1.0307408240374367	0.09599833113372541	0.11264213716335009	0.11003641705351047	-0.04120518300891973	0.27367034694686776
1.5538018265791371	1.0312904030889987	0.09578564686559922	0.11400550254933285	0.10965199146432571	-0.04380735140497073	0.2713271718694092
1.5588703689780947	1.031845165944643	0.09555701025486754	0.11537474066388916	0.10925026482092358	-0.04640399506845345	0.2689631586654394
1.564005259802602	1.0324050827354434	0.0953120615825446	0.11674970923139526	0.10883091081377132	-0.048995043692782854	0.26657802664596275
1.569207542576217	1.0329701197753935	0.09505043347251164	0.11813025947441476	0.10839359632540659	-0.05158041918694644	0.2641714836584804
1.5744782755062992	1.033540238256515	0.09477175125507124	0.11951623311887774	0.10793798213402137	-0.05416003016953967	0.2617432305549401
1.579818543993161	1.034115395328364	0.09447563223709504	0.12090746524166182	0.10746372177755896	-0.05673377742767627	0.2592929554562632
1.5852294514584557	1.0346955428128513	0.09416168607454739	0.12230378135566917	0.10697046225052385	-0.05930154860299926	0.25682033803940846
1.5907121182418698	1.0352806267939476	0.09382951479792827	0.12370499667084867	0.1064578440752597	-0.06186321702057047	0.25432505005177025
1.5962676981417259	1.0358705890699864	0.09347871172889172	0.12511091980418748	0.10592549968591401	-0.06441864860798104	0.251806747826795
1.60189735455241	1.0364653642839954	0.09310886286097196	0.1265213461559032	0.1053730556036396	-0.06696768994234673	0.24926508317900892
1.6076022753449684	1.0370648811813388	0.09271954592494469	0.12793606119424858	0.10480013101692044	-0.06951017444513571	0.24669969664649982
1.613383666207392	1.0376690615617605	0.09231033079172357	0.12935483824241686	0.10420633840355706	-0.0720459185558299	0.24411022051756096
1.6192427549345734	1.038277820377519	0.09188077917401583	0.1307774390000485	0.10359128309278985	-0.0745747228636536	0.24149627690496725
1.6251807811037102	1.0388910642996019	0.0914304454041991	0.1322036104939461	0.10295456436378915	-0.07709636688990949	0.23885748234175117
1.6311990046602758	1.039508692246723	0.09095887587817177	0.1336330866463483	0.10229577460351684	-0.07961061211803035	0.2361934439094095
1.6372986965314722	1.0401305940436911	0.09046560986135752	0.13506558549754574	0.10161450038822009	-0.0821171973259503	0.23350376335998235
1.6434811340957178	1.0407566495971665	0.08995018004185175	0.1365008076881003	0.10091032314367318	-0.08461583622906733	0.2307880390085765
1.649747605663579	1.041386728984773	0.0894121123834627	0.13793843705990558	0.100182818820673	-0.08710621883269425	0.2280458636416106
1.6560993938120727	1.0420206904137188	0.08885092782402239	0.1393781364097969	0.09943156004762503	-0.08958800438544802	0.22527683166879595
1.6625377878208372	1.0426583811187935	0.08826614156086217	0.14081954998618137	0.09865611497580257	-0.09206082605170285	0.22248053349410069
1.6690640530193028	1.0432996339810365	0.08765726624315116	0.1422622963056249	0.09785605130327517	-0.09452427893408216	0.21965656861863272
1.6756794446880825	1.0439442686137685	0.08702381131509777	0.14370597114371395	0.09703093509961049	-0.09697792565287111	0.21680453927846796
1.682385185421473	1.044592088867626	0.08636528580478094	0.14515014247216623	0.09618033413515142	-0.09942128814331665	0.21392405988741836
1.6891824576500363	1.0452428818989061	0.08568119991874451	0.14659434898734286	0.09530381953562499	-0.10185384567476684	0.21101475979820927
1.6960723938629527	1.0458964170700533	0.08497106700146836	0.1480380982991421	0.09440096784045304	-0.10427503231384312	0.208076286986512
1.7030560518669837	1.0465524435185598	0.08423440724790493	0.1494808622356773	0.09347136519449839	-0.10668422960500816	0.2051083180099512
1.7101343987057163	1.047210688686496	0.08347075084072042	0.15092207435882474	0.09251461066729824	-0.10908076305832465	0.20211056410584807
1.7173083067404158	1.0478708580868243	0.08267963997034525	0.15236113022022463	0.09153031808398479	-0.11146390320075605	0.1990827720522262
1.7245785108049938	1.04853263160679	0.08186063534585922	0.15379738009386515	0.09051812335419063	-0.1138328541631328	0.19602474137390694
1.731945584745123	1.0491956618532343	0.08101332106043838	0.15523012628012484	0.08947768954699924	-0.11618674997536593	0.19293633311183145
1.7394099221297525	1.0498595730772082	0.08013730928083483	0.15665862169870534	0.08840871161956128	-0.11852465298570178	0.1898174767094743
1.7469717065711847	1.0505239593904203	0.07923224644116134	0.15808206697555005	0.08731092285916627	-0.12084554979432831	0.18666818112429592
1.7546308659988668	1.0511883818819423	0.0782978217928015	0.15949960523018106	0.08618410400587977	-0.1231483434747958	0.1834885524229168
1.7623870512705384	1.0518523682189571	0.07733377348364662	0.16091032222318769	0.08502808919653651	-0.12543185454541156	0.18027880104509036
1.7702395997770786	1.0525154112609454	0.07633989677784218	0.1623132443747449	0.08384277435798851	-0.12769481840748098	0.17703925518502994
1.778187511189915	1.053176969072924	0.07531605110389546	0.16370733972682933	0.08262812405487709	-0.12993588747551157	0.1737703690232498
1.786229403157948	1.0538364636353728	0.0742621699675218	0.16509151610011252	0.0813841816186846	-0.1321536286913732	0.17047273911566788
1.7943635085210612	1.0544932833767247	0.0731782657389009	0.1664646272129519	0.08011107309965655	-0.13434653369716604	0.16714710365269383
1.8025876485240278	1.0551467840127	0.07206443758797	0.1678254750759947	0.07880901491682141	-0.136513022811719	0.1637943516249979
1.8108992374384825	1.0557962922080055	0.07092087522403318	0.16917281811079155	0.07747831656917362	-0.13865145793148417	0.16041551921523325
1.8192952790336159	1.0564411087621548	0.06974786350818697	0.1705053780360117	0.07611938443408389	-0.14076015318802215	0.15701178969216115
1.827772405229574	1.0570805151512652	0.06854578084924887	0.17182185343133527	0.07473271846282244	-0.14283739589214145	0.1535844764208093
1.8363268923328042	1.0577137782660244	0.06731510011562175	0.1731209292478741	0.0733189119920664	-0.14488146072348743	0.15013501531756315
1.8449547128063704	1.0583401577061322	0.06605638387310074	0.17440129127518889	0.07187864522000709	-0.14689063144783007	0.1466649432869027
1.8536516013375302	1.0589589137517454	0.06477027661405371	0.17566164163281736	0.07041267554220212	-0.1488632239056137	0.14317587138589272
1.862413126633966	1.059569315233329	0.0634574951020538	0.17690071370236385	0.06892182608052728	-0.15079760781815754	0.13966945620431462
1.8712347446839874	1.0601706455586706	0.062118820504298046	0.17811728301825833	0.06740697656983274	-0.15269222205565897	0.1361473791307729
1.8801118900092786	1.0607622107748356	0.06075508387111538	0.17931018203923052	0.06586904701227475	-0.15454559580480356	0.13261131084731365
1.8890400371680065	1.061343344860317	0.0593671551181902	0.18047830909199253	0.06430898563485235	-0.15635636053719415	0.12906288814303254
1.8980147753360492	1.0619134152155212	0.057955929192439214	0.1816206375778304	0.06272775394578321	-0.15812326236238045	0.12550368584331734
1.9070318518193257	1.062471825476445	0.05652231638416091	0.182736219720653	0.061126316686770446	-0.15984516595634024	0.1219352013415716
1.9160872227859533	1.0630180182507192	0.05506723104541227	0.18382419015733553	0.05950563016387059	-0.16152105835715708	0.11835883640680216
1.9251770873479992	1.0635514762964904	0.053591582579557755	0.18488376645062485	0.05786663325275426	-0.1631500481479267	0.11477588567769559
1.934297908231275	1.0640717225037921	0.05209626841404365	0.18591424730582395	0.05621024068598117	-0.16473136128501661	0.11118753045443765
1.943446419473418	1.064578318852669	0.05058216907231806	0.1869150088829334	0.05453733869266965	-0.16626433420561812	0.10759483753054548
1.9526196318342588	1.06507086506545	0.04905014371861436	0.18788550065091456	0.05284878114928469	-0.16774840644468714	0.10399875880900455
1.9618148288511184	1.065548996623497	0.047501027411089816	0.1888252401418229	0.05114538758461516	-0.16918311177078055	0.10040013445490738
1.9710295491862846	1.0660123820512477	0.0459356309096263	0.18973380642821325	0.04942794393383113	-0.17056806757088244	0.09679970124441471
1.9802615800937329	1.0664607208260326	0.04435473890062187	0.19061083499150544	0.04769720147618837	-0.1719029665410757	0.09319809638174777
1.989508925441719	1.0668937401092629	0.042759112857430705	0.19145601043219937	0.045953880774626914	-0.17318756524997928	0.0895958710755484
1.9987698010211008	1.0673111929500432	0.041149489555887785	0.19226906220362766	0.044198670769107336	-0.17442167744755335	0.08599349328950644
2.008042604789262	1.0677128554158821	0.039526584180716653	0.1930497583725198	0.042432232813053604	-0.17560516448833133	0.08239136010996136
2.0173259036711313	1.0680985246603851	0.03789109086252365	0.19379790132103158	0.04065520182205221	-0.17673792880432018	0.07878980351386851
2.0266184121530015	1.0684680167691638	0.03624368489333007	0.19451332311319067	0.03886818918196876	-0.17781990694657135	0.07518909920040835
2.0359189678719356	1.0688211646865076	0.03458502573629474	0.19519588110674857	0.03707178644523849	-0.17885106306523407	0.07158947645858417
2.045226525359435	1.069157817014406	0.03291575702309925	0.19584545532568431	0.03526656570116754	-0.17983138510013155	0.0679911209001611
2.0545401384145294	1.0694778364729294	0.031236508732217037	0.19646194523540383	0.033453082264625	-0.18076088010124747	0.06439418151921668
2.063858942991952	1.0697810985462803	0.029547899452729703	0.19704526692998928	0.03163187740629613	-0.18163957019863927	0.06079877747050421
2.073182144797191	1.0700674904377063	0.027850537947241537	0.19759535095828776	0.029803480283405046	-0.1824674895529624	0.05720500296311218
2.082509021860777	1.07033691056432	0.026145022087833213	0.19811214122098067	0.027968407011539735	-0.18324468292583035	0.053612926335065814
2.0918388972091426	1.0705892672291806	0.02443194333289233	0.19859559231680926	0.02612716567671893	-0.1839712019195766	0.050022600612407604
2.1011711374788242	1.0708244782141212	0.022711886577181404	0.19904566868256995	0.024280256335051223	-0.1846471039165124	0.04643406402705491
2.1105051472857372	1.0710424702841148	0.020985430825668686	0.1994623435811034	0.022428171884015087	-0.1852724507827371	0.04284734214975276
2.119840368893372	1.0712431788555752	0.019253148933127143	0.19984559841851854	0.020571397917404043	-0.18584730805797647	0.03926244796832147
2.1291762681516833	1.0714265474047506	0.017515609930492206	0.20019542157865228	0.018710415340733807	-0.18637174341149038	0.035679387222938834
2.138512329524423	1.0715925271804474	0.01577337971987541	0.20051180785135553	0.01684570122143137	-0.18684582597852337	0.03209816022985638
2.147848058708428	1.071741077081396	0.014027020376749825	0.20079475818368073	0.014977728140392929	-0.18726962616771028	0.028518760784495497
2.1571829737704036	1.0718721633494992	0.012277091613513305	0.20104427908792225	0.013106965850533926	-0.18764321494077482	0.024941179463021577
2.1665166085063405	1.0719857594959743	0.010524149977526043	0.20126038250049602	0.011233880505173315	-0.1879666637538938	0.0213654022307107
2.1758484995362606	1.0720818460340427	0.008768751113474303	0.20144308527871285	0.00935893715708338	-0.18824004394278368	0.0177914152790663
2.1851781940265713	1.0721604105079319	0.00701144816629923	0.20159240926686006	0.007482598128630409	-0.18846342694571808	0.014219201956013835
2.194505241586648	1.07222144734329	0.005252793162683118	0.20170838102738492	0.005605324562042807	-0.18863688401084056	0.010648745758030244
2.2038291979778863	1.0722649578300139	0.0034933361760072965	0.20179103182849448	0.003727575599963755	-0.18876048627287317	0.007080028797527739
2.213149621553206	1.0722909500470945	0.0017336258636686524	0.20184039752590263	0.0018498090298431484	-0.18883430465725928	0.0035130330538252633
2.222329512417977	1.0722994407037783	5.458350785247923e-14	0.20185652208804322	3.728868342572911e-13	-0.18885841521820876	3.347248693497118e-13
