# Supplementary material for: Multi-orbit lunar GNSS constellation design with distant retrograde orbit and Halo orbit combination
Source: Sci Rep. 2023 Jun 22;13:10158. doi: 10.1038/s41598-023-37348-x (PMC10287729; doi:10.1038/s41598-023-37348-x)
Supplement: Supplementary file 1 — Supplementary Information. [file 41598_2023_37348_MOESM1_ESM.zip › supplement materials of the manuscript/Figure 5/L2 North Family Halo orbit/SVOP/10.133.csv]

0.102857143	0.102857143	0.102857143	0.102857143	0.102857143	0.102857143	0.102857143	0.102857143	0.102857143	0.102857143	0.102857143	0.102857143	0.102857143	0.102857143	0.102857143	0.102857143	0.102857143	0.102857143	0.102857143	0.102857143	0.102857143	0.102857143	0.102857143	0.102857143	0.102857143	0.102857143	0.102857143	0.102857143	0.102857143	0.102857143	0.102857143	0.102857143	0.102857143	0.102857143	0.102857143	0.102857143	0.102857143	0.102857143	0.102857143	0.102857143	0.102857143	0.102857143	0.102857143	0.102857143	0.102857143	0.102857143	0.102857143	0.102857143	0.102857143	0.102857143
0.102857143	0.102857143	0.102857143	0.102857143	0.102857143	0.102857143	0.102857143	0.102857143	0.102857143	0.102857143	0.102857143	0.102857143	0.102857143	0.102857143	0.102857143	0.102857143	0.108571429	0.108571429	0.108571429	0.108571429	0.108571429	0.108571429	0.108571429	0.108571429	0.108571429	0.108571429	0.108571429	0.108571429	0.108571429	0.108571429	0.108571429	0.108571429	0.108571429	0.108571429	0.108571429	0.108571429	0.108571429	0.108571429	0.108571429	0.108571429	0.108571429	0.108571429	0.108571429	0.108571429	0.108571429	0.108571429	0.108571429	0.108571429	0.108571429	0.108571429
0.102857143	0.102857143	0.102857143	0.102857143	0.102857143	0.102857143	0.102857143	0.102857143	0.108571429	0.108571429	0.108571429	0.108571429	0.108571429	0.108571429	0.108571429	0.108571429	0.108571429	0.108571429	0.108571429	0.108571429	0.108571429	0.108571429	0.108571429	0.108571429	0.108571429	0.108571429	0.108571429	0.108571429	0.108571429	0.108571429	0.108571429	0.108571429	0.108571429	0.108571429	0.108571429	0.108571429	0.108571429	0.108571429	0.108571429	0.108571429	0.108571429	0.108571429	0.108571429	0.108571429	0.108571429	0.108571429	0.108571429	0.108571429	0.108571429	0.108571429
0.102857143	0.102857143	0.102857143	0.102857143	0.102857143	0.102857143	0.108571429	0.108571429	0.108571429	0.108571429	0.108571429	0.108571429	0.108571429	0.108571429	0.108571429	0.108571429	0.108571429	0.108571429	0.108571429	0.108571429	0.108571429	0.108571429	0.108571429	0.108571429	0.108571429	0.108571429	0.108571429	0.108571429	0.108571429	0.108571429	0.108571429	0.108571429	0.108571429	0.108571429	0.108571429	0.108571429	0.108571429	0.108571429	0.108571429	0.108571429	0.108571429	0.108571429	0.108571429	0.108571429	0.108571429	0.108571429	0.108571429	0.108571429	0.108571429	0.108571429
0.102857143	0.102857143	0.102857143	0.102857143	0.102857143	0.108571429	0.108571429	0.108571429	0.108571429	0.108571429	0.108571429	0.108571429	0.108571429	0.108571429	0.108571429	0.108571429	0.108571429	0.108571429	0.108571429	0.108571429	0.108571429	0.108571429	0.108571429	0.108571429	0.108571429	0.108571429	0.108571429	0.108571429	0.108571429	0.108571429	0.108571429	0.108571429	0.108571429	0.108571429	0.108571429	0.108571429	0.108571429	0.108571429	0.108571429	0.108571429	0.108571429	0.108571429	0.108571429	0.108571429	0.108571429	0.108571429	0.108571429	0.108571429	0.108571429	0.108571429
0.102857143	0.102857143	0.102857143	0.102857143	0.108571429	0.108571429	0.108571429	0.108571429	0.108571429	0.108571429	0.108571429	0.108571429	0.108571429	0.108571429	0.108571429	0.108571429	0.108571429	0.108571429	0.108571429	0.108571429	0.108571429	0.108571429	0.108571429	0.108571429	0.108571429	0.108571429	0.108571429	0.108571429	0.108571429	0.108571429	0.108571429	0.108571429	0.108571429	0.108571429	0.108571429	0.108571429	0.108571429	0.108571429	0.108571429	0.108571429	0.108571429	0.108571429	0.108571429	0.108571429	0.108571429	0.108571429	0.108571429	0.108571429	0.108571429	0.108571429
0.102857143	0.102857143	0.102857143	0.102857143	0.108571429	0.108571429	0.108571429	0.108571429	0.108571429	0.108571429	0.108571429	0.108571429	0.108571429	0.108571429	0.108571429	0.108571429	0.108571429	0.108571429	0.108571429	0.108571429	0.108571429	0.108571429	0.108571429	0.108571429	0.108571429	0.108571429	0.108571429	0.108571429	0.108571429	0.108571429	0.108571429	0.108571429	0.108571429	0.108571429	0.108571429	0.108571429	0.108571429	0.108571429	0.108571429	0.108571429	0.108571429	0.108571429	0.108571429	0.108571429	0.108571429	0.108571429	0.102857143	0.102857143	0.102857143	0.102857143
0.102857143	0.102857143	0.102857143	0.108571429	0.108571429	0.108571429	0.108571429	0.108571429	0.108571429	0.108571429	0.108571429	0.108571429	0.108571429	0.108571429	0.108571429	0.108571429	0.108571429	0.108571429	0.108571429	0.108571429	0.108571429	0.108571429	0.108571429	0.108571429	0.108571429	0.108571429	0.108571429	0.108571429	0.108571429	0.108571429	0.108571429	0.108571429	0.108571429	0.108571429	0.108571429	0.108571429	0.108571429	0.108571429	0.102857143	0.102857143	0.102857143	0.102857143	0.108571429	0.108571429	0.108571429	0.108571429	0.108571429	0.108571429	0.108571429	0.108571429
0.102857143	0.102857143	0.102857143	0.108571429	0.108571429	0.108571429	0.108571429	0.108571429	0.108571429	0.108571429	0.108571429	0.108571429	0.108571429	0.108571429	0.108571429	0.108571429	0.108571429	0.108571429	0.108571429	0.108571429	0.108571429	0.108571429	0.108571429	0.108571429	0.108571429	0.108571429	0.108571429	0.108571429	0.108571429	0.108571429	0.108571429	0.108571429	0.108571429	0.102857143	0.102857143	0.102857143	0.108571429	0.108571429	0.108571429	0.108571429	0.108571429	0.108571429	0.108571429	0.108571429	0.108571429	0.108571429	0.108571429	0.108571429	0.108571429	0.108571429
0.102857143	0.102857143	0.102857143	0.108571429	0.108571429	0.108571429	0.108571429	0.108571429	0.108571429	0.108571429	0.108571429	0.108571429	0.108571429	0.108571429	0.108571429	0.108571429	0.108571429	0.108571429	0.108571429	0.108571429	0.108571429	0.108571429	0.108571429	0.108571429	0.108571429	0.108571429	0.108571429	0.108571429	0.108571429	0.102857143	0.102857143	0.102857143	0.108571429	0.108571429	0.108571429	0.108571429	0.108571429	0.108571429	0.108571429	0.108571429	0.108571429	0.108571429	0.108571429	0.108571429	0.108571429	0.108571429	0.108571429	0.108571429	0.108571429	0.108571429
0.102857143	0.102857143	0.102857143	0.108571429	0.108571429	0.108571429	0.108571429	0.108571429	0.108571429	0.108571429	0.108571429	0.108571429	0.108571429	0.108571429	0.108571429	0.108571429	0.108571429	0.108571429	0.108571429	0.108571429	0.108571429	0.108571429	0.108571429	0.108571429	0.108571429	0.108571429	0.102857143	0.102857143	0.102857143	0.108571429	0.108571429	0.108571429	0.108571429	0.108571429	0.108571429	0.108571429	0.108571429	0.108571429	0.108571429	0.108571429	0.108571429	0.108571429	0.108571429	0.108571429	0.108571429	0.108571429	0.108571429	0.108571429	0.108571429	0.108571429
0.102857143	0.102857143	0.102857143	0.108571429	0.108571429	0.108571429	0.108571429	0.108571429	0.108571429	0.108571429	0.108571429	0.108571429	0.108571429	0.108571429	0.108571429	0.108571429	0.108571429	0.108571429	0.108571429	0.108571429	0.108571429	0.108571429	0.108571429	0.102857143	0.102857143	0.102857143	0.108571429	0.108571429	0.108571429	0.108571429	0.108571429	0.108571429	0.108571429	0.108571429	0.108571429	0.108571429	0.108571429	0.108571429	0.108571429	0.108571429	0.108571429	0.108571429	0.108571429	0.108571429	0.108571429	0.108571429	0.108571429	0.108571429	0.108571429	0.108571429
0.102857143	0.102857143	0.108571429	0.108571429	0.108571429	0.108571429	0.108571429	0.108571429	0.108571429	0.108571429	0.108571429	0.108571429	0.108571429	0.108571429	0.108571429	0.108571429	0.108571429	0.108571429	0.108571429	0.108571429	0.108571429	0.102857143	0.102857143	0.102857143	0.108571429	0.108571429	0.108571429	0.108571429	0.108571429	0.108571429	0.108571429	0.108571429	0.108571429	0.108571429	0.108571429	0.108571429	0.108571429	0.108571429	0.108571429	0.108571429	0.108571429	0.108571429	0.108571429	0.108571429	0.108571429	0.108571429	0.114285714	0.114285714	0.114285714	0.114285714
0.102857143	0.102857143	0.108571429	0.108571429	0.108571429	0.108571429	0.108571429	0.108571429	0.108571429	0.108571429	0.108571429	0.108571429	0.108571429	0.108571429	0.108571429	0.108571429	0.108571429	0.108571429	0.108571429	0.102857143	0.102857143	0.102857143	0.108571429	0.108571429	0.108571429	0.108571429	0.108571429	0.108571429	0.108571429	0.108571429	0.108571429	0.108571429	0.108571429	0.108571429	0.108571429	0.108571429	0.108571429	0.108571429	0.108571429	0.108571429	0.108571429	0.108571429	0.114285714	0.114285714	0.114285714	0.114285714	0.114285714	0.114285714	0.114285714	0.108571429
0.102857143	0.102857143	0.108571429	0.108571429	0.108571429	0.108571429	0.108571429	0.108571429	0.108571429	0.108571429	0.108571429	0.108571429	0.108571429	0.108571429	0.108571429	0.108571429	0.108571429	0.108571429	0.102857143	0.102857143	0.102857143	0.108571429	0.108571429	0.108571429	0.108571429	0.108571429	0.108571429	0.108571429	0.108571429	0.108571429	0.108571429	0.108571429	0.108571429	0.108571429	0.108571429	0.108571429	0.108571429	0.108571429	0.108571429	0.114285714	0.114285714	0.114285714	0.114285714	0.114285714	0.114285714	0.108571429	0.108571429	0.108571429	0.108571429	0.108571429
0.102857143	0.102857143	0.108571429	0.108571429	0.108571429	0.108571429	0.108571429	0.108571429	0.108571429	0.108571429	0.108571429	0.108571429	0.108571429	0.108571429	0.108571429	0.108571429	0.108571429	0.102857143	0.102857143	0.108571429	0.108571429	0.108571429	0.108571429	0.108571429	0.108571429	0.108571429	0.108571429	0.108571429	0.108571429	0.108571429	0.108571429	0.108571429	0.108571429	0.108571429	0.108571429	0.108571429	0.114285714	0.114285714	0.114285714	0.114285714	0.114285714	0.108571429	0.108571429	0.108571429	0.108571429	0.108571429	0.108571429	0.108571429	0.108571429	0.108571429
0.102857143	0.102857143	0.108571429	0.108571429	0.108571429	0.108571429	0.108571429	0.108571429	0.108571429	0.108571429	0.108571429	0.108571429	0.108571429	0.108571429	0.108571429	0.102857143	0.102857143	0.102857143	0.108571429	0.108571429	0.108571429	0.108571429	0.108571429	0.108571429	0.108571429	0.108571429	0.108571429	0.108571429	0.108571429	0.108571429	0.108571429	0.108571429	0.108571429	0.108571429	0.114285714	0.114285714	0.114285714	0.114285714	0.108571429	0.108571429	0.108571429	0.108571429	0.108571429	0.108571429	0.108571429	0.108571429	0.108571429	0.108571429	0.108571429	0.108571429
0.102857143	0.102857143	0.108571429	0.108571429	0.108571429	0.108571429	0.108571429	0.108571429	0.108571429	0.108571429	0.108571429	0.108571429	0.108571429	0.108571429	0.102857143	0.102857143	0.102857143	0.108571429	0.108571429	0.108571429	0.108571429	0.108571429	0.108571429	0.108571429	0.108571429	0.108571429	0.108571429	0.108571429	0.108571429	0.108571429	0.108571429	0.108571429	0.114285714	0.114285714	0.114285714	0.108571429	0.108571429	0.108571429	0.108571429	0.108571429	0.108571429	0.108571429	0.108571429	0.108571429	0.108571429	0.108571429	0.114285714	0.114285714	0.114285714	0.114285714
0.102857143	0.102857143	0.108571429	0.108571429	0.108571429	0.108571429	0.108571429	0.108571429	0.108571429	0.108571429	0.108571429	0.108571429	0.108571429	0.108571429	0.102857143	0.102857143	0.108571429	0.108571429	0.108571429	0.108571429	0.108571429	0.108571429	0.108571429	0.108571429	0.108571429	0.108571429	0.108571429	0.108571429	0.108571429	0.108571429	0.114285714	0.114285714	0.114285714	0.108571429	0.108571429	0.108571429	0.108571429	0.108571429	0.108571429	0.108571429	0.108571429	0.108571429	0.108571429	0.114285714	0.114285714	0.114285714	0.114285714	0.114285714	0.114285714	0.114285714
0.102857143	0.102857143	0.108571429	0.108571429	0.108571429	0.108571429	0.108571429	0.108571429	0.108571429	0.108571429	0.108571429	0.108571429	0.108571429	0.102857143	0.102857143	0.102857143	0.108571429	0.108571429	0.108571429	0.108571429	0.108571429	0.108571429	0.108571429	0.108571429	0.108571429	0.108571429	0.108571429	0.108571429	0.114285714	0.114285714	0.114285714	0.108571429	0.108571429	0.108571429	0.108571429	0.108571429	0.108571429	0.108571429	0.108571429	0.108571429	0.108571429	0.114285714	0.114285714	0.114285714	0.114285714	0.114285714	0.114285714	0.114285714	0.114285714	0.114285714
0.102857143	0.102857143	0.108571429	0.108571429	0.108571429	0.108571429	0.108571429	0.108571429	0.108571429	0.108571429	0.108571429	0.108571429	0.102857143	0.102857143	0.102857143	0.108571429	0.108571429	0.108571429	0.108571429	0.108571429	0.108571429	0.108571429	0.108571429	0.108571429	0.108571429	0.108571429	0.108571429	0.114285714	0.114285714	0.108571429	0.108571429	0.108571429	0.108571429	0.108571429	0.108571429	0.108571429	0.108571429	0.108571429	0.108571429	0.114285714	0.114285714	0.114285714	0.114285714	0.114285714	0.114285714	0.114285714	0.114285714	0.114285714	0.114285714	0.114285714
0.102857143	0.102857143	0.108571429	0.108571429	0.108571429	0.108571429	0.108571429	0.108571429	0.108571429	0.108571429	0.108571429	0.102857143	0.102857143	0.102857143	0.108571429	0.108571429	0.108571429	0.108571429	0.108571429	0.108571429	0.108571429	0.108571429	0.108571429	0.108571429	0.108571429	0.114285714	0.114285714	0.114285714	0.108571429	0.108571429	0.108571429	0.108571429	0.108571429	0.108571429	0.108571429	0.108571429	0.108571429	0.114285714	0.114285714	0.114285714	0.114285714	0.114285714	0.114285714	0.114285714	0.114285714	0.114285714	0.114285714	0.114285714	0.12	0.12
0.102857143	0.102857143	0.108571429	0.108571429	0.108571429	0.108571429	0.108571429	0.108571429	0.108571429	0.108571429	0.108571429	0.102857143	0.102857143	0.102857143	0.108571429	0.108571429	0.108571429	0.108571429	0.108571429	0.108571429	0.108571429	0.108571429	0.108571429	0.108571429	0.114285714	0.114285714	0.108571429	0.108571429	0.108571429	0.108571429	0.108571429	0.108571429	0.108571429	0.108571429	0.108571429	0.114285714	0.114285714	0.114285714	0.114285714	0.114285714	0.114285714	0.114285714	0.114285714	0.114285714	0.114285714	0.12	0.12	0.114285714	0.114285714	0.114285714
0.102857143	0.102857143	0.108571429	0.108571429	0.108571429	0.108571429	0.108571429	0.108571429	0.108571429	0.108571429	0.102857143	0.102857143	0.102857143	0.108571429	0.108571429	0.108571429	0.108571429	0.108571429	0.108571429	0.108571429	0.108571429	0.108571429	0.108571429	0.114285714	0.114285714	0.108571429	0.108571429	0.108571429	0.108571429	0.108571429	0.108571429	0.108571429	0.108571429	0.114285714	0.114285714	0.114285714	0.114285714	0.114285714	0.114285714	0.114285714	0.114285714	0.114285714	0.114285714	0.12	0.114285714	0.114285714	0.114285714	0.114285714	0.114285714	0.114285714
0.102857143	0.102857143	0.108571429	0.108571429	0.108571429	0.108571429	0.108571429	0.108571429	0.108571429	0.108571429	0.102857143	0.102857143	0.102857143	0.108571429	0.108571429	0.108571429	0.108571429	0.108571429	0.108571429	0.108571429	0.108571429	0.108571429	0.114285714	0.114285714	0.108571429	0.108571429	0.108571429	0.108571429	0.108571429	0.108571429	0.108571429	0.108571429	0.114285714	0.114285714	0.114285714	0.114285714	0.114285714	0.114285714	0.114285714	0.114285714	0.114285714	0.12	0.114285714	0.114285714	0.114285714	0.114285714	0.114285714	0.114285714	0.114285714	0.114285714
0.102857143	0.102857143	0.108571429	0.108571429	0.108571429	0.108571429	0.108571429	0.108571429	0.108571429	0.102857143	0.102857143	0.102857143	0.108571429	0.108571429	0.108571429	0.108571429	0.108571429	0.108571429	0.108571429	0.108571429	0.108571429	0.108571429	0.114285714	0.108571429	0.108571429	0.108571429	0.108571429	0.108571429	0.108571429	0.108571429	0.114285714	0.114285714	0.114285714	0.114285714	0.114285714	0.114285714	0.114285714	0.114285714	0.114285714	0.12	0.114285714	0.114285714	0.114285714	0.114285714	0.114285714	0.114285714	0.114285714	0.114285714	0.12	0.12
0.102857143	0.102857143	0.108571429	0.108571429	0.108571429	0.108571429	0.108571429	0.108571429	0.108571429	0.102857143	0.102857143	0.102857143	0.108571429	0.108571429	0.108571429	0.108571429	0.108571429	0.108571429	0.108571429	0.108571429	0.108571429	0.114285714	0.108571429	0.108571429	0.108571429	0.108571429	0.108571429	0.108571429	0.108571429	0.114285714	0.114285714	0.114285714	0.114285714	0.114285714	0.114285714	0.114285714	0.114285714	0.114285714	0.114285714	0.114285714	0.114285714	0.114285714	0.114285714	0.114285714	0.114285714	0.114285714	0.12	0.12	0.12	0.12
0.102857143	0.102857143	0.108571429	0.108571429	0.108571429	0.108571429	0.108571429	0.108571429	0.102857143	0.102857143	0.102857143	0.108571429	0.108571429	0.108571429	0.108571429	0.108571429	0.108571429	0.108571429	0.108571429	0.108571429	0.114285714	0.108571429	0.108571429	0.108571429	0.108571429	0.108571429	0.108571429	0.108571429	0.114285714	0.114285714	0.114285714	0.114285714	0.114285714	0.114285714	0.114285714	0.114285714	0.114285714	0.114285714	0.114285714	0.114285714	0.114285714	0.114285714	0.114285714	0.114285714	0.12	0.12	0.12	0.12	0.12	0.12
0.102857143	0.102857143	0.108571429	0.108571429	0.108571429	0.108571429	0.108571429	0.108571429	0.102857143	0.102857143	0.102857143	0.108571429	0.108571429	0.108571429	0.108571429	0.108571429	0.108571429	0.108571429	0.108571429	0.114285714	0.108571429	0.108571429	0.108571429	0.108571429	0.108571429	0.108571429	0.108571429	0.114285714	0.114285714	0.114285714	0.114285714	0.114285714	0.114285714	0.114285714	0.108571429	0.114285714	0.114285714	0.114285714	0.114285714	0.114285714	0.114285714	0.114285714	0.12	0.12	0.12	0.12	0.12	0.12	0.12	0.12
0.102857143	0.102857143	0.108571429	0.108571429	0.108571429	0.108571429	0.108571429	0.108571429	0.102857143	0.102857143	0.102857143	0.108571429	0.108571429	0.108571429	0.108571429	0.108571429	0.108571429	0.108571429	0.108571429	0.108571429	0.108571429	0.108571429	0.108571429	0.108571429	0.108571429	0.108571429	0.114285714	0.114285714	0.114285714	0.114285714	0.114285714	0.114285714	0.114285714	0.114285714	0.114285714	0.114285714	0.114285714	0.114285714	0.114285714	0.114285714	0.114285714	0.12	0.12	0.12	0.12	0.12	0.12	0.12	0.125714286	0.125714286
0.102857143	0.102857143	0.108571429	0.108571429	0.108571429	0.108571429	0.108571429	0.102857143	0.102857143	0.102857143	0.102857143	0.108571429	0.108571429	0.108571429	0.108571429	0.108571429	0.108571429	0.108571429	0.108571429	0.108571429	0.108571429	0.108571429	0.108571429	0.108571429	0.108571429	0.114285714	0.114285714	0.114285714	0.114285714	0.114285714	0.114285714	0.108571429	0.114285714	0.114285714	0.114285714	0.114285714	0.114285714	0.114285714	0.114285714	0.12	0.12	0.12	0.12	0.12	0.12	0.12	0.125714286	0.125714286	0.125714286	0.125714286
0.102857143	0.102857143	0.108571429	0.108571429	0.108571429	0.108571429	0.108571429	0.102857143	0.102857143	0.102857143	0.108571429	0.108571429	0.108571429	0.108571429	0.108571429	0.108571429	0.108571429	0.102857143	0.108571429	0.108571429	0.108571429	0.108571429	0.108571429	0.108571429	0.114285714	0.114285714	0.114285714	0.114285714	0.114285714	0.114285714	0.108571429	0.114285714	0.114285714	0.114285714	0.114285714	0.114285714	0.114285714	0.114285714	0.12	0.12	0.12	0.12	0.12	0.12	0.125714286	0.125714286	0.125714286	0.125714286	0.12	0.12
0.102857143	0.102857143	0.108571429	0.108571429	0.108571429	0.108571429	0.108571429	0.102857143	0.102857143	0.102857143	0.108571429	0.108571429	0.108571429	0.108571429	0.108571429	0.108571429	0.108571429	0.108571429	0.108571429	0.108571429	0.108571429	0.108571429	0.108571429	0.108571429	0.114285714	0.114285714	0.114285714	0.114285714	0.114285714	0.108571429	0.114285714	0.114285714	0.114285714	0.114285714	0.114285714	0.114285714	0.12	0.12	0.12	0.12	0.12	0.12	0.125714286	0.125714286	0.125714286	0.125714286	0.12	0.12	0.12	0.125714286
0.102857143	0.102857143	0.108571429	0.108571429	0.108571429	0.108571429	0.102857143	0.102857143	0.102857143	0.102857143	0.108571429	0.108571429	0.108571429	0.108571429	0.108571429	0.108571429	0.102857143	0.108571429	0.108571429	0.108571429	0.108571429	0.108571429	0.108571429	0.114285714	0.114285714	0.114285714	0.114285714	0.114285714	0.108571429	0.114285714	0.114285714	0.114285714	0.114285714	0.114285714	0.114285714	0.12	0.12	0.12	0.12	0.12	0.12	0.125714286	0.125714286	0.125714286	0.12	0.12	0.12	0.125714286	0.125714286	0.125714286
0.102857143	0.102857143	0.108571429	0.108571429	0.108571429	0.108571429	0.102857143	0.102857143	0.102857143	0.102857143	0.108571429	0.108571429	0.108571429	0.108571429	0.108571429	0.102857143	0.108571429	0.108571429	0.108571429	0.108571429	0.108571429	0.108571429	0.114285714	0.114285714	0.114285714	0.114285714	0.114285714	0.108571429	0.114285714	0.114285714	0.114285714	0.114285714	0.114285714	0.114285714	0.12	0.12	0.12	0.12	0.12	0.125714286	0.125714286	0.125714286	0.12	0.12	0.12	0.125714286	0.125714286	0.125714286	0.125714286	0.125714286
0.102857143	0.102857143	0.108571429	0.108571429	0.108571429	0.108571429	0.102857143	0.102857143	0.102857143	0.108571429	0.108571429	0.108571429	0.108571429	0.108571429	0.108571429	0.102857143	0.108571429	0.108571429	0.108571429	0.108571429	0.108571429	0.108571429	0.114285714	0.114285714	0.114285714	0.114285714	0.108571429	0.114285714	0.114285714	0.114285714	0.114285714	0.114285714	0.114285714	0.12	0.12	0.12	0.12	0.12	0.125714286	0.125714286	0.12	0.12	0.12	0.12	0.125714286	0.125714286	0.125714286	0.125714286	0.125714286	0.131428571
0.102857143	0.102857143	0.108571429	0.108571429	0.108571429	0.108571429	0.102857143	0.102857143	0.102857143	0.108571429	0.108571429	0.108571429	0.108571429	0.108571429	0.102857143	0.108571429	0.108571429	0.108571429	0.108571429	0.108571429	0.108571429	0.114285714	0.114285714	0.114285714	0.114285714	0.108571429	0.114285714	0.114285714	0.114285714	0.114285714	0.114285714	0.114285714	0.12	0.12	0.12	0.12	0.12	0.125714286	0.125714286	0.12	0.12	0.12	0.125714286	0.125714286	0.125714286	0.125714286	0.125714286	0.131428571	0.131428571	0.131428571
0.102857143	0.102857143	0.108571429	0.108571429	0.108571429	0.102857143	0.102857143	0.102857143	0.102857143	0.108571429	0.108571429	0.108571429	0.108571429	0.108571429	0.102857143	0.108571429	0.108571429	0.108571429	0.108571429	0.108571429	0.114285714	0.114285714	0.114285714	0.114285714	0.108571429	0.108571429	0.114285714	0.114285714	0.114285714	0.114285714	0.114285714	0.12	0.12	0.12	0.12	0.12	0.125714286	0.12	0.12	0.12	0.12	0.125714286	0.125714286	0.125714286	0.125714286	0.125714286	0.131428571	0.131428571	0.131428571	0.131428571
0.102857143	0.102857143	0.108571429	0.108571429	0.108571429	0.102857143	0.102857143	0.102857143	0.102857143	0.108571429	0.108571429	0.108571429	0.108571429	0.102857143	0.108571429	0.108571429	0.108571429	0.108571429	0.108571429	0.108571429	0.114285714	0.114285714	0.114285714	0.108571429	0.108571429	0.114285714	0.114285714	0.114285714	0.114285714	0.114285714	0.12	0.12	0.12	0.12	0.12	0.125714286	0.12	0.12	0.12	0.125714286	0.125714286	0.125714286	0.125714286	0.125714286	0.131428571	0.131428571	0.131428571	0.131428571	0.131428571	0.137142857
0.102857143	0.102857143	0.108571429	0.108571429	0.108571429	0.102857143	0.102857143	0.102857143	0.102857143	0.108571429	0.108571429	0.108571429	0.108571429	0.102857143	0.108571429	0.108571429	0.108571429	0.108571429	0.108571429	0.114285714	0.114285714	0.114285714	0.108571429	0.108571429	0.114285714	0.114285714	0.114285714	0.114285714	0.114285714	0.12	0.12	0.12	0.12	0.12	0.12	0.12	0.12	0.12	0.125714286	0.125714286	0.125714286	0.125714286	0.125714286	0.131428571	0.131428571	0.131428571	0.131428571	0.137142857	0.137142857	0.137142857
0.102857143	0.102857143	0.102857143	0.108571429	0.108571429	0.102857143	0.102857143	0.102857143	0.108571429	0.108571429	0.108571429	0.108571429	0.102857143	0.102857143	0.108571429	0.108571429	0.108571429	0.108571429	0.108571429	0.114285714	0.114285714	0.108571429	0.108571429	0.108571429	0.114285714	0.114285714	0.114285714	0.114285714	0.12	0.12	0.12	0.12	0.12	0.12	0.12	0.12	0.12	0.125714286	0.125714286	0.125714286	0.125714286	0.131428571	0.131428571	0.131428571	0.131428571	0.131428571	0.137142857	0.137142857	0.137142857	0.137142857
0.102857143	0.102857143	0.102857143	0.108571429	0.102857143	0.102857143	0.102857143	0.102857143	0.108571429	0.108571429	0.108571429	0.108571429	0.102857143	0.108571429	0.108571429	0.108571429	0.108571429	0.108571429	0.114285714	0.114285714	0.114285714	0.108571429	0.108571429	0.114285714	0.114285714	0.114285714	0.114285714	0.12	0.12	0.12	0.12	0.12	0.12	0.12	0.12	0.12	0.125714286	0.125714286	0.125714286	0.125714286	0.131428571	0.131428571	0.131428571	0.131428571	0.137142857	0.137142857	0.137142857	0.137142857	0.142857143	0.137142857
0.102857143	0.102857143	0.102857143	0.108571429	0.102857143	0.102857143	0.102857143	0.102857143	0.108571429	0.108571429	0.108571429	0.102857143	0.102857143	0.108571429	0.108571429	0.108571429	0.108571429	0.108571429	0.114285714	0.114285714	0.108571429	0.108571429	0.114285714	0.114285714	0.114285714	0.114285714	0.114285714	0.12	0.12	0.12	0.12	0.12	0.12	0.12	0.12	0.125714286	0.125714286	0.125714286	0.125714286	0.131428571	0.131428571	0.131428571	0.131428571	0.137142857	0.137142857	0.137142857	0.137142857	0.137142857	0.137142857	0.137142857
0.102857143	0.102857143	0.102857143	0.108571429	0.102857143	0.102857143	0.102857143	0.102857143	0.108571429	0.108571429	0.108571429	0.102857143	0.102857143	0.108571429	0.108571429	0.108571429	0.108571429	0.114285714	0.114285714	0.108571429	0.108571429	0.108571429	0.114285714	0.114285714	0.114285714	0.114285714	0.12	0.12	0.12	0.12	0.12	0.12	0.12	0.12	0.125714286	0.125714286	0.125714286	0.125714286	0.131428571	0.131428571	0.131428571	0.131428571	0.137142857	0.137142857	0.137142857	0.137142857	0.137142857	0.137142857	0.137142857	0.142857143
0.102857143	0.102857143	0.102857143	0.108571429	0.102857143	0.102857143	0.102857143	0.102857143	0.108571429	0.108571429	0.102857143	0.102857143	0.102857143	0.108571429	0.108571429	0.108571429	0.108571429	0.114285714	0.108571429	0.108571429	0.108571429	0.114285714	0.114285714	0.114285714	0.114285714	0.12	0.12	0.12	0.12	0.12	0.12	0.12	0.12	0.125714286	0.125714286	0.125714286	0.125714286	0.131428571	0.131428571	0.131428571	0.137142857	0.137142857	0.137142857	0.131428571	0.137142857	0.137142857	0.137142857	0.137142857	0.142857143	0.142857143
0.102857143	0.102857143	0.102857143	0.108571429	0.102857143	0.102857143	0.102857143	0.102857143	0.108571429	0.108571429	0.102857143	0.102857143	0.108571429	0.108571429	0.108571429	0.108571429	0.108571429	0.114285714	0.108571429	0.108571429	0.108571429	0.114285714	0.114285714	0.114285714	0.114285714	0.12	0.12	0.12	0.12	0.12	0.12	0.12	0.125714286	0.125714286	0.125714286	0.125714286	0.131428571	0.131428571	0.131428571	0.137142857	0.137142857	0.131428571	0.131428571	0.137142857	0.137142857	0.137142857	0.142857143	0.142857143	0.142857143	0.142857143
0.102857143	0.102857143	0.102857143	0.102857143	0.102857143	0.102857143	0.102857143	0.102857143	0.108571429	0.108571429	0.102857143	0.102857143	0.108571429	0.108571429	0.108571429	0.108571429	0.114285714	0.108571429	0.108571429	0.108571429	0.114285714	0.114285714	0.114285714	0.114285714	0.12	0.12	0.12	0.114285714	0.12	0.12	0.12	0.125714286	0.125714286	0.125714286	0.125714286	0.131428571	0.131428571	0.131428571	0.137142857	0.137142857	0.131428571	0.137142857	0.137142857	0.137142857	0.137142857	0.142857143	0.142857143	0.142857143	0.148571429	0.148571429
0.102857143	0.102857143	0.102857143	0.102857143	0.102857143	0.102857143	0.102857143	0.108571429	0.108571429	0.102857143	0.102857143	0.102857143	0.108571429	0.108571429	0.108571429	0.108571429	0.114285714	0.108571429	0.108571429	0.108571429	0.114285714	0.114285714	0.114285714	0.12	0.12	0.12	0.114285714	0.12	0.12	0.12	0.125714286	0.125714286	0.125714286	0.125714286	0.131428571	0.131428571	0.131428571	0.137142857	0.131428571	0.131428571	0.137142857	0.137142857	0.137142857	0.137142857	0.142857143	0.142857143	0.142857143	0.148571429	0.148571429	0.148571429
0.102857143	0.102857143	0.102857143	0.102857143	0.102857143	0.102857143	0.102857143	0.108571429	0.108571429	0.102857143	0.102857143	0.102857143	0.108571429	0.108571429	0.108571429	0.108571429	0.108571429	0.108571429	0.108571429	0.114285714	0.114285714	0.114285714	0.114285714	0.12	0.12	0.114285714	0.12	0.12	0.12	0.12	0.125714286	0.125714286	0.125714286	0.131428571	0.131428571	0.131428571	0.137142857	0.131428571	0.131428571	0.137142857	0.137142857	0.137142857	0.142857143	0.142857143	0.142857143	0.148571429	0.148571429	0.148571429	0.148571429	0.154285714
0.102857143	0.102857143	0.102857143	0.102857143	0.102857143	0.102857143	0.102857143	0.108571429	0.108571429	0.102857143	0.102857143	0.108571429	0.108571429	0.108571429	0.108571429	0.108571429	0.108571429	0.108571429	0.108571429	0.114285714	0.114285714	0.114285714	0.12	0.12	0.114285714	0.114285714	0.12	0.12	0.12	0.125714286	0.125714286	0.125714286	0.131428571	0.131428571	0.131428571	0.137142857	0.131428571	0.131428571	0.137142857	0.137142857	0.137142857	0.142857143	0.142857143	0.142857143	0.148571429	0.148571429	0.148571429	0.154285714	0.154285714	0.154285714
0.102857143	0.102857143	0.102857143	0.102857143	0.102857143	0.102857143	0.102857143	0.108571429	0.102857143	0.102857143	0.102857143	0.108571429	0.108571429	0.108571429	0.108571429	0.108571429	0.108571429	0.108571429	0.114285714	0.114285714	0.114285714	0.114285714	0.12	0.114285714	0.114285714	0.12	0.12	0.12	0.125714286	0.125714286	0.125714286	0.131428571	0.131428571	0.131428571	0.131428571	0.131428571	0.131428571	0.137142857	0.137142857	0.137142857	0.142857143	0.142857143	0.142857143	0.148571429	0.148571429	0.148571429	0.154285714	0.154285714	0.154285714	0.16
0.102857143	0.102857143	0.102857143	0.102857143	0.102857143	0.102857143	0.102857143	0.108571429	0.102857143	0.102857143	0.102857143	0.108571429	0.108571429	0.108571429	0.102857143	0.108571429	0.108571429	0.108571429	0.114285714	0.114285714	0.114285714	0.12	0.114285714	0.114285714	0.12	0.12	0.12	0.125714286	0.125714286	0.125714286	0.131428571	0.131428571	0.131428571	0.131428571	0.131428571	0.131428571	0.137142857	0.137142857	0.137142857	0.142857143	0.142857143	0.142857143	0.148571429	0.148571429	0.148571429	0.154285714	0.154285714	0.16	0.16	0.16
0.102857143	0.102857143	0.097142857	0.102857143	0.102857143	0.102857143	0.102857143	0.108571429	0.102857143	0.102857143	0.102857143	0.108571429	0.108571429	0.108571429	0.108571429	0.108571429	0.108571429	0.108571429	0.114285714	0.114285714	0.114285714	0.114285714	0.114285714	0.114285714	0.12	0.12	0.12	0.125714286	0.125714286	0.125714286	0.131428571	0.131428571	0.131428571	0.131428571	0.131428571	0.137142857	0.137142857	0.137142857	0.142857143	0.142857143	0.142857143	0.148571429	0.148571429	0.154285714	0.154285714	0.154285714	0.16	0.16	0.154285714	0.16
0.102857143	0.102857143	0.097142857	0.102857143	0.102857143	0.102857143	0.102857143	0.102857143	0.102857143	0.102857143	0.102857143	0.108571429	0.108571429	0.102857143	0.108571429	0.108571429	0.108571429	0.114285714	0.114285714	0.114285714	0.12	0.114285714	0.114285714	0.12	0.12	0.12	0.125714286	0.125714286	0.125714286	0.131428571	0.131428571	0.131428571	0.131428571	0.131428571	0.137142857	0.137142857	0.137142857	0.142857143	0.142857143	0.148571429	0.148571429	0.148571429	0.154285714	0.154285714	0.154285714	0.16	0.154285714	0.16	0.16	0.16
0.102857143	0.102857143	0.097142857	0.102857143	0.102857143	0.102857143	0.102857143	0.102857143	0.102857143	0.102857143	0.108571429	0.108571429	0.108571429	0.102857143	0.108571429	0.108571429	0.108571429	0.114285714	0.114285714	0.114285714	0.114285714	0.114285714	0.114285714	0.12	0.12	0.125714286	0.125714286	0.125714286	0.131428571	0.131428571	0.125714286	0.131428571	0.131428571	0.137142857	0.137142857	0.137142857	0.142857143	0.142857143	0.148571429	0.148571429	0.148571429	0.154285714	0.154285714	0.16	0.154285714	0.154285714	0.16	0.16	0.16	0.165714286
0.102857143	0.102857143	0.097142857	0.102857143	0.102857143	0.102857143	0.102857143	0.102857143	0.102857143	0.102857143	0.108571429	0.108571429	0.102857143	0.108571429	0.108571429	0.108571429	0.114285714	0.114285714	0.114285714	0.114285714	0.114285714	0.114285714	0.12	0.12	0.12	0.125714286	0.125714286	0.131428571	0.125714286	0.125714286	0.131428571	0.131428571	0.137142857	0.137142857	0.137142857	0.142857143	0.142857143	0.148571429	0.148571429	0.148571429	0.154285714	0.154285714	0.154285714	0.154285714	0.154285714	0.16	0.16	0.165714286	0.165714286	0.165714286
0.102857143	0.102857143	0.097142857	0.102857143	0.102857143	0.102857143	0.097142857	0.102857143	0.102857143	0.102857143	0.108571429	0.108571429	0.102857143	0.108571429	0.108571429	0.108571429	0.114285714	0.114285714	0.108571429	0.114285714	0.114285714	0.114285714	0.12	0.12	0.125714286	0.125714286	0.125714286	0.125714286	0.125714286	0.131428571	0.131428571	0.131428571	0.137142857	0.137142857	0.142857143	0.142857143	0.148571429	0.148571429	0.148571429	0.154285714	0.154285714	0.154285714	0.154285714	0.154285714	0.16	0.16	0.165714286	0.165714286	0.171428571	0.171428571
0.102857143	0.102857143	0.097142857	0.102857143	0.102857143	0.102857143	0.097142857	0.102857143	0.102857143	0.102857143	0.108571429	0.102857143	0.102857143	0.108571429	0.108571429	0.108571429	0.114285714	0.114285714	0.114285714	0.114285714	0.114285714	0.12	0.12	0.12	0.125714286	0.125714286	0.125714286	0.125714286	0.131428571	0.131428571	0.131428571	0.137142857	0.137142857	0.142857143	0.142857143	0.148571429	0.148571429	0.148571429	0.154285714	0.148571429	0.154285714	0.154285714	0.16	0.16	0.16	0.165714286	0.165714286	0.171428571	0.171428571	0.177142857
0.102857143	0.097142857	0.097142857	0.102857143	0.102857143	0.102857143	0.102857143	0.102857143	0.102857143	0.102857143	0.108571429	0.102857143	0.102857143	0.108571429	0.108571429	0.114285714	0.114285714	0.108571429	0.114285714	0.114285714	0.114285714	0.12	0.12	0.125714286	0.125714286	0.125714286	0.125714286	0.125714286	0.131428571	0.131428571	0.137142857	0.137142857	0.142857143	0.142857143	0.142857143	0.148571429	0.148571429	0.154285714	0.148571429	0.154285714	0.154285714	0.16	0.16	0.165714286	0.165714286	0.165714286	0.171428571	0.171428571	0.177142857	0.177142857
0.102857143	0.097142857	0.097142857	0.102857143	0.102857143	0.102857143	0.102857143	0.102857143	0.102857143	0.108571429	0.102857143	0.102857143	0.108571429	0.108571429	0.108571429	0.114285714	0.108571429	0.108571429	0.114285714	0.114285714	0.12	0.12	0.125714286	0.125714286	0.12	0.125714286	0.125714286	0.131428571	0.131428571	0.137142857	0.137142857	0.142857143	0.142857143	0.142857143	0.148571429	0.148571429	0.148571429	0.148571429	0.154285714	0.154285714	0.16	0.16	0.165714286	0.165714286	0.171428571	0.171428571	0.171428571	0.177142857	0.177142857	0.182857143
0.102857143	0.097142857	0.097142857	0.102857143	0.102857143	0.097142857	0.102857143	0.102857143	0.102857143	0.108571429	0.102857143	0.102857143	0.108571429	0.108571429	0.108571429	0.114285714	0.108571429	0.114285714	0.114285714	0.114285714	0.12	0.12	0.125714286	0.12	0.125714286	0.125714286	0.131428571	0.131428571	0.137142857	0.137142857	0.137142857	0.142857143	0.142857143	0.148571429	0.148571429	0.148571429	0.148571429	0.154285714	0.154285714	0.16	0.16	0.165714286	0.165714286	0.171428571	0.171428571	0.177142857	0.177142857	0.182857143	0.182857143	0.188571429
0.102857143	0.097142857	0.097142857	0.102857143	0.102857143	0.097142857	0.102857143	0.102857143	0.102857143	0.108571429	0.102857143	0.102857143	0.108571429	0.108571429	0.114285714	0.108571429	0.108571429	0.114285714	0.114285714	0.12	0.12	0.125714286	0.125714286	0.12	0.125714286	0.125714286	0.131428571	0.131428571	0.137142857	0.137142857	0.142857143	0.142857143	0.148571429	0.142857143	0.148571429	0.148571429	0.154285714	0.154285714	0.16	0.16	0.165714286	0.165714286	0.171428571	0.171428571	0.177142857	0.177142857	0.182857143	0.182857143	0.188571429	0.188571429
0.102857143	0.097142857	0.097142857	0.102857143	0.102857143	0.097142857	0.102857143	0.102857143	0.102857143	0.102857143	0.102857143	0.102857143	0.108571429	0.108571429	0.114285714	0.108571429	0.114285714	0.114285714	0.114285714	0.12	0.12	0.125714286	0.12	0.125714286	0.125714286	0.131428571	0.131428571	0.137142857	0.137142857	0.142857143	0.142857143	0.148571429	0.142857143	0.148571429	0.148571429	0.154285714	0.154285714	0.16	0.16	0.165714286	0.165714286	0.171428571	0.171428571	0.177142857	0.177142857	0.182857143	0.182857143	0.188571429	0.188571429	0.194285714
0.102857143	0.097142857	0.097142857	0.102857143	0.097142857	0.097142857	0.102857143	0.102857143	0.102857143	0.102857143	0.102857143	0.108571429	0.108571429	0.108571429	0.108571429	0.108571429	0.114285714	0.114285714	0.12	0.12	0.125714286	0.12	0.125714286	0.125714286	0.131428571	0.131428571	0.137142857	0.137142857	0.142857143	0.142857143	0.148571429	0.142857143	0.148571429	0.148571429	0.154285714	0.154285714	0.16	0.16	0.165714286	0.165714286	0.171428571	0.171428571	0.177142857	0.177142857	0.182857143	0.188571429	0.188571429	0.188571429	0.188571429	0.194285714
0.102857143	0.097142857	0.097142857	0.102857143	0.097142857	0.097142857	0.102857143	0.102857143	0.097142857	0.102857143	0.102857143	0.108571429	0.108571429	0.108571429	0.108571429	0.108571429	0.114285714	0.114285714	0.12	0.12	0.12	0.12	0.125714286	0.125714286	0.131428571	0.131428571	0.137142857	0.137142857	0.142857143	0.142857143	0.142857143	0.148571429	0.148571429	0.154285714	0.154285714	0.16	0.16	0.165714286	0.165714286	0.171428571	0.171428571	0.177142857	0.182857143	0.182857143	0.188571429	0.182857143	0.188571429	0.188571429	0.194285714	0.194285714
0.097142857	0.097142857	0.097142857	0.102857143	0.097142857	0.097142857	0.102857143	0.102857143	0.097142857	0.102857143	0.102857143	0.108571429	0.108571429	0.108571429	0.108571429	0.114285714	0.114285714	0.12	0.12	0.12	0.12	0.125714286	0.125714286	0.131428571	0.131428571	0.137142857	0.137142857	0.142857143	0.137142857	0.142857143	0.148571429	0.148571429	0.154285714	0.154285714	0.16	0.16	0.165714286	0.165714286	0.171428571	0.177142857	0.177142857	0.182857143	0.182857143	0.182857143	0.182857143	0.188571429	0.188571429	0.194285714	0.2	0.2
0.097142857	0.097142857	0.097142857	0.102857143	0.097142857	0.097142857	0.102857143	0.097142857	0.102857143	0.102857143	0.102857143	0.108571429	0.102857143	0.108571429	0.108571429	0.114285714	0.114285714	0.12	0.114285714	0.12	0.12	0.125714286	0.125714286	0.131428571	0.137142857	0.137142857	0.142857143	0.137142857	0.142857143	0.142857143	0.148571429	0.154285714	0.154285714	0.16	0.16	0.165714286	0.165714286	0.171428571	0.177142857	0.177142857	0.182857143	0.177142857	0.182857143	0.182857143	0.188571429	0.194285714	0.194285714	0.2	0.2	0.205714286
0.091428571	0.097142857	0.097142857	0.097142857	0.097142857	0.097142857	0.102857143	0.097142857	0.102857143	0.102857143	0.102857143	0.108571429	0.102857143	0.108571429	0.108571429	0.114285714	0.114285714	0.114285714	0.12	0.12	0.125714286	0.125714286	0.131428571	0.131428571	0.137142857	0.142857143	0.137142857	0.142857143	0.142857143	0.148571429	0.148571429	0.154285714	0.16	0.16	0.165714286	0.165714286	0.171428571	0.177142857	0.177142857	0.177142857	0.177142857	0.182857143	0.188571429	0.188571429	0.194285714	0.194285714	0.2	0.205714286	0.205714286	0.211428571
0.091428571	0.097142857	0.097142857	0.097142857	0.097142857	0.097142857	0.102857143	0.097142857	0.102857143	0.102857143	0.108571429	0.102857143	0.108571429	0.108571429	0.114285714	0.114285714	0.114285714	0.114285714	0.12	0.12	0.125714286	0.131428571	0.131428571	0.137142857	0.131428571	0.137142857	0.142857143	0.142857143	0.148571429	0.148571429	0.154285714	0.16	0.16	0.165714286	0.165714286	0.171428571	0.177142857	0.171428571	0.177142857	0.177142857	0.182857143	0.188571429	0.188571429	0.194285714	0.2	0.2	0.205714286	0.205714286	0.211428571	0.211428571
0.091428571	0.097142857	0.097142857	0.091428571	0.097142857	0.097142857	0.097142857	0.097142857	0.102857143	0.102857143	0.102857143	0.102857143	0.108571429	0.108571429	0.114285714	0.114285714	0.114285714	0.114285714	0.12	0.125714286	0.125714286	0.131428571	0.131428571	0.131428571	0.137142857	0.137142857	0.142857143	0.148571429	0.148571429	0.154285714	0.154285714	0.16	0.165714286	0.165714286	0.171428571	0.177142857	0.171428571	0.177142857	0.182857143	0.182857143	0.188571429	0.188571429	0.194285714	0.2	0.2	0.205714286	0.211428571	0.211428571	0.217142857	0.217142857
0.091428571	0.097142857	0.097142857	0.091428571	0.097142857	0.097142857	0.097142857	0.097142857	0.102857143	0.102857143	0.102857143	0.102857143	0.108571429	0.108571429	0.114285714	0.114285714	0.114285714	0.12	0.12	0.125714286	0.131428571	0.131428571	0.131428571	0.131428571	0.137142857	0.142857143	0.142857143	0.148571429	0.154285714	0.154285714	0.16	0.165714286	0.165714286	0.171428571	0.171428571	0.171428571	0.177142857	0.182857143	0.182857143	0.188571429	0.194285714	0.194285714	0.2	0.2	0.205714286	0.211428571	0.211428571	0.217142857	0.222857143	0.222857143
0.091428571	0.097142857	0.091428571	0.091428571	0.097142857	0.091428571	0.097142857	0.097142857	0.102857143	0.097142857	0.102857143	0.102857143	0.108571429	0.114285714	0.108571429	0.114285714	0.114285714	0.12	0.125714286	0.125714286	0.131428571	0.131428571	0.131428571	0.137142857	0.142857143	0.142857143	0.148571429	0.154285714	0.154285714	0.16	0.165714286	0.165714286	0.165714286	0.171428571	0.171428571	0.177142857	0.182857143	0.182857143	0.188571429	0.194285714	0.194285714	0.2	0.205714286	0.205714286	0.211428571	0.217142857	0.217142857	0.222857143	0.222857143	0.228571429
0.091428571	0.097142857	0.091428571	0.091428571	0.097142857	0.091428571	0.097142857	0.097142857	0.102857143	0.097142857	0.102857143	0.108571429	0.108571429	0.108571429	0.108571429	0.114285714	0.12	0.12	0.125714286	0.131428571	0.125714286	0.131428571	0.137142857	0.137142857	0.142857143	0.148571429	0.148571429	0.154285714	0.16	0.165714286	0.16	0.165714286	0.171428571	0.171428571	0.177142857	0.182857143	0.182857143	0.188571429	0.194285714	0.194285714	0.2	0.205714286	0.205714286	0.211428571	0.217142857	0.217142857	0.222857143	0.228571429	0.228571429	0.234285714
0.091428571	0.097142857	0.091428571	0.091428571	0.097142857	0.091428571	0.097142857	0.097142857	0.097142857	0.102857143	0.102857143	0.108571429	0.108571429	0.108571429	0.114285714	0.114285714	0.12	0.125714286	0.125714286	0.125714286	0.131428571	0.131428571	0.137142857	0.142857143	0.148571429	0.148571429	0.154285714	0.16	0.16	0.16	0.165714286	0.171428571	0.171428571	0.177142857	0.182857143	0.182857143	0.188571429	0.194285714	0.2	0.2	0.205714286	0.211428571	0.211428571	0.217142857	0.222857143	0.222857143	0.228571429	0.234285714	0.234285714	0.234285714
0.091428571	0.091428571	0.091428571	0.091428571	0.091428571	0.091428571	0.097142857	0.102857143	0.097142857	0.102857143	0.102857143	0.108571429	0.108571429	0.108571429	0.114285714	0.12	0.12	0.125714286	0.125714286	0.125714286	0.131428571	0.137142857	0.142857143	0.142857143	0.148571429	0.154285714	0.16	0.154285714	0.16	0.165714286	0.165714286	0.171428571	0.177142857	0.182857143	0.182857143	0.188571429	0.194285714	0.2	0.2	0.205714286	0.211428571	0.211428571	0.217142857	0.222857143	0.228571429	0.228571429	0.228571429	0.234285714	0.234285714	0.24
0.091428571	0.085714286	0.091428571	0.091428571	0.091428571	0.091428571	0.097142857	0.097142857	0.097142857	0.102857143	0.102857143	0.102857143	0.108571429	0.108571429	0.114285714	0.12	0.125714286	0.12	0.125714286	0.131428571	0.137142857	0.137142857	0.142857143	0.148571429	0.154285714	0.148571429	0.154285714	0.16	0.165714286	0.165714286	0.171428571	0.177142857	0.182857143	0.182857143	0.188571429	0.194285714	0.2	0.2	0.205714286	0.211428571	0.217142857	0.217142857	0.222857143	0.222857143	0.222857143	0.228571429	0.234285714	0.24	0.24	0.245714286
0.091428571	0.085714286	0.091428571	0.091428571	0.091428571	0.091428571	0.097142857	0.097142857	0.097142857	0.102857143	0.102857143	0.102857143	0.108571429	0.114285714	0.114285714	0.114285714	0.12	0.125714286	0.125714286	0.131428571	0.137142857	0.142857143	0.148571429	0.148571429	0.148571429	0.154285714	0.16	0.165714286	0.165714286	0.171428571	0.177142857	0.182857143	0.182857143	0.188571429	0.194285714	0.2	0.205714286	0.205714286	0.211428571	0.217142857	0.222857143	0.217142857	0.222857143	0.228571429	0.228571429	0.234285714	0.24	0.245714286	0.245714286	0.251428571
0.091428571	0.085714286	0.091428571	0.085714286	0.091428571	0.091428571	0.091428571	0.097142857	0.097142857	0.102857143	0.102857143	0.108571429	0.108571429	0.114285714	0.114285714	0.12	0.12	0.125714286	0.131428571	0.137142857	0.142857143	0.142857143	0.142857143	0.148571429	0.154285714	0.16	0.16	0.165714286	0.171428571	0.177142857	0.182857143	0.182857143	0.188571429	0.194285714	0.2	0.205714286	0.205714286	0.211428571	0.211428571	0.217142857	0.217142857	0.222857143	0.228571429	0.234285714	0.234285714	0.24	0.245714286	0.251428571	0.251428571	0.257142857
0.091428571	0.085714286	0.091428571	0.085714286	0.091428571	0.085714286	0.091428571	0.097142857	0.102857143	0.097142857	0.102857143	0.108571429	0.114285714	0.108571429	0.114285714	0.12	0.125714286	0.131428571	0.131428571	0.137142857	0.142857143	0.142857143	0.148571429	0.154285714	0.154285714	0.16	0.165714286	0.171428571	0.177142857	0.182857143	0.182857143	0.188571429	0.194285714	0.2	0.205714286	0.2	0.205714286	0.211428571	0.217142857	0.222857143	0.222857143	0.228571429	0.234285714	0.24	0.24	0.245714286	0.251428571	0.257142857	0.257142857	0.262857143
0.085714286	0.085714286	0.085714286	0.085714286	0.091428571	0.085714286	0.091428571	0.097142857	0.097142857	0.097142857	0.102857143	0.108571429	0.108571429	0.114285714	0.114285714	0.12	0.125714286	0.131428571	0.137142857	0.137142857	0.142857143	0.142857143	0.148571429	0.154285714	0.16	0.165714286	0.171428571	0.177142857	0.182857143	0.182857143	0.188571429	0.194285714	0.2	0.2	0.205714286	0.205714286	0.211428571	0.217142857	0.222857143	0.228571429	0.228571429	0.234285714	0.24	0.245714286	0.245714286	0.251428571	0.257142857	0.262857143	0.262857143	0.268571429
0.08	0.085714286	0.085714286	0.085714286	0.085714286	0.091428571	0.091428571	0.091428571	0.097142857	0.102857143	0.102857143	0.102857143	0.108571429	0.114285714	0.12	0.125714286	0.131428571	0.131428571	0.131428571	0.137142857	0.142857143	0.148571429	0.154285714	0.16	0.165714286	0.171428571	0.177142857	0.177142857	0.182857143	0.188571429	0.188571429	0.194285714	0.2	0.205714286	0.211428571	0.211428571	0.217142857	0.222857143	0.228571429	0.234285714	0.234285714	0.24	0.245714286	0.251428571	0.257142857	0.257142857	0.262857143	0.268571429	0.274285714	0.274285714
0.08	0.085714286	0.08	0.085714286	0.085714286	0.091428571	0.091428571	0.091428571	0.097142857	0.102857143	0.102857143	0.108571429	0.108571429	0.114285714	0.12	0.125714286	0.125714286	0.131428571	0.137142857	0.142857143	0.148571429	0.154285714	0.16	0.165714286	0.171428571	0.171428571	0.177142857	0.182857143	0.182857143	0.188571429	0.194285714	0.2	0.205714286	0.211428571	0.217142857	0.217142857	0.222857143	0.228571429	0.234285714	0.24	0.245714286	0.245714286	0.251428571	0.257142857	0.262857143	0.262857143	0.268571429	0.274285714	0.28	0.28
0.08	0.08	0.08	0.08	0.085714286	0.091428571	0.085714286	0.091428571	0.097142857	0.097142857	0.102857143	0.108571429	0.114285714	0.12	0.12	0.125714286	0.131428571	0.137142857	0.142857143	0.148571429	0.148571429	0.154285714	0.16	0.165714286	0.171428571	0.171428571	0.177142857	0.182857143	0.188571429	0.194285714	0.2	0.205714286	0.211428571	0.217142857	0.222857143	0.222857143	0.228571429	0.234285714	0.24	0.245714286	0.251428571	0.251428571	0.257142857	0.262857143	0.268571429	0.274285714	0.274285714	0.28	0.285714286	0.291428571
0.08	0.08	0.08	0.08	0.085714286	0.085714286	0.085714286	0.091428571	0.091428571	0.097142857	0.102857143	0.108571429	0.114285714	0.114285714	0.12	0.125714286	0.131428571	0.137142857	0.142857143	0.148571429	0.154285714	0.16	0.16	0.165714286	0.171428571	0.177142857	0.182857143	0.188571429	0.194285714	0.2	0.205714286	0.211428571	0.217142857	0.222857143	0.228571429	0.228571429	0.234285714	0.24	0.245714286	0.251428571	0.257142857	0.262857143	0.262857143	0.268571429	0.274285714	0.28	0.285714286	0.285714286	0.291428571	0.297142857
0.08	0.074285714	0.074285714	0.08	0.08	0.085714286	0.091428571	0.085714286	0.091428571	0.097142857	0.102857143	0.108571429	0.114285714	0.12	0.125714286	0.131428571	0.137142857	0.142857143	0.148571429	0.154285714	0.154285714	0.16	0.165714286	0.171428571	0.177142857	0.182857143	0.188571429	0.194285714	0.2	0.205714286	0.211428571	0.217142857	0.222857143	0.228571429	0.234285714	0.24	0.24	0.245714286	0.251428571	0.257142857	0.262857143	0.268571429	0.274285714	0.274285714	0.28	0.285714286	0.291428571	0.291428571	0.291428571	0.297142857
0.068571429	0.074285714	0.074285714	0.08	0.08	0.085714286	0.085714286	0.091428571	0.097142857	0.102857143	0.102857143	0.108571429	0.114285714	0.12	0.125714286	0.131428571	0.137142857	0.142857143	0.148571429	0.154285714	0.16	0.165714286	0.171428571	0.177142857	0.182857143	0.188571429	0.194285714	0.2	0.205714286	0.211428571	0.217142857	0.222857143	0.228571429	0.234285714	0.24	0.245714286	0.251428571	0.257142857	0.257142857	0.262857143	0.268571429	0.274285714	0.274285714	0.28	0.28	0.285714286	0.291428571	0.297142857	0.302857143	0.302857143
0.068571429	0.068571429	0.074285714	0.074285714	0.08	0.08	0.085714286	0.091428571	0.091428571	0.097142857	0.102857143	0.108571429	0.12	0.125714286	0.131428571	0.131428571	0.137142857	0.142857143	0.148571429	0.16	0.165714286	0.171428571	0.177142857	0.182857143	0.188571429	0.194285714	0.2	0.205714286	0.211428571	0.217142857	0.222857143	0.228571429	0.234285714	0.24	0.245714286	0.251428571	0.251428571	0.257142857	0.262857143	0.268571429	0.268571429	0.274285714	0.28	0.285714286	0.291428571	0.297142857	0.297142857	0.302857143	0.308571429	0.314285714
0.068571429	0.068571429	0.068571429	0.074285714	0.074285714	0.08	0.085714286	0.085714286	0.091428571	0.097142857	0.108571429	0.114285714	0.114285714	0.12	0.131428571	0.137142857	0.142857143	0.148571429	0.154285714	0.16	0.171428571	0.177142857	0.182857143	0.188571429	0.194285714	0.2	0.205714286	0.211428571	0.217142857	0.222857143	0.228571429	0.228571429	0.234285714	0.24	0.245714286	0.251428571	0.257142857	0.262857143	0.268571429	0.274285714	0.28	0.285714286	0.285714286	0.291428571	0.297142857	0.302857143	0.308571429	0.308571429	0.314285714	0.32
0.057142857	0.057142857	0.062857143	0.062857143	0.074285714	0.074285714	0.08	0.085714286	0.097142857	0.102857143	0.102857143	0.108571429	0.12	0.125714286	0.131428571	0.142857143	0.148571429	0.154285714	0.16	0.165714286	0.177142857	0.182857143	0.188571429	0.194285714	0.2	0.2	0.205714286	0.211428571	0.222857143	0.228571429	0.234285714	0.24	0.245714286	0.251428571	0.257142857	0.262857143	0.262857143	0.268571429	0.274285714	0.28	0.285714286	0.291428571	0.297142857	0.302857143	0.302857143	0.308571429	0.314285714	0.32	0.325714286	0.325714286
0.057142857	0.057142857	0.057142857	0.062857143	0.062857143	0.074285714	0.08	0.085714286	0.091428571	0.097142857	0.108571429	0.114285714	0.12	0.131428571	0.137142857	0.142857143	0.154285714	0.16	0.165714286	0.165714286	0.177142857	0.182857143	0.188571429	0.194285714	0.2	0.211428571	0.217142857	0.222857143	0.228571429	0.234285714	0.24	0.245714286	0.251428571	0.257142857	0.262857143	0.268571429	0.274285714	0.28	0.285714286	0.291428571	0.291428571	0.297142857	0.302857143	0.308571429	0.314285714	0.32	0.32	0.325714286	0.331428571	0.337142857
0.045714286	0.045714286	0.045714286	0.057142857	0.062857143	0.068571429	0.074285714	0.085714286	0.091428571	0.102857143	0.108571429	0.12	0.125714286	0.131428571	0.137142857	0.142857143	0.154285714	0.16	0.165714286	0.177142857	0.182857143	0.188571429	0.194285714	0.2	0.211428571	0.217142857	0.222857143	0.228571429	0.234285714	0.24	0.245714286	0.251428571	0.257142857	0.262857143	0.268571429	0.274285714	0.28	0.285714286	0.291428571	0.297142857	0.302857143	0.308571429	0.314285714	0.314285714	0.32	0.325714286	0.331428571	0.337142857	0.337142857	0.342857143
0.034285714	0.034285714	0.04	0.051428571	0.057142857	0.068571429	0.074285714	0.08	0.091428571	0.097142857	0.108571429	0.114285714	0.125714286	0.131428571	0.142857143	0.148571429	0.16	0.165714286	0.171428571	0.182857143	0.188571429	0.194285714	0.205714286	0.211428571	0.217142857	0.222857143	0.228571429	0.234285714	0.245714286	0.251428571	0.257142857	0.262857143	0.268571429	0.274285714	0.28	0.285714286	0.291428571	0.297142857	0.302857143	0.302857143	0.308571429	0.314285714	0.32	0.325714286	0.331428571	0.337142857	0.337142857	0.342857143	0.348571429	0.354285714
0	0	0.022857143	0.04	0.051428571	0.062857143	0.074285714	0.085714286	0.091428571	0.102857143	0.114285714	0.12	0.131428571	0.137142857	0.148571429	0.154285714	0.165714286	0.171428571	0.182857143	0.188571429	0.194285714	0.205714286	0.211428571	0.217142857	0.222857143	0.234285714	0.24	0.245714286	0.251428571	0.257142857	0.262857143	0.268571429	0.274285714	0.28	0.285714286	0.291428571	0.297142857	0.302857143	0.308571429	0.314285714	0.32	0.325714286	0.331428571	0.331428571	0.337142857	0.342857143	0.348571429	0.354285714	0.354285714	0.36
0	0	0	0.022857143	0.04	0.057142857	0.068571429	0.08	0.091428571	0.102857143	0.114285714	0.12	0.131428571	0.142857143	0.154285714	0.165714286	0.171428571	0.182857143	0.188571429	0.194285714	0.205714286	0.211428571	0.217142857	0.228571429	0.234285714	0.24	0.245714286	0.251428571	0.262857143	0.268571429	0.274285714	0.28	0.285714286	0.291428571	0.297142857	0.302857143	0.308571429	0.314285714	0.32	0.325714286	0.325714286	0.331428571	0.337142857	0.342857143	0.348571429	0.354285714	0.354285714	0.36	0.365714286	0.371428571
0	0	0	0	0.028571429	0.051428571	0.068571429	0.085714286	0.097142857	0.108571429	0.12	0.125714286	0.137142857	0.148571429	0.154285714	0.165714286	0.171428571	0.182857143	0.188571429	0.2	0.205714286	0.217142857	0.222857143	0.228571429	0.234285714	0.245714286	0.251428571	0.257142857	0.262857143	0.268571429	0.274285714	0.28	0.285714286	0.291428571	0.297142857	0.302857143	0.308571429	0.314285714	0.32	0.325714286	0.331428571	0.337142857	0.342857143	0.348571429	0.348571429	0.354285714	0.36	0.365714286	0.371428571	0.371428571
0	0	0	0	0.011428571	0.051428571	0.062857143	0.085714286	0.097142857	0.108571429	0.12	0.137142857	0.142857143	0.154285714	0.165714286	0.171428571	0.182857143	0.188571429	0.2	0.205714286	0.217142857	0.222857143	0.228571429	0.24	0.245714286	0.251428571	0.262857143	0.268571429	0.274285714	0.28	0.285714286	0.291428571	0.297142857	0.302857143	0.308571429	0.314285714	0.32	0.325714286	0.331428571	0.337142857	0.342857143	0.348571429	0.348571429	0.354285714	0.36	0.365714286	0.371428571	0.371428571	0.377142857	0.382857143
0	0	0	0	0	0.04	0.068571429	0.08	0.102857143	0.114285714	0.125714286	0.137142857	0.148571429	0.16	0.171428571	0.182857143	0.194285714	0.2	0.211428571	0.217142857	0.222857143	0.234285714	0.24	0.251428571	0.257142857	0.262857143	0.268571429	0.274285714	0.285714286	0.291428571	0.297142857	0.302857143	0.308571429	0.314285714	0.32	0.325714286	0.331428571	0.337142857	0.342857143	0.348571429	0.348571429	0.354285714	0.36	0.365714286	0.371428571	0.377142857	0.377142857	0.382857143	0.388571429	0.394285714
0	0	0	0	0	0.034285714	0.068571429	0.085714286	0.102857143	0.114285714	0.131428571	0.142857143	0.154285714	0.165714286	0.177142857	0.188571429	0.194285714	0.211428571	0.217142857	0.228571429	0.234285714	0.245714286	0.251428571	0.257142857	0.268571429	0.274285714	0.28	0.285714286	0.291428571	0.302857143	0.308571429	0.314285714	0.32	0.325714286	0.331428571	0.337142857	0.342857143	0.348571429	0.354285714	0.354285714	0.36	0.365714286	0.371428571	0.377142857	0.382857143	0.382857143	0.388571429	0.394285714	0.4	0.4
0	0	0	0	0	0.034285714	0.068571429	0.091428571	0.102857143	0.125714286	0.137142857	0.148571429	0.165714286	0.177142857	0.188571429	0.194285714	0.205714286	0.217142857	0.222857143	0.234285714	0.24	0.257142857	0.262857143	0.268571429	0.28	0.285714286	0.291428571	0.297142857	0.302857143	0.314285714	0.32	0.325714286	0.331428571	0.337142857	0.342857143	0.348571429	0.354285714	0.354285714	0.36	0.365714286	0.371428571	0.377142857	0.382857143	0.388571429	0.388571429	0.394285714	0.4	0.405714286	0.405714286	0.411428571
0	0	0	0	0	0.034285714	0.068571429	0.091428571	0.114285714	0.125714286	0.148571429	0.16	0.171428571	0.182857143	0.2	0.205714286	0.217142857	0.228571429	0.234285714	0.245714286	0.251428571	0.262857143	0.268571429	0.274285714	0.291428571	0.297142857	0.302857143	0.308571429	0.314285714	0.325714286	0.331428571	0.337142857	0.342857143	0.348571429	0.354285714	0.36	0.365714286	0.365714286	0.371428571	0.377142857	0.382857143	0.388571429	0.394285714	0.394285714	0.4	0.405714286	0.411428571	0.411428571	0.417142857	0.422857143
0	0	0	0	0	0.045714286	0.08	0.102857143	0.12	0.137142857	0.154285714	0.171428571	0.182857143	0.194285714	0.205714286	0.217142857	0.228571429	0.24	0.251428571	0.257142857	0.268571429	0.274285714	0.28	0.291428571	0.297142857	0.302857143	0.308571429	0.314285714	0.331428571	0.337142857	0.342857143	0.348571429	0.354285714	0.36	0.365714286	0.371428571	0.377142857	0.377142857	0.382857143	0.388571429	0.394285714	0.4	0.4	0.405714286	0.411428571	0.417142857	0.417142857	0.422857143	0.428571429	0.434285714
0	0	0	0	0	0.051428571	0.085714286	0.108571429	0.131428571	0.148571429	0.165714286	0.177142857	0.194285714	0.205714286	0.217142857	0.228571429	0.24	0.251428571	0.262857143	0.268571429	0.28	0.285714286	0.297142857	0.302857143	0.308571429	0.314285714	0.325714286	0.331428571	0.337142857	0.342857143	0.348571429	0.354285714	0.36	0.371428571	0.377142857	0.382857143	0.388571429	0.388571429	0.394285714	0.4	0.405714286	0.411428571	0.411428571	0.417142857	0.422857143	0.428571429	0.428571429	0.434285714	0.44	0.44
0	0	0	0	0	0.062857143	0.097142857	0.125714286	0.137142857	0.16	0.177142857	0.194285714	0.205714286	0.222857143	0.234285714	0.24	0.251428571	0.262857143	0.268571429	0.285714286	0.291428571	0.302857143	0.308571429	0.314285714	0.325714286	0.331428571	0.337142857	0.342857143	0.348571429	0.354285714	0.36	0.365714286	0.371428571	0.377142857	0.382857143	0.388571429	0.394285714	0.4	0.405714286	0.411428571	0.417142857	0.422857143	0.422857143	0.428571429	0.434285714	0.44	0.44	0.445714286	0.451428571	0.451428571
0	0	0	0	0	0.08	0.108571429	0.131428571	0.154285714	0.177142857	0.188571429	0.205714286	0.222857143	0.234285714	0.24	0.257142857	0.268571429	0.28	0.285714286	0.297142857	0.302857143	0.314285714	0.325714286	0.331428571	0.337142857	0.342857143	0.348571429	0.36	0.365714286	0.371428571	0.377142857	0.382857143	0.382857143	0.388571429	0.394285714	0.4	0.405714286	0.411428571	0.417142857	0.417142857	0.422857143	0.428571429	0.428571429	0.434285714	0.445714286	0.451428571	0.451428571	0.457142857	0.457142857	0.462857143
0	0	0	0	0.045714286	0.091428571	0.125714286	0.148571429	0.171428571	0.188571429	0.205714286	0.217142857	0.24	0.251428571	0.257142857	0.268571429	0.285714286	0.297142857	0.302857143	0.314285714	0.32	0.325714286	0.337142857	0.348571429	0.354285714	0.36	0.365714286	0.371428571	0.377142857	0.382857143	0.388571429	0.394285714	0.4	0.405714286	0.411428571	0.411428571	0.417142857	0.422857143	0.428571429	0.428571429	0.434285714	0.44	0.445714286	0.445714286	0.451428571	0.457142857	0.457142857	0.462857143	0.462857143	0.468571429
0	0	0	0	0.074285714	0.114285714	0.142857143	0.171428571	0.188571429	0.205714286	0.228571429	0.24	0.251428571	0.268571429	0.28	0.285714286	0.297142857	0.314285714	0.32	0.331428571	0.337142857	0.342857143	0.348571429	0.36	0.365714286	0.371428571	0.382857143	0.388571429	0.394285714	0.4	0.405714286	0.411428571	0.411428571	0.417142857	0.422857143	0.428571429	0.434285714	0.434285714	0.44	0.445714286	0.445714286	0.451428571	0.457142857	0.457142857	0.462857143	0.468571429	0.468571429	0.474285714	0.474285714	0.48
0	0	0	0.04	0.102857143	0.137142857	0.16	0.188571429	0.205714286	0.228571429	0.24	0.262857143	0.274285714	0.285714286	0.297142857	0.308571429	0.32	0.325714286	0.342857143	0.348571429	0.354285714	0.36	0.371428571	0.377142857	0.382857143	0.388571429	0.394285714	0.4	0.411428571	0.417142857	0.417142857	0.422857143	0.428571429	0.434285714	0.44	0.44	0.445714286	0.451428571	0.451428571	0.457142857	0.462857143	0.462857143	0.468571429	0.468571429	0.474285714	0.48	0.48	0.491428571	0.491428571	0.497142857
0	0	0	0.085714286	0.125714286	0.16	0.188571429	0.211428571	0.234285714	0.251428571	0.268571429	0.28	0.297142857	0.302857143	0.314285714	0.331428571	0.337142857	0.348571429	0.354285714	0.36	0.377142857	0.382857143	0.388571429	0.394285714	0.4	0.405714286	0.411428571	0.417142857	0.422857143	0.422857143	0.434285714	0.44	0.445714286	0.445714286	0.451428571	0.457142857	0.457142857	0.462857143	0.468571429	0.468571429	0.474285714	0.48	0.48	0.491428571	0.491428571	0.497142857	0.497142857	0.497142857	0.497142857	0.502857143
0	0	0.068571429	0.12	0.165714286	0.194285714	0.217142857	0.24	0.262857143	0.274285714	0.291428571	0.302857143	0.32	0.331428571	0.337142857	0.348571429	0.36	0.371428571	0.377142857	0.382857143	0.388571429	0.4	0.405714286	0.411428571	0.417142857	0.422857143	0.428571429	0.434285714	0.44	0.44	0.445714286	0.451428571	0.451428571	0.462857143	0.468571429	0.468571429	0.474285714	0.48	0.48	0.491428571	0.491428571	0.497142857	0.497142857	0.497142857	0.502857143	0.502857143	0.508571429	0.508571429	0.514285714	0.514285714
0	0.034285714	0.12	0.165714286	0.2	0.228571429	0.251428571	0.274285714	0.285714286	0.302857143	0.32	0.331428571	0.342857143	0.36	0.365714286	0.377142857	0.382857143	0.394285714	0.4	0.405714286	0.411428571	0.417142857	0.422857143	0.434285714	0.44	0.445714286	0.445714286	0.451428571	0.457142857	0.457142857	0.462857143	0.468571429	0.468571429	0.474285714	0.474285714	0.491428571	0.497142857	0.497142857	0.497142857	0.497142857	0.502857143	0.502857143	0.508571429	0.508571429	0.514285714	0.514285714	0.52	0.52	0.525714286	0.525714286
0	0.12	0.171428571	0.211428571	0.245714286	0.268571429	0.291428571	0.308571429	0.325714286	0.342857143	0.348571429	0.365714286	0.377142857	0.382857143	0.394285714	0.4	0.411428571	0.417142857	0.428571429	0.434285714	0.434285714	0.44	0.445714286	0.451428571	0.457142857	0.462857143	0.468571429	0.468571429	0.474285714	0.485714286	0.485714286	0.491428571	0.491428571	0.491428571	0.491428571	0.497142857	0.497142857	0.502857143	0.508571429	0.514285714	0.514285714	0.52	0.52	0.525714286	0.525714286	0.525714286	0.531428571	0.531428571	0.537142857	0.537142857
0.262857143	0.188571429	0.234285714	0.262857143	0.297142857	0.314285714	0.337142857	0.348571429	0.365714286	0.382857143	0.388571429	0.405714286	0.411428571	0.417142857	0.428571429	0.434285714	0.44	0.445714286	0.451428571	0.457142857	0.462857143	0.462857143	0.468571429	0.48	0.48	0.485714286	0.491428571	0.491428571	0.491428571	0.497142857	0.497142857	0.502857143	0.502857143	0.508571429	0.508571429	0.514285714	0.514285714	0.514285714	0.52	0.52	0.525714286	0.531428571	0.537142857	0.537142857	0.537142857	0.542857143	0.542857143	0.542857143	0.548571429	0.548571429
0.468571429	0.44	0.348571429	0.342857143	0.36	0.382857143	0.394285714	0.405714286	0.417142857	0.428571429	0.434285714	0.44	0.451428571	0.457142857	0.457142857	0.474285714	0.474285714	0.48	0.48	0.485714286	0.485714286	0.491428571	0.491428571	0.497142857	0.497142857	0.502857143	0.502857143	0.508571429	0.514285714	0.514285714	0.52	0.52	0.52	0.525714286	0.525714286	0.525714286	0.531428571	0.531428571	0.537142857	0.537142857	0.537142857	0.542857143	0.542857143	0.542857143	0.554285714	0.554285714	0.554285714	0.56	0.56	0.56
0.805714286	0.805714286	0.794285714	0.68	0.48	0.48	0.48	0.48	0.485714286	0.485714286	0.491428571	0.491428571	0.497142857	0.497142857	0.497142857	0.497142857	0.508571429	0.508571429	0.508571429	0.508571429	0.508571429	0.52	0.52	0.52	0.52	0.525714286	0.525714286	0.525714286	0.525714286	0.537142857	0.537142857	0.537142857	0.537142857	0.542857143	0.542857143	0.542857143	0.548571429	0.548571429	0.548571429	0.548571429	0.554285714	0.554285714	0.554285714	0.56	0.56	0.56	0.565714286	0.565714286	0.571428571	0.571428571
0.817142857	0.817142857	0.805714286	0.794285714	0.771428571	0.725714286	0.634285714	0.588571429	0.571428571	0.56	0.554285714	0.548571429	0.542857143	0.542857143	0.542857143	0.537142857	0.542857143	0.542857143	0.542857143	0.542857143	0.537142857	0.537142857	0.542857143	0.548571429	0.548571429	0.548571429	0.548571429	0.548571429	0.548571429	0.548571429	0.554285714	0.554285714	0.56	0.56	0.56	0.56	0.56	0.565714286	0.565714286	0.565714286	0.565714286	0.571428571	0.571428571	0.571428571	0.571428571	0.577142857	0.577142857	0.577142857	0.577142857	0.582857143
0.822857143	0.822857143	0.817142857	0.805714286	0.794285714	0.777142857	0.748571429	0.714285714	0.674285714	0.645714286	0.622857143	0.611428571	0.6	0.594285714	0.588571429	0.582857143	0.577142857	0.577142857	0.577142857	0.571428571	0.571428571	0.565714286	0.565714286	0.571428571	0.571428571	0.571428571	0.571428571	0.571428571	0.571428571	0.571428571	0.571428571	0.571428571	0.577142857	0.577142857	0.577142857	0.577142857	0.577142857	0.577142857	0.582857143	0.582857143	0.582857143	0.582857143	0.582857143	0.582857143	0.588571429	0.588571429	0.588571429	0.588571429	0.594285714	0.594285714
0.828571429	0.828571429	0.822857143	0.817142857	0.811428571	0.8	0.777142857	0.76	0.737142857	0.714285714	0.685714286	0.668571429	0.651428571	0.64	0.634285714	0.622857143	0.617142857	0.605714286	0.611428571	0.605714286	0.6	0.594285714	0.594285714	0.594285714	0.594285714	0.594285714	0.594285714	0.594285714	0.588571429	0.588571429	0.588571429	0.588571429	0.588571429	0.588571429	0.594285714	0.594285714	0.594285714	0.594285714	0.594285714	0.594285714	0.594285714	0.6	0.6	0.6	0.6	0.6	0.6	0.605714286	0.605714286	0.605714286
0.828571429	0.828571429	0.828571429	0.822857143	0.817142857	0.811428571	0.8	0.788571429	0.765714286	0.754285714	0.731428571	0.72	0.697142857	0.685714286	0.674285714	0.662857143	0.651428571	0.645714286	0.634285714	0.634285714	0.628571429	0.622857143	0.622857143	0.617142857	0.617142857	0.617142857	0.617142857	0.611428571	0.611428571	0.611428571	0.611428571	0.605714286	0.605714286	0.605714286	0.605714286	0.605714286	0.611428571	0.611428571	0.611428571	0.611428571	0.611428571	0.611428571	0.611428571	0.611428571	0.611428571	0.611428571	0.617142857	0.617142857	0.617142857	0.617142857
0.84	0.84	0.834285714	0.828571429	0.822857143	0.822857143	0.811428571	0.8	0.788571429	0.777142857	0.76	0.748571429	0.737142857	0.72	0.702857143	0.697142857	0.685714286	0.674285714	0.668571429	0.662857143	0.657142857	0.651428571	0.645714286	0.64	0.64	0.634285714	0.64	0.634285714	0.634285714	0.628571429	0.628571429	0.628571429	0.622857143	0.622857143	0.622857143	0.622857143	0.622857143	0.622857143	0.628571429	0.628571429	0.628571429	0.628571429	0.628571429	0.628571429	0.628571429	0.628571429	0.628571429	0.628571429	0.628571429	0.628571429
0.84	0.84	0.84	0.834285714	0.828571429	0.828571429	0.817142857	0.811428571	0.8	0.794285714	0.782857143	0.771428571	0.76	0.748571429	0.731428571	0.72	0.714285714	0.702857143	0.697142857	0.685714286	0.685714286	0.68	0.674285714	0.668571429	0.662857143	0.657142857	0.651428571	0.657142857	0.651428571	0.651428571	0.645714286	0.645714286	0.645714286	0.64	0.64	0.64	0.64	0.634285714	0.634285714	0.634285714	0.64	0.64	0.64	0.64	0.64	0.64	0.64	0.64	0.64	0.64
0.84	0.84	0.84	0.834285714	0.834285714	0.834285714	0.822857143	0.822857143	0.811428571	0.8	0.8	0.788571429	0.777142857	0.765714286	0.754285714	0.742857143	0.737142857	0.731428571	0.72	0.708571429	0.702857143	0.702857143	0.697142857	0.691428571	0.685714286	0.68	0.674285714	0.668571429	0.668571429	0.668571429	0.662857143	0.662857143	0.662857143	0.657142857	0.657142857	0.657142857	0.651428571	0.651428571	0.651428571	0.651428571	0.651428571	0.645714286	0.651428571	0.651428571	0.651428571	0.651428571	0.651428571	0.651428571	0.651428571	0.651428571
0.84	0.845714286	0.845714286	0.845714286	0.84	0.84	0.828571429	0.828571429	0.822857143	0.811428571	0.805714286	0.8	0.788571429	0.782857143	0.771428571	0.765714286	0.754285714	0.748571429	0.742857143	0.731428571	0.725714286	0.714285714	0.714285714	0.708571429	0.702857143	0.697142857	0.691428571	0.685714286	0.685714286	0.68	0.685714286	0.68	0.674285714	0.674285714	0.674285714	0.668571429	0.668571429	0.668571429	0.662857143	0.662857143	0.662857143	0.662857143	0.662857143	0.662857143	0.662857143	0.662857143	0.662857143	0.662857143	0.662857143	0.662857143
0.851428571	0.845714286	0.845714286	0.845714286	0.84	0.84	0.834285714	0.834285714	0.828571429	0.817142857	0.817142857	0.811428571	0.8	0.794285714	0.788571429	0.777142857	0.771428571	0.765714286	0.76	0.748571429	0.742857143	0.737142857	0.725714286	0.725714286	0.72	0.714285714	0.708571429	0.708571429	0.702857143	0.697142857	0.691428571	0.697142857	0.691428571	0.691428571	0.685714286	0.685714286	0.685714286	0.68	0.68	0.68	0.674285714	0.674285714	0.674285714	0.674285714	0.674285714	0.674285714	0.668571429	0.674285714	0.674285714	0.674285714
0.851428571	0.845714286	0.845714286	0.851428571	0.845714286	0.845714286	0.84	0.834285714	0.834285714	0.828571429	0.822857143	0.817142857	0.811428571	0.8	0.8	0.794285714	0.782857143	0.777142857	0.771428571	0.765714286	0.76	0.748571429	0.742857143	0.737142857	0.737142857	0.731428571	0.725714286	0.72	0.72	0.714285714	0.708571429	0.702857143	0.702857143	0.702857143	0.702857143	0.697142857	0.697142857	0.697142857	0.691428571	0.691428571	0.691428571	0.685714286	0.685714286	0.685714286	0.685714286	0.685714286	0.685714286	0.68	0.68	0.68
0.851428571	0.851428571	0.851428571	0.851428571	0.845714286	0.845714286	0.84	0.834285714	0.834285714	0.828571429	0.822857143	0.822857143	0.817142857	0.811428571	0.811428571	0.8	0.794285714	0.788571429	0.782857143	0.777142857	0.771428571	0.765714286	0.76	0.754285714	0.748571429	0.748571429	0.742857143	0.737142857	0.731428571	0.725714286	0.725714286	0.72	0.714285714	0.714285714	0.714285714	0.714285714	0.708571429	0.708571429	0.708571429	0.702857143	0.702857143	0.702857143	0.697142857	0.697142857	0.697142857	0.697142857	0.697142857	0.691428571	0.691428571	0.691428571
0.851428571	0.857142857	0.851428571	0.851428571	0.845714286	0.851428571	0.845714286	0.84	0.84	0.834285714	0.828571429	0.828571429	0.822857143	0.817142857	0.811428571	0.811428571	0.805714286	0.8	0.788571429	0.788571429	0.782857143	0.777142857	0.771428571	0.765714286	0.76	0.754285714	0.754285714	0.748571429	0.742857143	0.742857143	0.737142857	0.731428571	0.731428571	0.725714286	0.725714286	0.72	0.725714286	0.72	0.72	0.714285714	0.714285714	0.714285714	0.708571429	0.708571429	0.708571429	0.708571429	0.702857143	0.702857143	0.702857143	0.702857143
0.851428571	0.857142857	0.851428571	0.851428571	0.851428571	0.851428571	0.845714286	0.845714286	0.845714286	0.84	0.834285714	0.834285714	0.828571429	0.822857143	0.817142857	0.817142857	0.811428571	0.805714286	0.8	0.794285714	0.794285714	0.788571429	0.782857143	0.777142857	0.771428571	0.765714286	0.76	0.76	0.76	0.754285714	0.748571429	0.742857143	0.742857143	0.737142857	0.737142857	0.731428571	0.731428571	0.731428571	0.731428571	0.725714286	0.725714286	0.725714286	0.72	0.72	0.72	0.72	0.714285714	0.714285714	0.714285714	0.714285714
0.851428571	0.857142857	0.851428571	0.857142857	0.851428571	0.851428571	0.851428571	0.845714286	0.845714286	0.84	0.84	0.84	0.834285714	0.828571429	0.822857143	0.817142857	0.817142857	0.811428571	0.805714286	0.8	0.794285714	0.8	0.794285714	0.788571429	0.782857143	0.777142857	0.771428571	0.765714286	0.771428571	0.765714286	0.76	0.754285714	0.754285714	0.748571429	0.748571429	0.742857143	0.742857143	0.737142857	0.737142857	0.737142857	0.737142857	0.737142857	0.731428571	0.731428571	0.731428571	0.725714286	0.725714286	0.725714286	0.725714286	0.725714286
0.851428571	0.857142857	0.851428571	0.857142857	0.851428571	0.857142857	0.851428571	0.845714286	0.851428571	0.845714286	0.84	0.834285714	0.84	0.834285714	0.828571429	0.822857143	0.822857143	0.817142857	0.817142857	0.811428571	0.805714286	0.805714286	0.8	0.794285714	0.788571429	0.788571429	0.782857143	0.777142857	0.771428571	0.777142857	0.771428571	0.765714286	0.765714286	0.76	0.76	0.754285714	0.748571429	0.748571429	0.748571429	0.742857143	0.742857143	0.742857143	0.742857143	0.742857143	0.737142857	0.737142857	0.737142857	0.737142857	0.731428571	0.731428571
0.857142857	0.857142857	0.857142857	0.857142857	0.857142857	0.857142857	0.851428571	0.851428571	0.845714286	0.845714286	0.845714286	0.84	0.84	0.84	0.834285714	0.828571429	0.822857143	0.822857143	0.822857143	0.817142857	0.811428571	0.805714286	0.805714286	0.805714286	0.8	0.794285714	0.788571429	0.788571429	0.782857143	0.777142857	0.782857143	0.777142857	0.771428571	0.771428571	0.765714286	0.765714286	0.76	0.76	0.754285714	0.754285714	0.748571429	0.748571429	0.748571429	0.748571429	0.748571429	0.748571429	0.742857143	0.742857143	0.742857143	0.742857143
0.862857143	0.857142857	0.857142857	0.857142857	0.857142857	0.851428571	0.857142857	0.851428571	0.851428571	0.851428571	0.845714286	0.845714286	0.845714286	0.84	0.84	0.834285714	0.828571429	0.828571429	0.828571429	0.822857143	0.817142857	0.811428571	0.811428571	0.811428571	0.805714286	0.8	0.8	0.794285714	0.788571429	0.788571429	0.782857143	0.788571429	0.782857143	0.777142857	0.777142857	0.771428571	0.771428571	0.765714286	0.765714286	0.76	0.76	0.76	0.754285714	0.754285714	0.754285714	0.754285714	0.754285714	0.754285714	0.754285714	0.748571429
0.862857143	0.857142857	0.857142857	0.857142857	0.857142857	0.851428571	0.857142857	0.851428571	0.851428571	0.851428571	0.851428571	0.845714286	0.84	0.845714286	0.84	0.84	0.834285714	0.828571429	0.828571429	0.828571429	0.822857143	0.817142857	0.817142857	0.811428571	0.811428571	0.811428571	0.805714286	0.8	0.8	0.794285714	0.794285714	0.788571429	0.782857143	0.788571429	0.782857143	0.782857143	0.777142857	0.777142857	0.771428571	0.771428571	0.771428571	0.765714286	0.765714286	0.76	0.76	0.76	0.76	0.76	0.76	0.76
0.862857143	0.857142857	0.857142857	0.862857143	0.857142857	0.857142857	0.857142857	0.857142857	0.851428571	0.857142857	0.851428571	0.851428571	0.845714286	0.845714286	0.845714286	0.84	0.84	0.834285714	0.834285714	0.834285714	0.828571429	0.822857143	0.822857143	0.817142857	0.811428571	0.817142857	0.811428571	0.811428571	0.805714286	0.8	0.8	0.794285714	0.794285714	0.788571429	0.794285714	0.788571429	0.788571429	0.782857143	0.782857143	0.777142857	0.777142857	0.777142857	0.771428571	0.771428571	0.771428571	0.765714286	0.765714286	0.765714286	0.76	0.76
0.862857143	0.857142857	0.857142857	0.862857143	0.857142857	0.857142857	0.857142857	0.857142857	0.851428571	0.857142857	0.851428571	0.851428571	0.845714286	0.845714286	0.845714286	0.845714286	0.84	0.84	0.834285714	0.834285714	0.834285714	0.828571429	0.828571429	0.822857143	0.817142857	0.817142857	0.817142857	0.817142857	0.811428571	0.805714286	0.805714286	0.8	0.8	0.794285714	0.794285714	0.794285714	0.794285714	0.794285714	0.788571429	0.788571429	0.782857143	0.782857143	0.782857143	0.777142857	0.777142857	0.777142857	0.771428571	0.771428571	0.771428571	0.771428571
0.862857143	0.862857143	0.862857143	0.862857143	0.857142857	0.857142857	0.862857143	0.857142857	0.857142857	0.857142857	0.857142857	0.851428571	0.851428571	0.845714286	0.851428571	0.845714286	0.845714286	0.84	0.84	0.84	0.834285714	0.834285714	0.828571429	0.828571429	0.822857143	0.822857143	0.817142857	0.822857143	0.817142857	0.817142857	0.811428571	0.811428571	0.805714286	0.805714286	0.8	0.8	0.794285714	0.8	0.794285714	0.794285714	0.794285714	0.788571429	0.788571429	0.788571429	0.782857143	0.782857143	0.782857143	0.777142857	0.777142857	0.777142857
0.862857143	0.862857143	0.862857143	0.862857143	0.862857143	0.857142857	0.862857143	0.857142857	0.857142857	0.851428571	0.857142857	0.857142857	0.851428571	0.851428571	0.851428571	0.851428571	0.845714286	0.845714286	0.84	0.84	0.84	0.84	0.834285714	0.834285714	0.828571429	0.828571429	0.822857143	0.817142857	0.822857143	0.817142857	0.817142857	0.817142857	0.811428571	0.811428571	0.805714286	0.805714286	0.8	0.8	0.8	0.8	0.8	0.794285714	0.794285714	0.794285714	0.788571429	0.788571429	0.788571429	0.788571429	0.782857143	0.782857143
0.862857143	0.862857143	0.862857143	0.862857143	0.862857143	0.857142857	0.862857143	0.862857143	0.857142857	0.857142857	0.857142857	0.857142857	0.851428571	0.851428571	0.851428571	0.851428571	0.851428571	0.845714286	0.845714286	0.84	0.84	0.84	0.84	0.834285714	0.834285714	0.828571429	0.828571429	0.822857143	0.822857143	0.822857143	0.822857143	0.817142857	0.817142857	0.817142857	0.811428571	0.811428571	0.805714286	0.805714286	0.805714286	0.8	0.805714286	0.8	0.8	0.8	0.8	0.794285714	0.794285714	0.794285714	0.788571429	0.788571429
0.862857143	0.862857143	0.862857143	0.862857143	0.862857143	0.857142857	0.862857143	0.862857143	0.857142857	0.857142857	0.862857143	0.857142857	0.857142857	0.851428571	0.851428571	0.851428571	0.851428571	0.851428571	0.845714286	0.845714286	0.84	0.845714286	0.84	0.84	0.834285714	0.834285714	0.834285714	0.828571429	0.828571429	0.822857143	0.828571429	0.822857143	0.822857143	0.817142857	0.817142857	0.817142857	0.811428571	0.811428571	0.811428571	0.805714286	0.805714286	0.805714286	0.805714286	0.805714286	0.805714286	0.8	0.8	0.8	0.8	0.794285714
0.862857143	0.862857143	0.868571429	0.862857143	0.862857143	0.862857143	0.862857143	0.862857143	0.862857143	0.857142857	0.862857143	0.857142857	0.857142857	0.857142857	0.851428571	0.851428571	0.851428571	0.851428571	0.851428571	0.845714286	0.845714286	0.84	0.845714286	0.84	0.84	0.84	0.834285714	0.834285714	0.828571429	0.828571429	0.828571429	0.828571429	0.828571429	0.822857143	0.822857143	0.822857143	0.817142857	0.817142857	0.811428571	0.811428571	0.811428571	0.811428571	0.805714286	0.805714286	0.811428571	0.805714286	0.805714286	0.805714286	0.805714286	0.8
0.862857143	0.862857143	0.868571429	0.862857143	0.862857143	0.862857143	0.862857143	0.862857143	0.862857143	0.857142857	0.857142857	0.862857143	0.857142857	0.857142857	0.857142857	0.851428571	0.857142857	0.851428571	0.851428571	0.851428571	0.845714286	0.845714286	0.84	0.845714286	0.845714286	0.84	0.84	0.834285714	0.834285714	0.834285714	0.828571429	0.828571429	0.828571429	0.828571429	0.828571429	0.822857143	0.822857143	0.822857143	0.817142857	0.817142857	0.817142857	0.811428571	0.811428571	0.811428571	0.811428571	0.805714286	0.811428571	0.811428571	0.811428571	0.805714286
0.862857143	0.862857143	0.868571429	0.862857143	0.862857143	0.862857143	0.868571429	0.862857143	0.862857143	0.862857143	0.857142857	0.862857143	0.862857143	0.857142857	0.857142857	0.851428571	0.851428571	0.857142857	0.851428571	0.851428571	0.851428571	0.845714286	0.845714286	0.845714286	0.845714286	0.845714286	0.84	0.84	0.84	0.834285714	0.834285714	0.834285714	0.828571429	0.834285714	0.834285714	0.828571429	0.828571429	0.828571429	0.822857143	0.822857143	0.822857143	0.817142857	0.817142857	0.817142857	0.811428571	0.811428571	0.811428571	0.811428571	0.811428571	0.811428571
0.862857143	0.862857143	0.868571429	0.862857143	0.862857143	0.862857143	0.868571429	0.862857143	0.862857143	0.862857143	0.857142857	0.862857143	0.862857143	0.857142857	0.857142857	0.857142857	0.851428571	0.857142857	0.857142857	0.851428571	0.851428571	0.851428571	0.845714286	0.845714286	0.845714286	0.845714286	0.845714286	0.845714286	0.84	0.84	0.84	0.834285714	0.834285714	0.834285714	0.828571429	0.834285714	0.834285714	0.828571429	0.828571429	0.828571429	0.822857143	0.822857143	0.822857143	0.822857143	0.817142857	0.817142857	0.817142857	0.817142857	0.811428571	0.811428571
0.862857143	0.862857143	0.868571429	0.868571429	0.862857143	0.862857143	0.868571429	0.862857143	0.862857143	0.862857143	0.862857143	0.862857143	0.862857143	0.862857143	0.857142857	0.857142857	0.857142857	0.851428571	0.857142857	0.857142857	0.851428571	0.851428571	0.851428571	0.845714286	0.845714286	0.851428571	0.845714286	0.845714286	0.845714286	0.84	0.84	0.84	0.84	0.834285714	0.834285714	0.834285714	0.834285714	0.834285714	0.834285714	0.828571429	0.828571429	0.828571429	0.828571429	0.822857143	0.822857143	0.822857143	0.822857143	0.817142857	0.817142857	0.817142857
0.862857143	0.862857143	0.868571429	0.868571429	0.862857143	0.862857143	0.868571429	0.868571429	0.862857143	0.862857143	0.862857143	0.857142857	0.862857143	0.862857143	0.862857143	0.857142857	0.857142857	0.857142857	0.857142857	0.857142857	0.857142857	0.851428571	0.851428571	0.851428571	0.851428571	0.845714286	0.851428571	0.851428571	0.845714286	0.845714286	0.845714286	0.84	0.84	0.84	0.84	0.834285714	0.834285714	0.834285714	0.834285714	0.834285714	0.834285714	0.834285714	0.828571429	0.828571429	0.828571429	0.828571429	0.822857143	0.822857143	0.822857143	0.822857143
0.862857143	0.868571429	0.868571429	0.868571429	0.862857143	0.862857143	0.868571429	0.868571429	0.862857143	0.862857143	0.862857143	0.862857143	0.862857143	0.862857143	0.862857143	0.862857143	0.857142857	0.857142857	0.857142857	0.857142857	0.857142857	0.857142857	0.857142857	0.851428571	0.851428571	0.851428571	0.845714286	0.851428571	0.851428571	0.845714286	0.845714286	0.845714286	0.845714286	0.84	0.84	0.84	0.84	0.834285714	0.834285714	0.84	0.84	0.834285714	0.834285714	0.834285714	0.834285714	0.828571429	0.828571429	0.828571429	0.828571429	0.828571429
0.862857143	0.868571429	0.868571429	0.868571429	0.868571429	0.862857143	0.868571429	0.868571429	0.868571429	0.862857143	0.862857143	0.862857143	0.868571429	0.862857143	0.862857143	0.862857143	0.862857143	0.857142857	0.857142857	0.857142857	0.857142857	0.857142857	0.857142857	0.857142857	0.851428571	0.851428571	0.851428571	0.851428571	0.845714286	0.851428571	0.851428571	0.845714286	0.845714286	0.845714286	0.845714286	0.84	0.84	0.84	0.84	0.834285714	0.834285714	0.84	0.84	0.834285714	0.834285714	0.834285714	0.834285714	0.834285714	0.828571429	0.828571429
0.862857143	0.868571429	0.868571429	0.868571429	0.868571429	0.862857143	0.862857143	0.868571429	0.868571429	0.862857143	0.862857143	0.862857143	0.862857143	0.868571429	0.862857143	0.862857143	0.862857143	0.862857143	0.857142857	0.857142857	0.862857143	0.857142857	0.857142857	0.857142857	0.857142857	0.851428571	0.851428571	0.851428571	0.851428571	0.845714286	0.851428571	0.851428571	0.851428571	0.845714286	0.845714286	0.845714286	0.845714286	0.84	0.84	0.84	0.84	0.84	0.834285714	0.84	0.84	0.84	0.834285714	0.834285714	0.834285714	0.834285714
0.862857143	0.868571429	0.868571429	0.868571429	0.868571429	0.862857143	0.862857143	0.868571429	0.868571429	0.868571429	0.862857143	0.862857143	0.862857143	0.868571429	0.862857143	0.862857143	0.862857143	0.862857143	0.862857143	0.857142857	0.857142857	0.862857143	0.862857143	0.857142857	0.857142857	0.857142857	0.857142857	0.851428571	0.851428571	0.851428571	0.851428571	0.851428571	0.851428571	0.851428571	0.851428571	0.845714286	0.845714286	0.845714286	0.845714286	0.845714286	0.84	0.84	0.84	0.84	0.834285714	0.84	0.84	0.84	0.84	0.84
0.862857143	0.868571429	0.868571429	0.868571429	0.868571429	0.868571429	0.862857143	0.868571429	0.868571429	0.868571429	0.868571429	0.862857143	0.862857143	0.862857143	0.868571429	0.862857143	0.862857143	0.862857143	0.862857143	0.862857143	0.857142857	0.857142857	0.862857143	0.862857143	0.857142857	0.857142857	0.857142857	0.857142857	0.851428571	0.851428571	0.851428571	0.851428571	0.857142857	0.851428571	0.851428571	0.851428571	0.851428571	0.845714286	0.845714286	0.845714286	0.845714286	0.845714286	0.84	0.84	0.84	0.84	0.84	0.84	0.84	0.84
0.868571429	0.868571429	0.868571429	0.868571429	0.868571429	0.868571429	0.862857143	0.868571429	0.868571429	0.868571429	0.868571429	0.862857143	0.862857143	0.862857143	0.868571429	0.868571429	0.862857143	0.862857143	0.862857143	0.862857143	0.862857143	0.857142857	0.857142857	0.862857143	0.862857143	0.857142857	0.857142857	0.857142857	0.857142857	0.857142857	0.851428571	0.851428571	0.851428571	0.851428571	0.857142857	0.851428571	0.851428571	0.851428571	0.851428571	0.851428571	0.845714286	0.845714286	0.845714286	0.845714286	0.845714286	0.84	0.84	0.84	0.84	0.84
0.868571429	0.868571429	0.868571429	0.868571429	0.868571429	0.868571429	0.862857143	0.868571429	0.868571429	0.868571429	0.868571429	0.868571429	0.862857143	0.862857143	0.862857143	0.868571429	0.868571429	0.862857143	0.862857143	0.862857143	0.862857143	0.862857143	0.857142857	0.862857143	0.862857143	0.862857143	0.862857143	0.857142857	0.857142857	0.857142857	0.857142857	0.857142857	0.851428571	0.851428571	0.851428571	0.857142857	0.857142857	0.851428571	0.851428571	0.851428571	0.851428571	0.851428571	0.845714286	0.845714286	0.845714286	0.845714286	0.845714286	0.845714286	0.845714286	0.84
0.868571429	0.868571429	0.868571429	0.868571429	0.868571429	0.868571429	0.868571429	0.868571429	0.868571429	0.868571429	0.868571429	0.868571429	0.868571429	0.862857143	0.862857143	0.868571429	0.868571429	0.868571429	0.862857143	0.862857143	0.862857143	0.862857143	0.862857143	0.857142857	0.862857143	0.862857143	0.862857143	0.862857143	0.857142857	0.857142857	0.857142857	0.857142857	0.857142857	0.857142857	0.851428571	0.851428571	0.851428571	0.857142857	0.857142857	0.851428571	0.851428571	0.851428571	0.851428571	0.851428571	0.851428571	0.845714286	0.845714286	0.845714286	0.845714286	0.845714286
0.874285714	0.868571429	0.868571429	0.868571429	0.868571429	0.868571429	0.868571429	0.868571429	0.868571429	0.868571429	0.868571429	0.868571429	0.868571429	0.862857143	0.862857143	0.862857143	0.868571429	0.868571429	0.868571429	0.862857143	0.862857143	0.862857143	0.862857143	0.862857143	0.857142857	0.862857143	0.862857143	0.862857143	0.862857143	0.862857143	0.857142857	0.857142857	0.857142857	0.857142857	0.857142857	0.857142857	0.851428571	0.851428571	0.851428571	0.857142857	0.857142857	0.857142857	0.851428571	0.851428571	0.851428571	0.851428571	0.851428571	0.851428571	0.851428571	0.845714286
0.874285714	0.868571429	0.868571429	0.868571429	0.868571429	0.868571429	0.868571429	0.868571429	0.868571429	0.868571429	0.868571429	0.868571429	0.868571429	0.868571429	0.862857143	0.862857143	0.868571429	0.868571429	0.868571429	0.868571429	0.862857143	0.862857143	0.862857143	0.862857143	0.862857143	0.862857143	0.857142857	0.862857143	0.862857143	0.862857143	0.862857143	0.862857143	0.857142857	0.857142857	0.857142857	0.857142857	0.857142857	0.857142857	0.851428571	0.851428571	0.851428571	0.857142857	0.857142857	0.857142857	0.857142857	0.851428571	0.851428571	0.851428571	0.851428571	0.851428571
0.874285714	0.868571429	0.868571429	0.868571429	0.868571429	0.868571429	0.868571429	0.868571429	0.868571429	0.868571429	0.868571429	0.868571429	0.868571429	0.868571429	0.868571429	0.862857143	0.862857143	0.868571429	0.868571429	0.868571429	0.868571429	0.862857143	0.862857143	0.862857143	0.862857143	0.862857143	0.862857143	0.862857143	0.862857143	0.862857143	0.862857143	0.862857143	0.862857143	0.862857143	0.857142857	0.857142857	0.857142857	0.857142857	0.857142857	0.857142857	0.857142857	0.851428571	0.851428571	0.857142857	0.857142857	0.857142857	0.857142857	0.857142857	0.857142857	0.851428571
0.874285714	0.874285714	0.868571429	0.868571429	0.868571429	0.868571429	0.868571429	0.868571429	0.874285714	0.868571429	0.868571429	0.868571429	0.868571429	0.868571429	0.868571429	0.868571429	0.862857143	0.868571429	0.868571429	0.868571429	0.868571429	0.868571429	0.868571429	0.862857143	0.862857143	0.862857143	0.862857143	0.862857143	0.862857143	0.862857143	0.862857143	0.862857143	0.862857143	0.862857143	0.862857143	0.862857143	0.857142857	0.857142857	0.857142857	0.857142857	0.857142857	0.857142857	0.857142857	0.857142857	0.851428571	0.857142857	0.857142857	0.857142857	0.857142857	0.857142857
0.874285714	0.874285714	0.868571429	0.868571429	0.868571429	0.868571429	0.868571429	0.868571429	0.874285714	0.874285714	0.868571429	0.868571429	0.868571429	0.868571429	0.868571429	0.868571429	0.868571429	0.862857143	0.868571429	0.868571429	0.868571429	0.868571429	0.868571429	0.868571429	0.862857143	0.862857143	0.862857143	0.862857143	0.862857143	0.862857143	0.868571429	0.862857143	0.862857143	0.862857143	0.862857143	0.862857143	0.862857143	0.862857143	0.862857143	0.857142857	0.857142857	0.857142857	0.857142857	0.857142857	0.857142857	0.857142857	0.857142857	0.851428571	0.857142857	0.857142857
0.874285714	0.874285714	0.868571429	0.868571429	0.868571429	0.868571429	0.868571429	0.868571429	0.874285714	0.874285714	0.868571429	0.868571429	0.868571429	0.868571429	0.868571429	0.868571429	0.868571429	0.868571429	0.862857143	0.868571429	0.868571429	0.868571429	0.868571429	0.868571429	0.868571429	0.868571429	0.862857143	0.862857143	0.862857143	0.862857143	0.862857143	0.862857143	0.868571429	0.862857143	0.862857143	0.862857143	0.862857143	0.862857143	0.862857143	0.862857143	0.862857143	0.862857143	0.857142857	0.857142857	0.857142857	0.857142857	0.857142857	0.857142857	0.857142857	0.857142857
0.874285714	0.874285714	0.868571429	0.868571429	0.868571429	0.868571429	0.868571429	0.868571429	0.868571429	0.874285714	0.874285714	0.868571429	0.868571429	0.868571429	0.868571429	0.868571429	0.868571429	0.868571429	0.868571429	0.862857143	0.868571429	0.868571429	0.868571429	0.868571429	0.868571429	0.868571429	0.868571429	0.862857143	0.862857143	0.862857143	0.862857143	0.862857143	0.862857143	0.862857143	0.868571429	0.868571429	0.862857143	0.862857143	0.862857143	0.862857143	0.862857143	0.862857143	0.862857143	0.862857143	0.862857143	0.857142857	0.857142857	0.857142857	0.857142857	0.857142857
0.874285714	0.874285714	0.874285714	0.868571429	0.868571429	0.868571429	0.868571429	0.868571429	0.868571429	0.874285714	0.874285714	0.874285714	0.868571429	0.868571429	0.868571429	0.868571429	0.868571429	0.868571429	0.868571429	0.868571429	0.862857143	0.868571429	0.868571429	0.868571429	0.868571429	0.868571429	0.868571429	0.868571429	0.868571429	0.862857143	0.862857143	0.862857143	0.862857143	0.862857143	0.862857143	0.862857143	0.868571429	0.868571429	0.862857143	0.862857143	0.862857143	0.862857143	0.862857143	0.862857143	0.862857143	0.862857143	0.862857143	0.862857143	0.862857143	0.857142857
0.874285714	0.874285714	0.874285714	0.868571429	0.868571429	0.868571429	0.868571429	0.868571429	0.868571429	0.874285714	0.874285714	0.874285714	0.874285714	0.868571429	0.868571429	0.868571429	0.868571429	0.868571429	0.868571429	0.868571429	0.868571429	0.868571429	0.868571429	0.868571429	0.868571429	0.868571429	0.868571429	0.868571429	0.868571429	0.868571429	0.868571429	0.862857143	0.862857143	0.862857143	0.862857143	0.862857143	0.862857143	0.862857143	0.868571429	0.868571429	0.868571429	0.868571429	0.862857143	0.862857143	0.862857143	0.862857143	0.862857143	0.862857143	0.862857143	0.862857143
0.874285714	0.874285714	0.874285714	0.868571429	0.868571429	0.868571429	0.868571429	0.868571429	0.868571429	0.868571429	0.874285714	0.874285714	0.874285714	0.874285714	0.868571429	0.868571429	0.868571429	0.868571429	0.868571429	0.868571429	0.868571429	0.868571429	0.868571429	0.874285714	0.868571429	0.868571429	0.868571429	0.868571429	0.868571429	0.868571429	0.868571429	0.868571429	0.868571429	0.868571429	0.862857143	0.862857143	0.862857143	0.862857143	0.862857143	0.862857143	0.868571429	0.868571429	0.868571429	0.868571429	0.868571429	0.862857143	0.862857143	0.862857143	0.862857143	0.862857143
0.874285714	0.874285714	0.874285714	0.874285714	0.868571429	0.868571429	0.868571429	0.868571429	0.868571429	0.868571429	0.874285714	0.874285714	0.874285714	0.874285714	0.874285714	0.868571429	0.868571429	0.868571429	0.868571429	0.868571429	0.868571429	0.868571429	0.868571429	0.868571429	0.874285714	0.868571429	0.868571429	0.868571429	0.868571429	0.868571429	0.868571429	0.868571429	0.868571429	0.868571429	0.868571429	0.868571429	0.868571429	0.862857143	0.862857143	0.862857143	0.862857143	0.862857143	0.862857143	0.868571429	0.868571429	0.868571429	0.868571429	0.868571429	0.868571429	0.862857143
0.874285714	0.874285714	0.874285714	0.874285714	0.868571429	0.868571429	0.868571429	0.868571429	0.868571429	0.868571429	0.868571429	0.874285714	0.874285714	0.874285714	0.874285714	0.874285714	0.868571429	0.868571429	0.868571429	0.868571429	0.868571429	0.868571429	0.868571429	0.868571429	0.868571429	0.868571429	0.874285714	0.868571429	0.868571429	0.868571429	0.868571429	0.868571429	0.868571429	0.868571429	0.868571429	0.868571429	0.868571429	0.868571429	0.868571429	0.868571429	0.862857143	0.862857143	0.862857143	0.862857143	0.862857143	0.862857143	0.862857143	0.868571429	0.868571429	0.868571429
0.874285714	0.874285714	0.874285714	0.874285714	0.868571429	0.868571429	0.868571429	0.868571429	0.868571429	0.868571429	0.868571429	0.874285714	0.874285714	0.874285714	0.874285714	0.874285714	0.874285714	0.868571429	0.868571429	0.868571429	0.868571429	0.868571429	0.868571429	0.868571429	0.868571429	0.868571429	0.868571429	0.868571429	0.874285714	0.874285714	0.868571429	0.868571429	0.868571429	0.868571429	0.868571429	0.868571429	0.868571429	0.868571429	0.868571429	0.868571429	0.868571429	0.868571429	0.868571429	0.868571429	0.862857143	0.862857143	0.862857143	0.862857143	0.862857143	0.862857143
0.874285714	0.874285714	0.874285714	0.874285714	0.874285714	0.868571429	0.868571429	0.868571429	0.868571429	0.868571429	0.868571429	0.868571429	0.874285714	0.874285714	0.874285714	0.874285714	0.874285714	0.874285714	0.874285714	0.868571429	0.868571429	0.868571429	0.868571429	0.868571429	0.868571429	0.868571429	0.868571429	0.868571429	0.868571429	0.868571429	0.874285714	0.874285714	0.868571429	0.868571429	0.868571429	0.868571429	0.868571429	0.868571429	0.868571429	0.868571429	0.868571429	0.868571429	0.868571429	0.868571429	0.868571429	0.868571429	0.868571429	0.868571429	0.862857143	0.862857143
0.874285714	0.874285714	0.874285714	0.874285714	0.874285714	0.868571429	0.868571429	0.868571429	0.868571429	0.868571429	0.868571429	0.868571429	0.874285714	0.874285714	0.874285714	0.874285714	0.874285714	0.874285714	0.874285714	0.874285714	0.868571429	0.868571429	0.868571429	0.868571429	0.868571429	0.868571429	0.868571429	0.868571429	0.868571429	0.868571429	0.868571429	0.868571429	0.874285714	0.874285714	0.874285714	0.874285714	0.868571429	0.868571429	0.868571429	0.868571429	0.868571429	0.868571429	0.868571429	0.868571429	0.868571429	0.868571429	0.868571429	0.868571429	0.868571429	0.868571429
0.874285714	0.874285714	0.874285714	0.874285714	0.874285714	0.874285714	0.868571429	0.868571429	0.868571429	0.868571429	0.868571429	0.868571429	0.868571429	0.874285714	0.874285714	0.874285714	0.874285714	0.874285714	0.874285714	0.874285714	0.874285714	0.874285714	0.868571429	0.868571429	0.868571429	0.868571429	0.868571429	0.868571429	0.868571429	0.868571429	0.868571429	0.868571429	0.868571429	0.868571429	0.868571429	0.874285714	0.874285714	0.874285714	0.874285714	0.868571429	0.868571429	0.868571429	0.868571429	0.868571429	0.868571429	0.868571429	0.868571429	0.868571429	0.868571429	0.868571429
0.874285714	0.874285714	0.874285714	0.874285714	0.874285714	0.874285714	0.874285714	0.868571429	0.868571429	0.868571429	0.868571429	0.868571429	0.868571429	0.868571429	0.874285714	0.874285714	0.874285714	0.874285714	0.874285714	0.874285714	0.874285714	0.874285714	0.874285714	0.874285714	0.874285714	0.868571429	0.868571429	0.868571429	0.868571429	0.868571429	0.868571429	0.868571429	0.868571429	0.868571429	0.868571429	0.868571429	0.868571429	0.868571429	0.874285714	0.874285714	0.874285714	0.874285714	0.874285714	0.874285714	0.868571429	0.868571429	0.868571429	0.868571429	0.868571429	0.868571429
0.874285714	0.874285714	0.874285714	0.874285714	0.874285714	0.874285714	0.874285714	0.874285714	0.868571429	0.868571429	0.868571429	0.868571429	0.868571429	0.868571429	0.868571429	0.874285714	0.874285714	0.874285714	0.874285714	0.874285714	0.874285714	0.874285714	0.874285714	0.874285714	0.874285714	0.874285714	0.874285714	0.868571429	0.868571429	0.868571429	0.868571429	0.868571429	0.868571429	0.868571429	0.868571429	0.868571429	0.868571429	0.868571429	0.868571429	0.868571429	0.868571429	0.868571429	0.874285714	0.874285714	0.874285714	0.874285714	0.874285714	0.874285714	0.874285714	0.874285714
0.874285714	0.874285714	0.874285714	0.874285714	0.874285714	0.874285714	0.874285714	0.874285714	0.874285714	0.868571429	0.868571429	0.868571429	0.868571429	0.868571429	0.868571429	0.868571429	0.868571429	0.874285714	0.874285714	0.874285714	0.874285714	0.874285714	0.874285714	0.874285714	0.874285714	0.874285714	0.874285714	0.874285714	0.874285714	0.874285714	0.874285714	0.868571429	0.868571429	0.868571429	0.868571429	0.868571429	0.868571429	0.868571429	0.868571429	0.868571429	0.868571429	0.868571429	0.868571429	0.868571429	0.868571429	0.868571429	0.868571429	0.874285714	0.874285714	0.874285714
0.874285714	0.874285714	0.874285714	0.874285714	0.874285714	0.874285714	0.874285714	0.874285714	0.874285714	0.874285714	0.868571429	0.868571429	0.868571429	0.868571429	0.868571429	0.868571429	0.868571429	0.868571429	0.874285714	0.874285714	0.874285714	0.874285714	0.874285714	0.874285714	0.874285714	0.874285714	0.874285714	0.874285714	0.874285714	0.874285714	0.874285714	0.874285714	0.874285714	0.874285714	0.874285714	0.868571429	0.868571429	0.868571429	0.868571429	0.868571429	0.868571429	0.868571429	0.868571429	0.868571429	0.868571429	0.868571429	0.868571429	0.868571429	0.868571429	0.868571429
0.874285714	0.874285714	0.874285714	0.874285714	0.874285714	0.874285714	0.874285714	0.874285714	0.874285714	0.874285714	0.874285714	0.868571429	0.868571429	0.868571429	0.868571429	0.868571429	0.868571429	0.868571429	0.868571429	0.868571429	0.868571429	0.874285714	0.874285714	0.874285714	0.874285714	0.874285714	0.874285714	0.874285714	0.874285714	0.874285714	0.874285714	0.874285714	0.874285714	0.874285714	0.874285714	0.874285714	0.874285714	0.874285714	0.874285714	0.874285714	0.874285714	0.868571429	0.868571429	0.868571429	0.868571429	0.868571429	0.868571429	0.868571429	0.868571429	0.868571429
0.874285714	0.874285714	0.874285714	0.874285714	0.874285714	0.874285714	0.874285714	0.874285714	0.874285714	0.874285714	0.874285714	0.874285714	0.874285714	0.868571429	0.868571429	0.868571429	0.868571429	0.868571429	0.868571429	0.868571429	0.868571429	0.868571429	0.868571429	0.874285714	0.874285714	0.874285714	0.874285714	0.874285714	0.874285714	0.874285714	0.874285714	0.874285714	0.874285714	0.874285714	0.874285714	0.874285714	0.874285714	0.874285714	0.874285714	0.874285714	0.874285714	0.874285714	0.874285714	0.874285714	0.874285714	0.874285714	0.874285714	0.874285714	0.874285714	0.874285714
0.874285714	0.874285714	0.874285714	0.874285714	0.874285714	0.874285714	0.874285714	0.874285714	0.874285714	0.874285714	0.874285714	0.874285714	0.874285714	0.874285714	0.874285714	0.874285714	0.868571429	0.868571429	0.868571429	0.868571429	0.868571429	0.868571429	0.868571429	0.868571429	0.868571429	0.868571429	0.868571429	0.874285714	0.874285714	0.874285714	0.874285714	0.874285714	0.874285714	0.874285714	0.874285714	0.874285714	0.874285714	0.874285714	0.874285714	0.874285714	0.874285714	0.874285714	0.874285714	0.874285714	0.874285714	0.874285714	0.874285714	0.874285714	0.874285714	0.874285714
0.874285714	0.874285714	0.874285714	0.874285714	0.874285714	0.874285714	0.874285714	0.874285714	0.874285714	0.874285714	0.874285714	0.874285714	0.874285714	0.874285714	0.874285714	0.874285714	0.874285714	0.874285714	0.874285714	0.874285714	0.868571429	0.868571429	0.868571429	0.868571429	0.868571429	0.868571429	0.868571429	0.868571429	0.868571429	0.868571429	0.868571429	0.868571429	0.868571429	0.874285714	0.874285714	0.874285714	0.874285714	0.874285714	0.874285714	0.874285714	0.874285714	0.874285714	0.874285714	0.874285714	0.874285714	0.874285714	0.874285714	0.874285714	0.874285714	0.874285714
0.874285714	0.874285714	0.874285714	0.874285714	0.874285714	0.874285714	0.874285714	0.874285714	0.874285714	0.874285714	0.874285714	0.874285714	0.874285714	0.874285714	0.874285714	0.874285714	0.874285714	0.874285714	0.874285714	0.874285714	0.874285714	0.874285714	0.874285714	0.874285714	0.874285714	0.874285714	0.868571429	0.868571429	0.868571429	0.868571429	0.868571429	0.868571429	0.868571429	0.868571429	0.868571429	0.868571429	0.868571429	0.868571429	0.868571429	0.868571429	0.868571429	0.868571429	0.874285714	0.874285714	0.874285714	0.874285714	0.874285714	0.874285714	0.874285714	0.874285714
0.874285714	0.874285714	0.874285714	0.874285714	0.874285714	0.874285714	0.874285714	0.874285714	0.874285714	0.874285714	0.874285714	0.874285714	0.874285714	0.874285714	0.874285714	0.874285714	0.874285714	0.874285714	0.874285714	0.874285714	0.874285714	0.874285714	0.874285714	0.874285714	0.874285714	0.874285714	0.874285714	0.874285714	0.874285714	0.874285714	0.874285714	0.874285714	0.874285714	0.874285714	0.874285714	0.874285714	0.868571429	0.868571429	0.868571429	0.868571429	0.868571429	0.868571429	0.868571429	0.868571429	0.868571429	0.868571429	0.868571429	0.868571429	0.868571429	0.868571429
0.874285714	0.874285714	0.874285714	0.874285714	0.874285714	0.874285714	0.874285714	0.874285714	0.874285714	0.874285714	0.874285714	0.874285714	0.874285714	0.874285714	0.874285714	0.874285714	0.874285714	0.874285714	0.874285714	0.874285714	0.874285714	0.874285714	0.874285714	0.874285714	0.874285714	0.874285714	0.874285714	0.874285714	0.874285714	0.874285714	0.874285714	0.874285714	0.874285714	0.874285714	0.874285714	0.874285714	0.874285714	0.874285714	0.874285714	0.874285714	0.874285714	0.874285714	0.874285714	0.874285714	0.874285714	0.874285714	0.874285714	0.874285714	0.874285714	0.874285714
0.874285714	0.874285714	0.874285714	0.874285714	0.874285714	0.874285714	0.874285714	0.874285714	0.874285714	0.874285714	0.874285714	0.874285714	0.874285714	0.874285714	0.874285714	0.874285714	0.874285714	0.874285714	0.874285714	0.874285714	0.874285714	0.874285714	0.874285714	0.874285714	0.874285714	0.874285714	0.874285714	0.874285714	0.874285714	0.874285714	0.874285714	0.874285714	0.874285714	0.874285714	0.874285714	0.874285714	0.874285714	0.874285714	0.874285714	0.874285714	0.874285714	0.874285714	0.874285714	0.874285714	0.874285714	0.874285714	0.874285714	0.874285714	0.874285714	0.874285714
[truncated: 310 more columns]
