# Supplementary material for: Multi-orbit lunar GNSS constellation design with distant retrograde orbit and Halo orbit combination
Source: Sci Rep. 2023 Jun 22;13:10158. doi: 10.1038/s41598-023-37348-x (PMC10287729; doi:10.1038/s41598-023-37348-x)
Supplement: Supplementary file 1 — Supplementary Information. [file 41598_2023_37348_MOESM1_ESM.zip › supplement materials of the manuscript/Figure 5/L2 North Family Halo orbit/SVOP/10.400.csv]

0.116666667	0.116666667	0.116666667	0.116666667	0.116666667	0.116666667	0.116666667	0.116666667	0.116666667	0.116666667	0.116666667	0.116666667	0.116666667	0.116666667	0.116666667	0.116666667	0.116666667	0.116666667	0.116666667	0.116666667	0.116666667	0.116666667	0.116666667	0.116666667	0.116666667	0.116666667	0.116666667	0.116666667	0.116666667	0.116666667	0.116666667	0.116666667	0.116666667	0.116666667	0.116666667	0.116666667	0.116666667	0.116666667	0.116666667	0.116666667	0.116666667	0.116666667	0.116666667	0.116666667	0.116666667	0.116666667	0.116666667	0.116666667	0.116666667	0.116666667
0.116666667	0.116666667	0.116666667	0.116666667	0.116666667	0.116666667	0.116666667	0.116666667	0.116666667	0.116666667	0.116666667	0.116666667	0.116666667	0.116666667	0.116666667	0.116666667	0.116666667	0.116666667	0.116666667	0.116666667	0.116666667	0.116666667	0.116666667	0.116666667	0.116666667	0.116666667	0.116666667	0.116666667	0.116666667	0.116666667	0.116666667	0.116666667	0.116666667	0.116666667	0.116666667	0.116666667	0.116666667	0.116666667	0.116666667	0.116666667	0.116666667	0.116666667	0.116666667	0.116666667	0.116666667	0.116666667	0.116666667	0.116666667	0.116666667	0.116666667
0.116666667	0.116666667	0.116666667	0.116666667	0.116666667	0.116666667	0.116666667	0.116666667	0.116666667	0.116666667	0.116666667	0.116666667	0.116666667	0.116666667	0.116666667	0.116666667	0.116666667	0.116666667	0.116666667	0.116666667	0.116666667	0.116666667	0.116666667	0.116666667	0.116666667	0.116666667	0.111111111	0.111111111	0.111111111	0.111111111	0.111111111	0.111111111	0.111111111	0.111111111	0.116666667	0.116666667	0.116666667	0.116666667	0.116666667	0.116666667	0.116666667	0.116666667	0.116666667	0.116666667	0.116666667	0.116666667	0.116666667	0.116666667	0.116666667	0.116666667
0.116666667	0.116666667	0.116666667	0.116666667	0.116666667	0.116666667	0.116666667	0.116666667	0.116666667	0.116666667	0.116666667	0.116666667	0.116666667	0.116666667	0.116666667	0.116666667	0.116666667	0.111111111	0.111111111	0.111111111	0.111111111	0.111111111	0.111111111	0.116666667	0.116666667	0.116666667	0.116666667	0.116666667	0.116666667	0.116666667	0.116666667	0.116666667	0.116666667	0.116666667	0.116666667	0.116666667	0.116666667	0.116666667	0.116666667	0.116666667	0.116666667	0.116666667	0.116666667	0.116666667	0.116666667	0.116666667	0.116666667	0.116666667	0.116666667	0.116666667
0.116666667	0.116666667	0.116666667	0.116666667	0.116666667	0.116666667	0.116666667	0.116666667	0.116666667	0.116666667	0.116666667	0.116666667	0.111111111	0.111111111	0.111111111	0.111111111	0.111111111	0.116666667	0.116666667	0.116666667	0.116666667	0.116666667	0.116666667	0.116666667	0.116666667	0.116666667	0.116666667	0.116666667	0.116666667	0.116666667	0.116666667	0.116666667	0.116666667	0.116666667	0.116666667	0.116666667	0.116666667	0.116666667	0.116666667	0.116666667	0.116666667	0.116666667	0.116666667	0.116666667	0.116666667	0.116666667	0.116666667	0.116666667	0.116666667	0.116666667
0.116666667	0.116666667	0.116666667	0.116666667	0.116666667	0.116666667	0.116666667	0.116666667	0.116666667	0.111111111	0.111111111	0.111111111	0.111111111	0.111111111	0.116666667	0.116666667	0.116666667	0.116666667	0.116666667	0.116666667	0.116666667	0.116666667	0.116666667	0.116666667	0.116666667	0.116666667	0.116666667	0.116666667	0.116666667	0.116666667	0.116666667	0.116666667	0.116666667	0.116666667	0.116666667	0.116666667	0.116666667	0.116666667	0.116666667	0.116666667	0.116666667	0.116666667	0.116666667	0.116666667	0.116666667	0.116666667	0.116666667	0.116666667	0.116666667	0.116666667
0.116666667	0.116666667	0.116666667	0.116666667	0.116666667	0.116666667	0.116666667	0.116666667	0.111111111	0.111111111	0.111111111	0.111111111	0.116666667	0.116666667	0.116666667	0.116666667	0.116666667	0.116666667	0.116666667	0.116666667	0.116666667	0.116666667	0.116666667	0.116666667	0.116666667	0.116666667	0.116666667	0.116666667	0.116666667	0.116666667	0.116666667	0.116666667	0.116666667	0.116666667	0.116666667	0.116666667	0.116666667	0.116666667	0.116666667	0.116666667	0.116666667	0.116666667	0.116666667	0.116666667	0.116666667	0.116666667	0.116666667	0.116666667	0.116666667	0.116666667
0.116666667	0.116666667	0.116666667	0.116666667	0.116666667	0.116666667	0.111111111	0.111111111	0.111111111	0.111111111	0.111111111	0.116666667	0.116666667	0.116666667	0.116666667	0.116666667	0.116666667	0.116666667	0.116666667	0.116666667	0.116666667	0.116666667	0.116666667	0.116666667	0.116666667	0.116666667	0.116666667	0.116666667	0.116666667	0.116666667	0.116666667	0.116666667	0.116666667	0.116666667	0.116666667	0.116666667	0.116666667	0.116666667	0.116666667	0.116666667	0.116666667	0.116666667	0.116666667	0.116666667	0.116666667	0.116666667	0.116666667	0.122222222	0.122222222	0.122222222
0.116666667	0.116666667	0.116666667	0.116666667	0.116666667	0.111111111	0.111111111	0.111111111	0.111111111	0.111111111	0.116666667	0.116666667	0.116666667	0.116666667	0.116666667	0.116666667	0.116666667	0.116666667	0.116666667	0.116666667	0.116666667	0.116666667	0.116666667	0.116666667	0.116666667	0.116666667	0.116666667	0.116666667	0.116666667	0.116666667	0.116666667	0.116666667	0.116666667	0.116666667	0.116666667	0.116666667	0.116666667	0.116666667	0.116666667	0.116666667	0.122222222	0.122222222	0.116666667	0.116666667	0.116666667	0.116666667	0.116666667	0.116666667	0.116666667	0.116666667
0.116666667	0.116666667	0.116666667	0.116666667	0.111111111	0.111111111	0.111111111	0.111111111	0.111111111	0.116666667	0.116666667	0.116666667	0.116666667	0.116666667	0.116666667	0.116666667	0.116666667	0.116666667	0.116666667	0.116666667	0.116666667	0.116666667	0.116666667	0.116666667	0.116666667	0.116666667	0.116666667	0.116666667	0.116666667	0.116666667	0.116666667	0.116666667	0.116666667	0.116666667	0.116666667	0.116666667	0.116666667	0.116666667	0.116666667	0.116666667	0.116666667	0.116666667	0.116666667	0.116666667	0.116666667	0.116666667	0.116666667	0.116666667	0.116666667	0.116666667
0.116666667	0.116666667	0.116666667	0.116666667	0.111111111	0.111111111	0.111111111	0.111111111	0.111111111	0.116666667	0.116666667	0.116666667	0.116666667	0.116666667	0.116666667	0.116666667	0.116666667	0.116666667	0.116666667	0.116666667	0.116666667	0.116666667	0.116666667	0.116666667	0.116666667	0.116666667	0.116666667	0.116666667	0.116666667	0.116666667	0.116666667	0.116666667	0.116666667	0.116666667	0.116666667	0.116666667	0.116666667	0.116666667	0.116666667	0.116666667	0.116666667	0.116666667	0.116666667	0.116666667	0.116666667	0.116666667	0.116666667	0.116666667	0.116666667	0.116666667
0.116666667	0.116666667	0.116666667	0.111111111	0.111111111	0.111111111	0.111111111	0.111111111	0.116666667	0.116666667	0.116666667	0.116666667	0.116666667	0.116666667	0.116666667	0.116666667	0.116666667	0.116666667	0.116666667	0.116666667	0.116666667	0.116666667	0.116666667	0.116666667	0.116666667	0.116666667	0.116666667	0.116666667	0.111111111	0.116666667	0.116666667	0.116666667	0.116666667	0.116666667	0.116666667	0.116666667	0.116666667	0.116666667	0.116666667	0.116666667	0.116666667	0.116666667	0.116666667	0.116666667	0.116666667	0.116666667	0.116666667	0.116666667	0.116666667	0.116666667
0.116666667	0.116666667	0.116666667	0.111111111	0.111111111	0.111111111	0.111111111	0.111111111	0.116666667	0.116666667	0.116666667	0.116666667	0.116666667	0.116666667	0.116666667	0.116666667	0.116666667	0.116666667	0.116666667	0.116666667	0.116666667	0.116666667	0.116666667	0.116666667	0.116666667	0.116666667	0.111111111	0.116666667	0.116666667	0.116666667	0.116666667	0.116666667	0.116666667	0.116666667	0.116666667	0.116666667	0.116666667	0.116666667	0.116666667	0.116666667	0.116666667	0.116666667	0.116666667	0.116666667	0.116666667	0.116666667	0.116666667	0.122222222	0.122222222	0.122222222
0.116666667	0.116666667	0.116666667	0.111111111	0.111111111	0.111111111	0.111111111	0.116666667	0.116666667	0.116666667	0.116666667	0.116666667	0.116666667	0.116666667	0.116666667	0.116666667	0.116666667	0.116666667	0.116666667	0.116666667	0.116666667	0.116666667	0.116666667	0.111111111	0.111111111	0.116666667	0.116666667	0.116666667	0.116666667	0.116666667	0.116666667	0.116666667	0.116666667	0.116666667	0.116666667	0.116666667	0.116666667	0.116666667	0.116666667	0.116666667	0.116666667	0.116666667	0.116666667	0.122222222	0.122222222	0.122222222	0.122222222	0.122222222	0.122222222	0.122222222
0.116666667	0.116666667	0.111111111	0.111111111	0.111111111	0.111111111	0.111111111	0.116666667	0.116666667	0.116666667	0.116666667	0.116666667	0.116666667	0.116666667	0.116666667	0.116666667	0.116666667	0.116666667	0.116666667	0.116666667	0.116666667	0.116666667	0.111111111	0.116666667	0.116666667	0.116666667	0.116666667	0.116666667	0.116666667	0.116666667	0.116666667	0.116666667	0.116666667	0.116666667	0.116666667	0.116666667	0.116666667	0.116666667	0.116666667	0.116666667	0.122222222	0.122222222	0.122222222	0.122222222	0.122222222	0.122222222	0.122222222	0.122222222	0.116666667	0.116666667
0.116666667	0.116666667	0.111111111	0.111111111	0.111111111	0.111111111	0.111111111	0.116666667	0.116666667	0.116666667	0.116666667	0.116666667	0.116666667	0.116666667	0.116666667	0.116666667	0.116666667	0.116666667	0.116666667	0.116666667	0.111111111	0.111111111	0.116666667	0.116666667	0.116666667	0.116666667	0.116666667	0.116666667	0.116666667	0.116666667	0.116666667	0.116666667	0.116666667	0.116666667	0.116666667	0.116666667	0.116666667	0.122222222	0.122222222	0.122222222	0.122222222	0.122222222	0.122222222	0.116666667	0.116666667	0.116666667	0.116666667	0.116666667	0.116666667	0.116666667
0.116666667	0.116666667	0.111111111	0.111111111	0.111111111	0.111111111	0.116666667	0.116666667	0.116666667	0.116666667	0.116666667	0.116666667	0.116666667	0.116666667	0.116666667	0.116666667	0.116666667	0.116666667	0.111111111	0.111111111	0.111111111	0.116666667	0.116666667	0.116666667	0.116666667	0.116666667	0.116666667	0.116666667	0.116666667	0.116666667	0.116666667	0.116666667	0.116666667	0.116666667	0.116666667	0.122222222	0.122222222	0.122222222	0.122222222	0.122222222	0.116666667	0.116666667	0.116666667	0.116666667	0.116666667	0.116666667	0.116666667	0.116666667	0.116666667	0.116666667
0.116666667	0.111111111	0.111111111	0.111111111	0.111111111	0.111111111	0.116666667	0.116666667	0.116666667	0.116666667	0.116666667	0.116666667	0.116666667	0.116666667	0.116666667	0.116666667	0.116666667	0.111111111	0.111111111	0.111111111	0.116666667	0.116666667	0.116666667	0.116666667	0.116666667	0.116666667	0.116666667	0.116666667	0.116666667	0.116666667	0.116666667	0.116666667	0.116666667	0.122222222	0.122222222	0.122222222	0.122222222	0.116666667	0.116666667	0.116666667	0.116666667	0.116666667	0.116666667	0.116666667	0.116666667	0.116666667	0.122222222	0.122222222	0.122222222	0.122222222
0.116666667	0.111111111	0.111111111	0.111111111	0.111111111	0.111111111	0.116666667	0.116666667	0.116666667	0.116666667	0.116666667	0.116666667	0.116666667	0.116666667	0.116666667	0.116666667	0.111111111	0.111111111	0.111111111	0.116666667	0.116666667	0.116666667	0.116666667	0.116666667	0.116666667	0.116666667	0.116666667	0.116666667	0.116666667	0.116666667	0.116666667	0.122222222	0.122222222	0.122222222	0.116666667	0.116666667	0.116666667	0.116666667	0.116666667	0.116666667	0.116666667	0.116666667	0.116666667	0.122222222	0.122222222	0.122222222	0.122222222	0.122222222	0.122222222	0.122222222
0.116666667	0.111111111	0.111111111	0.111111111	0.111111111	0.111111111	0.116666667	0.116666667	0.116666667	0.116666667	0.116666667	0.116666667	0.116666667	0.116666667	0.116666667	0.111111111	0.111111111	0.111111111	0.116666667	0.116666667	0.116666667	0.116666667	0.116666667	0.116666667	0.116666667	0.116666667	0.116666667	0.116666667	0.116666667	0.122222222	0.122222222	0.122222222	0.116666667	0.116666667	0.116666667	0.116666667	0.116666667	0.116666667	0.116666667	0.116666667	0.116666667	0.122222222	0.122222222	0.122222222	0.122222222	0.122222222	0.122222222	0.122222222	0.122222222	0.122222222
0.116666667	0.111111111	0.111111111	0.111111111	0.111111111	0.111111111	0.116666667	0.116666667	0.116666667	0.116666667	0.116666667	0.116666667	0.116666667	0.116666667	0.111111111	0.111111111	0.111111111	0.116666667	0.116666667	0.116666667	0.116666667	0.116666667	0.116666667	0.116666667	0.116666667	0.116666667	0.116666667	0.116666667	0.122222222	0.122222222	0.116666667	0.116666667	0.116666667	0.116666667	0.116666667	0.116666667	0.116666667	0.116666667	0.116666667	0.122222222	0.122222222	0.122222222	0.122222222	0.122222222	0.122222222	0.122222222	0.122222222	0.122222222	0.122222222	0.122222222
0.116666667	0.111111111	0.111111111	0.111111111	0.111111111	0.111111111	0.116666667	0.116666667	0.116666667	0.116666667	0.116666667	0.116666667	0.116666667	0.111111111	0.111111111	0.111111111	0.116666667	0.116666667	0.116666667	0.116666667	0.116666667	0.116666667	0.116666667	0.116666667	0.116666667	0.116666667	0.116666667	0.122222222	0.122222222	0.116666667	0.116666667	0.116666667	0.116666667	0.116666667	0.116666667	0.116666667	0.116666667	0.122222222	0.122222222	0.122222222	0.122222222	0.122222222	0.122222222	0.122222222	0.122222222	0.122222222	0.122222222	0.127777778	0.127777778	0.122222222
0.116666667	0.111111111	0.111111111	0.111111111	0.111111111	0.111111111	0.116666667	0.116666667	0.116666667	0.116666667	0.116666667	0.116666667	0.116666667	0.111111111	0.111111111	0.111111111	0.116666667	0.116666667	0.116666667	0.116666667	0.116666667	0.116666667	0.116666667	0.116666667	0.116666667	0.116666667	0.122222222	0.116666667	0.116666667	0.116666667	0.116666667	0.116666667	0.116666667	0.116666667	0.116666667	0.122222222	0.122222222	0.122222222	0.122222222	0.122222222	0.122222222	0.122222222	0.122222222	0.122222222	0.122222222	0.127777778	0.122222222	0.122222222	0.122222222	0.122222222
0.111111111	0.111111111	0.111111111	0.111111111	0.111111111	0.116666667	0.116666667	0.116666667	0.116666667	0.116666667	0.116666667	0.116666667	0.111111111	0.111111111	0.111111111	0.116666667	0.116666667	0.116666667	0.116666667	0.116666667	0.116666667	0.116666667	0.116666667	0.116666667	0.122222222	0.116666667	0.116666667	0.116666667	0.116666667	0.116666667	0.116666667	0.116666667	0.116666667	0.122222222	0.122222222	0.122222222	0.122222222	0.122222222	0.122222222	0.122222222	0.122222222	0.122222222	0.122222222	0.127777778	0.122222222	0.122222222	0.122222222	0.122222222	0.122222222	0.122222222
0.111111111	0.111111111	0.111111111	0.111111111	0.111111111	0.116666667	0.116666667	0.116666667	0.116666667	0.116666667	0.116666667	0.111111111	0.111111111	0.111111111	0.111111111	0.116666667	0.116666667	0.116666667	0.116666667	0.116666667	0.116666667	0.116666667	0.116666667	0.116666667	0.116666667	0.116666667	0.116666667	0.116666667	0.116666667	0.116666667	0.116666667	0.116666667	0.122222222	0.122222222	0.122222222	0.122222222	0.122222222	0.122222222	0.122222222	0.122222222	0.122222222	0.122222222	0.122222222	0.122222222	0.122222222	0.122222222	0.122222222	0.122222222	0.122222222	0.127777778
0.111111111	0.111111111	0.111111111	0.111111111	0.111111111	0.116666667	0.116666667	0.116666667	0.116666667	0.116666667	0.116666667	0.111111111	0.111111111	0.111111111	0.116666667	0.116666667	0.116666667	0.116666667	0.116666667	0.116666667	0.116666667	0.116666667	0.116666667	0.116666667	0.116666667	0.116666667	0.116666667	0.116666667	0.116666667	0.116666667	0.116666667	0.122222222	0.122222222	0.122222222	0.122222222	0.122222222	0.122222222	0.122222222	0.122222222	0.122222222	0.122222222	0.122222222	0.122222222	0.122222222	0.122222222	0.122222222	0.122222222	0.127777778	0.127777778	0.127777778
0.111111111	0.111111111	0.111111111	0.111111111	0.111111111	0.116666667	0.116666667	0.116666667	0.116666667	0.116666667	0.111111111	0.111111111	0.111111111	0.111111111	0.116666667	0.116666667	0.116666667	0.116666667	0.116666667	0.116666667	0.116666667	0.116666667	0.116666667	0.116666667	0.116666667	0.116666667	0.116666667	0.116666667	0.116666667	0.116666667	0.122222222	0.122222222	0.122222222	0.122222222	0.122222222	0.122222222	0.122222222	0.122222222	0.122222222	0.122222222	0.122222222	0.122222222	0.122222222	0.122222222	0.122222222	0.127777778	0.127777778	0.127777778	0.127777778	0.127777778
0.111111111	0.111111111	0.111111111	0.111111111	0.111111111	0.116666667	0.116666667	0.116666667	0.116666667	0.116666667	0.111111111	0.111111111	0.111111111	0.116666667	0.116666667	0.116666667	0.116666667	0.116666667	0.116666667	0.116666667	0.116666667	0.116666667	0.116666667	0.116666667	0.116666667	0.116666667	0.116666667	0.116666667	0.116666667	0.122222222	0.122222222	0.122222222	0.122222222	0.122222222	0.122222222	0.116666667	0.122222222	0.122222222	0.122222222	0.122222222	0.122222222	0.122222222	0.122222222	0.127777778	0.127777778	0.127777778	0.127777778	0.127777778	0.127777778	0.127777778
0.111111111	0.111111111	0.111111111	0.111111111	0.111111111	0.116666667	0.116666667	0.116666667	0.116666667	0.111111111	0.111111111	0.111111111	0.111111111	0.116666667	0.116666667	0.116666667	0.116666667	0.116666667	0.116666667	0.116666667	0.116666667	0.116666667	0.116666667	0.116666667	0.116666667	0.116666667	0.116666667	0.116666667	0.122222222	0.122222222	0.122222222	0.122222222	0.122222222	0.116666667	0.122222222	0.122222222	0.122222222	0.122222222	0.122222222	0.122222222	0.122222222	0.127777778	0.127777778	0.127777778	0.127777778	0.127777778	0.127777778	0.127777778	0.133333333	0.133333333
0.111111111	0.111111111	0.111111111	0.111111111	0.111111111	0.116666667	0.116666667	0.116666667	0.116666667	0.111111111	0.111111111	0.111111111	0.111111111	0.116666667	0.116666667	0.116666667	0.116666667	0.116666667	0.116666667	0.111111111	0.116666667	0.116666667	0.116666667	0.116666667	0.116666667	0.116666667	0.116666667	0.122222222	0.122222222	0.122222222	0.122222222	0.122222222	0.116666667	0.122222222	0.122222222	0.122222222	0.122222222	0.122222222	0.122222222	0.122222222	0.127777778	0.127777778	0.127777778	0.127777778	0.127777778	0.127777778	0.133333333	0.133333333	0.133333333	0.133333333
0.111111111	0.111111111	0.111111111	0.111111111	0.111111111	0.116666667	0.116666667	0.116666667	0.111111111	0.111111111	0.111111111	0.111111111	0.116666667	0.116666667	0.116666667	0.116666667	0.116666667	0.116666667	0.111111111	0.116666667	0.116666667	0.116666667	0.116666667	0.116666667	0.116666667	0.116666667	0.122222222	0.122222222	0.122222222	0.122222222	0.116666667	0.116666667	0.122222222	0.122222222	0.122222222	0.122222222	0.122222222	0.122222222	0.127777778	0.127777778	0.127777778	0.127777778	0.127777778	0.127777778	0.127777778	0.133333333	0.133333333	0.127777778	0.127777778	0.127777778
0.111111111	0.111111111	0.111111111	0.111111111	0.111111111	0.116666667	0.116666667	0.116666667	0.111111111	0.111111111	0.111111111	0.111111111	0.116666667	0.116666667	0.116666667	0.116666667	0.116666667	0.111111111	0.111111111	0.116666667	0.116666667	0.116666667	0.116666667	0.116666667	0.116666667	0.122222222	0.122222222	0.122222222	0.122222222	0.116666667	0.116666667	0.122222222	0.122222222	0.122222222	0.122222222	0.122222222	0.122222222	0.127777778	0.127777778	0.127777778	0.127777778	0.127777778	0.127777778	0.133333333	0.133333333	0.127777778	0.127777778	0.127777778	0.127777778	0.133333333
0.111111111	0.111111111	0.111111111	0.111111111	0.111111111	0.116666667	0.116666667	0.111111111	0.111111111	0.111111111	0.111111111	0.111111111	0.116666667	0.116666667	0.116666667	0.116666667	0.116666667	0.111111111	0.116666667	0.116666667	0.116666667	0.116666667	0.116666667	0.116666667	0.122222222	0.122222222	0.122222222	0.122222222	0.116666667	0.116666667	0.122222222	0.122222222	0.122222222	0.122222222	0.122222222	0.122222222	0.127777778	0.127777778	0.127777778	0.127777778	0.127777778	0.133333333	0.133333333	0.127777778	0.127777778	0.127777778	0.127777778	0.133333333	0.133333333	0.133333333
0.111111111	0.111111111	0.111111111	0.111111111	0.111111111	0.116666667	0.116666667	0.111111111	0.111111111	0.111111111	0.111111111	0.111111111	0.116666667	0.116666667	0.116666667	0.116666667	0.111111111	0.111111111	0.116666667	0.116666667	0.116666667	0.116666667	0.116666667	0.116666667	0.122222222	0.122222222	0.122222222	0.116666667	0.116666667	0.122222222	0.122222222	0.122222222	0.122222222	0.122222222	0.122222222	0.127777778	0.127777778	0.127777778	0.127777778	0.127777778	0.133333333	0.127777778	0.127777778	0.127777778	0.127777778	0.133333333	0.133333333	0.133333333	0.133333333	0.133333333
0.111111111	0.111111111	0.111111111	0.111111111	0.111111111	0.116666667	0.116666667	0.111111111	0.111111111	0.111111111	0.111111111	0.116666667	0.116666667	0.116666667	0.116666667	0.111111111	0.111111111	0.116666667	0.116666667	0.116666667	0.116666667	0.116666667	0.116666667	0.122222222	0.122222222	0.122222222	0.116666667	0.116666667	0.122222222	0.122222222	0.122222222	0.122222222	0.122222222	0.127777778	0.127777778	0.127777778	0.127777778	0.127777778	0.127777778	0.127777778	0.127777778	0.127777778	0.127777778	0.127777778	0.133333333	0.133333333	0.133333333	0.133333333	0.133333333	0.138888889
0.111111111	0.111111111	0.111111111	0.111111111	0.111111111	0.116666667	0.111111111	0.111111111	0.111111111	0.111111111	0.111111111	0.116666667	0.116666667	0.116666667	0.116666667	0.111111111	0.111111111	0.116666667	0.116666667	0.116666667	0.116666667	0.116666667	0.122222222	0.122222222	0.122222222	0.116666667	0.116666667	0.122222222	0.122222222	0.122222222	0.122222222	0.122222222	0.127777778	0.127777778	0.127777778	0.127777778	0.127777778	0.133333333	0.127777778	0.127777778	0.127777778	0.127777778	0.133333333	0.133333333	0.133333333	0.133333333	0.133333333	0.138888889	0.138888889	0.138888889
0.111111111	0.111111111	0.111111111	0.111111111	0.111111111	0.116666667	0.111111111	0.111111111	0.111111111	0.111111111	0.111111111	0.116666667	0.116666667	0.116666667	0.111111111	0.111111111	0.116666667	0.116666667	0.116666667	0.116666667	0.116666667	0.116666667	0.122222222	0.122222222	0.116666667	0.116666667	0.116666667	0.122222222	0.122222222	0.122222222	0.122222222	0.122222222	0.127777778	0.127777778	0.127777778	0.127777778	0.127777778	0.127777778	0.127777778	0.127777778	0.127777778	0.133333333	0.133333333	0.133333333	0.133333333	0.133333333	0.138888889	0.138888889	0.138888889	0.138888889
0.111111111	0.111111111	0.111111111	0.111111111	0.111111111	0.116666667	0.111111111	0.111111111	0.111111111	0.111111111	0.111111111	0.116666667	0.116666667	0.111111111	0.111111111	0.111111111	0.116666667	0.116666667	0.116666667	0.116666667	0.116666667	0.122222222	0.122222222	0.116666667	0.116666667	0.116666667	0.122222222	0.122222222	0.122222222	0.122222222	0.122222222	0.127777778	0.127777778	0.127777778	0.127777778	0.127777778	0.127777778	0.127777778	0.127777778	0.127777778	0.133333333	0.133333333	0.133333333	0.133333333	0.138888889	0.138888889	0.138888889	0.138888889	0.138888889	0.144444444
0.111111111	0.111111111	0.111111111	0.111111111	0.111111111	0.111111111	0.111111111	0.111111111	0.111111111	0.111111111	0.116666667	0.116666667	0.116666667	0.111111111	0.111111111	0.111111111	0.116666667	0.116666667	0.116666667	0.116666667	0.116666667	0.122222222	0.116666667	0.116666667	0.116666667	0.122222222	0.122222222	0.122222222	0.122222222	0.122222222	0.127777778	0.127777778	0.127777778	0.122222222	0.127777778	0.127777778	0.127777778	0.127777778	0.127777778	0.133333333	0.133333333	0.133333333	0.133333333	0.138888889	0.138888889	0.138888889	0.138888889	0.144444444	0.144444444	0.138888889
0.111111111	0.111111111	0.111111111	0.111111111	0.111111111	0.111111111	0.111111111	0.111111111	0.111111111	0.111111111	0.116666667	0.116666667	0.111111111	0.111111111	0.111111111	0.116666667	0.116666667	0.116666667	0.116666667	0.116666667	0.122222222	0.116666667	0.116666667	0.116666667	0.116666667	0.122222222	0.122222222	0.122222222	0.122222222	0.127777778	0.127777778	0.127777778	0.122222222	0.127777778	0.127777778	0.127777778	0.127777778	0.133333333	0.133333333	0.133333333	0.133333333	0.133333333	0.138888889	0.138888889	0.138888889	0.138888889	0.144444444	0.138888889	0.138888889	0.138888889
0.111111111	0.111111111	0.111111111	0.111111111	0.111111111	0.111111111	0.111111111	0.111111111	0.111111111	0.111111111	0.116666667	0.116666667	0.111111111	0.111111111	0.111111111	0.116666667	0.116666667	0.116666667	0.116666667	0.116666667	0.116666667	0.116666667	0.116666667	0.116666667	0.122222222	0.122222222	0.122222222	0.122222222	0.127777778	0.127777778	0.127777778	0.122222222	0.127777778	0.127777778	0.127777778	0.127777778	0.133333333	0.133333333	0.133333333	0.133333333	0.138888889	0.138888889	0.138888889	0.138888889	0.144444444	0.138888889	0.138888889	0.138888889	0.144444444	0.144444444
0.111111111	0.111111111	0.111111111	0.111111111	0.111111111	0.111111111	0.111111111	0.111111111	0.111111111	0.111111111	0.116666667	0.111111111	0.111111111	0.111111111	0.111111111	0.116666667	0.116666667	0.116666667	0.116666667	0.116666667	0.116666667	0.116666667	0.116666667	0.122222222	0.122222222	0.122222222	0.122222222	0.127777778	0.127777778	0.122222222	0.122222222	0.127777778	0.127777778	0.127777778	0.127777778	0.133333333	0.133333333	0.133333333	0.133333333	0.138888889	0.138888889	0.138888889	0.138888889	0.138888889	0.138888889	0.138888889	0.138888889	0.144444444	0.144444444	0.144444444
0.111111111	0.111111111	0.111111111	0.111111111	0.105555556	0.111111111	0.111111111	0.111111111	0.111111111	0.111111111	0.116666667	0.111111111	0.111111111	0.111111111	0.116666667	0.116666667	0.116666667	0.116666667	0.116666667	0.116666667	0.116666667	0.116666667	0.116666667	0.122222222	0.122222222	0.122222222	0.122222222	0.127777778	0.122222222	0.122222222	0.122222222	0.127777778	0.127777778	0.127777778	0.133333333	0.133333333	0.133333333	0.133333333	0.138888889	0.138888889	0.138888889	0.138888889	0.138888889	0.138888889	0.138888889	0.144444444	0.144444444	0.144444444	0.144444444	0.15
0.111111111	0.111111111	0.111111111	0.111111111	0.105555556	0.111111111	0.111111111	0.111111111	0.111111111	0.111111111	0.111111111	0.111111111	0.111111111	0.111111111	0.116666667	0.116666667	0.116666667	0.116666667	0.116666667	0.116666667	0.116666667	0.116666667	0.122222222	0.122222222	0.122222222	0.122222222	0.127777778	0.122222222	0.122222222	0.122222222	0.127777778	0.127777778	0.127777778	0.133333333	0.133333333	0.133333333	0.133333333	0.138888889	0.138888889	0.138888889	0.133333333	0.138888889	0.138888889	0.138888889	0.144444444	0.144444444	0.144444444	0.144444444	0.15	0.15
0.111111111	0.111111111	0.111111111	0.111111111	0.105555556	0.111111111	0.111111111	0.111111111	0.111111111	0.116666667	0.111111111	0.111111111	0.111111111	0.111111111	0.116666667	0.116666667	0.116666667	0.111111111	0.116666667	0.116666667	0.116666667	0.116666667	0.122222222	0.122222222	0.122222222	0.127777778	0.122222222	0.122222222	0.122222222	0.127777778	0.127777778	0.127777778	0.133333333	0.133333333	0.133333333	0.133333333	0.138888889	0.138888889	0.133333333	0.138888889	0.138888889	0.138888889	0.138888889	0.144444444	0.144444444	0.144444444	0.15	0.15	0.15	0.15
0.111111111	0.111111111	0.111111111	0.111111111	0.105555556	0.111111111	0.111111111	0.111111111	0.111111111	0.116666667	0.111111111	0.111111111	0.111111111	0.116666667	0.116666667	0.116666667	0.116666667	0.116666667	0.116666667	0.116666667	0.116666667	0.122222222	0.122222222	0.122222222	0.122222222	0.122222222	0.122222222	0.122222222	0.127777778	0.127777778	0.127777778	0.127777778	0.133333333	0.133333333	0.133333333	0.138888889	0.138888889	0.133333333	0.138888889	0.138888889	0.138888889	0.138888889	0.144444444	0.144444444	0.144444444	0.15	0.15	0.15	0.155555556	0.155555556
0.111111111	0.111111111	0.111111111	0.105555556	0.105555556	0.111111111	0.111111111	0.111111111	0.111111111	0.111111111	0.111111111	0.111111111	0.111111111	0.116666667	0.116666667	0.116666667	0.111111111	0.116666667	0.116666667	0.116666667	0.116666667	0.122222222	0.122222222	0.122222222	0.122222222	0.122222222	0.122222222	0.122222222	0.127777778	0.127777778	0.127777778	0.133333333	0.133333333	0.133333333	0.138888889	0.133333333	0.133333333	0.138888889	0.138888889	0.138888889	0.144444444	0.144444444	0.144444444	0.144444444	0.15	0.15	0.15	0.155555556	0.155555556	0.155555556
0.111111111	0.111111111	0.111111111	0.105555556	0.105555556	0.111111111	0.111111111	0.111111111	0.111111111	0.111111111	0.111111111	0.111111111	0.111111111	0.116666667	0.116666667	0.111111111	0.111111111	0.116666667	0.116666667	0.116666667	0.122222222	0.122222222	0.122222222	0.116666667	0.122222222	0.122222222	0.122222222	0.127777778	0.127777778	0.127777778	0.133333333	0.133333333	0.133333333	0.138888889	0.133333333	0.133333333	0.138888889	0.138888889	0.138888889	0.144444444	0.144444444	0.144444444	0.15	0.15	0.15	0.155555556	0.155555556	0.155555556	0.155555556	0.161111111
0.111111111	0.111111111	0.111111111	0.105555556	0.105555556	0.111111111	0.111111111	0.111111111	0.105555556	0.111111111	0.111111111	0.111111111	0.111111111	0.116666667	0.116666667	0.111111111	0.116666667	0.116666667	0.116666667	0.116666667	0.122222222	0.122222222	0.122222222	0.122222222	0.122222222	0.122222222	0.127777778	0.127777778	0.127777778	0.133333333	0.133333333	0.133333333	0.138888889	0.133333333	0.133333333	0.138888889	0.138888889	0.138888889	0.144444444	0.144444444	0.144444444	0.15	0.15	0.15	0.155555556	0.155555556	0.155555556	0.161111111	0.155555556	0.155555556
0.111111111	0.111111111	0.111111111	0.105555556	0.105555556	0.111111111	0.111111111	0.111111111	0.105555556	0.111111111	0.111111111	0.111111111	0.111111111	0.116666667	0.111111111	0.111111111	0.116666667	0.116666667	0.116666667	0.122222222	0.122222222	0.122222222	0.116666667	0.122222222	0.122222222	0.122222222	0.127777778	0.127777778	0.127777778	0.133333333	0.133333333	0.133333333	0.133333333	0.133333333	0.138888889	0.138888889	0.138888889	0.144444444	0.144444444	0.144444444	0.15	0.15	0.15	0.155555556	0.155555556	0.155555556	0.155555556	0.155555556	0.155555556	0.161111111
0.105555556	0.111111111	0.111111111	0.105555556	0.105555556	0.111111111	0.111111111	0.111111111	0.105555556	0.111111111	0.111111111	0.111111111	0.116666667	0.116666667	0.111111111	0.111111111	0.116666667	0.116666667	0.116666667	0.122222222	0.122222222	0.116666667	0.122222222	0.122222222	0.122222222	0.127777778	0.127777778	0.127777778	0.133333333	0.133333333	0.127777778	0.133333333	0.133333333	0.133333333	0.138888889	0.138888889	0.144444444	0.144444444	0.144444444	0.15	0.15	0.15	0.155555556	0.155555556	0.15	0.155555556	0.155555556	0.161111111	0.161111111	0.161111111
0.105555556	0.111111111	0.105555556	0.105555556	0.105555556	0.111111111	0.111111111	0.105555556	0.105555556	0.111111111	0.111111111	0.111111111	0.116666667	0.111111111	0.111111111	0.116666667	0.116666667	0.116666667	0.116666667	0.122222222	0.116666667	0.116666667	0.122222222	0.122222222	0.127777778	0.127777778	0.127777778	0.133333333	0.133333333	0.127777778	0.133333333	0.133333333	0.133333333	0.138888889	0.138888889	0.144444444	0.144444444	0.144444444	0.15	0.15	0.15	0.155555556	0.15	0.155555556	0.155555556	0.155555556	0.161111111	0.161111111	0.161111111	0.166666667
0.105555556	0.111111111	0.105555556	0.105555556	0.105555556	0.111111111	0.111111111	0.105555556	0.111111111	0.111111111	0.111111111	0.111111111	0.116666667	0.111111111	0.111111111	0.116666667	0.116666667	0.116666667	0.122222222	0.116666667	0.116666667	0.122222222	0.122222222	0.122222222	0.127777778	0.127777778	0.127777778	0.133333333	0.127777778	0.133333333	0.133333333	0.133333333	0.138888889	0.138888889	0.144444444	0.144444444	0.144444444	0.15	0.15	0.15	0.155555556	0.15	0.155555556	0.155555556	0.155555556	0.161111111	0.161111111	0.166666667	0.166666667	0.166666667
0.105555556	0.111111111	0.105555556	0.105555556	0.105555556	0.111111111	0.111111111	0.105555556	0.111111111	0.111111111	0.111111111	0.111111111	0.111111111	0.111111111	0.111111111	0.116666667	0.116666667	0.116666667	0.122222222	0.116666667	0.116666667	0.122222222	0.122222222	0.127777778	0.127777778	0.127777778	0.133333333	0.127777778	0.127777778	0.133333333	0.133333333	0.138888889	0.138888889	0.138888889	0.144444444	0.144444444	0.15	0.15	0.15	0.15	0.15	0.155555556	0.155555556	0.155555556	0.161111111	0.161111111	0.166666667	0.166666667	0.166666667	0.172222222
0.105555556	0.111111111	0.105555556	0.105555556	0.105555556	0.111111111	0.105555556	0.105555556	0.111111111	0.111111111	0.111111111	0.111111111	0.111111111	0.111111111	0.111111111	0.116666667	0.116666667	0.122222222	0.116666667	0.116666667	0.122222222	0.122222222	0.122222222	0.127777778	0.127777778	0.133333333	0.127777778	0.127777778	0.133333333	0.133333333	0.138888889	0.138888889	0.138888889	0.144444444	0.144444444	0.15	0.15	0.144444444	0.15	0.15	0.155555556	0.155555556	0.161111111	0.161111111	0.161111111	0.166666667	0.166666667	0.172222222	0.172222222	0.172222222
0.105555556	0.111111111	0.105555556	0.105555556	0.105555556	0.111111111	0.105555556	0.105555556	0.111111111	0.111111111	0.111111111	0.111111111	0.111111111	0.111111111	0.116666667	0.116666667	0.116666667	0.116666667	0.116666667	0.116666667	0.122222222	0.122222222	0.127777778	0.127777778	0.127777778	0.127777778	0.127777778	0.133333333	0.133333333	0.133333333	0.138888889	0.138888889	0.144444444	0.144444444	0.15	0.15	0.144444444	0.15	0.15	0.155555556	0.155555556	0.161111111	0.161111111	0.161111111	0.166666667	0.166666667	0.172222222	0.172222222	0.177777778	0.177777778
0.105555556	0.105555556	0.105555556	0.105555556	0.105555556	0.111111111	0.105555556	0.105555556	0.111111111	0.111111111	0.111111111	0.111111111	0.111111111	0.111111111	0.116666667	0.116666667	0.111111111	0.116666667	0.116666667	0.122222222	0.122222222	0.122222222	0.127777778	0.127777778	0.127777778	0.127777778	0.127777778	0.133333333	0.133333333	0.138888889	0.138888889	0.144444444	0.144444444	0.15	0.144444444	0.144444444	0.15	0.15	0.155555556	0.155555556	0.161111111	0.161111111	0.166666667	0.166666667	0.166666667	0.172222222	0.172222222	0.177777778	0.177777778	0.183333333
0.105555556	0.105555556	0.105555556	0.105555556	0.105555556	0.105555556	0.105555556	0.105555556	0.111111111	0.111111111	0.105555556	0.111111111	0.111111111	0.111111111	0.116666667	0.116666667	0.116666667	0.116666667	0.116666667	0.122222222	0.122222222	0.127777778	0.127777778	0.122222222	0.127777778	0.127777778	0.133333333	0.133333333	0.138888889	0.138888889	0.144444444	0.144444444	0.144444444	0.144444444	0.144444444	0.15	0.15	0.155555556	0.155555556	0.161111111	0.161111111	0.166666667	0.166666667	0.172222222	0.172222222	0.172222222	0.177777778	0.177777778	0.183333333	0.177777778
0.105555556	0.1	0.105555556	0.105555556	0.105555556	0.105555556	0.105555556	0.105555556	0.111111111	0.111111111	0.105555556	0.111111111	0.111111111	0.116666667	0.116666667	0.111111111	0.116666667	0.116666667	0.122222222	0.122222222	0.122222222	0.127777778	0.122222222	0.127777778	0.127777778	0.133333333	0.133333333	0.133333333	0.138888889	0.138888889	0.144444444	0.144444444	0.144444444	0.144444444	0.15	0.15	0.155555556	0.155555556	0.161111111	0.161111111	0.166666667	0.166666667	0.172222222	0.172222222	0.177777778	0.177777778	0.177777778	0.177777778	0.177777778	0.183333333
0.105555556	0.1	0.105555556	0.105555556	0.105555556	0.105555556	0.105555556	0.105555556	0.111111111	0.105555556	0.105555556	0.111111111	0.111111111	0.116666667	0.111111111	0.111111111	0.116666667	0.116666667	0.122222222	0.122222222	0.127777778	0.122222222	0.122222222	0.127777778	0.127777778	0.133333333	0.133333333	0.138888889	0.138888889	0.144444444	0.138888889	0.144444444	0.144444444	0.15	0.15	0.155555556	0.155555556	0.161111111	0.161111111	0.166666667	0.166666667	0.172222222	0.172222222	0.177777778	0.177777778	0.177777778	0.177777778	0.183333333	0.183333333	0.188888889
0.105555556	0.1	0.105555556	0.105555556	0.1	0.105555556	0.105555556	0.105555556	0.111111111	0.105555556	0.111111111	0.111111111	0.111111111	0.116666667	0.111111111	0.116666667	0.116666667	0.116666667	0.122222222	0.122222222	0.122222222	0.122222222	0.127777778	0.127777778	0.133333333	0.133333333	0.138888889	0.138888889	0.144444444	0.138888889	0.144444444	0.144444444	0.15	0.15	0.155555556	0.155555556	0.161111111	0.161111111	0.166666667	0.166666667	0.172222222	0.172222222	0.177777778	0.172222222	0.177777778	0.177777778	0.183333333	0.183333333	0.188888889	0.188888889
0.105555556	0.1	0.105555556	0.105555556	0.1	0.105555556	0.105555556	0.105555556	0.105555556	0.105555556	0.111111111	0.111111111	0.111111111	0.111111111	0.111111111	0.116666667	0.116666667	0.122222222	0.122222222	0.122222222	0.122222222	0.122222222	0.127777778	0.127777778	0.133333333	0.133333333	0.138888889	0.138888889	0.138888889	0.138888889	0.144444444	0.15	0.15	0.155555556	0.155555556	0.161111111	0.161111111	0.166666667	0.166666667	0.172222222	0.172222222	0.172222222	0.172222222	0.177777778	0.177777778	0.183333333	0.183333333	0.188888889	0.188888889	0.194444444
0.1	0.1	0.105555556	0.105555556	0.1	0.105555556	0.105555556	0.105555556	0.105555556	0.105555556	0.111111111	0.111111111	0.111111111	0.111111111	0.111111111	0.116666667	0.116666667	0.122222222	0.116666667	0.122222222	0.122222222	0.127777778	0.127777778	0.133333333	0.133333333	0.138888889	0.138888889	0.138888889	0.138888889	0.144444444	0.144444444	0.15	0.15	0.155555556	0.161111111	0.161111111	0.166666667	0.166666667	0.172222222	0.166666667	0.172222222	0.172222222	0.177777778	0.177777778	0.183333333	0.183333333	0.188888889	0.194444444	0.194444444	0.2
0.1	0.1	0.105555556	0.105555556	0.1	0.105555556	0.105555556	0.1	0.105555556	0.105555556	0.111111111	0.111111111	0.111111111	0.111111111	0.116666667	0.116666667	0.116666667	0.122222222	0.116666667	0.122222222	0.122222222	0.127777778	0.127777778	0.133333333	0.138888889	0.133333333	0.138888889	0.138888889	0.144444444	0.144444444	0.15	0.15	0.155555556	0.155555556	0.161111111	0.166666667	0.166666667	0.166666667	0.166666667	0.172222222	0.172222222	0.177777778	0.177777778	0.183333333	0.188888889	0.188888889	0.194444444	0.194444444	0.2	0.2
0.1	0.1	0.105555556	0.1	0.1	0.105555556	0.105555556	0.1	0.105555556	0.105555556	0.111111111	0.105555556	0.111111111	0.111111111	0.116666667	0.116666667	0.122222222	0.116666667	0.122222222	0.122222222	0.127777778	0.127777778	0.133333333	0.133333333	0.133333333	0.133333333	0.138888889	0.144444444	0.144444444	0.15	0.15	0.155555556	0.155555556	0.161111111	0.166666667	0.166666667	0.166666667	0.166666667	0.172222222	0.172222222	0.177777778	0.183333333	0.183333333	0.188888889	0.188888889	0.194444444	0.194444444	0.2	0.2	0.205555556
0.1	0.1	0.105555556	0.1	0.1	0.105555556	0.105555556	0.105555556	0.105555556	0.105555556	0.111111111	0.105555556	0.111111111	0.111111111	0.116666667	0.116666667	0.116666667	0.116666667	0.122222222	0.122222222	0.127777778	0.133333333	0.133333333	0.133333333	0.133333333	0.138888889	0.138888889	0.144444444	0.15	0.15	0.155555556	0.155555556	0.161111111	0.161111111	0.161111111	0.166666667	0.166666667	0.172222222	0.172222222	0.177777778	0.183333333	0.183333333	0.188888889	0.188888889	0.194444444	0.2	0.2	0.205555556	0.205555556	0.211111111
0.1	0.1	0.1	0.1	0.1	0.105555556	0.1	0.105555556	0.105555556	0.105555556	0.105555556	0.105555556	0.111111111	0.111111111	0.116666667	0.111111111	0.116666667	0.122222222	0.122222222	0.127777778	0.127777778	0.133333333	0.127777778	0.133333333	0.138888889	0.138888889	0.144444444	0.144444444	0.15	0.155555556	0.155555556	0.161111111	0.155555556	0.161111111	0.166666667	0.166666667	0.172222222	0.172222222	0.177777778	0.183333333	0.183333333	0.188888889	0.188888889	0.194444444	0.2	0.2	0.205555556	0.205555556	0.211111111	0.216666667
0.1	0.1	0.094444444	0.1	0.1	0.105555556	0.1	0.105555556	0.105555556	0.111111111	0.105555556	0.111111111	0.111111111	0.116666667	0.111111111	0.116666667	0.116666667	0.122222222	0.122222222	0.127777778	0.133333333	0.127777778	0.133333333	0.133333333	0.138888889	0.144444444	0.144444444	0.15	0.15	0.155555556	0.161111111	0.155555556	0.161111111	0.166666667	0.166666667	0.172222222	0.172222222	0.177777778	0.183333333	0.183333333	0.188888889	0.194444444	0.194444444	0.2	0.2	0.205555556	0.211111111	0.211111111	0.216666667	0.211111111
0.1	0.1	0.094444444	0.1	0.1	0.1	0.1	0.105555556	0.105555556	0.105555556	0.105555556	0.111111111	0.111111111	0.116666667	0.111111111	0.116666667	0.116666667	0.122222222	0.127777778	0.127777778	0.127777778	0.127777778	0.133333333	0.138888889	0.138888889	0.144444444	0.15	0.15	0.155555556	0.155555556	0.155555556	0.161111111	0.161111111	0.166666667	0.172222222	0.172222222	0.177777778	0.183333333	0.183333333	0.188888889	0.194444444	0.194444444	0.2	0.2	0.205555556	0.211111111	0.205555556	0.211111111	0.216666667	0.216666667
0.1	0.1	0.094444444	0.1	0.1	0.1	0.1	0.105555556	0.105555556	0.105555556	0.105555556	0.111111111	0.111111111	0.111111111	0.111111111	0.116666667	0.122222222	0.122222222	0.127777778	0.122222222	0.127777778	0.133333333	0.133333333	0.138888889	0.144444444	0.144444444	0.15	0.155555556	0.15	0.155555556	0.161111111	0.161111111	0.166666667	0.172222222	0.172222222	0.177777778	0.183333333	0.183333333	0.188888889	0.194444444	0.194444444	0.2	0.205555556	0.2	0.205555556	0.211111111	0.211111111	0.216666667	0.216666667	0.222222222
0.094444444	0.1	0.094444444	0.1	0.1	0.1	0.1	0.105555556	0.1	0.105555556	0.105555556	0.111111111	0.105555556	0.111111111	0.116666667	0.116666667	0.122222222	0.127777778	0.122222222	0.127777778	0.127777778	0.133333333	0.138888889	0.138888889	0.144444444	0.15	0.144444444	0.15	0.155555556	0.161111111	0.161111111	0.166666667	0.172222222	0.172222222	0.177777778	0.183333333	0.183333333	0.188888889	0.194444444	0.194444444	0.2	0.2	0.2	0.205555556	0.211111111	0.211111111	0.216666667	0.222222222	0.222222222	0.227777778
0.094444444	0.094444444	0.094444444	0.1	0.094444444	0.1	0.1	0.1	0.1	0.105555556	0.105555556	0.105555556	0.111111111	0.111111111	0.116666667	0.116666667	0.122222222	0.122222222	0.122222222	0.127777778	0.133333333	0.133333333	0.138888889	0.144444444	0.15	0.144444444	0.15	0.155555556	0.155555556	0.161111111	0.166666667	0.172222222	0.172222222	0.177777778	0.183333333	0.183333333	0.188888889	0.194444444	0.194444444	0.194444444	0.2	0.2	0.205555556	0.211111111	0.211111111	0.216666667	0.222222222	0.222222222	0.227777778	0.233333333
0.094444444	0.094444444	0.094444444	0.1	0.094444444	0.1	0.1	0.1	0.1	0.105555556	0.105555556	0.105555556	0.111111111	0.111111111	0.116666667	0.122222222	0.116666667	0.122222222	0.127777778	0.127777778	0.133333333	0.138888889	0.144444444	0.138888889	0.144444444	0.15	0.15	0.155555556	0.161111111	0.166666667	0.166666667	0.172222222	0.177777778	0.183333333	0.183333333	0.188888889	0.188888889	0.188888889	0.194444444	0.2	0.205555556	0.205555556	0.211111111	0.216666667	0.216666667	0.222222222	0.227777778	0.227777778	0.233333333	0.238888889
0.094444444	0.094444444	0.094444444	0.094444444	0.094444444	0.1	0.094444444	0.1	0.1	0.105555556	0.105555556	0.105555556	0.111111111	0.116666667	0.116666667	0.116666667	0.122222222	0.122222222	0.127777778	0.133333333	0.138888889	0.138888889	0.138888889	0.144444444	0.15	0.15	0.155555556	0.161111111	0.166666667	0.166666667	0.172222222	0.177777778	0.183333333	0.183333333	0.183333333	0.188888889	0.188888889	0.194444444	0.2	0.205555556	0.205555556	0.211111111	0.216666667	0.222222222	0.222222222	0.227777778	0.233333333	0.233333333	0.238888889	0.244444444
0.094444444	0.094444444	0.094444444	0.094444444	0.094444444	0.1	0.094444444	0.1	0.1	0.1	0.105555556	0.105555556	0.111111111	0.116666667	0.111111111	0.116666667	0.122222222	0.127777778	0.127777778	0.133333333	0.133333333	0.138888889	0.138888889	0.144444444	0.15	0.155555556	0.161111111	0.161111111	0.166666667	0.172222222	0.177777778	0.177777778	0.177777778	0.183333333	0.188888889	0.188888889	0.194444444	0.2	0.205555556	0.205555556	0.211111111	0.216666667	0.222222222	0.222222222	0.227777778	0.233333333	0.238888889	0.238888889	0.244444444	0.25
0.088888889	0.088888889	0.094444444	0.088888889	0.094444444	0.094444444	0.094444444	0.1	0.105555556	0.1	0.105555556	0.111111111	0.111111111	0.111111111	0.116666667	0.122222222	0.122222222	0.127777778	0.133333333	0.133333333	0.133333333	0.138888889	0.144444444	0.15	0.155555556	0.155555556	0.161111111	0.166666667	0.172222222	0.177777778	0.172222222	0.177777778	0.183333333	0.188888889	0.194444444	0.194444444	0.2	0.205555556	0.211111111	0.211111111	0.216666667	0.222222222	0.227777778	0.227777778	0.233333333	0.238888889	0.238888889	0.244444444	0.25	0.255555556
0.088888889	0.088888889	0.088888889	0.088888889	0.094444444	0.094444444	0.094444444	0.1	0.1	0.1	0.105555556	0.111111111	0.105555556	0.111111111	0.116666667	0.122222222	0.127777778	0.127777778	0.127777778	0.133333333	0.138888889	0.144444444	0.144444444	0.15	0.155555556	0.161111111	0.166666667	0.172222222	0.166666667	0.172222222	0.177777778	0.183333333	0.188888889	0.188888889	0.194444444	0.2	0.205555556	0.211111111	0.211111111	0.216666667	0.222222222	0.227777778	0.227777778	0.233333333	0.238888889	0.244444444	0.244444444	0.25	0.255555556	0.261111111
0.088888889	0.088888889	0.088888889	0.088888889	0.088888889	0.094444444	0.094444444	0.094444444	0.1	0.1	0.105555556	0.105555556	0.111111111	0.111111111	0.116666667	0.122222222	0.122222222	0.127777778	0.133333333	0.133333333	0.138888889	0.144444444	0.15	0.155555556	0.161111111	0.161111111	0.161111111	0.166666667	0.172222222	0.177777778	0.183333333	0.188888889	0.188888889	0.194444444	0.2	0.205555556	0.211111111	0.216666667	0.216666667	0.222222222	0.227777778	0.233333333	0.233333333	0.238888889	0.244444444	0.25	0.25	0.25	0.255555556	0.261111111
0.088888889	0.088888889	0.088888889	0.088888889	0.088888889	0.094444444	0.088888889	0.094444444	0.1	0.105555556	0.1	0.105555556	0.111111111	0.116666667	0.122222222	0.116666667	0.122222222	0.127777778	0.133333333	0.138888889	0.144444444	0.15	0.155555556	0.15	0.155555556	0.161111111	0.166666667	0.172222222	0.177777778	0.183333333	0.188888889	0.188888889	0.194444444	0.2	0.205555556	0.211111111	0.216666667	0.216666667	0.222222222	0.227777778	0.233333333	0.238888889	0.238888889	0.238888889	0.244444444	0.25	0.25	0.255555556	0.261111111	0.266666667
0.083333333	0.083333333	0.088888889	0.083333333	0.088888889	0.094444444	0.088888889	0.094444444	0.1	0.1	0.1	0.105555556	0.111111111	0.116666667	0.116666667	0.122222222	0.127777778	0.133333333	0.138888889	0.138888889	0.144444444	0.144444444	0.15	0.155555556	0.161111111	0.166666667	0.172222222	0.177777778	0.183333333	0.188888889	0.188888889	0.194444444	0.2	0.205555556	0.211111111	0.216666667	0.222222222	0.222222222	0.227777778	0.227777778	0.233333333	0.238888889	0.238888889	0.244444444	0.25	0.255555556	0.261111111	0.261111111	0.266666667	0.272222222
0.083333333	0.083333333	0.083333333	0.083333333	0.088888889	0.088888889	0.088888889	0.094444444	0.094444444	0.1	0.105555556	0.111111111	0.105555556	0.111111111	0.116666667	0.122222222	0.127777778	0.133333333	0.138888889	0.138888889	0.144444444	0.15	0.155555556	0.161111111	0.166666667	0.172222222	0.177777778	0.183333333	0.183333333	0.188888889	0.194444444	0.2	0.205555556	0.211111111	0.216666667	0.222222222	0.222222222	0.222222222	0.227777778	0.233333333	0.238888889	0.244444444	0.244444444	0.25	0.255555556	0.261111111	0.266666667	0.266666667	0.272222222	0.277777778
0.077777778	0.083333333	0.077777778	0.083333333	0.083333333	0.088888889	0.088888889	0.088888889	0.094444444	0.1	0.105555556	0.105555556	0.111111111	0.116666667	0.122222222	0.127777778	0.133333333	0.138888889	0.138888889	0.144444444	0.15	0.155555556	0.161111111	0.166666667	0.166666667	0.172222222	0.177777778	0.183333333	0.188888889	0.194444444	0.2	0.205555556	0.205555556	0.211111111	0.216666667	0.222222222	0.227777778	0.227777778	0.233333333	0.238888889	0.244444444	0.25	0.255555556	0.255555556	0.261111111	0.266666667	0.272222222	0.277777778	0.277777778	0.283333333
0.077777778	0.077777778	0.077777778	0.083333333	0.083333333	0.083333333	0.083333333	0.088888889	0.094444444	0.1	0.1	0.105555556	0.111111111	0.116666667	0.122222222	0.127777778	0.127777778	0.133333333	0.138888889	0.144444444	0.15	0.155555556	0.161111111	0.166666667	0.172222222	0.177777778	0.183333333	0.188888889	0.194444444	0.194444444	0.2	0.205555556	0.211111111	0.216666667	0.222222222	0.227777778	0.233333333	0.233333333	0.238888889	0.244444444	0.25	0.255555556	0.261111111	0.261111111	0.266666667	0.272222222	0.277777778	0.283333333	0.283333333	0.288888889
0.072222222	0.072222222	0.077777778	0.077777778	0.083333333	0.077777778	0.083333333	0.088888889	0.088888889	0.094444444	0.1	0.105555556	0.111111111	0.122222222	0.122222222	0.127777778	0.133333333	0.138888889	0.144444444	0.15	0.155555556	0.161111111	0.166666667	0.172222222	0.177777778	0.177777778	0.183333333	0.188888889	0.194444444	0.2	0.205555556	0.211111111	0.216666667	0.222222222	0.227777778	0.233333333	0.238888889	0.244444444	0.244444444	0.25	0.255555556	0.261111111	0.266666667	0.272222222	0.272222222	0.277777778	0.283333333	0.288888889	0.294444444	0.294444444
0.072222222	0.072222222	0.072222222	0.077777778	0.072222222	0.077777778	0.083333333	0.083333333	0.088888889	0.1	0.105555556	0.111111111	0.111111111	0.116666667	0.122222222	0.127777778	0.133333333	0.138888889	0.144444444	0.155555556	0.161111111	0.166666667	0.166666667	0.172222222	0.177777778	0.183333333	0.188888889	0.194444444	0.2	0.205555556	0.211111111	0.216666667	0.222222222	0.227777778	0.233333333	0.238888889	0.244444444	0.25	0.255555556	0.255555556	0.261111111	0.266666667	0.272222222	0.277777778	0.283333333	0.283333333	0.288888889	0.294444444	0.3	0.305555556
0.066666667	0.072222222	0.066666667	0.066666667	0.072222222	0.077777778	0.077777778	0.088888889	0.094444444	0.1	0.1	0.105555556	0.111111111	0.116666667	0.127777778	0.133333333	0.138888889	0.144444444	0.144444444	0.15	0.155555556	0.166666667	0.172222222	0.177777778	0.183333333	0.188888889	0.194444444	0.2	0.205555556	0.211111111	0.216666667	0.222222222	0.227777778	0.233333333	0.238888889	0.244444444	0.25	0.255555556	0.261111111	0.266666667	0.266666667	0.272222222	0.277777778	0.283333333	0.288888889	0.294444444	0.3	0.3	0.305555556	0.311111111
0.061111111	0.061111111	0.066666667	0.066666667	0.072222222	0.072222222	0.077777778	0.088888889	0.088888889	0.094444444	0.1	0.111111111	0.116666667	0.122222222	0.127777778	0.127777778	0.138888889	0.144444444	0.15	0.155555556	0.161111111	0.166666667	0.177777778	0.183333333	0.188888889	0.194444444	0.2	0.205555556	0.211111111	0.216666667	0.222222222	0.227777778	0.233333333	0.238888889	0.244444444	0.25	0.255555556	0.261111111	0.266666667	0.272222222	0.277777778	0.283333333	0.283333333	0.288888889	0.294444444	0.3	0.305555556	0.305555556	0.305555556	0.311111111
0.055555556	0.061111111	0.061111111	0.061111111	0.066666667	0.072222222	0.077777778	0.083333333	0.088888889	0.094444444	0.105555556	0.105555556	0.111111111	0.122222222	0.127777778	0.133333333	0.138888889	0.15	0.155555556	0.161111111	0.166666667	0.172222222	0.183333333	0.188888889	0.194444444	0.2	0.205555556	0.211111111	0.216666667	0.222222222	0.227777778	0.233333333	0.238888889	0.244444444	0.25	0.255555556	0.261111111	0.266666667	0.266666667	0.272222222	0.277777778	0.283333333	0.288888889	0.294444444	0.294444444	0.3	0.305555556	0.311111111	0.316666667	0.316666667
0.05	0.05	0.05	0.061111111	0.061111111	0.066666667	0.077777778	0.083333333	0.083333333	0.094444444	0.1	0.105555556	0.116666667	0.122222222	0.133333333	0.138888889	0.144444444	0.15	0.161111111	0.166666667	0.172222222	0.177777778	0.188888889	0.194444444	0.2	0.205555556	0.211111111	0.216666667	0.216666667	0.227777778	0.233333333	0.238888889	0.244444444	0.25	0.255555556	0.261111111	0.266666667	0.272222222	0.272222222	0.277777778	0.283333333	0.288888889	0.294444444	0.3	0.305555556	0.311111111	0.311111111	0.316666667	0.322222222	0.327777778
0.038888889	0.038888889	0.044444444	0.05	0.055555556	0.061111111	0.072222222	0.077777778	0.088888889	0.094444444	0.105555556	0.111111111	0.116666667	0.127777778	0.133333333	0.144444444	0.15	0.155555556	0.161111111	0.166666667	0.172222222	0.177777778	0.188888889	0.194444444	0.2	0.205555556	0.211111111	0.222222222	0.227777778	0.233333333	0.238888889	0.244444444	0.25	0.255555556	0.261111111	0.266666667	0.272222222	0.277777778	0.283333333	0.288888889	0.294444444	0.3	0.3	0.305555556	0.311111111	0.316666667	0.322222222	0.327777778	0.327777778	0.333333333
0.016666667	0.022222222	0.033333333	0.038888889	0.044444444	0.055555556	0.066666667	0.072222222	0.083333333	0.094444444	0.1	0.111111111	0.116666667	0.127777778	0.133333333	0.144444444	0.15	0.155555556	0.166666667	0.172222222	0.177777778	0.188888889	0.194444444	0.2	0.205555556	0.216666667	0.222222222	0.227777778	0.233333333	0.238888889	0.244444444	0.25	0.255555556	0.261111111	0.266666667	0.272222222	0.277777778	0.283333333	0.288888889	0.294444444	0.3	0.305555556	0.311111111	0.316666667	0.322222222	0.322222222	0.327777778	0.333333333	0.338888889	0.344444444
0	0	0	0.022222222	0.038888889	0.05	0.066666667	0.077777778	0.083333333	0.094444444	0.105555556	0.111111111	0.122222222	0.133333333	0.138888889	0.15	0.155555556	0.161111111	0.172222222	0.177777778	0.188888889	0.194444444	0.2	0.205555556	0.216666667	0.222222222	0.227777778	0.233333333	0.238888889	0.244444444	0.255555556	0.261111111	0.266666667	0.272222222	0.277777778	0.283333333	0.288888889	0.294444444	0.3	0.305555556	0.311111111	0.311111111	0.316666667	0.322222222	0.327777778	0.333333333	0.338888889	0.338888889	0.344444444	0.35
0	0	0	0	0.022222222	0.044444444	0.061111111	0.072222222	0.083333333	0.094444444	0.1	0.111111111	0.122222222	0.133333333	0.144444444	0.155555556	0.161111111	0.172222222	0.177777778	0.183333333	0.194444444	0.2	0.205555556	0.216666667	0.222222222	0.227777778	0.233333333	0.244444444	0.25	0.255555556	0.261111111	0.266666667	0.272222222	0.277777778	0.283333333	0.288888889	0.294444444	0.3	0.305555556	0.311111111	0.316666667	0.322222222	0.327777778	0.333333333	0.338888889	0.338888889	0.344444444	0.35	0.355555556	0.361111111
0	0	0	0	0	0.033333333	0.055555556	0.066666667	0.077777778	0.094444444	0.105555556	0.116666667	0.127777778	0.133333333	0.144444444	0.155555556	0.161111111	0.172222222	0.177777778	0.188888889	0.194444444	0.2	0.216666667	0.222222222	0.227777778	0.238888889	0.244444444	0.25	0.255555556	0.261111111	0.272222222	0.277777778	0.283333333	0.288888889	0.294444444	0.3	0.305555556	0.311111111	0.316666667	0.322222222	0.327777778	0.327777778	0.333333333	0.338888889	0.344444444	0.35	0.355555556	0.355555556	0.361111111	0.366666667
0	0	0	0	0	0.016666667	0.05	0.066666667	0.083333333	0.094444444	0.105555556	0.116666667	0.133333333	0.144444444	0.15	0.161111111	0.172222222	0.177777778	0.188888889	0.194444444	0.205555556	0.211111111	0.216666667	0.227777778	0.233333333	0.238888889	0.244444444	0.255555556	0.261111111	0.266666667	0.272222222	0.277777778	0.288888889	0.294444444	0.3	0.305555556	0.311111111	0.316666667	0.322222222	0.327777778	0.333333333	0.338888889	0.344444444	0.35	0.355555556	0.355555556	0.361111111	0.366666667	0.372222222	0.377777778
0	0	0	0	0	0	0.038888889	0.061111111	0.083333333	0.094444444	0.111111111	0.122222222	0.133333333	0.144444444	0.155555556	0.166666667	0.177777778	0.188888889	0.194444444	0.205555556	0.211111111	0.222222222	0.227777778	0.233333333	0.244444444	0.25	0.255555556	0.261111111	0.266666667	0.277777778	0.283333333	0.288888889	0.294444444	0.3	0.305555556	0.311111111	0.316666667	0.322222222	0.327777778	0.333333333	0.338888889	0.344444444	0.35	0.35	0.355555556	0.361111111	0.366666667	0.372222222	0.372222222	0.377777778
0	0	0	0	0	0	0.038888889	0.066666667	0.083333333	0.1	0.111111111	0.127777778	0.138888889	0.15	0.161111111	0.172222222	0.183333333	0.188888889	0.205555556	0.211111111	0.222222222	0.227777778	0.238888889	0.244444444	0.25	0.261111111	0.266666667	0.272222222	0.277777778	0.283333333	0.288888889	0.3	0.305555556	0.311111111	0.316666667	0.322222222	0.327777778	0.333333333	0.338888889	0.344444444	0.344444444	0.35	0.355555556	0.361111111	0.366666667	0.372222222	0.372222222	0.377777778	0.383333333	0.388888889
0	0	0	0	0	0	0.033333333	0.066666667	0.088888889	0.1	0.122222222	0.133333333	0.144444444	0.161111111	0.172222222	0.177777778	0.188888889	0.2	0.205555556	0.216666667	0.222222222	0.238888889	0.244444444	0.255555556	0.261111111	0.266666667	0.277777778	0.283333333	0.288888889	0.294444444	0.3	0.305555556	0.311111111	0.316666667	0.327777778	0.333333333	0.333333333	0.338888889	0.344444444	0.35	0.355555556	0.361111111	0.366666667	0.372222222	0.377777778	0.377777778	0.383333333	0.388888889	0.394444444	0.394444444
0	0	0	0	0	0	0.033333333	0.066666667	0.088888889	0.111111111	0.122222222	0.138888889	0.15	0.161111111	0.172222222	0.188888889	0.2	0.211111111	0.216666667	0.227777778	0.233333333	0.244444444	0.25	0.261111111	0.272222222	0.277777778	0.283333333	0.294444444	0.3	0.305555556	0.311111111	0.316666667	0.322222222	0.327777778	0.333333333	0.338888889	0.344444444	0.35	0.355555556	0.361111111	0.366666667	0.372222222	0.377777778	0.377777778	0.383333333	0.388888889	0.394444444	0.4	0.4	0.405555556
0	0	0	0	0	0	0.033333333	0.066666667	0.094444444	0.111111111	0.133333333	0.144444444	0.161111111	0.172222222	0.183333333	0.194444444	0.205555556	0.222222222	0.227777778	0.238888889	0.244444444	0.255555556	0.261111111	0.272222222	0.277777778	0.283333333	0.288888889	0.305555556	0.311111111	0.316666667	0.322222222	0.327777778	0.333333333	0.338888889	0.344444444	0.35	0.355555556	0.361111111	0.366666667	0.372222222	0.377777778	0.383333333	0.383333333	0.388888889	0.394444444	0.4	0.405555556	0.405555556	0.411111111	0.416666667
0	0	0	0	0	0	0.038888889	0.077777778	0.1	0.122222222	0.138888889	0.155555556	0.166666667	0.177777778	0.194444444	0.205555556	0.216666667	0.227777778	0.238888889	0.25	0.255555556	0.266666667	0.272222222	0.283333333	0.288888889	0.294444444	0.305555556	0.311111111	0.316666667	0.322222222	0.327777778	0.338888889	0.344444444	0.35	0.355555556	0.361111111	0.366666667	0.372222222	0.377777778	0.383333333	0.388888889	0.388888889	0.394444444	0.4	0.405555556	0.411111111	0.411111111	0.416666667	0.422222222	0.427777778
0	0	0	0	0	0	0.05	0.083333333	0.105555556	0.127777778	0.15	0.161111111	0.177777778	0.194444444	0.2	0.216666667	0.227777778	0.238888889	0.25	0.255555556	0.272222222	0.277777778	0.288888889	0.294444444	0.3	0.311111111	0.316666667	0.322222222	0.327777778	0.333333333	0.338888889	0.344444444	0.35	0.355555556	0.361111111	0.372222222	0.377777778	0.383333333	0.388888889	0.394444444	0.4	0.4	0.405555556	0.411111111	0.416666667	0.416666667	0.422222222	0.427777778	0.433333333	0.433333333
0	0	0	0	0	0	0.061111111	0.094444444	0.122222222	0.138888889	0.161111111	0.177777778	0.188888889	0.205555556	0.216666667	0.227777778	0.244444444	0.25	0.261111111	0.272222222	0.277777778	0.288888889	0.3	0.305555556	0.316666667	0.322222222	0.327777778	0.333333333	0.338888889	0.344444444	0.35	0.361111111	0.361111111	0.366666667	0.372222222	0.377777778	0.383333333	0.388888889	0.394444444	0.4	0.411111111	0.411111111	0.416666667	0.422222222	0.427777778	0.427777778	0.433333333	0.438888889	0.438888889	0.444444444
0	0	0	0	0	0	0.077777778	0.105555556	0.133333333	0.15	0.172222222	0.188888889	0.2	0.216666667	0.233333333	0.238888889	0.25	0.266666667	0.277777778	0.283333333	0.294444444	0.3	0.305555556	0.316666667	0.327777778	0.333333333	0.338888889	0.35	0.355555556	0.361111111	0.366666667	0.372222222	0.377777778	0.383333333	0.388888889	0.388888889	0.394444444	0.4	0.405555556	0.411111111	0.416666667	0.416666667	0.422222222	0.427777778	0.433333333	0.438888889	0.444444444	0.45	0.45	0.455555556
0	0	0	0	0	0.038888889	0.088888889	0.122222222	0.144444444	0.166666667	0.188888889	0.2	0.216666667	0.227777778	0.244444444	0.255555556	0.266666667	0.277777778	0.283333333	0.3	0.305555556	0.316666667	0.322222222	0.327777778	0.338888889	0.344444444	0.355555556	0.361111111	0.366666667	0.372222222	0.377777778	0.383333333	0.388888889	0.394444444	0.4	0.405555556	0.411111111	0.411111111	0.416666667	0.422222222	0.427777778	0.427777778	0.433333333	0.438888889	0.444444444	0.444444444	0.45	0.455555556	0.455555556	0.461111111
0	0	0	0	0	0.066666667	0.105555556	0.138888889	0.161111111	0.183333333	0.2	0.216666667	0.233333333	0.25	0.255555556	0.272222222	0.283333333	0.294444444	0.3	0.311111111	0.322222222	0.333333333	0.338888889	0.344444444	0.35	0.361111111	0.366666667	0.372222222	0.377777778	0.388888889	0.394444444	0.4	0.4	0.405555556	0.411111111	0.416666667	0.422222222	0.427777778	0.427777778	0.433333333	0.438888889	0.444444444	0.444444444	0.45	0.455555556	0.455555556	0.461111111	0.461111111	0.466666667	0.472222222
0	0	0	0	0.022222222	0.094444444	0.127777778	0.161111111	0.183333333	0.205555556	0.216666667	0.238888889	0.25	0.266666667	0.277777778	0.288888889	0.3	0.311111111	0.322222222	0.327777778	0.333333333	0.35	0.355555556	0.361111111	0.366666667	0.372222222	0.377777778	0.383333333	0.388888889	0.394444444	0.4	0.411111111	0.416666667	0.422222222	0.427777778	0.427777778	0.433333333	0.438888889	0.444444444	0.444444444	0.45	0.455555556	0.455555556	0.461111111	0.466666667	0.466666667	0.472222222	0.472222222	0.477777778	0.488888889
0	0	0	0	0.072222222	0.116666667	0.15	0.177777778	0.2	0.222222222	0.238888889	0.255555556	0.272222222	0.283333333	0.3	0.305555556	0.316666667	0.327777778	0.338888889	0.344444444	0.355555556	0.361111111	0.366666667	0.377777778	0.383333333	0.388888889	0.394444444	0.4	0.405555556	0.411111111	0.416666667	0.422222222	0.427777778	0.433333333	0.438888889	0.444444444	0.45	0.45	0.455555556	0.461111111	0.461111111	0.466666667	0.472222222	0.472222222	0.477777778	0.477777778	0.488888889	0.488888889	0.494444444	0.494444444
0	0	0	0.038888889	0.111111111	0.15	0.177777778	0.205555556	0.222222222	0.244444444	0.266666667	0.277777778	0.294444444	0.305555556	0.316666667	0.327777778	0.338888889	0.344444444	0.361111111	0.366666667	0.372222222	0.377777778	0.383333333	0.388888889	0.4	0.405555556	0.411111111	0.416666667	0.422222222	0.427777778	0.433333333	0.433333333	0.438888889	0.444444444	0.45	0.45	0.461111111	0.466666667	0.466666667	0.472222222	0.477777778	0.477777778	0.488888889	0.488888889	0.494444444	0.494444444	0.494444444	0.5	0.505555556	0.505555556
0	0	0	0.1	0.15	0.183333333	0.211111111	0.233333333	0.255555556	0.272222222	0.283333333	0.305555556	0.311111111	0.327777778	0.338888889	0.35	0.361111111	0.366666667	0.372222222	0.388888889	0.394444444	0.4	0.405555556	0.411111111	0.416666667	0.422222222	0.433333333	0.433333333	0.438888889	0.444444444	0.45	0.45	0.455555556	0.461111111	0.461111111	0.466666667	0.472222222	0.472222222	0.488888889	0.488888889	0.494444444	0.494444444	0.5	0.5	0.505555556	0.505555556	0.511111111	0.511111111	0.516666667	0.516666667
0	0	0.088888889	0.15	0.188888889	0.216666667	0.244444444	0.266666667	0.283333333	0.305555556	0.316666667	0.333333333	0.344444444	0.355555556	0.366666667	0.372222222	0.383333333	0.394444444	0.4	0.405555556	0.416666667	0.422222222	0.427777778	0.427777778	0.433333333	0.438888889	0.444444444	0.455555556	0.455555556	0.461111111	0.466666667	0.466666667	0.472222222	0.472222222	0.483333333	0.488888889	0.488888889	0.488888889	0.494444444	0.494444444	0.5	0.505555556	0.511111111	0.511111111	0.516666667	0.516666667	0.522222222	0.522222222	0.527777778	0.527777778
0	0.088888889	0.155555556	0.2	0.227777778	0.261111111	0.283333333	0.305555556	0.322222222	0.333333333	0.35	0.366666667	0.372222222	0.383333333	0.394444444	0.4	0.405555556	0.416666667	0.422222222	0.427777778	0.433333333	0.444444444	0.444444444	0.45	0.455555556	0.461111111	0.461111111	0.466666667	0.466666667	0.483333333	0.488888889	0.488888889	0.488888889	0.494444444	0.494444444	0.5	0.5	0.505555556	0.505555556	0.511111111	0.511111111	0.516666667	0.516666667	0.522222222	0.527777778	0.527777778	0.533333333	0.533333333	0.538888889	0.538888889
0.2	0.172222222	0.222222222	0.255555556	0.288888889	0.311111111	0.333333333	0.35	0.366666667	0.372222222	0.388888889	0.394444444	0.405555556	0.416666667	0.427777778	0.427777778	0.433333333	0.438888889	0.45	0.455555556	0.455555556	0.461111111	0.477777778	0.477777778	0.483333333	0.483333333	0.483333333	0.488888889	0.488888889	0.494444444	0.5	0.505555556	0.505555556	0.511111111	0.511111111	0.516666667	0.516666667	0.516666667	0.522222222	0.522222222	0.527777778	0.527777778	0.527777778	0.533333333	0.533333333	0.538888889	0.538888889	0.544444444	0.55	0.55
0.433333333	0.411111111	0.305555556	0.333333333	0.355555556	0.377777778	0.388888889	0.405555556	0.411111111	0.422222222	0.433333333	0.438888889	0.444444444	0.45	0.461111111	0.466666667	0.472222222	0.472222222	0.483333333	0.483333333	0.483333333	0.488888889	0.488888889	0.494444444	0.5	0.505555556	0.505555556	0.505555556	0.511111111	0.511111111	0.516666667	0.516666667	0.522222222	0.527777778	0.527777778	0.527777778	0.533333333	0.533333333	0.533333333	0.538888889	0.538888889	0.544444444	0.544444444	0.544444444	0.55	0.55	0.55	0.555555556	0.555555556	0.555555556
0.777777778	0.772222222	0.755555556	0.705555556	0.483333333	0.477777778	0.477777778	0.477777778	0.477777778	0.483333333	0.488888889	0.488888889	0.488888889	0.494444444	0.494444444	0.5	0.505555556	0.505555556	0.505555556	0.511111111	0.511111111	0.516666667	0.516666667	0.516666667	0.516666667	0.527777778	0.527777778	0.527777778	0.527777778	0.533333333	0.533333333	0.533333333	0.533333333	0.538888889	0.544444444	0.544444444	0.55	0.55	0.55	0.55	0.555555556	0.555555556	0.555555556	0.561111111	0.561111111	0.561111111	0.561111111	0.566666667	0.566666667	0.566666667
0.788888889	0.783333333	0.777777778	0.761111111	0.733333333	0.683333333	0.622222222	0.583333333	0.561111111	0.555555556	0.544444444	0.544444444	0.538888889	0.538888889	0.538888889	0.533333333	0.538888889	0.538888889	0.538888889	0.533333333	0.538888889	0.538888889	0.538888889	0.538888889	0.538888889	0.544444444	0.55	0.55	0.55	0.55	0.55	0.55	0.555555556	0.555555556	0.555555556	0.555555556	0.561111111	0.566666667	0.566666667	0.566666667	0.566666667	0.566666667	0.572222222	0.572222222	0.572222222	0.572222222	0.577777778	0.577777778	0.577777778	0.583333333
0.8	0.8	0.788888889	0.783333333	0.766666667	0.75	0.722222222	0.688888889	0.655555556	0.633333333	0.611111111	0.6	0.588888889	0.588888889	0.577777778	0.572222222	0.572222222	0.572222222	0.566666667	0.566666667	0.566666667	0.566666667	0.566666667	0.566666667	0.566666667	0.566666667	0.566666667	0.572222222	0.572222222	0.572222222	0.572222222	0.572222222	0.572222222	0.572222222	0.572222222	0.572222222	0.572222222	0.572222222	0.577777778	0.583333333	0.583333333	0.583333333	0.583333333	0.583333333	0.588888889	0.588888889	0.588888889	0.588888889	0.588888889	0.594444444
0.805555556	0.805555556	0.8	0.794444444	0.783333333	0.772222222	0.755555556	0.738888889	0.716666667	0.694444444	0.672222222	0.655555556	0.638888889	0.627777778	0.622222222	0.611111111	0.605555556	0.605555556	0.6	0.594444444	0.594444444	0.588888889	0.594444444	0.588888889	0.588888889	0.588888889	0.583333333	0.583333333	0.588888889	0.588888889	0.588888889	0.588888889	0.588888889	0.588888889	0.588888889	0.588888889	0.588888889	0.588888889	0.588888889	0.588888889	0.594444444	0.594444444	0.6	0.6	0.6	0.6	0.6	0.6	0.605555556	0.605555556
0.811111111	0.805555556	0.811111111	0.805555556	0.794444444	0.788888889	0.777777778	0.761111111	0.75	0.733333333	0.716666667	0.694444444	0.683333333	0.672222222	0.661111111	0.65	0.644444444	0.633333333	0.633333333	0.627777778	0.622222222	0.616666667	0.611111111	0.616666667	0.611111111	0.611111111	0.605555556	0.605555556	0.605555556	0.605555556	0.605555556	0.605555556	0.605555556	0.605555556	0.605555556	0.605555556	0.605555556	0.605555556	0.605555556	0.605555556	0.605555556	0.605555556	0.611111111	0.611111111	0.611111111	0.611111111	0.611111111	0.616666667	0.616666667	0.616666667
0.816666667	0.816666667	0.816666667	0.811111111	0.8	0.8	0.788888889	0.777777778	0.772222222	0.755555556	0.744444444	0.727777778	0.716666667	0.705555556	0.688888889	0.683333333	0.672222222	0.666666667	0.655555556	0.655555556	0.65	0.644444444	0.638888889	0.633333333	0.633333333	0.633333333	0.627777778	0.627777778	0.622222222	0.622222222	0.622222222	0.622222222	0.622222222	0.622222222	0.622222222	0.622222222	0.622222222	0.616666667	0.616666667	0.616666667	0.616666667	0.616666667	0.616666667	0.616666667	0.622222222	0.627777778	0.627777778	0.627777778	0.627777778	0.627777778
0.822222222	0.822222222	0.816666667	0.816666667	0.811111111	0.805555556	0.8	0.788888889	0.783333333	0.772222222	0.766666667	0.75	0.744444444	0.733333333	0.716666667	0.711111111	0.7	0.694444444	0.683333333	0.677777778	0.672222222	0.666666667	0.661111111	0.655555556	0.65	0.655555556	0.65	0.644444444	0.644444444	0.638888889	0.638888889	0.638888889	0.638888889	0.638888889	0.638888889	0.633333333	0.633333333	0.633333333	0.633333333	0.633333333	0.633333333	0.633333333	0.633333333	0.633333333	0.633333333	0.633333333	0.633333333	0.638888889	0.638888889	0.638888889
0.822222222	0.822222222	0.822222222	0.822222222	0.816666667	0.811111111	0.811111111	0.8	0.794444444	0.783333333	0.777777778	0.766666667	0.755555556	0.75	0.738888889	0.727777778	0.722222222	0.716666667	0.705555556	0.7	0.694444444	0.688888889	0.683333333	0.677777778	0.672222222	0.672222222	0.666666667	0.666666667	0.661111111	0.661111111	0.655555556	0.655555556	0.65	0.65	0.655555556	0.65	0.65	0.65	0.65	0.644444444	0.644444444	0.644444444	0.644444444	0.644444444	0.644444444	0.644444444	0.644444444	0.644444444	0.644444444	0.65
0.827777778	0.822222222	0.822222222	0.822222222	0.822222222	0.816666667	0.816666667	0.805555556	0.805555556	0.794444444	0.788888889	0.783333333	0.772222222	0.766666667	0.755555556	0.75	0.744444444	0.733333333	0.727777778	0.716666667	0.711111111	0.711111111	0.7	0.694444444	0.688888889	0.688888889	0.688888889	0.683333333	0.677777778	0.677777778	0.672222222	0.672222222	0.666666667	0.666666667	0.661111111	0.666666667	0.666666667	0.661111111	0.661111111	0.661111111	0.661111111	0.661111111	0.655555556	0.655555556	0.655555556	0.655555556	0.655555556	0.655555556	0.655555556	0.655555556
0.827777778	0.833333333	0.827777778	0.827777778	0.827777778	0.822222222	0.822222222	0.811111111	0.811111111	0.805555556	0.8	0.794444444	0.783333333	0.783333333	0.772222222	0.761111111	0.755555556	0.75	0.744444444	0.733333333	0.727777778	0.727777778	0.722222222	0.716666667	0.711111111	0.705555556	0.7	0.694444444	0.694444444	0.694444444	0.688888889	0.683333333	0.683333333	0.677777778	0.677777778	0.672222222	0.672222222	0.677777778	0.677777778	0.672222222	0.672222222	0.672222222	0.672222222	0.672222222	0.666666667	0.666666667	0.666666667	0.666666667	0.666666667	0.666666667
0.833333333	0.833333333	0.827777778	0.827777778	0.827777778	0.822222222	0.822222222	0.816666667	0.816666667	0.811111111	0.8	0.8	0.794444444	0.783333333	0.783333333	0.777777778	0.766666667	0.766666667	0.755555556	0.75	0.744444444	0.738888889	0.738888889	0.727777778	0.722222222	0.716666667	0.716666667	0.711111111	0.705555556	0.705555556	0.705555556	0.7	0.694444444	0.694444444	0.688888889	0.688888889	0.688888889	0.683333333	0.683333333	0.688888889	0.683333333	0.683333333	0.683333333	0.683333333	0.677777778	0.677777778	0.677777778	0.677777778	0.677777778	0.677777778
0.833333333	0.833333333	0.833333333	0.833333333	0.833333333	0.827777778	0.827777778	0.822222222	0.822222222	0.816666667	0.811111111	0.805555556	0.8	0.794444444	0.794444444	0.783333333	0.777777778	0.772222222	0.772222222	0.761111111	0.755555556	0.75	0.744444444	0.744444444	0.738888889	0.733333333	0.727777778	0.722222222	0.722222222	0.716666667	0.716666667	0.711111111	0.711111111	0.705555556	0.705555556	0.7	0.7	0.694444444	0.694444444	0.694444444	0.694444444	0.694444444	0.694444444	0.694444444	0.694444444	0.688888889	0.688888889	0.688888889	0.688888889	0.688888889
0.833333333	0.833333333	0.838888889	0.833333333	0.833333333	0.827777778	0.827777778	0.827777778	0.827777778	0.822222222	0.816666667	0.816666667	0.805555556	0.8	0.8	0.794444444	0.788888889	0.783333333	0.783333333	0.777777778	0.766666667	0.761111111	0.755555556	0.75	0.75	0.744444444	0.744444444	0.738888889	0.733333333	0.727777778	0.722222222	0.727777778	0.722222222	0.722222222	0.716666667	0.716666667	0.711111111	0.711111111	0.705555556	0.705555556	0.705555556	0.7	0.705555556	0.705555556	0.705555556	0.7	0.7	0.7	0.7	0.7
0.838888889	0.838888889	0.838888889	0.833333333	0.838888889	0.833333333	0.833333333	0.827777778	0.822222222	0.822222222	0.816666667	0.822222222	0.816666667	0.811111111	0.8	0.8	0.794444444	0.788888889	0.783333333	0.783333333	0.777777778	0.772222222	0.766666667	0.761111111	0.755555556	0.755555556	0.755555556	0.75	0.744444444	0.738888889	0.738888889	0.733333333	0.733333333	0.733333333	0.727777778	0.727777778	0.722222222	0.722222222	0.716666667	0.716666667	0.716666667	0.711111111	0.711111111	0.711111111	0.711111111	0.711111111	0.711111111	0.711111111	0.711111111	0.705555556
0.838888889	0.838888889	0.838888889	0.838888889	0.838888889	0.833333333	0.833333333	0.833333333	0.827777778	0.827777778	0.822222222	0.816666667	0.816666667	0.816666667	0.811111111	0.811111111	0.805555556	0.8	0.794444444	0.788888889	0.788888889	0.783333333	0.777777778	0.772222222	0.766666667	0.766666667	0.766666667	0.761111111	0.755555556	0.75	0.75	0.744444444	0.738888889	0.744444444	0.738888889	0.738888889	0.733333333	0.733333333	0.727777778	0.727777778	0.722222222	0.722222222	0.722222222	0.722222222	0.716666667	0.716666667	0.722222222	0.722222222	0.716666667	0.716666667
0.838888889	0.838888889	0.838888889	0.838888889	0.838888889	0.838888889	0.838888889	0.833333333	0.827777778	0.833333333	0.827777778	0.822222222	0.822222222	0.816666667	0.816666667	0.811111111	0.811111111	0.805555556	0.8	0.794444444	0.794444444	0.788888889	0.788888889	0.783333333	0.777777778	0.772222222	0.772222222	0.772222222	0.766666667	0.761111111	0.755555556	0.755555556	0.75	0.75	0.744444444	0.75	0.744444444	0.744444444	0.738888889	0.738888889	0.733333333	0.733333333	0.733333333	0.727777778	0.727777778	0.727777778	0.722222222	0.722222222	0.722222222	0.727777778
0.844444444	0.844444444	0.844444444	0.838888889	0.838888889	0.838888889	0.838888889	0.838888889	0.833333333	0.833333333	0.827777778	0.827777778	0.827777778	0.822222222	0.816666667	0.816666667	0.816666667	0.811111111	0.805555556	0.8	0.8	0.8	0.794444444	0.788888889	0.783333333	0.783333333	0.777777778	0.777777778	0.772222222	0.772222222	0.766666667	0.761111111	0.761111111	0.755555556	0.755555556	0.75	0.755555556	0.75	0.75	0.744444444	0.744444444	0.744444444	0.738888889	0.738888889	0.738888889	0.733333333	0.733333333	0.733333333	0.733333333	0.727777778
0.844444444	0.844444444	0.844444444	0.838888889	0.844444444	0.838888889	0.844444444	0.838888889	0.833333333	0.838888889	0.833333333	0.827777778	0.827777778	0.827777778	0.822222222	0.816666667	0.816666667	0.816666667	0.811111111	0.805555556	0.805555556	0.8	0.8	0.794444444	0.794444444	0.788888889	0.783333333	0.783333333	0.783333333	0.777777778	0.777777778	0.772222222	0.766666667	0.766666667	0.761111111	0.761111111	0.755555556	0.755555556	0.755555556	0.755555556	0.755555556	0.75	0.75	0.75	0.744444444	0.744444444	0.744444444	0.738888889	0.738888889	0.738888889
0.844444444	0.844444444	0.844444444	0.844444444	0.844444444	0.838888889	0.844444444	0.838888889	0.838888889	0.838888889	0.833333333	0.833333333	0.827777778	0.833333333	0.827777778	0.822222222	0.816666667	0.822222222	0.816666667	0.811111111	0.811111111	0.805555556	0.805555556	0.805555556	0.8	0.794444444	0.794444444	0.788888889	0.783333333	0.788888889	0.783333333	0.777777778	0.777777778	0.772222222	0.772222222	0.766666667	0.766666667	0.761111111	0.761111111	0.766666667	0.761111111	0.761111111	0.755555556	0.755555556	0.755555556	0.755555556	0.75	0.75	0.75	0.75
0.844444444	0.844444444	0.844444444	0.85	0.844444444	0.844444444	0.844444444	0.844444444	0.838888889	0.838888889	0.838888889	0.833333333	0.833333333	0.833333333	0.827777778	0.827777778	0.822222222	0.822222222	0.822222222	0.816666667	0.816666667	0.811111111	0.805555556	0.811111111	0.805555556	0.8	0.8	0.794444444	0.794444444	0.788888889	0.788888889	0.788888889	0.783333333	0.783333333	0.777777778	0.777777778	0.772222222	0.772222222	0.766666667	0.766666667	0.766666667	0.766666667	0.766666667	0.766666667	0.761111111	0.761111111	0.761111111	0.755555556	0.755555556	0.755555556
0.844444444	0.85	0.844444444	0.85	0.844444444	0.844444444	0.844444444	0.844444444	0.838888889	0.838888889	0.838888889	0.838888889	0.833333333	0.838888889	0.833333333	0.827777778	0.827777778	0.822222222	0.827777778	0.822222222	0.816666667	0.816666667	0.811111111	0.811111111	0.811111111	0.805555556	0.805555556	0.8	0.8	0.794444444	0.794444444	0.794444444	0.794444444	0.788888889	0.788888889	0.783333333	0.783333333	0.777777778	0.777777778	0.772222222	0.772222222	0.772222222	0.766666667	0.772222222	0.772222222	0.766666667	0.766666667	0.766666667	0.766666667	0.761111111
0.85	0.85	0.844444444	0.85	0.844444444	0.844444444	0.85	0.844444444	0.844444444	0.838888889	0.844444444	0.838888889	0.838888889	0.833333333	0.838888889	0.833333333	0.827777778	0.827777778	0.822222222	0.827777778	0.822222222	0.822222222	0.816666667	0.811111111	0.811111111	0.811111111	0.811111111	0.805555556	0.805555556	0.8	0.8	0.794444444	0.794444444	0.794444444	0.794444444	0.788888889	0.788888889	0.783333333	0.783333333	0.783333333	0.777777778	0.777777778	0.777777778	0.772222222	0.777777778	0.777777778	0.772222222	0.772222222	0.772222222	0.772222222
0.85	0.85	0.844444444	0.85	0.85	0.844444444	0.85	0.844444444	0.844444444	0.838888889	0.844444444	0.838888889	0.838888889	0.838888889	0.838888889	0.838888889	0.833333333	0.827777778	0.827777778	0.827777778	0.827777778	0.822222222	0.822222222	0.816666667	0.816666667	0.816666667	0.816666667	0.811111111	0.811111111	0.805555556	0.805555556	0.8	0.8	0.794444444	0.8	0.794444444	0.794444444	0.794444444	0.788888889	0.788888889	0.783333333	0.783333333	0.783333333	0.777777778	0.777777778	0.777777778	0.783333333	0.777777778	0.777777778	0.777777778
0.85	0.85	0.85	0.85	0.85	0.844444444	0.85	0.85	0.844444444	0.844444444	0.844444444	0.844444444	0.838888889	0.838888889	0.838888889	0.838888889	0.833333333	0.833333333	0.833333333	0.827777778	0.833333333	0.827777778	0.827777778	0.822222222	0.822222222	0.816666667	0.822222222	0.816666667	0.816666667	0.811111111	0.811111111	0.805555556	0.805555556	0.8	0.8	0.8	0.8	0.8	0.794444444	0.794444444	0.794444444	0.788888889	0.788888889	0.788888889	0.783333333	0.783333333	0.783333333	0.777777778	0.777777778	0.783333333
0.85	0.85	0.85	0.85	0.85	0.85	0.85	0.85	0.844444444	0.844444444	0.85	0.844444444	0.844444444	0.838888889	0.838888889	0.838888889	0.838888889	0.833333333	0.833333333	0.833333333	0.833333333	0.833333333	0.827777778	0.827777778	0.822222222	0.822222222	0.816666667	0.822222222	0.816666667	0.816666667	0.816666667	0.811111111	0.811111111	0.805555556	0.805555556	0.8	0.805555556	0.805555556	0.8	0.8	0.8	0.794444444	0.794444444	0.794444444	0.788888889	0.788888889	0.788888889	0.788888889	0.783333333	0.783333333
0.85	0.85	0.85	0.85	0.85	0.85	0.85	0.85	0.85	0.844444444	0.85	0.844444444	0.844444444	0.844444444	0.838888889	0.844444444	0.838888889	0.838888889	0.838888889	0.833333333	0.833333333	0.833333333	0.833333333	0.827777778	0.827777778	0.822222222	0.822222222	0.822222222	0.822222222	0.822222222	0.816666667	0.816666667	0.816666667	0.811111111	0.811111111	0.805555556	0.805555556	0.805555556	0.805555556	0.805555556	0.805555556	0.8	0.8	0.8	0.794444444	0.794444444	0.794444444	0.794444444	0.788888889	0.788888889
0.85	0.85	0.85	0.855555556	0.85	0.85	0.855555556	0.85	0.85	0.844444444	0.844444444	0.85	0.844444444	0.844444444	0.844444444	0.838888889	0.844444444	0.838888889	0.838888889	0.838888889	0.833333333	0.833333333	0.833333333	0.833333333	0.833333333	0.827777778	0.827777778	0.822222222	0.822222222	0.827777778	0.822222222	0.822222222	0.816666667	0.816666667	0.816666667	0.811111111	0.811111111	0.811111111	0.805555556	0.811111111	0.811111111	0.805555556	0.805555556	0.805555556	0.8	0.8	0.8	0.8	0.794444444	0.794444444
0.85	0.85	0.855555556	0.855555556	0.85	0.85	0.855555556	0.85	0.85	0.85	0.844444444	0.85	0.85	0.844444444	0.844444444	0.844444444	0.844444444	0.844444444	0.838888889	0.838888889	0.838888889	0.833333333	0.838888889	0.833333333	0.833333333	0.833333333	0.827777778	0.827777778	0.827777778	0.822222222	0.827777778	0.822222222	0.822222222	0.822222222	0.816666667	0.816666667	0.816666667	0.811111111	0.811111111	0.811111111	0.805555556	0.811111111	0.811111111	0.811111111	0.805555556	0.805555556	0.805555556	0.805555556	0.8	0.8
0.855555556	0.85	0.855555556	0.855555556	0.85	0.85	0.855555556	0.855555556	0.85	0.85	0.85	0.85	0.85	0.85	0.844444444	0.844444444	0.838888889	0.844444444	0.844444444	0.838888889	0.838888889	0.838888889	0.833333333	0.838888889	0.838888889	0.833333333	0.833333333	0.833333333	0.827777778	0.827777778	0.822222222	0.827777778	0.827777778	0.822222222	0.822222222	0.822222222	0.816666667	0.816666667	0.816666667	0.816666667	0.811111111	0.811111111	0.811111111	0.811111111	0.811111111	0.811111111	0.811111111	0.811111111	0.805555556	0.805555556
0.855555556	0.85	0.855555556	0.855555556	0.855555556	0.85	0.85	0.855555556	0.85	0.85	0.85	0.85	0.85	0.85	0.844444444	0.844444444	0.844444444	0.844444444	0.844444444	0.844444444	0.838888889	0.838888889	0.838888889	0.833333333	0.838888889	0.838888889	0.833333333	0.833333333	0.833333333	0.827777778	0.827777778	0.827777778	0.822222222	0.827777778	0.827777778	0.827777778	0.822222222	0.822222222	0.822222222	0.816666667	0.816666667	0.816666667	0.816666667	0.811111111	0.811111111	0.816666667	0.816666667	0.811111111	0.811111111	0.811111111
0.855555556	0.85	0.855555556	0.855555556	0.855555556	0.85	0.85	0.855555556	0.855555556	0.85	0.85	0.85	0.85	0.85	0.85	0.844444444	0.844444444	0.844444444	0.844444444	0.844444444	0.844444444	0.844444444	0.838888889	0.838888889	0.838888889	0.838888889	0.838888889	0.838888889	0.833333333	0.833333333	0.833333333	0.827777778	0.827777778	0.827777778	0.827777778	0.827777778	0.827777778	0.827777778	0.822222222	0.822222222	0.822222222	0.822222222	0.816666667	0.816666667	0.816666667	0.816666667	0.811111111	0.816666667	0.816666667	0.816666667
0.855555556	0.85	0.855555556	0.855555556	0.855555556	0.85	0.85	0.855555556	0.855555556	0.85	0.85	0.85	0.855555556	0.85	0.85	0.85	0.844444444	0.844444444	0.85	0.85	0.844444444	0.844444444	0.844444444	0.838888889	0.838888889	0.838888889	0.838888889	0.838888889	0.838888889	0.838888889	0.833333333	0.833333333	0.833333333	0.827777778	0.827777778	0.833333333	0.833333333	0.827777778	0.827777778	0.827777778	0.827777778	0.822222222	0.822222222	0.822222222	0.822222222	0.816666667	0.816666667	0.816666667	0.816666667	0.822222222
0.855555556	0.855555556	0.855555556	0.855555556	0.855555556	0.855555556	0.85	0.855555556	0.855555556	0.855555556	0.85	0.85	0.855555556	0.855555556	0.85	0.85	0.85	0.844444444	0.844444444	0.85	0.85	0.844444444	0.844444444	0.844444444	0.838888889	0.838888889	0.844444444	0.844444444	0.838888889	0.838888889	0.838888889	0.833333333	0.833333333	0.833333333	0.833333333	0.827777778	0.827777778	0.833333333	0.833333333	0.827777778	0.827777778	0.827777778	0.827777778	0.827777778	0.822222222	0.822222222	0.822222222	0.822222222	0.816666667	0.816666667
0.855555556	0.855555556	0.855555556	0.855555556	0.855555556	0.855555556	0.85	0.855555556	0.855555556	0.855555556	0.85	0.85	0.85	0.855555556	0.85	0.85	0.85	0.85	0.844444444	0.85	0.85	0.85	0.844444444	0.844444444	0.844444444	0.844444444	0.838888889	0.844444444	0.844444444	0.838888889	0.838888889	0.838888889	0.838888889	0.833333333	0.833333333	0.833333333	0.833333333	0.827777778	0.833333333	0.833333333	0.833333333	0.833333333	0.827777778	0.827777778	0.827777778	0.827777778	0.827777778	0.822222222	0.822222222	0.822222222
0.855555556	0.855555556	0.855555556	0.855555556	0.855555556	0.855555556	0.855555556	0.855555556	0.855555556	0.855555556	0.855555556	0.85	0.85	0.855555556	0.855555556	0.85	0.85	0.85	0.85	0.844444444	0.85	0.85	0.85	0.844444444	0.844444444	0.844444444	0.844444444	0.838888889	0.844444444	0.844444444	0.844444444	0.838888889	0.838888889	0.838888889	0.838888889	0.838888889	0.833333333	0.833333333	0.833333333	0.833333333	0.833333333	0.833333333	0.833333333	0.833333333	0.833333333	0.827777778	0.827777778	0.827777778	0.827777778	0.827777778
0.855555556	0.861111111	0.855555556	0.855555556	0.855555556	0.855555556	0.855555556	0.855555556	0.855555556	0.855555556	0.855555556	0.855555556	0.85	0.855555556	0.855555556	0.855555556	0.85	0.85	0.85	0.85	0.844444444	0.85	0.85	0.85	0.85	0.844444444	0.844444444	0.844444444	0.844444444	0.838888889	0.844444444	0.844444444	0.844444444	0.838888889	0.838888889	0.838888889	0.838888889	0.838888889	0.833333333	0.833333333	0.833333333	0.833333333	0.838888889	0.833333333	0.833333333	0.833333333	0.833333333	0.833333333	0.833333333	0.827777778
0.855555556	0.861111111	0.861111111	0.855555556	0.855555556	0.855555556	0.855555556	0.861111111	0.855555556	0.855555556	0.855555556	0.855555556	0.855555556	0.85	0.855555556	0.855555556	0.855555556	0.85	0.85	0.85	0.85	0.855555556	0.85	0.85	0.85	0.85	0.844444444	0.844444444	0.844444444	0.844444444	0.844444444	0.844444444	0.844444444	0.844444444	0.844444444	0.838888889	0.838888889	0.838888889	0.838888889	0.838888889	0.838888889	0.833333333	0.833333333	0.833333333	0.838888889	0.838888889	0.833333333	0.833333333	0.833333333	0.833333333
0.855555556	0.861111111	0.861111111	0.855555556	0.855555556	0.855555556	0.855555556	0.861111111	0.855555556	0.855555556	0.855555556	0.855555556	0.855555556	0.85	0.855555556	0.855555556	0.855555556	0.855555556	0.85	0.85	0.85	0.85	0.855555556	0.85	0.85	0.85	0.85	0.85	0.844444444	0.844444444	0.844444444	0.844444444	0.85	0.844444444	0.844444444	0.844444444	0.844444444	0.844444444	0.838888889	0.838888889	0.838888889	0.838888889	0.838888889	0.833333333	0.833333333	0.833333333	0.838888889	0.838888889	0.838888889	0.838888889
0.855555556	0.861111111	0.861111111	0.855555556	0.855555556	0.855555556	0.855555556	0.861111111	0.861111111	0.855555556	0.855555556	0.855555556	0.855555556	0.855555556	0.855555556	0.855555556	0.855555556	0.855555556	0.855555556	0.85	0.85	0.85	0.85	0.855555556	0.85	0.85	0.85	0.85	0.85	0.85	0.844444444	0.844444444	0.844444444	0.85	0.85	0.844444444	0.844444444	0.844444444	0.844444444	0.844444444	0.844444444	0.838888889	0.838888889	0.838888889	0.838888889	0.838888889	0.838888889	0.833333333	0.838888889	0.838888889
0.855555556	0.861111111	0.861111111	0.861111111	0.855555556	0.855555556	0.855555556	0.861111111	0.861111111	0.855555556	0.855555556	0.855555556	0.855555556	0.855555556	0.855555556	0.855555556	0.855555556	0.855555556	0.855555556	0.855555556	0.855555556	0.85	0.85	0.85	0.855555556	0.855555556	0.85	0.85	0.85	0.85	0.85	0.844444444	0.844444444	0.844444444	0.844444444	0.85	0.85	0.844444444	0.844444444	0.844444444	0.844444444	0.844444444	0.844444444	0.844444444	0.838888889	0.838888889	0.838888889	0.838888889	0.838888889	0.838888889
0.861111111	0.861111111	0.861111111	0.861111111	0.855555556	0.855555556	0.855555556	0.861111111	0.861111111	0.861111111	0.855555556	0.855555556	0.855555556	0.855555556	0.855555556	0.861111111	0.855555556	0.855555556	0.855555556	0.855555556	0.855555556	0.855555556	0.85	0.85	0.85	0.855555556	0.855555556	0.855555556	0.85	0.85	0.85	0.85	0.85	0.85	0.844444444	0.844444444	0.844444444	0.85	0.85	0.85	0.844444444	0.844444444	0.844444444	0.844444444	0.844444444	0.844444444	0.844444444	0.838888889	0.838888889	0.838888889
0.861111111	0.861111111	0.861111111	0.861111111	0.855555556	0.855555556	0.855555556	0.855555556	0.861111111	0.861111111	0.861111111	0.855555556	0.855555556	0.855555556	0.855555556	0.855555556	0.861111111	0.855555556	0.855555556	0.855555556	0.855555556	0.855555556	0.855555556	0.85	0.85	0.85	0.855555556	0.855555556	0.855555556	0.85	0.85	0.85	0.85	0.85	0.85	0.85	0.844444444	0.844444444	0.85	0.85	0.85	0.85	0.85	0.844444444	0.844444444	0.844444444	0.844444444	0.844444444	0.844444444	0.844444444
0.861111111	0.861111111	0.861111111	0.861111111	0.861111111	0.855555556	0.855555556	0.855555556	0.861111111	0.861111111	0.861111111	0.861111111	0.855555556	0.855555556	0.855555556	0.855555556	0.855555556	0.861111111	0.855555556	0.855555556	0.855555556	0.855555556	0.855555556	0.855555556	0.855555556	0.85	0.85	0.855555556	0.855555556	0.855555556	0.855555556	0.85	0.85	0.85	0.85	0.85	0.85	0.85	0.85	0.844444444	0.844444444	0.85	0.85	0.85	0.85	0.85	0.844444444	0.844444444	0.844444444	0.844444444
0.861111111	0.861111111	0.861111111	0.861111111	0.861111111	0.855555556	0.855555556	0.855555556	0.861111111	0.861111111	0.861111111	0.861111111	0.855555556	0.855555556	0.855555556	0.855555556	0.855555556	0.861111111	0.861111111	0.861111111	0.855555556	0.855555556	0.855555556	0.855555556	0.855555556	0.855555556	0.85	0.85	0.855555556	0.855555556	0.855555556	0.855555556	0.855555556	0.855555556	0.85	0.85	0.85	0.85	0.85	0.85	0.85	0.844444444	0.844444444	0.85	0.85	0.85	0.85	0.85	0.85	0.85
0.861111111	0.861111111	0.861111111	0.861111111	0.861111111	0.861111111	0.855555556	0.855555556	0.861111111	0.861111111	0.861111111	0.861111111	0.861111111	0.855555556	0.855555556	0.855555556	0.855555556	0.855555556	0.861111111	0.861111111	0.861111111	0.855555556	0.855555556	0.855555556	0.855555556	0.855555556	0.855555556	0.855555556	0.85	0.85	0.855555556	0.855555556	0.855555556	0.855555556	0.855555556	0.855555556	0.85	0.85	0.85	0.85	0.85	0.85	0.85	0.85	0.85	0.85	0.85	0.85	0.85	0.85
0.861111111	0.861111111	0.861111111	0.861111111	0.861111111	0.861111111	0.855555556	0.855555556	0.861111111	0.861111111	0.861111111	0.861111111	0.861111111	0.861111111	0.855555556	0.855555556	0.855555556	0.855555556	0.855555556	0.861111111	0.861111111	0.861111111	0.855555556	0.855555556	0.855555556	0.855555556	0.855555556	0.855555556	0.855555556	0.855555556	0.85	0.855555556	0.855555556	0.855555556	0.855555556	0.855555556	0.855555556	0.855555556	0.855555556	0.85	0.85	0.85	0.85	0.85	0.85	0.85	0.85	0.85	0.855555556	0.85
0.861111111	0.861111111	0.861111111	0.861111111	0.861111111	0.861111111	0.861111111	0.855555556	0.855555556	0.861111111	0.861111111	0.861111111	0.861111111	0.861111111	0.861111111	0.861111111	0.855555556	0.855555556	0.855555556	0.861111111	0.861111111	0.861111111	0.861111111	0.861111111	0.855555556	0.855555556	0.855555556	0.855555556	0.855555556	0.855555556	0.855555556	0.855555556	0.855555556	0.855555556	0.855555556	0.855555556	0.855555556	0.855555556	0.855555556	0.855555556	0.855555556	0.855555556	0.85	0.85	0.85	0.85	0.85	0.85	0.85	0.85
0.861111111	0.861111111	0.861111111	0.861111111	0.861111111	0.861111111	0.861111111	0.855555556	0.855555556	0.861111111	0.861111111	0.861111111	0.861111111	0.861111111	0.861111111	0.861111111	0.861111111	0.855555556	0.855555556	0.855555556	0.861111111	0.861111111	0.861111111	0.861111111	0.861111111	0.861111111	0.855555556	0.855555556	0.855555556	0.855555556	0.855555556	0.855555556	0.855555556	0.855555556	0.855555556	0.861111111	0.855555556	0.855555556	0.855555556	0.855555556	0.855555556	0.855555556	0.855555556	0.855555556	0.855555556	0.855555556	0.85	0.85	0.85	0.85
0.861111111	0.861111111	0.861111111	0.861111111	0.861111111	0.861111111	0.861111111	0.861111111	0.855555556	0.861111111	0.861111111	0.861111111	0.861111111	0.861111111	0.861111111	0.861111111	0.861111111	0.861111111	0.855555556	0.855555556	0.855555556	0.861111111	0.861111111	0.861111111	0.861111111	0.861111111	0.861111111	0.861111111	0.855555556	0.855555556	0.855555556	0.855555556	0.855555556	0.855555556	0.855555556	0.855555556	0.855555556	0.861111111	0.861111111	0.855555556	0.855555556	0.855555556	0.855555556	0.855555556	0.855555556	0.855555556	0.855555556	0.855555556	0.855555556	0.855555556
0.861111111	0.861111111	0.861111111	0.861111111	0.861111111	0.861111111	0.861111111	0.861111111	0.861111111	0.861111111	0.861111111	0.861111111	0.861111111	0.861111111	0.861111111	0.861111111	0.861111111	0.861111111	0.861111111	0.861111111	0.855555556	0.855555556	0.855555556	0.861111111	0.861111111	0.861111111	0.861111111	0.861111111	0.861111111	0.861111111	0.855555556	0.855555556	0.855555556	0.855555556	0.855555556	0.855555556	0.855555556	0.855555556	0.855555556	0.861111111	0.861111111	0.861111111	0.855555556	0.855555556	0.855555556	0.855555556	0.855555556	0.855555556	0.855555556	0.855555556
0.861111111	0.861111111	0.861111111	0.861111111	0.861111111	0.861111111	0.861111111	0.861111111	0.861111111	0.861111111	0.861111111	0.861111111	0.861111111	0.861111111	0.861111111	0.861111111	0.861111111	0.861111111	0.861111111	0.861111111	0.861111111	0.855555556	0.855555556	0.855555556	0.861111111	0.861111111	0.861111111	0.861111111	0.861111111	0.861111111	0.861111111	0.861111111	0.861111111	0.855555556	0.855555556	0.855555556	0.855555556	0.855555556	0.855555556	0.855555556	0.855555556	0.855555556	0.861111111	0.861111111	0.861111111	0.861111111	0.861111111	0.855555556	0.855555556	0.855555556
0.861111111	0.861111111	0.861111111	0.861111111	0.861111111	0.861111111	0.861111111	0.861111111	0.861111111	0.861111111	0.866666667	0.861111111	0.861111111	0.861111111	0.861111111	0.861111111	0.861111111	0.861111111	0.861111111	0.861111111	0.861111111	0.861111111	0.861111111	0.855555556	0.855555556	0.855555556	0.861111111	0.861111111	0.861111111	0.861111111	0.861111111	0.861111111	0.861111111	0.861111111	0.861111111	0.861111111	0.855555556	0.855555556	0.855555556	0.855555556	0.855555556	0.855555556	0.855555556	0.855555556	0.855555556	0.855555556	0.861111111	0.861111111	0.861111111	0.861111111
0.861111111	0.861111111	0.861111111	0.861111111	0.861111111	0.861111111	0.861111111	0.861111111	0.861111111	0.861111111	0.861111111	0.866666667	0.861111111	0.861111111	0.861111111	0.861111111	0.861111111	0.861111111	0.861111111	0.861111111	0.861111111	0.861111111	0.861111111	0.861111111	0.861111111	0.861111111	0.855555556	0.861111111	0.861111111	0.861111111	0.861111111	0.861111111	0.861111111	0.861111111	0.861111111	0.861111111	0.861111111	0.861111111	0.861111111	0.861111111	0.855555556	0.855555556	0.855555556	0.855555556	0.855555556	0.855555556	0.855555556	0.855555556	0.855555556	0.855555556
0.861111111	0.861111111	0.861111111	0.861111111	0.861111111	0.861111111	0.861111111	0.861111111	0.861111111	0.861111111	0.861111111	0.866666667	0.866666667	0.861111111	0.861111111	0.861111111	0.861111111	0.861111111	0.861111111	0.861111111	0.861111111	0.861111111	0.861111111	0.861111111	0.861111111	0.861111111	0.861111111	0.861111111	0.855555556	0.861111111	0.861111111	0.861111111	0.861111111	0.861111111	0.861111111	0.861111111	0.861111111	0.861111111	0.861111111	0.861111111	0.861111111	0.861111111	0.861111111	0.861111111	0.861111111	0.855555556	0.855555556	0.855555556	0.855555556	0.855555556
0.861111111	0.861111111	0.861111111	0.861111111	0.861111111	0.861111111	0.861111111	0.861111111	0.861111111	0.861111111	0.861111111	0.861111111	0.866666667	0.866666667	0.866666667	0.861111111	0.861111111	0.861111111	0.861111111	0.861111111	0.861111111	0.861111111	0.861111111	0.861111111	0.861111111	0.861111111	0.861111111	0.861111111	0.861111111	0.861111111	0.861111111	0.861111111	0.861111111	0.861111111	0.861111111	0.861111111	0.861111111	0.861111111	0.861111111	0.861111111	0.861111111	0.861111111	0.861111111	0.861111111	0.861111111	0.861111111	0.861111111	0.861111111	0.861111111	0.861111111
0.861111111	0.861111111	0.861111111	0.861111111	0.861111111	0.861111111	0.861111111	0.861111111	0.861111111	0.861111111	0.861111111	0.861111111	0.861111111	0.866666667	0.866666667	0.866666667	0.866666667	0.861111111	0.861111111	0.861111111	0.861111111	0.861111111	0.861111111	0.861111111	0.861111111	0.861111111	0.861111111	0.861111111	0.861111111	0.861111111	0.861111111	0.861111111	0.861111111	0.861111111	0.861111111	0.866666667	0.861111111	0.861111111	0.861111111	0.861111111	0.861111111	0.861111111	0.861111111	0.861111111	0.861111111	0.861111111	0.861111111	0.861111111	0.861111111	0.861111111
0.861111111	0.861111111	0.861111111	0.861111111	0.861111111	0.861111111	0.861111111	0.861111111	0.861111111	0.861111111	0.861111111	0.861111111	0.861111111	0.866666667	0.866666667	0.866666667	0.866666667	0.866666667	0.866666667	0.861111111	0.861111111	0.861111111	0.861111111	0.861111111	0.861111111	0.861111111	0.861111111	0.861111111	0.861111111	0.861111111	0.861111111	0.861111111	0.861111111	0.861111111	0.861111111	0.861111111	0.861111111	0.861111111	0.861111111	0.866666667	0.866666667	0.861111111	0.861111111	0.861111111	0.861111111	0.861111111	0.861111111	0.861111111	0.861111111	0.861111111
0.861111111	0.861111111	0.861111111	0.861111111	0.861111111	0.861111111	0.861111111	0.861111111	0.861111111	0.861111111	0.861111111	0.861111111	0.861111111	0.861111111	0.861111111	0.866666667	0.866666667	0.866666667	0.866666667	0.866666667	0.866666667	0.866666667	0.861111111	0.861111111	0.861111111	0.861111111	0.861111111	0.861111111	0.861111111	0.861111111	0.861111111	0.861111111	0.861111111	0.861111111	0.861111111	0.861111111	0.861111111	0.861111111	0.861111111	0.861111111	0.861111111	0.861111111	0.861111111	0.866666667	0.866666667	0.866666667	0.866666667	0.866666667	0.861111111	0.861111111
0.861111111	0.861111111	0.861111111	0.861111111	0.861111111	0.861111111	0.861111111	0.861111111	0.861111111	0.861111111	0.861111111	0.861111111	0.861111111	0.861111111	0.861111111	0.861111111	0.866666667	0.866666667	0.866666667	0.866666667	0.866666667	0.866666667	0.866666667	0.866666667	0.866666667	0.861111111	0.861111111	0.861111111	0.861111111	0.861111111	0.861111111	0.861111111	0.861111111	0.861111111	0.861111111	0.861111111	0.861111111	0.861111111	0.861111111	0.861111111	0.861111111	0.861111111	0.861111111	0.861111111	0.861111111	0.861111111	0.861111111	0.861111111	0.861111111	0.861111111
0.861111111	0.861111111	0.861111111	0.861111111	0.861111111	0.861111111	0.861111111	0.861111111	0.861111111	0.861111111	0.861111111	0.861111111	0.861111111	0.861111111	0.861111111	0.861111111	0.861111111	0.861111111	0.866666667	0.866666667	0.866666667	0.866666667	0.866666667	0.866666667	0.866666667	0.866666667	0.866666667	0.866666667	0.866666667	0.866666667	0.861111111	0.861111111	0.861111111	0.861111111	0.861111111	0.861111111	0.861111111	0.861111111	0.861111111	0.861111111	0.861111111	0.861111111	0.861111111	0.861111111	0.861111111	0.861111111	0.861111111	0.861111111	0.861111111	0.861111111
0.861111111	0.861111111	0.861111111	0.861111111	0.861111111	0.861111111	0.861111111	0.861111111	0.861111111	0.861111111	0.861111111	0.861111111	0.861111111	0.861111111	0.861111111	0.861111111	0.861111111	0.861111111	0.861111111	0.861111111	0.866666667	0.866666667	0.866666667	0.866666667	0.866666667	0.866666667	0.866666667	0.866666667	0.866666667	0.866666667	0.866666667	0.866666667	0.866666667	0.866666667	0.866666667	0.866666667	0.861111111	0.861111111	0.861111111	0.861111111	0.861111111	0.861111111	0.861111111	0.861111111	0.861111111	0.861111111	0.861111111	0.861111111	0.861111111	0.861111111
0.861111111	0.861111111	0.861111111	0.861111111	0.861111111	0.861111111	0.861111111	0.861111111	0.861111111	0.861111111	0.861111111	0.861111111	0.861111111	0.861111111	0.861111111	0.861111111	0.861111111	0.861111111	0.861111111	0.861111111	0.861111111	0.861111111	0.861111111	0.861111111	0.866666667	0.866666667	0.866666667	0.866666667	0.866666667	0.866666667	0.866666667	0.866666667	0.866666667	0.866666667	0.866666667	0.866666667	0.866666667	0.866666667	0.866666667	0.866666667	0.866666667	0.866666667	0.866666667	0.866666667	0.866666667	0.866666667	0.866666667	0.861111111	0.861111111	0.861111111
0.866666667	0.861111111	0.861111111	0.861111111	0.861111111	0.861111111	0.861111111	0.861111111	0.861111111	0.861111111	0.861111111	0.861111111	0.861111111	0.861111111	0.861111111	0.861111111	0.861111111	0.861111111	0.861111111	0.861111111	0.861111111	0.861111111	0.861111111	0.861111111	0.861111111	0.861111111	0.861111111	0.861111111	0.861111111	0.866666667	0.866666667	0.866666667	0.866666667	0.866666667	0.866666667	0.866666667	0.866666667	0.866666667	0.866666667	0.866666667	0.866666667	0.866666667	0.866666667	0.866666667	0.866666667	0.866666667	0.866666667	0.866666667	0.866666667	0.866666667
0.866666667	0.866666667	0.861111111	0.861111111	0.861111111	0.861111111	0.861111111	0.861111111	0.861111111	0.861111111	0.861111111	0.861111111	0.861111111	0.861111111	0.861111111	0.861111111	0.861111111	0.861111111	0.861111111	0.861111111	0.861111111	0.861111111	0.861111111	0.861111111	0.861111111	0.861111111	0.861111111	0.861111111	0.861111111	0.861111111	0.861111111	0.861111111	0.861111111	0.861111111	0.861111111	0.861111111	0.861111111	0.861111111	0.861111111	0.866666667	0.866666667	0.866666667	0.866666667	0.866666667	0.866666667	0.866666667	0.866666667	0.866666667	0.866666667	0.866666667
0.866666667	0.866666667	0.866666667	0.866666667	0.866666667	0.861111111	0.861111111	0.861111111	0.861111111	0.861111111	0.861111111	0.861111111	0.861111111	0.861111111	0.861111111	0.861111111	0.861111111	0.861111111	0.861111111	0.861111111	0.861111111	0.861111111	0.861111111	0.861111111	0.861111111	0.861111111	0.861111111	0.861111111	0.861111111	0.861111111	0.861111111	0.861111111	0.861111111	0.861111111	0.861111111	0.861111111	0.861111111	0.861111111	0.861111111	0.861111111	0.861111111	0.861111111	0.861111111	0.861111111	0.861111111	0.861111111	0.861111111	0.861111111	0.861111111	0.861111111
0.866666667	0.866666667	0.866666667	0.866666667	0.866666667	0.866666667	0.866666667	0.866666667	0.866666667	0.866666667	0.866666667	0.866666667	0.861111111	0.861111111	0.861111111	0.861111111	0.861111111	0.861111111	0.861111111	0.861111111	0.861111111	0.861111111	0.861111111	0.861111111	0.861111111	0.861111111	0.861111111	0.861111111	0.861111111	0.861111111	0.861111111	0.861111111	0.861111111	0.861111111	0.861111111	0.861111111	0.861111111	0.861111111	0.861111111	0.861111111	0.861111111	0.861111111	0.861111111	0.861111111	0.861111111	0.861111111	0.861111111	0.861111111	0.861111111	0.861111111
[truncated: 310 more columns]
