# Supplementary material for: Multi-orbit lunar GNSS constellation design with distant retrograde orbit and Halo orbit combination
Source: Sci Rep. 2023 Jun 22;13:10158. doi: 10.1038/s41598-023-37348-x (PMC10287729; doi:10.1038/s41598-023-37348-x)
Supplement: Supplementary file 1 — Supplementary Information. [file 41598_2023_37348_MOESM1_ESM.zip › supplement materials of the manuscript/Figure 5/L2 North Family Halo orbit/SVOP/10.667.csv]

0.124324324	0.124324324	0.124324324	0.124324324	0.124324324	0.124324324	0.124324324	0.124324324	0.124324324	0.124324324	0.124324324	0.124324324	0.124324324	0.124324324	0.124324324	0.124324324	0.124324324	0.124324324	0.124324324	0.124324324	0.124324324	0.124324324	0.124324324	0.124324324	0.124324324	0.124324324	0.124324324	0.124324324	0.124324324	0.124324324	0.124324324	0.124324324	0.124324324	0.124324324	0.124324324	0.124324324	0.124324324	0.124324324	0.124324324	0.124324324	0.124324324	0.124324324	0.124324324	0.124324324	0.124324324	0.124324324	0.124324324	0.124324324	0.124324324	0.124324324
0.124324324	0.124324324	0.124324324	0.124324324	0.124324324	0.124324324	0.124324324	0.124324324	0.124324324	0.124324324	0.124324324	0.124324324	0.124324324	0.124324324	0.124324324	0.124324324	0.124324324	0.124324324	0.124324324	0.124324324	0.124324324	0.124324324	0.124324324	0.124324324	0.124324324	0.124324324	0.124324324	0.124324324	0.124324324	0.124324324	0.124324324	0.124324324	0.124324324	0.124324324	0.124324324	0.124324324	0.124324324	0.124324324	0.124324324	0.124324324	0.124324324	0.124324324	0.124324324	0.124324324	0.124324324	0.124324324	0.124324324	0.124324324	0.124324324	0.124324324
0.124324324	0.124324324	0.124324324	0.124324324	0.124324324	0.124324324	0.124324324	0.124324324	0.124324324	0.124324324	0.124324324	0.124324324	0.124324324	0.124324324	0.124324324	0.124324324	0.124324324	0.124324324	0.124324324	0.124324324	0.124324324	0.124324324	0.124324324	0.124324324	0.124324324	0.124324324	0.124324324	0.124324324	0.124324324	0.124324324	0.124324324	0.124324324	0.124324324	0.124324324	0.124324324	0.124324324	0.124324324	0.124324324	0.124324324	0.124324324	0.124324324	0.124324324	0.124324324	0.124324324	0.124324324	0.124324324	0.124324324	0.124324324	0.124324324	0.124324324
0.124324324	0.124324324	0.124324324	0.124324324	0.124324324	0.124324324	0.124324324	0.124324324	0.124324324	0.124324324	0.124324324	0.124324324	0.124324324	0.124324324	0.124324324	0.124324324	0.124324324	0.124324324	0.124324324	0.124324324	0.124324324	0.124324324	0.124324324	0.124324324	0.124324324	0.124324324	0.124324324	0.124324324	0.124324324	0.124324324	0.124324324	0.124324324	0.124324324	0.12972973	0.12972973	0.12972973	0.12972973	0.12972973	0.12972973	0.12972973	0.12972973	0.12972973	0.12972973	0.12972973	0.12972973	0.12972973	0.12972973	0.12972973	0.12972973	0.12972973
0.124324324	0.124324324	0.124324324	0.124324324	0.124324324	0.124324324	0.124324324	0.124324324	0.124324324	0.124324324	0.124324324	0.124324324	0.124324324	0.124324324	0.124324324	0.124324324	0.124324324	0.124324324	0.124324324	0.124324324	0.124324324	0.124324324	0.124324324	0.124324324	0.124324324	0.12972973	0.12972973	0.12972973	0.12972973	0.12972973	0.12972973	0.12972973	0.12972973	0.12972973	0.124324324	0.124324324	0.124324324	0.124324324	0.124324324	0.124324324	0.124324324	0.124324324	0.124324324	0.124324324	0.124324324	0.124324324	0.124324324	0.124324324	0.124324324	0.124324324
0.124324324	0.124324324	0.124324324	0.124324324	0.124324324	0.124324324	0.124324324	0.124324324	0.124324324	0.124324324	0.124324324	0.124324324	0.124324324	0.124324324	0.124324324	0.124324324	0.124324324	0.124324324	0.124324324	0.124324324	0.124324324	0.12972973	0.12972973	0.12972973	0.12972973	0.12972973	0.124324324	0.124324324	0.124324324	0.124324324	0.124324324	0.124324324	0.124324324	0.124324324	0.124324324	0.124324324	0.124324324	0.124324324	0.124324324	0.124324324	0.124324324	0.124324324	0.124324324	0.124324324	0.124324324	0.124324324	0.124324324	0.124324324	0.124324324	0.124324324
0.124324324	0.124324324	0.124324324	0.124324324	0.124324324	0.124324324	0.124324324	0.124324324	0.124324324	0.124324324	0.124324324	0.124324324	0.124324324	0.124324324	0.124324324	0.124324324	0.124324324	0.124324324	0.12972973	0.12972973	0.12972973	0.124324324	0.124324324	0.124324324	0.124324324	0.124324324	0.124324324	0.124324324	0.124324324	0.124324324	0.124324324	0.124324324	0.124324324	0.124324324	0.124324324	0.124324324	0.124324324	0.124324324	0.124324324	0.124324324	0.124324324	0.124324324	0.124324324	0.124324324	0.124324324	0.124324324	0.124324324	0.124324324	0.124324324	0.124324324
0.124324324	0.124324324	0.124324324	0.124324324	0.124324324	0.124324324	0.124324324	0.124324324	0.124324324	0.124324324	0.124324324	0.124324324	0.124324324	0.124324324	0.124324324	0.124324324	0.12972973	0.12972973	0.124324324	0.124324324	0.124324324	0.124324324	0.124324324	0.124324324	0.124324324	0.124324324	0.124324324	0.124324324	0.124324324	0.124324324	0.124324324	0.124324324	0.124324324	0.124324324	0.124324324	0.124324324	0.124324324	0.124324324	0.124324324	0.124324324	0.124324324	0.124324324	0.124324324	0.124324324	0.124324324	0.124324324	0.124324324	0.124324324	0.124324324	0.12972973
0.124324324	0.124324324	0.124324324	0.124324324	0.124324324	0.124324324	0.124324324	0.124324324	0.124324324	0.124324324	0.124324324	0.124324324	0.124324324	0.124324324	0.12972973	0.124324324	0.124324324	0.124324324	0.124324324	0.124324324	0.124324324	0.124324324	0.124324324	0.124324324	0.124324324	0.124324324	0.124324324	0.124324324	0.124324324	0.124324324	0.124324324	0.124324324	0.124324324	0.124324324	0.124324324	0.124324324	0.124324324	0.124324324	0.124324324	0.124324324	0.124324324	0.124324324	0.12972973	0.12972973	0.12972973	0.12972973	0.12972973	0.12972973	0.12972973	0.12972973
0.124324324	0.124324324	0.124324324	0.124324324	0.124324324	0.124324324	0.124324324	0.124324324	0.124324324	0.124324324	0.124324324	0.124324324	0.124324324	0.124324324	0.124324324	0.124324324	0.124324324	0.124324324	0.124324324	0.124324324	0.124324324	0.124324324	0.124324324	0.124324324	0.124324324	0.124324324	0.124324324	0.124324324	0.124324324	0.124324324	0.124324324	0.124324324	0.124324324	0.124324324	0.124324324	0.124324324	0.124324324	0.12972973	0.12972973	0.12972973	0.12972973	0.12972973	0.12972973	0.12972973	0.12972973	0.124324324	0.124324324	0.124324324	0.124324324	0.124324324
0.124324324	0.124324324	0.124324324	0.124324324	0.124324324	0.124324324	0.124324324	0.124324324	0.124324324	0.124324324	0.124324324	0.118918919	0.124324324	0.124324324	0.124324324	0.124324324	0.124324324	0.124324324	0.124324324	0.124324324	0.124324324	0.124324324	0.124324324	0.124324324	0.124324324	0.124324324	0.124324324	0.124324324	0.124324324	0.124324324	0.124324324	0.124324324	0.124324324	0.124324324	0.12972973	0.12972973	0.12972973	0.12972973	0.12972973	0.124324324	0.124324324	0.124324324	0.124324324	0.124324324	0.124324324	0.124324324	0.124324324	0.124324324	0.124324324	0.124324324
0.124324324	0.124324324	0.124324324	0.124324324	0.124324324	0.124324324	0.124324324	0.124324324	0.124324324	0.124324324	0.118918919	0.118918919	0.124324324	0.124324324	0.124324324	0.124324324	0.124324324	0.124324324	0.124324324	0.124324324	0.124324324	0.124324324	0.124324324	0.124324324	0.124324324	0.124324324	0.124324324	0.124324324	0.124324324	0.124324324	0.124324324	0.12972973	0.12972973	0.12972973	0.12972973	0.124324324	0.124324324	0.124324324	0.124324324	0.124324324	0.124324324	0.124324324	0.124324324	0.124324324	0.124324324	0.124324324	0.124324324	0.124324324	0.124324324	0.124324324
0.124324324	0.124324324	0.124324324	0.124324324	0.124324324	0.124324324	0.124324324	0.124324324	0.124324324	0.118918919	0.118918919	0.124324324	0.124324324	0.124324324	0.124324324	0.124324324	0.124324324	0.124324324	0.124324324	0.124324324	0.124324324	0.124324324	0.124324324	0.124324324	0.124324324	0.124324324	0.124324324	0.124324324	0.124324324	0.12972973	0.12972973	0.124324324	0.124324324	0.124324324	0.124324324	0.124324324	0.124324324	0.124324324	0.124324324	0.124324324	0.124324324	0.124324324	0.124324324	0.124324324	0.124324324	0.124324324	0.124324324	0.12972973	0.12972973	0.12972973
0.124324324	0.124324324	0.124324324	0.124324324	0.124324324	0.124324324	0.124324324	0.124324324	0.118918919	0.118918919	0.124324324	0.124324324	0.124324324	0.124324324	0.124324324	0.124324324	0.124324324	0.124324324	0.124324324	0.124324324	0.124324324	0.124324324	0.124324324	0.124324324	0.124324324	0.124324324	0.124324324	0.12972973	0.124324324	0.124324324	0.124324324	0.124324324	0.124324324	0.124324324	0.124324324	0.124324324	0.124324324	0.124324324	0.124324324	0.124324324	0.124324324	0.124324324	0.124324324	0.12972973	0.12972973	0.12972973	0.12972973	0.12972973	0.12972973	0.12972973
0.124324324	0.124324324	0.124324324	0.124324324	0.124324324	0.124324324	0.124324324	0.118918919	0.118918919	0.118918919	0.124324324	0.124324324	0.124324324	0.124324324	0.124324324	0.124324324	0.124324324	0.124324324	0.124324324	0.124324324	0.124324324	0.124324324	0.124324324	0.124324324	0.124324324	0.12972973	0.124324324	0.124324324	0.124324324	0.124324324	0.124324324	0.124324324	0.124324324	0.124324324	0.124324324	0.124324324	0.124324324	0.124324324	0.124324324	0.124324324	0.12972973	0.12972973	0.12972973	0.12972973	0.12972973	0.12972973	0.12972973	0.12972973	0.12972973	0.12972973
0.124324324	0.124324324	0.124324324	0.124324324	0.124324324	0.124324324	0.118918919	0.118918919	0.118918919	0.118918919	0.124324324	0.124324324	0.124324324	0.124324324	0.124324324	0.124324324	0.124324324	0.124324324	0.124324324	0.124324324	0.124324324	0.124324324	0.124324324	0.12972973	0.124324324	0.124324324	0.124324324	0.124324324	0.124324324	0.124324324	0.124324324	0.124324324	0.124324324	0.124324324	0.124324324	0.124324324	0.124324324	0.12972973	0.12972973	0.12972973	0.12972973	0.12972973	0.12972973	0.12972973	0.12972973	0.12972973	0.12972973	0.124324324	0.124324324	0.124324324
0.124324324	0.124324324	0.124324324	0.124324324	0.124324324	0.124324324	0.118918919	0.118918919	0.118918919	0.124324324	0.124324324	0.124324324	0.124324324	0.124324324	0.124324324	0.124324324	0.124324324	0.124324324	0.124324324	0.124324324	0.124324324	0.124324324	0.124324324	0.124324324	0.124324324	0.124324324	0.124324324	0.124324324	0.124324324	0.124324324	0.124324324	0.124324324	0.124324324	0.124324324	0.124324324	0.12972973	0.12972973	0.12972973	0.12972973	0.12972973	0.12972973	0.12972973	0.12972973	0.124324324	0.124324324	0.124324324	0.124324324	0.124324324	0.12972973	0.12972973
0.124324324	0.124324324	0.124324324	0.124324324	0.124324324	0.118918919	0.118918919	0.118918919	0.118918919	0.124324324	0.124324324	0.124324324	0.124324324	0.124324324	0.124324324	0.124324324	0.124324324	0.124324324	0.124324324	0.124324324	0.118918919	0.124324324	0.124324324	0.124324324	0.124324324	0.124324324	0.124324324	0.124324324	0.124324324	0.124324324	0.124324324	0.124324324	0.124324324	0.12972973	0.12972973	0.12972973	0.12972973	0.12972973	0.12972973	0.124324324	0.124324324	0.124324324	0.124324324	0.124324324	0.124324324	0.12972973	0.12972973	0.12972973	0.12972973	0.12972973
0.124324324	0.124324324	0.124324324	0.124324324	0.124324324	0.118918919	0.118918919	0.118918919	0.118918919	0.124324324	0.124324324	0.124324324	0.124324324	0.124324324	0.124324324	0.124324324	0.124324324	0.124324324	0.124324324	0.118918919	0.124324324	0.124324324	0.124324324	0.124324324	0.124324324	0.124324324	0.124324324	0.124324324	0.124324324	0.124324324	0.124324324	0.12972973	0.12972973	0.12972973	0.12972973	0.12972973	0.12972973	0.124324324	0.124324324	0.124324324	0.124324324	0.124324324	0.124324324	0.12972973	0.12972973	0.12972973	0.12972973	0.12972973	0.12972973	0.12972973
0.124324324	0.124324324	0.124324324	0.124324324	0.118918919	0.118918919	0.118918919	0.118918919	0.118918919	0.124324324	0.124324324	0.124324324	0.124324324	0.124324324	0.124324324	0.124324324	0.124324324	0.124324324	0.118918919	0.124324324	0.124324324	0.124324324	0.124324324	0.124324324	0.124324324	0.124324324	0.124324324	0.124324324	0.124324324	0.124324324	0.12972973	0.12972973	0.12972973	0.12972973	0.124324324	0.124324324	0.124324324	0.124324324	0.124324324	0.124324324	0.12972973	0.12972973	0.12972973	0.12972973	0.12972973	0.12972973	0.12972973	0.12972973	0.12972973	0.12972973
0.124324324	0.124324324	0.124324324	0.124324324	0.118918919	0.118918919	0.118918919	0.118918919	0.124324324	0.124324324	0.124324324	0.124324324	0.124324324	0.124324324	0.124324324	0.124324324	0.118918919	0.118918919	0.118918919	0.124324324	0.124324324	0.124324324	0.124324324	0.124324324	0.124324324	0.124324324	0.124324324	0.124324324	0.12972973	0.12972973	0.12972973	0.12972973	0.124324324	0.124324324	0.124324324	0.124324324	0.124324324	0.124324324	0.12972973	0.12972973	0.12972973	0.12972973	0.12972973	0.12972973	0.12972973	0.12972973	0.12972973	0.12972973	0.135135135	0.135135135
0.124324324	0.124324324	0.124324324	0.124324324	0.118918919	0.118918919	0.118918919	0.118918919	0.124324324	0.124324324	0.124324324	0.124324324	0.124324324	0.124324324	0.124324324	0.118918919	0.118918919	0.118918919	0.124324324	0.124324324	0.124324324	0.124324324	0.124324324	0.124324324	0.124324324	0.124324324	0.124324324	0.12972973	0.12972973	0.12972973	0.124324324	0.124324324	0.124324324	0.124324324	0.124324324	0.124324324	0.12972973	0.12972973	0.12972973	0.12972973	0.12972973	0.12972973	0.12972973	0.12972973	0.12972973	0.12972973	0.135135135	0.135135135	0.135135135	0.135135135
0.124324324	0.124324324	0.124324324	0.118918919	0.118918919	0.118918919	0.118918919	0.118918919	0.124324324	0.124324324	0.124324324	0.124324324	0.124324324	0.124324324	0.124324324	0.118918919	0.118918919	0.124324324	0.124324324	0.124324324	0.124324324	0.124324324	0.124324324	0.124324324	0.124324324	0.124324324	0.12972973	0.12972973	0.124324324	0.124324324	0.124324324	0.124324324	0.124324324	0.124324324	0.124324324	0.12972973	0.12972973	0.12972973	0.12972973	0.12972973	0.12972973	0.12972973	0.12972973	0.12972973	0.135135135	0.135135135	0.12972973	0.12972973	0.12972973	0.12972973
0.124324324	0.124324324	0.124324324	0.118918919	0.118918919	0.118918919	0.118918919	0.118918919	0.124324324	0.124324324	0.124324324	0.124324324	0.124324324	0.124324324	0.118918919	0.118918919	0.118918919	0.124324324	0.124324324	0.124324324	0.124324324	0.124324324	0.124324324	0.124324324	0.124324324	0.12972973	0.12972973	0.124324324	0.124324324	0.124324324	0.124324324	0.124324324	0.124324324	0.12972973	0.12972973	0.12972973	0.12972973	0.12972973	0.12972973	0.12972973	0.12972973	0.12972973	0.135135135	0.135135135	0.12972973	0.12972973	0.12972973	0.12972973	0.12972973	0.12972973
0.124324324	0.124324324	0.124324324	0.118918919	0.118918919	0.118918919	0.118918919	0.118918919	0.124324324	0.124324324	0.124324324	0.124324324	0.124324324	0.118918919	0.118918919	0.118918919	0.124324324	0.124324324	0.124324324	0.124324324	0.124324324	0.124324324	0.124324324	0.124324324	0.12972973	0.124324324	0.124324324	0.124324324	0.124324324	0.124324324	0.124324324	0.124324324	0.12972973	0.12972973	0.12972973	0.12972973	0.12972973	0.12972973	0.12972973	0.12972973	0.135135135	0.12972973	0.12972973	0.12972973	0.12972973	0.12972973	0.12972973	0.12972973	0.135135135	0.135135135
0.124324324	0.124324324	0.118918919	0.118918919	0.118918919	0.118918919	0.118918919	0.118918919	0.124324324	0.124324324	0.124324324	0.124324324	0.118918919	0.118918919	0.118918919	0.118918919	0.124324324	0.124324324	0.124324324	0.124324324	0.124324324	0.124324324	0.124324324	0.12972973	0.124324324	0.124324324	0.124324324	0.124324324	0.124324324	0.124324324	0.124324324	0.12972973	0.12972973	0.12972973	0.12972973	0.12972973	0.12972973	0.12972973	0.135135135	0.12972973	0.12972973	0.12972973	0.12972973	0.12972973	0.12972973	0.12972973	0.135135135	0.135135135	0.135135135	0.135135135
0.124324324	0.124324324	0.118918919	0.118918919	0.118918919	0.118918919	0.118918919	0.124324324	0.124324324	0.124324324	0.124324324	0.118918919	0.118918919	0.118918919	0.118918919	0.124324324	0.124324324	0.124324324	0.124324324	0.124324324	0.124324324	0.124324324	0.124324324	0.124324324	0.124324324	0.124324324	0.124324324	0.124324324	0.124324324	0.124324324	0.12972973	0.12972973	0.12972973	0.12972973	0.12972973	0.12972973	0.12972973	0.12972973	0.12972973	0.12972973	0.12972973	0.12972973	0.12972973	0.12972973	0.135135135	0.135135135	0.135135135	0.135135135	0.135135135	0.135135135
0.124324324	0.124324324	0.118918919	0.118918919	0.118918919	0.118918919	0.118918919	0.124324324	0.124324324	0.124324324	0.124324324	0.118918919	0.118918919	0.118918919	0.118918919	0.124324324	0.124324324	0.124324324	0.124324324	0.124324324	0.124324324	0.118918919	0.124324324	0.124324324	0.124324324	0.124324324	0.124324324	0.124324324	0.124324324	0.12972973	0.12972973	0.12972973	0.12972973	0.12972973	0.12972973	0.12972973	0.12972973	0.12972973	0.12972973	0.12972973	0.12972973	0.12972973	0.135135135	0.135135135	0.135135135	0.135135135	0.135135135	0.135135135	0.135135135	0.140540541
0.124324324	0.124324324	0.118918919	0.118918919	0.118918919	0.118918919	0.118918919	0.124324324	0.124324324	0.124324324	0.118918919	0.118918919	0.118918919	0.118918919	0.124324324	0.124324324	0.124324324	0.124324324	0.124324324	0.124324324	0.118918919	0.124324324	0.124324324	0.124324324	0.124324324	0.124324324	0.124324324	0.124324324	0.12972973	0.12972973	0.12972973	0.12972973	0.12972973	0.124324324	0.12972973	0.12972973	0.12972973	0.12972973	0.12972973	0.12972973	0.135135135	0.135135135	0.135135135	0.135135135	0.135135135	0.135135135	0.135135135	0.140540541	0.140540541	0.140540541
0.124324324	0.118918919	0.118918919	0.118918919	0.118918919	0.118918919	0.118918919	0.124324324	0.124324324	0.124324324	0.118918919	0.118918919	0.118918919	0.118918919	0.124324324	0.124324324	0.124324324	0.124324324	0.124324324	0.118918919	0.118918919	0.124324324	0.124324324	0.124324324	0.124324324	0.124324324	0.124324324	0.12972973	0.12972973	0.12972973	0.12972973	0.124324324	0.124324324	0.12972973	0.12972973	0.12972973	0.12972973	0.12972973	0.12972973	0.135135135	0.135135135	0.135135135	0.135135135	0.135135135	0.135135135	0.140540541	0.140540541	0.140540541	0.135135135	0.135135135
0.124324324	0.118918919	0.118918919	0.118918919	0.118918919	0.118918919	0.118918919	0.124324324	0.124324324	0.118918919	0.118918919	0.118918919	0.118918919	0.118918919	0.124324324	0.124324324	0.124324324	0.124324324	0.118918919	0.118918919	0.124324324	0.124324324	0.124324324	0.124324324	0.124324324	0.124324324	0.12972973	0.12972973	0.12972973	0.12972973	0.124324324	0.124324324	0.12972973	0.12972973	0.12972973	0.12972973	0.12972973	0.12972973	0.135135135	0.135135135	0.135135135	0.135135135	0.135135135	0.140540541	0.140540541	0.135135135	0.135135135	0.135135135	0.135135135	0.140540541
0.124324324	0.118918919	0.118918919	0.118918919	0.118918919	0.118918919	0.118918919	0.124324324	0.124324324	0.118918919	0.118918919	0.118918919	0.118918919	0.124324324	0.124324324	0.124324324	0.124324324	0.124324324	0.118918919	0.118918919	0.124324324	0.124324324	0.124324324	0.124324324	0.124324324	0.12972973	0.12972973	0.12972973	0.124324324	0.124324324	0.124324324	0.12972973	0.12972973	0.12972973	0.12972973	0.12972973	0.135135135	0.135135135	0.135135135	0.135135135	0.135135135	0.135135135	0.140540541	0.135135135	0.135135135	0.135135135	0.135135135	0.140540541	0.140540541	0.140540541
0.124324324	0.118918919	0.118918919	0.118918919	0.118918919	0.118918919	0.118918919	0.124324324	0.118918919	0.118918919	0.118918919	0.118918919	0.118918919	0.124324324	0.124324324	0.124324324	0.124324324	0.118918919	0.118918919	0.124324324	0.124324324	0.124324324	0.124324324	0.124324324	0.124324324	0.12972973	0.12972973	0.124324324	0.124324324	0.124324324	0.12972973	0.12972973	0.12972973	0.12972973	0.12972973	0.135135135	0.135135135	0.135135135	0.135135135	0.135135135	0.140540541	0.135135135	0.135135135	0.135135135	0.135135135	0.135135135	0.140540541	0.140540541	0.140540541	0.140540541
0.124324324	0.118918919	0.118918919	0.118918919	0.118918919	0.118918919	0.118918919	0.124324324	0.118918919	0.118918919	0.118918919	0.118918919	0.118918919	0.124324324	0.124324324	0.124324324	0.118918919	0.118918919	0.118918919	0.124324324	0.124324324	0.124324324	0.124324324	0.124324324	0.12972973	0.12972973	0.124324324	0.124324324	0.124324324	0.12972973	0.12972973	0.12972973	0.12972973	0.12972973	0.135135135	0.135135135	0.135135135	0.135135135	0.135135135	0.135135135	0.135135135	0.135135135	0.135135135	0.135135135	0.140540541	0.140540541	0.140540541	0.140540541	0.140540541	0.145945946
0.113513514	0.118918919	0.118918919	0.118918919	0.118918919	0.118918919	0.118918919	0.118918919	0.118918919	0.118918919	0.118918919	0.118918919	0.118918919	0.124324324	0.124324324	0.118918919	0.118918919	0.118918919	0.124324324	0.124324324	0.124324324	0.124324324	0.124324324	0.12972973	0.12972973	0.124324324	0.124324324	0.124324324	0.12972973	0.12972973	0.12972973	0.12972973	0.12972973	0.135135135	0.135135135	0.135135135	0.135135135	0.12972973	0.135135135	0.135135135	0.135135135	0.135135135	0.135135135	0.140540541	0.140540541	0.140540541	0.140540541	0.145945946	0.145945946	0.145945946
0.113513514	0.118918919	0.118918919	0.118918919	0.118918919	0.118918919	0.118918919	0.118918919	0.118918919	0.118918919	0.118918919	0.118918919	0.124324324	0.124324324	0.124324324	0.118918919	0.118918919	0.118918919	0.124324324	0.124324324	0.124324324	0.124324324	0.124324324	0.12972973	0.124324324	0.124324324	0.124324324	0.12972973	0.12972973	0.12972973	0.12972973	0.12972973	0.135135135	0.135135135	0.135135135	0.135135135	0.12972973	0.135135135	0.135135135	0.135135135	0.135135135	0.140540541	0.140540541	0.140540541	0.140540541	0.140540541	0.145945946	0.145945946	0.145945946	0.145945946
0.113513514	0.118918919	0.118918919	0.118918919	0.118918919	0.118918919	0.118918919	0.118918919	0.118918919	0.118918919	0.118918919	0.118918919	0.124324324	0.124324324	0.118918919	0.118918919	0.118918919	0.124324324	0.124324324	0.124324324	0.124324324	0.124324324	0.12972973	0.124324324	0.124324324	0.124324324	0.124324324	0.12972973	0.12972973	0.12972973	0.12972973	0.135135135	0.135135135	0.135135135	0.12972973	0.12972973	0.135135135	0.135135135	0.135135135	0.135135135	0.140540541	0.140540541	0.140540541	0.140540541	0.145945946	0.145945946	0.145945946	0.145945946	0.145945946	0.151351351
0.113513514	0.118918919	0.118918919	0.118918919	0.118918919	0.118918919	0.113513514	0.118918919	0.118918919	0.118918919	0.118918919	0.118918919	0.124324324	0.118918919	0.118918919	0.118918919	0.118918919	0.124324324	0.124324324	0.124324324	0.124324324	0.124324324	0.124324324	0.124324324	0.124324324	0.124324324	0.12972973	0.12972973	0.12972973	0.12972973	0.135135135	0.135135135	0.135135135	0.12972973	0.12972973	0.135135135	0.135135135	0.135135135	0.135135135	0.140540541	0.140540541	0.140540541	0.140540541	0.145945946	0.145945946	0.145945946	0.145945946	0.145945946	0.145945946	0.145945946
0.113513514	0.118918919	0.118918919	0.118918919	0.118918919	0.118918919	0.113513514	0.118918919	0.118918919	0.118918919	0.118918919	0.118918919	0.124324324	0.118918919	0.118918919	0.118918919	0.118918919	0.124324324	0.124324324	0.124324324	0.124324324	0.124324324	0.124324324	0.124324324	0.124324324	0.12972973	0.12972973	0.12972973	0.12972973	0.12972973	0.135135135	0.12972973	0.12972973	0.12972973	0.135135135	0.135135135	0.135135135	0.135135135	0.140540541	0.140540541	0.140540541	0.140540541	0.145945946	0.145945946	0.145945946	0.140540541	0.145945946	0.145945946	0.145945946	0.145945946
0.113513514	0.118918919	0.118918919	0.118918919	0.118918919	0.118918919	0.113513514	0.118918919	0.118918919	0.118918919	0.118918919	0.118918919	0.118918919	0.118918919	0.118918919	0.118918919	0.124324324	0.124324324	0.124324324	0.124324324	0.118918919	0.124324324	0.124324324	0.124324324	0.124324324	0.12972973	0.12972973	0.12972973	0.12972973	0.135135135	0.12972973	0.12972973	0.12972973	0.135135135	0.135135135	0.135135135	0.135135135	0.140540541	0.140540541	0.140540541	0.140540541	0.145945946	0.145945946	0.140540541	0.145945946	0.145945946	0.145945946	0.145945946	0.151351351	0.151351351
0.113513514	0.113513514	0.118918919	0.118918919	0.118918919	0.113513514	0.113513514	0.118918919	0.118918919	0.118918919	0.118918919	0.124324324	0.118918919	0.118918919	0.118918919	0.118918919	0.124324324	0.124324324	0.124324324	0.118918919	0.124324324	0.124324324	0.124324324	0.124324324	0.12972973	0.12972973	0.12972973	0.12972973	0.135135135	0.12972973	0.12972973	0.12972973	0.135135135	0.135135135	0.135135135	0.135135135	0.140540541	0.140540541	0.140540541	0.145945946	0.145945946	0.140540541	0.140540541	0.145945946	0.145945946	0.145945946	0.145945946	0.151351351	0.151351351	0.151351351
0.113513514	0.113513514	0.118918919	0.118918919	0.118918919	0.113513514	0.113513514	0.118918919	0.118918919	0.118918919	0.118918919	0.118918919	0.118918919	0.118918919	0.118918919	0.118918919	0.124324324	0.124324324	0.118918919	0.118918919	0.124324324	0.124324324	0.124324324	0.124324324	0.12972973	0.12972973	0.12972973	0.135135135	0.12972973	0.12972973	0.12972973	0.135135135	0.135135135	0.135135135	0.135135135	0.140540541	0.140540541	0.140540541	0.145945946	0.145945946	0.140540541	0.140540541	0.145945946	0.145945946	0.145945946	0.151351351	0.151351351	0.151351351	0.151351351	0.156756757
0.113513514	0.113513514	0.118918919	0.118918919	0.118918919	0.113513514	0.113513514	0.118918919	0.118918919	0.118918919	0.118918919	0.118918919	0.118918919	0.118918919	0.118918919	0.124324324	0.124324324	0.124324324	0.118918919	0.124324324	0.124324324	0.124324324	0.124324324	0.12972973	0.12972973	0.12972973	0.124324324	0.12972973	0.12972973	0.12972973	0.135135135	0.135135135	0.135135135	0.135135135	0.140540541	0.140540541	0.140540541	0.145945946	0.140540541	0.140540541	0.140540541	0.145945946	0.145945946	0.145945946	0.151351351	0.151351351	0.151351351	0.151351351	0.156756757	0.156756757
0.113513514	0.113513514	0.118918919	0.118918919	0.113513514	0.113513514	0.113513514	0.118918919	0.118918919	0.118918919	0.113513514	0.118918919	0.118918919	0.118918919	0.118918919	0.124324324	0.124324324	0.118918919	0.118918919	0.124324324	0.124324324	0.124324324	0.12972973	0.12972973	0.12972973	0.124324324	0.12972973	0.12972973	0.12972973	0.12972973	0.135135135	0.135135135	0.135135135	0.140540541	0.140540541	0.140540541	0.140540541	0.140540541	0.140540541	0.140540541	0.145945946	0.145945946	0.145945946	0.151351351	0.151351351	0.151351351	0.156756757	0.156756757	0.156756757	0.156756757
0.113513514	0.113513514	0.118918919	0.118918919	0.113513514	0.113513514	0.113513514	0.118918919	0.118918919	0.118918919	0.113513514	0.118918919	0.118918919	0.118918919	0.118918919	0.124324324	0.118918919	0.118918919	0.124324324	0.124324324	0.124324324	0.124324324	0.12972973	0.12972973	0.124324324	0.12972973	0.12972973	0.12972973	0.12972973	0.135135135	0.135135135	0.135135135	0.140540541	0.140540541	0.140540541	0.140540541	0.140540541	0.140540541	0.140540541	0.145945946	0.145945946	0.145945946	0.151351351	0.151351351	0.151351351	0.156756757	0.156756757	0.156756757	0.162162162	0.162162162
0.113513514	0.113513514	0.118918919	0.118918919	0.113513514	0.113513514	0.113513514	0.118918919	0.118918919	0.113513514	0.113513514	0.118918919	0.118918919	0.118918919	0.124324324	0.124324324	0.118918919	0.118918919	0.124324324	0.124324324	0.124324324	0.124324324	0.12972973	0.124324324	0.124324324	0.12972973	0.12972973	0.12972973	0.135135135	0.135135135	0.135135135	0.140540541	0.140540541	0.135135135	0.140540541	0.140540541	0.140540541	0.145945946	0.145945946	0.145945946	0.145945946	0.151351351	0.151351351	0.151351351	0.156756757	0.156756757	0.156756757	0.162162162	0.156756757	0.156756757
0.113513514	0.113513514	0.118918919	0.113513514	0.113513514	0.113513514	0.113513514	0.118918919	0.118918919	0.113513514	0.118918919	0.118918919	0.118918919	0.118918919	0.124324324	0.118918919	0.118918919	0.118918919	0.124324324	0.124324324	0.124324324	0.12972973	0.124324324	0.124324324	0.12972973	0.12972973	0.12972973	0.135135135	0.135135135	0.135135135	0.135135135	0.140540541	0.135135135	0.135135135	0.140540541	0.140540541	0.140540541	0.145945946	0.145945946	0.151351351	0.151351351	0.151351351	0.156756757	0.156756757	0.156756757	0.162162162	0.156756757	0.156756757	0.162162162	0.162162162
0.113513514	0.113513514	0.118918919	0.113513514	0.113513514	0.113513514	0.113513514	0.118918919	0.113513514	0.113513514	0.118918919	0.118918919	0.118918919	0.118918919	0.118918919	0.118918919	0.118918919	0.124324324	0.124324324	0.124324324	0.124324324	0.12972973	0.124324324	0.124324324	0.12972973	0.12972973	0.12972973	0.135135135	0.135135135	0.135135135	0.140540541	0.135135135	0.135135135	0.140540541	0.140540541	0.140540541	0.145945946	0.145945946	0.151351351	0.151351351	0.151351351	0.156756757	0.156756757	0.156756757	0.156756757	0.156756757	0.156756757	0.162162162	0.162162162	0.162162162
0.113513514	0.113513514	0.113513514	0.113513514	0.113513514	0.113513514	0.113513514	0.118918919	0.113513514	0.113513514	0.118918919	0.118918919	0.118918919	0.118918919	0.118918919	0.118918919	0.118918919	0.124324324	0.124324324	0.124324324	0.12972973	0.124324324	0.124324324	0.12972973	0.12972973	0.12972973	0.135135135	0.135135135	0.135135135	0.140540541	0.135135135	0.135135135	0.140540541	0.140540541	0.140540541	0.145945946	0.145945946	0.151351351	0.151351351	0.151351351	0.156756757	0.156756757	0.151351351	0.156756757	0.156756757	0.156756757	0.162162162	0.162162162	0.162162162	0.167567568
0.113513514	0.113513514	0.113513514	0.113513514	0.113513514	0.113513514	0.113513514	0.118918919	0.113513514	0.113513514	0.118918919	0.118918919	0.118918919	0.118918919	0.118918919	0.118918919	0.118918919	0.124324324	0.124324324	0.124324324	0.124324324	0.124324324	0.124324324	0.12972973	0.12972973	0.12972973	0.135135135	0.135135135	0.135135135	0.135135135	0.135135135	0.140540541	0.140540541	0.140540541	0.145945946	0.145945946	0.145945946	0.151351351	0.151351351	0.156756757	0.151351351	0.151351351	0.156756757	0.156756757	0.156756757	0.162162162	0.162162162	0.167567568	0.167567568	0.167567568
0.113513514	0.113513514	0.108108108	0.113513514	0.113513514	0.113513514	0.113513514	0.113513514	0.113513514	0.113513514	0.118918919	0.118918919	0.118918919	0.118918919	0.118918919	0.118918919	0.124324324	0.124324324	0.124324324	0.124324324	0.124324324	0.124324324	0.12972973	0.12972973	0.12972973	0.135135135	0.135135135	0.12972973	0.135135135	0.135135135	0.140540541	0.140540541	0.140540541	0.145945946	0.145945946	0.145945946	0.151351351	0.151351351	0.156756757	0.151351351	0.151351351	0.156756757	0.156756757	0.162162162	0.162162162	0.162162162	0.167567568	0.167567568	0.167567568	0.172972973
0.113513514	0.113513514	0.108108108	0.113513514	0.113513514	0.113513514	0.118918919	0.113513514	0.113513514	0.113513514	0.118918919	0.118918919	0.113513514	0.118918919	0.118918919	0.118918919	0.124324324	0.124324324	0.118918919	0.124324324	0.124324324	0.124324324	0.12972973	0.12972973	0.135135135	0.135135135	0.12972973	0.135135135	0.135135135	0.135135135	0.140540541	0.140540541	0.145945946	0.145945946	0.145945946	0.151351351	0.151351351	0.151351351	0.151351351	0.151351351	0.156756757	0.156756757	0.162162162	0.162162162	0.162162162	0.167567568	0.167567568	0.172972973	0.172972973	0.172972973
0.113513514	0.113513514	0.108108108	0.113513514	0.113513514	0.113513514	0.113513514	0.113513514	0.113513514	0.113513514	0.118918919	0.113513514	0.113513514	0.118918919	0.118918919	0.118918919	0.124324324	0.118918919	0.118918919	0.124324324	0.124324324	0.12972973	0.12972973	0.12972973	0.135135135	0.12972973	0.12972973	0.135135135	0.135135135	0.140540541	0.140540541	0.145945946	0.145945946	0.145945946	0.151351351	0.145945946	0.151351351	0.151351351	0.151351351	0.156756757	0.156756757	0.162162162	0.162162162	0.162162162	0.167567568	0.167567568	0.172972973	0.172972973	0.178378378	0.178378378
0.113513514	0.113513514	0.108108108	0.113513514	0.113513514	0.113513514	0.113513514	0.113513514	0.113513514	0.113513514	0.118918919	0.113513514	0.113513514	0.118918919	0.118918919	0.118918919	0.124324324	0.118918919	0.124324324	0.124324324	0.124324324	0.12972973	0.12972973	0.135135135	0.12972973	0.12972973	0.135135135	0.135135135	0.140540541	0.140540541	0.140540541	0.145945946	0.145945946	0.151351351	0.145945946	0.151351351	0.151351351	0.151351351	0.156756757	0.156756757	0.162162162	0.162162162	0.167567568	0.167567568	0.167567568	0.172972973	0.172972973	0.178378378	0.178378378	0.178378378
0.113513514	0.113513514	0.108108108	0.113513514	0.113513514	0.113513514	0.113513514	0.113513514	0.113513514	0.113513514	0.113513514	0.113513514	0.118918919	0.118918919	0.118918919	0.124324324	0.118918919	0.118918919	0.124324324	0.124324324	0.12972973	0.12972973	0.12972973	0.12972973	0.12972973	0.135135135	0.135135135	0.135135135	0.140540541	0.140540541	0.145945946	0.145945946	0.145945946	0.145945946	0.145945946	0.151351351	0.151351351	0.156756757	0.156756757	0.162162162	0.162162162	0.167567568	0.167567568	0.167567568	0.172972973	0.172972973	0.178378378	0.172972973	0.178378378	0.178378378
0.113513514	0.108108108	0.108108108	0.113513514	0.113513514	0.108108108	0.113513514	0.113513514	0.113513514	0.118918919	0.113513514	0.113513514	0.118918919	0.118918919	0.118918919	0.118918919	0.118918919	0.118918919	0.124324324	0.124324324	0.12972973	0.12972973	0.12972973	0.12972973	0.12972973	0.135135135	0.135135135	0.140540541	0.140540541	0.145945946	0.145945946	0.140540541	0.145945946	0.145945946	0.151351351	0.151351351	0.156756757	0.156756757	0.162162162	0.162162162	0.167567568	0.167567568	0.167567568	0.172972973	0.172972973	0.172972973	0.172972973	0.178378378	0.178378378	0.183783784
0.113513514	0.108108108	0.108108108	0.113513514	0.113513514	0.108108108	0.113513514	0.113513514	0.113513514	0.113513514	0.113513514	0.113513514	0.118918919	0.118918919	0.118918919	0.118918919	0.118918919	0.124324324	0.124324324	0.124324324	0.12972973	0.124324324	0.12972973	0.12972973	0.135135135	0.135135135	0.140540541	0.140540541	0.140540541	0.145945946	0.140540541	0.145945946	0.145945946	0.151351351	0.151351351	0.156756757	0.156756757	0.162162162	0.162162162	0.167567568	0.167567568	0.172972973	0.172972973	0.167567568	0.172972973	0.172972973	0.178378378	0.178378378	0.183783784	0.183783784
0.113513514	0.108108108	0.108108108	0.113513514	0.113513514	0.108108108	0.113513514	0.113513514	0.113513514	0.113513514	0.113513514	0.113513514	0.118918919	0.118918919	0.118918919	0.118918919	0.118918919	0.124324324	0.124324324	0.12972973	0.124324324	0.124324324	0.12972973	0.12972973	0.135135135	0.135135135	0.140540541	0.140540541	0.140540541	0.140540541	0.145945946	0.145945946	0.151351351	0.151351351	0.156756757	0.156756757	0.162162162	0.162162162	0.167567568	0.167567568	0.172972973	0.167567568	0.172972973	0.172972973	0.172972973	0.178378378	0.178378378	0.183783784	0.183783784	0.189189189
0.113513514	0.108108108	0.108108108	0.108108108	0.108108108	0.108108108	0.113513514	0.113513514	0.108108108	0.113513514	0.113513514	0.113513514	0.118918919	0.113513514	0.118918919	0.118918919	0.118918919	0.124324324	0.124324324	0.124324324	0.124324324	0.12972973	0.12972973	0.135135135	0.135135135	0.140540541	0.140540541	0.140540541	0.140540541	0.145945946	0.145945946	0.151351351	0.151351351	0.156756757	0.156756757	0.162162162	0.162162162	0.167567568	0.167567568	0.167567568	0.167567568	0.172972973	0.172972973	0.178378378	0.178378378	0.183783784	0.183783784	0.189189189	0.189189189	0.194594595
0.113513514	0.108108108	0.108108108	0.108108108	0.108108108	0.108108108	0.113513514	0.113513514	0.108108108	0.113513514	0.113513514	0.113513514	0.118918919	0.113513514	0.118918919	0.118918919	0.124324324	0.124324324	0.118918919	0.124324324	0.124324324	0.12972973	0.12972973	0.135135135	0.135135135	0.140540541	0.135135135	0.140540541	0.140540541	0.145945946	0.145945946	0.151351351	0.151351351	0.156756757	0.156756757	0.162162162	0.162162162	0.162162162	0.167567568	0.167567568	0.172972973	0.172972973	0.178378378	0.178378378	0.183783784	0.183783784	0.189189189	0.189189189	0.194594595	0.194594595
0.102702703	0.108108108	0.108108108	0.108108108	0.108108108	0.108108108	0.113513514	0.113513514	0.108108108	0.113513514	0.113513514	0.118918919	0.113513514	0.113513514	0.118918919	0.118918919	0.124324324	0.124324324	0.124324324	0.124324324	0.12972973	0.12972973	0.135135135	0.135135135	0.140540541	0.135135135	0.140540541	0.140540541	0.145945946	0.145945946	0.151351351	0.151351351	0.156756757	0.156756757	0.162162162	0.156756757	0.162162162	0.162162162	0.167567568	0.172972973	0.172972973	0.178378378	0.178378378	0.183783784	0.183783784	0.189189189	0.189189189	0.194594595	0.194594595	0.2
0.102702703	0.108108108	0.108108108	0.102702703	0.108108108	0.108108108	0.113513514	0.108108108	0.108108108	0.113513514	0.113513514	0.113513514	0.113513514	0.113513514	0.118918919	0.118918919	0.124324324	0.118918919	0.124324324	0.124324324	0.12972973	0.12972973	0.135135135	0.135135135	0.135135135	0.135135135	0.140540541	0.145945946	0.145945946	0.151351351	0.151351351	0.156756757	0.156756757	0.162162162	0.156756757	0.162162162	0.162162162	0.167567568	0.172972973	0.172972973	0.178378378	0.178378378	0.183783784	0.183783784	0.189189189	0.189189189	0.194594595	0.194594595	0.2	0.205405405
0.102702703	0.108108108	0.108108108	0.102702703	0.108108108	0.108108108	0.113513514	0.108108108	0.108108108	0.113513514	0.113513514	0.113513514	0.113513514	0.118918919	0.118918919	0.124324324	0.118918919	0.124324324	0.124324324	0.12972973	0.12972973	0.135135135	0.135135135	0.135135135	0.135135135	0.140540541	0.140540541	0.145945946	0.145945946	0.151351351	0.156756757	0.156756757	0.156756757	0.156756757	0.162162162	0.162162162	0.167567568	0.172972973	0.172972973	0.178378378	0.178378378	0.183783784	0.183783784	0.189189189	0.189189189	0.194594595	0.2	0.2	0.2	0.2
0.102702703	0.108108108	0.108108108	0.102702703	0.108108108	0.108108108	0.102702703	0.108108108	0.108108108	0.113513514	0.108108108	0.113513514	0.113513514	0.118918919	0.118918919	0.118918919	0.118918919	0.124324324	0.124324324	0.12972973	0.12972973	0.12972973	0.12972973	0.135135135	0.140540541	0.140540541	0.145945946	0.145945946	0.151351351	0.151351351	0.156756757	0.156756757	0.156756757	0.162162162	0.162162162	0.167567568	0.167567568	0.172972973	0.178378378	0.178378378	0.183783784	0.183783784	0.189189189	0.194594595	0.194594595	0.2	0.194594595	0.2	0.2	0.205405405
0.102702703	0.108108108	0.102702703	0.102702703	0.108108108	0.108108108	0.102702703	0.108108108	0.108108108	0.113513514	0.108108108	0.113513514	0.113513514	0.118918919	0.113513514	0.118918919	0.118918919	0.124324324	0.124324324	0.12972973	0.12972973	0.12972973	0.135135135	0.135135135	0.140540541	0.140540541	0.145945946	0.151351351	0.151351351	0.151351351	0.151351351	0.156756757	0.162162162	0.162162162	0.167567568	0.167567568	0.172972973	0.178378378	0.178378378	0.183783784	0.183783784	0.189189189	0.194594595	0.189189189	0.194594595	0.194594595	0.2	0.205405405	0.205405405	0.210810811
0.102702703	0.102702703	0.102702703	0.102702703	0.108108108	0.102702703	0.102702703	0.108108108	0.108108108	0.108108108	0.108108108	0.113513514	0.113513514	0.118918919	0.113513514	0.118918919	0.124324324	0.124324324	0.12972973	0.124324324	0.12972973	0.12972973	0.135135135	0.140540541	0.140540541	0.145945946	0.145945946	0.151351351	0.151351351	0.151351351	0.156756757	0.156756757	0.162162162	0.167567568	0.167567568	0.172972973	0.178378378	0.178378378	0.183783784	0.183783784	0.189189189	0.189189189	0.189189189	0.194594595	0.194594595	0.2	0.205405405	0.205405405	0.210810811	0.210810811
0.102702703	0.102702703	0.102702703	0.102702703	0.108108108	0.102702703	0.102702703	0.108108108	0.102702703	0.108108108	0.108108108	0.113513514	0.113513514	0.113513514	0.118918919	0.118918919	0.124324324	0.124324324	0.124324324	0.124324324	0.12972973	0.135135135	0.135135135	0.140540541	0.145945946	0.145945946	0.145945946	0.145945946	0.151351351	0.156756757	0.156756757	0.162162162	0.167567568	0.167567568	0.172972973	0.178378378	0.178378378	0.183783784	0.183783784	0.183783784	0.189189189	0.189189189	0.194594595	0.2	0.2	0.205405405	0.205405405	0.210810811	0.216216216	0.216216216
0.102702703	0.102702703	0.102702703	0.102702703	0.108108108	0.102702703	0.102702703	0.108108108	0.102702703	0.108108108	0.113513514	0.113513514	0.113513514	0.113513514	0.118918919	0.118918919	0.124324324	0.118918919	0.124324324	0.12972973	0.12972973	0.135135135	0.140540541	0.140540541	0.145945946	0.145945946	0.145945946	0.151351351	0.151351351	0.156756757	0.162162162	0.162162162	0.167567568	0.172972973	0.172972973	0.178378378	0.183783784	0.178378378	0.183783784	0.189189189	0.189189189	0.194594595	0.2	0.2	0.205405405	0.210810811	0.210810811	0.216216216	0.216216216	0.221621622
0.102702703	0.097297297	0.102702703	0.102702703	0.102702703	0.102702703	0.102702703	0.102702703	0.102702703	0.108108108	0.113513514	0.108108108	0.113513514	0.113513514	0.118918919	0.118918919	0.118918919	0.124324324	0.124324324	0.12972973	0.135135135	0.135135135	0.140540541	0.140540541	0.140540541	0.145945946	0.151351351	0.151351351	0.156756757	0.162162162	0.162162162	0.167567568	0.172972973	0.172972973	0.178378378	0.178378378	0.178378378	0.183783784	0.189189189	0.189189189	0.194594595	0.2	0.2	0.205405405	0.210810811	0.210810811	0.216216216	0.221621622	0.221621622	0.227027027
0.102702703	0.097297297	0.102702703	0.102702703	0.097297297	0.102702703	0.102702703	0.102702703	0.108108108	0.108108108	0.113513514	0.108108108	0.113513514	0.113513514	0.118918919	0.118918919	0.118918919	0.124324324	0.12972973	0.12972973	0.135135135	0.140540541	0.135135135	0.140540541	0.145945946	0.145945946	0.151351351	0.156756757	0.156756757	0.162162162	0.167567568	0.172972973	0.172972973	0.172972973	0.178378378	0.178378378	0.183783784	0.189189189	0.189189189	0.194594595	0.2	0.2	0.205405405	0.210810811	0.210810811	0.216216216	0.221621622	0.221621622	0.227027027	0.232432432
0.102702703	0.097297297	0.097297297	0.097297297	0.097297297	0.102702703	0.097297297	0.102702703	0.108108108	0.108108108	0.108108108	0.108108108	0.113513514	0.118918919	0.113513514	0.118918919	0.124324324	0.124324324	0.12972973	0.135135135	0.135135135	0.135135135	0.140540541	0.140540541	0.145945946	0.151351351	0.156756757	0.156756757	0.162162162	0.167567568	0.167567568	0.167567568	0.172972973	0.178378378	0.178378378	0.183783784	0.189189189	0.189189189	0.194594595	0.2	0.2	0.205405405	0.210810811	0.216216216	0.216216216	0.221621622	0.227027027	0.227027027	0.232432432	0.237837838
0.091891892	0.097297297	0.097297297	0.097297297	0.097297297	0.102702703	0.097297297	0.102702703	0.108108108	0.102702703	0.108108108	0.108108108	0.113513514	0.113513514	0.113513514	0.118918919	0.124324324	0.124324324	0.12972973	0.12972973	0.135135135	0.135135135	0.140540541	0.145945946	0.151351351	0.151351351	0.156756757	0.162162162	0.162162162	0.162162162	0.167567568	0.172972973	0.172972973	0.178378378	0.183783784	0.189189189	0.189189189	0.194594595	0.2	0.205405405	0.205405405	0.210810811	0.216216216	0.216216216	0.221621622	0.227027027	0.227027027	0.227027027	0.232432432	0.232432432
0.091891892	0.097297297	0.097297297	0.097297297	0.097297297	0.097297297	0.097297297	0.102702703	0.102702703	0.102702703	0.108108108	0.113513514	0.113513514	0.113513514	0.118918919	0.118918919	0.124324324	0.12972973	0.124324324	0.12972973	0.135135135	0.140540541	0.140540541	0.145945946	0.151351351	0.156756757	0.162162162	0.156756757	0.162162162	0.167567568	0.172972973	0.172972973	0.178378378	0.183783784	0.189189189	0.189189189	0.194594595	0.2	0.205405405	0.205405405	0.210810811	0.216216216	0.216216216	0.221621622	0.221621622	0.227027027	0.227027027	0.232432432	0.237837838	0.237837838
0.091891892	0.097297297	0.091891892	0.097297297	0.097297297	0.097297297	0.097297297	0.102702703	0.102702703	0.102702703	0.108108108	0.113513514	0.108108108	0.113513514	0.118918919	0.124324324	0.124324324	0.124324324	0.12972973	0.135135135	0.135135135	0.140540541	0.145945946	0.151351351	0.151351351	0.151351351	0.156756757	0.162162162	0.167567568	0.167567568	0.172972973	0.178378378	0.183783784	0.189189189	0.189189189	0.194594595	0.2	0.205405405	0.205405405	0.210810811	0.210810811	0.216216216	0.216216216	0.221621622	0.227027027	0.227027027	0.232432432	0.237837838	0.243243243	0.243243243
0.091891892	0.097297297	0.091891892	0.097297297	0.091891892	0.097297297	0.097297297	0.097297297	0.102702703	0.102702703	0.108108108	0.108108108	0.113513514	0.113513514	0.118918919	0.124324324	0.124324324	0.124324324	0.12972973	0.135135135	0.140540541	0.145945946	0.145945946	0.145945946	0.151351351	0.156756757	0.162162162	0.162162162	0.167567568	0.172972973	0.178378378	0.183783784	0.183783784	0.189189189	0.194594595	0.2	0.205405405	0.2	0.205405405	0.210810811	0.216216216	0.216216216	0.221621622	0.227027027	0.232432432	0.232432432	0.237837838	0.243243243	0.248648649	0.248648649
0.091891892	0.086486486	0.091891892	0.097297297	0.091891892	0.097297297	0.091891892	0.097297297	0.102702703	0.102702703	0.102702703	0.108108108	0.113513514	0.113513514	0.113513514	0.118918919	0.124324324	0.12972973	0.135135135	0.135135135	0.140540541	0.140540541	0.145945946	0.151351351	0.156756757	0.156756757	0.162162162	0.167567568	0.172972973	0.178378378	0.183783784	0.183783784	0.189189189	0.194594595	0.2	0.2	0.2	0.205405405	0.210810811	0.216216216	0.221621622	0.221621622	0.227027027	0.232432432	0.237837838	0.237837838	0.243243243	0.248648649	0.254054054	0.254054054
0.091891892	0.086486486	0.091891892	0.086486486	0.091891892	0.097297297	0.091891892	0.097297297	0.102702703	0.102702703	0.102702703	0.108108108	0.113513514	0.113513514	0.118918919	0.118918919	0.124324324	0.12972973	0.135135135	0.140540541	0.140540541	0.140540541	0.145945946	0.151351351	0.156756757	0.162162162	0.167567568	0.172972973	0.178378378	0.178378378	0.183783784	0.189189189	0.189189189	0.194594595	0.2	0.2	0.205405405	0.210810811	0.216216216	0.221621622	0.221621622	0.227027027	0.232432432	0.237837838	0.243243243	0.243243243	0.248648649	0.254054054	0.259459459	0.259459459
0.091891892	0.086486486	0.091891892	0.086486486	0.091891892	0.091891892	0.091891892	0.097297297	0.097297297	0.102702703	0.102702703	0.108108108	0.108108108	0.113513514	0.118918919	0.124324324	0.12972973	0.12972973	0.12972973	0.135135135	0.140540541	0.145945946	0.151351351	0.156756757	0.162162162	0.167567568	0.167567568	0.172972973	0.178378378	0.178378378	0.183783784	0.189189189	0.194594595	0.2	0.2	0.205405405	0.210810811	0.216216216	0.221621622	0.227027027	0.227027027	0.232432432	0.237837838	0.243243243	0.243243243	0.248648649	0.254054054	0.259459459	0.264864865	0.264864865
0.081081081	0.086486486	0.086486486	0.086486486	0.086486486	0.091891892	0.091891892	0.091891892	0.097297297	0.102702703	0.108108108	0.102702703	0.108108108	0.113513514	0.118918919	0.124324324	0.124324324	0.12972973	0.135135135	0.140540541	0.145945946	0.151351351	0.151351351	0.156756757	0.162162162	0.167567568	0.167567568	0.172972973	0.178378378	0.183783784	0.189189189	0.194594595	0.194594595	0.2	0.205405405	0.210810811	0.216216216	0.221621622	0.227027027	0.227027027	0.232432432	0.237837838	0.243243243	0.248648649	0.248648649	0.254054054	0.259459459	0.264864865	0.27027027	0.27027027
0.081081081	0.086486486	0.081081081	0.086486486	0.086486486	0.091891892	0.086486486	0.091891892	0.097297297	0.102702703	0.102702703	0.108108108	0.113513514	0.113513514	0.118918919	0.118918919	0.124324324	0.12972973	0.135135135	0.140540541	0.145945946	0.151351351	0.156756757	0.162162162	0.162162162	0.167567568	0.172972973	0.178378378	0.183783784	0.189189189	0.194594595	0.194594595	0.2	0.205405405	0.210810811	0.216216216	0.221621622	0.227027027	0.232432432	0.232432432	0.237837838	0.243243243	0.248648649	0.254054054	0.259459459	0.259459459	0.264864865	0.27027027	0.27027027	0.27027027
0.081081081	0.081081081	0.081081081	0.081081081	0.086486486	0.081081081	0.086486486	0.091891892	0.091891892	0.097297297	0.102702703	0.108108108	0.113513514	0.113513514	0.118918919	0.124324324	0.12972973	0.135135135	0.140540541	0.145945946	0.151351351	0.151351351	0.156756757	0.162162162	0.167567568	0.172972973	0.178378378	0.183783784	0.183783784	0.189189189	0.194594595	0.2	0.205405405	0.210810811	0.216216216	0.221621622	0.227027027	0.232432432	0.237837838	0.237837838	0.243243243	0.248648649	0.254054054	0.254054054	0.259459459	0.259459459	0.264864865	0.27027027	0.275675676	0.275675676
0.081081081	0.075675676	0.075675676	0.081081081	0.086486486	0.081081081	0.086486486	0.086486486	0.091891892	0.097297297	0.102702703	0.102702703	0.108108108	0.113513514	0.118918919	0.124324324	0.12972973	0.135135135	0.140540541	0.140540541	0.145945946	0.151351351	0.156756757	0.162162162	0.167567568	0.172972973	0.178378378	0.183783784	0.189189189	0.194594595	0.2	0.205405405	0.210810811	0.216216216	0.221621622	0.227027027	0.232432432	0.237837838	0.237837838	0.237837838	0.243243243	0.248648649	0.254054054	0.259459459	0.264864865	0.264864865	0.27027027	0.275675676	0.281081081	0.286486486
0.07027027	0.075675676	0.075675676	0.081081081	0.075675676	0.081081081	0.081081081	0.086486486	0.091891892	0.097297297	0.097297297	0.102702703	0.108108108	0.113513514	0.118918919	0.12972973	0.12972973	0.135135135	0.140540541	0.145945946	0.151351351	0.156756757	0.162162162	0.167567568	0.172972973	0.178378378	0.183783784	0.189189189	0.194594595	0.2	0.205405405	0.210810811	0.216216216	0.216216216	0.221621622	0.227027027	0.232432432	0.237837838	0.243243243	0.243243243	0.248648649	0.254054054	0.259459459	0.264864865	0.27027027	0.275675676	0.275675676	0.281081081	0.286486486	0.291891892
0.07027027	0.07027027	0.07027027	0.07027027	0.075675676	0.075675676	0.081081081	0.086486486	0.086486486	0.091891892	0.097297297	0.108108108	0.113513514	0.118918919	0.118918919	0.124324324	0.12972973	0.135135135	0.140540541	0.145945946	0.156756757	0.162162162	0.167567568	0.172972973	0.178378378	0.183783784	0.189189189	0.194594595	0.194594595	0.2	0.205405405	0.210810811	0.216216216	0.221621622	0.227027027	0.232432432	0.237837838	0.243243243	0.248648649	0.254054054	0.254054054	0.259459459	0.264864865	0.27027027	0.275675676	0.281081081	0.286486486	0.286486486	0.291891892	0.297297297
0.059459459	0.064864865	0.064864865	0.07027027	0.07027027	0.075675676	0.075675676	0.081081081	0.086486486	0.097297297	0.102702703	0.102702703	0.108108108	0.113513514	0.118918919	0.12972973	0.135135135	0.140540541	0.145945946	0.151351351	0.156756757	0.162162162	0.172972973	0.172972973	0.178378378	0.183783784	0.189189189	0.194594595	0.2	0.205405405	0.210810811	0.216216216	0.221621622	0.227027027	0.232432432	0.237837838	0.243243243	0.248648649	0.254054054	0.259459459	0.264864865	0.27027027	0.27027027	0.275675676	0.281081081	0.286486486	0.291891892	0.297297297	0.297297297	0.302702703
0.059459459	0.059459459	0.064864865	0.064864865	0.07027027	0.07027027	0.075675676	0.081081081	0.086486486	0.091891892	0.097297297	0.102702703	0.108108108	0.118918919	0.124324324	0.12972973	0.135135135	0.145945946	0.145945946	0.151351351	0.156756757	0.162162162	0.167567568	0.178378378	0.183783784	0.189189189	0.194594595	0.2	0.205405405	0.210810811	0.216216216	0.221621622	0.227027027	0.232432432	0.237837838	0.243243243	0.248648649	0.254054054	0.259459459	0.264864865	0.27027027	0.275675676	0.281081081	0.281081081	0.286486486	0.291891892	0.297297297	0.302702703	0.308108108	0.308108108
0.048648649	0.054054054	0.054054054	0.054054054	0.059459459	0.07027027	0.07027027	0.075675676	0.086486486	0.091891892	0.097297297	0.108108108	0.113513514	0.113513514	0.118918919	0.12972973	0.135135135	0.140540541	0.145945946	0.156756757	0.162162162	0.167567568	0.172972973	0.178378378	0.189189189	0.194594595	0.2	0.205405405	0.210810811	0.216216216	0.221621622	0.227027027	0.232432432	0.237837838	0.243243243	0.248648649	0.254054054	0.259459459	0.264864865	0.27027027	0.275675676	0.281081081	0.286486486	0.291891892	0.297297297	0.297297297	0.302702703	0.308108108	0.313513514	0.318918919
0.037837838	0.043243243	0.043243243	0.054054054	0.054054054	0.059459459	0.07027027	0.075675676	0.081081081	0.086486486	0.097297297	0.102702703	0.108108108	0.118918919	0.124324324	0.12972973	0.140540541	0.145945946	0.151351351	0.162162162	0.167567568	0.172972973	0.178378378	0.183783784	0.194594595	0.2	0.205405405	0.210810811	0.216216216	0.221621622	0.227027027	0.232432432	0.237837838	0.243243243	0.254054054	0.259459459	0.259459459	0.264864865	0.27027027	0.275675676	0.281081081	0.286486486	0.291891892	0.297297297	0.302702703	0.308108108	0.313513514	0.313513514	0.318918919	0.324324324
0.027027027	0.027027027	0.032432432	0.037837838	0.048648649	0.054054054	0.064864865	0.07027027	0.081081081	0.086486486	0.097297297	0.102702703	0.113513514	0.118918919	0.12972973	0.135135135	0.140540541	0.151351351	0.156756757	0.162162162	0.172972973	0.178378378	0.183783784	0.189189189	0.2	0.205405405	0.210810811	0.216216216	0.221621622	0.227027027	0.237837838	0.243243243	0.243243243	0.248648649	0.254054054	0.259459459	0.264864865	0.27027027	0.275675676	0.281081081	0.286486486	0.286486486	0.291891892	0.297297297	0.302702703	0.308108108	0.313513514	0.318918919	0.318918919	0.324324324
0	0	0	0.027027027	0.037837838	0.048648649	0.059459459	0.064864865	0.075675676	0.086486486	0.091891892	0.102702703	0.108108108	0.118918919	0.124324324	0.135135135	0.140540541	0.151351351	0.156756757	0.162162162	0.172972973	0.178378378	0.183783784	0.194594595	0.2	0.205405405	0.210810811	0.216216216	0.227027027	0.232432432	0.237837838	0.243243243	0.248648649	0.254054054	0.259459459	0.264864865	0.27027027	0.275675676	0.281081081	0.286486486	0.291891892	0.297297297	0.302702703	0.308108108	0.308108108	0.313513514	0.318918919	0.324324324	0.32972973	0.335135135
0	0	0	0	0.021621622	0.037837838	0.048648649	0.059459459	0.075675676	0.086486486	0.097297297	0.102702703	0.113513514	0.124324324	0.12972973	0.140540541	0.145945946	0.156756757	0.162162162	0.167567568	0.178378378	0.183783784	0.189189189	0.2	0.205405405	0.210810811	0.216216216	0.227027027	0.232432432	0.237837838	0.243243243	0.248648649	0.254054054	0.259459459	0.264864865	0.27027027	0.275675676	0.281081081	0.286486486	0.291891892	0.297297297	0.302702703	0.308108108	0.313513514	0.318918919	0.324324324	0.32972973	0.32972973	0.335135135	0.340540541
0	0	0	0	0	0.021621622	0.043243243	0.054054054	0.075675676	0.081081081	0.091891892	0.102702703	0.113513514	0.118918919	0.135135135	0.145945946	0.151351351	0.162162162	0.167567568	0.178378378	0.183783784	0.189189189	0.2	0.205405405	0.210810811	0.221621622	0.227027027	0.232432432	0.237837838	0.243243243	0.248648649	0.259459459	0.264864865	0.27027027	0.275675676	0.281081081	0.286486486	0.291891892	0.297297297	0.302702703	0.308108108	0.313513514	0.313513514	0.318918919	0.324324324	0.32972973	0.335135135	0.340540541	0.345945946	0.345945946
0	0	0	0	0	0	0.037837838	0.054054054	0.07027027	0.081081081	0.097297297	0.108108108	0.118918919	0.124324324	0.135135135	0.145945946	0.151351351	0.162162162	0.167567568	0.178378378	0.189189189	0.2	0.205405405	0.210810811	0.221621622	0.227027027	0.232432432	0.237837838	0.248648649	0.254054054	0.259459459	0.264864865	0.27027027	0.275675676	0.281081081	0.286486486	0.291891892	0.297297297	0.302702703	0.308108108	0.313513514	0.318918919	0.324324324	0.32972973	0.335135135	0.340540541	0.340540541	0.345945946	0.351351351	0.356756757
0	0	0	0	0	0	0.021621622	0.048648649	0.064864865	0.086486486	0.097297297	0.108108108	0.113513514	0.12972973	0.140540541	0.151351351	0.156756757	0.167567568	0.172972973	0.183783784	0.189189189	0.2	0.205405405	0.216216216	0.221621622	0.227027027	0.237837838	0.248648649	0.254054054	0.259459459	0.264864865	0.27027027	0.281081081	0.286486486	0.291891892	0.297297297	0.302702703	0.308108108	0.313513514	0.318918919	0.324324324	0.32972973	0.32972973	0.335135135	0.340540541	0.345945946	0.351351351	0.356756757	0.362162162	0.362162162
0	0	0	0	0	0	0	0.043243243	0.064864865	0.081081081	0.091891892	0.113513514	0.118918919	0.12972973	0.140540541	0.151351351	0.167567568	0.172972973	0.183783784	0.189189189	0.2	0.205405405	0.216216216	0.221621622	0.227027027	0.237837838	0.243243243	0.248648649	0.254054054	0.264864865	0.27027027	0.275675676	0.281081081	0.286486486	0.297297297	0.302702703	0.308108108	0.313513514	0.318918919	0.324324324	0.32972973	0.335135135	0.340540541	0.345945946	0.351351351	0.356756757	0.356756757	0.362162162	0.367567568	0.372972973
0	0	0	0	0	0	0	0.037837838	0.059459459	0.081081081	0.097297297	0.113513514	0.124324324	0.140540541	0.145945946	0.156756757	0.167567568	0.178378378	0.189189189	0.2	0.205405405	0.216216216	0.221621622	0.232432432	0.237837838	0.243243243	0.254054054	0.259459459	0.264864865	0.27027027	0.275675676	0.286486486	0.291891892	0.297297297	0.302702703	0.308108108	0.313513514	0.318918919	0.324324324	0.32972973	0.335135135	0.340540541	0.345945946	0.345945946	0.356756757	0.362162162	0.367567568	0.372972973	0.378378378	0.378378378
0	0	0	0	0	0	0	0.032432432	0.064864865	0.081081081	0.097297297	0.118918919	0.12972973	0.140540541	0.156756757	0.167567568	0.172972973	0.183783784	0.194594595	0.2	0.210810811	0.221621622	0.232432432	0.237837838	0.248648649	0.254054054	0.259459459	0.27027027	0.275675676	0.281081081	0.286486486	0.291891892	0.297297297	0.302702703	0.313513514	0.318918919	0.324324324	0.32972973	0.32972973	0.335135135	0.340540541	0.345945946	0.351351351	0.356756757	0.362162162	0.367567568	0.372972973	0.372972973	0.378378378	0.383783784
0	0	0	0	0	0	0	0.027027027	0.064864865	0.086486486	0.108108108	0.118918919	0.135135135	0.145945946	0.156756757	0.167567568	0.183783784	0.194594595	0.2	0.210810811	0.221621622	0.227027027	0.237837838	0.243243243	0.254054054	0.264864865	0.27027027	0.275675676	0.281081081	0.291891892	0.297297297	0.302702703	0.308108108	0.313513514	0.318918919	0.324324324	0.32972973	0.335135135	0.340540541	0.345945946	0.351351351	0.356756757	0.362162162	0.367567568	0.372972973	0.372972973	0.378378378	0.383783784	0.389189189	0.394594595
0	0	0	0	0	0	0	0.021621622	0.064864865	0.086486486	0.108108108	0.124324324	0.140540541	0.151351351	0.167567568	0.178378378	0.189189189	0.194594595	0.210810811	0.221621622	0.227027027	0.237837838	0.243243243	0.254054054	0.259459459	0.27027027	0.275675676	0.281081081	0.291891892	0.302702703	0.308108108	0.313513514	0.318918919	0.324324324	0.32972973	0.335135135	0.340540541	0.345945946	0.351351351	0.356756757	0.362162162	0.367567568	0.372972973	0.372972973	0.378378378	0.383783784	0.389189189	0.394594595	0.394594595	0.4
0	0	0	0	0	0	0	0.032432432	0.07027027	0.097297297	0.113513514	0.12972973	0.145945946	0.162162162	0.172972973	0.189189189	0.2	0.205405405	0.216216216	0.227027027	0.237837838	0.248648649	0.254054054	0.264864865	0.27027027	0.275675676	0.286486486	0.291891892	0.297297297	0.302702703	0.313513514	0.324324324	0.32972973	0.335135135	0.340540541	0.345945946	0.351351351	0.356756757	0.362162162	0.367567568	0.372972973	0.372972973	0.378378378	0.383783784	0.389189189	0.394594595	0.4	0.4	0.405405405	0.410810811
0	0	0	0	0	0	0	0.032432432	0.075675676	0.102702703	0.118918919	0.140540541	0.151351351	0.172972973	0.183783784	0.194594595	0.210810811	0.216216216	0.227027027	0.237837838	0.243243243	0.254054054	0.264864865	0.275675676	0.281081081	0.286486486	0.297297297	0.302702703	0.308108108	0.313513514	0.324324324	0.32972973	0.335135135	0.340540541	0.351351351	0.356756757	0.362162162	0.367567568	0.372972973	0.378378378	0.378378378	0.383783784	0.389189189	0.394594595	0.4	0.4	0.405405405	0.410810811	0.416216216	0.421621622
0	0	0	0	0	0	0	0.048648649	0.081081081	0.108108108	0.12972973	0.145945946	0.162162162	0.178378378	0.194594595	0.205405405	0.216216216	0.227027027	0.237837838	0.248648649	0.254054054	0.264864865	0.27027027	0.281081081	0.291891892	0.302702703	0.308108108	0.313513514	0.318918919	0.324324324	0.335135135	0.340540541	0.345945946	0.351351351	0.356756757	0.362162162	0.367567568	0.372972973	0.383783784	0.383783784	0.389189189	0.394594595	0.4	0.405405405	0.410810811	0.410810811	0.416216216	0.421621622	0.427027027	0.427027027
0	0	0	0	0	0	0	0.059459459	0.091891892	0.118918919	0.140540541	0.156756757	0.172972973	0.189189189	0.2	0.216216216	0.227027027	0.237837838	0.248648649	0.259459459	0.27027027	0.275675676	0.286486486	0.291891892	0.302702703	0.308108108	0.318918919	0.324324324	0.32972973	0.340540541	0.345945946	0.351351351	0.356756757	0.362162162	0.367567568	0.372972973	0.378378378	0.383783784	0.383783784	0.389189189	0.394594595	0.4	0.410810811	0.416216216	0.416216216	0.421621622	0.427027027	0.432432432	0.432432432	0.437837838
0	0	0	0	0	0	0	0.07027027	0.102702703	0.12972973	0.151351351	0.167567568	0.183783784	0.2	0.216216216	0.227027027	0.237837838	0.248648649	0.259459459	0.27027027	0.281081081	0.291891892	0.297297297	0.308108108	0.313513514	0.318918919	0.324324324	0.335135135	0.345945946	0.351351351	0.356756757	0.362162162	0.367567568	0.372972973	0.378378378	0.383783784	0.389189189	0.394594595	0.4	0.4	0.405405405	0.410810811	0.416216216	0.421621622	0.421621622	0.427027027	0.432432432	0.437837838	0.443243243	0.448648649
0	0	0	0	0	0	0.027027027	0.086486486	0.118918919	0.140540541	0.162162162	0.178378378	0.2	0.210810811	0.227027027	0.237837838	0.248648649	0.264864865	0.275675676	0.281081081	0.291891892	0.297297297	0.313513514	0.318918919	0.324324324	0.335135135	0.340540541	0.345945946	0.351351351	0.356756757	0.367567568	0.372972973	0.378378378	0.383783784	0.389189189	0.394594595	0.4	0.405405405	0.410810811	0.410810811	0.416216216	0.421621622	0.427027027	0.427027027	0.432432432	0.437837838	0.443243243	0.443243243	0.448648649	0.454054054
0	0	0	0	0	0	0.059459459	0.102702703	0.135135135	0.156756757	0.178378378	0.194594595	0.210810811	0.227027027	0.237837838	0.254054054	0.264864865	0.275675676	0.291891892	0.297297297	0.308108108	0.313513514	0.318918919	0.335135135	0.340540541	0.345945946	0.351351351	0.362162162	0.367567568	0.372972973	0.378378378	0.383783784	0.394594595	0.4	0.4	0.405405405	0.410810811	0.416216216	0.421621622	0.427027027	0.427027027	0.432432432	0.437837838	0.437837838	0.443243243	0.448648649	0.454054054	0.454054054	0.459459459	0.459459459
0	0	0	0	0	0	0.086486486	0.124324324	0.151351351	0.172972973	0.194594595	0.210810811	0.227027027	0.243243243	0.254054054	0.264864865	0.281081081	0.291891892	0.302702703	0.313513514	0.324324324	0.32972973	0.335135135	0.345945946	0.356756757	0.362162162	0.367567568	0.372972973	0.378378378	0.383783784	0.389189189	0.394594595	0.4	0.405405405	0.416216216	0.421621622	0.421621622	0.427027027	0.432432432	0.437837838	0.437837838	0.443243243	0.448648649	0.448648649	0.454054054	0.459459459	0.459459459	0.464864865	0.47027027	0.47027027
0	0	0	0	0	0.059459459	0.108108108	0.145945946	0.172972973	0.194594595	0.216216216	0.227027027	0.248648649	0.259459459	0.275675676	0.286486486	0.302702703	0.308108108	0.318918919	0.324324324	0.340540541	0.345945946	0.351351351	0.362162162	0.367567568	0.372972973	0.383783784	0.389189189	0.394594595	0.4	0.405405405	0.410810811	0.410810811	0.416216216	0.421621622	0.427027027	0.432432432	0.437837838	0.443243243	0.448648649	0.454054054	0.454054054	0.459459459	0.464864865	0.464864865	0.47027027	0.47027027	0.475675676	0.486486486	0.486486486
0	0	0	0	0	0.097297297	0.135135135	0.167567568	0.189189189	0.210810811	0.232432432	0.248648649	0.27027027	0.281081081	0.297297297	0.302702703	0.313513514	0.32972973	0.335135135	0.345945946	0.351351351	0.362162162	0.367567568	0.378378378	0.383783784	0.389189189	0.394594595	0.405405405	0.410810811	0.416216216	0.416216216	0.421621622	0.427027027	0.432432432	0.437837838	0.437837838	0.443243243	0.448648649	0.448648649	0.459459459	0.464864865	0.464864865	0.47027027	0.475675676	0.475675676	0.486486486	0.486486486	0.491891892	0.497297297	0.497297297
0	0	0	0	0.081081081	0.12972973	0.167567568	0.194594595	0.216216216	0.237837838	0.254054054	0.275675676	0.286486486	0.302702703	0.313513514	0.324324324	0.335135135	0.345945946	0.356756757	0.362162162	0.367567568	0.378378378	0.389189189	0.394594595	0.4	0.405405405	0.410810811	0.416216216	0.421621622	0.427027027	0.432432432	0.437837838	0.443243243	0.443243243	0.448648649	0.454054054	0.459459459	0.459459459	0.464864865	0.464864865	0.47027027	0.481081081	0.486486486	0.491891892	0.491891892	0.497297297	0.502702703	0.502702703	0.508108108	0.508108108
0	0	0	0.059459459	0.124324324	0.167567568	0.2	0.221621622	0.243243243	0.264864865	0.281081081	0.302702703	0.313513514	0.324324324	0.335135135	0.345945946	0.356756757	0.367567568	0.372972973	0.383783784	0.389189189	0.394594595	0.4	0.410810811	0.416216216	0.421621622	0.427027027	0.432432432	0.437837838	0.437837838	0.443243243	0.454054054	0.454054054	0.459459459	0.464864865	0.464864865	0.47027027	0.481081081	0.481081081	0.486486486	0.486486486	0.491891892	0.497297297	0.497297297	0.502702703	0.508108108	0.513513514	0.513513514	0.518918919	0.518918919
0	0	0.032432432	0.124324324	0.172972973	0.205405405	0.232432432	0.259459459	0.275675676	0.297297297	0.313513514	0.324324324	0.340540541	0.345945946	0.362162162	0.367567568	0.383783784	0.389189189	0.394594595	0.4	0.410810811	0.416216216	0.421621622	0.427027027	0.437837838	0.443243243	0.443243243	0.448648649	0.454054054	0.454054054	0.459459459	0.464864865	0.47027027	0.481081081	0.481081081	0.486486486	0.491891892	0.491891892	0.497297297	0.497297297	0.502702703	0.502702703	0.508108108	0.508108108	0.513513514	0.513513514	0.518918919	0.518918919	0.52972973	0.52972973
0	0	0.12972973	0.178378378	0.221621622	0.248648649	0.275675676	0.297297297	0.313513514	0.32972973	0.345945946	0.356756757	0.372972973	0.378378378	0.389189189	0.394594595	0.405405405	0.416216216	0.421621622	0.421621622	0.432432432	0.437837838	0.443243243	0.448648649	0.448648649	0.454054054	0.464864865	0.464864865	0.475675676	0.481081081	0.481081081	0.486486486	0.486486486	0.491891892	0.497297297	0.502702703	0.502702703	0.508108108	0.508108108	0.513513514	0.513513514	0.518918919	0.518918919	0.524324324	0.524324324	0.524324324	0.52972973	0.52972973	0.535135135	0.535135135
0.064864865	0.151351351	0.205405405	0.243243243	0.275675676	0.302702703	0.324324324	0.340540541	0.356756757	0.372972973	0.378378378	0.394594595	0.4	0.410810811	0.416216216	0.427027027	0.432432432	0.437837838	0.443243243	0.448648649	0.454054054	0.459459459	0.47027027	0.475675676	0.475675676	0.481081081	0.481081081	0.491891892	0.491891892	0.497297297	0.497297297	0.502702703	0.502702703	0.508108108	0.508108108	0.508108108	0.518918919	0.518918919	0.524324324	0.524324324	0.52972973	0.52972973	0.52972973	0.535135135	0.535135135	0.540540541	0.540540541	0.540540541	0.545945946	0.545945946
0.389189189	0.356756757	0.297297297	0.32972973	0.345945946	0.367567568	0.383783784	0.394594595	0.410810811	0.421621622	0.427027027	0.432432432	0.437837838	0.454054054	0.454054054	0.464864865	0.464864865	0.47027027	0.475675676	0.481081081	0.481081081	0.486486486	0.491891892	0.497297297	0.497297297	0.497297297	0.502702703	0.502702703	0.513513514	0.513513514	0.513513514	0.518918919	0.518918919	0.524324324	0.524324324	0.524324324	0.52972973	0.52972973	0.535135135	0.540540541	0.540540541	0.540540541	0.545945946	0.545945946	0.545945946	0.551351351	0.551351351	0.556756757	0.556756757	0.556756757
0.745945946	0.735135135	0.718918919	0.637837838	0.481081081	0.475675676	0.47027027	0.475675676	0.475675676	0.475675676	0.481081081	0.486486486	0.486486486	0.491891892	0.491891892	0.491891892	0.497297297	0.502702703	0.502702703	0.508108108	0.508108108	0.508108108	0.513513514	0.518918919	0.518918919	0.518918919	0.524324324	0.524324324	0.524324324	0.52972973	0.535135135	0.535135135	0.535135135	0.540540541	0.540540541	0.540540541	0.540540541	0.545945946	0.545945946	0.545945946	0.556756757	0.556756757	0.556756757	0.556756757	0.562162162	0.562162162	0.562162162	0.567567568	0.567567568	0.567567568
0.756756757	0.756756757	0.745945946	0.72972973	0.702702703	0.648648649	0.6	0.572972973	0.556756757	0.540540541	0.540540541	0.540540541	0.535135135	0.52972973	0.52972973	0.52972973	0.535135135	0.52972973	0.52972973	0.52972973	0.535135135	0.535135135	0.535135135	0.535135135	0.540540541	0.540540541	0.540540541	0.545945946	0.545945946	0.545945946	0.545945946	0.551351351	0.551351351	0.556756757	0.556756757	0.556756757	0.556756757	0.556756757	0.562162162	0.562162162	0.562162162	0.562162162	0.572972973	0.572972973	0.572972973	0.572972973	0.578378378	0.578378378	0.578378378	0.578378378
0.767567568	0.767567568	0.767567568	0.756756757	0.740540541	0.718918919	0.691891892	0.664864865	0.637837838	0.616216216	0.6	0.589189189	0.583783784	0.572972973	0.572972973	0.567567568	0.562162162	0.567567568	0.562162162	0.562162162	0.562162162	0.562162162	0.562162162	0.562162162	0.556756757	0.562162162	0.562162162	0.562162162	0.562162162	0.562162162	0.562162162	0.562162162	0.567567568	0.572972973	0.572972973	0.572972973	0.572972973	0.572972973	0.572972973	0.572972973	0.578378378	0.578378378	0.578378378	0.578378378	0.583783784	0.589189189	0.589189189	0.589189189	0.589189189	0.594594595
0.778378378	0.778378378	0.772972973	0.767567568	0.756756757	0.745945946	0.72972973	0.713513514	0.697297297	0.67027027	0.654054054	0.637837838	0.632432432	0.616216216	0.610810811	0.605405405	0.6	0.6	0.594594595	0.589189189	0.583783784	0.589189189	0.583783784	0.583783784	0.583783784	0.578378378	0.583783784	0.583783784	0.583783784	0.583783784	0.583783784	0.583783784	0.583783784	0.589189189	0.589189189	0.589189189	0.589189189	0.589189189	0.589189189	0.589189189	0.589189189	0.589189189	0.589189189	0.594594595	0.594594595	0.594594595	0.6	0.6	0.6	0.605405405
0.789189189	0.783783784	0.783783784	0.783783784	0.772972973	0.762162162	0.751351351	0.740540541	0.72972973	0.708108108	0.697297297	0.681081081	0.67027027	0.659459459	0.643243243	0.637837838	0.632432432	0.621621622	0.621621622	0.616216216	0.610810811	0.610810811	0.610810811	0.605405405	0.605405405	0.6	0.6	0.605405405	0.6	0.6	0.6	0.6	0.6	0.6	0.6	0.605405405	0.6	0.605405405	0.605405405	0.605405405	0.605405405	0.605405405	0.605405405	0.605405405	0.605405405	0.605405405	0.605405405	0.605405405	0.610810811	0.616216216
0.789189189	0.794594595	0.794594595	0.789189189	0.783783784	0.772972973	0.767567568	0.756756757	0.745945946	0.735135135	0.724324324	0.713513514	0.697297297	0.686486486	0.675675676	0.67027027	0.659459459	0.654054054	0.648648649	0.643243243	0.637837838	0.632432432	0.627027027	0.627027027	0.627027027	0.621621622	0.621621622	0.616216216	0.621621622	0.621621622	0.616216216	0.616216216	0.616216216	0.616216216	0.610810811	0.610810811	0.616216216	0.616216216	0.616216216	0.616216216	0.616216216	0.616216216	0.616216216	0.616216216	0.616216216	0.616216216	0.616216216	0.616216216	0.621621622	0.621621622
0.8	0.8	0.794594595	0.794594595	0.789189189	0.783783784	0.778378378	0.772972973	0.762162162	0.756756757	0.740540541	0.735135135	0.724324324	0.713513514	0.702702703	0.691891892	0.686486486	0.681081081	0.67027027	0.67027027	0.659459459	0.654054054	0.648648649	0.648648649	0.648648649	0.643243243	0.637837838	0.637837838	0.632432432	0.637837838	0.632432432	0.632432432	0.632432432	0.632432432	0.627027027	0.627027027	0.627027027	0.627027027	0.632432432	0.632432432	0.632432432	0.632432432	0.627027027	0.627027027	0.627027027	0.632432432	0.632432432	0.632432432	0.632432432	0.632432432
0.8	0.8	0.8	0.8	0.794594595	0.794594595	0.783783784	0.783783784	0.772972973	0.767567568	0.756756757	0.751351351	0.740540541	0.735135135	0.724324324	0.713513514	0.708108108	0.702702703	0.691891892	0.686486486	0.681081081	0.675675676	0.67027027	0.664864865	0.664864865	0.664864865	0.659459459	0.654054054	0.654054054	0.648648649	0.654054054	0.648648649	0.648648649	0.643243243	0.643243243	0.643243243	0.643243243	0.637837838	0.637837838	0.637837838	0.643243243	0.643243243	0.643243243	0.643243243	0.643243243	0.643243243	0.643243243	0.643243243	0.643243243	0.643243243
0.810810811	0.810810811	0.805405405	0.805405405	0.8	0.8	0.794594595	0.789189189	0.783783784	0.778378378	0.767567568	0.767567568	0.756756757	0.751351351	0.740540541	0.735135135	0.72972973	0.718918919	0.713513514	0.702702703	0.702702703	0.697297297	0.691891892	0.686486486	0.681081081	0.681081081	0.675675676	0.67027027	0.67027027	0.664864865	0.664864865	0.664864865	0.664864865	0.659459459	0.659459459	0.654054054	0.654054054	0.654054054	0.654054054	0.654054054	0.648648649	0.654054054	0.654054054	0.654054054	0.654054054	0.654054054	0.654054054	0.654054054	0.654054054	0.654054054
0.810810811	0.810810811	0.810810811	0.805405405	0.805405405	0.805405405	0.8	0.794594595	0.789189189	0.789189189	0.778378378	0.778378378	0.767567568	0.756756757	0.756756757	0.745945946	0.740540541	0.735135135	0.72972973	0.724324324	0.713513514	0.713513514	0.708108108	0.702702703	0.697297297	0.691891892	0.691891892	0.686486486	0.686486486	0.681081081	0.675675676	0.675675676	0.67027027	0.675675676	0.67027027	0.67027027	0.67027027	0.664864865	0.664864865	0.664864865	0.664864865	0.659459459	0.659459459	0.664864865	0.664864865	0.664864865	0.664864865	0.664864865	0.664864865	0.664864865
0.810810811	0.810810811	0.816216216	0.810810811	0.810810811	0.810810811	0.805405405	0.8	0.794594595	0.794594595	0.789189189	0.783783784	0.778378378	0.767567568	0.767567568	0.762162162	0.751351351	0.751351351	0.745945946	0.735135135	0.72972973	0.72972973	0.724324324	0.718918919	0.713513514	0.708108108	0.702702703	0.702702703	0.697297297	0.697297297	0.691891892	0.686486486	0.686486486	0.681081081	0.686486486	0.686486486	0.681081081	0.681081081	0.675675676	0.675675676	0.675675676	0.675675676	0.67027027	0.67027027	0.67027027	0.675675676	0.675675676	0.675675676	0.675675676	0.675675676
0.821621622	0.816216216	0.816216216	0.816216216	0.810810811	0.810810811	0.805405405	0.805405405	0.8	0.8	0.794594595	0.789189189	0.783783784	0.778378378	0.778378378	0.772972973	0.762162162	0.756756757	0.756756757	0.751351351	0.740540541	0.735135135	0.735135135	0.72972973	0.724324324	0.718918919	0.713513514	0.713513514	0.713513514	0.708108108	0.708108108	0.702702703	0.697297297	0.697297297	0.691891892	0.697297297	0.691891892	0.691891892	0.691891892	0.686486486	0.686486486	0.686486486	0.686486486	0.681081081	0.681081081	0.681081081	0.681081081	0.686486486	0.686486486	0.686486486
0.821621622	0.816216216	0.816216216	0.821621622	0.816216216	0.816216216	0.810810811	0.810810811	0.805405405	0.805405405	0.8	0.794594595	0.794594595	0.789189189	0.778378378	0.778378378	0.772972973	0.767567568	0.767567568	0.762162162	0.756756757	0.751351351	0.745945946	0.745945946	0.740540541	0.735135135	0.72972973	0.724324324	0.718918919	0.724324324	0.718918919	0.713513514	0.713513514	0.708108108	0.708108108	0.702702703	0.702702703	0.702702703	0.702702703	0.697297297	0.697297297	0.697297297	0.697297297	0.691891892	0.691891892	0.691891892	0.691891892	0.691891892	0.691891892	0.686486486
0.821621622	0.821621622	0.821621622	0.821621622	0.816216216	0.816216216	0.816216216	0.816216216	0.810810811	0.810810811	0.805405405	0.8	0.8	0.794594595	0.789189189	0.789189189	0.783783784	0.778378378	0.772972973	0.767567568	0.762162162	0.756756757	0.756756757	0.751351351	0.751351351	0.745945946	0.740540541	0.735135135	0.72972973	0.72972973	0.72972973	0.724324324	0.724324324	0.718918919	0.718918919	0.713513514	0.713513514	0.708108108	0.713513514	0.713513514	0.708108108	0.708108108	0.708108108	0.702702703	0.702702703	0.702702703	0.702702703	0.697297297	0.697297297	0.697297297
0.821621622	0.827027027	0.821621622	0.821621622	0.821621622	0.821621622	0.816216216	0.816216216	0.810810811	0.816216216	0.810810811	0.805405405	0.805405405	0.8	0.794594595	0.794594595	0.789189189	0.783783784	0.778378378	0.778378378	0.772972973	0.767567568	0.762162162	0.756756757	0.762162162	0.756756757	0.751351351	0.745945946	0.740540541	0.740540541	0.735135135	0.735135135	0.735135135	0.72972973	0.72972973	0.724324324	0.724324324	0.718918919	0.718918919	0.713513514	0.718918919	0.718918919	0.713513514	0.713513514	0.713513514	0.713513514	0.708108108	0.708108108	0.708108108	0.708108108
0.821621622	0.827027027	0.821621622	0.827027027	0.821621622	0.821621622	0.816216216	0.821621622	0.816216216	0.810810811	0.810810811	0.810810811	0.810810811	0.805405405	0.8	0.794594595	0.794594595	0.789189189	0.783783784	0.778378378	0.783783784	0.778378378	0.772972973	0.767567568	0.762162162	0.762162162	0.762162162	0.756756757	0.751351351	0.751351351	0.745945946	0.740540541	0.745945946	0.740540541	0.740540541	0.735135135	0.735135135	0.72972973	0.72972973	0.724324324	0.724324324	0.72972973	0.724324324	0.724324324	0.724324324	0.718918919	0.718918919	0.718918919	0.718918919	0.718918919
0.821621622	0.827027027	0.827027027	0.827027027	0.821621622	0.827027027	0.821621622	0.821621622	0.816216216	0.816216216	0.816216216	0.810810811	0.805405405	0.810810811	0.805405405	0.8	0.8	0.794594595	0.794594595	0.789189189	0.783783784	0.783783784	0.778378378	0.778378378	0.772972973	0.767567568	0.767567568	0.767567568	0.762162162	0.756756757	0.756756757	0.751351351	0.745945946	0.751351351	0.745945946	0.745945946	0.740540541	0.740540541	0.735135135	0.735135135	0.735135135	0.72972973	0.72972973	0.735135135	0.72972973	0.72972973	0.72972973	0.72972973	0.724324324	0.724324324
0.832432432	0.827027027	0.832432432	0.827027027	0.821621622	0.827027027	0.821621622	0.827027027	0.821621622	0.816216216	0.821621622	0.816216216	0.810810811	0.810810811	0.810810811	0.805405405	0.8	0.8	0.8	0.794594595	0.789189189	0.789189189	0.789189189	0.783783784	0.778378378	0.772972973	0.772972973	0.772972973	0.767567568	0.767567568	0.762162162	0.762162162	0.756756757	0.751351351	0.756756757	0.751351351	0.751351351	0.745945946	0.745945946	0.745945946	0.740540541	0.740540541	0.740540541	0.735135135	0.735135135	0.740540541	0.735135135	0.735135135	0.735135135	0.735135135
0.832432432	0.827027027	0.832432432	0.827027027	0.832432432	0.827027027	0.827027027	0.827027027	0.821621622	0.821621622	0.821621622	0.816216216	0.816216216	0.816216216	0.810810811	0.810810811	0.805405405	0.805405405	0.805405405	0.8	0.794594595	0.789189189	0.794594595	0.789189189	0.783783784	0.783783784	0.778378378	0.772972973	0.778378378	0.772972973	0.772972973	0.767567568	0.762162162	0.762162162	0.756756757	0.762162162	0.756756757	0.756756757	0.756756757	0.751351351	0.751351351	0.745945946	0.745945946	0.745945946	0.740540541	0.740540541	0.740540541	0.745945946	0.740540541	0.740540541
0.832432432	0.827027027	0.832432432	0.827027027	0.832432432	0.827027027	0.827027027	0.827027027	0.827027027	0.821621622	0.827027027	0.821621622	0.816216216	0.821621622	0.816216216	0.810810811	0.810810811	0.805405405	0.805405405	0.805405405	0.8	0.794594595	0.8	0.794594595	0.794594595	0.789189189	0.783783784	0.783783784	0.783783784	0.783783784	0.778378378	0.772972973	0.772972973	0.767567568	0.767567568	0.762162162	0.762162162	0.762162162	0.762162162	0.762162162	0.756756757	0.756756757	0.756756757	0.751351351	0.751351351	0.751351351	0.745945946	0.745945946	0.745945946	0.751351351
0.832432432	0.832432432	0.832432432	0.832432432	0.832432432	0.832432432	0.827027027	0.832432432	0.827027027	0.827027027	0.827027027	0.821621622	0.821621622	0.816216216	0.821621622	0.816216216	0.810810811	0.810810811	0.810810811	0.810810811	0.805405405	0.8	0.8	0.8	0.8	0.794594595	0.789189189	0.789189189	0.783783784	0.789189189	0.783783784	0.783783784	0.778378378	0.778378378	0.772972973	0.772972973	0.767567568	0.767567568	0.767567568	0.767567568	0.767567568	0.762162162	0.762162162	0.762162162	0.756756757	0.756756757	0.756756757	0.751351351	0.751351351	0.751351351
0.832432432	0.837837838	0.832432432	0.832432432	0.832432432	0.832432432	0.827027027	0.832432432	0.827027027	0.827027027	0.827027027	0.827027027	0.821621622	0.821621622	0.821621622	0.821621622	0.816216216	0.816216216	0.816216216	0.810810811	0.810810811	0.805405405	0.805405405	0.8	0.805405405	0.8	0.794594595	0.794594595	0.789189189	0.789189189	0.789189189	0.789189189	0.783783784	0.783783784	0.778378378	0.778378378	0.778378378	0.772972973	0.772972973	0.772972973	0.772972973	0.772972973	0.767567568	0.767567568	0.767567568	0.762162162	0.762162162	0.762162162	0.762162162	0.756756757
0.832432432	0.837837838	0.832432432	0.832432432	0.837837838	0.832432432	0.832432432	0.832432432	0.832432432	0.827027027	0.832432432	0.827027027	0.827027027	0.821621622	0.827027027	0.821621622	0.821621622	0.816216216	0.816216216	0.816216216	0.816216216	0.810810811	0.805405405	0.805405405	0.805405405	0.805405405	0.8	0.8	0.794594595	0.794594595	0.789189189	0.794594595	0.789189189	0.789189189	0.789189189	0.783783784	0.783783784	0.778378378	0.778378378	0.778378378	0.772972973	0.778378378	0.772972973	0.772972973	0.772972973	0.772972973	0.767567568	0.767567568	0.767567568	0.767567568
0.832432432	0.837837838	0.837837838	0.832432432	0.837837838	0.832432432	0.832432432	0.837837838	0.832432432	0.832432432	0.827027027	0.832432432	0.827027027	0.827027027	0.821621622	0.827027027	0.821621622	0.821621622	0.816216216	0.821621622	0.816216216	0.816216216	0.810810811	0.810810811	0.805405405	0.810810811	0.805405405	0.805405405	0.8	0.8	0.794594595	0.794594595	0.794594595	0.794594595	0.794594595	0.789189189	0.789189189	0.783783784	0.783783784	0.783783784	0.778378378	0.778378378	0.783783784	0.778378378	0.778378378	0.778378378	0.778378378	0.772972973	0.772972973	0.772972973
0.832432432	0.837837838	0.837837838	0.832432432	0.837837838	0.837837838	0.832432432	0.837837838	0.832432432	0.832432432	0.827027027	0.832432432	0.832432432	0.827027027	0.827027027	0.827027027	0.827027027	0.821621622	0.821621622	0.816216216	0.821621622	0.816216216	0.816216216	0.810810811	0.810810811	0.810810811	0.810810811	0.810810811	0.805405405	0.805405405	0.8	0.8	0.794594595	0.794594595	0.8	0.794594595	0.794594595	0.789189189	0.789189189	0.789189189	0.783783784	0.783783784	0.783783784	0.778378378	0.783783784	0.783783784	0.783783784	0.778378378	0.778378378	0.778378378
0.837837838	0.837837838	0.837837838	0.832432432	0.837837838	0.837837838	0.832432432	0.837837838	0.837837838	0.832432432	0.832432432	0.832432432	0.832432432	0.832432432	0.827027027	0.832432432	0.827027027	0.827027027	0.821621622	0.821621622	0.816216216	0.821621622	0.821621622	0.816216216	0.816216216	0.810810811	0.810810811	0.810810811	0.810810811	0.810810811	0.805405405	0.805405405	0.8	0.8	0.8	0.8	0.8	0.794594595	0.794594595	0.794594595	0.789189189	0.789189189	0.789189189	0.789189189	0.783783784	0.783783784	0.789189189	0.783783784	0.783783784	0.783783784
0.843243243	0.837837838	0.837837838	0.837837838	0.837837838	0.837837838	0.837837838	0.837837838	0.837837838	0.832432432	0.832432432	0.837837838	0.832432432	0.832432432	0.827027027	0.827027027	0.832432432	0.827027027	0.827027027	0.821621622	0.821621622	0.827027027	0.821621622	0.821621622	0.816216216	0.816216216	0.816216216	0.810810811	0.816216216	0.810810811	0.810810811	0.810810811	0.805405405	0.805405405	0.8	0.8	0.805405405	0.8	0.8	0.8	0.794594595	0.794594595	0.794594595	0.794594595	0.789189189	0.789189189	0.789189189	0.789189189	0.789189189	0.789189189
0.843243243	0.837837838	0.837837838	0.843243243	0.837837838	0.837837838	0.837837838	0.837837838	0.837837838	0.837837838	0.832432432	0.837837838	0.837837838	0.832432432	0.832432432	0.827027027	0.832432432	0.832432432	0.827027027	0.827027027	0.827027027	0.821621622	0.827027027	0.821621622	0.821621622	0.821621622	0.816216216	0.816216216	0.810810811	0.816216216	0.816216216	0.810810811	0.810810811	0.810810811	0.805405405	0.805405405	0.805405405	0.8	0.805405405	0.805405405	0.8	0.8	0.8	0.794594595	0.794594595	0.794594595	0.794594595	0.789189189	0.789189189	0.789189189
0.843243243	0.837837838	0.837837838	0.843243243	0.843243243	0.837837838	0.837837838	0.843243243	0.837837838	0.837837838	0.837837838	0.832432432	0.837837838	0.837837838	0.832432432	0.832432432	0.827027027	0.832432432	0.832432432	0.827027027	0.827027027	0.827027027	0.827027027	0.827027027	0.827027027	0.821621622	0.821621622	0.816216216	0.816216216	0.816216216	0.816216216	0.816216216	0.816216216	0.810810811	0.810810811	0.810810811	0.805405405	0.805405405	0.805405405	0.805405405	0.805405405	0.805405405	0.805405405	0.8	0.8	0.8	0.8	0.794594595	0.794594595	0.794594595
0.843243243	0.843243243	0.837837838	0.843243243	0.843243243	0.837837838	0.837837838	0.843243243	0.837837838	0.837837838	0.837837838	0.832432432	0.837837838	0.837837838	0.832432432	0.832432432	0.832432432	0.832432432	0.832432432	0.832432432	0.827027027	0.827027027	0.827027027	0.827027027	0.827027027	0.827027027	0.821621622	0.821621622	0.821621622	0.816216216	0.816216216	0.821621622	0.816216216	0.816216216	0.816216216	0.810810811	0.810810811	0.810810811	0.810810811	0.805405405	0.805405405	0.810810811	0.805405405	0.805405405	0.805405405	0.805405405	0.805405405	0.8	0.8	0.8
0.843243243	0.843243243	0.837837838	0.843243243	0.843243243	0.837837838	0.837837838	0.843243243	0.843243243	0.837837838	0.837837838	0.837837838	0.837837838	0.837837838	0.837837838	0.832432432	0.832432432	0.837837838	0.832432432	0.832432432	0.832432432	0.832432432	0.827027027	0.827027027	0.832432432	0.827027027	0.827027027	0.827027027	0.821621622	0.821621622	0.821621622	0.816216216	0.821621622	0.821621622	0.816216216	0.816216216	0.816216216	0.816216216	0.810810811	0.810810811	0.810810811	0.810810811	0.810810811	0.810810811	0.810810811	0.810810811	0.805405405	0.805405405	0.805405405	0.805405405
0.843243243	0.843243243	0.837837838	0.843243243	0.843243243	0.843243243	0.837837838	0.843243243	0.843243243	0.843243243	0.837837838	0.837837838	0.843243243	0.837837838	0.837837838	0.837837838	0.832432432	0.832432432	0.837837838	0.837837838	0.832432432	0.832432432	0.832432432	0.827027027	0.827027027	0.832432432	0.827027027	0.827027027	0.827027027	0.821621622	0.821621622	0.821621622	0.821621622	0.821621622	0.821621622	0.821621622	0.821621622	0.816216216	0.816216216	0.816216216	0.810810811	0.810810811	0.810810811	0.810810811	0.816216216	0.810810811	0.810810811	0.810810811	0.810810811	0.810810811
0.843243243	0.843243243	0.843243243	0.843243243	0.843243243	0.843243243	0.837837838	0.843243243	0.843243243	0.843243243	0.837837838	0.837837838	0.837837838	0.843243243	0.837837838	0.837837838	0.837837838	0.832432432	0.837837838	0.837837838	0.837837838	0.832432432	0.832432432	0.832432432	0.827027027	0.832432432	0.832432432	0.832432432	0.827027027	0.827027027	0.827027027	0.821621622	0.821621622	0.821621622	0.827027027	0.821621622	0.821621622	0.821621622	0.821621622	0.816216216	0.816216216	0.816216216	0.816216216	0.816216216	0.810810811	0.810810811	0.816216216	0.816216216	0.816216216	0.810810811
0.843243243	0.843243243	0.843243243	0.843243243	0.843243243	0.843243243	0.843243243	0.843243243	0.843243243	0.843243243	0.843243243	0.837837838	0.837837838	0.843243243	0.843243243	0.837837838	0.837837838	0.837837838	0.832432432	0.837837838	0.837837838	0.837837838	0.832432432	0.832432432	0.832432432	0.832432432	0.832432432	0.832432432	0.832432432	0.832432432	0.827027027	0.827027027	0.827027027	0.821621622	0.821621622	0.821621622	0.827027027	0.827027027	0.821621622	0.821621622	0.821621622	0.821621622	0.816216216	0.816216216	0.816216216	0.816216216	0.816216216	0.810810811	0.816216216	0.816216216
0.843243243	0.843243243	0.848648649	0.843243243	0.843243243	0.843243243	0.843243243	0.848648649	0.843243243	0.843243243	0.843243243	0.843243243	0.837837838	0.843243243	0.843243243	0.843243243	0.837837838	0.837837838	0.837837838	0.837837838	0.837837838	0.837837838	0.837837838	0.837837838	0.832432432	0.832432432	0.832432432	0.837837838	0.832432432	0.832432432	0.832432432	0.832432432	0.827027027	0.827027027	0.827027027	0.827027027	0.821621622	0.827027027	0.827027027	0.827027027	0.821621622	0.821621622	0.821621622	0.821621622	0.821621622	0.816216216	0.816216216	0.816216216	0.816216216	0.816216216
0.843243243	0.843243243	0.848648649	0.848648649	0.843243243	0.843243243	0.843243243	0.843243243	0.843243243	0.843243243	0.843243243	0.843243243	0.843243243	0.843243243	0.843243243	0.843243243	0.843243243	0.837837838	0.837837838	0.837837838	0.843243243	0.837837838	0.837837838	0.837837838	0.837837838	0.832432432	0.832432432	0.832432432	0.837837838	0.832432432	0.832432432	0.832432432	0.832432432	0.832432432	0.827027027	0.827027027	0.827027027	0.827027027	0.821621622	0.827027027	0.827027027	0.827027027	0.827027027	0.821621622	0.821621622	0.821621622	0.821621622	0.821621622	0.821621622	0.816216216
0.843243243	0.843243243	0.848648649	0.848648649	0.843243243	0.843243243	0.843243243	0.843243243	0.848648649	0.843243243	0.843243243	0.843243243	0.843243243	0.837837838	0.843243243	0.843243243	0.843243243	0.843243243	0.837837838	0.837837838	0.837837838	0.843243243	0.837837838	0.837837838	0.837837838	0.837837838	0.837837838	0.832432432	0.832432432	0.837837838	0.837837838	0.832432432	0.832432432	0.832432432	0.832432432	0.832432432	0.827027027	0.827027027	0.827027027	0.827027027	0.832432432	0.827027027	0.827027027	0.827027027	0.827027027	0.827027027	0.827027027	0.821621622	0.821621622	0.821621622
0.843243243	0.843243243	0.848648649	0.848648649	0.843243243	0.843243243	0.843243243	0.843243243	0.848648649	0.843243243	0.843243243	0.843243243	0.843243243	0.843243243	0.843243243	0.843243243	0.843243243	0.843243243	0.843243243	0.837837838	0.837837838	0.837837838	0.843243243	0.843243243	0.837837838	0.837837838	0.837837838	0.837837838	0.832432432	0.832432432	0.832432432	0.837837838	0.837837838	0.832432432	0.832432432	0.832432432	0.832432432	0.832432432	0.832432432	0.827027027	0.827027027	0.827027027	0.832432432	0.832432432	0.827027027	0.827027027	0.827027027	0.827027027	0.827027027	0.827027027
0.843243243	0.843243243	0.848648649	0.848648649	0.848648649	0.843243243	0.843243243	0.843243243	0.848648649	0.848648649	0.843243243	0.843243243	0.843243243	0.843243243	0.843243243	0.843243243	0.843243243	0.843243243	0.843243243	0.843243243	0.837837838	0.837837838	0.843243243	0.843243243	0.843243243	0.837837838	0.837837838	0.837837838	0.837837838	0.837837838	0.832432432	0.832432432	0.837837838	0.837837838	0.837837838	0.837837838	0.832432432	0.832432432	0.832432432	0.832432432	0.832432432	0.832432432	0.827027027	0.827027027	0.832432432	0.832432432	0.832432432	0.832432432	0.827027027	0.827027027
0.843243243	0.848648649	0.848648649	0.848648649	0.848648649	0.843243243	0.843243243	0.843243243	0.848648649	0.848648649	0.848648649	0.843243243	0.843243243	0.843243243	0.843243243	0.848648649	0.843243243	0.843243243	0.843243243	0.843243243	0.843243243	0.843243243	0.837837838	0.843243243	0.843243243	0.843243243	0.843243243	0.837837838	0.837837838	0.837837838	0.837837838	0.837837838	0.837837838	0.837837838	0.837837838	0.837837838	0.837837838	0.837837838	0.832432432	0.832432432	0.832432432	0.832432432	0.832432432	0.832432432	0.832432432	0.827027027	0.832432432	0.832432432	0.832432432	0.832432432
0.843243243	0.848648649	0.848648649	0.848648649	0.848648649	0.848648649	0.843243243	0.843243243	0.848648649	0.848648649	0.848648649	0.848648649	0.843243243	0.843243243	0.843243243	0.848648649	0.848648649	0.848648649	0.843243243	0.843243243	0.843243243	0.843243243	0.843243243	0.837837838	0.843243243	0.843243243	0.843243243	0.843243243	0.843243243	0.837837838	0.837837838	0.837837838	0.837837838	0.837837838	0.837837838	0.837837838	0.837837838	0.837837838	0.837837838	0.837837838	0.837837838	0.832432432	0.832432432	0.832432432	0.832432432	0.832432432	0.832432432	0.832432432	0.832432432	0.832432432
0.843243243	0.848648649	0.848648649	0.848648649	0.848648649	0.848648649	0.843243243	0.843243243	0.848648649	0.848648649	0.848648649	0.848648649	0.848648649	0.843243243	0.843243243	0.843243243	0.848648649	0.848648649	0.848648649	0.843243243	0.843243243	0.843243243	0.843243243	0.843243243	0.843243243	0.843243243	0.843243243	0.843243243	0.843243243	0.843243243	0.843243243	0.837837838	0.837837838	0.837837838	0.837837838	0.837837838	0.843243243	0.843243243	0.837837838	0.837837838	0.837837838	0.837837838	0.837837838	0.837837838	0.837837838	0.832432432	0.832432432	0.832432432	0.832432432	0.832432432
0.843243243	0.848648649	0.848648649	0.848648649	0.848648649	0.848648649	0.848648649	0.843243243	0.848648649	0.848648649	0.848648649	0.848648649	0.848648649	0.848648649	0.843243243	0.843243243	0.848648649	0.848648649	0.848648649	0.848648649	0.843243243	0.843243243	0.843243243	0.843243243	0.843243243	0.843243243	0.848648649	0.843243243	0.843243243	0.843243243	0.843243243	0.843243243	0.843243243	0.837837838	0.837837838	0.837837838	0.837837838	0.837837838	0.843243243	0.843243243	0.843243243	0.837837838	0.837837838	0.837837838	0.837837838	0.837837838	0.837837838	0.837837838	0.837837838	0.832432432
0.848648649	0.848648649	0.848648649	0.848648649	0.848648649	0.848648649	0.848648649	0.848648649	0.848648649	0.848648649	0.848648649	0.848648649	0.848648649	0.848648649	0.848648649	0.843243243	0.843243243	0.848648649	0.848648649	0.848648649	0.848648649	0.848648649	0.843243243	0.843243243	0.843243243	0.843243243	0.843243243	0.848648649	0.848648649	0.843243243	0.843243243	0.843243243	0.843243243	0.843243243	0.843243243	0.843243243	0.837837838	0.837837838	0.837837838	0.837837838	0.843243243	0.843243243	0.843243243	0.843243243	0.837837838	0.837837838	0.837837838	0.837837838	0.837837838	0.837837838
0.854054054	0.848648649	0.848648649	0.848648649	0.848648649	0.848648649	0.848648649	0.848648649	0.854054054	0.848648649	0.848648649	0.848648649	0.848648649	0.848648649	0.848648649	0.848648649	0.843243243	0.843243243	0.848648649	0.848648649	0.848648649	0.848648649	0.848648649	0.843243243	0.843243243	0.843243243	0.843243243	0.843243243	0.843243243	0.848648649	0.848648649	0.843243243	0.843243243	0.843243243	0.843243243	0.843243243	0.843243243	0.843243243	0.843243243	0.837837838	0.837837838	0.837837838	0.843243243	0.843243243	0.843243243	0.843243243	0.843243243	0.843243243	0.837837838	0.837837838
0.854054054	0.848648649	0.848648649	0.848648649	0.848648649	0.848648649	0.848648649	0.848648649	0.848648649	0.848648649	0.848648649	0.848648649	0.848648649	0.848648649	0.848648649	0.848648649	0.848648649	0.843243243	0.848648649	0.848648649	0.848648649	0.848648649	0.848648649	0.848648649	0.848648649	0.843243243	0.843243243	0.843243243	0.843243243	0.843243243	0.848648649	0.848648649	0.848648649	0.843243243	0.843243243	0.843243243	0.843243243	0.843243243	0.843243243	0.843243243	0.843243243	0.843243243	0.837837838	0.837837838	0.837837838	0.843243243	0.843243243	0.843243243	0.843243243	0.843243243
0.854054054	0.848648649	0.848648649	0.848648649	0.848648649	0.848648649	0.848648649	0.848648649	0.848648649	0.854054054	0.848648649	0.848648649	0.848648649	0.848648649	0.848648649	0.848648649	0.848648649	0.848648649	0.848648649	0.848648649	0.848648649	0.848648649	0.848648649	0.848648649	0.848648649	0.848648649	0.848648649	0.843243243	0.843243243	0.843243243	0.843243243	0.843243243	0.848648649	0.848648649	0.848648649	0.848648649	0.843243243	0.843243243	0.843243243	0.843243243	0.843243243	0.843243243	0.843243243	0.843243243	0.843243243	0.843243243	0.837837838	0.837837838	0.843243243	0.843243243
0.854054054	0.854054054	0.848648649	0.848648649	0.848648649	0.848648649	0.848648649	0.848648649	0.848648649	0.854054054	0.854054054	0.848648649	0.848648649	0.848648649	0.848648649	0.848648649	0.848648649	0.848648649	0.848648649	0.848648649	0.848648649	0.848648649	0.848648649	0.848648649	0.848648649	0.848648649	0.848648649	0.848648649	0.848648649	0.843243243	0.843243243	0.843243243	0.843243243	0.848648649	0.848648649	0.848648649	0.848648649	0.848648649	0.848648649	0.848648649	0.843243243	0.843243243	0.843243243	0.843243243	0.843243243	0.843243243	0.843243243	0.843243243	0.843243243	0.843243243
0.854054054	0.854054054	0.848648649	0.848648649	0.848648649	0.848648649	0.848648649	0.848648649	0.848648649	0.854054054	0.854054054	0.854054054	0.848648649	0.848648649	0.848648649	0.848648649	0.848648649	0.848648649	0.848648649	0.848648649	0.848648649	0.854054054	0.848648649	0.848648649	0.848648649	0.848648649	0.848648649	0.848648649	0.848648649	0.848648649	0.848648649	0.848648649	0.843243243	0.843243243	0.843243243	0.848648649	0.848648649	0.848648649	0.848648649	0.848648649	0.848648649	0.848648649	0.848648649	0.843243243	0.843243243	0.843243243	0.843243243	0.843243243	0.843243243	0.843243243
0.854054054	0.854054054	0.854054054	0.848648649	0.848648649	0.848648649	0.848648649	0.848648649	0.848648649	0.854054054	0.854054054	0.854054054	0.854054054	0.848648649	0.848648649	0.848648649	0.848648649	0.848648649	0.848648649	0.848648649	0.848648649	0.848648649	0.854054054	0.854054054	0.848648649	0.848648649	0.848648649	0.848648649	0.848648649	0.848648649	0.848648649	0.848648649	0.848648649	0.848648649	0.848648649	0.843243243	0.843243243	0.843243243	0.848648649	0.848648649	0.848648649	0.848648649	0.848648649	0.848648649	0.848648649	0.848648649	0.848648649	0.848648649	0.843243243	0.843243243
0.854054054	0.854054054	0.854054054	0.848648649	0.848648649	0.848648649	0.848648649	0.848648649	0.848648649	0.848648649	0.854054054	0.854054054	0.854054054	0.854054054	0.854054054	0.848648649	0.848648649	0.848648649	0.848648649	0.848648649	0.848648649	0.848648649	0.848648649	0.854054054	0.854054054	0.854054054	0.848648649	0.848648649	0.848648649	0.848648649	0.848648649	0.848648649	0.848648649	0.848648649	0.848648649	0.848648649	0.848648649	0.848648649	0.848648649	0.843243243	0.843243243	0.848648649	0.848648649	0.848648649	0.848648649	0.848648649	0.848648649	0.848648649	0.848648649	0.848648649
0.854054054	0.854054054	0.854054054	0.854054054	0.848648649	0.848648649	0.848648649	0.848648649	0.848648649	0.848648649	0.854054054	0.854054054	0.854054054	0.854054054	0.854054054	0.854054054	0.848648649	0.848648649	0.848648649	0.848648649	0.848648649	0.848648649	0.848648649	0.848648649	0.848648649	0.854054054	0.854054054	0.854054054	0.854054054	0.848648649	0.848648649	0.848648649	0.848648649	0.848648649	0.848648649	0.848648649	0.848648649	0.848648649	0.848648649	0.848648649	0.848648649	0.848648649	0.848648649	0.848648649	0.848648649	0.848648649	0.848648649	0.848648649	0.848648649	0.848648649
0.854054054	0.854054054	0.854054054	0.854054054	0.854054054	0.848648649	0.848648649	0.848648649	0.848648649	0.848648649	0.854054054	0.854054054	0.854054054	0.854054054	0.854054054	0.854054054	0.854054054	0.854054054	0.848648649	0.848648649	0.848648649	0.848648649	0.848648649	0.848648649	0.848648649	0.848648649	0.848648649	0.854054054	0.854054054	0.854054054	0.854054054	0.854054054	0.848648649	0.848648649	0.848648649	0.848648649	0.848648649	0.848648649	0.848648649	0.848648649	0.848648649	0.848648649	0.848648649	0.848648649	0.848648649	0.848648649	0.848648649	0.848648649	0.854054054	0.848648649
0.854054054	0.854054054	0.854054054	0.854054054	0.854054054	0.848648649	0.848648649	0.848648649	0.848648649	0.848648649	0.848648649	0.854054054	0.854054054	0.854054054	0.854054054	0.854054054	0.854054054	0.854054054	0.854054054	0.854054054	0.848648649	0.848648649	0.848648649	0.848648649	0.848648649	0.848648649	0.848648649	0.848648649	0.848648649	0.854054054	0.854054054	0.854054054	0.854054054	0.854054054	0.854054054	0.854054054	0.848648649	0.848648649	0.848648649	0.848648649	0.848648649	0.848648649	0.848648649	0.848648649	0.848648649	0.848648649	0.848648649	0.848648649	0.848648649	0.848648649
0.854054054	0.854054054	0.854054054	0.854054054	0.854054054	0.854054054	0.848648649	0.848648649	0.848648649	0.848648649	0.848648649	0.854054054	0.854054054	0.854054054	0.854054054	0.854054054	0.854054054	0.854054054	0.854054054	0.854054054	0.854054054	0.854054054	0.854054054	0.848648649	0.848648649	0.848648649	0.848648649	0.848648649	0.848648649	0.848648649	0.848648649	0.854054054	0.854054054	0.854054054	0.854054054	0.854054054	0.854054054	0.854054054	0.854054054	0.854054054	0.854054054	0.854054054	0.848648649	0.848648649	0.848648649	0.848648649	0.848648649	0.848648649	0.848648649	0.848648649
0.854054054	0.854054054	0.854054054	0.854054054	0.854054054	0.854054054	0.854054054	0.854054054	0.848648649	0.848648649	0.848648649	0.848648649	0.854054054	0.854054054	0.854054054	0.854054054	0.854054054	0.854054054	0.854054054	0.854054054	0.854054054	0.854054054	0.854054054	0.854054054	0.854054054	0.854054054	0.848648649	0.848648649	0.848648649	0.848648649	0.848648649	0.848648649	0.848648649	0.848648649	0.854054054	0.854054054	0.854054054	0.854054054	0.854054054	0.854054054	0.854054054	0.854054054	0.854054054	0.854054054	0.854054054	0.854054054	0.854054054	0.854054054	0.848648649	0.848648649
0.854054054	0.854054054	0.854054054	0.854054054	0.854054054	0.854054054	0.854054054	0.854054054	0.854054054	0.848648649	0.848648649	0.848648649	0.848648649	0.854054054	0.854054054	0.854054054	0.854054054	0.854054054	0.854054054	0.854054054	0.854054054	0.854054054	0.854054054	0.854054054	0.854054054	0.854054054	0.854054054	0.854054054	0.854054054	0.854054054	0.848648649	0.848648649	0.848648649	0.848648649	0.848648649	0.848648649	0.848648649	0.848648649	0.854054054	0.854054054	0.854054054	0.854054054	0.854054054	0.854054054	0.854054054	0.854054054	0.854054054	0.854054054	0.854054054	0.854054054
0.854054054	0.854054054	0.854054054	0.854054054	0.854054054	0.854054054	0.854054054	0.854054054	0.854054054	0.854054054	0.854054054	0.848648649	0.848648649	0.848648649	0.854054054	0.854054054	0.854054054	0.854054054	0.854054054	0.854054054	0.854054054	0.854054054	0.854054054	0.854054054	0.854054054	0.854054054	0.854054054	0.854054054	0.854054054	0.854054054	0.854054054	0.854054054	0.854054054	0.854054054	0.854054054	0.854054054	0.848648649	0.848648649	0.848648649	0.848648649	0.848648649	0.848648649	0.848648649	0.854054054	0.854054054	0.854054054	0.854054054	0.854054054	0.854054054	0.854054054
0.854054054	0.854054054	0.854054054	0.854054054	0.854054054	0.854054054	0.854054054	0.854054054	0.854054054	0.854054054	0.854054054	0.854054054	0.854054054	0.848648649	0.848648649	0.854054054	0.854054054	0.854054054	0.854054054	0.854054054	0.854054054	0.854054054	0.854054054	0.854054054	0.854054054	0.854054054	0.854054054	0.854054054	0.854054054	0.854054054	0.854054054	0.854054054	0.854054054	0.854054054	0.854054054	0.854054054	0.854054054	0.854054054	0.854054054	0.854054054	0.854054054	0.854054054	0.854054054	0.848648649	0.848648649	0.848648649	0.848648649	0.848648649	0.848648649	0.848648649
0.854054054	0.854054054	0.854054054	0.854054054	0.854054054	0.854054054	0.854054054	0.854054054	0.854054054	0.854054054	0.854054054	0.854054054	0.854054054	0.854054054	0.854054054	0.854054054	0.848648649	0.854054054	0.854054054	0.854054054	0.854054054	0.854054054	0.854054054	0.854054054	0.854054054	0.854054054	0.854054054	0.854054054	0.854054054	0.854054054	0.854054054	0.854054054	0.854054054	0.854054054	0.854054054	0.854054054	0.854054054	0.854054054	0.854054054	0.854054054	0.854054054	0.854054054	0.854054054	0.854054054	0.854054054	0.854054054	0.854054054	0.854054054	0.854054054	0.854054054
0.854054054	0.854054054	0.854054054	0.854054054	0.854054054	0.854054054	0.854054054	0.854054054	0.854054054	0.854054054	0.854054054	0.854054054	0.854054054	0.854054054	0.854054054	0.854054054	0.854054054	0.854054054	0.854054054	0.854054054	0.854054054	0.854054054	0.854054054	0.854054054	0.854054054	0.854054054	0.854054054	0.854054054	0.854054054	0.854054054	0.854054054	0.854054054	0.854054054	0.854054054	0.854054054	0.854054054	0.854054054	0.854054054	0.854054054	0.854054054	0.854054054	0.854054054	0.854054054	0.854054054	0.854054054	0.854054054	0.854054054	0.854054054	0.854054054	0.854054054
0.854054054	0.854054054	0.854054054	0.854054054	0.854054054	0.854054054	0.854054054	0.854054054	0.854054054	0.854054054	0.854054054	0.854054054	0.854054054	0.854054054	0.854054054	0.854054054	0.854054054	0.854054054	0.854054054	0.854054054	0.854054054	0.854054054	0.854054054	0.854054054	0.859459459	0.859459459	0.859459459	0.854054054	0.854054054	0.854054054	0.854054054	0.854054054	0.854054054	0.854054054	0.854054054	0.854054054	0.854054054	0.854054054	0.854054054	0.854054054	0.854054054	0.854054054	0.854054054	0.854054054	0.854054054	0.854054054	0.854054054	0.854054054	0.854054054	0.854054054
0.854054054	0.854054054	0.854054054	0.854054054	0.854054054	0.854054054	0.854054054	0.854054054	0.854054054	0.854054054	0.854054054	0.854054054	0.854054054	0.854054054	0.854054054	0.854054054	0.854054054	0.854054054	0.854054054	0.854054054	0.854054054	0.854054054	0.854054054	0.854054054	0.854054054	0.854054054	0.854054054	0.854054054	0.854054054	0.854054054	0.859459459	0.859459459	0.859459459	0.859459459	0.859459459	0.859459459	0.859459459	0.859459459	0.859459459	0.859459459	0.854054054	0.854054054	0.854054054	0.854054054	0.854054054	0.854054054	0.854054054	0.854054054	0.854054054	0.854054054
0.854054054	0.854054054	0.854054054	0.854054054	0.854054054	0.854054054	0.854054054	0.854054054	0.854054054	0.854054054	0.854054054	0.854054054	0.854054054	0.854054054	0.854054054	0.854054054	0.854054054	0.854054054	0.854054054	0.854054054	0.854054054	0.854054054	0.854054054	0.854054054	0.854054054	0.854054054	0.854054054	0.854054054	0.854054054	0.854054054	0.854054054	0.854054054	0.854054054	0.854054054	0.854054054	0.854054054	0.854054054	0.854054054	0.854054054	0.854054054	0.854054054	0.854054054	0.854054054	0.854054054	0.854054054	0.859459459	0.859459459	0.859459459	0.859459459	0.859459459
0.854054054	0.854054054	0.854054054	0.854054054	0.854054054	0.854054054	0.854054054	0.854054054	0.854054054	0.854054054	0.854054054	0.854054054	0.854054054	0.854054054	0.854054054	0.854054054	0.854054054	0.854054054	0.854054054	0.854054054	0.854054054	0.854054054	0.854054054	0.854054054	0.854054054	0.854054054	0.854054054	0.854054054	0.854054054	0.854054054	0.854054054	0.854054054	0.854054054	0.854054054	0.854054054	0.854054054	0.854054054	0.854054054	0.854054054	0.854054054	0.854054054	0.854054054	0.854054054	0.854054054	0.854054054	0.854054054	0.854054054	0.854054054	0.854054054	0.854054054
[truncated: 310 more columns]
