# Supplementary material for: Multi-orbit lunar GNSS constellation design with distant retrograde orbit and Halo orbit combination
Source: Sci Rep. 2023 Jun 22;13:10158. doi: 10.1038/s41598-023-37348-x (PMC10287729; doi:10.1038/s41598-023-37348-x)
Supplement: Supplementary file 1 — Supplementary Information. [file 41598_2023_37348_MOESM1_ESM.zip › supplement materials of the manuscript/Figure 5/L2 North Family Halo orbit/SVOP/10.933.csv]

0.137566138	0.137566138	0.137566138	0.137566138	0.137566138	0.137566138	0.137566138	0.137566138	0.137566138	0.137566138	0.137566138	0.137566138	0.137566138	0.137566138	0.137566138	0.137566138	0.137566138	0.137566138	0.137566138	0.137566138	0.137566138	0.137566138	0.137566138	0.137566138	0.137566138	0.137566138	0.137566138	0.137566138	0.137566138	0.137566138	0.137566138	0.137566138	0.137566138	0.137566138	0.137566138	0.137566138	0.137566138	0.137566138	0.137566138	0.137566138	0.137566138	0.137566138	0.137566138	0.137566138	0.137566138	0.137566138	0.137566138	0.137566138	0.137566138	0.137566138
0.137566138	0.137566138	0.137566138	0.137566138	0.137566138	0.137566138	0.137566138	0.137566138	0.137566138	0.137566138	0.132275132	0.132275132	0.132275132	0.132275132	0.132275132	0.132275132	0.132275132	0.132275132	0.132275132	0.132275132	0.132275132	0.132275132	0.132275132	0.132275132	0.132275132	0.132275132	0.132275132	0.132275132	0.132275132	0.132275132	0.132275132	0.132275132	0.132275132	0.132275132	0.132275132	0.132275132	0.132275132	0.132275132	0.132275132	0.132275132	0.132275132	0.132275132	0.132275132	0.132275132	0.132275132	0.132275132	0.132275132	0.132275132	0.132275132	0.132275132
0.137566138	0.137566138	0.137566138	0.132275132	0.132275132	0.132275132	0.132275132	0.132275132	0.132275132	0.132275132	0.132275132	0.132275132	0.132275132	0.132275132	0.132275132	0.132275132	0.132275132	0.132275132	0.132275132	0.132275132	0.132275132	0.132275132	0.132275132	0.132275132	0.132275132	0.132275132	0.132275132	0.132275132	0.132275132	0.132275132	0.132275132	0.132275132	0.132275132	0.132275132	0.132275132	0.132275132	0.132275132	0.132275132	0.132275132	0.132275132	0.132275132	0.132275132	0.132275132	0.132275132	0.132275132	0.132275132	0.132275132	0.132275132	0.132275132	0.132275132
0.132275132	0.132275132	0.132275132	0.132275132	0.132275132	0.132275132	0.132275132	0.132275132	0.132275132	0.132275132	0.132275132	0.132275132	0.132275132	0.132275132	0.132275132	0.132275132	0.132275132	0.132275132	0.132275132	0.132275132	0.132275132	0.132275132	0.132275132	0.132275132	0.132275132	0.132275132	0.132275132	0.132275132	0.132275132	0.132275132	0.132275132	0.132275132	0.132275132	0.132275132	0.132275132	0.132275132	0.132275132	0.137566138	0.137566138	0.137566138	0.137566138	0.137566138	0.137566138	0.137566138	0.137566138	0.137566138	0.137566138	0.137566138	0.137566138	0.137566138
0.132275132	0.132275132	0.132275132	0.132275132	0.132275132	0.132275132	0.132275132	0.132275132	0.132275132	0.132275132	0.132275132	0.132275132	0.132275132	0.132275132	0.132275132	0.132275132	0.132275132	0.132275132	0.132275132	0.132275132	0.132275132	0.132275132	0.132275132	0.132275132	0.132275132	0.132275132	0.132275132	0.132275132	0.132275132	0.137566138	0.137566138	0.137566138	0.137566138	0.137566138	0.137566138	0.137566138	0.137566138	0.137566138	0.137566138	0.137566138	0.137566138	0.137566138	0.137566138	0.137566138	0.137566138	0.137566138	0.137566138	0.137566138	0.137566138	0.137566138
0.132275132	0.132275132	0.132275132	0.132275132	0.132275132	0.132275132	0.132275132	0.132275132	0.132275132	0.132275132	0.132275132	0.132275132	0.132275132	0.132275132	0.132275132	0.132275132	0.132275132	0.132275132	0.132275132	0.132275132	0.132275132	0.132275132	0.132275132	0.132275132	0.137566138	0.137566138	0.137566138	0.137566138	0.137566138	0.137566138	0.137566138	0.137566138	0.137566138	0.137566138	0.137566138	0.137566138	0.137566138	0.137566138	0.137566138	0.137566138	0.137566138	0.137566138	0.137566138	0.137566138	0.137566138	0.137566138	0.137566138	0.132275132	0.132275132	0.132275132
0.132275132	0.132275132	0.132275132	0.132275132	0.132275132	0.132275132	0.132275132	0.132275132	0.132275132	0.132275132	0.132275132	0.132275132	0.132275132	0.132275132	0.132275132	0.132275132	0.132275132	0.132275132	0.132275132	0.132275132	0.132275132	0.137566138	0.137566138	0.137566138	0.137566138	0.137566138	0.137566138	0.137566138	0.137566138	0.137566138	0.137566138	0.137566138	0.137566138	0.137566138	0.137566138	0.137566138	0.132275132	0.132275132	0.132275132	0.132275132	0.132275132	0.132275132	0.132275132	0.132275132	0.132275132	0.132275132	0.132275132	0.132275132	0.132275132	0.132275132
0.132275132	0.132275132	0.132275132	0.132275132	0.132275132	0.132275132	0.132275132	0.132275132	0.132275132	0.132275132	0.132275132	0.132275132	0.132275132	0.132275132	0.132275132	0.132275132	0.132275132	0.132275132	0.137566138	0.137566138	0.137566138	0.137566138	0.137566138	0.137566138	0.137566138	0.137566138	0.137566138	0.137566138	0.137566138	0.137566138	0.132275132	0.132275132	0.132275132	0.132275132	0.132275132	0.132275132	0.132275132	0.132275132	0.132275132	0.132275132	0.132275132	0.132275132	0.132275132	0.132275132	0.132275132	0.132275132	0.132275132	0.132275132	0.132275132	0.137566138
0.132275132	0.132275132	0.132275132	0.132275132	0.132275132	0.132275132	0.132275132	0.132275132	0.132275132	0.132275132	0.132275132	0.132275132	0.132275132	0.132275132	0.132275132	0.132275132	0.132275132	0.137566138	0.137566138	0.137566138	0.137566138	0.137566138	0.137566138	0.137566138	0.137566138	0.132275132	0.132275132	0.132275132	0.132275132	0.132275132	0.132275132	0.132275132	0.132275132	0.132275132	0.132275132	0.132275132	0.132275132	0.132275132	0.132275132	0.132275132	0.132275132	0.132275132	0.137566138	0.137566138	0.137566138	0.137566138	0.137566138	0.137566138	0.137566138	0.137566138
0.132275132	0.132275132	0.132275132	0.132275132	0.132275132	0.132275132	0.132275132	0.132275132	0.132275132	0.132275132	0.132275132	0.132275132	0.132275132	0.132275132	0.132275132	0.137566138	0.137566138	0.137566138	0.137566138	0.137566138	0.137566138	0.137566138	0.132275132	0.132275132	0.132275132	0.132275132	0.132275132	0.132275132	0.132275132	0.132275132	0.132275132	0.132275132	0.132275132	0.132275132	0.132275132	0.132275132	0.132275132	0.132275132	0.137566138	0.137566138	0.137566138	0.137566138	0.137566138	0.137566138	0.137566138	0.137566138	0.137566138	0.137566138	0.137566138	0.137566138
0.132275132	0.132275132	0.132275132	0.132275132	0.132275132	0.132275132	0.132275132	0.132275132	0.132275132	0.132275132	0.132275132	0.132275132	0.132275132	0.132275132	0.137566138	0.137566138	0.137566138	0.137566138	0.137566138	0.132275132	0.132275132	0.132275132	0.132275132	0.132275132	0.132275132	0.132275132	0.132275132	0.132275132	0.132275132	0.132275132	0.132275132	0.132275132	0.132275132	0.132275132	0.137566138	0.137566138	0.137566138	0.137566138	0.137566138	0.137566138	0.137566138	0.137566138	0.137566138	0.137566138	0.137566138	0.137566138	0.137566138	0.137566138	0.132275132	0.132275132
0.132275132	0.132275132	0.132275132	0.132275132	0.132275132	0.132275132	0.132275132	0.132275132	0.132275132	0.132275132	0.132275132	0.132275132	0.132275132	0.132275132	0.137566138	0.137566138	0.137566138	0.132275132	0.132275132	0.132275132	0.132275132	0.132275132	0.132275132	0.132275132	0.132275132	0.132275132	0.132275132	0.132275132	0.132275132	0.132275132	0.132275132	0.137566138	0.137566138	0.137566138	0.137566138	0.137566138	0.137566138	0.137566138	0.137566138	0.137566138	0.137566138	0.137566138	0.132275132	0.132275132	0.132275132	0.132275132	0.132275132	0.132275132	0.132275132	0.132275132
0.132275132	0.132275132	0.132275132	0.132275132	0.132275132	0.132275132	0.132275132	0.132275132	0.132275132	0.132275132	0.132275132	0.132275132	0.132275132	0.137566138	0.137566138	0.132275132	0.132275132	0.132275132	0.132275132	0.132275132	0.132275132	0.132275132	0.132275132	0.132275132	0.132275132	0.132275132	0.132275132	0.132275132	0.132275132	0.137566138	0.137566138	0.137566138	0.137566138	0.137566138	0.137566138	0.137566138	0.137566138	0.132275132	0.132275132	0.132275132	0.132275132	0.132275132	0.132275132	0.132275132	0.132275132	0.132275132	0.137566138	0.137566138	0.137566138	0.137566138
0.132275132	0.132275132	0.132275132	0.132275132	0.132275132	0.132275132	0.132275132	0.132275132	0.132275132	0.132275132	0.132275132	0.132275132	0.137566138	0.132275132	0.132275132	0.132275132	0.132275132	0.132275132	0.132275132	0.132275132	0.132275132	0.132275132	0.132275132	0.132275132	0.132275132	0.132275132	0.132275132	0.137566138	0.137566138	0.137566138	0.137566138	0.137566138	0.137566138	0.132275132	0.132275132	0.132275132	0.132275132	0.132275132	0.132275132	0.132275132	0.132275132	0.132275132	0.137566138	0.137566138	0.137566138	0.137566138	0.137566138	0.137566138	0.137566138	0.137566138
0.132275132	0.132275132	0.132275132	0.132275132	0.132275132	0.132275132	0.132275132	0.132275132	0.132275132	0.132275132	0.132275132	0.132275132	0.132275132	0.132275132	0.132275132	0.132275132	0.132275132	0.132275132	0.132275132	0.132275132	0.132275132	0.132275132	0.132275132	0.132275132	0.132275132	0.132275132	0.137566138	0.137566138	0.137566138	0.137566138	0.132275132	0.132275132	0.132275132	0.132275132	0.132275132	0.132275132	0.132275132	0.132275132	0.132275132	0.137566138	0.137566138	0.137566138	0.137566138	0.137566138	0.137566138	0.137566138	0.137566138	0.137566138	0.137566138	0.137566138
0.132275132	0.132275132	0.132275132	0.132275132	0.132275132	0.132275132	0.132275132	0.132275132	0.132275132	0.132275132	0.132275132	0.126984127	0.132275132	0.132275132	0.132275132	0.132275132	0.132275132	0.132275132	0.132275132	0.132275132	0.132275132	0.132275132	0.132275132	0.132275132	0.137566138	0.137566138	0.137566138	0.137566138	0.132275132	0.132275132	0.132275132	0.132275132	0.132275132	0.132275132	0.132275132	0.132275132	0.132275132	0.137566138	0.137566138	0.137566138	0.137566138	0.137566138	0.137566138	0.137566138	0.137566138	0.137566138	0.137566138	0.137566138	0.137566138	0.137566138
0.132275132	0.132275132	0.132275132	0.132275132	0.132275132	0.132275132	0.132275132	0.132275132	0.132275132	0.132275132	0.126984127	0.132275132	0.132275132	0.132275132	0.132275132	0.132275132	0.132275132	0.132275132	0.132275132	0.132275132	0.132275132	0.132275132	0.132275132	0.137566138	0.137566138	0.132275132	0.132275132	0.132275132	0.132275132	0.132275132	0.132275132	0.132275132	0.132275132	0.132275132	0.132275132	0.137566138	0.137566138	0.137566138	0.137566138	0.137566138	0.137566138	0.137566138	0.137566138	0.137566138	0.137566138	0.137566138	0.132275132	0.137566138	0.137566138	0.137566138
0.132275132	0.132275132	0.132275132	0.132275132	0.132275132	0.132275132	0.132275132	0.132275132	0.132275132	0.126984127	0.126984127	0.132275132	0.132275132	0.132275132	0.132275132	0.132275132	0.132275132	0.132275132	0.132275132	0.132275132	0.132275132	0.132275132	0.137566138	0.137566138	0.132275132	0.132275132	0.132275132	0.132275132	0.132275132	0.132275132	0.132275132	0.132275132	0.132275132	0.137566138	0.137566138	0.137566138	0.137566138	0.137566138	0.137566138	0.137566138	0.137566138	0.137566138	0.132275132	0.132275132	0.137566138	0.137566138	0.137566138	0.137566138	0.137566138	0.137566138
0.132275132	0.132275132	0.132275132	0.132275132	0.132275132	0.132275132	0.132275132	0.132275132	0.126984127	0.126984127	0.126984127	0.132275132	0.132275132	0.132275132	0.132275132	0.132275132	0.132275132	0.132275132	0.132275132	0.132275132	0.132275132	0.137566138	0.132275132	0.132275132	0.132275132	0.132275132	0.132275132	0.132275132	0.132275132	0.132275132	0.132275132	0.137566138	0.137566138	0.137566138	0.137566138	0.137566138	0.137566138	0.137566138	0.137566138	0.132275132	0.132275132	0.132275132	0.137566138	0.137566138	0.137566138	0.137566138	0.137566138	0.137566138	0.137566138	0.137566138
0.132275132	0.132275132	0.132275132	0.132275132	0.132275132	0.132275132	0.132275132	0.126984127	0.126984127	0.126984127	0.132275132	0.132275132	0.132275132	0.132275132	0.132275132	0.132275132	0.132275132	0.132275132	0.132275132	0.132275132	0.132275132	0.132275132	0.132275132	0.132275132	0.132275132	0.132275132	0.132275132	0.132275132	0.132275132	0.132275132	0.137566138	0.137566138	0.137566138	0.137566138	0.137566138	0.137566138	0.132275132	0.132275132	0.132275132	0.137566138	0.137566138	0.137566138	0.137566138	0.137566138	0.137566138	0.137566138	0.137566138	0.137566138	0.137566138	0.142857143
0.132275132	0.132275132	0.132275132	0.132275132	0.132275132	0.132275132	0.132275132	0.126984127	0.126984127	0.126984127	0.132275132	0.132275132	0.132275132	0.132275132	0.132275132	0.132275132	0.132275132	0.132275132	0.132275132	0.132275132	0.132275132	0.132275132	0.132275132	0.132275132	0.132275132	0.132275132	0.132275132	0.132275132	0.137566138	0.137566138	0.137566138	0.137566138	0.137566138	0.137566138	0.132275132	0.132275132	0.132275132	0.137566138	0.137566138	0.137566138	0.137566138	0.137566138	0.137566138	0.137566138	0.137566138	0.137566138	0.137566138	0.142857143	0.142857143	0.142857143
0.132275132	0.132275132	0.132275132	0.132275132	0.132275132	0.132275132	0.126984127	0.126984127	0.126984127	0.126984127	0.132275132	0.132275132	0.132275132	0.132275132	0.132275132	0.132275132	0.132275132	0.132275132	0.126984127	0.132275132	0.132275132	0.132275132	0.132275132	0.132275132	0.132275132	0.132275132	0.132275132	0.137566138	0.137566138	0.137566138	0.137566138	0.137566138	0.132275132	0.132275132	0.132275132	0.132275132	0.137566138	0.137566138	0.137566138	0.137566138	0.137566138	0.137566138	0.137566138	0.137566138	0.142857143	0.142857143	0.142857143	0.142857143	0.142857143	0.142857143
0.126984127	0.132275132	0.132275132	0.132275132	0.132275132	0.132275132	0.126984127	0.126984127	0.126984127	0.126984127	0.132275132	0.132275132	0.132275132	0.132275132	0.132275132	0.132275132	0.132275132	0.126984127	0.132275132	0.132275132	0.132275132	0.132275132	0.132275132	0.132275132	0.132275132	0.132275132	0.137566138	0.137566138	0.137566138	0.137566138	0.132275132	0.132275132	0.132275132	0.132275132	0.137566138	0.137566138	0.137566138	0.137566138	0.137566138	0.137566138	0.137566138	0.137566138	0.142857143	0.142857143	0.142857143	0.142857143	0.142857143	0.137566138	0.137566138	0.137566138
0.126984127	0.132275132	0.132275132	0.132275132	0.132275132	0.126984127	0.126984127	0.126984127	0.126984127	0.126984127	0.132275132	0.132275132	0.132275132	0.132275132	0.132275132	0.132275132	0.126984127	0.126984127	0.132275132	0.132275132	0.132275132	0.132275132	0.132275132	0.132275132	0.132275132	0.137566138	0.137566138	0.137566138	0.132275132	0.132275132	0.132275132	0.132275132	0.132275132	0.137566138	0.137566138	0.137566138	0.137566138	0.137566138	0.137566138	0.137566138	0.137566138	0.142857143	0.142857143	0.142857143	0.137566138	0.137566138	0.137566138	0.137566138	0.142857143	0.142857143
0.126984127	0.132275132	0.132275132	0.132275132	0.132275132	0.126984127	0.126984127	0.126984127	0.126984127	0.132275132	0.132275132	0.132275132	0.132275132	0.132275132	0.132275132	0.126984127	0.126984127	0.132275132	0.132275132	0.132275132	0.132275132	0.132275132	0.132275132	0.132275132	0.132275132	0.137566138	0.132275132	0.132275132	0.132275132	0.132275132	0.132275132	0.132275132	0.137566138	0.137566138	0.137566138	0.137566138	0.137566138	0.137566138	0.137566138	0.142857143	0.142857143	0.137566138	0.137566138	0.137566138	0.137566138	0.137566138	0.142857143	0.142857143	0.142857143	0.142857143
0.126984127	0.132275132	0.132275132	0.132275132	0.126984127	0.126984127	0.126984127	0.126984127	0.126984127	0.132275132	0.132275132	0.132275132	0.132275132	0.132275132	0.126984127	0.126984127	0.126984127	0.132275132	0.132275132	0.132275132	0.132275132	0.132275132	0.132275132	0.132275132	0.137566138	0.132275132	0.132275132	0.132275132	0.132275132	0.132275132	0.132275132	0.137566138	0.137566138	0.137566138	0.137566138	0.137566138	0.137566138	0.142857143	0.142857143	0.137566138	0.137566138	0.137566138	0.137566138	0.137566138	0.142857143	0.142857143	0.142857143	0.142857143	0.142857143	0.142857143
0.126984127	0.126984127	0.132275132	0.132275132	0.126984127	0.126984127	0.126984127	0.126984127	0.126984127	0.132275132	0.132275132	0.132275132	0.132275132	0.126984127	0.126984127	0.126984127	0.132275132	0.132275132	0.132275132	0.132275132	0.132275132	0.132275132	0.132275132	0.132275132	0.132275132	0.132275132	0.132275132	0.132275132	0.132275132	0.132275132	0.137566138	0.137566138	0.137566138	0.137566138	0.137566138	0.137566138	0.142857143	0.137566138	0.137566138	0.137566138	0.137566138	0.137566138	0.142857143	0.142857143	0.142857143	0.142857143	0.142857143	0.142857143	0.142857143	0.148148148
0.126984127	0.126984127	0.132275132	0.132275132	0.126984127	0.126984127	0.126984127	0.126984127	0.126984127	0.132275132	0.132275132	0.132275132	0.126984127	0.126984127	0.126984127	0.126984127	0.132275132	0.132275132	0.132275132	0.132275132	0.132275132	0.132275132	0.132275132	0.132275132	0.132275132	0.132275132	0.132275132	0.132275132	0.132275132	0.137566138	0.137566138	0.137566138	0.137566138	0.137566138	0.137566138	0.137566138	0.137566138	0.137566138	0.137566138	0.137566138	0.137566138	0.142857143	0.142857143	0.142857143	0.142857143	0.142857143	0.142857143	0.148148148	0.148148148	0.148148148
0.126984127	0.126984127	0.132275132	0.126984127	0.126984127	0.126984127	0.126984127	0.126984127	0.126984127	0.132275132	0.132275132	0.126984127	0.126984127	0.126984127	0.126984127	0.132275132	0.132275132	0.132275132	0.132275132	0.132275132	0.132275132	0.126984127	0.132275132	0.132275132	0.132275132	0.132275132	0.132275132	0.132275132	0.137566138	0.137566138	0.137566138	0.137566138	0.137566138	0.132275132	0.137566138	0.137566138	0.137566138	0.137566138	0.137566138	0.142857143	0.142857143	0.142857143	0.142857143	0.142857143	0.142857143	0.148148148	0.148148148	0.148148148	0.148148148	0.142857143
0.126984127	0.126984127	0.132275132	0.126984127	0.126984127	0.126984127	0.126984127	0.126984127	0.126984127	0.132275132	0.132275132	0.126984127	0.126984127	0.126984127	0.126984127	0.132275132	0.132275132	0.132275132	0.132275132	0.132275132	0.126984127	0.132275132	0.132275132	0.132275132	0.132275132	0.132275132	0.132275132	0.137566138	0.137566138	0.137566138	0.137566138	0.132275132	0.137566138	0.137566138	0.137566138	0.137566138	0.137566138	0.137566138	0.142857143	0.142857143	0.142857143	0.142857143	0.142857143	0.142857143	0.148148148	0.148148148	0.142857143	0.142857143	0.142857143	0.148148148
0.126984127	0.126984127	0.132275132	0.126984127	0.126984127	0.126984127	0.126984127	0.126984127	0.126984127	0.132275132	0.126984127	0.126984127	0.126984127	0.126984127	0.126984127	0.132275132	0.132275132	0.132275132	0.132275132	0.126984127	0.126984127	0.132275132	0.132275132	0.132275132	0.132275132	0.132275132	0.137566138	0.137566138	0.137566138	0.137566138	0.132275132	0.137566138	0.137566138	0.137566138	0.137566138	0.137566138	0.137566138	0.142857143	0.142857143	0.142857143	0.142857143	0.142857143	0.148148148	0.148148148	0.142857143	0.142857143	0.142857143	0.148148148	0.148148148	0.148148148
0.126984127	0.126984127	0.126984127	0.126984127	0.126984127	0.126984127	0.126984127	0.126984127	0.126984127	0.132275132	0.126984127	0.126984127	0.126984127	0.126984127	0.126984127	0.132275132	0.132275132	0.132275132	0.126984127	0.126984127	0.132275132	0.132275132	0.132275132	0.132275132	0.132275132	0.137566138	0.137566138	0.137566138	0.132275132	0.132275132	0.132275132	0.137566138	0.137566138	0.137566138	0.137566138	0.137566138	0.142857143	0.142857143	0.142857143	0.142857143	0.142857143	0.142857143	0.142857143	0.142857143	0.142857143	0.142857143	0.148148148	0.148148148	0.148148148	0.148148148
0.126984127	0.126984127	0.121693122	0.126984127	0.126984127	0.126984127	0.126984127	0.126984127	0.126984127	0.126984127	0.126984127	0.126984127	0.126984127	0.126984127	0.132275132	0.132275132	0.132275132	0.126984127	0.126984127	0.126984127	0.132275132	0.132275132	0.132275132	0.132275132	0.132275132	0.137566138	0.137566138	0.132275132	0.132275132	0.132275132	0.137566138	0.137566138	0.137566138	0.137566138	0.137566138	0.142857143	0.142857143	0.142857143	0.142857143	0.142857143	0.142857143	0.142857143	0.142857143	0.142857143	0.148148148	0.148148148	0.148148148	0.148148148	0.148148148	0.153439153
0.126984127	0.126984127	0.121693122	0.126984127	0.126984127	0.126984127	0.126984127	0.126984127	0.126984127	0.126984127	0.126984127	0.126984127	0.126984127	0.126984127	0.132275132	0.132275132	0.126984127	0.126984127	0.126984127	0.132275132	0.132275132	0.132275132	0.132275132	0.132275132	0.137566138	0.137566138	0.132275132	0.132275132	0.132275132	0.137566138	0.137566138	0.137566138	0.137566138	0.137566138	0.142857143	0.142857143	0.142857143	0.137566138	0.142857143	0.142857143	0.142857143	0.142857143	0.142857143	0.148148148	0.148148148	0.148148148	0.148148148	0.153439153	0.153439153	0.153439153
0.126984127	0.121693122	0.121693122	0.126984127	0.126984127	0.126984127	0.126984127	0.126984127	0.126984127	0.126984127	0.126984127	0.126984127	0.126984127	0.126984127	0.132275132	0.126984127	0.126984127	0.126984127	0.126984127	0.132275132	0.132275132	0.132275132	0.132275132	0.137566138	0.132275132	0.132275132	0.132275132	0.132275132	0.137566138	0.137566138	0.137566138	0.137566138	0.137566138	0.142857143	0.142857143	0.142857143	0.137566138	0.142857143	0.142857143	0.142857143	0.142857143	0.148148148	0.148148148	0.148148148	0.148148148	0.148148148	0.153439153	0.153439153	0.153439153	0.153439153
0.126984127	0.121693122	0.121693122	0.126984127	0.126984127	0.126984127	0.126984127	0.126984127	0.126984127	0.126984127	0.126984127	0.126984127	0.126984127	0.132275132	0.132275132	0.126984127	0.126984127	0.126984127	0.132275132	0.132275132	0.132275132	0.132275132	0.132275132	0.132275132	0.132275132	0.132275132	0.132275132	0.137566138	0.137566138	0.137566138	0.137566138	0.137566138	0.142857143	0.142857143	0.137566138	0.137566138	0.142857143	0.142857143	0.142857143	0.142857143	0.148148148	0.148148148	0.148148148	0.148148148	0.153439153	0.153439153	0.153439153	0.153439153	0.153439153	0.153439153
0.126984127	0.121693122	0.121693122	0.126984127	0.126984127	0.126984127	0.126984127	0.121693122	0.126984127	0.126984127	0.126984127	0.126984127	0.126984127	0.132275132	0.126984127	0.126984127	0.126984127	0.126984127	0.132275132	0.132275132	0.132275132	0.132275132	0.132275132	0.132275132	0.132275132	0.132275132	0.132275132	0.137566138	0.137566138	0.137566138	0.137566138	0.142857143	0.137566138	0.137566138	0.137566138	0.142857143	0.142857143	0.142857143	0.142857143	0.148148148	0.148148148	0.148148148	0.148148148	0.153439153	0.153439153	0.153439153	0.148148148	0.153439153	0.153439153	0.153439153
0.126984127	0.121693122	0.121693122	0.126984127	0.126984127	0.126984127	0.126984127	0.121693122	0.126984127	0.126984127	0.126984127	0.126984127	0.126984127	0.126984127	0.126984127	0.126984127	0.126984127	0.126984127	0.132275132	0.132275132	0.132275132	0.126984127	0.132275132	0.132275132	0.132275132	0.132275132	0.137566138	0.137566138	0.137566138	0.137566138	0.142857143	0.137566138	0.137566138	0.137566138	0.142857143	0.142857143	0.142857143	0.142857143	0.148148148	0.148148148	0.148148148	0.148148148	0.153439153	0.153439153	0.148148148	0.148148148	0.153439153	0.153439153	0.153439153	0.153439153
0.126984127	0.121693122	0.121693122	0.126984127	0.126984127	0.126984127	0.121693122	0.121693122	0.126984127	0.126984127	0.126984127	0.126984127	0.126984127	0.126984127	0.126984127	0.126984127	0.126984127	0.132275132	0.132275132	0.132275132	0.126984127	0.132275132	0.132275132	0.132275132	0.132275132	0.137566138	0.137566138	0.137566138	0.137566138	0.142857143	0.137566138	0.137566138	0.137566138	0.142857143	0.142857143	0.142857143	0.142857143	0.148148148	0.148148148	0.148148148	0.148148148	0.153439153	0.148148148	0.148148148	0.153439153	0.153439153	0.153439153	0.153439153	0.158730159	0.158730159
0.121693122	0.121693122	0.121693122	0.126984127	0.126984127	0.126984127	0.121693122	0.121693122	0.126984127	0.126984127	0.126984127	0.126984127	0.121693122	0.126984127	0.126984127	0.126984127	0.126984127	0.132275132	0.132275132	0.126984127	0.126984127	0.132275132	0.132275132	0.132275132	0.132275132	0.137566138	0.137566138	0.137566138	0.132275132	0.137566138	0.137566138	0.137566138	0.142857143	0.142857143	0.142857143	0.142857143	0.148148148	0.148148148	0.148148148	0.148148148	0.148148148	0.148148148	0.148148148	0.153439153	0.153439153	0.153439153	0.153439153	0.158730159	0.158730159	0.158730159
0.121693122	0.121693122	0.121693122	0.121693122	0.126984127	0.121693122	0.121693122	0.121693122	0.126984127	0.126984127	0.126984127	0.126984127	0.126984127	0.126984127	0.126984127	0.126984127	0.126984127	0.132275132	0.132275132	0.126984127	0.132275132	0.132275132	0.132275132	0.132275132	0.137566138	0.137566138	0.137566138	0.132275132	0.137566138	0.137566138	0.137566138	0.142857143	0.142857143	0.142857143	0.142857143	0.148148148	0.148148148	0.148148148	0.148148148	0.148148148	0.148148148	0.148148148	0.153439153	0.153439153	0.153439153	0.158730159	0.158730159	0.158730159	0.158730159	0.164021164
0.121693122	0.121693122	0.121693122	0.121693122	0.126984127	0.121693122	0.121693122	0.121693122	0.126984127	0.126984127	0.126984127	0.121693122	0.126984127	0.126984127	0.126984127	0.126984127	0.132275132	0.132275132	0.126984127	0.126984127	0.132275132	0.132275132	0.132275132	0.132275132	0.137566138	0.137566138	0.132275132	0.137566138	0.137566138	0.137566138	0.137566138	0.142857143	0.142857143	0.142857143	0.148148148	0.148148148	0.148148148	0.148148148	0.148148148	0.148148148	0.148148148	0.153439153	0.153439153	0.153439153	0.158730159	0.158730159	0.158730159	0.164021164	0.164021164	0.164021164
0.121693122	0.121693122	0.121693122	0.121693122	0.126984127	0.121693122	0.121693122	0.121693122	0.126984127	0.126984127	0.121693122	0.121693122	0.126984127	0.126984127	0.126984127	0.126984127	0.132275132	0.126984127	0.126984127	0.126984127	0.132275132	0.132275132	0.132275132	0.137566138	0.137566138	0.132275132	0.132275132	0.137566138	0.137566138	0.137566138	0.142857143	0.142857143	0.142857143	0.148148148	0.148148148	0.142857143	0.148148148	0.148148148	0.148148148	0.148148148	0.153439153	0.153439153	0.153439153	0.158730159	0.158730159	0.158730159	0.164021164	0.164021164	0.164021164	0.169312169
0.121693122	0.121693122	0.121693122	0.121693122	0.121693122	0.121693122	0.121693122	0.121693122	0.126984127	0.126984127	0.121693122	0.121693122	0.126984127	0.126984127	0.126984127	0.126984127	0.126984127	0.126984127	0.126984127	0.132275132	0.132275132	0.132275132	0.132275132	0.137566138	0.132275132	0.132275132	0.137566138	0.137566138	0.137566138	0.142857143	0.142857143	0.142857143	0.148148148	0.142857143	0.142857143	0.142857143	0.148148148	0.148148148	0.148148148	0.153439153	0.153439153	0.153439153	0.158730159	0.158730159	0.158730159	0.164021164	0.164021164	0.158730159	0.164021164	0.164021164
0.121693122	0.121693122	0.121693122	0.121693122	0.121693122	0.121693122	0.121693122	0.121693122	0.126984127	0.121693122	0.121693122	0.121693122	0.126984127	0.126984127	0.126984127	0.126984127	0.126984127	0.126984127	0.126984127	0.132275132	0.132275132	0.132275132	0.137566138	0.132275132	0.132275132	0.137566138	0.137566138	0.137566138	0.137566138	0.142857143	0.142857143	0.142857143	0.142857143	0.142857143	0.142857143	0.148148148	0.148148148	0.148148148	0.153439153	0.153439153	0.153439153	0.158730159	0.158730159	0.158730159	0.164021164	0.158730159	0.158730159	0.164021164	0.164021164	0.164021164
0.121693122	0.121693122	0.121693122	0.121693122	0.121693122	0.121693122	0.121693122	0.121693122	0.126984127	0.121693122	0.121693122	0.121693122	0.126984127	0.126984127	0.126984127	0.126984127	0.126984127	0.126984127	0.126984127	0.132275132	0.132275132	0.132275132	0.132275132	0.132275132	0.132275132	0.137566138	0.137566138	0.137566138	0.142857143	0.142857143	0.142857143	0.142857143	0.142857143	0.142857143	0.148148148	0.148148148	0.148148148	0.153439153	0.153439153	0.153439153	0.158730159	0.158730159	0.164021164	0.158730159	0.158730159	0.164021164	0.164021164	0.164021164	0.169312169	0.169312169
0.121693122	0.121693122	0.121693122	0.116402116	0.121693122	0.121693122	0.121693122	0.121693122	0.121693122	0.121693122	0.121693122	0.121693122	0.126984127	0.126984127	0.121693122	0.126984127	0.126984127	0.126984127	0.132275132	0.132275132	0.132275132	0.132275132	0.132275132	0.132275132	0.137566138	0.137566138	0.137566138	0.142857143	0.142857143	0.137566138	0.142857143	0.142857143	0.142857143	0.148148148	0.148148148	0.148148148	0.153439153	0.153439153	0.153439153	0.158730159	0.158730159	0.158730159	0.158730159	0.158730159	0.164021164	0.164021164	0.164021164	0.169312169	0.169312169	0.169312169
0.121693122	0.121693122	0.121693122	0.116402116	0.121693122	0.121693122	0.121693122	0.121693122	0.121693122	0.121693122	0.121693122	0.126984127	0.126984127	0.121693122	0.121693122	0.126984127	0.126984127	0.126984127	0.132275132	0.132275132	0.126984127	0.132275132	0.132275132	0.132275132	0.137566138	0.137566138	0.137566138	0.142857143	0.137566138	0.137566138	0.142857143	0.142857143	0.148148148	0.148148148	0.148148148	0.153439153	0.153439153	0.153439153	0.158730159	0.153439153	0.158730159	0.158730159	0.158730159	0.164021164	0.164021164	0.164021164	0.169312169	0.169312169	0.174603175	0.174603175
0.121693122	0.121693122	0.121693122	0.116402116	0.121693122	0.121693122	0.121693122	0.116402116	0.121693122	0.121693122	0.121693122	0.126984127	0.126984127	0.121693122	0.121693122	0.126984127	0.126984127	0.126984127	0.132275132	0.126984127	0.126984127	0.132275132	0.132275132	0.137566138	0.137566138	0.137566138	0.142857143	0.137566138	0.137566138	0.142857143	0.142857143	0.142857143	0.148148148	0.148148148	0.153439153	0.153439153	0.153439153	0.153439153	0.153439153	0.158730159	0.158730159	0.158730159	0.164021164	0.164021164	0.164021164	0.169312169	0.169312169	0.174603175	0.174603175	0.174603175
0.116402116	0.121693122	0.121693122	0.116402116	0.121693122	0.121693122	0.121693122	0.116402116	0.121693122	0.121693122	0.121693122	0.126984127	0.121693122	0.121693122	0.126984127	0.126984127	0.126984127	0.132275132	0.126984127	0.126984127	0.132275132	0.132275132	0.132275132	0.137566138	0.137566138	0.137566138	0.137566138	0.137566138	0.142857143	0.142857143	0.142857143	0.148148148	0.148148148	0.153439153	0.153439153	0.153439153	0.153439153	0.153439153	0.158730159	0.158730159	0.158730159	0.164021164	0.164021164	0.169312169	0.169312169	0.169312169	0.174603175	0.174603175	0.17989418	0.17989418
0.116402116	0.121693122	0.116402116	0.116402116	0.116402116	0.121693122	0.121693122	0.116402116	0.121693122	0.121693122	0.121693122	0.126984127	0.121693122	0.121693122	0.126984127	0.126984127	0.126984127	0.126984127	0.126984127	0.126984127	0.132275132	0.132275132	0.137566138	0.137566138	0.137566138	0.137566138	0.137566138	0.137566138	0.142857143	0.142857143	0.148148148	0.148148148	0.148148148	0.153439153	0.148148148	0.153439153	0.153439153	0.158730159	0.158730159	0.158730159	0.164021164	0.164021164	0.169312169	0.169312169	0.169312169	0.174603175	0.174603175	0.17989418	0.17989418	0.174603175
0.116402116	0.121693122	0.116402116	0.116402116	0.116402116	0.121693122	0.116402116	0.116402116	0.121693122	0.121693122	0.121693122	0.121693122	0.121693122	0.121693122	0.126984127	0.126984127	0.126984127	0.126984127	0.126984127	0.132275132	0.132275132	0.132275132	0.137566138	0.137566138	0.132275132	0.137566138	0.137566138	0.142857143	0.142857143	0.148148148	0.148148148	0.148148148	0.153439153	0.148148148	0.153439153	0.153439153	0.153439153	0.158730159	0.158730159	0.164021164	0.164021164	0.169312169	0.169312169	0.169312169	0.174603175	0.174603175	0.174603175	0.174603175	0.17989418	0.17989418
0.116402116	0.121693122	0.116402116	0.116402116	0.116402116	0.121693122	0.116402116	0.116402116	0.121693122	0.121693122	0.116402116	0.121693122	0.121693122	0.121693122	0.126984127	0.126984127	0.126984127	0.126984127	0.126984127	0.132275132	0.132275132	0.132275132	0.137566138	0.132275132	0.137566138	0.137566138	0.142857143	0.142857143	0.142857143	0.148148148	0.148148148	0.148148148	0.148148148	0.153439153	0.153439153	0.153439153	0.158730159	0.158730159	0.164021164	0.164021164	0.169312169	0.169312169	0.169312169	0.174603175	0.169312169	0.174603175	0.174603175	0.17989418	0.17989418	0.185185185
0.116402116	0.121693122	0.116402116	0.116402116	0.116402116	0.116402116	0.116402116	0.116402116	0.121693122	0.121693122	0.116402116	0.121693122	0.121693122	0.121693122	0.126984127	0.121693122	0.126984127	0.126984127	0.126984127	0.132275132	0.132275132	0.137566138	0.132275132	0.132275132	0.137566138	0.137566138	0.142857143	0.142857143	0.148148148	0.148148148	0.148148148	0.148148148	0.148148148	0.153439153	0.153439153	0.158730159	0.158730159	0.164021164	0.164021164	0.169312169	0.169312169	0.174603175	0.169312169	0.169312169	0.174603175	0.174603175	0.17989418	0.17989418	0.185185185	0.185185185
0.116402116	0.111111111	0.116402116	0.116402116	0.116402116	0.116402116	0.116402116	0.116402116	0.121693122	0.116402116	0.116402116	0.121693122	0.121693122	0.126984127	0.121693122	0.121693122	0.126984127	0.126984127	0.132275132	0.132275132	0.132275132	0.132275132	0.132275132	0.137566138	0.137566138	0.142857143	0.142857143	0.142857143	0.148148148	0.142857143	0.148148148	0.148148148	0.153439153	0.153439153	0.158730159	0.158730159	0.164021164	0.164021164	0.169312169	0.169312169	0.169312169	0.169312169	0.169312169	0.174603175	0.174603175	0.17989418	0.17989418	0.185185185	0.185185185	0.19047619
0.116402116	0.111111111	0.116402116	0.116402116	0.116402116	0.116402116	0.116402116	0.116402116	0.121693122	0.116402116	0.116402116	0.121693122	0.121693122	0.126984127	0.121693122	0.121693122	0.126984127	0.126984127	0.132275132	0.132275132	0.132275132	0.132275132	0.132275132	0.137566138	0.137566138	0.142857143	0.142857143	0.142857143	0.142857143	0.148148148	0.148148148	0.153439153	0.153439153	0.158730159	0.158730159	0.164021164	0.164021164	0.169312169	0.164021164	0.164021164	0.169312169	0.169312169	0.174603175	0.174603175	0.17989418	0.17989418	0.185185185	0.185185185	0.19047619	0.19047619
0.116402116	0.111111111	0.116402116	0.116402116	0.111111111	0.116402116	0.116402116	0.116402116	0.116402116	0.116402116	0.116402116	0.121693122	0.121693122	0.121693122	0.121693122	0.126984127	0.126984127	0.126984127	0.132275132	0.126984127	0.132275132	0.132275132	0.137566138	0.137566138	0.142857143	0.142857143	0.142857143	0.142857143	0.148148148	0.148148148	0.148148148	0.153439153	0.153439153	0.158730159	0.158730159	0.164021164	0.158730159	0.164021164	0.164021164	0.169312169	0.169312169	0.174603175	0.174603175	0.17989418	0.17989418	0.185185185	0.185185185	0.19047619	0.19047619	0.195767196
0.116402116	0.111111111	0.116402116	0.116402116	0.111111111	0.116402116	0.116402116	0.116402116	0.116402116	0.116402116	0.121693122	0.121693122	0.116402116	0.121693122	0.121693122	0.126984127	0.126984127	0.132275132	0.126984127	0.126984127	0.132275132	0.132275132	0.137566138	0.137566138	0.142857143	0.137566138	0.142857143	0.142857143	0.148148148	0.148148148	0.153439153	0.153439153	0.158730159	0.158730159	0.164021164	0.158730159	0.164021164	0.164021164	0.169312169	0.169312169	0.174603175	0.174603175	0.17989418	0.185185185	0.185185185	0.19047619	0.19047619	0.195767196	0.195767196	0.201058201
0.111111111	0.111111111	0.116402116	0.116402116	0.111111111	0.116402116	0.116402116	0.111111111	0.116402116	0.116402116	0.121693122	0.121693122	0.116402116	0.121693122	0.121693122	0.126984127	0.126984127	0.126984127	0.126984127	0.132275132	0.132275132	0.137566138	0.137566138	0.142857143	0.137566138	0.142857143	0.142857143	0.148148148	0.148148148	0.153439153	0.153439153	0.158730159	0.158730159	0.158730159	0.158730159	0.164021164	0.164021164	0.169312169	0.169312169	0.174603175	0.174603175	0.17989418	0.185185185	0.185185185	0.19047619	0.19047619	0.195767196	0.195767196	0.195767196	0.195767196
0.111111111	0.111111111	0.111111111	0.111111111	0.111111111	0.116402116	0.116402116	0.111111111	0.116402116	0.116402116	0.121693122	0.116402116	0.116402116	0.121693122	0.121693122	0.126984127	0.121693122	0.126984127	0.126984127	0.132275132	0.132275132	0.137566138	0.132275132	0.137566138	0.137566138	0.142857143	0.142857143	0.148148148	0.148148148	0.153439153	0.158730159	0.153439153	0.158730159	0.158730159	0.164021164	0.164021164	0.169312169	0.169312169	0.174603175	0.174603175	0.17989418	0.185185185	0.185185185	0.19047619	0.19047619	0.19047619	0.19047619	0.195767196	0.195767196	0.201058201
0.111111111	0.111111111	0.111111111	0.111111111	0.111111111	0.116402116	0.111111111	0.111111111	0.116402116	0.116402116	0.116402116	0.116402116	0.121693122	0.121693122	0.121693122	0.121693122	0.121693122	0.126984127	0.126984127	0.132275132	0.132275132	0.132275132	0.137566138	0.137566138	0.142857143	0.142857143	0.148148148	0.148148148	0.153439153	0.153439153	0.153439153	0.153439153	0.158730159	0.164021164	0.164021164	0.169312169	0.169312169	0.174603175	0.174603175	0.17989418	0.185185185	0.185185185	0.19047619	0.185185185	0.19047619	0.19047619	0.195767196	0.195767196	0.201058201	0.206349206
0.111111111	0.111111111	0.111111111	0.111111111	0.111111111	0.116402116	0.111111111	0.111111111	0.116402116	0.116402116	0.116402116	0.116402116	0.121693122	0.121693122	0.121693122	0.121693122	0.126984127	0.126984127	0.132275132	0.132275132	0.132275132	0.132275132	0.137566138	0.137566138	0.142857143	0.142857143	0.148148148	0.153439153	0.148148148	0.153439153	0.153439153	0.158730159	0.158730159	0.164021164	0.169312169	0.169312169	0.174603175	0.174603175	0.17989418	0.185185185	0.185185185	0.185185185	0.185185185	0.19047619	0.19047619	0.195767196	0.201058201	0.201058201	0.206349206	0.206349206
0.111111111	0.111111111	0.105820106	0.111111111	0.111111111	0.105820106	0.111111111	0.111111111	0.116402116	0.111111111	0.116402116	0.116402116	0.121693122	0.121693122	0.121693122	0.121693122	0.126984127	0.126984127	0.132275132	0.126984127	0.132275132	0.132275132	0.137566138	0.142857143	0.142857143	0.148148148	0.148148148	0.148148148	0.153439153	0.153439153	0.158730159	0.158730159	0.164021164	0.164021164	0.169312169	0.174603175	0.174603175	0.17989418	0.174603175	0.17989418	0.185185185	0.185185185	0.19047619	0.19047619	0.195767196	0.201058201	0.201058201	0.206349206	0.206349206	0.211640212
0.105820106	0.111111111	0.105820106	0.111111111	0.111111111	0.105820106	0.111111111	0.111111111	0.116402116	0.111111111	0.116402116	0.116402116	0.121693122	0.116402116	0.121693122	0.121693122	0.126984127	0.126984127	0.126984127	0.132275132	0.132275132	0.137566138	0.137566138	0.142857143	0.142857143	0.142857143	0.148148148	0.148148148	0.153439153	0.158730159	0.158730159	0.164021164	0.164021164	0.169312169	0.174603175	0.174603175	0.174603175	0.174603175	0.17989418	0.185185185	0.185185185	0.19047619	0.19047619	0.195767196	0.201058201	0.201058201	0.206349206	0.206349206	0.211640212	0.216931217
0.105820106	0.111111111	0.105820106	0.111111111	0.111111111	0.105820106	0.111111111	0.111111111	0.111111111	0.111111111	0.116402116	0.116402116	0.116402116	0.116402116	0.121693122	0.121693122	0.126984127	0.126984127	0.126984127	0.132275132	0.132275132	0.137566138	0.142857143	0.142857143	0.142857143	0.142857143	0.148148148	0.153439153	0.153439153	0.158730159	0.164021164	0.164021164	0.169312169	0.169312169	0.169312169	0.174603175	0.174603175	0.17989418	0.185185185	0.185185185	0.19047619	0.19047619	0.195767196	0.201058201	0.201058201	0.206349206	0.211640212	0.211640212	0.216931217	0.216931217
0.105820106	0.105820106	0.105820106	0.105820106	0.105820106	0.105820106	0.111111111	0.105820106	0.111111111	0.111111111	0.116402116	0.111111111	0.116402116	0.116402116	0.121693122	0.126984127	0.121693122	0.126984127	0.126984127	0.132275132	0.137566138	0.137566138	0.142857143	0.137566138	0.142857143	0.148148148	0.148148148	0.153439153	0.158730159	0.158730159	0.164021164	0.169312169	0.164021164	0.169312169	0.174603175	0.174603175	0.17989418	0.185185185	0.185185185	0.19047619	0.195767196	0.195767196	0.201058201	0.201058201	0.206349206	0.211640212	0.211640212	0.216931217	0.222222222	0.222222222
0.105820106	0.105820106	0.105820106	0.105820106	0.105820106	0.105820106	0.111111111	0.105820106	0.111111111	0.111111111	0.116402116	0.111111111	0.116402116	0.121693122	0.121693122	0.121693122	0.121693122	0.126984127	0.132275132	0.132275132	0.137566138	0.137566138	0.137566138	0.142857143	0.142857143	0.148148148	0.153439153	0.153439153	0.158730159	0.164021164	0.158730159	0.164021164	0.169312169	0.169312169	0.174603175	0.17989418	0.17989418	0.185185185	0.19047619	0.19047619	0.195767196	0.201058201	0.201058201	0.206349206	0.211640212	0.211640212	0.216931217	0.216931217	0.216931217	0.222222222
0.105820106	0.100529101	0.105820106	0.100529101	0.105820106	0.105820106	0.105820106	0.105820106	0.111111111	0.111111111	0.111111111	0.116402116	0.116402116	0.121693122	0.116402116	0.121693122	0.126984127	0.126984127	0.132275132	0.132275132	0.132275132	0.137566138	0.137566138	0.142857143	0.148148148	0.153439153	0.153439153	0.158730159	0.164021164	0.158730159	0.164021164	0.169312169	0.169312169	0.174603175	0.17989418	0.17989418	0.185185185	0.19047619	0.19047619	0.195767196	0.201058201	0.201058201	0.206349206	0.211640212	0.206349206	0.211640212	0.216931217	0.216931217	0.222222222	0.227513228
0.100529101	0.100529101	0.105820106	0.100529101	0.105820106	0.105820106	0.105820106	0.105820106	0.111111111	0.105820106	0.111111111	0.116402116	0.116402116	0.116402116	0.116402116	0.121693122	0.126984127	0.126984127	0.132275132	0.132275132	0.132275132	0.137566138	0.142857143	0.148148148	0.148148148	0.153439153	0.158730159	0.153439153	0.158730159	0.164021164	0.164021164	0.169312169	0.174603175	0.17989418	0.17989418	0.185185185	0.19047619	0.19047619	0.195767196	0.201058201	0.206349206	0.201058201	0.206349206	0.211640212	0.211640212	0.216931217	0.222222222	0.222222222	0.227513228	0.232804233
0.100529101	0.100529101	0.105820106	0.100529101	0.105820106	0.100529101	0.105820106	0.105820106	0.105820106	0.105820106	0.111111111	0.116402116	0.111111111	0.116402116	0.121693122	0.121693122	0.126984127	0.132275132	0.126984127	0.132275132	0.137566138	0.137566138	0.142857143	0.148148148	0.153439153	0.148148148	0.153439153	0.158730159	0.164021164	0.164021164	0.169312169	0.174603175	0.174603175	0.17989418	0.185185185	0.19047619	0.19047619	0.195767196	0.195767196	0.201058201	0.201058201	0.206349206	0.211640212	0.211640212	0.216931217	0.222222222	0.222222222	0.227513228	0.232804233	0.232804233
0.100529101	0.100529101	0.100529101	0.100529101	0.105820106	0.100529101	0.105820106	0.105820106	0.105820106	0.105820106	0.111111111	0.116402116	0.111111111	0.116402116	0.121693122	0.121693122	0.121693122	0.126984127	0.132275132	0.132275132	0.137566138	0.142857143	0.148148148	0.148148148	0.148148148	0.153439153	0.158730159	0.158730159	0.164021164	0.169312169	0.174603175	0.174603175	0.17989418	0.185185185	0.19047619	0.185185185	0.19047619	0.195767196	0.195767196	0.201058201	0.206349206	0.211640212	0.211640212	0.216931217	0.222222222	0.227513228	0.227513228	0.232804233	0.238095238	0.238095238
0.100529101	0.100529101	0.095238095	0.100529101	0.100529101	0.100529101	0.105820106	0.100529101	0.105820106	0.111111111	0.111111111	0.111111111	0.116402116	0.116402116	0.121693122	0.121693122	0.121693122	0.126984127	0.132275132	0.137566138	0.137566138	0.142857143	0.142857143	0.148148148	0.148148148	0.153439153	0.158730159	0.164021164	0.169312169	0.169312169	0.174603175	0.17989418	0.185185185	0.17989418	0.185185185	0.19047619	0.195767196	0.195767196	0.201058201	0.206349206	0.211640212	0.211640212	0.216931217	0.222222222	0.227513228	0.227513228	0.232804233	0.238095238	0.238095238	0.243386243
0.095238095	0.095238095	0.095238095	0.100529101	0.095238095	0.100529101	0.100529101	0.100529101	0.105820106	0.111111111	0.105820106	0.111111111	0.116402116	0.116402116	0.116402116	0.121693122	0.126984127	0.126984127	0.132275132	0.137566138	0.137566138	0.142857143	0.142857143	0.148148148	0.153439153	0.158730159	0.158730159	0.164021164	0.169312169	0.174603175	0.174603175	0.174603175	0.17989418	0.185185185	0.19047619	0.195767196	0.195767196	0.201058201	0.206349206	0.211640212	0.211640212	0.216931217	0.222222222	0.227513228	0.227513228	0.232804233	0.238095238	0.243386243	0.243386243	0.248677249
0.095238095	0.095238095	0.095238095	0.095238095	0.095238095	0.100529101	0.100529101	0.100529101	0.105820106	0.105820106	0.105820106	0.111111111	0.116402116	0.116402116	0.116402116	0.121693122	0.126984127	0.132275132	0.132275132	0.132275132	0.137566138	0.142857143	0.148148148	0.153439153	0.153439153	0.158730159	0.164021164	0.169312169	0.169312169	0.169312169	0.174603175	0.17989418	0.185185185	0.19047619	0.195767196	0.195767196	0.201058201	0.206349206	0.211640212	0.211640212	0.216931217	0.222222222	0.227513228	0.232804233	0.232804233	0.238095238	0.243386243	0.248677249	0.248677249	0.248677249
0.095238095	0.08994709	0.095238095	0.095238095	0.095238095	0.095238095	0.100529101	0.100529101	0.100529101	0.105820106	0.105820106	0.111111111	0.111111111	0.116402116	0.116402116	0.121693122	0.126984127	0.126984127	0.132275132	0.137566138	0.137566138	0.142857143	0.148148148	0.153439153	0.158730159	0.164021164	0.164021164	0.164021164	0.169312169	0.174603175	0.17989418	0.185185185	0.19047619	0.19047619	0.195767196	0.201058201	0.206349206	0.211640212	0.216931217	0.216931217	0.222222222	0.227513228	0.232804233	0.232804233	0.238095238	0.238095238	0.243386243	0.243386243	0.248677249	0.253968254
0.08994709	0.08994709	0.08994709	0.08994709	0.08994709	0.095238095	0.095238095	0.095238095	0.100529101	0.105820106	0.105820106	0.105820106	0.111111111	0.116402116	0.121693122	0.126984127	0.121693122	0.126984127	0.132275132	0.137566138	0.142857143	0.148148148	0.153439153	0.158730159	0.153439153	0.158730159	0.164021164	0.169312169	0.174603175	0.17989418	0.185185185	0.185185185	0.19047619	0.195767196	0.201058201	0.206349206	0.211640212	0.216931217	0.216931217	0.222222222	0.222222222	0.227513228	0.232804233	0.232804233	0.238095238	0.243386243	0.248677249	0.248677249	0.253968254	0.259259259
0.08994709	0.08994709	0.08994709	0.08994709	0.08994709	0.095238095	0.08994709	0.095238095	0.100529101	0.105820106	0.105820106	0.105820106	0.111111111	0.116402116	0.116402116	0.121693122	0.126984127	0.132275132	0.137566138	0.137566138	0.142857143	0.142857143	0.148148148	0.153439153	0.158730159	0.164021164	0.169312169	0.174603175	0.17989418	0.17989418	0.185185185	0.19047619	0.195767196	0.201058201	0.206349206	0.211640212	0.216931217	0.211640212	0.216931217	0.222222222	0.227513228	0.232804233	0.232804233	0.238095238	0.243386243	0.248677249	0.253968254	0.253968254	0.259259259	0.264550265
0.084656085	0.084656085	0.08994709	0.084656085	0.08994709	0.08994709	0.08994709	0.095238095	0.095238095	0.100529101	0.105820106	0.105820106	0.111111111	0.111111111	0.116402116	0.121693122	0.126984127	0.132275132	0.137566138	0.137566138	0.142857143	0.148148148	0.153439153	0.158730159	0.164021164	0.164021164	0.169312169	0.174603175	0.17989418	0.185185185	0.19047619	0.195767196	0.201058201	0.201058201	0.206349206	0.206349206	0.211640212	0.216931217	0.222222222	0.227513228	0.232804233	0.238095238	0.238095238	0.243386243	0.248677249	0.253968254	0.259259259	0.259259259	0.264550265	0.26984127
0.084656085	0.084656085	0.079365079	0.084656085	0.08994709	0.084656085	0.08994709	0.08994709	0.095238095	0.100529101	0.105820106	0.105820106	0.111111111	0.111111111	0.116402116	0.121693122	0.126984127	0.126984127	0.132275132	0.137566138	0.142857143	0.148148148	0.153439153	0.158730159	0.164021164	0.169312169	0.174603175	0.17989418	0.185185185	0.185185185	0.19047619	0.195767196	0.201058201	0.206349206	0.206349206	0.211640212	0.216931217	0.222222222	0.227513228	0.232804233	0.238095238	0.243386243	0.243386243	0.248677249	0.253968254	0.259259259	0.264550265	0.264550265	0.26984127	0.275132275
0.079365079	0.079365079	0.079365079	0.084656085	0.084656085	0.084656085	0.084656085	0.08994709	0.095238095	0.100529101	0.100529101	0.105820106	0.111111111	0.116402116	0.121693122	0.121693122	0.126984127	0.132275132	0.137566138	0.142857143	0.148148148	0.153439153	0.158730159	0.164021164	0.169312169	0.174603175	0.174603175	0.17989418	0.185185185	0.19047619	0.195767196	0.201058201	0.201058201	0.206349206	0.211640212	0.216931217	0.222222222	0.227513228	0.232804233	0.238095238	0.243386243	0.243386243	0.248677249	0.253968254	0.259259259	0.264550265	0.26984127	0.26984127	0.275132275	0.28042328
0.074074074	0.074074074	0.079365079	0.079365079	0.079365079	0.079365079	0.084656085	0.08994709	0.08994709	0.095238095	0.100529101	0.105820106	0.111111111	0.111111111	0.116402116	0.121693122	0.126984127	0.132275132	0.137566138	0.142857143	0.148148148	0.153439153	0.153439153	0.158730159	0.164021164	0.169312169	0.174603175	0.17989418	0.185185185	0.19047619	0.195767196	0.201058201	0.206349206	0.211640212	0.216931217	0.222222222	0.227513228	0.232804233	0.238095238	0.243386243	0.248677249	0.248677249	0.253968254	0.259259259	0.264550265	0.26984127	0.275132275	0.275132275	0.28042328	0.285714286
0.074074074	0.074074074	0.068783069	0.074074074	0.074074074	0.079365079	0.084656085	0.084656085	0.08994709	0.095238095	0.100529101	0.100529101	0.105820106	0.111111111	0.116402116	0.121693122	0.132275132	0.137566138	0.142857143	0.142857143	0.148148148	0.153439153	0.158730159	0.164021164	0.169312169	0.174603175	0.17989418	0.185185185	0.19047619	0.195767196	0.201058201	0.206349206	0.211640212	0.216931217	0.222222222	0.227513228	0.232804233	0.238095238	0.243386243	0.248677249	0.253968254	0.259259259	0.259259259	0.264550265	0.26984127	0.275132275	0.275132275	0.28042328	0.28042328	0.285714286
0.068783069	0.063492063	0.068783069	0.068783069	0.074074074	0.074074074	0.079365079	0.084656085	0.08994709	0.08994709	0.095238095	0.100529101	0.105820106	0.116402116	0.121693122	0.121693122	0.126984127	0.132275132	0.137566138	0.142857143	0.153439153	0.158730159	0.164021164	0.169312169	0.174603175	0.17989418	0.185185185	0.19047619	0.195767196	0.201058201	0.206349206	0.211640212	0.216931217	0.222222222	0.227513228	0.232804233	0.238095238	0.243386243	0.243386243	0.248677249	0.253968254	0.259259259	0.259259259	0.264550265	0.26984127	0.275132275	0.28042328	0.285714286	0.291005291	0.291005291
0.063492063	0.063492063	0.063492063	0.068783069	0.068783069	0.074074074	0.079365079	0.079365079	0.084656085	0.08994709	0.095238095	0.105820106	0.105820106	0.111111111	0.116402116	0.121693122	0.132275132	0.137566138	0.142857143	0.148148148	0.153439153	0.158730159	0.164021164	0.174603175	0.17989418	0.185185185	0.19047619	0.195767196	0.201058201	0.206349206	0.206349206	0.211640212	0.216931217	0.222222222	0.227513228	0.232804233	0.238095238	0.243386243	0.248677249	0.253968254	0.259259259	0.264550265	0.26984127	0.26984127	0.275132275	0.28042328	0.285714286	0.291005291	0.296296296	0.296296296
0.052910053	0.052910053	0.058201058	0.058201058	0.063492063	0.063492063	0.074074074	0.079365079	0.084656085	0.084656085	0.095238095	0.100529101	0.105820106	0.111111111	0.121693122	0.126984127	0.132275132	0.137566138	0.142857143	0.153439153	0.158730159	0.164021164	0.164021164	0.169312169	0.17989418	0.185185185	0.19047619	0.195767196	0.201058201	0.206349206	0.211640212	0.216931217	0.222222222	0.227513228	0.232804233	0.238095238	0.243386243	0.248677249	0.253968254	0.259259259	0.264550265	0.26984127	0.275132275	0.28042328	0.28042328	0.285714286	0.291005291	0.296296296	0.301587302	0.306878307
0.042328042	0.042328042	0.047619048	0.052910053	0.058201058	0.063492063	0.063492063	0.074074074	0.079365079	0.084656085	0.095238095	0.100529101	0.105820106	0.116402116	0.116402116	0.121693122	0.132275132	0.137566138	0.142857143	0.148148148	0.158730159	0.164021164	0.169312169	0.174603175	0.17989418	0.19047619	0.195767196	0.201058201	0.206349206	0.211640212	0.216931217	0.222222222	0.227513228	0.232804233	0.238095238	0.243386243	0.248677249	0.253968254	0.259259259	0.264550265	0.26984127	0.275132275	0.28042328	0.285714286	0.291005291	0.296296296	0.296296296	0.301587302	0.306878307	0.312169312
0.031746032	0.031746032	0.031746032	0.042328042	0.047619048	0.058201058	0.063492063	0.068783069	0.074074074	0.079365079	0.08994709	0.095238095	0.105820106	0.111111111	0.121693122	0.126984127	0.132275132	0.142857143	0.148148148	0.153439153	0.158730159	0.169312169	0.174603175	0.17989418	0.185185185	0.195767196	0.201058201	0.206349206	0.211640212	0.216931217	0.222222222	0.227513228	0.232804233	0.238095238	0.243386243	0.248677249	0.253968254	0.259259259	0.264550265	0.26984127	0.275132275	0.28042328	0.285714286	0.291005291	0.296296296	0.301587302	0.306878307	0.306878307	0.312169312	0.317460317
0	0	0.015873016	0.031746032	0.037037037	0.047619048	0.058201058	0.063492063	0.074074074	0.084656085	0.08994709	0.100529101	0.105820106	0.116402116	0.121693122	0.126984127	0.137566138	0.142857143	0.153439153	0.158730159	0.164021164	0.174603175	0.17989418	0.185185185	0.19047619	0.201058201	0.206349206	0.211640212	0.216931217	0.222222222	0.227513228	0.232804233	0.238095238	0.248677249	0.253968254	0.259259259	0.264550265	0.26984127	0.275132275	0.28042328	0.28042328	0.285714286	0.291005291	0.296296296	0.301587302	0.306878307	0.312169312	0.317460317	0.322751323	0.322751323
0	0	0	0	0.021164021	0.031746032	0.047619048	0.058201058	0.068783069	0.079365079	0.084656085	0.095238095	0.105820106	0.111111111	0.121693122	0.126984127	0.137566138	0.142857143	0.148148148	0.158730159	0.164021164	0.174603175	0.17989418	0.185185185	0.19047619	0.201058201	0.206349206	0.211640212	0.216931217	0.222222222	0.227513228	0.238095238	0.243386243	0.253968254	0.259259259	0.264550265	0.26984127	0.275132275	0.28042328	0.285714286	0.291005291	0.296296296	0.301587302	0.306878307	0.306878307	0.312169312	0.317460317	0.322751323	0.328042328	0.333333333
0	0	0	0	0	0.015873016	0.037037037	0.052910053	0.063492063	0.074074074	0.084656085	0.095238095	0.105820106	0.116402116	0.121693122	0.132275132	0.137566138	0.148148148	0.153439153	0.164021164	0.169312169	0.17989418	0.185185185	0.19047619	0.195767196	0.206349206	0.211640212	0.216931217	0.222222222	0.232804233	0.238095238	0.243386243	0.248677249	0.253968254	0.259259259	0.264550265	0.26984127	0.275132275	0.28042328	0.285714286	0.291005291	0.296296296	0.301587302	0.306878307	0.312169312	0.317460317	0.317460317	0.322751323	0.328042328	0.333333333
0	0	0	0	0	0	0.021164021	0.047619048	0.058201058	0.074074074	0.084656085	0.095238095	0.105820106	0.111111111	0.121693122	0.132275132	0.142857143	0.153439153	0.158730159	0.169312169	0.174603175	0.185185185	0.19047619	0.195767196	0.206349206	0.211640212	0.216931217	0.222222222	0.232804233	0.238095238	0.243386243	0.248677249	0.253968254	0.259259259	0.264550265	0.26984127	0.275132275	0.28042328	0.285714286	0.291005291	0.296296296	0.301587302	0.306878307	0.312169312	0.317460317	0.322751323	0.328042328	0.333333333	0.338624339	0.338624339
0	0	0	0	0	0	0	0.031746032	0.052910053	0.068783069	0.084656085	0.095238095	0.105820106	0.116402116	0.126984127	0.137566138	0.142857143	0.153439153	0.158730159	0.169312169	0.174603175	0.19047619	0.195767196	0.201058201	0.211640212	0.216931217	0.222222222	0.232804233	0.238095238	0.243386243	0.248677249	0.253968254	0.264550265	0.26984127	0.275132275	0.28042328	0.285714286	0.291005291	0.296296296	0.301587302	0.306878307	0.312169312	0.317460317	0.322751323	0.322751323	0.328042328	0.333333333	0.338624339	0.343915344	0.349206349
0	0	0	0	0	0	0	0.021164021	0.047619048	0.068783069	0.079365079	0.095238095	0.105820106	0.116402116	0.126984127	0.142857143	0.148148148	0.158730159	0.164021164	0.174603175	0.17989418	0.19047619	0.195767196	0.206349206	0.211640212	0.216931217	0.232804233	0.238095238	0.243386243	0.248677249	0.259259259	0.264550265	0.26984127	0.275132275	0.28042328	0.285714286	0.291005291	0.296296296	0.301587302	0.306878307	0.312169312	0.317460317	0.322751323	0.328042328	0.333333333	0.338624339	0.343915344	0.343915344	0.349206349	0.354497354
0	0	0	0	0	0	0	0	0.042328042	0.063492063	0.084656085	0.095238095	0.111111111	0.121693122	0.132275132	0.142857143	0.148148148	0.164021164	0.174603175	0.17989418	0.19047619	0.195767196	0.206349206	0.211640212	0.216931217	0.227513228	0.232804233	0.238095238	0.248677249	0.253968254	0.259259259	0.26984127	0.275132275	0.28042328	0.291005291	0.296296296	0.301587302	0.306878307	0.312169312	0.317460317	0.322751323	0.328042328	0.333333333	0.333333333	0.338624339	0.343915344	0.349206349	0.354497354	0.35978836	0.365079365
0	0	0	0	0	0	0	0	0.037037037	0.063492063	0.079365079	0.100529101	0.111111111	0.121693122	0.137566138	0.148148148	0.153439153	0.164021164	0.174603175	0.17989418	0.195767196	0.206349206	0.211640212	0.216931217	0.227513228	0.232804233	0.243386243	0.248677249	0.253968254	0.259259259	0.26984127	0.275132275	0.28042328	0.285714286	0.291005291	0.296296296	0.301587302	0.312169312	0.317460317	0.322751323	0.328042328	0.333333333	0.338624339	0.343915344	0.349206349	0.354497354	0.35978836	0.35978836	0.365079365	0.37037037
0	0	0	0	0	0	0	0	0.026455026	0.058201058	0.079365079	0.100529101	0.111111111	0.126984127	0.137566138	0.148148148	0.164021164	0.174603175	0.17989418	0.19047619	0.195767196	0.206349206	0.216931217	0.227513228	0.232804233	0.243386243	0.248677249	0.253968254	0.264550265	0.26984127	0.275132275	0.28042328	0.285714286	0.296296296	0.301587302	0.306878307	0.312169312	0.317460317	0.322751323	0.328042328	0.333333333	0.338624339	0.343915344	0.343915344	0.354497354	0.35978836	0.365079365	0.37037037	0.375661376	0.380952381
0	0	0	0	0	0	0	0	0.021164021	0.058201058	0.084656085	0.100529101	0.116402116	0.126984127	0.142857143	0.153439153	0.164021164	0.174603175	0.19047619	0.195767196	0.206349206	0.216931217	0.222222222	0.232804233	0.238095238	0.248677249	0.259259259	0.264550265	0.26984127	0.28042328	0.285714286	0.291005291	0.296296296	0.301587302	0.306878307	0.312169312	0.317460317	0.322751323	0.328042328	0.333333333	0.338624339	0.343915344	0.349206349	0.354497354	0.35978836	0.365079365	0.37037037	0.37037037	0.375661376	0.380952381
0	0	0	0	0	0	0	0	0.015873016	0.063492063	0.084656085	0.105820106	0.116402116	0.137566138	0.148148148	0.164021164	0.174603175	0.185185185	0.19047619	0.206349206	0.216931217	0.222222222	0.232804233	0.238095238	0.248677249	0.253968254	0.259259259	0.26984127	0.28042328	0.285714286	0.291005291	0.301587302	0.306878307	0.312169312	0.317460317	0.322751323	0.328042328	0.333333333	0.338624339	0.343915344	0.349206349	0.354497354	0.35978836	0.365079365	0.37037037	0.37037037	0.375661376	0.380952381	0.386243386	0.391534392
0	0	0	0	0	0	0	0	0.010582011	0.063492063	0.084656085	0.105820106	0.126984127	0.137566138	0.153439153	0.164021164	0.174603175	0.19047619	0.201058201	0.211640212	0.216931217	0.232804233	0.238095238	0.248677249	0.253968254	0.264550265	0.26984127	0.275132275	0.285714286	0.291005291	0.296296296	0.306878307	0.312169312	0.322751323	0.328042328	0.333333333	0.338624339	0.343915344	0.349206349	0.354497354	0.35978836	0.365079365	0.365079365	0.37037037	0.375661376	0.380952381	0.386243386	0.391534392	0.391534392	0.396825397
0	0	0	0	0	0	0	0	0.021164021	0.063492063	0.095238095	0.116402116	0.126984127	0.148148148	0.158730159	0.174603175	0.185185185	0.195767196	0.211640212	0.222222222	0.227513228	0.238095238	0.243386243	0.259259259	0.264550265	0.275132275	0.28042328	0.285714286	0.296296296	0.301587302	0.306878307	0.312169312	0.317460317	0.322751323	0.333333333	0.338624339	0.349206349	0.349206349	0.354497354	0.35978836	0.365079365	0.37037037	0.375661376	0.380952381	0.386243386	0.391534392	0.391534392	0.396825397	0.402116402	0.407407407
0	0	0	0	0	0	0	0	0.026455026	0.074074074	0.100529101	0.121693122	0.137566138	0.153439153	0.169312169	0.17989418	0.195767196	0.206349206	0.216931217	0.227513228	0.238095238	0.248677249	0.253968254	0.264550265	0.26984127	0.285714286	0.291005291	0.296296296	0.306878307	0.312169312	0.317460317	0.322751323	0.328042328	0.333333333	0.338624339	0.343915344	0.349206349	0.354497354	0.365079365	0.37037037	0.375661376	0.380952381	0.386243386	0.391534392	0.396825397	0.396825397	0.402116402	0.407407407	0.412698413	0.417989418
0	0	0	0	0	0	0	0	0.037037037	0.079365079	0.111111111	0.132275132	0.142857143	0.164021164	0.17989418	0.19047619	0.201058201	0.216931217	0.227513228	0.238095238	0.243386243	0.259259259	0.264550265	0.275132275	0.28042328	0.291005291	0.296296296	0.306878307	0.317460317	0.322751323	0.328042328	0.333333333	0.338624339	0.343915344	0.349206349	0.354497354	0.35978836	0.365079365	0.37037037	0.375661376	0.380952381	0.391534392	0.396825397	0.402116402	0.402116402	0.407407407	0.412698413	0.417989418	0.417989418	0.423280423
0	0	0	0	0	0	0	0	0.052910053	0.08994709	0.116402116	0.137566138	0.153439153	0.174603175	0.185185185	0.201058201	0.211640212	0.222222222	0.238095238	0.248677249	0.253968254	0.264550265	0.28042328	0.285714286	0.291005291	0.301587302	0.306878307	0.312169312	0.322751323	0.333333333	0.338624339	0.343915344	0.349206349	0.354497354	0.35978836	0.365079365	0.37037037	0.375661376	0.380952381	0.386243386	0.391534392	0.396825397	0.402116402	0.402116402	0.407407407	0.417989418	0.423280423	0.423280423	0.428571429	0.433862434
0	0	0	0	0	0	0	0	0.063492063	0.100529101	0.126984127	0.148148148	0.169312169	0.17989418	0.201058201	0.211640212	0.227513228	0.238095238	0.243386243	0.259259259	0.26984127	0.275132275	0.285714286	0.296296296	0.306878307	0.312169312	0.317460317	0.328042328	0.333333333	0.338624339	0.343915344	0.354497354	0.35978836	0.365079365	0.37037037	0.375661376	0.380952381	0.386243386	0.391534392	0.396825397	0.402116402	0.407407407	0.407407407	0.412698413	0.417989418	0.423280423	0.423280423	0.428571429	0.433862434	0.444444444
0	0	0	0	0	0	0	0.005291005	0.079365079	0.111111111	0.137566138	0.164021164	0.174603175	0.195767196	0.211640212	0.222222222	0.232804233	0.248677249	0.259259259	0.26984127	0.28042328	0.291005291	0.296296296	0.306878307	0.312169312	0.322751323	0.333333333	0.338624339	0.343915344	0.349206349	0.354497354	0.35978836	0.365079365	0.375661376	0.380952381	0.386243386	0.391534392	0.396825397	0.402116402	0.407407407	0.412698413	0.417989418	0.417989418	0.423280423	0.428571429	0.433862434	0.433862434	0.439153439	0.444444444	0.444444444
0	0	0	0	0	0	0	0.052910053	0.095238095	0.126984127	0.153439153	0.174603175	0.19047619	0.211640212	0.222222222	0.238095238	0.248677249	0.264550265	0.275132275	0.28042328	0.291005291	0.301587302	0.312169312	0.317460317	0.328042328	0.333333333	0.343915344	0.349206349	0.354497354	0.365079365	0.37037037	0.375661376	0.380952381	0.386243386	0.391534392	0.396825397	0.402116402	0.407407407	0.412698413	0.417989418	0.423280423	0.428571429	0.428571429	0.433862434	0.439153439	0.439153439	0.444444444	0.44973545	0.455026455	0.455026455
0	0	0	0	0	0	0	0.074074074	0.116402116	0.148148148	0.169312169	0.19047619	0.206349206	0.222222222	0.238095238	0.248677249	0.264550265	0.275132275	0.291005291	0.296296296	0.306878307	0.312169312	0.328042328	0.333333333	0.338624339	0.349206349	0.354497354	0.35978836	0.37037037	0.375661376	0.380952381	0.386243386	0.391534392	0.396825397	0.402116402	0.407407407	0.412698413	0.412698413	0.423280423	0.428571429	0.433862434	0.439153439	0.439153439	0.444444444	0.44973545	0.44973545	0.455026455	0.46031746	0.46031746	0.465608466
0	0	0	0	0	0	0.042328042	0.100529101	0.137566138	0.164021164	0.185185185	0.206349206	0.222222222	0.238095238	0.253968254	0.264550265	0.28042328	0.291005291	0.301587302	0.312169312	0.322751323	0.328042328	0.338624339	0.349206349	0.354497354	0.35978836	0.365079365	0.375661376	0.380952381	0.391534392	0.396825397	0.402116402	0.402116402	0.407407407	0.412698413	0.417989418	0.423280423	0.428571429	0.428571429	0.433862434	0.444444444	0.44973545	0.44973545	0.455026455	0.46031746	0.46031746	0.465608466	0.470899471	0.470899471	0.476190476
0	0	0	0	0	0	0.084656085	0.126984127	0.158730159	0.17989418	0.201058201	0.222222222	0.238095238	0.259259259	0.26984127	0.285714286	0.296296296	0.306878307	0.317460317	0.322751323	0.338624339	0.343915344	0.354497354	0.35978836	0.37037037	0.375661376	0.380952381	0.386243386	0.391534392	0.396825397	0.402116402	0.412698413	0.417989418	0.423280423	0.428571429	0.428571429	0.433862434	0.439153439	0.444444444	0.444444444	0.44973545	0.455026455	0.455026455	0.465608466	0.470899471	0.470899471	0.476190476	0.486772487	0.486772487	0.492063492
0	0	0	0	0	0.052910053	0.116402116	0.153439153	0.17989418	0.206349206	0.222222222	0.243386243	0.259259259	0.28042328	0.291005291	0.306878307	0.312169312	0.322751323	0.333333333	0.343915344	0.349206349	0.365079365	0.37037037	0.375661376	0.380952381	0.391534392	0.396825397	0.402116402	0.407407407	0.412698413	0.417989418	0.423280423	0.428571429	0.433862434	0.439153439	0.444444444	0.44973545	0.44973545	0.455026455	0.46031746	0.46031746	0.465608466	0.470899471	0.470899471	0.481481481	0.481481481	0.492063492	0.492063492	0.497354497	0.497354497
0	0	0	0	0	0.105820106	0.148148148	0.17989418	0.206349206	0.227513228	0.248677249	0.26984127	0.285714286	0.296296296	0.312169312	0.322751323	0.333333333	0.343915344	0.354497354	0.365079365	0.37037037	0.375661376	0.386243386	0.391534392	0.396825397	0.402116402	0.407407407	0.417989418	0.423280423	0.428571429	0.433862434	0.433862434	0.439153439	0.444444444	0.455026455	0.455026455	0.46031746	0.465608466	0.465608466	0.470899471	0.481481481	0.481481481	0.486772487	0.486772487	0.486772487	0.492063492	0.497354497	0.497354497	0.502645503	0.507936508
0	0	0	0	0.095238095	0.142857143	0.185185185	0.216931217	0.238095238	0.259259259	0.275132275	0.296296296	0.306878307	0.322751323	0.333333333	0.343915344	0.354497354	0.365079365	0.37037037	0.380952381	0.391534392	0.396825397	0.402116402	0.412698413	0.417989418	0.423280423	0.423280423	0.428571429	0.439153439	0.444444444	0.444444444	0.44973545	0.455026455	0.46031746	0.46031746	0.465608466	0.481481481	0.481481481	0.486772487	0.486772487	0.486772487	0.492063492	0.492063492	0.497354497	0.502645503	0.502645503	0.507936508	0.507936508	0.513227513	0.513227513
0	0	0	0.08994709	0.148148148	0.19047619	0.222222222	0.248677249	0.26984127	0.291005291	0.306878307	0.322751323	0.333333333	0.349206349	0.354497354	0.37037037	0.375661376	0.386243386	0.391534392	0.396825397	0.412698413	0.412698413	0.417989418	0.423280423	0.433862434	0.439153439	0.444444444	0.444444444	0.44973545	0.46031746	0.46031746	0.465608466	0.476190476	0.476190476	0.481481481	0.481481481	0.486772487	0.486772487	0.497354497	0.497354497	0.502645503	0.502645503	0.507936508	0.507936508	0.513227513	0.513227513	0.518518519	0.518518519	0.523809524	0.523809524
0	0	0.08994709	0.158730159	0.201058201	0.238095238	0.264550265	0.291005291	0.306878307	0.322751323	0.338624339	0.349206349	0.365079365	0.375661376	0.386243386	0.396825397	0.402116402	0.412698413	0.417989418	0.423280423	0.433862434	0.439153439	0.439153439	0.444444444	0.44973545	0.455026455	0.46031746	0.470899471	0.470899471	0.476190476	0.481481481	0.481481481	0.486772487	0.492063492	0.492063492	0.497354497	0.497354497	0.502645503	0.502645503	0.507936508	0.513227513	0.518518519	0.518518519	0.518518519	0.523809524	0.523809524	0.529100529	0.529100529	0.534391534	0.534391534
0	0.111111111	0.185185185	0.232804233	0.264550265	0.291005291	0.317460317	0.333333333	0.349206349	0.365079365	0.380952381	0.386243386	0.396825397	0.407407407	0.412698413	0.423280423	0.428571429	0.433862434	0.444444444	0.444444444	0.44973545	0.465608466	0.465608466	0.470899471	0.470899471	0.476190476	0.481481481	0.486772487	0.486772487	0.492063492	0.492063492	0.497354497	0.502645503	0.502645503	0.507936508	0.507936508	0.513227513	0.513227513	0.518518519	0.518518519	0.518518519	0.523809524	0.529100529	0.534391534	0.534391534	0.53968254	0.53968254	0.53968254	0.544973545	0.544973545
0.338624339	0.238095238	0.28042328	0.317460317	0.343915344	0.35978836	0.380952381	0.391534392	0.402116402	0.412698413	0.417989418	0.428571429	0.433862434	0.444444444	0.455026455	0.455026455	0.46031746	0.465608466	0.465608466	0.476190476	0.476190476	0.481481481	0.486772487	0.486772487	0.492063492	0.492063492	0.497354497	0.502645503	0.502645503	0.507936508	0.507936508	0.513227513	0.513227513	0.518518519	0.523809524	0.523809524	0.523809524	0.529100529	0.529100529	0.534391534	0.534391534	0.534391534	0.53968254	0.53968254	0.544973545	0.55026455	0.55026455	0.55026455	0.555555556	0.555555556
0.703703704	0.698412698	0.666666667	0.513227513	0.465608466	0.465608466	0.46031746	0.465608466	0.465608466	0.470899471	0.470899471	0.476190476	0.481481481	0.481481481	0.486772487	0.486772487	0.492063492	0.492063492	0.497354497	0.502645503	0.502645503	0.502645503	0.502645503	0.513227513	0.513227513	0.513227513	0.513227513	0.518518519	0.523809524	0.523809524	0.523809524	0.529100529	0.529100529	0.529100529	0.534391534	0.53968254	0.53968254	0.53968254	0.544973545	0.544973545	0.544973545	0.55026455	0.55026455	0.55026455	0.555555556	0.555555556	0.560846561	0.566137566	0.566137566	0.566137566
0.724867725	0.71957672	0.708994709	0.693121693	0.661375661	0.613756614	0.576719577	0.555555556	0.53968254	0.534391534	0.523809524	0.523809524	0.523809524	0.523809524	0.523809524	0.523809524	0.518518519	0.523809524	0.523809524	0.523809524	0.529100529	0.529100529	0.529100529	0.529100529	0.534391534	0.534391534	0.534391534	0.534391534	0.534391534	0.544973545	0.544973545	0.544973545	0.544973545	0.544973545	0.544973545	0.55026455	0.555555556	0.555555556	0.555555556	0.560846561	0.560846561	0.560846561	0.560846561	0.566137566	0.566137566	0.566137566	0.566137566	0.571428571	0.576719577	0.576719577
0.740740741	0.735449735	0.735449735	0.724867725	0.708994709	0.687830688	0.661375661	0.634920635	0.613756614	0.597883598	0.582010582	0.576719577	0.566137566	0.566137566	0.555555556	0.560846561	0.555555556	0.555555556	0.555555556	0.55026455	0.555555556	0.555555556	0.55026455	0.55026455	0.555555556	0.555555556	0.555555556	0.555555556	0.555555556	0.555555556	0.560846561	0.560846561	0.560846561	0.560846561	0.560846561	0.566137566	0.566137566	0.566137566	0.571428571	0.571428571	0.571428571	0.576719577	0.576719577	0.576719577	0.576719577	0.576719577	0.582010582	0.582010582	0.582010582	0.582010582
0.751322751	0.751322751	0.751322751	0.740740741	0.73015873	0.71957672	0.703703704	0.687830688	0.666666667	0.650793651	0.634920635	0.624338624	0.608465608	0.603174603	0.597883598	0.592592593	0.587301587	0.582010582	0.582010582	0.576719577	0.576719577	0.576719577	0.576719577	0.576719577	0.571428571	0.576719577	0.576719577	0.576719577	0.571428571	0.571428571	0.571428571	0.576719577	0.576719577	0.576719577	0.576719577	0.576719577	0.576719577	0.582010582	0.582010582	0.587301587	0.587301587	0.587301587	0.587301587	0.587301587	0.587301587	0.592592593	0.592592593	0.592592593	0.592592593	0.592592593
0.761904762	0.761904762	0.756613757	0.751322751	0.746031746	0.735449735	0.724867725	0.714285714	0.703703704	0.687830688	0.671957672	0.661375661	0.650793651	0.64021164	0.62962963	0.62962963	0.619047619	0.613756614	0.613756614	0.608465608	0.603174603	0.597883598	0.597883598	0.597883598	0.592592593	0.592592593	0.597883598	0.592592593	0.592592593	0.592592593	0.592592593	0.587301587	0.592592593	0.592592593	0.592592593	0.592592593	0.592592593	0.592592593	0.592592593	0.592592593	0.592592593	0.597883598	0.603174603	0.603174603	0.603174603	0.603174603	0.603174603	0.603174603	0.603174603	0.603174603
0.767195767	0.767195767	0.767195767	0.767195767	0.761904762	0.756613757	0.740740741	0.735449735	0.724867725	0.708994709	0.703703704	0.693121693	0.682539683	0.671957672	0.661375661	0.650793651	0.645502646	0.64021164	0.634920635	0.62962963	0.624338624	0.619047619	0.624338624	0.619047619	0.613756614	0.613756614	0.608465608	0.613756614	0.608465608	0.608465608	0.608465608	0.608465608	0.603174603	0.608465608	0.608465608	0.608465608	0.608465608	0.608465608	0.608465608	0.608465608	0.608465608	0.608465608	0.608465608	0.613756614	0.613756614	0.613756614	0.613756614	0.613756614	0.613756614	0.619047619
0.777777778	0.777777778	0.772486772	0.772486772	0.767195767	0.761904762	0.751322751	0.746031746	0.740740741	0.73015873	0.724867725	0.708994709	0.703703704	0.693121693	0.687830688	0.677248677	0.671957672	0.666666667	0.656084656	0.656084656	0.650793651	0.645502646	0.64021164	0.64021164	0.634920635	0.62962963	0.62962963	0.624338624	0.62962963	0.624338624	0.624338624	0.624338624	0.619047619	0.619047619	0.624338624	0.624338624	0.624338624	0.619047619	0.619047619	0.619047619	0.619047619	0.619047619	0.619047619	0.619047619	0.624338624	0.624338624	0.624338624	0.624338624	0.624338624	0.62962963
0.783068783	0.777777778	0.777777778	0.777777778	0.772486772	0.772486772	0.761904762	0.756613757	0.756613757	0.746031746	0.740740741	0.73015873	0.724867725	0.714285714	0.708994709	0.698412698	0.687830688	0.687830688	0.677248677	0.671957672	0.671957672	0.661375661	0.656084656	0.656084656	0.656084656	0.650793651	0.645502646	0.645502646	0.64021164	0.645502646	0.64021164	0.64021164	0.634920635	0.634920635	0.634920635	0.62962963	0.634920635	0.634920635	0.634920635	0.634920635	0.634920635	0.634920635	0.62962963	0.62962963	0.62962963	0.62962963	0.634920635	0.634920635	0.634920635	0.64021164
0.788359788	0.788359788	0.783068783	0.783068783	0.777777778	0.777777778	0.777777778	0.767195767	0.761904762	0.756613757	0.751322751	0.740740741	0.740740741	0.73015873	0.724867725	0.714285714	0.708994709	0.703703704	0.698412698	0.687830688	0.687830688	0.682539683	0.677248677	0.671957672	0.671957672	0.666666667	0.661375661	0.661375661	0.656084656	0.656084656	0.656084656	0.656084656	0.650793651	0.650793651	0.645502646	0.645502646	0.645502646	0.650793651	0.645502646	0.645502646	0.645502646	0.645502646	0.645502646	0.645502646	0.645502646	0.645502646	0.645502646	0.64021164	0.650793651	0.650793651
0.788359788	0.788359788	0.788359788	0.783068783	0.783068783	0.783068783	0.783068783	0.772486772	0.772486772	0.761904762	0.761904762	0.751322751	0.751322751	0.740740741	0.735449735	0.73015873	0.724867725	0.71957672	0.714285714	0.708994709	0.698412698	0.698412698	0.693121693	0.687830688	0.682539683	0.682539683	0.677248677	0.677248677	0.671957672	0.666666667	0.666666667	0.666666667	0.666666667	0.661375661	0.661375661	0.661375661	0.656084656	0.656084656	0.661375661	0.656084656	0.656084656	0.656084656	0.656084656	0.656084656	0.656084656	0.656084656	0.656084656	0.656084656	0.650793651	0.650793651
0.793650794	0.793650794	0.793650794	0.793650794	0.788359788	0.788359788	0.788359788	0.777777778	0.777777778	0.772486772	0.772486772	0.761904762	0.761904762	0.751322751	0.746031746	0.746031746	0.735449735	0.73015873	0.73015873	0.71957672	0.714285714	0.714285714	0.708994709	0.703703704	0.698412698	0.693121693	0.693121693	0.687830688	0.687830688	0.682539683	0.677248677	0.677248677	0.677248677	0.677248677	0.671957672	0.671957672	0.671957672	0.666666667	0.666666667	0.666666667	0.671957672	0.666666667	0.666666667	0.666666667	0.666666667	0.666666667	0.666666667	0.661375661	0.661375661	0.661375661
0.798941799	0.793650794	0.793650794	0.798941799	0.793650794	0.793650794	0.793650794	0.783068783	0.783068783	0.777777778	0.777777778	0.772486772	0.767195767	0.761904762	0.756613757	0.756613757	0.746031746	0.740740741	0.740740741	0.735449735	0.73015873	0.71957672	0.71957672	0.714285714	0.708994709	0.708994709	0.703703704	0.703703704	0.698412698	0.698412698	0.693121693	0.687830688	0.687830688	0.687830688	0.687830688	0.682539683	0.682539683	0.682539683	0.677248677	0.677248677	0.677248677	0.671957672	0.677248677	0.677248677	0.677248677	0.677248677	0.677248677	0.671957672	0.671957672	0.671957672
0.798941799	0.804232804	0.798941799	0.798941799	0.798941799	0.793650794	0.793650794	0.788359788	0.788359788	0.783068783	0.783068783	0.777777778	0.772486772	0.772486772	0.767195767	0.761904762	0.756613757	0.751322751	0.746031746	0.746031746	0.740740741	0.735449735	0.73015873	0.73015873	0.724867725	0.71957672	0.714285714	0.708994709	0.714285714	0.708994709	0.703703704	0.703703704	0.698412698	0.698412698	0.698412698	0.698412698	0.693121693	0.693121693	0.687830688	0.687830688	0.687830688	0.682539683	0.682539683	0.687830688	0.687830688	0.687830688	0.682539683	0.682539683	0.682539683	0.682539683
0.804232804	0.804232804	0.798941799	0.798941799	0.804232804	0.798941799	0.798941799	0.793650794	0.793650794	0.788359788	0.788359788	0.783068783	0.777777778	0.777777778	0.772486772	0.767195767	0.767195767	0.761904762	0.756613757	0.756613757	0.751322751	0.746031746	0.740740741	0.740740741	0.735449735	0.73015873	0.724867725	0.71957672	0.724867725	0.71957672	0.714285714	0.714285714	0.708994709	0.708994709	0.703703704	0.708994709	0.703703704	0.703703704	0.698412698	0.698412698	0.698412698	0.693121693	0.693121693	0.693121693	0.693121693	0.693121693	0.693121693	0.693121693	0.693121693	0.693121693
0.804232804	0.804232804	0.80952381	0.804232804	0.804232804	0.798941799	0.798941799	0.798941799	0.798941799	0.793650794	0.793650794	0.788359788	0.783068783	0.783068783	0.777777778	0.772486772	0.772486772	0.767195767	0.761904762	0.756613757	0.756613757	0.751322751	0.751322751	0.746031746	0.746031746	0.740740741	0.735449735	0.73015873	0.73015873	0.73015873	0.724867725	0.724867725	0.71957672	0.71957672	0.714285714	0.714285714	0.714285714	0.714285714	0.708994709	0.708994709	0.708994709	0.703703704	0.703703704	0.703703704	0.703703704	0.698412698	0.698412698	0.703703704	0.703703704	0.703703704
0.80952381	0.804232804	0.80952381	0.804232804	0.804232804	0.804232804	0.804232804	0.798941799	0.798941799	0.798941799	0.793650794	0.793650794	0.788359788	0.788359788	0.783068783	0.777777778	0.777777778	0.777777778	0.772486772	0.767195767	0.767195767	0.761904762	0.756613757	0.751322751	0.751322751	0.751322751	0.746031746	0.740740741	0.740740741	0.735449735	0.735449735	0.735449735	0.73015873	0.73015873	0.724867725	0.724867725	0.71957672	0.71957672	0.71957672	0.71957672	0.714285714	0.714285714	0.714285714	0.714285714	0.708994709	0.708994709	0.708994709	0.708994709	0.703703704	0.708994709
0.80952381	0.80952381	0.80952381	0.804232804	0.80952381	0.804232804	0.804232804	0.804232804	0.804232804	0.798941799	0.793650794	0.798941799	0.793650794	0.788359788	0.788359788	0.783068783	0.783068783	0.783068783	0.777777778	0.772486772	0.767195767	0.767195767	0.767195767	0.761904762	0.756613757	0.756613757	0.756613757	0.751322751	0.746031746	0.746031746	0.740740741	0.740740741	0.740740741	0.735449735	0.735449735	0.73015873	0.73015873	0.724867725	0.724867725	0.73015873	0.724867725	0.724867725	0.724867725	0.71957672	0.71957672	0.71957672	0.714285714	0.714285714	0.714285714	0.714285714
0.80952381	0.814814815	0.80952381	0.814814815	0.80952381	0.80952381	0.80952381	0.804232804	0.80952381	0.804232804	0.798941799	0.798941799	0.798941799	0.793650794	0.793650794	0.788359788	0.788359788	0.788359788	0.783068783	0.777777778	0.777777778	0.777777778	0.772486772	0.767195767	0.767195767	0.761904762	0.761904762	0.756613757	0.756613757	0.751322751	0.751322751	0.746031746	0.746031746	0.746031746	0.740740741	0.740740741	0.735449735	0.735449735	0.735449735	0.73015873	0.73015873	0.73015873	0.73015873	0.73015873	0.73015873	0.724867725	0.724867725	0.724867725	0.724867725	0.71957672
0.814814815	0.814814815	0.814814815	0.814814815	0.80952381	0.80952381	0.80952381	0.80952381	0.80952381	0.804232804	0.804232804	0.804232804	0.798941799	0.798941799	0.798941799	0.793650794	0.788359788	0.788359788	0.788359788	0.783068783	0.783068783	0.777777778	0.777777778	0.777777778	0.772486772	0.767195767	0.767195767	0.767195767	0.761904762	0.761904762	0.756613757	0.756613757	0.751322751	0.751322751	0.751322751	0.746031746	0.746031746	0.746031746	0.740740741	0.740740741	0.735449735	0.735449735	0.740740741	0.735449735	0.735449735	0.735449735	0.735449735	0.73015873	0.73015873	0.73015873
0.814814815	0.814814815	0.814814815	0.814814815	0.814814815	0.814814815	0.814814815	0.80952381	0.80952381	0.80952381	0.804232804	0.80952381	0.804232804	0.798941799	0.804232804	0.798941799	0.793650794	0.793650794	0.793650794	0.788359788	0.788359788	0.783068783	0.783068783	0.783068783	0.777777778	0.772486772	0.772486772	0.767195767	0.772486772	0.767195767	0.761904762	0.761904762	0.756613757	0.756613757	0.756613757	0.756613757	0.751322751	0.751322751	0.751322751	0.746031746	0.746031746	0.746031746	0.740740741	0.740740741	0.746031746	0.740740741	0.740740741	0.740740741	0.740740741	0.735449735
0.814814815	0.814814815	0.814814815	0.814814815	0.814814815	0.814814815	0.814814815	0.80952381	0.814814815	0.80952381	0.80952381	0.80952381	0.80952381	0.804232804	0.798941799	0.804232804	0.798941799	0.793650794	0.798941799	0.793650794	0.793650794	0.788359788	0.783068783	0.788359788	0.783068783	0.783068783	0.777777778	0.772486772	0.772486772	0.772486772	0.772486772	0.767195767	0.767195767	0.761904762	0.761904762	0.756613757	0.761904762	0.756613757	0.756613757	0.756613757	0.751322751	0.751322751	0.751322751	0.746031746	0.746031746	0.751322751	0.746031746	0.746031746	0.746031746	0.746031746
0.82010582	0.82010582	0.814814815	0.82010582	0.814814815	0.82010582	0.814814815	0.814814815	0.814814815	0.814814815	0.80952381	0.814814815	0.80952381	0.804232804	0.804232804	0.804232804	0.804232804	0.798941799	0.798941799	0.798941799	0.793650794	0.793650794	0.788359788	0.788359788	0.788359788	0.788359788	0.783068783	0.777777778	0.777777778	0.777777778	0.777777778	0.772486772	0.772486772	0.767195767	0.767195767	0.767195767	0.761904762	0.767195767	0.761904762	0.761904762	0.761904762	0.756613757	0.756613757	0.756613757	0.751322751	0.751322751	0.751322751	0.756613757	0.751322751	0.751322751
0.82010582	0.82010582	0.82010582	0.82010582	0.814814815	0.82010582	0.82010582	0.814814815	0.82010582	0.814814815	0.814814815	0.814814815	0.814814815	0.80952381	0.804232804	0.80952381	0.804232804	0.804232804	0.798941799	0.804232804	0.798941799	0.798941799	0.793650794	0.793650794	0.793650794	0.793650794	0.788359788	0.783068783	0.783068783	0.777777778	0.783068783	0.783068783	0.777777778	0.777777778	0.772486772	0.772486772	0.767195767	0.767195767	0.772486772	0.767195767	0.767195767	0.767195767	0.761904762	0.761904762	0.761904762	0.756613757	0.756613757	0.756613757	0.756613757	0.756613757
0.82010582	0.82010582	0.825396825	0.82010582	0.82010582	0.82010582	0.82010582	0.814814815	0.82010582	0.814814815	0.814814815	0.80952381	0.814814815	0.80952381	0.80952381	0.80952381	0.80952381	0.804232804	0.804232804	0.798941799	0.804232804	0.798941799	0.798941799	0.793650794	0.793650794	0.793650794	0.793650794	0.788359788	0.788359788	0.783068783	0.783068783	0.788359788	0.783068783	0.783068783	0.777777778	0.777777778	0.772486772	0.772486772	0.772486772	0.767195767	0.772486772	0.772486772	0.767195767	0.767195767	0.767195767	0.767195767	0.761904762	0.761904762	0.761904762	0.761904762
0.82010582	0.82010582	0.825396825	0.82010582	0.82010582	0.82010582	0.82010582	0.82010582	0.82010582	0.82010582	0.814814815	0.814814815	0.814814815	0.814814815	0.80952381	0.80952381	0.814814815	0.80952381	0.80952381	0.804232804	0.80952381	0.804232804	0.804232804	0.798941799	0.798941799	0.793650794	0.798941799	0.793650794	0.793650794	0.788359788	0.788359788	0.788359788	0.788359788	0.788359788	0.783068783	0.783068783	0.783068783	0.777777778	0.777777778	0.772486772	0.772486772	0.777777778	0.777777778	0.772486772	0.772486772	0.772486772	0.767195767	0.767195767	0.767195767	0.767195767
0.825396825	0.82010582	0.825396825	0.82010582	0.82010582	0.825396825	0.82010582	0.82010582	0.82010582	0.82010582	0.82010582	0.814814815	0.82010582	0.814814815	0.814814815	0.80952381	0.814814815	0.814814815	0.80952381	0.80952381	0.804232804	0.80952381	0.804232804	0.804232804	0.798941799	0.798941799	0.804232804	0.798941799	0.798941799	0.793650794	0.793650794	0.788359788	0.788359788	0.793650794	0.788359788	0.788359788	0.788359788	0.783068783	0.783068783	0.783068783	0.777777778	0.777777778	0.777777778	0.777777778	0.777777778	0.777777778	0.777777778	0.772486772	0.772486772	0.772486772
0.825396825	0.82010582	0.825396825	0.825396825	0.82010582	0.825396825	0.825396825	0.82010582	0.825396825	0.82010582	0.82010582	0.82010582	0.82010582	0.82010582	0.814814815	0.814814815	0.814814815	0.814814815	0.814814815	0.80952381	0.80952381	0.80952381	0.80952381	0.80952381	0.804232804	0.804232804	0.798941799	0.804232804	0.798941799	0.798941799	0.798941799	0.793650794	0.793650794	0.793650794	0.788359788	0.793650794	0.788359788	0.788359788	0.788359788	0.783068783	0.783068783	0.783068783	0.783068783	0.777777778	0.783068783	0.783068783	0.783068783	0.777777778	0.777777778	0.777777778
0.825396825	0.825396825	0.825396825	0.825396825	0.82010582	0.825396825	0.825396825	0.82010582	0.825396825	0.825396825	0.82010582	0.82010582	0.82010582	0.82010582	0.82010582	0.814814815	0.814814815	0.82010582	0.814814815	0.814814815	0.80952381	0.80952381	0.814814815	0.80952381	0.80952381	0.804232804	0.804232804	0.804232804	0.804232804	0.804232804	0.798941799	0.798941799	0.798941799	0.793650794	0.793650794	0.793650794	0.793650794	0.793650794	0.793650794	0.788359788	0.788359788	0.788359788	0.788359788	0.783068783	0.783068783	0.783068783	0.788359788	0.783068783	0.783068783	0.783068783
0.825396825	0.830687831	0.825396825	0.825396825	0.830687831	0.825396825	0.825396825	0.825396825	0.825396825	0.825396825	0.825396825	0.82010582	0.825396825	0.82010582	0.82010582	0.82010582	0.814814815	0.82010582	0.82010582	0.814814815	0.814814815	0.80952381	0.80952381	0.814814815	0.80952381	0.80952381	0.80952381	0.804232804	0.804232804	0.80952381	0.804232804	0.804232804	0.798941799	0.798941799	0.798941799	0.798941799	0.793650794	0.798941799	0.798941799	0.793650794	0.793650794	0.793650794	0.788359788	0.788359788	0.788359788	0.788359788	0.788359788	0.783068783	0.788359788	0.788359788
0.825396825	0.830687831	0.825396825	0.825396825	0.830687831	0.825396825	0.825396825	0.825396825	0.825396825	0.825396825	0.825396825	0.82010582	0.82010582	0.825396825	0.82010582	0.82010582	0.82010582	0.814814815	0.82010582	0.82010582	0.814814815	0.814814815	0.814814815	0.814814815	0.814814815	0.814814815	0.80952381	0.80952381	0.80952381	0.804232804	0.80952381	0.80952381	0.804232804	0.804232804	0.804232804	0.798941799	0.798941799	0.798941799	0.798941799	0.798941799	0.798941799	0.798941799	0.793650794	0.793650794	0.793650794	0.793650794	0.788359788	0.788359788	0.788359788	0.788359788
0.830687831	0.830687831	0.825396825	0.825396825	0.830687831	0.830687831	0.825396825	0.825396825	0.830687831	0.825396825	0.825396825	0.825396825	0.82010582	0.825396825	0.825396825	0.82010582	0.82010582	0.82010582	0.82010582	0.82010582	0.82010582	0.814814815	0.814814815	0.814814815	0.814814815	0.814814815	0.814814815	0.80952381	0.80952381	0.80952381	0.80952381	0.80952381	0.80952381	0.80952381	0.804232804	0.804232804	0.804232804	0.798941799	0.798941799	0.798941799	0.804232804	0.798941799	0.798941799	0.798941799	0.798941799	0.793650794	0.793650794	0.793650794	0.793650794	0.793650794
0.830687831	0.830687831	0.830687831	0.825396825	0.830687831	0.830687831	0.825396825	0.825396825	0.830687831	0.830687831	0.825396825	0.825396825	0.825396825	0.825396825	0.825396825	0.825396825	0.82010582	0.82010582	0.825396825	0.825396825	0.82010582	0.82010582	0.82010582	0.814814815	0.814814815	0.82010582	0.814814815	0.814814815	0.814814815	0.80952381	0.80952381	0.80952381	0.814814815	0.80952381	0.80952381	0.80952381	0.804232804	0.804232804	0.804232804	0.804232804	0.798941799	0.798941799	0.804232804	0.804232804	0.804232804	0.798941799	0.798941799	0.798941799	0.798941799	0.798941799
0.830687831	0.830687831	0.830687831	0.825396825	0.830687831	0.830687831	0.830687831	0.825396825	0.830687831	0.830687831	0.825396825	0.825396825	0.825396825	0.830687831	0.825396825	0.825396825	0.825396825	0.82010582	0.82010582	0.825396825	0.825396825	0.82010582	0.82010582	0.82010582	0.814814815	0.82010582	0.82010582	0.82010582	0.814814815	0.814814815	0.814814815	0.80952381	0.80952381	0.814814815	0.814814815	0.80952381	0.80952381	0.80952381	0.80952381	0.804232804	0.804232804	0.804232804	0.804232804	0.804232804	0.804232804	0.804232804	0.804232804	0.804232804	0.798941799	0.798941799
0.830687831	0.830687831	0.830687831	0.825396825	0.830687831	0.830687831	0.830687831	0.825396825	0.830687831	0.830687831	0.830687831	0.825396825	0.825396825	0.825396825	0.830687831	0.825396825	0.825396825	0.825396825	0.825396825	0.825396825	0.825396825	0.825396825	0.82010582	0.82010582	0.82010582	0.82010582	0.82010582	0.82010582	0.82010582	0.82010582	0.814814815	0.814814815	0.814814815	0.80952381	0.814814815	0.814814815	0.814814815	0.814814815	0.80952381	0.80952381	0.80952381	0.80952381	0.804232804	0.804232804	0.804232804	0.80952381	0.80952381	0.804232804	0.804232804	0.804232804
0.830687831	0.830687831	0.830687831	0.830687831	0.830687831	0.830687831	0.830687831	0.830687831	0.830687831	0.830687831	0.830687831	0.830687831	0.825396825	0.825396825	0.830687831	0.830687831	0.825396825	0.825396825	0.825396825	0.825396825	0.825396825	0.825396825	0.825396825	0.825396825	0.82010582	0.82010582	0.82010582	0.825396825	0.82010582	0.82010582	0.82010582	0.82010582	0.814814815	0.814814815	0.814814815	0.814814815	0.814814815	0.814814815	0.814814815	0.814814815	0.80952381	0.80952381	0.80952381	0.80952381	0.80952381	0.80952381	0.804232804	0.80952381	0.80952381	0.80952381
0.830687831	0.830687831	0.830687831	0.835978836	0.830687831	0.830687831	0.830687831	0.830687831	0.830687831	0.830687831	0.830687831	0.830687831	0.830687831	0.825396825	0.830687831	0.830687831	0.830687831	0.825396825	0.825396825	0.825396825	0.825396825	0.825396825	0.825396825	0.825396825	0.825396825	0.82010582	0.82010582	0.82010582	0.825396825	0.82010582	0.82010582	0.82010582	0.82010582	0.82010582	0.814814815	0.814814815	0.814814815	0.82010582	0.82010582	0.814814815	0.814814815	0.814814815	0.814814815	0.814814815	0.80952381	0.80952381	0.80952381	0.80952381	0.80952381	0.814814815
0.830687831	0.830687831	0.830687831	0.835978836	0.835978836	0.830687831	0.830687831	0.830687831	0.830687831	0.835978836	0.830687831	0.830687831	0.830687831	0.830687831	0.825396825	0.830687831	0.830687831	0.830687831	0.825396825	0.825396825	0.825396825	0.830687831	0.830687831	0.825396825	0.825396825	0.825396825	0.825396825	0.82010582	0.82010582	0.825396825	0.825396825	0.825396825	0.82010582	0.82010582	0.82010582	0.82010582	0.814814815	0.814814815	0.814814815	0.82010582	0.82010582	0.82010582	0.814814815	0.814814815	0.814814815	0.814814815	0.814814815	0.80952381	0.80952381	0.80952381
0.830687831	0.830687831	0.830687831	0.835978836	0.835978836	0.830687831	0.830687831	0.830687831	0.830687831	0.835978836	0.830687831	0.830687831	0.830687831	0.830687831	0.830687831	0.830687831	0.830687831	0.830687831	0.830687831	0.830687831	0.825396825	0.825396825	0.830687831	0.830687831	0.825396825	0.825396825	0.825396825	0.825396825	0.825396825	0.82010582	0.825396825	0.825396825	0.825396825	0.825396825	0.82010582	0.82010582	0.82010582	0.82010582	0.82010582	0.814814815	0.82010582	0.82010582	0.82010582	0.82010582	0.82010582	0.814814815	0.814814815	0.814814815	0.814814815	0.814814815
0.835978836	0.830687831	0.830687831	0.835978836	0.835978836	0.835978836	0.830687831	0.830687831	0.830687831	0.835978836	0.835978836	0.830687831	0.830687831	0.830687831	0.830687831	0.835978836	0.830687831	0.830687831	0.830687831	0.830687831	0.830687831	0.825396825	0.825396825	0.830687831	0.830687831	0.830687831	0.825396825	0.825396825	0.825396825	0.825396825	0.825396825	0.825396825	0.825396825	0.825396825	0.825396825	0.825396825	0.82010582	0.82010582	0.82010582	0.82010582	0.82010582	0.82010582	0.82010582	0.82010582	0.82010582	0.82010582	0.82010582	0.82010582	0.82010582	0.814814815
0.835978836	0.830687831	0.830687831	0.835978836	0.835978836	0.835978836	0.835978836	0.830687831	0.830687831	0.835978836	0.835978836	0.835978836	0.830687831	0.830687831	0.830687831	0.830687831	0.835978836	0.830687831	0.830687831	0.830687831	0.830687831	0.830687831	0.830687831	0.830687831	0.830687831	0.830687831	0.830687831	0.830687831	0.825396825	0.825396825	0.825396825	0.825396825	0.825396825	0.825396825	0.825396825	0.825396825	0.825396825	0.825396825	0.825396825	0.82010582	0.82010582	0.82010582	0.82010582	0.82010582	0.825396825	0.825396825	0.82010582	0.82010582	0.82010582	0.82010582
0.835978836	0.830687831	0.835978836	0.835978836	0.835978836	0.835978836	0.835978836	0.830687831	0.830687831	0.835978836	0.835978836	0.835978836	0.835978836	0.830687831	0.830687831	0.830687831	0.835978836	0.835978836	0.835978836	0.830687831	0.830687831	0.830687831	0.830687831	0.830687831	0.830687831	0.830687831	0.830687831	0.830687831	0.830687831	0.830687831	0.825396825	0.825396825	0.825396825	0.825396825	0.830687831	0.830687831	0.825396825	0.825396825	0.825396825	0.825396825	0.825396825	0.825396825	0.825396825	0.82010582	0.82010582	0.82010582	0.82010582	0.825396825	0.825396825	0.825396825
0.835978836	0.835978836	0.835978836	0.835978836	0.835978836	0.835978836	0.835978836	0.835978836	0.830687831	0.835978836	0.835978836	0.835978836	0.835978836	0.835978836	0.830687831	0.830687831	0.830687831	0.835978836	0.835978836	0.835978836	0.830687831	0.830687831	0.830687831	0.830687831	0.830687831	0.835978836	0.830687831	0.830687831	0.830687831	0.830687831	0.830687831	0.830687831	0.825396825	0.825396825	0.825396825	0.825396825	0.830687831	0.830687831	0.830687831	0.825396825	0.825396825	0.825396825	0.825396825	0.825396825	0.825396825	0.825396825	0.825396825	0.82010582	0.82010582	0.825396825
0.835978836	0.835978836	0.835978836	0.835978836	0.835978836	0.835978836	0.835978836	0.835978836	0.835978836	0.835978836	0.835978836	0.835978836	0.835978836	0.835978836	0.835978836	0.830687831	0.830687831	0.835978836	0.835978836	0.835978836	0.835978836	0.835978836	0.830687831	0.830687831	0.830687831	0.830687831	0.835978836	0.835978836	0.830687831	0.830687831	0.830687831	0.830687831	0.830687831	0.830687831	0.830687831	0.825396825	0.825396825	0.830687831	0.830687831	0.830687831	0.830687831	0.830687831	0.825396825	0.825396825	0.825396825	0.825396825	0.825396825	0.825396825	0.825396825	0.825396825
0.835978836	0.835978836	0.841269841	0.835978836	0.835978836	0.835978836	0.835978836	0.835978836	0.835978836	0.841269841	0.835978836	0.835978836	0.835978836	0.835978836	0.835978836	0.835978836	0.835978836	0.830687831	0.835978836	0.835978836	0.835978836	0.835978836	0.835978836	0.830687831	0.830687831	0.830687831	0.830687831	0.835978836	0.835978836	0.835978836	0.830687831	0.830687831	0.830687831	0.830687831	0.830687831	0.830687831	0.830687831	0.830687831	0.825396825	0.830687831	0.830687831	0.830687831	0.830687831	0.830687831	0.830687831	0.830687831	0.825396825	0.825396825	0.825396825	0.825396825
0.835978836	0.841269841	0.841269841	0.835978836	0.835978836	0.835978836	0.835978836	0.835978836	0.835978836	0.841269841	0.841269841	0.835978836	0.835978836	0.835978836	0.835978836	0.835978836	0.835978836	0.835978836	0.835978836	0.835978836	0.835978836	0.835978836	0.835978836	0.835978836	0.835978836	0.830687831	0.830687831	0.830687831	0.830687831	0.835978836	0.835978836	0.835978836	0.835978836	0.830687831	0.830687831	0.830687831	0.830687831	0.830687831	0.830687831	0.830687831	0.830687831	0.830687831	0.830687831	0.830687831	0.830687831	0.830687831	0.830687831	0.830687831	0.830687831	0.830687831
0.835978836	0.841269841	0.841269841	0.841269841	0.835978836	0.835978836	0.835978836	0.835978836	0.835978836	0.835978836	0.841269841	0.841269841	0.835978836	0.835978836	0.835978836	0.835978836	0.835978836	0.835978836	0.835978836	0.841269841	0.835978836	0.835978836	0.835978836	0.835978836	0.835978836	0.835978836	0.835978836	0.830687831	0.830687831	0.830687831	0.835978836	0.835978836	0.835978836	0.835978836	0.835978836	0.835978836	0.830687831	0.830687831	0.830687831	0.830687831	0.830687831	0.830687831	0.830687831	0.830687831	0.835978836	0.835978836	0.830687831	0.830687831	0.830687831	0.830687831
0.835978836	0.841269841	0.841269841	0.841269841	0.835978836	0.835978836	0.835978836	0.835978836	0.835978836	0.835978836	0.841269841	0.841269841	0.841269841	0.835978836	0.835978836	0.835978836	0.835978836	0.835978836	0.835978836	0.835978836	0.841269841	0.835978836	0.835978836	0.835978836	0.835978836	0.835978836	0.835978836	0.835978836	0.835978836	0.835978836	0.830687831	0.830687831	0.835978836	0.835978836	0.835978836	0.835978836	0.835978836	0.835978836	0.835978836	0.830687831	0.830687831	0.830687831	0.830687831	0.830687831	0.830687831	0.830687831	0.830687831	0.835978836	0.835978836	0.835978836
0.841269841	0.841269841	0.841269841	0.841269841	0.841269841	0.835978836	0.835978836	0.835978836	0.835978836	0.835978836	0.841269841	0.841269841	0.841269841	0.841269841	0.835978836	0.835978836	0.835978836	0.835978836	0.835978836	0.835978836	0.835978836	0.841269841	0.841269841	0.835978836	0.835978836	0.835978836	0.835978836	0.835978836	0.835978836	0.835978836	0.835978836	0.835978836	0.835978836	0.835978836	0.835978836	0.835978836	0.835978836	0.835978836	0.835978836	0.835978836	0.835978836	0.835978836	0.835978836	0.835978836	0.830687831	0.830687831	0.830687831	0.830687831	0.830687831	0.830687831
0.841269841	0.841269841	0.841269841	0.841269841	0.841269841	0.841269841	0.835978836	0.835978836	0.835978836	0.835978836	0.841269841	0.841269841	0.841269841	0.841269841	0.841269841	0.841269841	0.835978836	0.835978836	0.835978836	0.835978836	0.835978836	0.835978836	0.841269841	0.841269841	0.841269841	0.841269841	0.835978836	0.835978836	0.835978836	0.835978836	0.835978836	0.835978836	0.835978836	0.835978836	0.835978836	0.841269841	0.835978836	0.835978836	0.835978836	0.835978836	0.835978836	0.835978836	0.835978836	0.835978836	0.835978836	0.835978836	0.835978836	0.835978836	0.835978836	0.830687831
0.841269841	0.841269841	0.841269841	0.841269841	0.841269841	0.841269841	0.841269841	0.835978836	0.835978836	0.835978836	0.841269841	0.841269841	0.841269841	0.841269841	0.841269841	0.841269841	0.841269841	0.835978836	0.835978836	0.835978836	0.835978836	0.835978836	0.835978836	0.841269841	0.841269841	0.841269841	0.841269841	0.841269841	0.835978836	0.835978836	0.835978836	0.835978836	0.835978836	0.835978836	0.835978836	0.835978836	0.835978836	0.835978836	0.841269841	0.841269841	0.835978836	0.835978836	0.835978836	0.835978836	0.835978836	0.835978836	0.835978836	0.835978836	0.835978836	0.835978836
0.841269841	0.841269841	0.841269841	0.841269841	0.841269841	0.841269841	0.841269841	0.841269841	0.835978836	0.835978836	0.835978836	0.841269841	0.841269841	0.841269841	0.841269841	0.841269841	0.841269841	0.841269841	0.841269841	0.835978836	0.835978836	0.835978836	0.835978836	0.835978836	0.841269841	0.841269841	0.841269841	0.841269841	0.841269841	0.841269841	0.841269841	0.835978836	0.835978836	0.835978836	0.835978836	0.835978836	0.835978836	0.835978836	0.835978836	0.835978836	0.835978836	0.841269841	0.841269841	0.841269841	0.841269841	0.835978836	0.835978836	0.835978836	0.835978836	0.835978836
0.841269841	0.841269841	0.841269841	0.841269841	0.841269841	0.841269841	0.841269841	0.841269841	0.841269841	0.835978836	0.835978836	0.841269841	0.841269841	0.841269841	0.841269841	0.841269841	0.841269841	0.841269841	0.841269841	0.841269841	0.841269841	0.841269841	0.835978836	0.835978836	0.835978836	0.835978836	0.841269841	0.841269841	0.841269841	0.841269841	0.841269841	0.841269841	0.841269841	0.841269841	0.841269841	0.835978836	0.835978836	0.835978836	0.835978836	0.835978836	0.835978836	0.835978836	0.835978836	0.835978836	0.841269841	0.841269841	0.841269841	0.841269841	0.841269841	0.841269841
0.841269841	0.841269841	0.841269841	0.841269841	0.841269841	0.841269841	0.841269841	0.841269841	0.841269841	0.841269841	0.835978836	0.841269841	0.841269841	0.841269841	0.841269841	0.841269841	0.841269841	0.841269841	0.841269841	0.841269841	0.841269841	0.841269841	0.841269841	0.841269841	0.835978836	0.835978836	0.835978836	0.841269841	0.841269841	0.841269841	0.841269841	0.841269841	0.841269841	0.841269841	0.841269841	0.841269841	0.841269841	0.841269841	0.841269841	0.841269841	0.835978836	0.835978836	0.835978836	0.835978836	0.835978836	0.835978836	0.835978836	0.835978836	0.841269841	0.841269841
0.841269841	0.841269841	0.841269841	0.841269841	0.841269841	0.841269841	0.841269841	0.841269841	0.841269841	0.841269841	0.841269841	0.841269841	0.841269841	0.841269841	0.841269841	0.841269841	0.841269841	0.841269841	0.841269841	0.841269841	0.841269841	0.841269841	0.841269841	0.841269841	0.841269841	0.841269841	0.841269841	0.841269841	0.835978836	0.835978836	0.841269841	0.841269841	0.841269841	0.841269841	0.841269841	0.841269841	0.841269841	0.841269841	0.841269841	0.841269841	0.841269841	0.841269841	0.841269841	0.841269841	0.841269841	0.841269841	0.835978836	0.835978836	0.835978836	0.835978836
0.841269841	0.841269841	0.841269841	0.841269841	0.841269841	0.841269841	0.841269841	0.841269841	0.841269841	0.841269841	0.841269841	0.841269841	0.846560847	0.846560847	0.841269841	0.841269841	0.841269841	0.841269841	0.841269841	0.841269841	0.841269841	0.841269841	0.841269841	0.841269841	0.841269841	0.841269841	0.841269841	0.841269841	0.841269841	0.841269841	0.841269841	0.841269841	0.841269841	0.841269841	0.841269841	0.841269841	0.841269841	0.841269841	0.841269841	0.841269841	0.841269841	0.841269841	0.841269841	0.841269841	0.841269841	0.841269841	0.841269841	0.841269841	0.841269841	0.841269841
0.841269841	0.841269841	0.841269841	0.841269841	0.841269841	0.841269841	0.841269841	0.841269841	0.841269841	0.841269841	0.841269841	0.841269841	0.841269841	0.846560847	0.846560847	0.846560847	0.841269841	0.841269841	0.841269841	0.841269841	0.841269841	0.841269841	0.841269841	0.841269841	0.841269841	0.841269841	0.841269841	0.841269841	0.841269841	0.841269841	0.841269841	0.841269841	0.841269841	0.841269841	0.841269841	0.846560847	0.846560847	0.841269841	0.841269841	0.841269841	0.841269841	0.841269841	0.841269841	0.841269841	0.841269841	0.841269841	0.841269841	0.841269841	0.841269841	0.841269841
0.841269841	0.841269841	0.841269841	0.841269841	0.841269841	0.841269841	0.841269841	0.841269841	0.841269841	0.841269841	0.841269841	0.841269841	0.841269841	0.841269841	0.846560847	0.846560847	0.846560847	0.846560847	0.846560847	0.841269841	0.841269841	0.841269841	0.841269841	0.841269841	0.841269841	0.841269841	0.841269841	0.841269841	0.841269841	0.841269841	0.841269841	0.841269841	0.841269841	0.841269841	0.841269841	0.841269841	0.841269841	0.841269841	0.841269841	0.841269841	0.846560847	0.846560847	0.846560847	0.846560847	0.841269841	0.841269841	0.841269841	0.841269841	0.841269841	0.841269841
0.841269841	0.841269841	0.841269841	0.841269841	0.841269841	0.841269841	0.841269841	0.841269841	0.841269841	0.841269841	0.841269841	0.841269841	0.841269841	0.841269841	0.841269841	0.846560847	0.846560847	0.846560847	0.846560847	0.846560847	0.846560847	0.846560847	0.846560847	0.841269841	0.841269841	0.841269841	0.841269841	0.841269841	0.841269841	0.841269841	0.841269841	0.841269841	0.841269841	0.841269841	0.841269841	0.841269841	0.841269841	0.841269841	0.841269841	0.841269841	0.841269841	0.841269841	0.841269841	0.841269841	0.841269841	0.841269841	0.846560847	0.846560847	0.846560847	0.846560847
0.841269841	0.841269841	0.841269841	0.841269841	0.841269841	0.841269841	0.841269841	0.841269841	0.841269841	0.841269841	0.841269841	0.841269841	0.841269841	0.841269841	0.841269841	0.841269841	0.841269841	0.846560847	0.846560847	0.846560847	0.846560847	0.846560847	0.846560847	0.846560847	0.846560847	0.846560847	0.846560847	0.846560847	0.846560847	0.841269841	0.841269841	0.841269841	0.841269841	0.841269841	0.841269841	0.841269841	0.841269841	0.841269841	0.841269841	0.841269841	0.841269841	0.841269841	0.841269841	0.841269841	0.841269841	0.841269841	0.841269841	0.841269841	0.841269841	0.841269841
0.841269841	0.841269841	0.841269841	0.841269841	0.841269841	0.841269841	0.841269841	0.841269841	0.841269841	0.841269841	0.841269841	0.841269841	0.841269841	0.841269841	0.841269841	0.841269841	0.841269841	0.841269841	0.841269841	0.846560847	0.846560847	0.846560847	0.846560847	0.846560847	0.846560847	0.846560847	0.846560847	0.846560847	0.846560847	0.846560847	0.846560847	0.846560847	0.846560847	0.846560847	0.846560847	0.846560847	0.846560847	0.841269841	0.841269841	0.841269841	0.841269841	0.841269841	0.841269841	0.841269841	0.841269841	0.841269841	0.841269841	0.841269841	0.841269841	0.841269841
0.841269841	0.841269841	0.841269841	0.841269841	0.841269841	0.841269841	0.841269841	0.841269841	0.841269841	0.841269841	0.841269841	0.841269841	0.841269841	0.841269841	0.841269841	0.841269841	0.841269841	0.841269841	0.841269841	0.841269841	0.841269841	0.841269841	0.846560847	0.846560847	0.846560847	0.846560847	0.846560847	0.846560847	0.846560847	0.846560847	0.846560847	0.846560847	0.846560847	0.846560847	0.846560847	0.846560847	0.846560847	0.846560847	0.846560847	0.846560847	0.846560847	0.846560847	0.846560847	0.846560847	0.846560847	0.846560847	0.846560847	0.846560847	0.846560847	0.846560847
0.846560847	0.846560847	0.841269841	0.841269841	0.841269841	0.841269841	0.841269841	0.841269841	0.841269841	0.841269841	0.841269841	0.841269841	0.841269841	0.841269841	0.841269841	0.841269841	0.841269841	0.841269841	0.841269841	0.841269841	0.841269841	0.841269841	0.841269841	0.841269841	0.841269841	0.841269841	0.841269841	0.841269841	0.846560847	0.846560847	0.846560847	0.846560847	0.846560847	0.846560847	0.846560847	0.846560847	0.846560847	0.846560847	0.846560847	0.846560847	0.846560847	0.846560847	0.846560847	0.846560847	0.846560847	0.846560847	0.846560847	0.846560847	0.846560847	0.846560847
0.846560847	0.846560847	0.846560847	0.846560847	0.846560847	0.841269841	0.841269841	0.841269841	0.841269841	0.841269841	0.841269841	0.841269841	0.841269841	0.841269841	0.841269841	0.841269841	0.841269841	0.841269841	0.841269841	0.841269841	0.841269841	0.841269841	0.841269841	0.841269841	0.841269841	0.841269841	0.841269841	0.841269841	0.841269841	0.841269841	0.841269841	0.841269841	0.841269841	0.841269841	0.841269841	0.841269841	0.841269841	0.841269841	0.841269841	0.841269841	0.846560847	0.846560847	0.846560847	0.846560847	0.846560847	0.846560847	0.846560847	0.846560847	0.846560847	0.846560847
0.846560847	0.846560847	0.846560847	0.846560847	0.846560847	0.846560847	0.846560847	0.846560847	0.846560847	0.846560847	0.846560847	0.846560847	0.846560847	0.846560847	0.846560847	0.846560847	0.841269841	0.841269841	0.841269841	0.841269841	0.841269841	0.841269841	0.841269841	0.841269841	0.841269841	0.841269841	0.841269841	0.841269841	0.841269841	0.841269841	0.841269841	0.841269841	0.841269841	0.841269841	0.841269841	0.841269841	0.841269841	0.841269841	0.841269841	0.841269841	0.841269841	0.841269841	0.841269841	0.841269841	0.841269841	0.841269841	0.841269841	0.841269841	0.841269841	0.841269841
[truncated: 310 more columns]
